# Supplementary material for: Pectobacterium parmentieri SCC 3193 Mutants with Altered Synthesis of Cell Surface Polysaccharides Are Resistant to N4-Like Lytic Bacteriophage ϕA38 (vB_Ppp_A38) but Express Decreased Virulence in Potato (Solanum tuberosum L.) Plants
Source: Int J Mol Sci. 2021 Jul 8;22(14):7346. doi: 10.3390/ijms22147346 (PMC8304393; doi:10.3390/ijms22147346)
Supplement: Supplementary file 1 [file ijms-22-07346-s001.zip]

Archive with 9 entries (8 files):
- Supplementary Materials/
- Supplementary Materials/M205_draft_genome.fna
- Supplementary Materials/M26_draft_genome.fna
- Supplementary Materials/M392_draft_genome.fna
- Supplementary Materials/M465_draft_genome.fna
- Supplementary Materials/M4_draft_genome.fna
- Supplementary Materials/M603_draft_genome.fna
- Supplementary Materials/M649_draft_genome.fna
- Supplementary Materials/Supplementary Materials.pdf
