# Supplementary material for: Pectobacterium parmentieri SCC 3193 Mutants with Altered Synthesis of Cell Surface Polysaccharides Are Resistant to N4-Like Lytic Bacteriophage ϕA38 (vB_Ppp_A38) but Express Decreased Virulence in Potato (Solanum tuberosum L.) Plants
Source: Int J Mol Sci. 2021 Jul 8;22(14):7346. doi: 10.3390/ijms22147346 (PMC8304393; doi:10.3390/ijms22147346)
Supplement: Supplementary file 1 [file ijms-22-07346-s001.zip › Supplementary Materials/M205_draft_genome.fna]

>1 length=485632 depth=0.98x
GAGCTCGGTACCCGGGGATCCTCTAGACATGGCATGGATGAGCTCTACAAATAATGAATTCGAGCTCGGT
ACCCGGGGATCCTCTAGAGCTTGCGGCCGCGGCCTAGGCGGCCAGATCTGATCAAGAGACAGCTTTTGAT
TTCAGCACGTCTTTTCAAGCTGAATTCACGCCAGTGTTTAAACTCTGGGCGTAACAATGCATACTGAGGT
CCAATGAGCAATTGGCAATATAAAGGCACTAAATCAAGATAATCACTTTTTTTACGACCTAAATTTTGAT
CAATAAGAATATCAGCTTGATGTGGTCGGTCAGCCAGATCATCAATAATGCAGATTTTAGCGCCAAATTC
ACGAGCCTTTTCTTCCCAAACAGAAGACAATGCGTAATGGTCAAGCACGATCCAGTCTGGTTGATAACTT
GCGATGATCTTTTTACTTTGCAGAAAATCTGTTTCCTGGCTCACCGTTAGCCATGCACTATGAGCATAAG
CTGGCTCTTGGGGATTTTGCTCAGCATCCTTGGGGGGACCAAGCAACGAATAAACAATATCGTTTTTTTC
CAGAACGGCAGCTAAATGACCAGGAAGGTTACGGCAGATAAAATAAATATCATGCCCTGATTGGCGTAAC
TCATTTGCTAATGTCATGCAACGCATGACATGCCCGCTGCCAATATCAATAGATGCATCAGCCCGAAAAA
GATATTTAGCCACGATGATAACTTTGCTGTAAAATCTGAAACATTAATTCAGCTCTCAACCAATCTTCCT
GTGTATCAATATCCTGAACACGGTGGCGAGGAAGTATTATTCCTGTCGAATTGCTATTAAAAACAGGTTT
TTCTTCTTTCCACGCCAGTGATGTTCCCCAATAAAACTGGCCAGCATCATGAAAAGCCTCTTCCAGATCC
TGAGAACGCGTTTGAAACGCTTCTGGTTGAAACATACTGATGTAATCATCCACACTTTTCTTTAACGCAC
GCTGTATTGGAAAAGCGTAGGTAGTGACAGAGAATGTATAATCAGATTGCGTCTCTTCGAGTCGCCTATA
GCCAAAACGAATATCTTCAGCAGACAAAAAAGGCGCGGTTGCATAAATGCAGCAGGCAGCCTGAATGATA
GACTCATGCTGTAGCCATGTGACTGCATGATTCATTACCTGTCCAGTTGTTGCGTGATCATTTGATAGCT
CATCGGGGCGCATGAAGGGGATCTCAGCACCATATTGACATGCAATATCTGCAATTTCGAGGTCATCAGT
TGAAACAATTATTCTATCAAAGCACTCTGACGCTTTCGCTTGCTCAATTGACCAAGCGATCATCGGCTTA
CCACAAAACGGTTTAATATTTTTACGAGGTATACGTTTACTGCCACCACGAGCAGGAATAATCGCCACTT
TCATTGGGCTAATGCCTGACTTAAAACATCAACAATTCTCTGCTGATCATCTTCGGTTAATGCAGGGAAC
ATTGGCAGGCTAATCGCTTCACGATAGTAGCGTTCGGCTTCAGGGAAGTCACCTTTCTTGAATCCCATAT
CCCGATAATAAGGCTGTGTATGTACGGGAATATAATGCAGATTTACACCAATATCATTCATACGCAAATA
ATCAAAAACAGCCTTATGCGTAGTCGCGATTGCATCGAGATTTAAACGAATTGCGTACAAATGCAAACCT
GAGTAAGCATGTTCTGTGTGATACTGTGGTGTATATACAGGCAAGTTCGACAATAGTTTTTCGTACCTCT
CTGCAATTTGATGGCGTTTAGCAACAAATTCATCCAAGCGATCCATTTGGGATACACCTAGTGCGGCTTG
CAACTCGGTCATCCGATAATTGAACCCCAAATCAATTTGCTGGTAGTACCACGGGCCATCAGGCTCATGT
GTCATCTTTTCAGTATCTCGAGTAATACCATGACTACGTAATAATGCCATTTTATCAGCCAATACATCAT
TATTAGTTAGCGCCATCCCTCCTTCTGCGGTAGTAATTATCTTAACTGGATGGAAACTAAATACAGTAAT
ATCACTATATTGACATGACCCGACTGGTCTATCTAAATAGCGACCACCGATTGCATGTGATGCATCCTCA
ATAATTTTAAAATCATACTTTTGTGCTAATTGTTGAATTCTCTCTACATCACAGGATAATCCACATAAGT
GAACAGGAATAATCACTTTAGGTAACCTTGCCTCTTTTTCGGCTATTACCAGTTTTTTTTCTAACTTATC
AATATCAATATTATATGTTTCAACGTTAATATCGATAAAATCGACTTGCGCCCCGCAATATAAGGCACAA
TTCGACGAGGCAACAAAGGTAATTGGTGTCGTCCATAGCCAGTCACCTTTGCCAAGCCCTAAAGCAAGAC
AGGCTATATGTAAGGCCGACGTTGCACTGTTTACAGCCAAAACATGTTTTACTTTACAATAATCTGCTAC
TTTTTTTTCAAAAGCAGGTACATATGGACCTTGAGTCAAAAAATCCGACTTTAAAACAGATACAACTGCA
TCAATATCTGCCTGATTTATATCCTGTCTACCATAGGGAATCATATTAAATATTTCCGATTTTATGCTGG
TTTTTCTCAATCCAAGCTTGCAAATCAGCGCTGTTCATCCATTCAGTATTATTATCACTGGAATAAACAA
AACCTTCTGGTACACGCTTCCCATCTTTAATACGCTCAGGAGATTCACTCCAATCATTAATTACAGGTAA
TATTTTAAAGTGTTCTTTATATTCATAGGTGTAGTATGCATCTTCTGCGCTAATCATTTGTTCATGCAGT
TTCTCTCCGGGACGGATGCCGATGATATCCTGCCTAGCCTCCGGTGCAACGGTAGAAGCCAGATCGGTTA
GCTTCATTGAAGGAATTTTCTTGACATAAATTTCACCACCGATCATATCTTCAAACGCGTGCCATACAAG
CTCAACACCTTGCTCCAATGAAATCATGAATCGAGTCATACGATCATCAGTAATAGGTAATACACCTTTA
TCTTTAATCGACATAAAGAACGGAATAACAGACCCACGTGAACCCATGACATTGCCATAACGAACAACGG
AGAATTTAGTTCCATGCTCACCAGAATAAGCATTTCCAGCAACAAATAATTTATCTGACGCTAATTTGGT
TGCACCATATAAATTAATCGGGCTGCTCGCCTTATCTGTTGATAAGGCAACAACTCGCTTAACACCTTTA
TCAATACATGCATCAATCAAGTTCATTGCACCCGTCACGTTCGTTTTTACACATTCAAACGGATTATACT
CTGCGGTAGGAACAATTTTTGTTGCAGCAGCATGAACGACGTAGTCCACGCCATCCAATGCGCGATAGAG
ACGATCTTTATCACGAACATCACCAATAAAAAATCGAACACGCGGATCATTGTTATATTTTTTTGCCATA
TCCCACTGTTTCATTTCATCACGAGAAAAAATGATGATTTTTTTAGGATTGTATTTATCCAATGTCATTG
GTACAAAAGTATTACCAAATGAACCAGTACCACCAGTTACAAGGATCGTTTTATCTCTTAACATTTTATA
TCTCTTTATCACTTTACGACTGATTAACGAAGAAACAGATTAGTTATCTATTTTATTTTATATAAAAATA
TATTAATAAGCTCCGTCCCTTTTTAACACGACACCAATCGTCTTAAAAAGGATAGCTATATCATTCCATA
ATGACCAATTTTTAACATACCATGCGTCGAAATAAACTCGTGTGTCATAATCCACATCGTTTCTACCACT
AACCTGCCATAGCCCTGTCATCCCCGGTTTAGCCATTAGATAATAGTCTACATCTCCTGCATATTTATCC
AACTCATCTTCGATAATTGGTCTTGGGCCAACCAAACTCATTTCTCCTTTAAGAACATTAAAAAGTTGCG
GTAGCTCATCCAGGCTGGTTTTCCTTATAAATTGACCAACTTTTGTTATTCTAGGATCATTTTTAAGTTT
AAAATCCGTTGCCCATTCAATTCTTGCCCCCGGATCTTTTTCCAACAACTCACTGAGCACCTCTTGGGAA
TTTATTACCATAGAACGGAACTTGAGGCACTTAAATTTTTTCCCATTTCTCCCTATACGTTCATGTCCAT
AAATTGCATTACCACCATCTTTGGCGACTAAATAGAATAGGGATATTAGGATAGGAGAAAGTACGGAAAC
AATCGCTAAAGCCCCGAAAAGGTCAAAAACTCTTTTAATAAAGCGTGAAGTTCTTTTTGCTAAATTATTG
TTTACACGAAGAATCATGACTTCATGGCTAAATATAAATGACATATCCGTCCCATATAAAGGAACACCGC
GAAGAGTTGGAATAACGGAAACCGAGCGACAGTTATGTTTAGCCAAATTTTTCAACCAAAAATCTCTCAA
GACATGATCTTCAAACTCTAAGGCAACAATAAATTGCGTGTCCTCAGGACAACTTTGCAACCAAAGTTCC
TCTTCAGTATTAATAACTGGCACGTCAAAAATATAAGCAACACTCTCAACATTATTAATAGAATAAAAAG
CATCGATAGAAAACCCTAAAACCTCTTCACTTTGGAGAGCCGCATATGCGTCTTTGGCATTTTTTCCTGT
GCCAATAATAATCGTGTGTCTCTTCCAAATATGAAATTTATCTAGAACTCTTTTTACTATCACTCGGCCA
ACTGGCACCAAAACAATTGCCAGCGACCAAGTAATACACCAAACATATCGCGAGAACTGCCATTTTGAAA
ATGCGACCAAGGCTAAATCAAAAACTGAAAATATAACTAACGTTCTGATAACTTCTTTTAATTCAAACCA
AAAAGGTTTTCTATAAGTATAGTGTCGCAATCGTATCCAAAACCAACCAACACATAGAAATGACAATGTA
ATATGTGATAAAAACCTTGCTGAGATCTCAGACTTAGGGATAAAAAAATATATATCGTACCCAAGAACAC
GCATTAATCCTAATGTAAGAAGCAGCGTGAAATTAAAAAAAACAAAATCTGACAAGGCTAAAAAAACTTT
AATAGTATTGTTTTTTCTAAAAATAATTTTCGCACTCATGGTGTATTTATATCCCAGATTGTTTTATTGA
CACAAATATTTCCATGTATACTCACAGAGTACTAACCTATATTTTAATTTATTTTTTAGCACACAAAATC
AGAACATGAAAATAAAAAATCATGATTACATACCCACCCGGAATTAAATAACAAATATAAAAATTGAATT
CATTATATATAGAAATATATGTATTTAACGCTAGATAGCCAACTCGCTATTATTAATAGCGAGTCAACTC
AAGAGATTAAAATCAAGATTTTGATTTATACTCGTAAGTATAATAATCATAATTCCCATAGCCATAATAA
CTGGCTGCTCTTTTCATTATGGCATTTAGGATAACACCTTTAATTTCAGCGCCATTCTGCTCAAATCGGC
GAATACTTACTTCAATTTCTTTCAGAGTGTTCATTTCAAAGCGTGCCACGAGTAAAGACGTTCCTGCATG
GCGGCTAATAATTGCAGCATCCGTTACTGCCAATATTGGAGGGGTATCCAGCAGTACTAGATCGTAATGC
TCGCCAGCCCACTTAAGGAACTCTGTAAAACGGCTGTGCATCAATAGCTCTGATGGATTTGGCGGCACCT
GACCACGTGGGATAAAGTCCATATTCTCCACAGCCGTTTTACGCACACTTTTCTCTGCTTTACACTGACC
GGATAAAATATCAGAGAGCCCATCAGCACCATGAGTACCCATAAGTTCATGGGCATATCCCTTGCGCATA
TCACAGTCAACGATAAGCACGCGCTGTCCTGATTGCGCAATAACAGCCCCTAGATTGGCACTGACAAATG
TTTTACCTATTGCAGGGCTGGCACCGGAAATCATCAGAACATTGTTTTTAGCTTCCATCATAGCGAAATG
CAGACTGGTGCGCAGGCTTCTGATAGCTTCAATCGCTAAGTCTGCCGGATTGCCCACAGCCAGCAAATCC
GTTGCTCTAGTATTACCTTTCTTATTCTTCTTACCCAATAAAGCTCGGTCTTTCTTCTGCTGCCATTCAG
AAAGCGGCACACTAGCATAAACGTTGATACCTAACTCTTCCAACTGCTCCGGGCTTTCGATACCCTTATG
CAACAACGTCTTTAATATGACAAAGGCTGTTGAAATTGTACCGCCCAGGATCATTGCTATTAGCACAATT
AGTGTTTTTTTCGGCTTCACCGGTTTAGGCTGAATCACTGAATTATCAATGATACGCACGTTGCCAACCG
TACTGGCTTTGTTAATGTTAAGCTCCTGCTGTTTATTCAGCAATTGCATGTACACTTCCTGCCCTGCCTG
CACATCCCGCGTTAAACGTAAGATCTCCTGCTGGGTCTTCGGCATCGCCCCAACACGTTTATTCAGTTTA
TCACGTTCCTGTTGAAGCGTTTTTCGCTTTTCCATCAGAGCACGATAGGCAGGGTGCTCGCGGGTATAAA
GTTTAGAAATTTCTGCTTCTTTAAACGTCAGTTCATTCAACTGAGCTTCAACTGCTACGGTAGTATCCAG
TACCGCTTTCGCTTCCAAAGAAAGATCGACCGACTCATTCTGTTGACGAAATTGATTCAGCTTATTTTCA
GCGTCATTCAGTGAACTACGGACATTCGGCAGTTGCTCTTTTAAGAATTCCAAGCTCTTGCCTGCTTCTT
CTGATTTACGCTCTACATTCTGTTGCAGATAGTTTTGACTAATACTGCTTAATATTTTAGTCGTCAGAAC
AGGAGCTTCGCCTTCCAAGCTCAGCGCCAATACGCCAGTGTCCTTCCCTTTATCCGCTACGGTGAAGTTC
TCCAGCAGATCATTAATGGCCGTTAACTGGTTTAGCTTTTGAATACGAAAAATGGTACCTGGCTCAGCAA
CAATATCGCTGACTAATAAAGTAATACCATTGTGGTTTTCGAGCTGGCCGATAGTGCCGGTGAATTTCAC
AACATCACCCGCTTCCACAGCGTATTGCTGATTAGGCAATACTTCCAGCAATAGAGTTTCATCCTGCCAG
GATGCTGGCACATCAAGGCGCGAGACGGCTATTTTCCCCGGTTCGTTACCCGCCAAGCGCGCAAGACCTT
TACCCACTAACGGGAAGTATTTCTGCTGAACGTTAATATCCAGCACCAGATCATTCACCGTTTTACCAAT
CACCATACGGGATTTAATCAGTTCTACTTCGGCAGCTGATTGCGGTTTAGCATCCGGTAACATGCTGGAA
ATATCATTTAGTAACGAATTACCAGAGCTTTGTTCTACCTGAATCAGCGCATCGGCTTTATACACCGGAG
TAGCCAACATGGCATATATTATGCCTAAGACGGTAAACACCGCCGTCACACCAATAATCAACCAGCGGTT
ATCCAGCAATGTTCCTAATAAACGCCCTAAATCGATCTCATCTGAATGGGTTTCAGATACTTTTACTGAA
GTTTTCTCTGTCATCGGATTCTCTGACGATTAACGATTTAACGCCTGCACCCATTTTTGCGCAGACTGCT
CAAGTTGTGAGTAAACGAATTCAAATGCTTCACGGCTTTTACGATACGGATCGGCAATTTCTTGCTGATT
TAGCCAATGGCCAAATAGCATCGTTTTACCTCGCACCTCCGGTGCGAGGCGGCTCACGCCATCAATGTGG
CCTTTTTCCATCACCAAAATCAGATCGTACTGTCGGCACAAGGTAGAGGTTAATTGCTGCGCCTCATGCT
CTTCGAGAGAAAGATTATGCTGATTTGCCACCTCGGTTGCTGTTGCATCAGCGGGCTTTCCTACCAATGC
ACCTAGCCCAGCAGAAGCAATTCTTTTCGTTGGCAAAGCCTGCTTTAATAGCCGTTCTCCCGTTGGAGAA
CGGCAGATATTCCCTACACACACCACTAAAATAGAATCAAACATAGCTATTTCTACGGCCAGTTACGAAC
ACGTAACGTCCCCTCGGTTAACTCATTAAAGCCGGAAATGGTCGGCACAAGCTGGCTGATAACGCGATTC
CAACGGACGAGCGGGGCTGTGGTGACATAGACAATATCATAAGGCTGTAGCCGAAATTCCGTACCCATCA
CCATCGCTGTCGCGTCTTTGGCATTAAGCTGGTAAATATCTGCCAGTTTAGGGCCTTGTGTTCCGCGTAA
TGAACGAATAACAAAGATCCCCGTAGCATCAGAAAATGTCTGATCCATCCCCTCTGCATTACCTAACGCT
TCCGTCAGCGTCATGCCGCTACGGTCCATTTTAAGGGTACTTTGTTTTTTAACTTCTCCCATAACGAACA
CTTTTAGGTCGTCATTACGAGGAATGTAGAGGATATCACCGGGGTAAAGCAGATGATTTTGTGAAAGGTC
GCCGTTTTGCATCAGCGCCTGGAGGGAGAGTCGTTTTTCTTGTCCATTATGCGTCAGAACGATATTCCGC
CAGTCGGCATTCTGCGTCAGCCCGCCAGCTCTGTTAATCGCGTCCAACACCGTCAAAGGTACGTTGGTAA
TAGCCTGCTGCCCGGACGTTGCCACTTCACCCGTCACGTAGGCTTTCTGTGAACGGAAGGCAGCAATACT
GACATCGACCTGTGGTGACTCGATGTACTGTGCTAAGCGTCCCATAATTTGATCGCGGACTTCAGTAACT
GTTTTTCCTGCGACGTTCACTTTTCCGATGTAAGGATAAAAAATCGTCCCATCAGAGTGTACCCAGTTAC
CCGTATCGGCTGCAGTACGGTATGTCCCTGCTGGTGTCGTCAGTTCAGGGTGATCCCATACTGTAACCAT
AATGACATCACCAATACCAATTCGGTATTCGTAACCCTGCAACTCTTTTTCCAAAGCGGGGTTAGTCTGC
GCTATCAGCGGCTTAGGACGCATCTTTTCGACTAAATAAGGCGTTAACGGGTAAACGTTGACCAGCTTAT
CGATATTAAAATCCGTATCTTGCTGCTCAACTACATTTTTGCCGTTAGTAGAAAGGTGGGAACCGGGAAT
CAGAGTGCAACCGCTAAGTAGCGCTACCGACACCATCAAGGGCATCAATTTTAGTTTGTGCTTTATCATC
CTGTCTATGCCATCGCTCTTAATTGAAAATTGTGCAGATCCCTACAAAATAGTTAGCATTATAGAGAAAA
ACTATTCAGACGAACCCAAGATCTAACGTATAAAATAAGGGTAAATCCCTTTTTAGCAACATATCAATAT
AGCTATTACCTATCTACAGCAAGAGCTGGCGAAGTTAGTGCCAGTACTCGTACCATCAAGGTTATCGCCG
CTAAATAGCTGATAAAAGTCGCCAAAAACACGCTAAACATAATAGACTCACTTATATTATTGCGCTCGGA
AATGATGCCGACCATTGCAAACAAAGTAGCGATAGTCACAATCACTACCAACGCTTGCTTCCGCGTAAGT
CCCGAACGGAGTAATACGTGATGCAAATGTTCCTGATCGGCTTTGAACGGATTTCCCCCTCTGGCGAGAC
GTCGCATCATCACTGACACCATATCCATGAGAGGAATAGCGATCAACCATAACGCTGTCACGGGTTGAAT
TACATGCCTTGGGCCTTGAGTCGCCAAAATCAGTAACCAGATAACAGAGAATCCAATCAGCGTACTCCCC
GCATCCCCCATAAAGACTTTGAATTTTTTCCCGAAAAAACCTGCATTTAAGAGGGTATAAGGCAGCATCG
CTGAAAAAAAACATAAACTCCAACGCGCAACTTCGTTGTTCTCACCCAAATAAAAAACAATCACCAAGGC
ACTCAGCGTAACGAAAGATAACCCACCGAGTAAGCCATCCATACCGTCCACCATATTGAAAGCATTAACG
GATCCCAAAACTGCAAAAAGCGTGATGATATAACCGAATTCGCCTAAAAAAAGATCATTAAAGAAAATAT
TTCCTAAAGAAGAAATAAGTAATCCTCCAGACATCATGGCGATAGCCACGCACGCCTGTAATCCGATTCT
CGGTAATACAGGAAGGTCAAGACGATCATCAATAATGCCCACAATCAGCAGTATCGTTGAACACCCCATA
TAGAGAAAAAAATGAGGAAGTAAATCAGCCTGAAGCACATAGAGTACGCACAGCGCCAGATAAATCGACA
CGCCGCCAACCAGTGGGATATGGCCCTGATGTTTTTTACGGACATTGGGTTTATCTACCAATCCGACTTT
AAACGCTGCCTTCCTTGCCAAAAAAAGCGAGGCAAAAGCACTTATAAATATCAAGGTGGATTCTTGCATA
TTTGTACCATCGTAGGCATTAGTGTATTTTTGCATCAGGCACGCTACCGCCCTTGGCTTGTAGCTACCAA
TGCGCTGTCAAACAACGTGAACACCATCCTCTTGCTAGCCCCTGACTCCGTAAGCCCTCTACCTATGCGT
AAACATTCAAATTCCATGTTAGCCAATTGTTTTTACTAACAAAAAATGACAAATAAATATATGTATTTAT
GTAAAATTATCTAAATCAGAAAATCTAAATCACGTCCATAGTATTGGCGACGACGTAAATAGCACAAGGG
CAAGATGGTTTGGAAGGAGCTTTTCGGAATAAGACTACGCGCATACCTACCGTAAAAACCCTGCTAAATC
GGCGCGTTATTCTATGCGTTGTATACTCGCACTATCAAATACTAACGTGAGATACTTTACCTATAATTAT
TAAAATTTTACTTTTTTGATTGATTTTTGGCCCCCTTCCCCCCGCTCATCACGTTTACCTGTCAAAAAAA
TGACAAGACTTATCCTGTCATCTATCTGGTCGGGATTTGTCCGTGAGCACTATTGCGGTAAAGAATATCC
CCGCAAATTCTGGTTCATCTACGCGCGCCCTGATACGCTATCAAGGTTACGTTCATTTAAAGGTGAAAAA
ATAACTATGGAGTGGATCGCTGATCCAACGATATGGGCCGGGTTGGCCACGCTGGTTGTCCTGGAACTGG
TTCTGGGCATTGATAATCTTATCTTCATCGCCATTCTGGCTGAGAAACTCCCAAAAGAGCAGCGTGACAA
AGCCAGAGTCGTCGGTCTGTTACTTGCCCTAATTATGCGACTGGGCCTGCTGGCGTCCATTTCCTGGCTG
GTGTCGTTAACTACCCCTCTCTTCACGTTTATTGGGCACACATTCAGCGCTCGCGATGTCATCATGCTGG
TTGGCGGGTTATTTCTGCTTTTTAAAGCTACCATGGAGCTCAACGAACGCCTCGAAGGAAAAGATGAGGA
GCAGCAAGCCCACCGTAAAGGTGCACGTTTCTGGCCGGTAGTCGCCCAGATTGTAGTATTGGATGCCATA
TTCTCGCTGGATTCCGTGATTACCGCTGTCGGCATGACTGACCATCTGCTGGTCATGATGTCCGCCGTGA
CGATCGCCATCTTCCTGATGTTGCTGGCCAGTAAACCACTGACCCGTTTTGTCGCTGAACACCCGACCAT
CGTTATCCTGTGCCTCAGCTTCCTGCTGATGATTGGTTTTAGCCTGGTGGCGGATGCGTTTGGTTACCAC
ATTCCCAAAGGCTATCTCTACGCGGCGATAGGCTTCTCAGTACTGATTGAGATGTTGAATCAGGTTTCCC
TGTTTAACCGTCGACGCTTTCTTTCTTCTTCCATTCCACTGCGTCAGCGGACTGCAGAGGTCGTTTTGCG
TATTTTGCGCGGTAGCCATGAAGAAGCTGAACTGGACAATCAAAACTCGTCGATGATTGCAGACAACACC
CGGTCAGGTCAGGAAGTCTTCAATATTCAGGAACGCCGGATGATAAAGCGGGTATTGGGAATGGCCCAGC
GAACTATCAGTAGCATCATGACGTCACGGCATGATATCGAGTCGGTTGAGCTGGACATTACGCAGGAGGC
ACTCGCTAAACTGTTAACCAGCAACCCGCATTCCCGGCTTGTGGTAACCGACAACAATACCTCTGACGAG
CCGCTAGGCATCATAAATGTTGCCGATTTACTCCAGCAGCAGCTAAACCGCGAACCATTTAACCCACGAA
TTCTGATCCGTCAGCCATTGGTTTTCCCTGAGCAACTCTCGCTTTTACAAGCGCTGGAACAGTTTAGAGA
AGCAAGAACGCATTTTGCATTTGTCGTTGATGAGTTTGGTTCGATGGAAGGGATTGTCACATTAAGTGAC
GTGATGGAAACCATAGCGGGCAACTTACCGCGCGAAGGGGAAGATCGCGATGCTCGCCACAGTATTCAGC
AGAATGATGATGGCAGTTGGACCGTAAATGGTTATATTCCACTTGAAGACCTAACGATGTATGTTCCACT
GGCGCTGGACGCAAAACGTGAATACTACACGTTGGCAGGGCTGCTGATGGAACACGCCCAGCGGATTCCA
CAAGTGGGCGATACGCTATCAATCGATGGTTACCAGTTCACTATTTTGGCGGTGGAAAGCCACCGTATTG
TGGAAGTCCGCATCACACCAAACGACGAACCACAGACTGACTTTGAAGTGTGATAGAGGCGGTGTAGCGC
AGCCGCCAACACAGTCTCCATACTCACAGCCCCTTCAAGGACGGTAGGGGCTGTTGCTATATATTATCAG
GCAGGGATCATAATCTCTGTAGCAACCACCACCACTATCAGCCCAACCAGTACGGGAACTGATGTGCGCT
TCACTACCTCAAACGGCGATATTTTCGCCATCCCAGCTACCGCAACCACTACCCCGGATACCGGAGAAAT
GGTACGCCCCAAATTGGAAGCCTGAAGCATCGGAATGGCAAGGTAGGCAGGGTTGATACCCATTTGAGAC
GCCAACTTTGGAATCAGCTCAACAAACGCATAGAACGGCGCATTGCCCGAACCGGTCGTCATTGCGGCCA
GCATCGTGATGACCACCAACACCAACATAATCACCAACCCACCGCTGCCAAATGACTGCGCGAGACCAAT
CAATCCGCTGATAAAGCCAATCGTGCCAAGCCCCTGAGCAAAGACGCCGGCCGCGACCAGTAGAATAACG
ACGCTAGAGAAGGCCTCTGCCATGCCACGATAAGCTACATCCAACCCATCAAACACTTTTTGCGCATTGA
ACGAGCGAAAAAATTCCAGCACTGCGGCAAGCACCATACAGATAACCAGTACGGTGATGATGTGAAGCTC
AGGCCCCCATTTGCCATCAAAGACCAGAACGCCCATGATCGGCGTAAACGGCAGAATAGCGTAAAAACGC
GGGGCATTCGTCGTGATCTCACTGACATCCAGAATCTCATGGCTAACATTCGCTTTGTTGTCCAGATAGC
GCTGCCAGAAAAAATGGGCAACGGCCATGCACACGATCGCTATGATGGAAATGGGCAGCGTAGCCTTAAA
AGCGAAATCAACCAATTTCATCTGCGATGCCTGTGCGGCAAGTACCACATCGCCTGACGTCGGCGACAGG
ATCAACGCTACAGGGGAAGCGCAGATTGCAGCAGCAGCGCCACGGCTAATGCCGACGTTCACCATGACAG
GGAACAGCGTTGCCATCAACAACACCCCCAGCCCAGTAGCCGATGACACCGCCAACGACATCAGACAAGC
GACAAAATAGGCTGCAATCATCAGCAAATAAGGCGAATTGATCATTTTCAGCGGGCGGGAAACCAGCTTA
ACGACGACATCATTGGCACCGATATGCGTCATATACGCAGCAAAGCCACACAGCACCATAATCATCATGC
CGAGATCGCCACCGCGGCTCATCAGCAAAATTTTTACGTATTCAACAATATCTGTAGCACTCCAGCCCGT
CGCCTTCGCACTGGCTGGCAATACGTTTTTCCCCAGAATGGCGCTGATTGCCAAGAGTAACAGGCCTCCC
ACCAACAACACGCCAGTCGCGGAGTACCCTTTTATAATGTAACGACCAACCAGAATCGTTACAGCGACAC
CAATCAAAAGTTCGAGCATAGTGAGTTTCGATACCTGAGTAATAAATTATCTGACAGAAATTCCCCGGCA
GCGGAATATGGCACCGCACCGAAAACAGGGTGCGGAGTTTACTGCTTTAGAAAATAAAAAAAGAGAAAAA
TATTAATATGCAGCGTTAAAAAAGAGACATCGAACACAAAGCCTGTCTGGGGAAGTATGAAAAAGGAAAG
CATTGAGGATAAGCCACCGATTTGCTGACGGAAAGCAGCAAATCGGCCTGGGACACAGTATGTCTGGGAA
TTAAAGACGGTCGAGCAGTTGCTTCAGGTCTTTGCCCTTCTGGTTTTGCTGATTTTGACTGGCCCAGTCA
TTCAGGCGTTTCTTCAGTTCATCCTGTAGACGTTTACGCAGTAACTGATCCACCTGTAACTGGTAATTCA
ATTTATCCCACTCGCCATAGACGCGTAACGGGATTGCCGTATTTTTCAACACGCTGACCAGTTGCTCATC
GCCTTGCCATCCCTGCGTGATAGAAACATTCACGTTGACATCACACGTCTGAGCCGGCAAATCGAATTGT
CCGACACCGCTTAGTGACAGCAGCTCTGAGCGACCATTAAGATCGGTAAGGCGCAACTTACCTGCGTTCA
ACTGTACTTTTCCGGTCAGTTGTTGCAGTTCGGTATAACGCTCATAGCGTTCTTGACCGCGCACATTGCC
GTTGCTACGTGCCACAGCCATCTGCACCATTTGCTGAATATTCAAGCCCTGCAAACGGACATTATTGGCT
TGCAGCACCGCCGTTCCTTGCCACTGCTGGAGCAAAGCAGGCAACGCAAAGCTATTGCCGCTAAATTGTC
CTGTCATCGACAATTTTCCGCTGACCGCCTCGGCAGGCAGCGTAAACGCGGACATCAGTTGAGACAGTTC
AATATCCTTGAGATCGGGTCGTAGCGTGATATTGGTTGATGATTTCGTCACAACTTTACCGGGCAATGAG
AAATGCCCACTGCCCAGTTCGCCACTTAGGGTCGAAATATCGAGCAGCCCCGGCTGATTATCTGCCCGTA
ATATGAATTGGCGGACATTAAGGCCACGGTAAATCAGTGATGCCGCCTGTAGCGACAGACGCGCGGTGAA
TCGCTGTAAACTATCTTCTGGCTTGGCCGCTTCAGCTTCATTTGAAATGACAGGAGCTGATGGTTTAACC
GCTACCGTAGGCGCGTTATTTTCTTTTACCGCCGCAACCCCCAGCAGAGAATCTAGATCCAGCTTCTCAG
ACAACAAATCCAGCTCGTAATGGGGAATATCACCCAGAGTCACACTACCTGCCCCCGACAACTGACTGTT
ATTGGTATTGAGTACAAGCTGGTTAAACGTGATTTTTTCAGGCTGTTGCTGATAACTTACCTGGACACTT
CCTGTTCCGCTGATACCGGTTGTCGGTATTCCAGCGCCCTGGAGCTGGTAATCTAGTTTGGTGATAGTGG
CATTGACCTGCTCGGGGAAACGCAGCAGATCGACATCTGCTGCGAGAGAGAAGGCGATATCGCGCTGATC
GCGGTTGATACGACTCGATAGCTCGATGTTAATCTGGCGATCGCTATTCTGCTCCATCGCAAGATTAATA
TCGCGAACATTAATCTGTTCATTATTACTGCGTTGCAGAATTAACAGGCTATCGGCGACTTTTATCTTAT
CGATATCCAAACGCCAGCGCCGTTCTTCAGATGGAGCCTGTGATCCCACTGGAGCAATTGGTGCATTGTT
GGCCTGCCTGGCTTCACTTTCCGGCGTCAGGCGAATAATAGCCCCTTTCAGCATCACCTGTTTAACTGCC
AGCTTATGCGATAGCAGCGGCCACAGTTGCACATCAAGGCGCATATTCTCAGCACTGACAATTGGCGCAC
TAGAACCCGGCGCACTTAGTGACATACCGCCGGATAAAATACTCAGTTGCGGCCATACGTGCCAGCGCAG
ATCGCCGTCCAGTTGGAGGCGATAGCCGCTACGTTCCTCAACCTGCTTCACCATGTAAGCGCGGAAGTCA
TTGGGATTAACCAGTACGACCAAGGCCGCCATTCCTGCCACCAGCACCACAAGCAGAATTGCCAGCGTCG
TCAGAAATCTTCTCATGCCATCCTCATTGCGAAACGCGCGACTGCCTGATTATTACGTTACAGGCCTATT
GCCAAACGCTCAGTCTTTATCGATCCGGCTCGCTACCGCACCCTGTTGATCTTTATATTTGGCATCCTGA
CGGCGGTTGTACGGACGAGCAGCCGGCCCGGAAAGCGGTTCAAAACTCAGAGCACCAATCATCATGCCGG
GGCGTAACGCCAGCGGCAACTTACCTGAATTATAGAACTCCAGCACAATTCTTCCTTGCCAACCGGGATC
GATACGGTGTGCGGTGACGTGAACCATCAATCCCAGACGAGCCAGAGAAGAGCGACCATCCAGCCAACCT
ACCAAATTATCCGGCAGCGTGACGGACTCAAACGTTACTGCTAGCGCTAATTCTCCTGGATGCAGAAAAA
ACGCCTCGCCTTCCGGCAAATTTATTTCATCGCTCATGACGCGATCCAGCGCCGCGCTAACTTCATCTTT
AGGGCCACTTAAGTCAATGAACGCCGCAGTGTGTCCGCGGAAAACGCGAAACTGATTCCCCAAACGAACA
TCAACGGTCGCGCCACTAATTCTCTCCATTGGCGGACGGGGCGTAATCACCAGTCGGCCATCATCCAGCC
AGGCTTCAATGTCTCGGTCACACAGTCTCATCTTATTCTCCATTCGACACCGGTATCTATCAGATAAACC
TCATCTACTCGTCATATTTCACGCTGCAGTGCATTATCTGTGCAACGTGAAATATTTAAGATATCCACTA
CTCAAAGAACTGGCTTATCTTGGCTTTCAAAATATCAATCGCAATACGGTTTTTACCGCCACGTGGCACG
ATAATATCGGCATACTGCTTAGAAGGCTCAATGAATTGAAGGAACATCGGGCGCACTGTCTTCTGATACT
GCTCCATCACGGAATCCATTGAACGCCCGCGCTCATTAACGTCGCGGCGCATGCGGCGCAGCAGGCAAAT
ATCCAGCGGCGTATCGACAAAGATAGAGAAATTCATCTCATCACGCAGACGTGCATCCGTCAGTAGCAGA
ATACCTTCCAGGATAATGACCTTTTTCAGCTCAATATGCACCGTTTCCTGTTTACGGGTGTGCTCGACAT
AGCTGTACTGCGGGACTTCGATAGCCTGACCCGCTTTCAGCATTTGCAAATGCTTAACGAGCAGGCTGTG
ATCCATCGAACTCGGGTGGTCATAGTTGGTTTTTACCCGCTCTTCCATGGTCAGGTGGCTTTGATCTTTA
TAATAGCTGTCCTCAGATATCACCCCGATATGCTGATCACCAACCTGATCGCGTAATTCGCGATATAAGG
TGCTGGAAATAAGACTTTTACCCGAAGCGGATGCTCCAGAGATCCCGATGATGACGCACTGGTGAGACTG
ATCAGTCATGGTATTAACGACCTGATTAACATAAATAAAAGAGAGGGGAATGCGCCGACGGGCGCTTTGA
CGTGCAATTATAGGGAGTTAGCCGCCCTCACGCCACCCTTTCCATGCATTGCGCCCAAGGGGAACTGAGG
GCTGGCGCAGATTTAAGCCGGGACAGAACCCGGCGTTTTTACTCACTGACGGATGGGCTACAACGCTCGG
AAAGAAATTTCTCCGGGAATAATGTCCCCCTGCCAGTAGAGCTGGGCGGCAACCTGCCCCGCCAGTTCAC
GATACAGATAAGTAAATTCGCTGTCCGGCTGGCTGACCACAGTCGGTTCACCGCGATCGAGATCTTCACG
CAGGGAAATATGTAGCGGAAGCTGGCCTAACAGAGAACAGTGGTATTTTTCCGCCAACTTCTGCGCACCG
CCCGTGCCAAAGATCGGCTCCAGATGCCCACAGTTGCTACAGATATGGACACTCATATTCTCAACGATAC
CCAGCACCGGCACGCTGACTTTTTCAAACATCGCAATGCCTTTCATGGCATCCATCAGCGCGATATCCTG
CGGTGTCGTCACAACGACCGCACCAGTGACGGGAATATTCTGCGCCAGCGTCAGTTGGATATCCCCCGTT
CCCGGCGGCATATCTAACACCAGATAGTCCAGATCCGGCCAAAGCGTATCCTGCAACAGTTGCAATAACG
CTTTGCTGGCCATCGGCCCACGCCACACCATCGCATTATCATCCGTCACCAGATAACCAATCGAGTTGGT
TGCCAGGCCGTGCGCGATAATCGGCGCCATATGCTGCCCATCCGGCGAGGTTGGGCGCTCACTGGCCGAA
CCCAACATGGTAGGAATGGAAGGCCCGTAGATATCGGCATCCAGAATGCCCACATTGGCGCCTTCAGCCG
CCAACGCCAGCGCCATATTGACCGCCGTACTGGATTTGCCAACGCCGCCTTTCCCAGAACTGACGGCAAT
GATATTTTTCACGCCCTTCACACCAGCCTGATCGTTCACCCGGCGCAGCGTAGCGACATCATGTGTTAAG
CGCCATTCAACCGCCTTTGCGCCTGATAAACGCAATAACTCATCGCTAACCGTTTCTTTTAAGGCTGCCA
AACCGCTCAGCCAGACAAACGGCATCGTCAGTTCGAGGTGCAACACATTATCCAACAGCGCACAATGGCG
CAGCGCATTCAGTGTCGTCAGGTTATTTTTCAGTGTCGGGTGCTGAAAAGTAGATAAAACCCCGGTGACC
ATTGCACGCAGTGCTTCAGGACGTTGTTCGGGGACTGTCGCGTTCATTCCGGCTCCTTGAAATTCTCATA
TTTGACCGTTGAGACTGTGCATAGCATATCAGAGCCATCGCCACCTGACGCCCTTCGGCATCAAAAACGT
GGAAACGCTACGCAAAATAGAATCAGCCATGTCGTTTCCTGCCGTTTTACTCACGCCAGCGGTTTACGCA
GTAAGGCGCTATCGGTTAACATCGATCTCCCTCTATTCACAAAAGAAAGCAAGTTCCTCATGACTCAAGT
CGCAAAGAAAATTCTGGTAACGTGCGCGCTGCCTTACGCTAATGGTTCGATTCACCTCGGTCATATGCTT
GAACACGTTCAGGCCGATATCTGGGTTCGTTACCAGCGAATGCGCGGCAACCAGGTTCACTTCATCTGTG
CGGACGACGCCCACGGCACACCAATCATGCTGAAAGCGCAGCAGATGGGGATTGCGCCAGAACAGATGAT
TGCGGCAATGAGTCAGGAGCATCAACAGGACTTTGCCGGTTTCAATATTAGTTATGACAACTATCACTCT
ACGCATAGCGAAGAGAATCGTGAGTTGTCAGGCCTGATTTATCGTCGTCTGAAAGAGAACGGTTTTATTA
AAAACCGCACGATTTCCCAGTTGTACGATCCAGAGAAAGGCATGTTCCTGCCGGATCGTTTCGTGAAAGG
CACCTGCCCGAAATGTAAGGCAGCCGAACAATATGGCGATAACTGTGAAGTGTGTGGCGCAACCTATAGC
CCAACAGAGCTGATCGAACCGAAGTCCGCGGTTTCTGGTGCGACGCCGGAGATGCGCGAATCAGAACACT
TCTTCTTCGATCTGCCTGCGTTCAGCGACATGCTACAAGCCTGGACACGTTCTGGCGCATTGCAAGAGCA
GGTTGCCAACAAGATGCAGGAATGGTTCGATTCGGGTCTGCAACAGTGGGACATTACCCGCGATGCGCCG
TATTTTGGGTTTGAAGTCCCTGATGCTCCGGGCAAATATTTTTACGTCTGGCTGGATGCGCCAATCGGCT
ACATGGGCTCGTTCAAGAACCTGTGCGACAAACGTGGCGATCTGAATTTTGATGATTTTTGGAAGAAAGA
CTCAGACGCGGATTTGTACCACTTTATCGGTAAAGACATCGTTTATTTCCACAGTTTGTTCTGGCCGGCA
ATGCTGGAAGGCAGCGGTTTCCGTAAGCCGACGAATCTGTTCGTTCATGGCTATGTCACAGTCAACGGTG
CCAAGATGTCTAAATCACGCGGCACCTTCATTAAAGCAGGCACGTATCTGCAACATTTGGATGCCGATTG
CCTACGCTATTACTACGCAGCCAAACTGTCTTCTCGCATTGATGACATCGACCTCAATCTGGAAGATTTC
GTCCAGCGAGTGAATGCGGACATCGTGAATAAAGTCGTGAATCTGGCGTCACGTAATGCAGGTTTCATCA
GTAAACGCTTTGACGGCAAACTGGCGGACAAACTGGTCGATCCTGATCTGTACAAAACCTTCACCGACGC
CGCCGCCAGCATTGCGGAAGCTTACAACAGTCGTGAATCCGGGCGTGCCATTCGTGAGATCATGGCACTG
GCGGATATCGCCAACCGCTATGTTGACGAGCAGGCACCGTGGGTAGTGGCGAAAGCCGAAGGTCGGGATG
CCGACCTACAAGCCATTTGCTCAATGGGCATTAACCTGTTCCGCGTATTAATGACGTACCTGAAGCCGGT
TCTGCCTTCGCTGGCACAGCGTACCGAAGCGTTTTTGAACACGGAACTGAGCTGGGATGCGATCGCTACC
CCGCTGCTGAACCATCAGGTCAATCCATTCAAAGCACTATTCAATCGCATCGATCTGGATAAAGTCAGCG
CAATGGTTGATGCCTCTAAAGAAGACATGGTCACCACACAAAAAGCCGTGTCCGGCCCATTGGCAGATAA
CCCGGTGCAGGACACCATTAACTTTGACGATTTTGCTAAAGTTGATATGCGTATCGCACTGATTAAGCAG
GCCGAACTGGTTGAGGGTTCTGACAAGCTATTACGTCTAACGTTGGATTTAGGCGGCGAAACCCGTCAAG
TCTTCTCCGGCATTCGTGAAGCTTATCCCGATCCGGCTAAGCTGGAGGGCCGTTTAACCGTGATGGTCGC
CAATCTGGCTGCGCGCAAAATGCGCTTCGGTATATCGGAAGGTATGGTAATGGCAGCCGGTCCCGGCGGG
AAAGATATCTTCCTGCTGAGTCCAGACAGCGGCGCACAGCCTGGCATGCAGGTCAAATAACAACCCCATC
AAGCCGGATTCTTATCCGGCTTTTTTTTGCAACAATTCCTCCACAAATACCTGCTGATCTCCCTCCAATT
GCCTCGTTGCTTTGCATAGTTTGTAACCATGAAATAACAAAATCGTTATGCATTACAATATATAACGAAT
AAAAAATATACCTCTTTGTAGGTGTAATGGGCATTTAAATACGTAAATTTTGATTTTGCGCAAAGCCCAC
ATTTTATGTGTTGTTAAATTGCTCGCAACAAAAATGACACATAATTACACAGGGAAACTAATGCAACTCA
ATAGAAGAGGTTTCTTTAAAGTTTGCGCGGGAGGGATGGCTGGAACCACTCTCGCGGTATTGGGCTTTAC
ACCCACAGAAGCAATGGCATCAGTCCGTCAATACAAATTGTTGCGGGCGAAAGAGACACGTAACAACTGT
ACATACTGCTCGGTCGGTTGTGGTGTGCTCATGTATAGCCTGGGCGATGGTGCAAAGAATGTAAAACCCT
CCGTTTTTCACATTGAAGGCGATGCAGACCATCCGGTCAGCCGTGGCTCCCTTTGCCCGAAAGGTGCGGG
CCTGGTCGACTACATCCACAGCGAAAACCGCCTGCTCTACCCTGAATACCGCGCGCCAGGTTCAGACAAG
TGGCAACGAATCAGTTGGGACGACGCGATTGAACGTATCGCACGTCTGATGAAAGCGGACCGAGACGCTA
ACTTCCAACGCACCAACGCGAAAGGCGAAATCGTCAACCGCTGGCTGACTACCGGTATGCTGTGCTCTTC
TGCCGCCAGTAACGAAACCGGTATTCTCGACCAAAAATTTGCCCGCGCACTCGGTATGGTGGCTATCGAC
TGTCAGGCCCGTTTGTGTCACGGGCCAACCGTTGCCGCACTGGCACCAACATTTGGCCGCGGTGCGATGA
CCAACAACTGGGTGGATATCAAAAACGCCAACGTCATTATCGTGATGGGCGGCAACCCGGCAGAAGCACA
CCCGGTAGGTTTCAAATGGGCCGTTGAAGCGAAAACACACAACAATGCGAAACTGATTGTTGTTGATCCG
CGCTTTAACCGCTCCGCTGCCGTTGCCGATCTTTATGCCCCGCTTCGCGCAGGTTCAGACGCTGCTTTCC
TGCTCGGCATCGTTAACTACCTTATTACGAACAATAAAATTCACCGCGAATACGTGGTGTCTTACACCAA
CGCCAGCTTGATCGTGCGCGATGATTTCAGCTTCGATGAAGGGTTGTTCAGCGGTTACGACGAACAAAAA
CGCCAGTACGACAAGTCCAGTTGGCAGTATGAGCTTGATGAAGCTGGTTTCGCCAAACGCGATAACTCGT
TGTCCCACCCGCGCTGCGTCTGGAATCTACTGAAAAAACACGTCTCCCGCTATACGCTGGAAATGGTGAC
GTCCCTGTGCGGAACATCAGCCAAAGACTATGAAGAAATTTGCCGCACGCTGGCTGAAACTTGTGTGCCA
GATAAAACGGCAACCTTCATGTACGCGCTGGGCTGGACGCACCACACCAACGGTGCACAAATCATCCGCA
CAGCAGGCATGATCCAGCTTCTGCTGGGCAATATTGGTATGGCGGGTGGCGGTATCAACGCCCTGCGCGG
TCACTCCAATATTCAGGGCTATACCGACCTCGGACTACTGACGACAAACCTGCCGGGCTATATGCCACTG
CCGTCAGAAAAGCAGCCGGATCTGAAAACCTATCTGGGACAAATCACGCCAACCGCCGTACTACCCGATC
AGGTTAACTACTGGAAAAACACGCCAAAATTCTTTATCAGTATGATGAAGAGCTTCTATGGTGATAACGC
ACAGGCTTCGAATAACTGGGGTTATGACTGGTTGCCGAAGTGGGATCGTAGCTACGACGTTATGGTGCAA
ACCGAACTGATGGTTGAAGGCAAAATGAACGGTTACATCGTTCAAGGCTTTAACCCTGTTGCCGCGTTCT
CCAACAAGAACAAAGCGACCGAAGCGCTCTCCAAACTCAAGTATATGGTTGTCATCGATCCGCTGGTCAC
AGAAACGTCCACGTTCTGGCAAAACTACGGCGAATTCAATGATGTGGATACGAAGTCCATTCAGACTGAG
GTCTTCCGTCTACCTTCTTCCTGCTTTGCCGAAGAAAATGGTTCTATCGCCAACTCAGGCCGCTGGTTGC
AATGGCACTGGGCGGCGGCTGAGCCACCAGGAGAAGCCCGCCACGACGGGAAAATCCTCGGCAAGCTGCT
GATGCGCCTGCGTGAGTTGTATAACGAAGAAGGCGGTGCTTATTCCGATCCGTTGATGAACATCAACTGG
AACTATAAAGACCCAGAAGATCCGTCGCCGGAAGAAATTGCCCGCGAAGCCAACGGTATGGCGCTGGCGG
ACATTTACGACGACAGCGGTAAACTGATCCTGAAAAAGGGCCAGCAGCTTGCTGATTTCTCACAACTGCG
TGATGACGGCACAACGTCAAGTTTCTGCTGGATCTACGCCGGTAGCTGGACGGAAGCCGGTAACCAGATG
GATAAACGCGATAATGCTGATGCCGGTCTGGGCTGTACACCAAACTGGTCATGGTCCTGGCCACAAAATC
GCCGCATTCTCTACAACCGCGCCTCCGCCGACCTGCAAGGCAAGCCATGGGACAGCAAACGCAAACTGTT
GGAATGGAATGGCAAGAAATGGCAAGGCATTGATGTGCCTGATTTCGCCGCCACCGTACCGCCGGGCGCA
GACACTGGGCCGTTCATTATGCTACCGGAAGGTCTGGCGCGTCTGTTCTCCACCGACAAACTGGTAGATG
GGCCATTCCCTGAGCATTACGAGCCGGTCGAGTCACCTATCGGTACTAACCCGCTACACCCTTCAGTGAT
TTCCAGCCCGGTGACACGCCTGTTCGCACGCGATGCGAAAACCATGGGCACCGCAAAGGATTTCCCTTAC
GTGGCAACGACATATGCCATTACCGAACTGTTCCGCCATTGGACGAAACACGCACGTCTGAACGCGATTG
TGCAGCCCGAACAATTTGTGGAAATTGGCGAAAATCTGGCGAAGATCAAAGGCATTAAAGCAGGCGATGA
AGTCAAAGTCTCCTGTCAGCGTGGCTACATCAAAGCCAAAGCAGTGGTGACCAAGCGTATCAAAACGCTG
GAAATTGCCGGGCGCAGCGTGGAAACCGTTGGTATTCCCTGCCACTGGGGCTATGAGGGAACCACGCGTA
AAGGGTTCCTGGCTAATACACTCACCCCGAGCGTCGGCGACGCTAATTCACAAACGCCTGAATATAAAGC
GTTTTTGGTTAATGTAGAGAAGGTGTAAGGGTAGCCAACTATGTCAATGCAATCACAAGATATTATCAAA
CGTTCGGCCACCAACGGCTTTACACCGCCTCCGCATGTACGTAATGACAAAAGCGAAGTGGCAAAACTGA
TCGATGTCACCACCTGTATCGGCTGTAAAGGCTGTCAGGTGGCCTGTTCAGAGTGGAATGACATTCGTGA
TGAAGTCGGTCATAACCTCGGGGTTTATGATAACCCCGCGGATCTGAGCGCCAAATCCTGGACGCTGATG
CGCTTTTCCGAAGTGGAAGAGAACGATCGTCTGGAATGGCTGATCCGTAAAGATGGCTGTATGCACTGTA
GCGATCCTGGCTGTTTGAAAGCTTGTCCTTCCGCCGGTGCCGTGATCCAGTACGCCAATGGTATCGTCGA
TTTTCAGTCTGAAAATTGTATCGGCTGCGGCTATTGCATCGCCGGTTGCCCGTTCAATATTCCTCGTCTG
AATAAAGAAGATAACCGCGTCTATAAATGTACACTGTGCGTCGACAGAGTCAGCGTTGGGCAAGAACCAG
CCTGTGTGAAAACCTGTCCAACCGGTGCTATTCGTTTCGGTACGAAAGAAGAAATGAAGCATCTGGCGGA
AGAACGCATTGCCGACCTGAAAAGCCGTGGTTACGAGCACGCAGGTCTCTACGACCCGCAGGGCGTCGGC
GGTACGCACGTGATGTATGTTCTGCACCACGCAGACAGACCATCGCTCTACCACAACCTGCCGGATGACC
CGCAGATTTCTACGCCGGTCAATCTGTGGAAAGGCATTCTGAAGCCGCTCTCTGCATTAGGGTTTGTCGC
TACGTTCGCCGGGTTAATGTTCCACTACATCGGTGTGGGTCCAAACACCGAGGAAATGGAGCATGAACAT
GAGGGAGAAGACAAAGAAGGGGGAGACAAACATGAGTAAACCAAAAATGATTTTGCGTACCAAGTTTATC
GATCGCATCTGTCACTGGATTGTGGTGATTAGCTTTTTCCTGGTCGCACTCTCAGGGATTGCTTTGTTCT
TCCCGACCCTGCAATGGCTGACGCAGACGTTTGGTACGCCGCAAATGGGACGTATTTTGCATCCGTTTTT
TGGCGTATTGATCGTCATCTGCCTGATTCCGATGTTCTTCCGCTTTGTTAGTCATAACATTCCGAAGAAG
CGCGATCTGCCGTGGTTTCTCAACATTATTGAAGTGTTGAAAGGCAATGAACACGAAGTGGCTCAGGTGG
GTAAATACAACCCTGGCCAGAAAATGATGTTCTGGAGCATCATGGGGCTGACGCTGGTTCTGCTGATCAC
CGGGGTTATCATGTGGCGTCCTTACTTTGCTCACCTGTTCCCAATTGATGTCGTGCGCTATGCCATTCTG
ATTCACGCGGCTGCGGCTATCGTGCTAATTCATGCCATCCTGATCCACATGTACATGGCATTCTGGGTTA
AAGGCTCGATTAAAGGCATGATTGAAGGCAAAGTCTCCAAACGCTGGGCGAGTAAGCACCACCCGCGCTG
GGCGCGTGAAATGGAAGAGAAAGAAACAAAGAAATAATTCACTCTTTCCACTCCATTGCTTTCCTCAAAT
GCCCGCCTTGCGGGCATTTTTCTTTTCATCCGCAGTCAGTACAAATCGTTATAACTTAAATCCAAACGTC
ATAACTCCCCCCTCTTTCTCGGCTATCACTCGATAGCCATGATGCAGTATTATTTTTAAATAGACATCCA
GACATAAAGACAGCTATAAAGTAGTGACGCAAACTACATAACAATACTGTCATCGACGCAACATCAATTT
ATAAAACGCCATGGAGCTGATAATGAAGAAATTTACGCCCGCCCTGCTTGCATTGAGCTTACTGACCGCA
TTACCGGCACTGGCTAATCAGAGCGCCACCATTGCTCCCGTTCCGGCAGCGATCGCCAATCATAGTGGCC
CGGTTCGTATCGCGGTTATCCGCAATCTGGGCTCGGATGACAACACTACCCAGTTCGTTTCCGGCGTGCT
CGAAGAAGGTAAAAAGTTGGGCTTCAAGGTCAGCACGTTCCTAAGCAACGGCGATGATGCTCGTTTTCAG
GATTTCGTAAATCAGGCGATTAGCCAGAAATATGATGGCATCATCCTGTCGCAGGGCCGCGATCCCTACT
CTAGCGATTTGATTAAGCGCATCGTCGACAGCGGCATTGCCGTTTCCGTGTTTGATACCGCCGTGAACGG
CGAAATTCCAGGCGTAACCGTCACACAGCAGGATGACGCCTCGCTCACTAACGAATCACTCGGCCAACTG
GTGAAGGATTTCAACGGTAACGCCAACATCATCAAACTGTGGGTCGCTGGCTTCCCGCCGATGGAACGCC
GCCAACTCGCTTATCAACAGATCCTGAAAACCAACCCCGGCATCAAGGAACTGGAATCAATTGGTGCTGT
CTCCTCTGACGTACAGGGTGATACCGCCAACAAAGTCGGTGCAGTACTGGCGAAATACCCTAAAGGCAAG
ATTGATGCGATCTGGGGCTCGTGGGATGCCTTCAGCCAAGGTGCTTATAAAGCCCTGAAAGAAAATGGTC
GGACTGAAATCAAACTGTACAGCATCGATATCTCCAATCAGGACTTACAACTGATGCGCGAAGCAAGCAG
CCCGTGGAAAGTCAGCGTGGCTGTCGATCCTAAGCTGATTGGTAAAGTGAACCTGCGTCTGGTTGCCAAC
AAAATTGCCGGTGAACCGACGCCAGCCACCTACGAGTTCCGTGCCGCTGCAATTCCACAGGCGCTGTTAG
CCAGCCAGCCGGGTGCGGTCAACGTCGCCGGACTGGCAAAAATCATCCCAGGCTGGGGCCATACGGATGA
TTTTATCGCACCGTGGTTTGCTACACTGGAAGCCAAACAGGCGAAATAATACGGAGATAACTCATGGCAT
CGACACCTCTGCCCACACCCGATTACAGCCGCAATATGCGGCTGATTGGACACAGCGATCAGGGTGGCAG
ACCCGATGGTGTGCAGGTAATGGTCCATCGCGGCTACGCTTACATCGGGCATATGGTTTCACAAGGTGTG
TCGATTGTGGATGTGCGCGATGCCAAGAATCCCAAGCCAGCGGGGTTTATTACTGCCCCGCCCGGCACCT
GGAATATCCATCTGCAAACTTACGATGACCTGTTACTCGTCGTCAACGCGCGCGACTTATTTGCCGACGC
CAGCTTCGCCGAGGAAAAGGTCTACTACACCCGCTCCGTCGCTGAGACGGTCAGTACTAAACAGCAAGGC
AAAAGCTGGAGTGCCGGATTACGGATTTTCGATATCTCTATGCCGGATAAACCACGTGAAATCAGCTTTC
TGCCGCTAGACGGCATCGGCATTCACCGCATCTGGTACGTGGGTGGGCGTTGGGCCTATGTCTCCGCTCT
GCTCGATGGCTACAGTGACTACATCTTTCTGACTATCGATCTGGCCGATCCGCAGCGCCCGGAAGTAGCC
GGGCGTTACTGGTTACCCGGCATGCATACCGCAGGCGGAGAGACCGCAAGCTGGCCGGAAGGTAAACGTT
ATGCACTTCACCATGCCATCATTAGCGGCGACACCGCCTACGGAAGCTGGCGCGATGGTGGCTTGACGCT
GTTGGACGTAAGCGATCGCACCAACCCGCAGCTCATCAGCCACCGTAACTGGAGCCCACCGTTTGGCGGT
GGTACACACACGGCGCTACCGCTGCCGGACCGCGATCTGTTGGTCGTATTGGATGAAGCCGTGTTGGATA
ATCAGGAAGATGGCGAAAAATTGATTTGGGTGTTCGATATTCGTGATCCGAGCAATCCGGTGAGCATCTC
CACCTTTCCACAGCCGAAAGAGGCAGATTATGTGAAAAAAGGCGCACACTTTGGCCCACATAACCTGCAT
GAAAACCGGCCTGGCAGCTTCATTAGTTCGTCACTGATTTTCGCCACTTATCAAAATGCAGGAGTGCGCG
CTTACGACATCAGTAATCCGTATCAGCCAAAAGAAACAGGCGCACTCGTGCCTGCTGCGCCAACCAGAAT
GGTCGATAAACGCCCCGGCAGACCGCAGATTATTCAGTCTTGCGATGTGTTTGTGGATGCCGATGGCATC
ATCTATAGCACGGACTACAACGCAGGTTTGTCGATTATCGAATACCGGGGCTAAGCTCTTTCATCTTCTT
CTTACCCCTAGGCGCGGCATCAGTATGCCGCGCCTTTTTTCATACTGCTGTCATTGTCGATTTCTATAGT
GGCTAACCTTACGGCTTATTCACCATGACCCAAAAAGGAATCGTAATGAGAACGTATCACCGTTTCCCCC
TCCGTTGGCCAACGCTGGCACTTTTCACACTTATGGGATTGAATCATTCATTTGCCACGCAGACATCGGC
AACTACCGCCTCTACGGCTGAATTAGCGGGCCACGTGGTTATACCCGCAAAATCTTTTATCCCCGCGCCC
AATGATGCCCCAGCGGATATGAAAATCAGCGGTAAATACACGACGGGTTCACGCGCCACGACGCTAAACA
GCGTGCCGGCAAAATCTGCGGATCGGTTAACGGGGCTTTCGCTTCCCGTTGAAGGACAACCGCTGCAAGG
CCATTCTGGTATCAAACATATGCCTGATGGCACCTATTGGGTGCTGACAGACAATGGCTATGGCACCAAA
GCGAATTCTCCCGACTCGCTTTTGTACCTGAATCACTACCAAATGGATTTTAAGAACAATACCGCGAATC
GCTTGGAAACGGTGTTCCTGCACGATCCCGATAAACGAGTGCCGTTCCATATCGTCAACGAAAGCACAGA
TAAGCGCTATCTTACCGGTGCCGACTTCGACCCGGAAAGTTTTCAATTTGCAGATGGCAGCTTATGGATT
GGTGAGGAATTCGGCCCTTATCTCATCAAAACGGATCTGACAGGAAAAGTACAAGCGGTATTCGATACCT
ATGTTGATGGCAAAATGGTGAAATCGCCAGACAATGCAACACAGCCTTCCCCCGGCACGCCAGACGGCAA
ACCGAGCTTTCAGGTGTCTCGCTCTAAAGGCTTTGAAGGCATGGCGGTATCAAAAGATGGTTCAAAACTG
TACCCACTGCTAGAAGGCGCATTATGGGACAGCGCACGCCAGGAGTATGAGAATATCGCGGGTAAACGTT
ATCTGCGCGTTCTGGAGTTTGATGTTAAAAAACAAATCTGGACAGGTCGTAGCTGGCAATACGTGCTGGA
AGATAACCAGAACGCGATCGGCGATTTCAACATGATTGACGATCGGCAGGGGTTAATCATCGAACGTGAC
AGCAACGAAGGCACAATGGACAAAGCCTGTCAGGCAGGTACCATAACCACGGACTGTTTCAGTGCGCCAG
CCCGCTTTAAGCGAATCTACAAAGTGGGATTCTCAGATGACAATGTGGGTAAACCTGTCGATAAATCAGC
TTACCTCGACCTCATGAACATTCAAGATCCCAACCATCTGGCACGCAAACCGCTAATGCAGGGTGTATTC
ACCTTCCCGTTTATGACGATCGAAAACGTCGATGTTGTTGATGACCGCCATATCATCGTCGGCAATGACA
ATAACTTCCCATTCTCATCCAGTCGTCAGCCCAATGCGGCGGATGATAATGAGTTTATCCTGCTAGACGT
AAAGGATTTTCTCTCCCAATAAACCATAATGCTCCCCTTCATAGGGGAGCATACCGACTTAATCCAACGC
CAGCACCGACACCCACATTGGCCCTTGGCCGACGGCGTAACGCGCCAGCGGTTGCAGATTGCCCGTGTGC
TGATCGATGTGATAGACCTCGATGTGCTGAGATTTCTGCCCTGCTGAAATCAGAAACTCACCGGTATGAT
CGATATTGAAACCACGTGGTTGCGTTTCGGTCGGCTGATGGCCGGTCAACGTTAACGTGCTGCCATCTTC
AGACACCTGGAAAACACTCAGCAGGCTGGCAGTGCGATCGCTGATGTACAGGAAGCGTCCATTCGGCGTG
ATGTGAATATCCGCTGCCCAGCGCGTATCGCTGAAACCAGCAGGCATCGCATCCAGCGTTTGCACTTTCT
GTAAATCGCCGCTGGCTGCATCCAACTGATACACATCGACTGAGCTGTCCAACTCATTCACACAATAAGC
AAAACGCTGATTCGGGTGGAAAGCCATATGGCGCGGACCCGCACCCGTTACCGTTGTCATTTCTGCCTGG
CGATGTACGCTCAATTCACCTGCTACTGCCAGATCGTACAAACGAATACGGTCTTCTTTCAAACACGGAG
CCCACACCACGGTATTGGTTGGATCGATATTGGTAGAGTGACACCCTTCCAATCCATCCAATTGCTGAAT
CGGCTCGCCGACAATGCCGTTAGCATCAATCGGGCTCACGCTAACGCAGGCACCGCTGTAAGACGCGCTG
AACAGGAAACGTCCGTCGTTATCGGTAGACAGGTGCGTCGGGCTACCCGGTAAAGAAGCGACGCCCGCTT
GCGTCAATTTACCCTGTGCATCAATACGATAGCTCAGAACCCTGAAATCAGGACGAACCCCGACATACAG
ATGGCGCTTATTCGGCGCAATCACCATCGGCTGAACCTGTCCCGGCACTTCAACGGTTTGCAATAATGTC
AGATTTCCTTGGACACCGAGCTGCCAAACATGGATTTGCTGGCTTTCCGGGCTAGCGACATAAACAACTT
GCTGCATCGTATTCTCCTTAATTTCACTCGAATGTGGTGGCGCAGGAAGGCTCAAAATAGGTAGAGGTTC
ATTGAAAGGATAGCGAACTGGCTCAACCTGACGCGCGGTATACCATAGATGACCAATCACTCTATTCTAC
AGTGACATTGCAAGGCTACTATTGATTTAAGTAATGACTGATTTAGCTAACGGGCATTGATGGTGCAGCA
ATAATGAATGTCCTTCACCAACTGAAAGGTATTCCAACGCAAGCACAGGAACCACCGTTCATGATTGAGC
AAGTGAAATCACATCACACCAGCAAGAAGTTATCGAACATGAATTAGCGCATCAATTGGCAGATAAAGTA
GGAGCGACTTGTCAGCGTGAAACACGCTGGCCTAAACGTGTTGCGCTGATGGATTCATGTAAAAAGAATC
ATTTTTTGCCACATCAAGGGATTTCATTTTGATCATATTTAGCTGGTTTCAGTTCTTTTACATTCTCAGG
CCAGTCATCTTGTAATCTAAAAAGCATCTTCATTTAATCATTCCTGTTACCGATTGTTAAAATACGATCG
TGTTACTTTTCCTGATTTGCACAGTGTTACTGTTTTATCGGCGACCACATAGTTTCCGTTCCATATGGTT
CGATAAGCAAGCGGCGATAACGACACGTTATTGATTGTTGTTCAATATTTCAAAATATTTCCCCGCTAAT
TACGTTGCTAATATTGCACAAGATTTATCAGACATCTTTTTTAAGGTGAGCTTTAGAACACTAGCCTTAG
CGTATATCTGGTTATACCCCAACGAATACGCGCTACCTATCGGTGCGTTAAAAACACCACTAACTGGTGG
CGCTAGCCCAGAGAAACAGCTTGCGATTAATAAACACACACTCTTTTTTATTGAATGACATAATACCGCC
TGAGATTTTTATGTACCCTCAGGAGATAACCAATTTATTTTTTGTTGACACGTGCTTGAGGTATTATTTT
ATTTTTTAATGTTGCTAAATTAACGCATAGGATTTATGATTAATTCGATAAATAACCATCGGGATAATAA
ATCATGAGTGAAGCTTTAAAAGTATTAAACAATATTCGTACTCTACGTGCCCAAGCGCGTGAAATCGATC
TGGCAACATTGGAAGAAATGCTAGAAAAGCTTACGGTCATCGTTCAAGATCGCCGTGAAGAAGAAGCCAG
CACACAGCAACAAAATGCTGAACGTCAGGCCAAAATTGATGCGCTTCGTGCTCAACTTCTTGAGGATGGT
ATAGATCCGTCTGAACTTCTCGGCACCCCTTCGGCTAACAAATCAACAAAAGCCAAACGTGAACCTCGTC
CTGCCAAATACAAATATGTTGATGAAAATGGCAATGAAAAGTTATGGACTGGTCAGGGCCGTACTCCTAA
AGCGATTGCTGCGGCGCTTGAGAACGGTAAAAAGCTGGAAGATTTTGAGATCTGATGAACATATCAGCCT
GCAATCCTGTTTACTACAGGGTTGCAGGCTGAATAAAGATTCATGATTCTGAATCTTTAAATAATGAACG
ACCTTGATATTCTTCGCCAACGCTTTACGAATTTAATACTTCCCTCTGACGTTCCGTCATTGGCATCTGC
TGGGTAATACCATTACCATTCGGATGTCACACTATTTTTTCAAAACCACTACCCTATGTATGATGATGGG
CAACACGTGGCTAAACGAAAGTTCAGAATCACCAACTTGAGGCTTACAACAAAGCTCTCATTAAGCGCAG
TTCCATTCCTTTTTGGCTTGACGAATCAAGATGAAACCACCATATGATAGCATCAATCTCTGGATTTAAG
ACTGGAACGTGTCAACGCTATTCAGGGCGAATCTGTACATAATAAAAAGCCCCATGATAAACATGAGGCT
ATGATGATATGGATGGGTGGTCGGTTTTCTGACTATTGATATGTGTTCTTTACTCTATCAGATCGGTGTA
GATACGAAACCCAAATGGCCGCCCAAATGAAAGTTCTGGCTATGTCTTTAGGTATGTCAGAGTCGACCGC
TAAAGCCTCGCTGGGGGGCATCCCTAAAAATAAATAAGGGGATACAATATACCTAACCAAAATAAGAAAA
GGGAAAACAACACCGATAATCAGCTTTACCGATATTACGGTGCCAATAACCTTTCTCTTTAAAAGAAGAA
ATCCAGCATAAAGCAAAACGGCGCCAGATAAAAAGCCTACCACTCTGTCAGCCATCTGAAAATTCTGAAA
TCCAGAGTGATATATTAACTCAGGGCTTTCTCTTTCAAGGTCTTTCCACTCTAAGCCTCCGATGCTAACT
AAGATGTGCAATGCCCCACCAATAAAAATTATTATTACTAAAAACCTAAGCCAACCCGCAACACCAGAAA
GCGACCTATCTCTAGTCATGTTAATCCCCAAATACTCGACTTAAACCCAGATATCTGTCTGGAGTGGTAT
CACCAGGTTCCTACCAAAAACGCTGATTTCCGTCTTTACGTGCTCGGTTTTTCATTCGCAGCAAATAACC
GGGTGACGCCTCTTCCATCATTTGGTTATAGAATGCATGAGCAAATGCAGTTTTGGTATACCAGAGGTTC
ATAAAGTTAACGCAGGGGGTCACATTAACAACATCAATGCCAGTGAAAATCGGGGCTGGTTGCGATTGAG
GATTTTGGAACCGAATTTTGCCTGAACGGACTCAGAAACGAAAACGGGCTAGCCTAAGCTAACCCGTTGA
ATTTTTGGCGGAGGAGTAGAGATTCGAACTCTAGAACACTTTCGCGTCGCCGGTTTTCAAGACCGGTGCC
TTCAACCACTCGGCCACTCCTCCGCAATGACGCGCACTATAAACAGTACGCCGCGCGTTGTAAAGCGGCG
TTGTGGTCAATTGCTTAAAAAATAGATGACAACCTGTTGAAAGCATAGAAAATAAACAGCGGCATTACCA
ATCCGTCCAGTTATCCTTATTTCTCCTCGCAGCGCCGGCACTTCTTCACCACATGACGTGAGACACATTT
ATCCATTGTTGTCTGTCTATTTTTCGCCGCGTCCTTTATCGTAAGACGCATTCGATACCCACATTTTTAT
TTGCGAGACAACGATGACCTACCGAGTAATTGCGCTTGATCTTGATGGTACCCTATTGAATCAACAGAAA
AAAATCCTCCCCGAATCCCTTAGCGCACTCGCGCTAGCCCGTCAGCAAGGCATAAAAGTGATGATCGTCA
CGGGACGCCACCACTCAGCGATCCACCCTTTTTATCAGGGATTGCAGTTGGATACGCCAGCGATCTGCTG
CAATGGCACCTATGTCTATGATTACCAGCAGAGCAAAACGTCACATACCAATCCGCTCTCTGTCGAACAG
GCAAAAAATGTCATCGCACTGCTAGAGGAATTTGATATTCATGGCCTGATGTATGCCGATGACGACATGT
ATTATCAGTACTCTACAGGGCATGTGGTTCGCACGCTGGCATGGGCTTCCACATTGCCGGAACCGCAGCG
CCCTCGTTTTGCACAGGTGGAAAATCTGTTGTGCCAGACGGAAGCCTCCCGCGCCATCTGGAAATTTGCG
ACCACGCATACCGATATCCCCACACTGAACCATTTCGCCGCAGAAGTGGAAAAGCAGCTCGGACTGGCCT
GCGAGTGGTCATGGCAGGATCAGGTTGATATCGCCCAAACCGGCAACAGCAAAGGTAAGTTGCTTCAGCA
ATGGCTTGGCGAACAGGGCATCAGTATGAAAGACGTCGTGGCATTCGGCGATAACTTTAATGATATCAGC
ATGCTGGAAGGTGTTGGATTGGGTGTTGCCATGGGCAACAGCGCCGATGAAATCAAGGCGCGAGCCGATC
TGGTGATTGGCAGCAATGAAGAACCCAGCATCGCTGAGGTTATTCGCACCCGCATTCTGGCATAACCAAT
GATGACGCAATCAGGCGGGCAAGAAGCATCGCTGTTCCTGATTGCGTTCGATTATCAAGCTGGCTTACAG
TGCGCTGCCCAGCACCTGCCGCAGGTACGCTCCCGCCCCCATTAATCCCGGCTGTTCATGGGTAATCAAA
TACACGGGGATATCCTGCATATAGCTTTTAAACCGCCCTTTGTCTTCAAAAGCTGCGCGAAAGCCAGAAG
CTCTAAAAAACTCCAGAAAACGCGGTACGATGCCGCCAGCAATATACACCCCACCAAATGTGCCTAAATT
TAACGCCAGATTGCCACCGAAGCGCCCCATGATGACGCAGAAGAGCGATAGCGCACGGCGACAATCCAGA
TCCGTATTATTGACCGCCCGTTCAGTAATATCCTTCGGCTCCAGCGCCTCCGGTCTGCGATCATCAGACT
GCACGATCGCACGGTAAATATTTACCAGCCCCTGCCCGGACAACAAGCGCTCCGCAGAAACATGTCCTAA
TGATTGGCGCAGAATAGCGAGAATGTGGTCTTCTTCATCGCTATTGGCCGCGAAATCCACATGTCCGCCT
TCGCCCGGCAGACTAATCCATTGATTGGCAACATGAACCAGATGAGCAACACCTAACCCAGTGCCTGCAC
CATACACAGCGACGGGCTTACCCGGCACCGGTTCCCCGCCACCGAACTGGAGCAAACTCTCACGCCCCAG
CACCGGAACCGCCATGGAAACAGCAGTAAAATCGTTGATGACCTCAAAATGGCGTAAACCCAGGCTCGCT
TTCATTTCAGCAATGGAAAATGCCCAGGTGTGATTCGTCATCGCCACCCAGTCACCGGTAATCGGGCAGG
CAATCGCGATACAGGCATCCTGTACCGTGGCCTGCCGAGAATCGAGATAATCACGGATCGCCCCTTCCAG
AGAAGGAAAATCCAACCCAGAATACGTTTCGATTTGCGACAATTCGCCTGTCATGGCGTCACACAGCGCC
AAACGCGTATTGGTGCCACCAACATCGCCCACTAGAACAAAGTGCGTCATTCTTCTTTTCCCCTCAAGCA
AAGCAGATACCCGATCATTGCGCGAAAACAGCCCGCTACGCTATGGCTATATAACTTTCTAGTGATAAGG
ATCTCATTTATGGCTAAAAGCTGCGGTTAAGTTAAAAGTAATCGATTACATTCTTAAAACACAAATTGTA
ATCGATTACTTTTAAGAGGGATACCGCATGGTTTCTTCATCTGAAAACACAGCTACCAAATCGTTACAGC
CGACCTTCGTGGTTCCCAGACTGTCGCTCATGATGTTCTTAGAGTTCTTCATCTGGGGTTCATGGTCAGT
CACCCTAGGTCTGGTTATGACACAGTATAATTTGGCCGCCATGATTGGCGACGCCTTCTCCGCTGGGCCG
ATCGCTTCGATCCTTTCTCCGTTTGTGCTGGGCATGGTGGTTGACCGCTTCTTCCCATCGCAAAAAGTCA
TGGCGCTGCTGCACCTCATCGGCGCGGTCATCCTGTGGTTTGTACCAACCGCGTTGATCAACGAAGACGG
CTCACAGCTACTGATCCTGCTGTTCGCCTACACGCTGTGCTTTATGCCAACGCTGGCATTAACCAACAAC
ATCGCGTTCCATAACCTGACTAACAGTGAGAAAAGCTTTCCGGTTGTGCGGGTCTTCGGCACCATCGGTT
GGATCGTTGCCGGAGTCTGCATCGGGACGGCAGGCATCTCCGCAAGCGTCAATATTTTCTACGTCGCTGC
GGCGTGCTCCGCCATTCTGGCGGCCTACAGTCTGACGCTACCGCATACCCCAGCCCCGGCAAAAGGCTTG
CCGCTGGCAGTGCGCGATCTGTTCTGTGCCGATGCGTTTGCGCTGCTGAAGAAAGGCCATTTTCTGGTAT
TTGCCATCTGCGCCATGCTGATCTCCATTCCGCTAGGCACCTATTATGCTTACACCGCGTCCTTCCTGAG
CAATGCGGGCATCAGCGACGTCAGCACCGCCATGTCGTTTGGTCAGATGTCCGAAATCGTCTTTATGCTG
ATCATCCCGCTGCTGTTTAGAAAGCTGGGTGTGAAATACATGCTGTTCATCGGCATGGTGGCGTGGTTCG
TGCGCTATGCCCTCTTCGCCATGGGCGTGAATGAAGAAACACGCTGGCTGCTCTACATCGGCATCCTGCT
GCACGGCGTTTGCTATGACTTCTTCTTCGTCATTGGCTTCATCTACACCGACCGCATCGCCGGAGAAAAA
ATCAAAGGTCAGGCACAGAGTCTGGTGGTTCTGTTCACCTACGGGATCGGCATGCTACTGGGATCGCAGG
TTTCCGGCGCGATTTACAACCGCCTCTTCGACAACGGTACGTTAAACGCTCCCGAAATCTGGGCGACGTT
CTGGTGGATCCCTGCGGTTGCCGCAGCAATCATCGCTGTCATTTTCCTCTTCTCCTTCAAATATAAAGAA
GAGCACGCCTAACCGTCTGATACGGATTATTTAAGGAGAAAAAGGATGAGGTCGCCTATGGCACCTCATC
CTTACACATTTTCCACTACTGCTATCGCAATCGTGCAACGGTATTCATGACCACAACCCGTTGTCAAAGG
AGGTAATAATGAAAACGTTAAAAGGACCGGGTATTTTTCTCGCCCAGTATATTGGCGATCAGGCTCCCTT
TAACTCGCTGGAAAATCTGGCGCAATGGGCAGCCGAATTAGGTTTTAAAGCGCTGCAAATTCCCTGTAAC
CATCCGCATATATTCAATCTCGTCACGGCTGCCGACAGCCAAACGTACTGCGATGAGGTGAAAGGCCTAT
TGGCACAACATGGGCTGACCATCAGTGAACTGTCGACCCATCTGGAAGGACAGCTTGTCGCCGTCCACCC
TGCGTATGACGCTGCCTTTGACGATTTCGCCCCACCGGCCTACCGCCGCAATCCACAGGCTCGCCAACAG
TGGGCCATCGCAGCGATAAAGCAGGCAGCAAAAGCCTCTTCACGCTTAGGGCTCAACGCCCACGCCACAT
TTTCTGGCGCGCTGGCCTGGCCCTATTTTTATCCGTGGCCACCGCGTAAAGACGCCCTGATTCAAGAGGC
CTTTAAAGAACTCGGCCGACTGTGGACGCCGATCCTTGACTGTTTTGACGAGCACGGCGTAGATGTGTGT
TACGAGCTGCACCCTGGAGAAGATTTACACGACGGCGTAACCTTTGAACGCTTCCTTGATGTCGTCAATC
ATCACCCGCGCGCCAATATTCTTTACGATCCGAGCCATATGCATTTGCAGCAGATGGACTACCTTGGCTT
TATCGATCGCTACCATGCGCGAATCAAAGCGTTTCATGTGAAAGATGCAGAATTTACCCCATCGAGCAAA
AGCGGCGTCTATGGTGGCTATCAGTCATGGGCGGAACGTGCCGGACGCTTCCGGTCACCGGGGGATGGTC
AGATCGATTTTGGCGCGATCTTCAGCAAACTTGCCCAATACGATTACGACGGCTGGGCGGTGCTTGAGTG
GGAATGCTGCCTGAAAGACAGCAACTGCGGGGCGAAAGAAGGTGCGGCATTCATCAATCGCCACATTATC
CCTGTCGCTCAGCGCGCCTTTGACGATTTCGCCGCCACCAGCGACGATCGTCCGTTGGTAAGAAAAATGT
TGGGATTAAAAGAGGAAGACACAGAATGATCCGCGTTGGCATTATTGGTTCCGGTTTTATCGGCCCGGCA
CATATAGAAGCGATTCGTCGCCTCGGTTTTGTCGATGTGGTGGCGTTGGCGGAAAACTCGCTGGATGTCG
CTCAGCAGAAAGCTCGCCAGTTAAATATTCCTCATGCCTACGGCAGTGTCGCTGATTTGTTAAACCATCC
AGATATTGACGCGATCCACAACTGCACGCCAAACCACCTCCATGCGGCGATCAATAAGCAGATTATTCAG
GCTGGCAAGCACGTCTTTTCAGAAAAACCGCTGTGTATGACCAGCGAAGAAGCGCGTGAACTGGTCGCAC
TAGCAGAAGAAAAAGGTGTTGTCCACGGCGTCAGTTTTGTCTATCGCCAGTTTGGCATGGTGCAGCAGGC
CGCCAGCATGATTAAGCGTCAGGAGATCGGCCGCCTCTTTGCAGTGCACGGCGGCTATCTGCAAGACTGG
ATGCTGCGCGACACCGACTATAACTGGCGCGTTGAACCGGAGTATGGCGGCATTTCCCGCGCAGTGGCCG
ATATCGGTTCACACTGGTGCGACACGGTACAGTTTATTTCCGGCCGAAGAATTGTCGAGGTTCTCGCCGA
TTTCGCTATCGTCCATCCGGTACGCAAATCCAATCGGAATGGCACTGCCACGTTCTCCTCATCCGACACA
CCACTCGAGTACGACGATAAACCGGTCAAAACCGAGGATTACGCGACCGTGTTGCTACGTTTTGATGATG
GCAGTCGCGGATCGTTTACCGTTTCTCAGGTCAGCGCTGGCCGGAAAAACCGCCTTACATTTGAAGTCAA
TGGCAGTGAACGATCGCTGGCTTGGGATCAGGAAACACCTCAGCAGTTATGGATTGGCCATCGTGATAAG
CCAAATCAACTGTTGTCGGACGATCCGGCGTTGCTGAATCCAGAAGCCGCCGCCGCGGTCCATTTCCCCG
GCGGGCATATCGAGGGCTGGCCGGATGCGTTCAAGAATATGATGGCGAATTTTTACAGCTATCTGCGCGA
CGGCAAGCAACCGGGCGTCGATCCGTTCAATTTCGCTACCTTCTACGACGGTGCGAACATCATGTTTATC
ATTGACGCCATCGTGCAAAGCCATCAGCAACAAACGTGGGTGAAGGTCGCCAAATAAGGTATCAGGCCCC
ATGATATTCATCCCGCAGGGGCGATGCCTGCGGGATGCAGCCAGAGATATTTATGGTAATCTGCTCAGCC
AAGCATAAGTAGCGTGAGTGCCTTCTGAATTATGTCGATTCAAAAAATAGCACGGATAGCTGGAGTCTCG
GTTGCCACCGTTTCACGGGTGTTGAACAACATTGGTACCGTGAAGCCGCAAAACCGGGAACGTGTTCTCA
ATGCGATAAAAAGCAGCAATTATCAGCCGAACTTACTGGCCCGCCAGCTACGTACCGCGCGCAGCCAGAT
GTTATTGGTCATGGTTTCCAACATTGCCAACCCTTTCTGCGCCGATGTGGTGAAAGGCATTGAGGCGGAA
GCGGAAGAAAACGGCTACCGCATTCTGCTGTGCAATTCAGGTGCCGATATCGTTCGCGCCCACTCCAGCC
TGCAACTGCTGTCCGGTAAAATGGTTGATGGTGTGATCACCATGGACGCTATTTCGACGCTTTCTGCGCT
TCAGGACATGATTGGCAACGCACCTTGGGTGCAGTGCGCCGAGCATGACGATACGTCTGCCATTTCATCC
GTCGGTATTGATAACGCAGAGGCATCCCGTTTTGTGATTAATCACTTTATTGGCAAAGGCCGCCGCCGTA
TCGCCATGATTAACCACGATATGAATTACCTCTACGCCCAGCAGCGAGAAAAAGGTTATCGCGACGCGCT
CGCGGAGAATGCGTTTGATTATGACAGGGTAGAATACGCCAACGCGTTGAGCTACCAAGGTGGAAAAGCG
GCAATGAACGAGCTACTTAGCGCCCCAGATAGGCCGGATGCCGTCTTTGTGGTGTCCGATACGCTGGCCG
CAGGCGCATTGTCGGCAATCTGCGAGGCGGGGCTGAGTGCGCCACAGGATATTGCCGTCATCGGTTTCGA
CGGCTCGGAGCTGGGTTACATCACTTCCCCCCAGCTCAGCACCATTCAGCAGCCGTCTGCACATATCGGC
AGACAAGCCGTGAAGCTGCTATTGCAACAGATCGACCAACCTGACAGCGCAACAGAAAAGCGTTTACTGG
AATGGACGTTTGTCGAACGGGCATCCAGCTAACTCACGCTACATTCACCTTTCGCGATCCTACTTCTGAT
AACCTGCGGTTCGCTGACCGCAGGTTGATATTTCCGCTTCTTACTTATTTTTTTACCTTACTTAGCTTTT
CATACAACGACTGGTAGGCCGCGGAAATAATGGCTTGTGGATCTTTCGGCAAGTCATGCTCAGCAACAAA
CCAGTGTGCACCCGCTTTAGTCGCCGCAGGGATAATTTCTTCCCATGCCAAAATACCTTCGCCCGGTGGA
GCAAAGTTCATTTCATCATCACGGATACCGATGGAAGTATTGTCTTTCGCATGAATCGAGTAGATACGGC
CTTTGTACTGGCGCAGAAGGCGCGCAGGATCCTGCCCTCCTCGGGATACCCAAGCGACATCCATTTCCAG
CATCAGGTTCTCTGGCTCTGCGGCATCTAACATGATTTCCAGCGCCGTTTTACCGCGATACTTCTTCATC
TCAAAATTATGATTGTGATAAGCCAACTGCATGCCCTGCTTCTTCAGTTCACGCCCAAGGTCGTTCATTT
CCACACCAAAACGCTGCCATCCCTCTGCGCTATTCGGTCGGTCTTCAACATTGAGCCACGGCACGATAAT
CATGCGGTTGCCTATCACCTTGTTAAAGGCCACAACCTCAGACATATTACTTTTCAGCTCGCCAAACTGG
ACATGCGCCGCAATGGCTTTCAACTGATATTTGCCCAGCAACCCCTTCATTTCTGGCGCACTAATATCGT
GCGTTCCCACTAACTCAACCGCCTTAAAGCCAGCGTTGTGCGCCATGGAAAATTGCTCATCAAGCGTACT
CACGCTACGCAGCGTATACATCTGCAACGCGATTTTCTGATTTTCTGCTGGACGCTCGGCAAGCGCCAGA
CCTGATGAAACCATCAACAACAGCGGTATCGCAAACACACGGCGCAACAATGTCATAGCAGGCATGTCCT
TCTCCTATTTTTATCCCGTAGTACAGGTGAAAACAAAAAGTAATCGATTACTTTTTATGGTGAAAAAATA
ATAACGCGGGAATAATTTATCTGACTACCCTGTTCATACGGTAGGAAAAACGAATTGAAAATCACTCTCA
ATGTGTATTCTGTTATCTTAGTCACAGAATACTGACGAAATTAACACGATAAACCGAGCGATACGGATCA
CATCTCTATCGCTCGGCCTGTGTTTACGCCGTAATCGACACGCTCTTAATCTGCGCATAGAGCGTTTGAC
CTGGATGAAGCGCGAGATCGTCCCGAGCCCACGGCGTGATACGGGACCACAACGTCTGCTGACCAATCGC
AAGCTTCACTTCAACCTGTTCGTCGACATCAATGCACTCCACCACGCTGGCACACAGTACATTACGAATA
CTGCTTTTTTCCGGCGGCTGTAGCACCAGAGAGACATCGGCAGCATTCACGCGAATACGCAATGCAGCGT
CCTGCGGCAACTCGACTTTTCCGACCCACACCTGCTGGTCGCCTAATGCCAATGCCGTCATGGCGTAATG
CTCATGCTGGGCCAACACGTGCGCACTGAGAATACTGCTCTGCTCGTCTTTCGGTAACCAAGGACGTAGT
GCACTGCTTGCCCACACATCCTCCAACAAACCTTGTGCTTTCACTTTGCCTTTATCAAGCACCACAACAT
GATCGGCTAACCGGACTATTTCTTCCAAACTGTGGCTGACATACAGAATCGGAATATTGACCTCTTTCGC
CAGCCGTTCCAAATACGGCAAAAGTTCACGCTTTCTCGGCAAATCCAACGACGCCAGTGGTTCATCCATG
AGCAACAACTCCGGCGCAGTCAGCAACGCCCGACCTATCGCAACACGCTGCTTTTCGCCACCAGACAGCG
TCAACGGATAGCGATTCAGTAAATGTTCAATACCCAACAAATTGACAATGTCATCAAACTGCGATGCCAT
TTTTTCAGCCATACCGTAACGCAAATTGCCGCGCACACGATAATGCGGAAACAGACGGGCATCCTGAAAC
ACATAGCCGATATGCCGTTTTTCTGGCGGAAGAAAAACACGCTGCTGCGTATCCACCAGCACATGCTCAT
TAAGCACAATCCGACCACTATCGGGCCGAGTCAGGCCAACAACCGCGTTGATCAGCGACGTTTTCCCTGC
TCCGGACACGCCAAAAATCGCGGTAATACCGTTCGCGGGCAATTCAGACTGAACGTGGAGTTCGAGGCTA
CCCAGTTGTTGATAAAAATCGAGTTGTAGCATTATCCCCCCAACCGCTTGCGGCTCCAGTTTGTTAGCCA
TTCCGATGCCAACAACGCTGCCAGCGACAGGACGATGGCAATGATACATAGCCTTGCAGCATCCGCCTCC
GCGCCTGGCGTTTCAATCAAGGTATACATCGCCAGTGGTATGGTTCGGGTTTCGCCGGGGATATTAGAAA
CAAACGTAATGGTTGCGCCAAACTCACCCAGAGAGCGAGCAAACGCCAATACGGTTCCAACCACAATTCC
GGGAAAAGAGAGAGGTAAAGTGATGGTGAAAAATACGCGCCAAGGCGAGGCACCCAGTGTTCTAGCGGCT
TGTTCCAGATGCGTATCGACAGCATCAAGCGAGAGACGAATCGCTCTGACCATTAGCGGAAACGCGACTA
CCGCAGACGCTAATGCAGCACCGCGCCAGCTAAAACTAAAGCTGAAGCCGAACCAATCATAGAGCCAGGA
ACCGATTACGCCACGTTTTCCCATCGCCACCAGTAGCAAATAACCAATGACCACTGGCGGCAGCACCAGT
GGTAAATGGATAATGCTATCCAGCAATGACTTACCGGGGAACCGACAGCGTACCAAAACCCACGCCATCA
GTATCCCAAACGGCAAGCTGCAAGCCACAGCCACAACGGATACTTTGAGGCTCAGCTCAATAGCCTGCCA
TTCGTAATCACTCAGCATCGTTAACGCGGCGCAAAGCCATAACGTTTAAACACTGCTGCAGCTTCTGGCG
TTTTCAGGTAGTCATAAAAACCAGTAACCGCAGGGTTTTTATGTTCTTTTACTACCGCCATTGGATATTC
GACAGGCTTGTGGCTCGCGGCAGGGAACGTACCGACAACTTTAACTTTGTCGCTGGCAACCGCGTCAGAA
CCATAAACAATGCCCAGCGGCGCTTCTTCTCGCTCCACCAGTGCCATAGCTGCACGCACGTTGTTAGCCC
GTGCCATCAGCGGGGAGAGTTCATCCCAGGCTTTCAGATTCTGTAAAGCTTCTTTAGCATAGATTCCGGC
AGGCACATGATCTGGGTCGCCAACGGCCAGACGGCCGCCTTTCAACAGGCTTTTCCAGTCAGTTTTATCA
TCAATTTTGATATCTTTCTGCGCACTTGCCTTCGGCGCAATCACCACCAACTCATTGCCCAGCAGTGTGT
GACGTGTGGCAGTATCCATCAGGTTTTTATCCTGCGCATAGTCCATCCACTGTTGGTCAGCGGAGATGAA
CAGATCGGCAGGTGCACCTTGTTCAATCTGGCGCGCCAACGTTGAGGAAGAGGCATAAGACGCCACGACA
GCAACGTTTTTCTCTTTCTGATACTGCGCGGCGATTTCCTGCAACGCATTGGTGAGTGATGCCGCGGCAA
ACACCGTGACTTTATCTTCTGCTGCTGCGGGCAGCACCATTCCTGCACTGAGGGTCAATGCGGCAAACCA
TTTTAACCATTGCGGCTTCATTCTTGTCTCCTGACAATTATCGTTGTGTAAATAATGATATAACGAATCA
TGAAGCACTGTCATGCGCTTTAAAGAGGTAGATGTGGAGAGGTAGAAAAGCAATGTCCGGCAAACGCCGG
ACATTAAAATAGAAAAGGATCGTAAATCAGTGCTGATTATTTGCGCGCTGACCATCGGAATGGCCGATGC
GGGACAACACGTTAAATACTTCGCCCAGGCAATAAATTGAGCCCATAATCAGCACCATCATCACCGGAAC
CATGGCCACTGCAAACAGCAGGCTCTTCAACAACTCCAACATGCTTACCTCACTTATTGCAACGGTTACC
GCTACTTTAGCCGCCTGATGCGCTATTTTACGATAAGCCGAAATCGTCGTAATTGCCATGTAGTCTACCG
CAGTAATAGAAAATAGTGCGTCTATTTGTGCGATTTGCCCCTGATGAAGAAAATAGCGACAATACAGCCA
ATTAAACTCACCGACGGTGCTCTAACTATGCAGGCCGAAATTCTTCTCACCCTGAAACTCCAACAGCGTT
TATTCGCCGACCCGCGGCGTATTGAATTGCTCAAGCAAATTCGTCATACCGGTTCAATCAGCCAGGGGGC
CAAACTAGCGGGGATTAGCTACAAAAGCGCATGGGATGCCATCAATGAGATGAACCAACTGGCCGAGCAA
ACCATCGTCGAGCGTATGACCGGCGGTAAAGGCGGTGGCGGTGCGCAACTCACTCGTTATGGCGAACGTC
TTCTCCAATTGTACGATTTGCTCGCACAGATTCAGCAAAAAGCCTTTGATGTATTACAGGAAGACGGGTT
GCCGTTGGATAGCCTGCTGGCAGCCATCGCGCGTTTCTCGCTGCAAACCAGCGCCCGTAACCAATTTTTT
GGAACCGTGCTCGCACGCAGTGAAGAACAGGTACAACAACATCTGGATATTTTGCTCGCCGATGGTAAAA
CAGCGATCAGCGCACTGATTACGCAGCAAAGCGCCGAGCGTCTGCAATTACAGAAAGGGAAAGAGGTACT
GGCACTCATTAAAGCACCGTGGATCGATGTATACGCTGCCACCTCTACCGCGCCCGCCGTTGATAACGTC
CTACCAGGGCGGATTCAGACCATTCAGCAGGGTGTGGAGAACAGCGAACTTTTGATTACGCTTAACGGAG
GCGAAACCCTGTGTGCCATGGTGCCGAATACCTTGCTTGAGCAACAAAAACTACAGCAGGGAACGGACGT
AAAAGCCTGTTTTAATGCCGACCGGGTCATCATCGCCACGCTTTGTTAATCACGCGGGTATGCCACAGAT
CACTGACGAGGGATAGAAGATGTCATTGTTGAAAATCATGCAGGGGTTATTTCGTCTCAGCGATACCCGC
ATGCTGCGTCTGGACGAATTGACGCTTAAACAAAACCAGTGTTGGGCCTTTGTCGGGGCCAATGGAAGTG
GTAAATCGGCACTGGCGCGGGCGTTATCCGGCGAACTGCTTCTCTTGAATGGTGAACGCACCACGGGATT
CCAATGCCCTGTTCGTCTGTCGTTTGAACAATTACAAAAACTGGTTTCTGACGAATGGCAGCGTAATAAC
ACCGACATGCTAAGTGAAGGCGAAGATGACACCGGGCGCACCACGGCAGAAGTGATTCAGGATAGCCTCA
ACAACCCAGCACGTTGCCAACAGTTGGCACACCAGTTTGGCATTACGCACTTGCTGGAGCGTCGCTTCAA
GTACCTCTCTACGGGGGAGACTCGGAAGGCGATGCTTTGCCAGGCGCTAATGCCTCACCCCGATCTGCTG
ATCCTTGATGAGCCTTTTGACGGACTAGACGTCGCCTCCCGCCAGCAGCTTGCCGATGAGTTGCGGAAAC
TGGCGGACAGCGGCTATACGCTGGTGCTCATTCTCAACCGCTTTGACGACATCCCTGACTTTATCAACCA
TGTTGGTGTGCTGGCAGACTGTACGCTGACCCGCGTTGGCGAGCGTGAAGCGATCCTCTCTGAGGCGCTG
GTGGCCCAGCTCGCTTTTAGCGAAAAGCTATCTGGAAGCTCGCTGCCAGAACCCGAACATCCACTTCAAT
ATATGACACTTCCCACCGATGAAGCACGCATTCTGCTGCGCAACGGCGTGGTACAGTACAACGATCGCCC
TATTCTTCACGAACTAACGTGGGAAGTCTTGTCCGGCCAGCATTGGCAGATTGTCGGGCCAAATGGCGCA
GGAAAATCGACACTGCTCAGCCTGATTACTGGCGATCACCCACAAGGCTACAGCAATGACCTCACCCTGT
TCGGCCGTAAACGCGGCAGCGGTGAAACGATCTGGGATATCAAGCGCCACATCGGTTATGTCAGCAGCAG
TTTCCATCTGGACTACCGCGTCAGCACTAGCGTGCGTAACGTTATCCTCTCTGGATTCTTTGACTCTATC
GGTATTTATCAAGCTGTCTCCGACCGTCAGCACCATCTAACCGAACAATGGCTTACCCTGCTTGGACTCA
ATGGCGCTATCGCCGATACACCGTTTCAGTCGCTTTCTTGGGGTCAGCAGCGCCTGACGCTGATTGCTCG
TGCATTAGTCAAGCACCCCGCTCTGCTCATTCTTGACGAACCCTTACAGGGGCTCGATCCGCTCAATCGC
CAGTTGGTACGCTGCTGGCTGGATATCTTGATTGGCGAAGGGGAAACACAGCTACTCTTTGTCTCCCACC
ACGCGGAAGATGCGCCCGAGTGCATCACACACCGGCTCACTTTCGTTCCGCATAACGACATCTATCGCTA
TCAGATTGATGAGTTATGTAAATAATGCCTAAAAACAGGGATGATAACGCTACCACAAAATAAAATGTAG
GGTAGAAGACCAGGCTCATTTACACTATAGCCTACGTTTCACTACGTTTATTCGTAAAAAAACCATCGAT
AACAGAGGCGGATTCTCGTTGTAGATCACCTTTTTCAGTATCTAGCCATGTTATTTTGCAACATTGCGAT
AATAGAGGTCATTATGAACGTTCTCATCACCGGTGGTAGCGGTTACATAGGGAGTCATACTTGTGTACAA
TTGCTGGCAGCCGGGCACACTCCCGTCATCCTCGATAACTTGTGCAATAGCAAGGCTAGCGTCGTTAAAA
CCATTACACGTTTAACGGATAAAGCGCCCATTTTTTATCAAGGAGATATCCGCAACAGCGCACTGCTGGA
CGATATTCTCGCTAAACATTCTATTGATTCCGTCATCCACTTTGCCGGCTTAAAAGCGGTGGGGGAATCC
GTGCGTGAACCGCTGAGTTACTATGACAATAACGTCAACGGTACGCTCGTGCTGGTTGAGGCGATGAAGA
AAGCGGGCGTGAAAAACCTGATTTTTAGCTCTTCCGCCACCGTCTATGGCGATCAACCACACACGCCTTA
TCAGGAAAGTTTCCCAACGGGACACCCTGCTAGTCCCTATGGCCGCAGCAAGTTGATGGTTGAACAAATC
CTGCAAGACTTACAGCATGCCGAGCCAGAATGGAGTATTACGCTGTTGCGCTATTTCAACCCAGTTGGCG
CACATCCATCCGGTGAGATGGGCGAAGATCCACAGGGCATTCCCAATAATCTGATGCCGTACATCGCTCA
GGTTGCTGTCGGGCGTCGCGACTCGCTGGCGATTTTCGGTAATGACTACCCTACCGTTGATGGTACTGGT
GTTCGAGACTACATCCACGTCGTCGATCTGGCCGACGGCCATATCGCCGCCATGAATACCCTGCAAAATC
GTGCTGGTGTGCACATTTACAACCTCGGAGCAGGCGTAGGCTACAGTGTATTACAGGTTGTGGAAGCTTT
TAGCCAAGCCTGTGGTAAACCGCTGGCTCACCATTTTGCTCCGCGCCGTCAGGGCGATCTACCTGCTTAT
TGGGCGGATGCCGAACGTGCAGCGAAAGATCTTAACTGGCGAGTCACGCGCTCATTAAAAGAAATGGCGC
AGGACACCTGGCGCTGGCAGTCCAACCATCCCAATGGATACGAAGAGGCGTAGCAGCCTTTTTTATGCCC
GGTGATGAATTAGGGGATAACTACTTTAAATAATTCAAGTTTCAGGACAAAACGTTAACGTTTTAAACAA
CGCAGGGCGTTGGCTCTTTAGAATGAGGCCCACGCAAGTGGGTCGAGTAGCGTAGCCAACGCACACGCAA
CTTGAAGTATGGCGAGTATAAGCAGAACTGATTTCTGTTACCTTCCCCAACATTACGCACTCACCGCCCT
CTATCTTGTCGGGCCTCTACAGGAGCAAGTTATGTTGAATGAAAATCTTGGCACGCTGGCACCAGATGGT
CAGCCGTTTCAATTAACGACCTTGCAGAACCAGGCGGGTATGCGTGTTTGCCTAATGGACTGGGGGGCAA
CCTGGCTTTCCTGTGAACTTCCTCTACCTGAGGGTGAGGTGCGAGAAGTGCTACTGGGCTGCGCCTCGCC
CGAACAGTATCCGCAACAGACGGCTTATCTCGGCGCATCAATTGGTCGCTATGCTAACCGCATAGCCAAA
GCCACATTCAGCCTAGAGGCAGAAATCTTTCATCTGGTTCCAAATCAGAATGAACACCAGTTGCATGGTG
GCCCGGAAGGTTTCCATGCCCGCCGTTGGCGAATTATCAGTCACGATGCGACGCAAGTTACTTACCAATT
GCACTCACCAGATGGCGATCAAGGGTATCCAGGACATCTCAACGTACAGGTGACCTACGCACTGACCGAG
CATAATTCGCTGGAAATATCGTATCAGGCAACGGTAGAAAAAGCCTGCCCTGTCTGTCTGACTAACCATG
CGTATTTCAACCTTGATGGCGCGCCGACTGATGTACGTAAGCACCAGTTGCAGCTATTTGCCGACTATTA
TTTGCCGGTCAATAGCGCGGGGATTCCCAACGCCGATCTGACGCCGGTAAACGCTACTGGCATGGATTTT
CGCCAGCCGAAAACGCTGGAAGAAGATTTCCTGCGTGACAGCGTTCAAATGGCCGTCGGCGGCTACGATC
ACGCCTACTTATTGCATCGCACCTGTGGTTCCAGCGAAAGCCCGGCCGCCAATCTATGGTCATCCGATGG
TCGCGTGCTGATGAGTGTTTTCACCAGTGCGCCCGCCTTACAACTCTATAGCGGCAACTTTCTGGCCGGA
ACACCGTCACGGGACGGTGGCCAGTATGAAAACTATGCTGGTGTCGCGCTGGAAAGCGAATTCCTGCCTG
ATAGCCCGAACCATCCAGACTGGCCGCAGCCTGACTGCTGGCTGAAGCCGGGGAAAATCTATCGCTCGGA
TACCACGTACCAGTTCCTCATCCAGTAACCGAACGATTAAATGTAATTAACTCATTGATAACATTGGCAG
GTGGATACCTGCCAATTTACAAAACGACTTTACAAAACTATGCCATTCCCCGCTTGCCCCCTTCCAGCGC
AGACGCTTACACTGCAGTGACGCCCAAAAAGGAAATGCAATGTCCACATCATCACGGTCTCCACTATTCA
TTCATCATCTGCGCCATAAAGGCAGGTGGGGATGGCTATTGGCGCTGTGCTGGCTTTTCCTGAATGCACA
ATTAGCTATCGCAGGTCATCAATGCGACATGACGCTCAGTCAGGCATCCCCCGCGATCCAGCATCAAGCA
CATCTGCAACAGGGTGATGCTCAACCCTTATCGCCTCACGCTCATCATGCGACGAAAGCGTCTTACGCAA
CGGACCAGCAAACGCCGCTGTGTGAAAAGCACTGCGTGCCGGATAGCGTGAAACAGGATAATGGATCATT
GGCATTATTAGCGTTGCCTGTCAGTAGCGAACTGGTGTTAGCGGATCACTCTGTCACACTGAATCAGTCA
TGCGATACCTGGCTCTCTCCTCCTGCGGCTGGCCCTCCGGCTGAGATCCGCTTCTGCCGATTCAGAGAAT
AACCCAAGCAATTGATAACACCTGCGCCATCGAGCGCAAACTTTTGTTTATCAATAACTTTTATTGGGAT
TATTTCTATGCGTATCACTTATTCGGCTATTATCAGCAGCCTGATTTTTTTCGTTTCTTCTTTTATCTCC
CCGGTGTGGGCAAACGACCACCAGCACCATGCGATGATGCATACCACTCCCCCTGCGGCGACTGCCGTTT
ATCAGACTACCGGGATTGTTAAGCAGTGGAACGCCGACAGCGTCACGCTCTCTCACGCCCCGGTTGCCGA
CCTAAAATGGCCAGCGATGACAATGGCATTCACACTGCCATCAACGAGCGAAATAACGCCACTCGCTGTT
AATACGCCAGTCACGTTCAGTTTTATCCAAACTGATAGCGGCTATACCCTGACCGCGATTACGCCACAGC
AGCCTTAACCGGAGCACATCATGAACGTATCCAAACACGACGCCGCGCGCGCGTGTCTGGCGATGTTGCT
GTGGCTGCCTGCCGCCGTTTTTGCGGCAGATCTGAGTCTTGATCAGGCTTTACAGGCGGCGGAACGTTAT
TCCGCCGATCTGTCAGCCAATCAACACCAGATTAACGCGCTACAGAACATGGCTGACTCCGCCACACAAC
TTCCCGACCCTAAACTAAAATTTGGCGTCGAAAACCTGCCATTAGGCGGCAACAACGGTAGTCGATTCAC
GCGAGAAGGCATGACGATGCAGCGTATCGGTGTCATGCAAACCTATGTCAGCAGCCGTAAGCGTGATAGC
AAAGCGCAGGCTATTCGGGTAGAAGCCGATGCGCTGCAAAGTAATAGCGAAAGTATCCGTGCTCGCCTGC
AACGGGAAACCGCGCAGGCATGGCTAGATCTGGCGCTCTCGCGCAAAGCGTTGAGCGAGGTCGCGGTGCT
GGTCAACGAAAGTCAGCGGCAGATCGCCTCGCAAAAAGCGAGTGTGGCAGCAGGCAGCGAAGCCAGTAGT
GTACTGGATGCGCGTCTGACGCTGGCGGCCATGCAGGACAGACTGGCCGATGCCGAGCGAGATACCCGTA
TCGCGCACGCCAGACTGGTGCAGCTTACCGGTATCGCGGACATCAATGTGAACGGCGAACTGCCCCGCTT
TGAACGCTTGCCCGCCTCACCGGAGGTGTTAGGCAACGCCATTCATCAGCATCCCGAAATGCAACAGGCA
CAGCGTGAAGCCGAACTAGCTCAGGCCCGCTCGGCACAGTCAGCCGTTGCCGCCATCCCCAATGTTGATG
TTGAAGTCTATTACGCGAAACGCGGAGATGATTACGACGATATGGCGGGCATGATGGTGACGGTCGATCT
GCCGCTGTTCAAATCTAAACGTCAGGATAAAGACTACGCCGCAGATGTATCGCGCAGTATGGAAGCGCGC
GACAAAGTCTTGCTCACCGAACGAGAACATCAGGCACAGCTCGATACGCTGATTGCCCAATATCAAGCCG
CACAGTCACGCTGGCAGCGTCAGAATAACGAGATTCTTCCGCTACAACAGCAGCGTATCAAACTGATTCA
GGCTCAGTATCAATCTGGCAGCAGTAATCTTTCAGCCGTACTGGACGCCCGCCGGGCGCTACTCGAAAGC
CGGATTGCCGTTCAGGATACCGCACGGGAGATGGCTCAATATTGGGCCGCCATTCGCTACCTGACGCCAC
AAGGAAACCCTACGCGATGAGCAAAACAGTAATGAGAAAATCACTGATGTTTAGCCTGATTACGCTGGCT
ATTCTCAGCGCGGGTAGCGTGGGCTATCTGGTGGGTAAACAGCAAACATCACTCTCCCCCCCTACTACAG
AGTCAGAACGGTCAGTTCTCTATTGGTACGACCCAATGGTGCCAGATAAGCGGTTCGACAAACCGGGAAA
ATCGCCCTTTATGGATATGAAATTGGTTCCCCGCTATGCCGATGATGTGCAGGAAGACGGCGGAGTCACC
GTCAGCGCCCGGCAGCAGCAAAATCTTGGCGTCCGCACAGCCCGCGCAGAAATGCGCGAACTTGCCGACC
ACAGCACAAGTTATGGCACCGTCACGCTCAACGAACGCGGATTGCACACGCTGGTCGCACCTAGTGGTGG
TATTGTCGAGAAACTCACGGTCAACGCGCTGCAACAACAGGTGAAGAAAGGCGAGACGCTAGCCATATTG
TGGAACCCAACCTGGGCAGCGGCACAGCACGAATATCTGGCGGTACGGCACCTGGGCGACGAAATGCTGA
CCCAATCGGCTCGCCAGCGCCTGGCGCTGCTCTTCATGCCGGAAGCGATTATTCTCCAAGTCGAGCGTAG
CGGAAAACCGCAGGATAGGATCGCGATTATCGCACCAGAAGATGGCTACGTGAATAAACTAGAGGTGCGA
CAGGGTATACAGTTGAGCCCTGCTCAGCCGCTATTCGAGATTGCCAGCCTGAATCCGGTTTGGATTGATG
TCGATTATCCCGAGACGCAGGCCGCGCAGTTAACGATCGGCAGCGATATCGGTGCCACCAGCGCCGCCTG
GCCAGGTAAAACCTTCCACGGTAAAATCAGCGAACTGCTGCCCGTATTGGATAGCACCACTCGCACGTTA
AAAGCACGCGTCATACTCGACAATCCGCAGCAGCAACTTAAACCCGGCATGTATCTGACCGTACAGCTTT
CTCACGCTCAGGCACAGTCGCGTCTGGCGATCCCGCAGGAGGCCTTGTTGGTCAGCGGTAGCCAAAATCG
TGTCTTGCTAAGCGACGGTAACGGCCATTTTACTCCACGTCACATCACTGCAGGCGCATCGATGGGCGAC
TGGGTGGAAATCATTGATGGACTGAAAGAAGGCGACAATGTGGTCACCTCCGGTCAGTTCTTGATTGACT
CCGAAGCCAGCCTGCGCAGCGCCTTACCGCAGTTTGATGCTGAAGCATCAACAACACCTACAACTCCCGC
AGGCTATCAAACGCAAGGAGTGATCAAAGCGATAAACGGCAACCAGATCACCATTGAGCATGAAGCCGTT
CCGGCACTCAACTGGTCACCGATGACGATGGATTTCACGCTGCCGTCGTCAGGGTTGCCACAGGGTGTGG
GTGTCGGCAGTACCGTCAACGTCCAGTTCACTATGGATGACAACGGGATTCACATTCTGCATTTTTTGTC
CGCTAACAACCCGCATGCCGAACACGGAGGTCATCCATGATTGCCTACGTGATTCGCTGGTCACTTAAAA
ACCGCCTGCTGGTTTTACTGGCTGCGCTGTTCATGGCAGCGTGGGGCCTGCTTTCTCTGCAAAAAACGCC
GCTGGATGCCCTACCCGATCTGTCTGATGTTCAGGTCATCATTCGCGTTAGCTATCCGGGGAAAGCACCG
CAGGTAGTGGAAAATCAGGTGACCTATCCGTTAACTACCACCATGCTTTCCGTTCCGGGAGCCAAAACGG
TACGGGGCTTCTCCATGTTCGGCGATGCCTACGTCTATGTGCTGTTTGAAGATGGCACCGATCCTTATTG
GGCACGTTCTCGCGTACTGGAATATCTCAGTCAGGTGCAATCCAGCCTGCCTGCCGAGGCCAAAACCTCG
CTCGGCCCGGATGCCACTGGCGTCGGCTGGATTTACGAGTACGCGCTGGTCGATCGCAGCGGAAAATACA
GTCTGGCCGATTTACGCGGCTTTCAGGACTGGTTGCTGAAATATGAGCTGAAAACCGTGCCCGATGTGGC
AGAAGTCGCCAGCGTGGGCGGCATGGTCAAACAGTATCAGATCGTCGTCGATCCAGAACGTATGAGGACG
CAGGGTATCACCCACCAGCAGATTGTGAGCGCCGTTCAGGCAGCCAATCAGGAAAACGGTGGCTCGGTGC
TGGAGTTGGGTGAAGCCGAGTACATGGTACGCACCACCGGTTATCTGAAAACCGCACAAGACTTTAACCA
CGTGGTGATTACCACCCGCAACGGCATTCCCGTGCTATTGCAAGATGTGGCAACGCTTCGCGAAGGCCCG
GAGATGCGGCGTGGTATCGCCGAACTGAACGGTGAAGGTGAAGTAGCAGGCGGCATCATCGTTATGCGCT
ATGGCAAAAACGCGCTGAATACGCTGCATGCCGTCAAAGCGCGGTTACAGGAAATACAAAAAAGCCTGCC
TGCGGGCGTGGAGATCGTACCAACCTACGATCGCTCACAACTGATTGAACACGCCATCGACACGCTGAGC
TTCAAACTGCTGGAAGAATTTGCCGTCGTCGCGGTCATCTGTGCCCTGTTCCTGTTTCACTTCCGCTCGG
CGTTAGTCGCGATCATCAGCCTTCCACTGGGGATTCTGGGGGCATTCATCATCATGCGTTATCAGGGGGT
GAACGCTAACATCATGTCACTGGGCGGTATCGCGATTGCCATCGGCGCAATGGTGGATGCCGCCATCGTA
ATGATAGAAAACATGCATAAAGTCATTGAACAGTGGCGACATGAAAACCCGGGAAAACAGCCGCAGAATA
ACGAGTGGTGGCAGTTAGCAGAACGAGCGGCGGTGGAAGTGGGCCCCGCGCTGTTTTGCAGCCTGCTGAT
CATTACGCTGTCGTTTGTGCCTGTATTCTCATTGGAGGCTCAGGAAGGCCGCATGTTTTCACCGCTGGCC
TTTACTAAAACCTATGCCATGGCCGTCGCTGCGGGATTAGGGATTACGCTGGTGCCGGTGTTAATGGGGT
ATTTCGTTCGCGGAAAGATACCGGACGAGCAGGCGAATCCAATTAACCGTTGGCTGATCGCGCTCTATCA
TCCTGTACTACAAAAGGTATTGAGCTACCCAAAAATCACGCTGCTGGTTTCTGGTCTGTTACTGCTACTG
ACGCTATTTCCGCTCAGCCGTTTGGGAAGCGAATTTATGCCGCCGCTAGATGAGGGCGACCTACTGTATA
TGCCCTCTACTCTGCCCGGCATCTCCGCACGGGAAGCAGGCCGACTGCTGCAACAAACGGACAGGTTAAT
TAAAACGGTACCCGAAGTCGAGTCGGTCTTCGGCAAAGCAGGCCGTGCCGACACGGCGACTGACCCAGCA
CCGCTGACCATGCTGGAAAGCACGATCAGGCTGAAACCACGCGATCAATGGCGCGAGGGTATGACGATGG
ACACGCTGGTTGCCGAGCTGGATCGCACCGTCAACTTGCCGGGTATTGCCAACGTGTGGGTGCCGCCGAT
CCGCAACCGACTGGACATGCTGGCTACCGGAATCAAAAGTCCGGTGGGTATTAAGGTTAACGGCAATAAT
CTGGAGGATATCGAACGTACTGCCGCGCAAATCGAGCAGGTGGTAAAACAGGTTCCAGGCGTGACGTCTG
CGCTGGCTGAACGGTTAGCCGGAGGGCGCTATATCGATATTGATATCGACCGTCAGCGTGCCGCACGCTA
CGGCGTGTCCGTCGAGGAACTGCAGTCGGTGGTGGCTACGCTAATTGGCGGGCAAAACATTGGTGAAACC
ATTGAGGGTCGTCAGCGCTACCCCATCAATATCCGCTACCCACGTGAATTACGCGATTCGCTACAAAAGT
TGCGTGACCTACCCATCGTGACAGCCAATGGTAGCAGAGTCACACTGGCCGAGCTGGCCGATGTTCGCGT
CAGCGAAGGGCCGCCCATGTTGAAAAGCGAAAACAGTCGACTGTCGGACTGGATTTATGTCGATCTGCGC
GGCCGCGATCTGAAATCTGCCGTTGAAGACATGCAACAAGCCGTCGCCCAGCAAGTCACGCTACCGGAAG
GCGTGTCGTTAAGCTGGTCCGGGCAGTTTGAGTATCTGGAACGTGCCACGGAGAAAATGAAGGTCGTCAT
CCCCTTCACGCTGCTGATCATTTTCGTGCTGCTCTATATCACCTTCAACCGCATCAAAGATGCACTGCTG
ATTATGGCAACGTTACCCTTCGCGCTAATAGGTGGCGTCTGGCTGCTCTATCTCCTTGACTATAATCTTT
CTGTCGCCGGTGCGGTGGGCTTTATCGCACTGGCGGGGGTATCGGCCGAATTTGGCGTCATCATGCTACT
GTACCTCAACCATGCGGTAGAAAAGCACCGTGTGGCTGGTCAGGCACTTTCGCGCCAACAGTTGATGGAT
GCCATTCACGAAGGTGCCGTTCTGCGCGTGCGGCCGAAAATGATGACCGTGGCAACCATTATGGCAGGGC
TGCTCCCCATTATGTGGGGCGGCGGTAGCGGCTCCGAAATCATGCAACGGATCGCCGCACCGATGATTGG
CGGCATGGTCAGCGCTCCCCTGCTGTCAATGCTGGTGATTCCAGCCGTTTACCTGTTATTGCACAAGGGA
GATTCCGGTTTGCTGAAACGGTAAAGCCCGAGCGTGATTTTACGCAAATAACCTGCGGATAAATCACGCT
TGCCATCGACTATCGATTGCCGATAACCGTTCTCCCCCCCTATAATGAAATCAGTTATCACAGAAATCTT
AGGATAGGAAGGAGTTTAGCTATGGCTGTAACTAAGCTAGTACTGGTAAGACACGGTGAGAGCCAGTGGA
ACAACGAAAACCGCTTCACAGGCTGGTACGATGTTGATCTGTCCGACAAGGGCCGTTCAGAAGCCAAAGC
CGCAGGTCAACTGCTGAAAGACGAAGGTTTTGCCTTTGATTTCGCGTATACCTCCGTGCTGAAACGTGCC
ATTCATACACTGTGGAACGTACTGGACGAGCTGGATCAAGCCTGGTTGCCAGTTGAGAAATCCTGGAAAC
TGAACGAGCGCCATTACGGTGCGCTGCAGGGTCTGAACAAAGCCGAAACCGCTGAAAAATACGGTGACGA
GCAGGTTAAACAATGGCGTCGTGGTTTCGCCATCACGCCTCCAGAGTTGACGCGTGATGACGAACGTTTT
CCAGGCCACGATCCACGTTATGCAGCGCTGAGTGACAAAGAGCTACCGCTGACTGAAAGCCTGGCTCTGA
CCATCGAACGCGTTGTGCCTTACTGGACCGAAACCATCCTGCCACGCATCAAGAGCGGTGAGCGTGTGAT
CGTTGCGGCTCACGGTAACTCGTTGCGTGCCCTGGTGAAATACCTGGACAACATGGGTGAAGACGAAATT
CTGGAACTGAATATCCCAACTGGCGTACCGTTGGTGTATGAGTTCGACGAGAACTTCAAACCAATCAAAC
GTTACTATCTGGGCAACGCGGATGAAATCGCCGCAAAAGCTGCCGCAGTAGCGAACCAGGGTAAAGCGAA
GTAATTTACCTTTGAAATAAAAAAACCCGGCCTGTGCCGGGTTTTTTTATTTCATAATCTTCAGCACTGG
CATTCACAATCAATGCCTCATTGATAAAAAGACGAGGGCTACTTTGTATGATAAATGGAGTATCGCTTGA
TCAATTAAGAACATTCATCGTTGCAGTTGATGAAGGAAGCTTCTCCGCCGCAGCACGCAAACTCTATCGC
GCGCAATCTGTCATCAGCGATTTGGTGAGTAATCTCGAAGCGCAGATGGGCGTTCAATTATTCGATCGGT
CCGGGCGATATCCCAAACTCACTCCGGCTGGGCAGGCTTTGCTGGCCGATGCACGCGGCATCGTAACCTC
TGTCGATTTCATGAAAGCACGGGCAAAGGGGTTATCAGAAGGGCTGGAAGCAGAGCTTTCCGTTGTCATC
GATGTGCTGTTTCCTATTGCCACTGTTGCTACTATTGCAAACGAGTTCAAACAGCGCTTTCCTGGTACGC
CTCTTCGAGTGTTCGTCGAGGCGCTGGGAGCCACCTATCATCGCGTGCTCGACGGGACGGCGGCGATCGG
GGCTGTCGCGGCCTTGCCGAGCGCGCTTGCCTCACTGAGCACCGAGCACCTTGCTGGCATCACACTGGTT
ATGGTCGCCTCACGTAATCATCCGCTTGCCGCATTCAGGGGATTCATCCCTAAATCGGAACTGGTAAAGC
ATGTGCAGCTTGTCCTTACCGACCGAACAAGCCTATCCGAGGGGATTGAATACGCCGTTATGTCCTCATC
GACCTGGCGGCTCACGGACTTATTTGCCAAGCACGCTTTTCTTCTTAGCGGACTAGGCTGGGGCGGTATG
CCATTACACGTAGTACAGCGTAACATTGCAGAAGGAGAGCTGGTTGAACTGATGCTTGAGGATGTCCCGC
CCGCAGGCATCTCTGTCCCCATGTCCACCATCTACCGAACAGCAGCGCCCCCCGGCCCTGCCGGGCGTTG
GTTCCTTGACCGCCTGAAAAGTCTTCATGGGGAAACAACCGCTGGCCAATAAACGCTCAAAAAGGCGTTC
GGCTCACACCGACCTATCGCAGGAACCGATAGGTTCGTTCGGAAAATATCGGGTTTTCGGGTGTCTTTAG
CGCAAATATACTGACATGGAAACGATCGGTGCCTGATCGTTGTGCTTATTCGTTATGCTACGAAACCAGT
CAGGAAGTCACCTTATGAAAATTCTTCATATCGATTCCAGCATACTCGGCGACTATTCCGTCAGCCGACA
ACTTTCCGCCGATATTGTCGTAAGGCTGCGTGAATTACACCCAGGTTCCGAGGTCGTCTATCGCGATCTT
GTCGAAGATGCCGTGGGTCATCTTTCTGGAGCATATATGGCCGTAATTCGCGGCGGTGGCAATCCCGATC
CGCAATTGAGCGACGAAATTGCCCATGGCGATGCTTATATCAACGATCTCTTTGCCGCCGAGATCATTGT
CATTGGTGCCCCCATGTATAACTTTACCGTTTCTTCCCAACTCAAAACCTGGATTGATCGTGTCGTTATC
GGCGGACGCACATTTGCTTACGGGCCCAACGGACCGCAAGGGCTAATACAGAAAGGGAAGAAACTGTTCA
TCGCTTCAACTCGCGGCGGAACCTACAGTAGTGATGATGCTACCGCCACGCTTGAACATCACGAAACGTA
TCTGAAGGCTGTACTTGGTTTTATCGGCCTGACCGATGTAACGGTCATCCGCGCCGAAGGCTTGGGCCTG
GGAAATGAAGCAACTAAATCAGCCATCATTAGCCAGGCAAAGCTCAGCATTGCAACGTTAGAAGCCTAAC
AACGCCAACAGACCAAGAAAGGGAATCGCCATGGAAAAGAATGCTTCAATCATTTCAACAATCGGCCGAG
CACTCATTGCAATTGTTTTTGTACTGAGTGGCCTGAGCAAAATTGGTGCATCAGAAGCCACCCAAGGCTA
CATCACCTCGGTCGGTTTACCCTTTCCTCTTCTCGGTTATTTGATCGCCTTAGTGGTCGAAATCGGCGGA
GGAATTCTTTTACTTATTGGTTACCACACGCGAGTGGTTGCTCTCGTGCTGTCCGCCTTTACCGTCGCCA
CGGCGGTGTTTTTCCATCATAATTTTGCAGACCAGAATGCGATGATTAATTTTCTTAAAAATATAATCAT
TGTGGGGGGACTGTTACAAATTGTGGCTTTTGGGCCGAGCAAATTTAGCCTTGATGCAAGACGTCACTAG
GTGGGCATTTATCATTGACGGCAGTGTTGGCCCGGTTTGCGTTTTCACGAACACAAAACGCAAGACTTTC
ACTGCCGTTTTTTCACTGGCGTACCGGATAGCACGCCATTCGATATTACTTGCTGCGGCGTTCGCGTACA
GCAGACGCTAACTGACGCAGCAGAGATTCCGTATCTTCCCAGCCAATGCAAGCATCGGTCACGCTACGGC
CATAAACCAGCGGCTCACCACTTTCCAGATTCTGGTTGCCTTCAACCAGATGGCTTTCCACCATCACACC
CATAATCGCTTTTTCGCCCTGAGCGATCTGCCCACAGACATCAGTACAGACTTCCATCTGCTTTTTGAAC
TGCTTGCTGCTGTTCGCATGGCTAAAATCGATCATGACCTGTGGAGTCAGACCCGCTTTTTCCAGACCAA
CTTTCACGTCTTTAACATGCTCTGCGCTGTAGTTCGGCGTTTTACCACCGCGTAAGATAATGTGGCAATC
GTTATTACCGCTGGTATTCACGATAGCCGAATGACCCCATTTGGTGACAGACAGGAAGCAGTGTGGTGCG
CTGGCAGCATTGATCGCATCAATCGCTACCTTGATCGTGCCGTCCGTACCGTTTTTAAAGCCAACAGGAC
ATGACAGGCCAGATGCCAGCTCACGGTGTACCTGAGATTCCGTAGTACGTGCGCCGATAGCGCCCCAGCT
CATCAAATCCGCCATATATTGCGGGGTAATCATGTCCAGAAACTCACCCGCAGCCGGTAAACCGATATCG
TTAATTTCCAACAGCAGTTGGCGCGCAATGCGCAAACCATCATTGATCTGGAAACTATTATTCATGTGCG
GATCGTTGATGAGCCCTTTCCAGCCAATTGTGGTACGCGGCTTCTCAAAATAAACCCGCATAACCACTTC
CAGATCATCGTTCAGCTCATTGCGCAACGTCAGCAGACGCGCGGCGTACTCTTTCGCCGCTTTTGTATCA
TGGATCGAGCAAGGGCCAATCACCACCAGCAGGCGATCGTCATTGCCGTTAAGAATTTTATGGATGGCTG
TACGCGCGAACGATACCGTTTCCGCGGCCTTCTCCGTGGCTGGAAACTTTTCTAACAAAGCAACCGGCGG
CAAAAGTTCATTGATCTCTTTAATTCTTAAATCGTCATTTTGGTAATTCATAAATAAATCCATCGGTTCC
GAAACGGTATGTTAACCCCATCCAATATGCGCCATCCCACCTGTGCGGGCAGCCTGAAAAACGGGATGTT
TCATATTGAAGATTGATTATTATATGTCAAGCTGGTGTTATCGGGGCGCTGAAATCAGCAGGATTTACGC
GATCAAATGCTCTCAGATGCCGCATCCGTCCTATTTTCACCAGAAAATAGCCCTATCGACAGGCCAGCGA
GCGGTAGGATAGGTTTCTCTGTCGGGTTCCAGTAACGCAGCATAGCAACGAAACTTAGGGTAATTTATGG
CACATAATCACAGCCACACGGGATCCAGCAACAGTAAACGTCTGTCGGCCGCATTTATCATTACCGCCAC
GTTTATGGTGGCAGAAGTCATTGGCGGTCTGCTGTCCGGCTCTCTTGCTCTACTTGCGGATGCGGGTCAT
ATGCTGACGGATGCCGCTGCGCTGTTCGTCGCCCTTATCGCTGTACGTTTCGCTCAGCGTAAGCCCAATG
CGCGCCATACCTTCGGTTATTTACGGCTCACCACCCTCGCAGCCTTTGTGAACGCACTGACGTTGATACT
GATTACCGGCTTCATCTTCTGGGAAGCCATTCAACGCTTCTATGACCCTCAGCCCGTTGCAGGCGTCCCC
ATGTTGCTTGTCGCCATTGCCGGGCTGCTGGCAAACATCGTGGCGTTTTGGCTGTTACACCACGGCAGCG
AAGAGAAAAACATTAACGTCCGTGCGGCGGCCCTACATGTGCTGGGCGATCTACTGGGCTCCGTCGGTGC
GATTGCTGCCGCCGTCATCATCCTTTATACCAACTGGACGCCTATCGACCCGATTCTCTCTGTTTTGGTG
TCGTGTCTGGTGCTACGCAGTGCATGGTCGCTGTTGAAAGAAAGTATTCACGAACTGCTAGAAGGCACAC
CGAGCCAACTCAGCGTTGAGGTTCTACAGAAGGATCTGACGCTGAATATCCCCGAGATCAGGAATATCCA
CCATGTTCATTTGTGGCAGGTTGGTGAAAAAACCATGATGACACTGCATGCACAAGTGGTTCCACCTCAC
GATCACGATGCATTGTTAAGACGTATCCAGGAATATTTACTGAAGCAGTATCAGATTGAACACGCGACGG
TTCAGATGGAATATCAACGCTGTGATGATGACCACTGCTCTTTTCATCAGGAAAGCCATGATACAGAAGG
CTACCATCACAAGCATTAAGTTTGGATTACGCGCCGTTTGAAACCATACTGACGCGATTTTCCTGTGCGC
TCTTAATCCACAACCAGGAACCGTTCAGGGCAATCAACGTCAGGATCGCGTATTCTACCGCCATCGCATA
CACGCCCTGATAAGCAAAAATCACCACGCTTATCACATCAATCACCACCCACAGCAGCCAGTTCTCGACG
TATTTACGCGTCATCAGGATCATCGCCACGATCGACAACACCATCATGGTGGAATCCCAGAATGGGAACG
CATCTGGCTGAAGATTAGGCATCTGCACCGCCAATCCGAGTCCCTGCATGCCAGAAACAGCGATACGCGT
CAGCACCACAAATACCGCATCAATGTAGAACGTCATCAAGCCAATCGCGATAATACAGGCCACCGACCAG
CCAATCAGCTTCTGCACCGGCAGCCAGCGGATACGCAACTCCACTCCCTGCGCATCGGTCTTACGCGTCC
AGGCGTACCAGCCATAAATATTAGCGGCGAAGAAGAAAATTTGTAGTAACAGGCTGGCGTACAGTTGGAT
CTGGAAAAAGATCACGGCAAACAGCGTGACATTAATCAACCCAAACAGATAGTTGATATTTTTTTCCTGA
CTCGCGAACCAGATACACAGCAAGCCAAACAGCGTGCCGATCGCTTCAATCCAGGAAAGCTCATATCCCC
CTTCGCCAAAAGGGATATGAATTAAAATATTACTGGTACTAAAAAAATCCATCTCACCACCCTGTCTCAA
TTATTGTAAGAAACGCCTATCAAACTGCCTGGGATCCCCGTCAGGCATTCCCCTTCACTCGCAATTTTAG
CGAAGCCGCAAAATCCAGCATGCGATTCAGCGGGATTAACGCGCCTTCTCGCAGGGCTGCATCAACATGA
ATCTCATGTTCATGGCCACCTTGCTCCAGACCGTTAGCAATCGCCTCCAGCCCATTCATCGCCATCCACG
GGCAGTGAGCGCAACTACGGCAGGTTGCTCCCTCTCCCGCAGTCGGCGCTTCCAGCAATGTTTTCTCCGG
GCAGGCCTGCTGCATCTTGTAGAAAATGCCACGATCGGTTGCCACAATCAGTTCGCGCTGTGGCAGTGTT
TTCGCCGCCTGGATTAACTGGCTGGTTGACCCAACGGCGTCAGCCATCTCTACCACACTCTGTGGTGATT
CTGGATGAACCAAAATCGCCGCATCGGGGTACAGGATCTTCATACGCTGCAGCGCCTGCGTTTTAAACTC
GTCATGCACAATGCACGCACCCTGCCAGCACAGAACATCCGCCCCTGTCTGCTTTTGCACATAGCTTCCC
AGATGGCGATCCGGTGCCCAAATAATCTTTTCTCCCAGACTATCCAGATGTTCGATCAACTCCACCGCGA
TGCTGGATGTGACAACCCAATCTGCACGCGCTTTCACCGCCGCTGAAGTATTGGCATACACCACCACGGT
TCTATCTGGATGCGCATCACAAAAACGGCTAAATTCATCAATGGGGCAACCGAGATCGAGCGAACATTCG
GCTTCCAATGTGGGCATCAGAACCGTCTTTTCTGGGTTGAGGATCTTGGCCGTCTCTCCCATAAACCGGA
CCCCCGCCACCAACAGCGTCGATGCTGCATGGGTGCTGCCGAAGCGCGCCATTTCCAGCGAATCCGCCAC
ACAGCCGCCCGTTTCTTCCGCCAGCGCCTGAATTTCAGGATCGGTATAGTAGTGAGCAACCATAACCGCG
TTTCTTTCCCGCAGCAGTGCCTTTATCCTGCTACGATAGTGCTGTTTTGCATCAGCCGATAATGGCTTGG
GCTTTGGCGGAAAGGGATAAATGGTCTCATTGCTATCAAAAAGAATACTCATTATGGATTTCCACGATGA
TAACTCGGGTTGCAACACCTAACACTGATTTAGCATCGGTATCGGAGTTTTTTATCCTAAACAAAATACC
GAAAACACGCCGCAAAGTCGCGGTATTTTTTCCAGATCACACACCATTTTGTTTATTATGCTTAAAATAA
TGGAATGAAATGCATGAAAGGTATTATCCGTAGAAGAGAGACAAGGAGATAAATGGCATGGCCACCCTCT
ATATCAGAATATATCGCGATACGCTGATGCTCAGAAACGTGGACACTAAAAAAGAGGTGGCCGGGCAATC
AGAAACCCCTTTTACCACCTCGCGCTTACTGCTCGGACAGATGATCCCGGCGATGAAGCTATTGGATCAA
CTCTCACGCAAAGTGGCGGGCAAGCGACTGGTTGATCTATTCACCTCGCACAAGGTCATTATCCATGCCA
TGGAGATGAATGAAGGCGGACACAGCCAAGTAGAATTTGCCAGCTACATAGAGCTCGCCAAGAGCATCAG
CCCGCAAGGAAAGCATATTTATGTGTGTAGCAAAACTGTGCCGCTTACCGACCAGGAAGTTATACAAATA
TTTAGCGGCGACATGCCTTCGATCGTCAACCGCTAACCCGACGTTGTGCTTTAGGCGAAGAGCCGATGCC
AATAGAGAGAGAGCGGAATAATCAAAACCAAAGCGGGAAGAAAGTTAACCACCGCAAATGATTTTATCTG
CGCAATCCGTAACCCAACGGCAATCATGATAATCCCGCCACAGGCAGAAAAATCGCCCATCGTGACATCT
GTCATAAAGGGCATAATCAATTTGGCGGAGAAGAACAACAGCGCCTGAACAATCATCTGCGGTATCGCAA
TCGACATCACAGCAAGGCCAAGCGTGATGGAAAAAATCAGTGCGGTGAAAATATCCAAAGCAGATTTGAT
AATCAGTAGCTGATAATCACCGGTTAATCCTTCCGTCAACGCCCCAACCACACCAGTACCGCTGGCACAA
AACAAGACGATTAGCGCGGTAAAATTCTGAGTATACACATCCTGCGGTAAACGGTGTTCCTGTGCAGGCA
GAACGCGGTTTAATCCTTTTTGAATCATCATGCCAGCCCGCTGCACGGCAGACTCCATGCGTAGCAATTC
TCCTAACGCAACACCAATCACGATAGCCAGCGCCACCGCCGGCAGTTGCTGAACTTTAACAACCAGCGTG
ATACCCATTGCAATCGATACCATCGCAAACGCCGGAGGCAGGCCATCCTGCAAACGTTGGGGAATAAAGC
GACGCAAGGCAATGCCCAGCCCACTACCAATCAAGATAGCGGCACCATTAATCAACGGACCAATCATATA
CTTTCCTAAACAGGGCAACGCACGCTTCCCTGTGGCAATGACTCCATCCCTGCTCGATAGGTTTAGAAAA
CCGTTCCTGATGGGTTATACAGTCGATAGAGAGGGATAAAGACCCTAATATACTCCAAAGGCTTAACGAG
CAGGGAATGATAATGGGGTTTTATCTCATCGACACGGTACGTGTGCTAGCCATGACGTGAGTTTCTTTGA
GGGAGGAAGTTTATTACTGAAGTGGTGGGTCGTGCAGGATGACTCAGCCTTGGGCTTCGCCCCTTCGGGG
TCAACGCTGACGCGTTGCTGTCTCGCTTCGCTCGGCTCGAACCTGCGACCAATTGATTAAAAGTCACGGT
GTTCGTTATGTTGGTAACCGGAGAAGCTAGATTATTTAATTTAGAATCGTGTTGCTAATTACTAGAAGAT
GGTGGGTCGTGCAGGATTCGAACCTGCGACCAATTGATTAAAAGTCAACTGCTCTACCGACTGAGCTAAC
GACCCGCAATGCGGAACTGCTTTGATACTACAACTACATTTGAAATTGGTGGGTCGTGCAGGATTCGAAC
CTGCGACCAATTGATTAAAAGTCAACTGCTCTACCGACTGAGCTAACGACCCAATTTCATGCTGCTTTAG
CGTTTCGCTGTTTGCCTTGGCAACGGCGGCACATATTACTGATTTAAATTTTCAGCGCAACCTATTTTCT
TAAAAAACTGTTTGATTGCTTACTCTTAAGACGTTTAGGCACAAAAACCGCTCATGATGCGCAATTTTTG
TGCCAATTAATACGGTGTTACGATCCTGATAAACGCTTTTGCGCTTGCTTTGCACTTTCCGTATTGGGGT
ACATTTTTACAACTTGCTGGTAAACGGCTTTGGCTTTATCAGCCTGACCTTTTTCCTGCATGATCACCCC
AACCTTCAGCAAGGCCTCGGAACTTTTTGGTGACTTAGGGTAGTTTTTAACAACATTGGCGAAATAGTAC
GCAGCATCGTCCTTTTTCCCTTTATTGTAATTCAACTGACCAAGCCAATAGTTGGCATTCGGTTGATAGG
TTGAATCTGGATATTTCTTGACGAATGCCTGAAATGCGCTAATAGCCTGATCGTACTGTTTTTTCTCCAG
CACGAGAGCGGCTGCGGCATTGTAATCACTATTCGCATCACCCGTACTGGCCGGTGCAGCCGTATTGGCC
GCACCAGTATCAGTACCCACAGCAGCGGAAGGCGTACTGCCTGTCGTCGGTGTAGAAGATGATTGCGAAC
TTAATCCATCAATTTGCTGATAGATCTGTTTCTGCCGTTCAACGATCTGATTCAACTGATACTGACTTTC
CTGGATCTGCCCGCGGAGGCTGTCAATATCTCGCTGATTATCAGACATCTGCTGTTGAAGTTGAGTTAAA
AGCTGACTGTGAGCGTTAGAAATACGCTCCAATTGAGTGACGCGGTCTTCGACCGAGCCTGAGCCGACAT
TACTGATTGGCGCTTGGGCAGTAGCGGCCCAAGGGACCGCTACGCCAACCAGTAACGACAGACCCAACAG
GTGACGTCTGAAGTTACTGCTCATGCGATTCTCTTAATATACCAGAACGGCACGACGGTTTTTGGCATAG
GCCGCTTCGTCATGACCGAGAACTGCTGGTTTTTCTTTACCGTAAGAAACGATAGAGATCTGATCGGAAG
AAACGCCTTTACCCTGCAGGTACATTTGTACTGCGTTGGCACGACGCTCACCCAGAGCGATGTTGTATTC
TGGCGTACCGCGTTCGTCCGCGTGACCTTCGATAGTCACTTTGTAAGATGGGTTGCTACGCAGGAATGCA
GCGTGGGCGTCCAGCATCTGAGCGAATTCAGAGCTAACATCATACTTGTCCAGACCAAAGTAAACGATGT
TGTTGCGCTGTAATTCTTGCATCTGCAAACGAGCTTGCTCAGAAGAAGACATGTTGCCGCCGTCCATCAT
GCCGTTGTTACCAGCACCCATGGAAGATTGGTCATTGTCCGCATTCTTGTTGGAGCTACAAGCGGCCACT
GCCAGTACCGGCAGAGCCAACATCAGGCCTTTCAGCACTTTATTGAATTGCATTTCTTATGTCCTTTGAC
GAGTTTATTGTACATATTTGTACTTATAGATACGGCGACCAGGCAGGGAATTTAACCTGTCCATCAGTAG
CCGGAAGACGCGCTTTGAAACGACCATCGGTCGAAACCAGTTGTAGCACTGAACCCAGCCCTTGTTTAGA
ACTGTAGATCACCATCGTGCCATTTGGTGCGATGCTTGGCGTTTCGTCCAGGAACGTGTCCGTTAATACT
TGTACGGCACCCGTTACCAGATCCAGTTTGGAAATATGCTGAGCCCCACCATTCGAGCCCACCGTTACCA
AAAATTTCCCGTCGGCGCTCACATCAGAGTCCTGGTTCTGAGAACCTTCCCAGGTCACACGCTGTGGAGC
ACCGCCGTTAACATTAACTTTGTAAACCTGAGGACGACCAGCCTGGTCTGAAGTATAGGCCAAGGTTTGG
CTATCTGGGAACCAGGTTGGTTCCGTGTTATTGCTGCGGCCATCAGTCACCTGACTGATCTGACCCGATC
CCAGATTCATCACATACAGATTCAGACTACCACTCTTAGACAGAGCAAATGCGAGTTTGCTGCCATCAGG
AGAGAAAGAAGGTGCACCGTTATGACGCGGGAAGGAAGCAACCTGACGGATCGCGCCATTGGCCAGCGTT
TGAATAACCAGCGCAGAACGACCGCTTTCAAACGTGACATAGGCGAGTTTGCTACCGTCGGCGGACCAGG
CCGGAGACATCAGCGGCTGTGGTGAACGATGAACAACGAATTGATTGTAGCCGTCATAGTCGGCAACGCG
CAGTTCATAAGGGAACTGACCACCGTTGGTCTGAACCACGTAAGCAATACGAGTACGGAATGCACCTTTG
ATACCACTCAGTTTTTCAAACACTTCATCACTGGCTGTATGCGCGGCATAGCGCAACCACTGTTTGGTTA
CTTTGAACTGGTTCTGAGCCAGTACGTTCCCTGGGTTACCCGACGTATCGACGAGTTGGTAAGAAACCAG
ATAGCTACCATCAGCACTCGGTTGAACTTGACCAACAACCACCGCATCAATGCCCAACGCCGTCCATGCA
GCAGGCGTCACTTCAGATGCCGTTGCAGGTTGCTGTGGCATACGATTTGCGTCGATCGGGTTGAATTTAC
CGCTATTACGTAAATCAGCACCCACGATACCGCCTACGTCTTCAGGCGCAGCGCCCGGCCCGGCCCATTT
GAACGGAACCACACCGATTGGGCGTGCAGAGTCCACCCCTTGGGTAATCTCTATACGTACTTCCGCGTGC
AGCACCGCTGCCCACAGCATTAAAAAGCTTACTGCAACTTTCAGTACTTGCTTCATCTCATCTCCCTTAT
CCAGACACGAAGTCTACGATAAATTAGCAGAATTTTAACAAAAACAAACCAATGTCAACAAAACAACATA
ACCTGGTTCATTTACCATCGTCATAATCTTAAATCTATTGGGTAAACAGCCCGGTTACTGCGGTTTAAAG
TCTATTGGCGCATTTTTGAAAGCCTCATAAACATCCGTACTCGGTGGCTTCGGTATTTTGGCCTGTTTGG
CAGCCGCAATAGCCGCCTGACATAACGCTGGATCGCCGCCTTCAGCCGTGACATCAACCAGCAAGCCATC
AGGCGCCAATTTAATCCGTAGTGTACAGGTACGCCCTTTATAGAGCTGCCAGTCATAAAACTTACTCTGA
ATGGCTGAACGTACCTGACCACCATAACTATCGAGCGCCGCACCTGATGCACCACTCTTCTTATTGTTAC
CCGCGCCAGCAGGTGCTCCGCCGCCAGACTTCGGCGCATTTTTCGACGAAGCCAGCCCGCCTAGCAAATC
ATCAACGGCGCTTTCCTGCTTAGCAGCCTCTGCTGCCGCTTTCTTTTTATCATCAGCAGCTTTTTTAGCT
GCAGCGGCGGCTTCTGCTTTTTTCGCTGCATCAGCCGCTGCTTTTTGTTTCGCTTGCTCAGCCTCTTTTG
CTGCCTCTGCTGCTGCCTTTGCCGCTTCTGCTTTCGCAGTTTCTGCTGCCTTTTGTTTGGCAGCCTCAGC
GGCTTTTTCTTTAGCCTCTTCTTCCGCCTGCTTCTTAGCAGCAGCGGCCGCAGCAGCTTGTTTCTTCGCT
TCGTCTTCCGCTTTCTTTTTAGCGTCTGCCGCCGCTTTCGCCTGCTGTTCAGCTTCAGCCTTCGCTTTTG
CGGCCGCCGCTTCGGCTTGCTTCTGCTGTTCCTTAGCTTGCTGTGCCGCCGCTTCAGACTGCTTACGTTG
TTCAGCCTGCTCCTGAGCCTGCTTTTTCGCTTCTTCCTGTGCTTGCAGACGCTCTTTTTCTAGCTCTTTC
AGCCGCTGCTGTTCAGCGGCTTGCTTCTGCTGAAGCTCTTCGGCCTGCCGTTCAGCCTGCTTTTGACGCT
GCTGTTCAGAACGTTTCGCATCGGTCTGTTGCTGTTGCTGGCGGTTATACTGCTCTACCACTGCGCTCGG
ATCGACCATCACTGCATCAATTGACGAGCCTCCGCCGCCTCCGCTAGCATCCATCGTTTGCGTCGATGAA
TTCCAGAGCAGCAAAGCAATCAGTATGATGTGCAGAACAGCCGAGATAATAACGGCGCGTTTCAGCTTAT
CGTTTTGTTCGTTTGCCTTTAGCACAAGCGATTCCCAAAAACAGTGTTGCCAGAAATAGGCTTAACGATC
ATTACCGTGATGCACTCATTTAAATCGGTTGCGTCATCAAACCAACGGATTTTACGCCGGCTTGATGCAA
CAAATTCAACGCTTTAATGATCTCATCATAAGGAACATCCTTCGCGCCACCAATCAAAAATACCGTCTTG
GGGTTAGTTGCCAGCCGTGATTGCGCTTCAGCAACCACCTGCTCTGCCGGAAGTTGTTCCATACGGTTTT
GCTCAACAACCAGGCTATATTGCCCGATGCCTGAAACCTCTACGATCACGGGCGGATTGTCGTTGCTGGA
GACCGTTTTTGAGTCGGTCGCATCCGGCAGATCAACCTCAACGCTCTGCGTAATAATCGGTGCTGTCGCC
ATAAAAATCAGCAACAGAACCAACAGCACGTCCAGTAGCGGAACAATGTTGATCTCGGATTTCAGCTCAC
GACGACCTCTGCGTACTCGTGCCATGATCCCCCCTGATTACTTGCTGTTGTCGCTGGAGAACGCCTGACG
GTGCAGGATCGCGATAAACTCTTCGGTAAAGTTGTCGTAGTTCTGCTCCAGTTTACCTACCCTCTGGTTA
AGGCGGTTATACGCCATGACCGCAGGGATCGCCGCAAACAGACCGATTGCCGTTGCAATCAACGCTTCTG
CAATACCAGGGGCAACCATTTGTAAGGTTGCCTGCTTCACGGCACCCAGCGCGATGAAAGCATGCATAAT
CCCCCAAACGGTACCGAACAGGCCGATATACGGGCTAATGGAGCCCACGGTGCCCAAAAAGGGAATGTGA
GTTTCCAGCGTTTCCAATTCACGATTCATTGAAATGCGCATCGCACGGGATGCACCTTCAACGACCGCTT
CCGGCACATGACTGTTAACGCGATGCAACCGCGCAAATTCTTTGAAACCAGAATGGAAGATTTGTTCAGT
GCCAGTCAGGCTATCACGGCGAGTTTGACTTTCCTGATAGAGACGCGACAGCTCGATACCCGACCAAAAT
TTGTCCTCGAATGCCTCGGCCTCACGCGTCGCCGCATTCAAAATTCGGGTACGTTGAATAATGATCGCCC
AGGAAGCGATAGAAAAACAGATTAAAATCAGCATGATTAGTTTGACCAGAAGGCTTGCCTTCAGGAACAA
ATCAAAAACGTTCATGTCAGTCACTGCTTGAACTCCGCGACAATAGACTTAGGAAGCGCAATTGGCTTCA
TTTGATGTGGATCGATGCATGCGATCAAAACTTCAGCATGGCTTAGCAGGGTGCCCTGAGCATTGAGAAT
ACGCTGTGCGAAAGTCAGAGAAGCGCCACGAAGCGAGACAATTTCGCTCTGCACTTCCAGCATATCGTCG
AGGCGCGCAGGAGCAAGGTACTCCACCGTCATCCGACGAACAGCGAACGCGATATGCTCACTTAGTAAGG
CTTGCTGATGAAAGTTGCGCTCCCGCAACGCCTCGGTTCTTGCCCTTTCATAAAAGGCAACATAGCGCGC
ATGGTAGACAACGCCACCTGCATCAGTGTCTTCAAAGTAGACTCGAACTGGCCAGCGAAACAACGAATTA
CTCACTCTACATCCCGGTAATGCATTAAACCTCGCTACTATACGCAAGAGAAATGAGGTTTGGAATGGAT
TGTGACAGCGGAAAGAAAATAATTATGGGTCGCAAGCAACCCATAACTAAATGGAATAGGAGACTATTTT
AACCGAAGAAATAGTACAATCCTGCGCACAGGATCACAAAGGCGGGAAGTGGTGCGAAAAACGCACGCCA
AAGCAGGCGATGTGGACGGAAACCAACACCATGAACAACGCCAGCGCAAACGGCCCAAATCAACAGCAGC
CCCTGCCAAACCGCGAGTTCACTGGTCCGCGCAGCAAAGCGTGTCGGGTCCCAGAAGACACAGCCAGCCA
GTAGCAACGCCATGACAAGGGAAAGAGCCCTTAACGGGCTCTTATCCATCAGGCGATAGAGTTTATCGAC
CAGATCAGTCATTGCTTATCGTCTTCAACCGCTTTGCTTGCCTCACTCTGCTCAATAGCCAGGGCCGTGA
TGATCCCCAGTGAGCAAGCAAGAAGCGTTCCGAGTATCCAGGCAAAATACCACATAAATTAAGCTCCTTA
CTTAGTACATAGAGTGAGTGTTTTGCTCAATCTGCTCTTTGGTAATACGACCGAACATCTTGTAATAGCA
CCATGCGGTATAAGAAAGCACGATAGGAACGAAAATCATCGCCACTACGGTCATCACTTTCAGCGTCAGC
AGGCTTGATGTTGCATCCCATACCGTCAAGCTGACGTTAGGCACAGTCACTGACGGCATGATGAACGGGA
ACATGGCGATCCCTGCGGTCAGAATCACACAAGCGATAGTCAGAGAGGAGAACAGGAATGCCCAAGCCCC
TTTCTCTGCACGCGCCATAAGGGTCGTCAGCACTGGCAGCACTACACCCAGAGCAGGGATAGCCCACAAC
ACCGGATGGTTATTGAAGTTGACCAACCAGGCGCCCGCCTGCTGAACGACTTCTTTACGCAGTGGGTTAG
ACTCAGCGGCAGTGTTAATCGCCGACGTCACCACATAACCATCAATACCGTAAATCACCCAGACGCCAGC
CAGAGCGAACGTCACCATCATCACCAGCGCGGAAATCTGCGCGGCAGATTTGGAACGCACGTGCAGGTCG
CCCGTGGTCCGCATCATCAGATAGGTTGATCCCTGAGTAAGAATCATCGTCAAACTGACCACACCAGCCA
GCAAGCCAAACGGATTCAGCAGTTGGAAGAAGTTTCCGGTGTAGTACAGACGCAGATATTCATCGACGTG
GAACGGCACGCCCTGCAACAGGTTACCAAATGCCACACCAATCACTACCGGTGGGACAAAGCTACCGATG
AAGATGCCCCAGTCCCACATGCCACGCCAGCGCGGATCTTCGATTTTTGAACGGTAATCGAAACCGACAG
GACGGAAGAACAGTGAGGCCAGCACCAAAATCATAGCAATGTAGAAACCGGAGAACGCGGCAGCGTAAAC
CATCGGCCAGGCCGCGAACAGCGCGCCACCTGCGGTGATCAACCATACCTGGTTACCGTCCCAGTGCGGA
GCAATACTGTTAATCATGACGCGACGCTCGGTATCCCCACGCCCCATCAGACGGACCAGAATGCCCACGC
CCATGTCAAAACCATCAGTGATAGCGAAGCCAATCAGCAAAATACCGATCAACAGCCACCAGATAAAACG
TAAGACTTCATACTCAAACATAGTGGACTCCTGTTTACCGTGCTTCCTGCGCAGCCGCTATAGGTTGTTC
AAAATGGTAACGCCCTGTTCTCAGGCTGCTCGGCCCCAGACGTGCGTATTTGAACATCAGATACATTTCT
GCAACCAGGAAGAGCGTATACAGACCACAGATCAGCCCCATTGAGAACAGAATATCCCCCGCTGTCAGCG
ATGAGGTCGCGACGGCTGTCGGCAGGATTTCACCTATGGCCCAAGGTTGACGGCCGTATTCAGCCACAAA
CCAGCCTGCTTCGATAGCAATCCACGGCAGCGGAATACCATACAGTGCGATGCGGTGCAGCCAGCGTTTC
TGACCAATTTTGCCACGCAGAACAGTCCAGAAAGACAGGCCAATGATCAACAGCATCAGAATGCCGCTGC
CCACCATAATACGGAAAGAGAAATACAGCGGCGCAACACGTGGGATAGAATCTTTAACCGCCTGTTGAAT
CTGCGTTTCTGTCGCATCAGAGACTTTCGGCGTATAGCGTTTCAGCAGCAAACCATAGCCCAGATCCTGC
TTAGCTTGATCGAACGCTGCTTTTACTGCTGGGTCGGTGTTACCCGCGCGTAATTCTTCCAGCAAGTGAT
AAGCCTGCATACCATTACGAATACGCACTTCATGCATCGCCATCAGCTCTTTCAGACCTGTGACTTCTTT
GTCAGTAGAACGCGTGGCAATTAACCCCAGAGCGTAAGGGATCTTGATGGCATAGTTATTTTCCATCGTA
TCCTGGTTCGGGATACCGAACAGCGTAAAGGAAGCGGGAGCCGGTTGTGTTTCCCATTCGGCTTCAATCG
CTGCCAGTTTAGTTTTCTGCACGTCCCCCATTTCATAACCGGACTCATCGCCCAATACGATAACAGACAG
AACAGAAGCCAGACCGAAACTTGCTGCGATAGCAAATGAACGCTTGGCAAACGCAACATCGCGGCCTTTC
AACAGATAGTAAGAACTGATGCCCAGAATGAACATCGCGCCGGTACAGTAACCTGCTGCCACCGTGTGAA
CGAATTTCACCTGAGCAACCGGGTTCAGCACCAAGTCAGCGAAGCTCACCATTTCCATACGCATGGTTTC
AAAATTGAAATCTGATGCGATAGGGTTTTGCATCCAGCCATTGGCGACCAGAATCCACAGTGCAGAGAAG
TTAGAGCCCAGTGCGACCAGCCAGGTAACGGCCATATGCTGCACTTTTCCTAAACGATCCCAGCCGAAGA
AGAACAAGCCAACAAAGGTCGATTCCAGAAAGAATGCCATCAAGCCTTCAATAGCCAGCGGCGCGCCGAA
AATATCCCCGACGTAGTGAGAGAAATATGACCAGTTGGTCCCGAATTGAAACTCCATGGTCAATCCGGTA
GCGACCCCAAGAGCAAAGTTAATTGCGAATAACTTGCCCCAGAATTTAGTCATATCTTTATAGATTTGTT
TGCCAGACAGCACATATACCGTTTCCATAATCGCCAGCAGAAACGCCATCCCCAGCGTTAATGGTACGAA
TAGAAAATGGTACATTGCAGTTAAGGCAAACTGTAAACGTGACAGTTCGACTACATCAAACATTTTGACT
CCTTGCTCCTCGCAGGAAGGGATTAGCTTGCAAACGCTGACAAGCCGCCAAACATTCGGCCATTACACCC
AAAAAGAACACAACAAGAATTGCTTTAGCATCGGCTGTAACAAACGCTAAAAATGCCGTTCACCAAGGCA
GTCGCATCGCGACGCCCCCGACAGCAAGCTCAAGATAAATCACAAGTATTACAAATAGCGTACCCCGTAA
GGAGGTAACCGTATATTACGCCTGTAATCCCCTACAATAAATAGGTTTTTACGTGACCCAGACTAGGTTT
TTGGCTTCAAATCAACTTTCCCACCAAACGGTGGGAGAGGCGATAATTGACCTCGCGCAATTTAAGCCTA
TTTCATAAATTATATCCAGAGACGTTTCTTGATCTAAAACAATTTAACGTCTTTCTCGTGATTGTCGCGT
TGCATTAATTTCCTTATTACACTCATTGTTAATACGATGTGAGTTTTTGGTTTAATTAAAATTAATTCAG
CAATATAATTGCTACTTTTCGTTATCGATTATTTAATCGATTCCCTCGTCTTCTATTTTATGTCAAATTT
TTATATTTTATTGCTGACAACAGCGCTGTATTTTCGCCGTGAATTCCCCCGCCCTCCCCGAGTGCCACCT
GCTTGTGACGATCCATACCACTGCGGAGACCAAAAGGCCTCCGCAGTGGTTACACACGTAGCAAGATGCT
GCGATTTACTTCTTCGCGTTCATCCGTTCAATGGCTTTATCGTAAACCGTGTTACTTTTCTGGCTTTTTG
CAAGCTCATAATGCTGAAGTGCATCGCTGAACTGACCCGCATTCTCGTAAATTTTTGCAATATTGTAGTA
CGAGCTGGCACGCGTGGTTGCCGCATTGCTACCATTTGCCAGCGCAATCGCTTTACGGTTGGCCCAAATA
GCTTCGGCAATATTGCCGCGCTTTTGATAGGCCAGACCCAGGTTGCTATATGCCTGGCCAAACGCGCTGT
CCTGATCGATCGCGGCCAGAAACAACGTTGTGGCCTGCTCTAGCTCACCCCGCCCATAGGCGGCTTCACC
GTCGCGATTGAGGCTTTTTGCCAGCGCGGTATTCCCAGTAACGGAAACTGCCGTCTGCGCCGGGTTAAGC
ACCATTGGCAGCGCATTACCATCTTTCGCTTTTGAGAAATCAGCCTCGCCAACGGCATTGATATCTTCAA
AGTCACCGTTAGGGTTAAGACGGAAAACCGTCCAGATATTCCCTGTCTTATTCAGTGGGACGGAATATGA
ACGTACCTGCGAGCTTCCAACATAGACAAATACTTTTGCACTACTTGCGGAAAGCGCTAATGAATTAGCC
TTATCACCATTTGAATAATCATGGACGGCATAAATATAACTTTCACCTAAACGCTTTTTATCAATCGTGA
TCGTTTCTGGGCCGAAACTATCTGTATCATCGACATCAAGATTAGCATCGCGTCCTTTTTTGTGGCTGAA
ATAAATATGATTACCCGGATAAATAAGATGGGAATCTAAATCAAAAGGTTTTTCGCCCCAGGTTAATACA
ATTCGCATGCCATCTAGGCTTTTCATTACTGGGCTAACTGCATAGGTCATTCCGTCACACGGGCATTTAA
CCACCAGATCGGAATACCCTTCTTTTTTAATGATCAACAGACTGTCTTGATCGACACTGAATGGCGCGTT
GAGCGCCGCACGGCCTGCAGCATCAGAGCGTGCGGTCACTGACTGCGCACCGTTTTTCTGTAGAATAACC
GTTGCATCATCAATCTTTTTATCTTTAACCGTTGCACTTAGCACTTCAATATTAATAGACTGTGCGCTGG
CCGCGCAGGTAAATGCAGATAATGCCAAAATCAGCGCTTTTATATTTCCTTTCACACAACATCCCCTTAA
GGAAAATTAATTAATCATTCCCTGCTTATACGAAACCAATGAGATAATCATCATTTCTGTTTATCATTCA
TCGCTTTTTTTCAGGCGCGCGAATTATCCAATAAAACCCCGAAAAAGTCATGCGTAATTCAGTTATGTCA
ATTAACTTCGCAAGCCAAATATGAATAAAAAAAGCCACCCTGAGGTGGCTAGCGTGTTTTATCGAATAAT
AAATTAACGAGTTAATATCGCTTTTACTGCATCGCCGATATCCGCCAGACTGCGAACGGTTTTAACACCT
GCCGCTTCTAACGCTGCAAATTTATCATCGGCAGTGCCTTTACCACCGGCAATGATGGCACCAGCATGGC
CCATACGTTTGCCTTTCGGCGCCGTTACACCCGCGATGTAACCGACAACCGGCTTCGTCACGTGCTCTTT
AATGTACGCTGCCGCTTCTTCTTCTGCCGTACCACCGATTTCACCGATCATGACGATGGCTTCAGTCTGT
GGATCCTGTTCAAACAGTTTCAGAATATCGATGAAGTTAGAGCCTGGGATCGGGTCACCACCGATACCGA
CACAACTGGATTGACCCAGCCCGGCATCGGTCGTTTGCTTCACTGCTTCATACGTCAGCGTGCCTGAACG
AGAAACGATACCGACTTTACCCGGCAGGTGAATATGGCCCGGCATGATACCAATCTTACATTCGCCCGGC
GTGATCACACCGGGACAGTTCGGACCGATCATCCGCACGCCGCTCTGGTCAAGTTTCACTTTCACCGTCA
GCATATCCAGCGTCGGGATACCTTCAGTGATGCAGATAATCAACTCGATACCTGCGTCAATCGCTTCCAG
AATCGAGTCTTTACAAAACGGTGCGGGTACATAGATAACGGATGCCGTTGCGCCCGTCGCTTCTACCGCT
TCACGCACCGTATTAAATACGGGCAGACCCAGATGTTCCGTGCCACCTTTACCCGGCGTCACACCACCGA
CCATTTGTGTACCGTAAGCAAGTGCTTGCTCAGAGTGGAATGTCCCCTGACTACCGGTAAAACCCTGACA
GATAACTTTGGTATTTTTATTAATCAGAATGGACATTATTTATCCCCCACTGCTGCAACAACCTGCTGAG
CTGCACCCGTCAGGCTGGTCGCGGCAATAATATTCAGGCCGCTATCCGCCAGTTTCTTGGCACCCAGTTC
CGCATTGTTTCCTTCAAGACGTACCACAACCGGCACGCTAACGCCCACTTCGGCTACCGCGCCGATGATA
CCGTCAGCGATCAAATCGCAACGCACGATGCCACCAAAGATGTTAACAAAGACGGCTTTTACCTTGTCGT
CAGACAGGATAATTTTGAACGCTTCAGTAACACGTTCTTTCGTTGCGCCACCGCCTACATCAAGGAAGTT
AGCAGGAGAACCGCCGTGTAGCTTCACGATGTCCATGGTGCCCATCGCCAGACCGGCACCGTTCACCATA
CAGCCGATGTTACCGTCCAGCGCAACATAGTTCAGTTCCCACTGGGCTGCATGCGCTTCACGAGAGTCTT
CCTGGCTTGGGTCACGCATTTCACGCAGCTCAGGCTGACGGAACAGTGCATTACCGTCTGCGCCCAGCTT
GCCATCCAGACAGATCAGATCGCCCTGCTTGGTGATAACCAGCGGGTTGATTTCGACCAGCGCCAGATCG
CGCTCAAGGAACAGCGTCGCCAGACCCATGAAGATTTTGGTGAATTGCGCAACTTGCTTACCGCTCAAAC
CCAGTTTGAAGGCCAACTCGCGGCCCTGATAAGGCTGTGGACCTACCAGTGGATCGATAGCAGCTTTGTG
GATCAGTTCCGGCGTCTCTTCCGCCACTTTTTCAATTTCTACGCCACCTTCGGTGGACGCCATGAACACG
ACACGACGCGTGCCACGGTCAACAACCGCGCCCAGATAAAGCTCTTTGTCGATATCCGTTGCGGCTTCAA
CCAGAATCTGATGAACCGGTTGACCCTGTGCGTCAGTTTGATAAGTAACGAGCTTTTTACCCAGCCAGTT
TTCAGCAAAAGCGCGAATGTCTTCTTTGTTACTGACTACTTTAACGCCGCCCGCTTTACCGCGACCGCCT
GCGTGAACCTGACATTTTACAACCCACGGACCCGAGCCAATCTTAGATGCGGCTTCTTCTGCTTCACGCG
GTGTCGTACAGGCATAGCCGGTGGGTGCCGGTAAACCATATCGAGCAAAGAGTTGTTTTGCCTGATACTC
GTGTAAATTCATGATGTTCTATCCATTTAGGTTTGGAGATAAGTCAGCAGACGACTTTCATCACCGACTT
TTTCGGTAGAAAAAAGCGCCATAAACTCTCTGATATATTTGGATAACGCCGTTGAGAAAAAACGGCCTGC
ATAGCACATAATTTGGTTTATCTTTTCGGGCGGAAAACCGTCAGGGTTATCCGCCCTCAAGAATGACTGA
CCCAGCGATAATTAAACGTCTAGCAGCAGACGCGCGGGATCTTCCAGCATTTCTTTCACCGTCACGAGGA
AGCCAACGGACTCACGGCCATCGACCAAGCGGTGATCGTAAGACAGCGCCAGATACATCATCGGCAGAAT
AACCACCTGACCATCAACTGCCATTGGGCGATCTTTAATGGCATGCATGCCCAGGATCGCACTCTGCGGT
GGGTTGATGATTGGGGTAGACATCAGAGAACCAAAGACACCGCCATTGGTAATCGTGAAGTTACCACCCA
GCAGTTCTTCAACCGTCAGTTTGCCGTCACGGCCTTTCACGGCCAGCTCTTTGATACGCTTCTCAATGTC
GGCCATGCCCAGCGCATCGACATCACGCAGTACTGGCGTGACCAGACCACGCGGGGTAGACACCGCAATG
CTGACATCGAAATAGTTGTGGTAAACCACATCTTCGCCATCAATGGAGGCATTTACTTCAGGGTAACGTT
TCAGCGCTTCAACGACGGCTTTGATGTAGAAGGACATGAAGCCCAGACGCACACCGTGACGCTTCTCAAA
CGCTTCACCGTATTGCTTGCGCAGATCCATGATCGGCTGCATGTTGATTTCGTTAAACGTCGTCAACATT
GCGGTGCTGTTTTTCGCTTCCAGCAGACGCTCAGCAACACGCTTACGCAGGCGCGTCATCGGTACGCGTT
TTTCGCTACGCGCCCCCAGAACAGGCGCAGGAGAAGCTGCCGGAGCTTCAGATTTAGCCGCTTTACCAGA
GTCTTTCTTCTGAGCAGCCAAATGCTTATCCACGTCTTCACGGGTAATTCGACCACCCACGCCGCTGCCT
TTAATCGTTGACGCATCGAGATCGTGCTCTGCAATCAGGCGGCGGATAGCCGGGCTAAGCGCATCGCTGT
TCTCTTCTTCCAGACCAGCGGTATGACGCTGTGCCGGAGTCGATTCTTTACTCTGCGATTTCTCGCCAGT
TTCTTTACCGGAACTATCACCACGGCGAATACGGCCTAGCAGTTGGCGAGACGTTACCGTCGCGCCTTCT
TCTTCCAGCACGGCATCCAGAACGCCTGCTTCAGAGGCTGGCACTTCCAGCACCACTTTGTCAGTTTCAA
TCTCAACCAATACTTCATCACGCTGGACGCTATCGCCTGGTTTTTTATGCCAGGTTGCAACAGTGGCGTC
AGCTACAGATTCAGGCAGGTCGGGTACAAGAATATCTACGCTACTCATTATCTATCCTTTTATTTAATCA
ACGTTCAGCGCGTCATCGACCAGATCTTTCTGTTGTTTCTGGTGTACGGACATATAGCCAACGGCAGGTG
ATGCAGACGCCGGGCGTCCTGCATAACGTAAAGAAGATCCAAACGGAATCACTTCACGGAGATGGTGCTG
ACTGCAATACCAGGCTCCCTGATTCAGCGGCTCTTCCTGACACCATACGAAATCATGGACTTGGGAAAAA
GGCTCCAGTGCCGCTTGAACAGCCTGGTGCGGGAACGGGTAAAGCTGTTCGATACGGACGATCGCGACAT
CTTTTTGCTCGTTCTTGCGGCGCTGCTCCAGCAAATCATAGTAGACCTTACCGGAACAAAGCACGACTCG
CTTCACGGCTGCTGGATCTAATTCTTCTACTTCACCAATCGCTGGCTGGAAGGAACCATTTGCCAGTTCA
TCCAGTGAAGAGATCGCCAACGGATGGCGCAGCAGAGATTTTGGCGACATGACCACCAGCGGACGGCGCA
TACCGCGCAGCGCCTGACGGCGAAGCATGTGATAAACCTGCGCCGGTGTTGACGGAATACAAACCTGCAT
ATTTTGCTCTGCACACAGTTGCAGATAGCGCTCCAGTCTGGCAGACGAGTGCTCCGGGCCTTGCCCTTCG
TAGCCATGCGGCAGCAGCATGACCAGACCACACATCCGGCCCCACTTCTGCTCGCCGGAACTGATGAACT
GGTCGATCACCACCTGAGCACCGTTGGCAAAGTCACCAAACTGCGCTTCCCAGATGGTCAGAGTACGCGG
TTCTGCGGTTGCATAGCCGTATTCAAACGCCAGTATCGCTTCTTCTGACAGCACGGAGTCCCAGACGTTA
AACTCGCCCTGTCCGTTATGCACATGATTCAACGGTGTATAACTGGAACCGTTTATCTGGTTATGCACGA
CTGCATGGCGATGGAAGAACGTACCGCGCCCGCTGTCCTCTCCAGACAAACGAATCGGGATCCCTTCATC
AACCAGCGTAGCGTAGGCCAGCGTTTCTGCCCCACCCCAGTCGAAAGGTTTGTTGCCAGCGGCCATTTCG
GCACGGTCAGCATAAACTTTGGCAACGCGAGGATGAACGTCAATCCCTTCCGGCACTTCACTGATACGCT
TCGCCAGTTCCTGCAAACGTTTCATTTCCGTTGCGTGCGGATAAGGTTCATCCCACTCATGGTTCAGATA
CGGCGTCCAGGTAAAGGACTGCATATCCATCTCACGCCATTCTTCCACCACGCATTCACCCGCATCCAGC
GCATCGCGGTACAGGTTGACCATTTCGGTGGCGTCTTCCAGCGTGATAGTTTTATTCTGTTCCAGGCGAT
CGGCATACACCTTACGCGGCGTCGGGTGTTTTTTGATCTTCTGGTACATCATCGGCTGCGTTGCACTTGG
CTCATCAGCTTCGTTATGGCCATGACGACGATAACAAATCAAATCGATGAATACATCGCGCTTGAAGGCG
TTACGGAAATCCAGCGCCAGACGCGTAACAAACGCCACGGCTTCCGGATCGTCTGCATTAACGTGGAAAA
TCGGTGCCTGCACCATTTTGCCGATATCGGTACAGTATTCGGTGGAGCGGATATCCAGTGGGTTAGACGT
CGTGAAGCCAATACGGTTGTTAATGACAATACGCAGCGTACCGCCAACTTCATAACCACGCACTGTCGAC
ATATTCAACAGTTCCTGCACCACGCCCTGACCACTGACTGCTGCATCGCCGTGAATGGTGATCGGCAAAA
CACGTGGACCACTCTGGCTATTCAGACGGTCAAGACGCGCACGAACCGATCCCGTCACAACCGGGCTGAC
GATCTCCAGATGCGAAGGGTTGAACGCCAGCGCCAAGTGTACCAGACCACCAGCAGTCTCAAATTCAGAC
GAGAAGCCTTGGTGATATTTAACGTCACCTGTACCCAGGTGCTCTTTATGCTTACCGGCAAATTCGTCGA
ACAGATCCTGAGATTTTTTGCCCAACACGTTGATCAGCACGTTAAGGCGACCACGGTGTGCCATCCCCAA
TACCACTTCACGCGTATCGTTTGCACCAGCATGGCGAATCAGTTCTTTCAGCATCGGAACCAGTGCGTCA
CCGCCTTCCAGAGAGAAACGCTTGGCGCCAGGATATTTGGCCCCCAGATAACGCTCCAGCCCTTCGGCTG
CGGTTAACTCTTTCAGGAAACGGCGTTTCTCTTCTACCGTAAACGACGGTTGACCGGTTACCGATTCAAT
ACGTTGCTGGATCCAACGTTTCTCTTCCGTGCTGGTAATATGCATATACTCCGCACCGATAGAACCGCAA
TAGGTGCGTTTCAGCGCGTCATACAGATCTTCCAGCTTCATGGTGTCTTTGCCGATGGCAAAAGAACCCA
CGTTGAAGGATTCCTGTAGGTCATCCTGAGTCAGGTTATGATAATCCAGATCCAGTTCTGCAACCGGCTC
CTGAGGACGCAGGAAAATCGGGTCCAGATTGGCCTGCTGATGCCCACGGAAGCGGAATGCATTGATCAGT
TGCAATACCTTGACCTGCTTGACATCAATATCGGGATCGGTGACTGATGAGGTAAAGCGCGAAGAGTCTT
TCGCCAGACGGCGGAAATAGTCGCGCGTTTTGGAATGGAGTTGATCCGGTTTGACCCCGCTCGTAGGCAG
TTGCTGGAAGATCGAGCGCCAGCTATGTTCGATCGAGTCAGGATCGGTTAAAAAATCTTCATAGAGTTGC
TCTATGTAGGACTGATTCGCACCCGCCAAATAGGAGGAATCCAGCCAGGCCTTCATCGCGCCGTTCTGCA
TTATGATCCCTTAAGCTAATAAGCTTCAGTTTTCGCCGTGGTTAACATGTAATTAGTGTCCGTATATCGT
TTGCCGTACAAACGGTTCACTTGTCGTACAATCGGTACGTGCTTAGAGTATCCATCCCCCTAAGGAACCT
TTAAAAACCGGTTCTGGCGCGCAAGCCGGTTTTTAAAGGTTTCCTGCGCTCCCTCTGAAGAATAGCAACT
CCAGAGGGAGATACATGTTTACTACTTAACTCTTTATGCAATAACGCGTTATGTAATGGCTATCCGTTAC
GCGCTGCGGTGCAGTAACATCGATTTAATATGGCCTATAGCCTTAGTCGGGTTCAGTCCTTTCGGACAGA
CGCTGACGCAGTTCATGATACCGTGGCAGCGGAAAACGCTAAATGCATCGTCCAGATCGTCCAACCGTGG
CGTAGTTTCCGTATCACGACTGTCAATCAGGAAACGGTACGCAGCCAGCAGCCCCGCAGGCCCAACAAAC
TTGTCTGGGTTCCACCAGAACGACGGGCAAGACGTTGAACAGCATGCACACATAATACATTCATACAACC
CATCCAGCTTGGCACGTTGTTCAGGCGATTGCAGATGCTCACGCGCTGGTGGATTTTTCCCATTATTCAA
CAGGTAAGGCTTTATTTTCTCATATTGAGCATAGAACTGTCCCATGTCCACTACCAAATCACGCACAACC
GGTAATCCCGGTAAAGGACGGATAACAATTTTGCTCTTTCCGCGCTGTAACGCGGAAACCGGCGTAATAC
AGGCCAAGCCATTTTTGCCGTTCATGTTAACGCCGTCGGAGCCACAGACACCTTCACGGCAGGAGCGACG
GAATGAAAGCGTTGGATCTTGTTCTTTCAGCAGCATCAGCGCATCCAGCAGCATCATGTCGCGGCCTTCT
TCCGCCTCCAACTGGTAATCCTGCATCCGCGGCGCATCGTCAACATCCGGGTTGTAACGATAAATGGAAA
ATTCGAGTTTCATCGTTTGATCTCCGCAATTAATAAGTACGTATTTTCGGCGGGAACGCCGGACGCAATT
TAGGCTGCATGTTCACCTCACGGCGCGTCATGCTGTCGGTTTGCGGCAGATACAACGAATGGCACAACCA
ATTTTCATCGTCACGCTCTGGGTAATCGAAGCGACTATGCGCCCCACGACTTTCGGTACGGAAGTTAGCC
GAAACCGCTGTTGCATAAGCCGTTTCCATCAGGTTATCCAATTCCAGACACTCAATGCGCTGGGTGTTGA
ACTCGCTTGAGGTGTCATCCAGACGTGCGTCTTTCAGGCGCTCACGGATCACTTTCAGCTCTTCCAACCC
TTTCGCCATCGCATCGCCTTCACGGAATACCGAGAAGTTATTCTGCATGCAGGATTGCAGCGCCTTGCGG
ATTTCAACCGGATCTTCACCGGAACGGGTATTGTTCCAACGATTCATACGGTCGAGCGACGCTTCAATAT
CGGATTCGCTGGCATCACGGCTTTCGCCCTGCTCTTCCAGAGATTCTTTCAGGTGAAGTCCGGCAGAGCG
ACCGAATACCACCAGGTCGAGCAACGAGTTACCGCCCAGACGGTTGGCACCATGAACCGATACGCAGGCA
ATTTCACCCACGGCGAACAGCCCAGGGATCACCACATCTTCGCCTTTCTCGTTTACCGTCAACGCCTGAC
CGCTCACTTTGGTCGGAATACCGCCCATCATGTAGTGACAGGTTGGGATAACCGGAATCGGTTCTTTTAC
CGGATCGACGTGAGCAAACGTGCGGGACAGTTCCAAAATACCCGGCAGACGAGATTCCAGAACGTCTTTA
CCCAGATGATCCAACTTCAGCTTGGCGTGCGGCCCCCATGGACCCTCACAGCCACGGCCTTCACGAATCT
CGATCATAATAGAACGAGCAACCACATCACGACCGGCCAGATCTTTCGCGTTTGGCGCATAGCGTTCCAT
GAAACGCTCACCGTGCTTATTCAGCAAATAGCCGCCTTCACCACGACAGCCTTCGGTGACCAGCACACCC
GCACCGGCGATCCCGGTTGGGTGGAACTGCCACATTTCCATGTCCTGCAACGGAACACCGGCACGCAATG
CCATGCCCACGCCGTCGCCGGTATTAATGTGCGCATTGGTGGTGGACTGGTAGATACGGCCCGCGCCGCC
GGTTGCCAGCACGGTTGCTTTCGCTTTGAAATAGACAACTTCACCGGTTTCGATACAGATCGCCGTACAG
CCGACAACCGCGCCATCCTGATTTTTCACCAGATCGAGGGCATACCACTCGGAGAAAATAGTGGTGTGAT
TTTTCAGGTTCTGCTGATACAGCGTGTGCAGCAGCGCATGGCCGGTACGGTCAGCGGCTGCGGCAGTACG
TGCAGCCTGCTCACCGCCAAAATTCTTGGATTGACCACCGAACGGACGCTGATAAATGCTGCCATCATCC
AGACGGGAGAACGGTAGCCCCATGTGTTCCAGTTCCAGAATCGCTTCCGGGCCGGTTTTACACATATATT
CAATCGCGTCCTGATCGCCAATGTAATCCGACCCTTTGACGGTGTCATACATATGCCATTCCCAGTTATC
CTCATGGGTATTACCCAACGCGACGGTAATACCGCCCTGCGCAGATACAGTATGAGAACGGGTTGGGAAC
ACTTTCGATAATAGGGCACAGGACTGGCCCATTTGGGAGATTTGTAGCGCGGCACGCATACCTGCGCCAC
CCGCACCCACAACCACTGCATCAAATTCTCTGACTGGCAAATTCATCACGCACCCCACACCACAACAGTT
CCATAAATGACGTACACCAACAGCGCTACCACAATTGCCAACTGTAAAGTCAGGCGTAAGGCCAGCGGTT
TAATGTAGTCGGTCAGCACTTGCCACATCCCTATCCAGGCATGAACCAGAATGGAAAATAGCGTTAGCAG
TGTGAATACTTTGGTGAGGGCCATCGCGAAGAAACCACGCCAGATTTCATAAGTGATGTCGCCAGCCGTA
GCAATAAAACCAATAATATAAATTACATATAGAACAATGACGATGGCGGAAGCGCGAATCAGTAACCAAT
CGTGTACGCCATTGCGTCCTAACGCAGAAGCATTGCTTACCATACGAGGACTCCAGCCAGAATTGAAAGC
ACGACAGTAATAATAAATGAAATATTTGCAGAACGCTTACCTGCGGCAAGGTCTTCTTCTATATAGCCAA
AATCCATCAACAGGTGACGTAAACCACCAACAATGTGATAAGCCAACGCAGCGAGGATGCCCCAGACGAT
AAACTTGACGATGAAACTATCCATAATTTCCGCGGCGCGTAGGAACCCTTCCTCTGAAGAAAGAGAAGTG
CCTAACAGCCACAGTAAAATACCGACAGCGACAAAGGTGATAACGCCGGAGACGCGGTGAAGAATAGATG
CTATCGCAGTAACGGGGAACTGAATCGACTGCAATTCCAGATTGACAGGTCTTTGTTTTTTCACGGATTT
GCCCACACAGCTTTTATTATTGTTTCTTCCTCCGGGCCTGATGTGAGGTCAGACAGTATGAAAGTTGCAG
CCCTGAAAGTGGGTTTACGATACGCGCTCAAACATCGACATTCCGGTGTCTAAACAGCGCATGATCCTTT
CATACTGGGTGCTCCTACTGCAGGGTGATTCCGGAGACCTGGCGGGAGTATAGGTCCTTCACATTCCCAT
TACAATTCCCATACAAACTGTTTGGTGACATTTGCCACGAACAGTGATTTAGATCACGAAGTTCACAATT
TATATAAAATTAATTATCTGATTTGACAAAACTTCAACATTTCAATTACAACTAGGGGATTGAATTTCTT
ATGATGTGTTAAAGCACGGTGGACACTTCCACACTGGCGTAACTTATGTAACAGTGAAGAGAGTCCACGT
AAAAGTCATAGGTAATGGCTACAATCTATTCAGAACGTGATTAATTATCTGATAATTGTTAATTGCCTGG
AGATTGTTAATTACCTGGAGAACGAATTTTTCATCCTGAATGCGGCTACCCGCCTTACTCTGTATCCTAT
TTGACGACTGTGTCACGACAGAGTTTCACCGGTCATTACTCGTCCGGTGCACAGGCATGACGGTATTTCT
TCAGTGAGAATTTTTAAAATTAAAGCGCTAAGGAGACTGTAAATGGCTGATAAAAAAGCAACACTTACCC
TAGAAGGTAAAGAACCGATTGAGCTAAATGTCCTATCTGGTACGCTAGGATATGATGAGATTGATATCCG
TCCTCTCGGTTCGAAAGGTTACTTCACATTTGACCCTGGCTTTACCTCTACCGCATCTTGCGAATCAAAA
ATTACCTATATCGACGGCGACGAAGGCATCCTGCTGCACCGTGGCTTCCCGATTGCCCAACTGGCTGAAA
AATCTAATTATCTTGAAGTTTGTTACATCCTGCTATTCGGTGAAACCCCAACGGTAGAACAGTATGAAAC
CTTCAAGACAACCGTGACTCGTCATACCATGATCCATGAGCAGATTACCCGTCTGTTCCACGGTTTCCGT
CGTGATTCACATCCAATGGCCGTTTTATGCGGCGTCACCGGTGCACTGGCGGCGTTTTACCATGATTCTC
TCGACATTAATATCGAGCGCCACCGCGAAATCGCGGCCTACCGCCTGTTGTCGAAAATGCCGACCGTCGC
AGCGATGTGTTATAAATATTCACTGGGTCAGCCGTTTGTTTACCCGAAAAACAACCTGTCCTACGCGGGT
AATTTCCTGCACATGATGTTCTCCACCCCTTGTGAAGAATATGTTGTGAATCCGGTGCTGGAACGCGCCA
TGGACCGCATTCTTATCCTGCATGCCGATCACGAACAAAACGCCTCTACGTCTACCGTGCGTACCGCAGG
TTCGTCTGGTGCAAACCCATTTGCCTGTATCGCCGCGGGGATCGCCTCGCTGTGGGGACCGGCGCACGGC
GGCGCGAACGAAGCCTGTCTGCGTATGCTGGAAGAGATCAGCAGCGTGGAACACATTCCGGCGTTTATCG
AGCGAGCAAAAGACAAGAACGACTCTTTCCGCCTGATGGGCTTCGGTCACCGTGTGTACAAAAACCACGA
CCCGCGCGCCACAGTGATGCGTGAAACCTGCCATGAAGTGCTGAAAGAATTGGGCAGAAAAGACGATCTG
CTGGAAGTGGCGATGGAGCTGGAACATATCGCGCTGAACGACCCGTACTTCATTGAGAAGAAACTGTACC
CGAACGTGGACTTCTACTCTGGAATCATCCTGAAAGCGATGGGGATTCCATCTTCCATGTTTACCGTCAT
CTTCGCGATGGCGCGTACCGTGGGCTGGATTGCACACTGGAGCGAAATGCATGCCGACGGCATCAAGATT
GCCCGTCCACGTCAGTTGTATACTGGCTATGACAAACGTGACTTCTCGTCCAACCTGAAACACGATTAAT
CCATTCAGCACATACACAAAAGGCCGGATTTTCCGGCCTTTGTTGCTTCAGAACCGAATTTCTCTTACTT
CTACTACCTCTGGCAGTGCGGGCACCAATAAAATGGGCGCGATGACAGCATCGTTCTTTCAATGATCCCA
CCGCAGCGCTCACAGCTTTCCCCTTCACGATGGAAAACCTTGAACGAGAAAATTGCACCATGATGGTGGT
TTTCATCAACGGTGCCGCGCGTGTTGTAAGACAACCGAGGAATCTCCAGCAGCGCTCGACTCAGCGTCTG
CAACTGTTCCTCATTCAACTGCGACGCCGTATGCTGCGGTGCCAGTTGTGCCTGCCAGAGAATTTCGACG
CGCAGATAATTCCCCAACCCTGCGAGAAAAGCCTGATCCAGCAGCAGCCCACTGAACTGACGACGTCGAA
AACGCGGTAGCAACAAACGCTCGCAGACCTGCTCCGGCGTCAGAGACAGATCCAACACATCAGGGCCAAT
ACGTTGCAGAAAAGGGTGTGTCGCCAGTGTCTCCTGCGTCAGCATTTCAATATCTGATGCGCTATAGAGC
AAAATGGCACGATCCTGTGTTTCCAGCCGGATGCGTAAATCTCGTTTCGTTTCCGGCGACTCCCCCGCAT
TCACAACTCGCCACACGCCATAGAGCTGATTGTGGCTATATAACACCCGATCGTTGCTAAAATAGGTCAA
TAACGCCTTCCCGTGCGTTTCGATCTGCCTGACCTGCTGCCCGACCAATTGTGTTTCATACGGCTTCAGT
TCTGGAAACGCAAACCAGACACGCGTCAGCGTTTTCCCCACCACAGCCTCAACCAGCTTATCGGCCGCCC
GGCGAATTTCCGGTCCTTCCGGCATACTTTACTCCCTGAAAATCAGACACTCTGCGGCAGAGCGATTCAC
TAAACTAATGTAATGCCCCGCCAGTGACCGACACATCACCCTGCTGCACCAGCGATTGCTTAATCATCAC
TTCCAGCGCCGTGGTGACTAGCGATGTGGGCATACTCGGCTCACTGGGATGATGAGCAGCCTGTTCCGGC
GAATAGGGAATATGCACAAAACCACCACGCACTGCATCTCCCTGCTGATGGAGACGATGTAAGAGCCCGT
ACATCACGTGATTGCAGACAAACGTCCCCGCAGTTTGCGATACCGCAGCGGGAATGCCCGCCACGCGTAA
TGCCTGCACCAGCGCTTTCACCGGCAGCGTCGAGAAATACGCCGCTGGCCCGTTTTCCACCACGGGCGTA
TCGATCGGCTGGTTGCCTCGGTTATCAGGAATTCGAGCATCATTAATGTTGATTGCTACACGTTCGACGG
AAATATCAGCACGACCGCCAGCCTGCCCCACTGCGATCACCACTTCCGGCTGCCATTCCGCCATCGCACG
GTAAAGCTGCTCCAGTGATAAATCGAAGACGCAAGATAAACGGCAAGCTACCACGCGTGCACCGCCGACC
TCGCGCTGATGAAGGACTTTTACCGCTTCCCAAGAGGGGTTAATCGCTTCCCCCTCAAAAGGTTCAAACG
CCGTGATTAAAACGGTTTTCATCTGTTATCCCCGTCATACAAAAATAATGATTACGCGGCAGCAACAGCT
ATCTGATGCTGGCTAAAACAGTGTCGTAATTTGCGAGCAAACAACAGCGCATGCTGCCCATCGCCGTGAA
TGCATACCGTATCAGCTTGTACGTTAACCCAGGAACCGTCGATCGCCCTGACTCGCTGGCGTTGAATCAT
TTCCAACGTCTGTGCCAGCGCCAGTTCATCGCTGTTAATCAACGCCCCCGCCTGAGTGCGCGACACCAGC
ATCCCGTCTGGCAGATAGCAGCGATCGGCGAACACTTCCTGGCGCGTTTCTAGCCCTAGACGTTTTCCGG
CTCGAATCAACTCACTTCCCGCCAACCCGACCAAACGCAGTGCCGGGTTGACGGCCTTTACCGCCTTGGC
TACCGCATCAGCTAACCCTGGCTGGCTGGCAGCCTGATTGTAAAGCATACCGTGAGGCTTTACGTGCGAC
AGCGTTCCCCCTTCAGCAGCAACGATCGCACTGAGCGCGCCAAGCTGATACACCATCTGCGCAAAGACAA
TTTCTGCGGGTACATTCATCGTCTTGCGCCCAAAATTTTCACGATCGAGAAAACTTGGGTGAGCACCAAG
CGCGACCCCATAGCCCATCCCCCAGCGCACAGACTGACGCATGGTCTGCGCATCACCAGCGTGAAACCCA
CAGGCAATATTGGCCGATGTCACCAGCTTCAGCAGCGCTTCGTCGTTCTCACCGCCCTCGCCCAAATCGG
CATTCAGATCAATAATCATGCAGCCTCCACGCCAATTGTTCGAGGTAACGCCGCTGCTCTTCTGCGGCTT
TTTGCGCCTGAGCTGGCGTACAGTGAATAAAATGTATCGGTTCACCGAGCCGGATTTGCGCCAAATGGAA
TAAATCGGCTTCAATCACACTCGCAATACGCGGGTAACCGCCGGTGGTCTGCGCATCCGCCAGCAATACA
ATAGGATGACCATTGTGGGGAACCTGCACGACGCCCGGCAGCAACCCATGTGAAGGCAGCTCACGCGGTT
TATTACCTGATGACGTAGTGCGCTGTAGTTCAGCGCCCTGCAACCGGTAACCCATGCGGTTACTTTGTGG
GCTCAACTGCCAGGAGGTGCGCCAGAACAGCTCCTGCATCTCTTCGCTGAACTCCTGATATTCCGGCCCC
GGCAATGCCCGCACGCGGTTGCTGAATAACAACTGCTTGATACCCACTTCTCGTGTCAGTTCGCGAGTCG
GCGTCCCCAGCGGAAGCGCATCGCCATCCCTCAATAAACGCCCGTCAAAACCACCAAATCCGGCTTTCAA
ATCGGTACTACGCGAACCCAATGCTTCTGGCACATTGACGCCACCAGACAGAGCCAAATAGCTACGCATT
CCGTTACGCGGCAGGCGCATTTTTAACGTTTGTCCCGGTTTCACGGCGAAACGCCAGCCTGTCCAGAGCG
GCTTGCCATCGAGGTCGGCATGGCAGTCGGCACCGGTTAGCGCAACCCAGCAGGCGGTGGTGAATGTTGC
GGTAAACTTGCCTAGTGTGATTTCCAGCGCGGCAGCGTTCTCCGCGTTGCCCACCAGCAGGTTGGCCATT
GTCAGTGCAGGCAGATCGAGCGCACCTGACTGGCTGATGCCCAAACGACGAAAGCCGACGCGACCGCCGT
CCTGCACCGACGTATGTAATCCGGCATGGATAACTTTCAGCATACGCCCTCCTTCAGTGGCAAAAACCGA
ACGTTATCCCCAGGGCGCAGCAGCGTTGGCGGCATCATTTGCGGGTTGAACAGCGTCAATGAGGTGCGGC
CAATCAACTGCCAGCCGCCCGGCGTCGCCAGCGGATAAATCCCGGTCTGCGCACCGCCAATCCCGACCGA
TCCCGCTGGCACACGCAGGCGGGGTTCAGCGCGACGCGGCATATGCAGTTTCTCATTTAATCCGCCGAGG
TAGGCAAAACCCGGTTGGAAACCCAAAAAGTAGACCACGTACTGTGCAGCCGCATGCGCTTCCACAACCT
GGCTCACCGTCAGGCCGCTGTGAGTGGCTACTTCTGCCAGATCTGGCCCCGCTTCTCCGCCATAAACGAC
TGGAATGTCGATGTCACGTGGATCAAATACCAGCGATTCGCTTTCTTCCCACCAGTTCTGCAAACGCTCA
ATCGCATCCAGCGCCACCTGTTGTGGATGCGCCAACAGCACCGTTAGGTTGTTCATCCCCGGAATCGCTT
CCAGCACCTCTTCATGGTGATTCAGGCGCTCGGTAAGCCCCCATATCCGCTGCTGGCTCTCCAGCGACAT
GGGCGGTTCCAGTTCCAGTACGACAGATCTCTCGCCCAGAAGATAACACCGTGCTCGTTGCAATCTTTCC
TCCTGAATCACGTTTTATCCATCATGATGAACATGGCTAAATGATTAACGCTGCTTACCGATCTATTCTC
TTCTCAATAGTTAAGCAACAACGATGCCAACATACAAAGTACACCATCATTCATGTGCAATACCGATATT
TTCAGCCCATCAGGCTGGGTTAGGAATATCAATAAATGTCACATCAAGACCATGCTGCTCCGCCAGCCAT
TCACCCAACGCGCGAATGCCGCCGCGCTCAGTAGCGTGGTGTCCGGCAGCGAAAAAATGCAGCCCCATTT
CACGCGCGATGTGGATAGTTTGCTCAGACACTTCACCCGTAATAAAGGCATCGACGCCGAATCGGGCAGC
TTGTTCAATAAACCCTTGACCGCCACCGGTACACCAGGCCACACGCTGTATCTGTTGCGGTGCATTATCC
CCACAATGCAGCACGCTACGCCCCAGCCGTTTTTCTACGCGGCGGCAAAAGGCCTCTGCTGTCATGGGCT
GCGCCAACTCGCCATACGGCACCAGCGGTTCGATCATGCCCTGCACCTGAATCTCAAGCAGCGCCGCCAA
CTGTGCGTTATTCCCCAACTCCGGGTGTGCATCCAGCGGCAGGTGATAGCCATACAGGTTGATATCATTG
AGCAGCAGCGTTTTCAGTCTGTTACGCTTCATGCCACAGACAATCTGCGGTTCGTTTTTCCAAAAATAGC
CGTGGTGAACCAGAATCGCATCGGCCTGCTTTTCTACCGCCGCATCCAACAGCGCCTGTGAGGCGGTGAC
GCCCGTTACAATACGTTTTACTTCAACACGCCCCTCAACCTGTAAACCGTTAGGTGCATAATCCTGAAAC
GCCGCCGTACTCAGTTTCTCGTTAATGACCCTTTCTAAATCCGTATTACGCATACTTACTCTTCTCTTCT
CGATCGTTATTCGCCATGCCGATGTTTTTTGCCGCTTCAAACGCCGCCAGCGTATCCTGACGAGCAGTTT
TGTGGTCAACGATTGGCTGCGGATAGTTCAGCTTAAAATGTTGTTTGTCGGCCCAGCGATGGGGCTGATG
AATGTCTTTATCCGGCACAATAGCCAGTTCAGGTAGCCAATGGCGAATAAACCGCCCTTCAGGATCGAAA
CGTTCACCCTGCGTTGTCGGATTAAAAATACGAAAATAAGGTGCCGCATCGGTGCCCGTTGACGCCGCCC
ACTGCCAGCCGCCGTTATTCGCTGCCAGATCGCCATCCAGCAGTTGTGACATAAAGTAGCGCTCGCCTTC
ACGCCAGTCGATCAGTAAATCTTTGACGAGAAAGCTGGCGCAGATCATACGCAGTCGATTATGCATCCAC
CCCGTTTCATTCAGTTGACGCATCGCCGCATCCACAATCGGATAGCCAGTTTTCCCCTGCTGCCAGGCCG
CTAAATCCTCCGGCGATTCCCGCCATTTCACCCACTGCGTCCACGCGGTGAACGGGCGGTGCTTACACAA
CAGTGGCCAGGAAACGATCAGGTGGCGGTAAAATTCACGCCAGACTAACTCGTTAAACCAGGTAAATGCC
CCGCCTTCGCGCCGTTCCAGCATCTCTGGGCATTCGGTACGCAGGCGGTTAAAACATTGACGCGGCGATA
CGATTCCAAGTGCCAGATACGGAGACAGTTTACTGGTGCCGGGCTGCGCCGGGAAATCTCGCTGTTGATC
ATAATCCTGCACCTGCTCGCGGCAAAAGCGTCGCAGTTGCTGCAATGCCGCACGTTCGCCGCAGGGGAAA
TCGTCGTTATTAACCTCAACCCGCGGATAACTGAACGGCACGAATGTCACTGTGTTATTGATCGGCTCAC
CGCGCACGTCCGGTGCGGGTACACACATGGTATCCGCCTCCAGCAAGCGTTTGATAAAGGCCTGACGGAA
TGGCGTAAATACTTTATACATCTCGCCGTTACCCGTCAGCACGCTACCCGGTGGCAACAACAGGCTGTCG
TGATAGCCATGGCAAACCACGCTATCAGTCAGCCGATCTTTCACCTGCTTATCACGCAGGCGCTCGTTGA
TTTCATACTGATGGTTGTAAAAAAGATCGGTGGCCTGCTGCTGTGCACAGAACTGCACTAGCCAATCAAC
CGACGCCGCAAAGTCAGCACATTCGTGGTAATGCAGCGGGATGCCTTTCTCCGCTAACGCCTGCTGTACC
AACGTCAGGTTATCTAGCAGAAAAGTCGCCTGATGCGGTGCCATATCATGCTGCTTCCACTGCGCAGGCG
TCGCGATGAATACCGCCAGCACGGTCGCATTCGGATTCTGACAAGCTGCGTGTAGCGCCAGATTATCGGT
AACGCGCAGGTCATTGCGCAGCCAGACAACATGTGTAACGACAGGCGTGGTCATGAAATTCCTCAGGCGA
TCAAATTAGTGTCCATAACGCAGGCGCAATGCTTCCGGGTACGGCTCAAAGTAACGCTGCTGGGCCAGAT
ACGCATCGGGGTATTCCGCCATATAATGTTTTAGCAATGTGATAGGTGCCAATAGCGGCTGCAAACCCTG
TCGATAGCGATCGATAAGCTGCGCCAGTTCCTGTCGCTGTTGAGAATTTAGCTGGCGTCGGAAGTACCCC
TGCACATGCATCAGCACATTGGTGTGATTGCGTCGCGTCGCAGGCGTCGATAGCAGTTTCATCAACCTTA
TCCGGTATTCAACAATATAGTCTTCCAGCGATTCCCACTTATCGATCCCCGCAACAAACGGCCCCAGCTC
GCGGTATTCCGGTTGGGAGTGCGCCAACAGCAGTAATTTATAGCGGCTATGAAAGGCAATAAGCGCGCCA
CGGCTCAGCCCGTTTTGCCATAGCTGATTCAGTTCGTGCAGCGCATAAACGCGTTCAATGAAATTTTCCC
GCAAGCCAGGATCTTGCAGGCGCCCATCTTCCTCAACCGGCAGCCAGGGCATTTGCCGCATCAACTCCTG
CGTAAACAGGCCGATTCCGCTTTTACGCGCATCCTTTTGCGCTTCATCGTAAACCTTCACGCGCTCCATG
CCACAACTTGGTGATTTAGCGCAGACGATATACCCGCATAAGTGCTGAAGTTCGCTCACTTTGTCAGCGG
AAAACACCGTCATTTGCTGGGTGACATCCAGAGGCGAGCCATTACTGGCGCGTAGTGTGATGTGGCTCTC
TCCTTCGCGCACCAGCCTGAGCGCAGGACGCGGCACCGGTAAACCAATCGCCATTTCCGGGCAGACCGGC
TCAAAACGAAAATAGGGTGCCAGTTGTTCAGCGGCAAACGTCAGACGCTTGTGTCCACCATCAAACCGCA
CGGGATTACCGAGCAGACAGGCGCTGATACCAACAGGGATGAGTTCGAGCGTCATGATTTATCCTTATAC
CCGTCATAGTTCAAGCTGCATGTGCGTTGGCATTCTGCAAACCCTCTGACCAGCATAGCGGATTTCACCG
CAATTCAGTGCAGTCACAGCGAAGAATAAAGTAATAAATCATGAGATTGGAGAGGAATAAAGGGAGAACT
GGCGAGAAGGGAGAAGATCAGACAACGTCAAAACCCCTTGAACCGATACTCTATCAATGAAGTATGGTTC
ATTTTCGTGTTTATCTGCCATTCCTTTAGGTATACAGCAGATAAACACGATAGACCTTACACTCAGGCCT
TAATAGAAATCGCAGGCTGCGGCTTCGGACTGCGCCATCCATACCGGTTTATCGCTGGTTTTCAGCCAGA
CACGGTGTAGATAGCTGTAAAAACGTGCCCGATCGCGGCGGAACAACATCACCGGTAACGCCAAGACGCC
GATGGCAACCACGGCGGCACGACGCAGGAGAATACGGTGCAAGGGATAAGTAGTATAAAGCGACATAACG
ATCCTCCTCTGGGATAAGCGCCCTTGTTCAGCGGCACCTTTCATAACGATAAAATAAGAACTGTGATATT
GGTTAAAATTTTACCGCCTTTCCTGAAAATTTACTACTCATCGGACCAGAAAAAGATGAAATAATCGCCA
GTTTTTTCATCATCACGTTATTAAGTTACAATAACGTTAACAACAAACTTACTATTCGTTAACTCATGGA
CAAGAGGATGAGCAGCATTTGTATTGCCAGATTAGATCGTCAGGTGTCTCTTCAATCCCTCCGCTCTCCG
ATGGCAAAGCAAACGTTTGAAATCACCACCCGGCCCATCTACATAAAACACACAGACGGCGTGACTCCCT
GATGATATGGCTCGATGAATCGGTGGTTATCACATAGGCGATGAGCATCAGTACAAAAGCGTCGGCACAG
GGTGAAATCACCCACCTGATCATTTCAATCCAAAGAGGGATGAAAAAAGGAGATTACTAAAATGCTCATT
TAGCCATGGGCCCATGATATATCATGGGTGAAAAACGGATTGATATTACTCTAAATCATTAAAAAACCAT
TTTATATATCCCATCGCAGAGTATGTTATCTTTCGTGACCTAAATAATTATGAATGTGCCAATCTCGCTA
GTTGGTTCTCAGCATTCGATTTAATAATCGCTATATCTGATTGGCACAGCTCGGATAATTTAGATTTGGC
ATTCTCGTTATTTATTCCACCTAACGCCCATATACACTTTATTGCCAATGCATAACTATCGTCAAATGAT
AAGTATTTATAATCCTCTTGAATGGCTTTAAATAAACACTCCACACTGCTTTCTGATCTAATGTCCTGCA
GCAAACTAGCAATATCCTCATGCTTATAATGCCAGTGTTCAAGCAACAAAAAATTTAGCTGTTCTACGGG
AACATCCTTTTCATTAAAAATAAAAACAAGCGTTATCGCATCTTCTAATTCATCGGCATTTTCTTTTTTT
GATGCGATGCCTATTTCTTTTGAAATGAACGCAGCAGGGCTGTAGCACTCAAGGTCGAATCTCTTAATTA
ACTCCTCTTTAGAAAAATTTTGAGAGTAAAATTCATTGAGCAATGTTTGATTATATAAATTCATTTACCC
CCCGTAATTTCAGTCACATTATAAATCATCTAGAGTTAACCATATAAAATACCTTACCATCCCCCATCAA
GTTATGTACATATCCATAGTTATTATCACCTAAAATACTATAGGATCCTGAGTCAAACAACCGTTAATAC
CGAGGGATCAAAAACAACGATTTCATTAGCATTTTTCTTTACCCCACAAGGTAAAAAACCCATTTTAAAA
ATATCGAACAACTCCTCAAGTTTATTGTTAACCCCCTCACCTTTCAAATATCTCTGCACACTCAGCATCA
TTAACATATAATTGCACTCATCACCGACCTCCTTAACAAATTCATCATATTCAGAATTACCGGCCAGCCC
CGCCTTTTTCCTTATAAGATATTCTTTCCTTTTCCTTATAGTTTCTTTTAATGTGTCATCATTCTCAGCT
ATAACTCTCTCAACTATAGATTTTTGTGCTAAATCATAATTATCATCCAATATCAATTCTGATATTAGAC
CAGAAAAGAAATCATCCCAAATCCAATAGCCTGAAGGTACGTCTTGGCTAAAAATAAGCTTTAAAGCATC
ATCTTTTTTCGTAATCACATCGTGTTTAGATGAAGCCATTTTAGATCCAGATAAAAACAATGGATTTTTA
AAAAAACGGACAGGTTCCATATAAAATTCAACTTGCTTATTCATTTCATCACCTTACCATATCTATTTAT
AAATAAAACACGCTCTGTCTATCAATTTATCCTATAGCTTTACCAAGCCGAGGATATCAACATTTTACAT
ATCTTTATAGTCCGCCATCCATCAGATAAGCCACTTTCTTCCTGCCGTCGATGCTTTGGATTTAGTGTAA
GGTTAATAAAACAGCCCCTACTCCATCATGTTTCTTTATGGGCATTAATTTCGAATATATCACTATATCC
ATCAATGAGTAAATTAAAAGAAATCGGAGAGACAACAAACATAGAATAAAGCAAAAAACAGTGATTTTCA
GTCGTTTTTTTCATAAAAAACTATTTTTTATCTTCCGACGGAAGGGGAAAGAAAAAATCATGCCTTTCCT
GAGTTATGTTTACCCTACAATTATCTAACGTCTGAATTAATGAAATGAATAACCGATTGAAAAATAGTTA
TTTAATAGATCAAAAATAAACAAGACGATAATTCACTCAATTTTATAAAAATATAAATGAGTAGTGACTT
ACATTTGTTTATGTAAAGTCTACATAGCAACGTGGAGATCTCCACCGTCCATTTCCATTTCACCTCATTT
TTATACTTTTTTTACGCCTACCGACGGGAAATTTGCACCTTCTTTTCCTGCGTTTTCCTACCCTGACGCT
GTCTATTTTGTTCCGGAGGTGTGTTGTGACGCTCAGCATCGTCTTAGGCAGTCTGCTCGTGCTGGTGATG
ATTTATCTGCTGGCTGTCGTCATCGTCGCGCTTTTCTTCGGTCGTTGGCCATTGGTGTTCGCTGCCGTGA
TTTACGTCAGTGGAGCAGCCTGCCCGTTATTGTGCTATCTGCCCGTACCGACGAGCAGGATAAAATAGCT
GCGCTGGATGCCGGTGCCGATGATTACCTAACCAAACCGTTTGGCATCGGCGAACTGCTGGCACGGCTGC
GCGTCGCGCTCCGTCGCCACAACAATACCCAGCAGGAAACACCGCTGGTGAGCTTCGGTACGATTACCGT
AGATTTACTTAATCGGCAGGTGAACCGCGACGGTCAGGAACGGCACCTGACGCCCATCGAATTTCGTCTG
CTGGCAACCTTGCTCGCCAACCCCGGCAAAGTGCTGACGCAACGCCAGCTCCTGACGCAGGTCTGGGGGG
CCAAACACCGTCGAACACAGCCACTATCTGCGTATTTATATGGGGCATCTACGCCAGAAGCTGGAAAGCG
ACCCGGCAAGACCGCGCCATCTCTTGACTGAAACCGCTATCGGTTATCGATTTATACCGTAAAATCATCC
TTCTGTATCAGGCAGCGTCCTTGGCGAACCTCTCCCACGGTACGCGCCTGCCTTCTCTTCAGGGATACGC
CATCATGAGTAGTTGGTTAATTTATGCTTTGTTATCTGCCGTATGCGCCGCGATGGTCGCAATATTTGGC
AAGATCGGTCTGCAAAATTTAGACGCCAATACGGCGACCGCGATTCGTGCCGTCATCATGGCACTTTTTC
TGGTGGGGGTAGTAGTCGCACAAGGTAAGCTGGTGCTGGTCGGTGAAGTTATCGCTAATAAGAAAGCGCT
ATTGTTCATTGTACTCAGCGGCGTCGCGGGAGCGCTGTCGTGGCTGTTTTACTTTGTCGCGTTGAAGAAC
GGTAACGTCGCACAGGTCGCGCCGATCGATAAACTCAGCGTGGTATTTGCCGTCGTGCTGGCGGTCATCC
TGCTGGGAGAAAAAATTTCGCTAATGGCGGGAGCCGGCGTGGCACTGATTTCAGTGGGTGCGCTACTTGT
TGCGTTAGGATAAATACGTTTTCTGGCTGAACGAGATTAACAAGGGCGCTGCAAGCAGCGCCCTTTTCAC
TTATTTGGCGCTGGCAAGCACCGCACTAACAATCTCTACCGCTTCTTTCTCGATTCGCTCGCGGTGTTCC
ACCCCGAGGAAACTTTCACAGTAGATCTTGTAGGCTTCTTCCGTACCGGAAGGACGTGCGGCGAACCAGC
CGTTCTCCGTCATCACTTTCAGGCCACCAATTGATGCACCATTGCCCGGTGCAGCGGTCAGGCGAGCCGT
AATCGGATCGCCCGCCAGCGTGCTCGCTGACACCTGCTCAGGAGACAACTTGGACAGCGCGGCTTTTTGC
GCGTGCGTCGCGGAAGCCTGAATACGGTTGTAGCTTGGTGCGCCAAAGCGCTGTGCCAGCTCATCATAAT
GCTTCTGCGGATTCTTACCCGTCACAGCCGTAATTTCCGCTGCCAGCAGACACAGGATGATGCCATCTTT
GTCCGTTGACCATGGCGTGCCATCAAAGCGCAAGAAGGAAGCTCCCGCGCTTTCTTCACCGCCGAAGCCA
AAACTGCCGTCATATAGGCCATCAACGAACCATTTGAAGCCAACCGGCACTTCCACCAGCTTGCGGCCCA
AATCTGCCACCACGCGGTCGATCATCGCACTGGATACCAGCGTTTTACCGACAGCAACAGATTGCCCCCA
CTGTGGACGGTGCTGGAACAGATAGTTGATTGCCACCGCCAGATAGTGGTTCGGGTTCATCAACCCAGCA
GGGGTGACAATGCCGTGGCGGTCATAATCAGGATCGTTGGCAAACGCCAGATCGAATTTGTCACGCAGCG
CTAGCAATCCGGCCATCGCGAATTCTGACGAGCAATCCATACGGATCACGCCGTCATGATCCAGCGACAT
AAAGCGGAATGTTTGATCGACAGCATCGTTAACCAGCGTCAGATCCAGCTTGTAGTGCTCTGCAATGCGC
TGCCAGTAGGCAATACCAGAACCACCCAGCGGGTCGACGCCCAGTTTCAGACCGGCGCGTTGAATCGCCG
CCATGTCCACCACGCTAGCCAGACCTTCTACATAAGCTTGAACCAGATCCTGCTCGTGGACATGTCCGCT
GTTAAACGCCTGATCCAGCGTAATACGCTTCACGTCACGCAGTTCATCTGCCAACAGCGCATTCGCACGC
GTTTCAATCACGCTGGTCAGATTAGTATCCGCAGGGCCGCCGTTCGGTGGATTATATTTAATGCCGCCAT
CTTCCGGCGGGTTGTGAGACGGCGTAATCACAATACCGTCCGCCAGCGCACCGCCCTGACGATTATGAAC
CAAAATCGCGTTAGACACCGCAGGCGTTGGGGTAAAACCATTATCCAACTGAACAATGACATCCACACCG
TTGGCAGCCAACACTTCCAGCACGGAAATAAACGCTGGCTCGGAGAGCGCGTGAGTATCTTTCCCAACAT
AGCACGGGCCGCTGATGCCCTGCTTTTTGCGCTCTTCTGCAATCGCCTGCGCAATCGCCAGAATGTGCGG
TTCATTAAAGCTATGACGCCCGGCGCTACCACGATGGCCAGACGTACCGAATTTCACCGCATGAGCGGTA
TTGCCGACTTCCGGGCGCAACACATAATATTGTGACGTTAACTGTGCCACATTAATCAAATCGCTCTGCT
GGGCAGGCTGTCCGGCCCTTGGGTGATTAGCCATTGGCGCTTCTCCCTAACGCTGTAGTTAGTGTAGTTA
GATAAGTGGTTGATGTTATCCCCCTCATTCTTCGAGCGGTTTGGGTGTTGACTGCATGCCACTCGAATTA
TGTAGGGGATAGATAGATGATTAGATGGTTCCACACACTTTTTCTGTTAGTTCCGCAGGGAACTGCATCG
TCAGCATAATGTGCTCAACCATACTGCGTTTACGACCCGTATTCGTATTGGTAATCACCCAGTATGGCGT
ACCCGGAATATGTTTAGGCTTGGTGTGTGTGCCATGCTGAAGCAATGTTTGTTGGTCGCCCGCAAAATAG
ACCCGAGTCCGGCCATGAAGCGATTCCGTCGCGGCAGCAAATTCCTGTGGCGCCAGGGTATATAGCGAGC
ACAAAACCAGCATAAAGCGATTAATGGCCTTATTTTGTTCAGCGTATTCATCTGACAGCAGCAGTTCACG
CAAGGTGCGAACCCGATCGCGCGGGCTCGGCGCAACAGCAGGCTGAGACGTCGCCGTTGCCGTCGTCTCT
ACCGCTGGCGTTGTAACAGGCTGCCCAGCAGTAAATTTCAGCATGCGCCGTAAAATATCCGATGCGCTCT
CACCAATATGCTGTGTGTGGCTGGCAATATAACGATAAAGCTCTTCGTCGACTTCAATAGTTTTCATCTT
TATCCAGTGCTGTTTTTTACCCATTATCGTGCAAATTACAGAGTTGTTCCCTTCTGCAACCCGACATCGA
TGGGTAGATGACTCAAATCAAAAGGATTATACAGGCGTTCAAACATTATCGAACAGCGGCATAATGGGAC
AATACCAAAAGTCAGACTATGCCCCAATGCCTTTCACATCCATTCAAGTAGCTATACGTGTCCCTTACCG
TTCCTTCAGTGACAACATTGCCTCTAAAGTCATGATACCCTAAGCCCATGTCTCTCTGAATGAACTTCAC
CATGAAATTGAATCATCGCTGGCAAAATGCGCACCAGCCCACAGATAAACGCCCTGTCGTCCTGATTCAT
GGCTTGTTTGGCACATTAGATAACCTTGGCGTACTGGGTCGGGATTTGCAAAATACGCATGACATCCTGC
AAATCGATTTACGCAATCACGGTTTATCGCCACGGTCATCACAGATGAACTACCCCGCCATGGCAGAGGA
TGTATTGACGCTGCTGGATGAACTGAACATCGAACGCACTATCGTTATTGGGCATTCGATGGGAGGAAAA
GTCGCTATGGCGCTCAGCGAACTTATTCCTGAACGGCTGGAGAAACTGGTCGCGATTGATATCGCGCCAG
TGGATTATCAAGTACGCCGCCACGACACCATCTTCACTGCACTGCGTGCCGTAACGGAAGCAGGCCTGAC
ATCACGAACCGAAGCAACCGCACTCATGCGCCAATATATAAAAGAAGAAGGCGTAATTCAGTTTTTGCTG
AAATCCTTCCAGCAGGGAGAGTGGCGTTTTAACGTACCAGCCTTGTGGGATGAGTACGAAAACATTGTTG
GCTGGCAAGAGGTTCCGGCTTGGCAAGGGCCAATATTATTCATCCGCGGCGGCGATTCCCCCTATCTGGA
CGATCGCTACCGTGATTCGCTGCTGCGTCAGTTCCCAGCGGCGCGGGCGCACGTTGTCAGCGGGGCTGGC
CACTGGGTTCACTCAGAAAAACCCGATGCCGTTTTGCGCGCTATCCACCGTTTTCTGGACGCGAATTAAC
CAGACCATACACACACTGGCGGATTCATGGCAACAGCGGCAGTTAACCGTTGTCGCCGCCAGTGTGGCTA
GGGTATGATGGCGTTCGCAGTAGAGGGACGGCTGATTCAGCCACAAGTCATTGTAACCACTTCATCAAAG
TGCACGCGTAATTCCCCGGCATGTTCCACAGATAGCCAAACCGCCCCCTGACAATCCTATTGCAGAGTGA
GGGTAGGCATCGATTTTATCTGTAGGACAGAACGGGCAGTTCTGTGTATTTTGATCCGAATACCTTGCAG
TATCATTACTTATGGCAAAAGAACAAACGGATCGCACTACACTGGATCTGTTCGCAGATGAGCGTCGTCC
GGGCCGCCCCAAGACCAACCCGCTCACACGTGACGAACAACTAAGAATTAACAAGCGTAATCAACTACGT
CGCGATAAAGTGCGTGGCTTACGCCGTGTTGAATTAAAGATTAACAGCGACGCTGTGGATATCCTGAACA
GCCTTGCTGAACAGCGGAACATTAGCCGCAGTGAATTGATTGAAGAGATGCTGCTGGCACAGTTGGCCGA
ACAGCAGCCCTGATTGACGTAACGCGATATTCACATAGTGCGGTTTCATATTTTGCGCGGCGCCATCTCT
GACGCCGCCTGAACATTCATCCGAGACTAAAAACACGCCACCGGATTAAAACAACACTATTTTCTGATTA
AAAATTTCCCGATTAAAACAACAGTTAGAATTTTTCCCAGTTGTCGCTACTGGCTGGCAGCGCTTTGCCT
GCACGCGGGGCAATCACTGCCGCTTTTTGCACCGGTTTTGCAGCCACTTGCAGCGCTGACTGCGAATCGG
ACAGTTGGAACAGGGACACAGTCTGGTTCAACAGCGCCGCCTGCTCTTCCAGCGACAAGGCAGCCGAAGA
GGCCTGTTCAACCAATGCCGCATTTTGCTGCGTTACGCTGTCCATTTCCGCCACTGCCTGACCAACCTGT
GCGATGCCTTTGCTCTGTTCTTCAGATGCCGAGGCAATTTCACCCATAATATCTGTCACGTTAGTGACCG
CGCGGACGATATCCTGCATGGTGTCGCCGGCATCGCTAACCAAATTGGAACCTGTATCCACACAGCGTAC
CGATTCAGAAATCAGCCCTTCAATCTCTTTCGCCGCCTGTGCACTACGCTGCGCCAGACTACGTACTTCT
CCGGCTACCACGGCAAAACCCCGGCCTTGTTCGCCCGCACGCGCCGCTTCTACCGCGGCGTTCAGCGCCA
GAATGTTGGTCTGGAAAGCAATGCCGTTAATCACGGTGGTGATTTCTGCGATTTTTCTCGAACTGCCGGA
GATTTCTGCCATGGTTTTCACCACGTTTTCGACGATCTGCCCACCCTTCTTCGCCGTTGTTGAGGCTTGC
AATGCCAATTGGCTGGCGTGATTGGCATTTTCTGCGTTCTGTTTCACCGTCGCCGTCAGTTGCTCCATGC
TGGCTGCCGTTTCTTCTAACGCAGAAGCCTGCTCTTCGGTACGTGATGACAGATCGTTATTACCCGCAGC
AATCTCAGAAGCCCCCTGATAGATGGAGTCCGTGCTGTTTCTGATGGTGCTAACGGTGCTAGCCAAACTC
CCCTGCATTTCACGCAGCAATGGAAATAGGCGGCCAACGCAGTTATTACCAAAGTCCAGAATCGGCTTGC
CCAAGTGACCAGAAGCAATCACGCCAAAGTGATAGCGCAGGTCATTCAGCGGGCGAACCAAGCACACCAC
CAAATAACGGTCGGTCAGGAACAGCATGATAAGACCGATAAACAGCCCGCTCAGCAAAATGTTCTGTCCA
ACCGTGGTGATTTGTTCAAAGCGAACCCCCGCTGCAGCGAATTTCTCTGCGCTGGCGCTACTGAATGCGG
ATAGGGACGCGCCAAACTGACGGCTCAATGGCGGCACAATATTCTTGGCCTGATTTTGGTAATCGTCCAG
CGCGTTGGCAACGGCCTTTTGATAAAGCGGTTCAACACCTTGAACAACCAGACTATTCCAGTCACGACTG
ACAGCCTGCACCAGAGCATTATCCAGACCCGCATGATCGATGGCATTAAACGCCACCAAATCAGACTTCA
GTTTATCCAGCGCGACGAGAGCAGAGGCCTGCTCTTTATCAGCGGTAGCATTATCACCACTGCGACGCGC
ATCTACGGCACGCGCCAGACGGGTTACCATACGGAAGTATTGATCGTTGCCCTGGTTGATGAAATTCATG
TTCTGAACCAGCAAGGTGCTGGTTTTTGAGGTTGTAGTCATCTCTTTAAAAGAGAACAGGGTATATATCG
ATACGCCCCCCCACAGAACACAAAAAATGCCCAGCACCCATAGCATAGCGGTTCTGATGGCAATATTTTT
AATAAGTCTCATAGCTCACTCCAAATCAGGAAAATGGTTAAAAAGATTTTTATCGCTAATCAACCAATAT
GAATCAGAAAATTCACACAATAAAACAGACCACTTCTCCCTAGCGTTCACACTTCACCGAGTCGAAAACT
CAAAAACCACGCTAGTTCATCGGCTAAATACAGAGAATATTTAGCACTCTTGCTATATTTATTAATATAA
TTTTTCACACCGAGAATAAATTCGCCTATTTTTATAAATATACGTTTTTTAATCAGAGGGTTGAAAGCAA
AGCGACTGCCACCCTACGTCCCTTGTGCGTTGGCGTGGATACACAGCCAGACGGAAAAGCAATTTAAACA
TCATTTTCATTTTATTCTTTAATATCAAAAGCTAAAGACTTTCTCCTCAAGGTTGCATCGTTTCAGCTAC
AAATGATTATAATTCTTATCTTCTTTGATTAGGAATATTCCCGAAAAATGTTACAAATCTTCAATTCAAT
AAAAACATTATCTTTTGTATGTATTTTAATTCTCCCTAAATAGAGATGTACCGTTCCGTGACTTTTATTT
CTTAAAAAAAGAAGTCTGCTTTTAATTACAACTGAAAGGAAATGAAAAATAAAAACATCATTCATAAAAA
ATGAAACGTCATTGCAAGTAAATAACCTTCTGGTACTGGGCTATGCATGTCTAATCTCGGAAGGCAATAT
AACCATACTATTGGCATGGATAATTTAGAGCCAGAAGAGATGCACTTCGCTCCTTTTATCGCCCTCCGCA
TTTTGCATGCTCTTGATTTACGCCTCTATACCGATACGAGTTTCTCCTAATGTGAGTGTCTGTTATTATT
AGCAGATAAGTGGGTGAAACATTACACCATACCATTAGGAATCAAGGGGTTATTCAATTCATGGCACTCA
TCGGAATATTCTTTGGCAGTGATACCGGCAACACGGAAAACATAGCCAAAACGATCCAACAACAGTTAGG
CACCAGCGTTGCTGATGTTCATGACATCGCCAAAAGCAGCAAAGAAGACCTGGAAGGTTTCGATATTCTG
CTGTTAGGTATTCCAACCTGGTATTACGGTGAAGCTCAGTGCGATTGGGATGACTTCTTCCCTTCGTTGG
AAGAGGTTGATTTCACCGGAAAATTGGTTGCTCTGTTTGGCTGTGGCGATCAGGAAGACTATGCAGAATA
CTTCTGTGATGCCATGGGAACTATTCGCGACATCATTGAGCCTCGCGGCGCGACGATTGTCGGCCACTGG
CCAACAGAAGGCTATTATTTTGAAGCGTCTAAAGGACTTGCCGACGATAATCACTTCATTGGTTTGGCTA
TCGATGAAGACCGCCAGCCTGAATTGACCAGCGAGCGCGTGACGACGTGGGTGAAACAGATCGGCGATGA
ACTGAATCTGAAAGAGCTGGTTGGTTAAGCCATTTTGGCTCTGATAATCCCTATCAGAGCCAAAATAGTA
TCGATAGGTAAAACCTTTCATAATAATTGATACATTTTTTTAACTTCTATCAGTAAACCTGTACAATAAT
CCCATCGGTTTTATACGCGCTTTACCTTTTCCTCATTCATCAACAACGGATTGCGTTATATATCAGTAGT
GTGAGTGGGGACAATATTGTTAACATTCCCTTGTTTTCATTTTGTATGCGCGGTTCTATAATTGAGACGC
GTTTGCATTTTTTGAGCCGACCGATGTCATAGGCTAGGCAGCCTCCATTGATAAGTAAGCTACAGGACTA
AACCCGCATGACTGACAACAATACCGCATTGAAGAAGGCCGGCTTGAAAGTCACTCTTCCAAGACTGAAA
ATACTGGAAGTGTTACAGGATCCTGTCTGTCATCACGTCAGTGCGGAAGATTTATACAAGAGACTGATTG
ATATGGGCGAAGAGATTGGTCTTGCTACCGTCTATCGCGTACTCAACCAGTTTGATGATGCAGGTATCGT
AACCCGTCATAACTTCGAAGGTGGTAAATCCGTCTTTGAATTGACGCAGCAGCATCATCACGATCACTTA
ATTTGCCTCGACTGTGGCAAAGTCATTGAATTCCGCGATGAATCTATCGAAGCACGTCAGCGTGAGATCG
CAGAAAGACACGGCATTAAATTGACCAACCACAGTTTGTATCTCTATGGGCATTGCAGTGAAGGGGATTG
TCGAGAAGACGAAACCCTGCATGAGTCCACACGATAAATCGACCACATAAAAAAATAAAACCGCCGAGGC
GGTTTTATTTTTATTTTCTAACTCATGCCCTTAACCTACCCAGGTATCGCGCAGCCCGACCGTTCGGTTA
AACACCAGATGGTCTGTACTGGAGTAAACGCGATCGGCACAGAAATAGCCTTCGCGCTCAAACTGATACG
CTTTCTCTATTTCCGCCTGCGCCAAACTCGCTTCGACAAAGCCTCGCGTAACTTTCAGTGAGTCTGGGTT
AATCGTCGACAGGAAGTCATCCGCCGCGCCAGGATTTGCCACACTGAATAAACGATCGTACAAACGGAAT
TCTGCTGGCACGCCATGCGCCGCAGAGACCCAGTGGATAACCCCCTTCACTTTACGACCGTCAGCCGGAT
CTTTGCTCAGCGTTTCCGCATCATAACTACAATAGATCGTGGAGATGGTGCCCTGCTCGTCTTTTTCAAT
GCGATCGGCTTTGATCACATAGGCATTACGCAAACGAACTTCTTTACCCAACACCAGACGTTTGTACTGT
TTGTTAGCTTCTTCACGGAAGTCAGCGCGATCGATGTAAACTTCACGGCTGAATGCCACCTGACGCGAGC
CCATTTCCGGCTTATTAGGATGGTTCGGCATCGCAACAAACTCTTCGTGCTCAGCGGGCAGGTTCTCGAT
CACGACTTTGACTGGATCTAACACTGCCATCGCACGCGGAGCATTTTCATTCAGATCGTCACGGATGCAG
GATTCAAGCGCGGCCATTTCCACGTTATTGTCCTGCTTCGTTACGCCGATGCGCACACAAAATTCACGGA
CGGAAGCCGCACTATAGCCACGACGACGCAGGCCTGAGATAGTCGGCATACGCGGGTCATCCCATCCTTC
AACCACATTTTCCACAACCAGTTGGTTCAGCTTACGCTTGGACATAATCGCGTATTCGAGATTGAGGCGG
GAGAATTCGTACTGGCGTGGATGGCAAGGAATCGTGATGTTATCCAGCACCCAGTCGTACAGACGACGAT
TATCCTGGAATTCCAACGTACATAGAGAATGCGTGATCCCTTCCAGCGCATCGGAAATGCAGTGGGTGAA
GTCATACATCGGGTAGATGCACCACTTATTGCCCGTCTGGTGGTGATCGGAGAACTTAATGCGATACAGC
ACCGGATCGCGCATCACGATAAAGGATGATGCCATATCGATTTTTGCACGCAGACAAGCAGTACCTTCAG
CAAACCCGCCGTTACGCATTTTTTCAAATAGCGCCAGGTTTTCCTGCACGGTACGGTCACGATAAGGGCT
GTTTTTGCCCGGTGCCGTCAACGTACCACGGTATTCGCGAATCTGATCGGCGGTCAGCTCATCAACGTAA
GCCAGCCCTTTACCGATCAGCTCAACCGCATAAGCGTGCAGTTGATCAAAATAATCAGAAGAATAACGAA
CGTTACCGCTCCATGAAAAACCCAGCCACTCGACGTCACGTTTGATCGACTCAACGTATTCGATATCTTC
TTTTACCGGATTGGTGTCGTCAAAACGCAGGTTGCATTGCCCTTGATAGTCACGCGCGATACCAAAATTC
AGGCAAATAGATTTGGCATGCCCAATATGCAGATAACCATTCGGCTCTGGCGGAAAACGTGTCTGAATAC
GGTCATGCTTACCAGACGCCAGATCTTCATCAATAATCTGACGGATAAAGTTAGTCGGGCGGGCTTCAGC
CTCACTCATTCTTCATTCCTCAATGCTAAAACGACGTATAACCGACAATGATCCAACAAGCTACGCTGGG
AAACAACCGTTAATTATTCATAACGAAAAAAAGGGGCGAGATTGCTATCTCACCCCCTCAGTTTCATCGA
TATAACACGGCGTTACACAAGCATCGTCATTATATTACGCCTTGTCATACTCCGCTTTCAGCGCCGTTGC
GATCGACTCAGCCTGCGTGCCCACAACAATCTGTACGCTTTGTTTATTCAGGCGAATAACACCCGCAGCG
CCAAGACGTTTCGCCTGTGCATCATCAACCAGAGAGGAATCAACCACGTTCAAACGCAAACGTGTGATAC
AGGCGTCGATGCCAACCAGGTTGGCTTTACCGCCAAGTGCCTGTAAATATCCCTGTGCCAACGCCGCCGT
ATCGTTTGACTTCTTGCCCACAGACGCTTTAATCACGTCATAGCCATCTGCCTCACTACCGCTTACCGCC
AGCTCACGTCCCGGCGTTAACAGATTGAAGCGAGTGATGGTAAAGCGGAACACCACGTAGTAAATGACGA
AGAATACCAGCCCCTGCGCTATCAACATGTACCACTGGGTTGCCAGCGGATTACGTGAAGACAGCACCAT
ATCCACCAGACCGGCACTGAAACCAAAACCGGCGATCCACTGCATACTGGCTGCAATAAAGACGGAAAAA
CCTGTCAGTAACGCATGCAGGAAATACAGCACTGGCGCGACAAACATAAACGAAAATTCCAGCGGCTCGG
TGATCCCGGTAAAGAATGAAGCAAATGCCGCCGCCAACATAATCCCGGCCACTTTGCTTTTGTTCTCCGG
GCGCGCGCAGTGGTAAATCGCTAGCGCAGCGCCCGGCAGGCCGAACATCATAATCGGGAAGAAGCCCGCC
TGATAACGCCCAGTGATCCCAACGATGGCTTTACCAGAATCGATAGACTGTTGGCCTGCCAGGAAGTTAG
GAATATCGTTGATACCTGCGACATCAAACCAGAACACAGAATTCAGCGCATGGTGTAATCCAACAGGGAT
CAGTAAGCGGTTAAAGAAAGCATAAACCCCAGCACCAGCCGACCCTAACTGTTGAATATGTTCACCAAAC
GACACCAGCGCATTGTAAATGACTGGCCAGACGTACATTAAAATGAACGCCACCAGAATCATCAGGAAAG
AAACCAGAATCGGTACCAAACGCCGCCCACTGAAGAAAGAGAGCGCTTTAGGCAATTCAACCTGGCTGAA
ACGGTTATACAGTTCGGCGGACATCACACCGACGATAATCCCGATGAACTGGTTTTCAATCTTACCAAAC
GCAGCCGGCACCAGTTCAACGGGAATTCGTTGAATCATAGCGACCACGGCGGGTGAACACAGTGTAGTCA
GCACCAGATAACCAACAAAACCGGTCAAGGCGGCCGCACCATCCTTATCTTTCGACATGCCGTAAGCGAC
ACCGACCGCAAACAGCACCGCCATATGTCCAATGATCGCCTCACCCGATTTAATGAGAAGCGCCGCCAAC
GCGTTTTCACTTCCCCAGCCAACCGGATCAATCCAATAACCTATCCCCATCAGGATAGCGGCAGCAGGCA
GCGTCGCGACAGGCACCATCAATGCCCGGCCGACTTTTTGTAAATAGCTCAGAATACTCACTTTTCCCTC
TCTTACCTTTGTGAGGTAAATGAAATGTTGTGGGGCAAACAAACCTGCCAATAAATTTCACTGCCAAAAA
TTTCACTGTCGAACAGTTTCATTGTCGAAAAACCATGACCCGCGGTGGTTCTTAGGGACAGTGTAAGAAA
AATAATTCGCTACACAAATTAAACCCCATAATTATGTGATGAAAATCACCAAAAAACTGCATACGAAAAC
TTTATATCTGAATAAAACCCCAACTTATTTCAAGATTAAAAAAAACGGAGTAGACTAATTTTAATGCATA
GACAACGCGCGTCACTGGCGCGACTTACGCGATAACGAATTTAATCCCACTAGAAATCAGGAGAGCGCCG
ATGAGACTCATCCCTTTAACTACCGCCGCAGACGTCGGAAAATGGGCCGCCCACTACATCGTTGAGAAAA
TTAACGCTTTCAAACCCAGCGCGGAGCGCCCTTTTATTCTTGGCTTACCGACAGGTAGCTCACCACAGGA
AGCCTATAAATCGCTGGTCGCCATGCACAAAGCCGGTCTGGTGAGCTTCAAATACGTTGTGACTTTCAAT
ATGGATGAATACGTCGGCCTGCCAACCGATCACCCGGAAAGCTATCATACCTTTATGCATCAAAATTTCT
TCAATCACGTTGATATTCCGCGTGAAAACATTAACCTGTTGAACGGCAACGCAGAAGACACCACAGCAGA
ATGTCGCCGCTATGAAGAAAAAATAAAATCCTACGGGAAAATTCATCTTTTCATGGGCGGCGTGGGTAAT
GATGGGCACATCGCCTTCAATGAACCCGCTTCCTCTCTGGCTTCCCGCACCCGCATCAAAACGTTGACGG
AAGAAACCCGTATTGCGAATTCCCGTTTCTTCGGCGGGAACGTCAGTTTGGTGCCCAAATTTGCCCTGAC
CGTTGGCGTTGGTACATTGCTGGATGCCGAAGAAGTGATGATTCTGGTGACCGGACGCAACAAAGCGCAA
GCGCTACAGGCTGCGGTAGAAGGCAACGTCAACCACATGTGGACCATCAGTTGTCTGCAACTCCATGCTA
AAGCCATCATGGTTTGTGATGAGCCTTCAACGATGGAGCTAAAGGTAAAAACCGTTAAATATTTCCGTGA
GTTAGAAACGGAAAGTATGAAAAATCTCTAACCGATCGCGGGAGTTGATGATGTACGCGTTAACCCATAG
CCGGATTTTCACCGGCCATCAGATTTTGGATAATCACGCCGTTGTGATTGCCGATGGGCTGATCGAACGG
ATCTGCCCACTTGCCGCTCTCCCTTCTGGCATTGAACAGCACGACCTGGGCGGTGCGTTCCTCGCCCCCG
GGTTTATTGATCTCCAGTTGAACGGTTGTGGAGGTGTGCAATTCAACGATTCGCTGGAGACGATCTCCGT
CAAAACGTTGGAAATCATGCAGCAGGCAAACCAGCGATCAGGCTGCACCAGCTTTTTACCTACGCTAATT
ACGTCCAGCGACGCGTTCATGAAGCACAGCGTCAACGTAATGAGAGACTGGCTGGCGCAGAATAAGCATC
TGGCGCTTGGACTGCATCTCGAAGGCCCATGGCTGAACGTAATAAAAAAAGGCACACATGACCCTGCTTT
TATCCGCAAGCCAACGCAAGAACTCGTCGACTTTCTGTGCGCCAACGCGGATGCAATTACGAAAATCACA
CTGGCACCGGAAGAAGTCGAGCCGTCGTTCATCCGCCAGTTGACGGCGGCGGGTATCGTCGTCTCTGCTG
GGCATTCTAACGCGACCTGGGAACAGGCTAAGCAGGGTTTTGCCGCCGGAATTCGTTTCGCCACTCACCT
GTTCAACGCCATGCCGTATCTGACTGGTCGTGAGCCTGGGCTCGTTGGTGCGATTTACGATGCCCCTGAA
GTCTATTGCGGCATTATCGCGGATGGACGACACGTAGACTGGGCCAACATTCGCAACAGTAAACGCATCA
AGGGCGACAAGTTGGTGTTGGTTACCGACGCCACCGCACCGGCGGGCGCGGATATTGACCAGTTCATTTT
TGCTGGTAAAACCATATACTACCGTGATGGCATTTGTGTTGATGAAAACGGCACCCTGAGCGGTTCGGCA
CTGACTATGATTGACGCCGTGCGTAATAGCGTCGAACACGTCGGTATCGCATTGGATGAAGCCATTCGGA
TGGCGACGCTCTATCCCGCTCGTGCCGTCGGTGTCGACAAACAGTTAGGCAGCATTGAAAGCGGTAAAGT
AGCGAACCTGACCGCCTTTGACCGTGATTATCACATTCTCAAGACATTTGTTAACGGCAACCCAGTTTGG
GGGTAAAGCGAAAGCGTCTTGGGGTAACGCAGAAATACGTTGGGGAAACCAAATAAGGTTCCCCAACGTT
GAGTTAAACCTAAGCGAGTACTTCTTAATGACCACAGGCGGACAGGCGCAGATAGGGAATGTCGATCTGG
TTAAGCAATTAAACAGCGCGGTGGTTTACCGCCTGATTGATCAGCAAGGCCCGATCTCACGGATTCAGAT
AGCAGAGCAGAGCCAACTTGCTCCCGCCAGCGTCACCAAAATCACCCGCCAACTTCTGGAGCGCGGGCTC
ATCAAAGAAGTCGATCAGCAGGCTTCCACCGGTGGCAGACGCGCCATTTCGATTATCACCGAAAATCGCC
CTTTCCATAGCATAGCCGTTCGTCTCGGTCGTTATGACGCCACCATTGCGCTGTACGATTTACAGGGAAA
AGCACTGGAAGAAGCGCACTACGAACTACAAGAAAACACGCAGGAGACATTGGAAACCGCGCTTTTTCAA
GCGCTCAATAGTTTTATCACCAACCACCAGCGCCGCATTCGCGAGCTTATTGCGATCTCTGTGGTACTGC
CGGGGTTGGTTGATCCCGTTGCGGGTATTGTCCGCTATATGCCGCACATCAGCGTGGATAACTGGCAACT
GGTCGAAAACCTGCAACGCCACTTCAACGTCACCAGTTTTGTCGGTCACGACATCCGCAGTCTGGCGTTG
GCAGAACACTACTTTGGCGCAACCCACGACTCGCTAGATTCTATTCTGGTACGTGTCCATCGGGGTACTG
GCGCAGGGATTCTCGTCAACGGGCAAATTTTTCTTGGCAGCAACGGCAACGTGGGTGAGATCGGTCATAT
TCAGATCGATCCGCTCGGCAATCGTTGCCACTGTGGTAATTTTGGCTGTCTGGAAACCGTCGTCGCCAAC
AGTGCGATTGAACAACGTGTACAGCATCTGCTGCGCCAAGGCTACCCCAGCAAACTTTCTGCAGATAACG
CAACGATTTCTGCGATTTGCAAAGCGGCAAATCGAGGTGATGCGCTCGCCCGTGAGGTCATCGAACAGGC
CGGGCTTAATCTCGGTAAAGCGCTTTCCATCGCGATCAACCTGTTCAACCCTCAGAAAGTCGTGATTGCT
GGTGAAATCACCGCAGCAGAAAAAACGCTACTTCCTGCCATCCAGCGCTGTATCAATTCTCAGGTGCTGA
AGGAATTCCGTCATAATCTGCCGATTGAGATCTCAAGCCTTAACCATCTTTCCGCTATCAGCGCCTTCGC
CTTGGTCAAACGTGCGATGCTAAACGGTGTTCTGCTACAGCAATTGCTCGAAAACGCCTGATTCCCTTTC
TGGCCGGATTATGTAATCACTAAAAACCCGGCCTTTCCTCTTCATTAATTTGACGGATCAATACCAAATA
CGCCAAATAATTATCGAAACACCACCCCAATGGCTTTTTTCATTAAATAATATTGAATTCCTATAGCACT
TTGATGCTAAATCAATAGCACTGAGGTCGAATTCGTAATTACTGGGAGTCATGTATGTGTTCTATTTTTG
GTGTGCTTGATCTGAAAAGCGATCCTGTTGAACTGCGTAAGAAAGCGCTGGAGTTATCTCGTTTAATGCG
TCACCGCGGGCCAGACTGGTCCGGCGTTTATGCCAGCGATAAAGCGATTCTGGCTCACGAACGTCTGTCT
ATCGTTGACGTCAACACGGGCGCACAGCCGCTTTACAACGCCGAGCGCACCCACATTCTGGCCGTTAACG
GTGAAATTTATAACCATCAAGCATTGCGTCAGCAATACGGTGACCGTTACGCGTTTCAGACTGGCTCCGA
CTGCGAAGTCATCCTGGCGCTGTATCAGGAAAAAGGCCCGGAATTCCTGGATGAGCTGCGCGGCATGTTC
GCTTTTGCGCTGTATGACAGCGAAAAAGACGCCTACCTGATTGGCCGTGACCACCTCGGCATTATCCCAC
TGTATATGGGCTACGATGAGCACGGTAACCTCTACGTCGCGTCTGAAATGAAAGCACTGGTACCGGTTTG
TCGTACTATCAAAGAATTCCCAGCAGGCAGCTACCTGTGGAGCAAAGACGGGGAAATCCGTGAATATTAC
CAGCGTGACTGGTTTGATTACGACGCAGTAAAAGACAACGAAACGGATAAAGAAGCACTGCACGACGCGC
TGGAAGAAGCGGTGAAAAGCCACCTGATGTCTGACGTGCCATACGGCGTGCTGCTCTCTGGCGGCCTAGA
TTCTTCCGTTATCTCCGCAATCACCAAAAAGTATGCCGCGCGCCGCGTAGAAGATGATGAACGCAGCGAA
GCCTGGTGGCCTCAGTTACACTCTTTCGCCGTCGGTTTGGAAGGTGCGCCAGATTTGAAAGCGGCGCAGG
AAGTCGCTAACCACTTAGGCACTGTGCACCATGAAATTCACTTCACCGTGCAGGAAGGACTGGATGCGAT
TCGCGACGTGATTTATCACATCGAAACCTATGACGTCACCACGATTCGCGCCTCAACGCCGATGTACCTA
ATGTCGCGTAAAATCAAAGCGATGGGTATCAAAATGGTACTATCAGGCGAAGGTTCTGACGAAGTGTTCG
GCGGCTATCTCTATTTCCACAAAGCGCCAAACGCCAAAGAGCTGCATGAAGAAACCGTGCGTAAGCTGCT
GGCACTGCACCAGTATGACTGCGCTCGCGCTAACAAAGCGATGTCGGCCTGGGGCGTAGAAGCTCGCGTG
CCATTCCTGGACAAAAACTTCCTTGATGTCGCCATGCGCATCAACCCGCGCGACAAAATGTGCGGCAACG
GCAAGATGGAAAAACACATTCTGCGTGAGTGCTTTGAATCCTATCTGCCACACAGCGTAGCATGGCGTCA
GAAAGAACAGTTCTCCGATGGCGTGGGTTACAGTTGGATCGACACGCTGAAAGAAGTGGCAGCTAACCAG
GTTACCGATCAACAGTTGGAAACTGCACGCTTCCGCTTCCCGTACAACACGCCGGGCTCCAAAGAAGCCT
ACCTGTACCGTGAAATCTTCGAAGAGCTGTTCCCAGTTCCGAGTGCAGCAGAATGTGTACCGGGTGGCCC
GTCAGTTGCCTGTTCGTCGGCTAAAGCGATTGAGTGGGATGAATCCTTCAAAAAACTGGATGACCCATCA
GGCCGCGCGGTTGGCGTACACCAATCTGCCTACAAATAATTTGATTTAGTTTCATCAGCTAACGGGCCAT
ATACCCTACATAATTCGAGTTGCAGGGCAAAACGTTAACGTTTTGAACAACGCACATGCAGCTTGAAGTA
TGGCGAGTATAATGGCCCGTTTTTGTACGCTTAATTGATTGGGATTATGTGCTTTTTGGCGCTTTTCTCA
CCATACTGTTCATAACCCAAACAAACGATACCCTGAGGGCACTTTTCGGGAAAAAACTAGTTGACGCAAT
TAGACCAACTACGCATAATGCGCCCCGCAACGCCGATGAAGGTGACGCGAAAAAGATGGCTACGTAGCTC
AGCTGGTTAGAGCACAGCACTCATAATGCTGGGGTCACAGGTTCGATTCCCGTCGTAGCTACCATATTCT
TGGGGTATCGCCAAGCGGTAAGGCACCGGATTCTGATTCCGGCATTCCGAGGTTCGAATCCTCGTACCCC
AGCCAAATAAAGCTGGTAAAACAGCGAGATACGGGGCGACAGTCGAAAGACGTCGCCCCGTTTTCTTATG
TCTGGTATTAACATAGTCTGGTGCCAGCAAGCATATCCCAACCATTCGATTTTCCCAAAAAGGGCAGCAT
GAAGGTTTTATCTACATTTTTTATTACTTATGGTTTCAGCCACGTAGTGCCATCGCGACAAAAACACGTT
AACCAATCGTGGCAATCCATTGTTCGTGCGCGGTTAAACACATTGCTGCTCAATGTGGCTCTGCTGTTTT
GCTTCATCGCCCCAACGTATGCCGCGAATATCGCGTCTTTCAATATTTCATCACAAGAGTTTGCTGACAG
AATGAATGCCAATCTGACACAACTCAATATCCCTCTCAAACTGACCATTAATCTGGAAAAGGGACATTCC
GTTGATGATTTTCAGCATATTTTCAATGAGCACGTCGGGTTAATCGGGTCAGCAGAGAAACAAAATCAAC
AACTCACAGAGCTCATCGTGTTCAGCGCTTCATCAGAATCTGCCGAAACAGCGACACAGAACCTACAAAT
TGTCACAGCCGTGTTTTCTGCACTACTGAGTGAGAATAATATCGAAAATCGTGAAGTAACTGAGATGATG
TTCGGCCTACTTCAGGATAGCCGAACCTCAGGTAAAGGCATTCGGCAGGTAGGGAATACTCGTTTTACAG
CAACAACCGACGCGGACGCCGATATTATCTTCACCGCCAAGCCAGTACGGTAGCTGGCGGCATCCTCATT
ATCGGATTAGACACCAATGGCATATTTCAGTGCGCGCTGTTTTAACACGCCAGCGCGCTGTGCAATCATC
AGCGCCATATTGCGAGCAAAGCTCAGCGGCGGTAATGTGTTACTGAACGCGTTATAGAATAAATCCATCC
CACTTTGCATCATCAGGTTATCCGGCATACGGCGGCACTGATAACGGCGTAAAATCCGTTCAGAAGCCCA
TTCTTCCCCAGCATCGCGCGCGTTAATCAACACATCCAGCAACGCCTCAACATCGCGATATCCTAAATTA
ACGCCCTGCCCTGCCAGCGGATTAATGGTATGCGCCGCATCGCCCAGCAACACCAAACCGGGCTTGATAT
AAGTTTGGGCATGGCGTCTGATCAGCGGAAATGACCCTACGGAGAATGCCTTTACCGCACCCAATCGCTC
TGGAAACGCGGCGGTAATCTCTTTATCCAACTGTGTAAGCGGCATCGCCTGAAGCTGGCGAATACGCTGC
GGGCTGTCATACCACACTAGTGATCCCCATTGGTCAAACAGCGGTAAAAACGCACGTGGGCCACTCGGCG
TGAACTGTTGCCAGGTAACATCCTGCTGCGGTTGAGAAGTTTCAACACCTATCAACATACAAGACTGGCG
ATACTGCCACCCGCTAATGCCAATTCCCGCCCACTGGCGAACCTGAGAGTTCGCGCCATCAGCGCCAACC
ACCAGTGAAGCCATCAGTTGTTTCCCATCAGTAAGTTGCAAGCACCAGCCATCATCCGTGTGTTGCAGAC
TCTGCGGCGTAGCCGGGCAGTGACATTCGCAGTGTTCTTCTTCCTGTAAGCTTTCCCAGAGCGCCAATTG
CAGCACACGGTTTTCCACCATAAAACCCAGCTCAGGTAGATGAATGTCGGCAGCATCGAAAACTACTCTG
GCATTCGCCCATTCCCAGGTTTCCAGCCGGCGGTAAGGCGCACTGCGCATCTGCTGCACTCTCTGCCATA
CGCCCAGCTCTTTCAGCAACGCAACCGACGCGTAGCCAATCGCCGAGATCCGTAAATCTGGCGGGCTGGC
AGCATCAAACGGCGCAGGCATTTCTTGCTCAACCACCGCAACCTGAAATCCTTGCTGTGCCAGCCCAAGC
GCCGCAGCCGCGCCGACCATACCACCGCCGACCACAATCGCATCGTAATGCATATTGGCTTTATCCCCTC
TGGTTCTGGTTTATTCACACCAGTAAAAATGCATGAAAATAGTGTACTGGATTTACGGGGGATTTTTCAG
AAAAGCCGCATTTTTATAGAAAGTAAGGGGTTATCAAATCAGCACGGCTTCCAGCTCTGGTCACAACGTC
AGCGAACGATTACAATATCCATCCCAAATGAGGGGAATCTTTCTTATTTTCCGCACTGAGTAATGGCAAG
TCGATGACAAAAAAACTGCATATTAAAACCTGGGGCTGTCAGATGAATGAGTACGACTCATCAAAGATGG
CTGATTTACTGGGAAGTACGCACGGCTATGAGCTTACTGAAATCGCTGAAGAAGCCGATGTCCTGCTGCT
CAATACCTGTTCGATCCGCGAAAAGGCGCAGGAAAAGGTCTTCCATCAACTTGGTCGCTGGAAAGCGCTG
AAAGATCTTAATCCGAACCTGATTATTGGTGTCGGAGGCTGCGTTGCCTCGCAGGAAGGCGCGCATATTC
GTGAACGTGCGCACTACGTTGACGTTATTTTTGGTCCGCAAACTTTGCACCGCCTGCCGGAAATGATTAA
TCACGTTCAGGGCACGCGTAGCCCTATCGTTGACATCAGCTTCCCTGAAATCGAAAAATTTGACCGTCTG
CCAGAGCCCCGCGCCGAAGGGCCGACGGCTTTCGTCTCCATCATGGAAGGCTGCAATAAATATTGCACAT
TCTGCGTGGTGCCTTATACCCGTGGCGAAGAAGTCAGCCGCCCGTGCGATGACGTCTTGTTTGAGATCGC
TCAACTGGCGGCACAAGGCGTGCGTGAAGTTAACCTTCTGGGACAGAACGTTAACGCCTATCGAGGTGAA
ACCTATGACGGTGAAATCTGCTCTTTCGCCGAATTGCTACGCTTGGTCGCCGCCATTGACGGGATTGATC
GTGTCCGCTTCACCACCAGCCATCCGATTGAATTCACAGACGATATTATCAGCGTCTATGAAGACACGCC
GGAATTGGTCAGCTTCCTTCATTTGCCAGTGCAAAGCGGCTCTGACCGCGTATTGACAATGATGAAACGC
CGTCATACCGCGCTGGAATACAAGGCCATCATCCGTAAACTGCACAATGCGCGTCCGGGTATTCTGATCA
GTTCTGACTTTATCATCGGTTTCCCTGGTGAAACGCAGGCTGACTTTGAACAGACCATGAAGCTGATCGC
CGATGTGAATTTCGATATGAGCTACAGCTTTGTCTATTCCGCCCGTCCGGGAACACCGGCTGCGGATATG
GTCGATGACGTGCCGGAGGAAGAGAAAAAACAGCGGTTGTACCTTCTGCAAGAACGCATCACCCAGCAGG
CAATGCGGTTTAGCCGCCTCATGCTGGGCACCGTCCAGCGTATTCTGGTGGAAGGCACCTCGCGTAAGAG
CGTGATGGAACTGTCTGGTCGTACAGAAAACAACCGCGTCGTCAACTTCGAGGGCACGCCGGATATGATC
GGTAAATTTGTCGATGTTGAAATCGTTGACGTTTATACCAACTCATTGCGTGGCATCGTGGTGCGTACCG
AAGATCAAATGGATCTGCGCGTACATGAATCACCGTCTTCCGTGATTGCGCGTACTCGTAAAGAGAACGA
GATCGGCGTCGGATTCTACCAGCCATAATCGACGTTCATTTGCTTAGGTATTATTGTGGGTGGCTTTGCC
ACCCGTTTTTTATGGCAGGCTATCCTTGCCTGCCACCCTTCGGGCCGTTGCTTTGCAACGTTGAAAAACG
TTCCCTACGTTTTTTTATGGCAGGCAAAGATAAACTTCAATCAGTTTCAATTTCATGGCGCTTACATTTG
CTTTTGCGAAGCGGCATCCCAATATCATTATTGTGACTTGCAGCATCGGGCATTCACGATGAATAATTCA
CTCACATGGCGGATACATCAGGCCATCTGACAACCGTTCATTTTGTGCGGGCAGAAATAGTGCCAGCACC
GTAACGCTCAAGAGGAATAATTTGAACGTAACAACAAAAGAAATTGCCCTTGAACCCGCAGATAACCAAC
GCCTGCTCAGCCTTTGCGGTCCGTTTGATGACAATATTAAACAGTTAGAACGCCGCTTAGGCATTGAGAT
CAATCGCCGGGATAACCAGTTTAAACTGGTCGGTAAAAGCCTGCTGACGCAGGCTGCCGCCGATATCCTG
CAACGCCTGTATGTCGATACGGCCCCAGTACGTGGCGTCATCGGTGACATAGACCCTGAGCAGATTCATC
TTGCGATTAAAGAATCTCGCGTGCTGGAACAATCTGCGGAGCACGTTCCTGATTATGGCAAAGTGGTCAA
TATCCGTACCAAACGCGGCGTAATCAAACCACGCACACCGAATCAGGCACAGTATGTCGCCAACATCCTC
GATCACGATATCACGTTCGGCGTTGGTCCGGCGGGAACAGGGAAAACCTACCTGGCCGTCGCTGCCGCCG
TGGATGCATTGGAGCGTCAGGATATTCGTCGCATTCTGCTAACACGCCCAGCGGTCGAAGCTGGCGAGAA
ATTGGGCTTCCTGCCTGGCGACCTGAGCCAGAAAGTCGATCCTTACCTGCGCCCACTTTATGATGCCCTG
TTTGAAATGCTGGGCTTTGAGCGCGTAGAGAAACTCATCGAACGCAACGTCATTGAAGTGGCGCCACTGG
CTTACATGCGTGGGCGAACGCTGAATGATGCTTTTATCATTCTGGATGAAAGCCAGAACACCACCATCGA
ACAGATGAAAATGTTCCTGACTCGTATCGGGTTCAACTCAAAAGCCGTCATCACCGGCGACGTTACACAG
ATCGACCTGCCGAAGAATCTGAAATCGGGCTTACGCCACGCGATTGAAGTGTTGGCCGATGTGGAAGAGA
TCAGCTTTAACTTTTTCCACAGCGAAGACGTGGTGCGCCATCCGGTGGTTGCGCGGATTGTGAATGCCTA
TGAAGCGTGGGAAAATGCCGACCAGAAACGTAAAGACGCCTTAGCAGAACAGCGTAAGCGTGAAGCACAG
GCTGCGGCATCAGATCAGGAGCAAAAATGAGTCAGGTGATTCTCGATTTACAAATCGCCAGCGAGCAAGC
ACAGGGGCTACCGGAAGAAAAAGACTTTCAGCGCTGGCTGGAAGGCGTTCTACCGCAGTTTCAGGAAGTC
TCTGAAGTCACCATTCGTATCGTCGATGAAGCTGAAAGTCGCGATCTGAATAACACCTATCGCGGGAAAG
ACAAGCCGACCAACGTGCTGTCATTTCCTTTTGAGGCACCACCTGAAGTCGAGCTTCCTCTGCTAGGCGA
TTTAATCATCTGCCGTCAGGTTGTGGAACGCGAAGCCGCTGAGCAGGAAAAAACCGTAGAAGAGCACTGG
GCGCACATGGTTGTCCATGGTAGCCTGCATCTGCTAGGGTATGACCACATCGAAGACAGCGAAGCCGAAG
AAATGGAAGCGCTGGAAACCGAGATTATGCAAAGTATGGGTTATACCGACCCTTACCTTGCAGAAAAAGA
TGGCCTCACCGAATAAATAGAAATACATTTTATATGACCCTAAATAATTCGAGTTGCAGGACAAAACGTT
ATCGTTTTGAACAACGCAAGGCGTTGGCCCGCTAGGGCGAGGACCATTTATAGGACTCGTAACGCGGCAA
GGTTCACGCGAGTGAGCCGAGTATCGCAGCCAGCGCACGTGCAGCTTGAAGTATGACGGGTCTCCCCGAG
ATCGGGAAGATATCGGGTACTTATCCGTTCCACATCAGCCACTGTGCCGCTTCCAGTTGCTGGCAATAAT
CCTTTAACAAGAGTGATGTTAATTAAAACGCATGAGCGACGACCATTCTCAAAACAGCGATGCACCCAGT
CCCAAGAAGGGCTTCTTTTCTCTTATTCTTAATCAGCTTTTTCACGGCGAGCCAAAAGATCGTAACGGTT
TACTCACTCTGATTCGTGATTCCGAGCAGAATGACCTGATCGATCCTGAAACACGAGACATGCTCGAAGG
CGTCATGGATATCGCCGACCAGCGTGTACGTGACATCATGATCCCTCGCTCGCAGATGATTACGCTCAAG
CGCGATCAAACGTTGGAAGAGTGTCTGGATGTCATTATCGAATCCGCTCACTCCCGCTTCCCCGTCATTA
GCGAAGATAAAGACCACATTGAAGGCATCCTGATGGCCAAGGATTTACTGCCGTTTATGCGCAGCGATTC
CGAACCGTTCAGTATGGATAAAGTCCTGCGTTCCGCCGTTGTTGTGCCGGAAAGTAAACGCGTTGATAGA
ATGCTGAATGAGTTCCGTTCGCTGCGCTATCACATGGCGATTGTCATCGATGAATTTGGTGGCGTATCCG
GCCTGGTCACGATTGAAGATATTCTTGAGTTGATTGTCGGCGAAATTGAAGACGAATACGACGATGAAGA
AGACAGAGATGTTCGTCAGCTTAATCGCCAGACCTACACCGTTCGTGCATTAACCGATATAGAAGATTTT
AACGAGGCTTTCGGCACACGGTTTAGCGATAATGAAGTCGACACCATCGGCGGCTTGGTCATGCAGTCTT
TCGGCCATCTTCCTGCTCGTGGCGAAACCATCGACATAGAAGGTTACCTGTTTAAGGTTGCGATGGCAGA
CAGTCGCCGTATCATTCAGGTTCATGTCAGAATCCCTGACAATGCCCCCCAACCAAAATTGGAAGAATAA
TTTGGCAATGGTTGTCGCATCTTTTCTACAACGCCAGCGGGTCAAAGCCCTGCTGGCGCTCTTATTTGGT
GCCTGTGGCACGCTGGCATTTTCTCCTTTTGATTTCTGGCCTGCGGCGATTATCTCGCTCATGGGCCTAC
AGGCACTGACGTTCAACCGCACGAGTCGTCAGTCAGCCTGGATAGGGTTTTGCTGGGGATTAGGTCTGTT
CGGCAGCGGCGTAAACTGGGTGTATGTCAGCATCGCGCAATTTGGCGGAATGCCAGGCCCTGTCAATGTT
GCGATAGTCATTCTACTCGCCGCCTATTTGTCACTCTATCCTCTGCTGTTTTCTGCCCTGCTCTCACGCC
TGTGGCCGAAAACCACGCTGTGGCGTCTTGCGCTTGCCGCCCCCGTTCTCTGGCAGCTAACCGAATTTCT
ACGCGGTTGGGTGCTCACCGGCTTTCCCTGGCTGCAATTCGGCTACAGCCAACTTGACGGCCCATTAAAA
GGTATCGCGCCCATTCTGGGGATCGACACCATTACCTTCCTATTGATGAGCCTCAGCGGGCTACTTGTTT
ACGCCATCAATCAGCGAAAAATCGCACCAGCAGCCGTTGCTATCGGTGTTTTCGTTTTAGCATGGCCGCT
ACGTAACGTGCAGTGGTACACCCTGCAACCAGAACGCGCCGTCAATGTCGCGTTGGTACAAGGTAATATC
CCGCAGGCCATGAAGTGGGAACAAGATGAGCTGTTGAACACGCTGAGAATCTATCTGGATAACAGCCTGC
CTTATATGGACAAGGCACCTATCGTTATCTGGCCGGAAACGGCAATTCCTGATATTGAAAGCCGCCAGAA
CGCCTATTTGAAGCAGATTGACGATATTCTACGTAGCCACAATAGCAGCCTGATTACGGGTATTGTCGAC
ATCCGGCGTGATGGCAATAAGACCGATTTCTATAACTCAGTTATCGTACTCGGCGACAAAGAGCCATACA
ACTACCCCACGACGAACCGCTACAACAAAAACCATCTGGTGCCTTTTGGCGAGTTTGTCCCGTTGGAAAC
GCTGTTACGTCCGCTGGCCCCGTTCTTCGATCTTCCGATGTCGTCGTTTAGTCGAGGGGACTATGTTCAG
CCACAGCTTTCTGTGCATGGTTTTAAACTTAATGCCGCTATTTGTTATGAAATCATCCTAGGCCAACAGG
TGCGTGATAACTTCCGACCAGACACCGATATGCTGTTGACCATCTCGAACGACGCCTGGTTCGGCCATTC
AATCGGCCCATGGCAACATTTCCAGATGGCACGCATGCGTGCGCTGGAGTTAGGGCGTCCTCTGGTTCGT
AGTACCAACAACGGCGTCACCGCGGTGATTACGCCAGATGGTAAAGTTAGCGCCAGCCTGCCGCAGTTCA
CACGTGCAGTGCTTGACACGCAGGTCGTTCCTGCAACGGGAATAACGCCTTATGCCCGCTTCGGTTCCTG
GCCGCTCTGGATCGTTACGCTGCTAGGCGGCATCACCGCCGTTTTCTTCGGTTTACGTCGCCGATAACCG
CCCCTCCTCACGTCCCTAAGGGCATGCTTTTGCATGCCTTTTTTTATTTTTGGCACGGTATTTGCCTCTT
ATTATCCTGTAAAGGGTTGTTTCTGTATTTTTTTGGATATTACGTCGACTTAAAGCCCTATCGCGGGGCA
AGTTACGCACCAAATTGGTGCCAACCTCTGACATTGCTGCTATTTGGTGCGGCGGATATCGCAAAAAGAA
AACATTTCTATTTCAATCTATTTACAATCAGCTACTTTTTAACTGTATACGCAGTAACTTCGCGCTTTAA
CGGTGCAACGTTATCACTGAGAAGTAGCAACGTGTCATGAGTGATTCAGCGATATAACGTTAACTTGAAG
ATAACGAACACATTAACCCTATGGTTATTGATGACAGCGCTATAACTATTGCAGCAACGACAGCAAAGGA
GTTAGAACATGCAAATGCGTAAACTGGCATTATCACTGATTCTGCTTGGCACTGCCGCCAGTGCAGCCCA
GGCTGAAGATCTGGCCGGTACATTGAAAAAGGTCAAAGATAATGGCGTGATCGTCATTGGCCACCGTGAA
TCGTCCGTCCCTTTCTCTTACTACGATAATACGCAGAAAGTCGTCGGCTATTCTCAGGCCTACTCTGACA
AAATTGTCGACGCGATTAAGAAAAAACTGGATGCGCCTAACCTACAGGTCAAACTACTCCCGATCACCTC
TCAGAATCGTATTCCGCTGTTACAGAACGGGACTTTCGATTTGGAATGTGGCTCAACGACCAACAACCTG
GAACGTCAGAAACAAGCTGCGTTCTCTAACACCATTTTCGTTGTCGGTACACGTCTGTTAACCAAAAAAG
ATTCCGGTGTAAAAGATTTCCCGGATTTGGCGGGTAAAACTGTCGTCGTGACCTCCGGTACAACCTCTGA
AGTTCTGCTGAATAAGCTGAACGAAGAAAAACAACTGAAGATGCGCATCATCAGTGCGAAAGACCATGGC
GACTCTTTCCGCACACTGGAAAGCGGCCGTGCAGTCGCCTTTATGATGGATGATGCACTGCTGGCTGGCG
AACGTGCGAAAGCAAAAAGCGCCGATCAGTGGGATATCGTTGGTAAAGCGCAGTCTGAAGAAGCCTACGG
CTGTATGCTGCGCAAAGACGATCCGCAATTCAAGAAACTGGTTGATGACACCATCGCCGAAGTACAGACC
TCTGGCGAAGCCGAAAAATGGTTCGATCGCTGGTTCAAACAGCCGATTCCGCCAAAAGATCTTAACCTGA
ACTTTGCCCTGTCAGACGAAATGAAAGCGCTGTTCAAAGCGCCAAATGACAAAGCACTAAACTAATTAAT
AATGAGAATAAGGGCAGAATAATCTGCCCTCTGATTGCTGATTCGTGGCAGGACAGACAGGCATGTGATG
GTCGTTCCCCATCACATGTTGCCCCGAGAAATTTCGAGAAACAGGAAATAAATACAACGCCTGTAGTTTG
AAAAAAAACGGGAATATGGCCGCTCATCAATCTTCAGGGTAGCTTCGCTACCCTTTTTTTACCGGAGTTC
GTTATGTCAATAGATTGGAACTGGGGCATATTTTTACAAGCCGCCCCCTTCGGCAACACAACCTACCTCG
GGTGGATTTTGTCCGGTCTGCAAGTCACCGTCACACTATCCATCTGTGCCTGGATTATCGCTTTTCTGAT
TGGTTCTTTATTTGGAATCCTACGTACCGTCCCGAACCGTTTTCTTTCAAGCATTGGTACTTGCTACGTC
GAACTATTTCGCAACGTCCCGCTTATCGTCCAGTTCTTTACCTGGTATCTGGTGGTTCCCGAGCTGCTGC
CCGTCAACATCGGTATGTGGTTTAAAGCCGAGCTAGACCCTAATATTCAGTTCTTTCTGTCATCGATGAT
TTGTCTGGGGCTCTTCACCGCAGCGCGCGTTTGTGAGCAGGTGCGCGCAGGGATTCAATCGCTACCACGC
GGGCAGAAAGCTGCCGGGTTGGCAATGGGTCTGACGCTACCGCAAACCTATCGCTATGTGTTACTGCCGA
ATGCGTATCGCGTGATCGTTCCACCGCTGACGTCAGAAATGCTGAACCTGGTAAAAAACTCGGCGATAGC
TTCCACAATTGGTCTGGTTGATATGGCGGCACAGGCAGGGAAGCTGCTGGACTATTCAGCCCACGCCTAT
GAATCCTTTACCGCCATCACACTGGCGTATGTTGGCATCAACGCCATTATTATGTTGATCATGCAGGTCG
TTGAGCGAAAAACCCGTTTGCCGGGCAATATGGGGAGCAAATAAATCATGTATGAATTTGACTGGAGCTC
AATTGGGCCAAGTATGCCGTACCTGATTCAGGGGATGGTCGTCACACTCGAAATTACGCTGACGGCGGTA
GTATTCGGGATTGTCTGGGGTACGATCCTCGCGGTGATGCGTCTGTCGCCGATAAAACCCATCAGTTGGT
TCGCCAAACTGTATGTGAACCTGTTCCGCTCCGTTCCACTGGTCATGGTACTACTGTGGTTTTATCTGGT
GGTTCCTAGCTTATTACAAAATGTGCTTGGGCTATCGCCGAAAACCGATATTCGACTGATTTCAGCTATG
GTAGCCTTCTCGCTGTTCGAGGCAGCCTACTATTCGGAAATCATTCGTGCGGGTATCCTCAGCGTATCGC
GCGGTCAATCTTCCGCAGCGTTAGCATTAGGAATGACGCACTGGCAATCCATGAAGCTGGTTATTTTACC
ACAGGCATTCCGTGCCATGGTGCCGCTGTTGCTGACACAAGGTATCGTCCTGTTTCAGGATACCTCACTG
GTTTATGTACTCAGCCTCGCTGATTTCTTCCGTACCGCCTCAACCATCGGAGAGCGCGACGGGACACAAG
TTGAAATGATCCTGTTTGCTGGATTCATTTATTTTCTCTTCAGCATTACTGCCTCAATGCTGGTCAGTTA
CCTGAAAAAAAGGACGATTTGATGATTTCCCTGAAAAATGTTTCTAAATGGTACGGCCAATTTCAGGTGC
TAGCCGACTGCTCCACAGAAGTAAAAAAAGGTGAAGTTGTCGTCGTCTGCGGGCCTTCTGGCTCCGGTAA
ATCAACCCTGATCAAAACCGTAAATGGACTGGAACCGATTCAAAAAGGTGAAATTACCGTCAATGGCACT
GCTGTTAACGATAAAAAAACCAATCTGGCCCAGTTACGTTCCAAAGTCGGGATGGTGTTCCAGCACTTTG
AGCTTTTTCCACATTTATCGATTATCGAGAACCTGACGCTGGCACAGGTAAAAGTGCTAAAGCGTAAGCG
CGAAGATGCCAAAGCCAAAGCACAGAAGCTGTTGGAACGTGTGGGGCTGGCGGCACACGCCAACAAGTAC
CCTGGGCAGCTCTCTGGTGGTCAGCAACAGCGTGTCGCGATTGCCCGCGCGCTGTGTATGGACCCTATCG
CGATGTTATTTGACGAGCCAACATCCGCACTCGATCCAGAGATGATCAACGAAGTGCTGGACGTCATGGT
TGAATTAGCACAGGAAGGTATGACCATGATGGTCGTCACCCATGAAATGGGCTTTGCCCGTAAAGTGGCG
CACCGCGTGATTTTCATGGATGAAGGCAAAATCGTTGAAGACACCCGCAAGGATGATTTCTTCAATAACC
CACAGTCCGAACGCGCGAAAGACTTCCTGGCGAAAATCCTGCATTAATACCCGTCAAAGCGTGCCGCAAG
GCACGCTGTCTCTATTTAGCGCGTCTTACGGCTGAAACGGCTGGCGATGAAACAGGTCATGTGAACATTT
CGGACAAAGTGGCAAAATTTCCGGTGTGTAGAACGCGATATGGTGATGGCAGTTTTCACACACCAGATTG
CCTAGCCCCACCACTTCACCGCTGTGGTACACCCCGTGATGATTCACATCTTTAAAGAGTTCACGCCACT
CCAATTGCGTTTTATCCGTAATATCCGCCAACTCCTGCCACAGACTTTCCTTGATCACTCGCATAAAAAC
GCTGTCGGTAAATTCATCCTGGCTTTCGCTATAGCTACGGCCAAATTCTTCCAGATCGCGCTGAACAGCC
TGAATCACCTGTTCTATTTCTTTCTGCGTCAGCTCAGAGCCTTCCTGTAAGGTTTTGCGGGCGCTCTGCA
CCAGACTGTCAAAATCGCGCTCACCGTTGTTCAGCCGGGCCGTCACTGAAGCCATTAACTCGCGGTAATA
GCGGGCTAGTTTATTCATGCTTCCTCCTGAATAGCGGGTTGAAGGGTGATAAAAAACGATTATTCGCTGT
CTGGCATATCTAGCCAAAAACCGATACGTTGCCTATCTCTCTCTATTTTAGATTATTTTTTCCGCATACC
TGATGAATTGTCGCCAATTTGCGCAATTCCTCGCAGTATTCCGCTCACAGATCAGAAATATTCCTCAGTC
GGGCGCTGGGTGTTGTTGCCTGCGCCGCTTACGGCTATGCTATGCGGATCTTTTGTTATGAATCAGAACA
GGCTACTCACGTAGCGATTCTTCACTAAACAGGACCCCTGGCAGCCATGCAAGAGCAATACCGCCCAGAA
GAGATAGAAGCGGACGTCCAGCTTCACTGGCAAGAGAAGCAGACATTTAAAGTCACCGAACAGCCTGGCA
AGGAAAAATATTATTGCCTTTCCATGCTGCCATACCCTTCTGGTCGACTACATATGGGCCACGTCCGTAA
CTACACCATCGGTGACGTGATTTCCCGCTATCAGCGCATGCTGGGCAAAAATGTTCTGCAACCGATCGGT
TGGGATGCGTTTGGCCTGCCTGCTGAAGGCGCAGCGGTCAAAAACAATACCGCACCTGCCCCCTGGACCT
ATGCCAACATCGACTACATGAAAAACCAGCTCAAACTGCTGGGCTTTGGCTATGACTGGGATCGTGAAGT
CGCGACCTGTAAACCGGACTACTACCGCTGGGAACAGTGGTTCTTCACCAAGCTGTACGAAAAAGGCCTG
GTGTATAAAAAAACCTCCGCCGTTAACTGGTGTCCGAACGACCAAACTGTGCTGGCGAACGAACAAGTTA
TCGACGGCTGCTGCTGGCGCTGTGACACCAAGGTTGAACGCAAAGAGATTCCGCAGTGGTTTATCAAAAT
CACCGCCTATGCAGACCAACTGCTGAACGATTTAGATACGCTGGAAAGCTGGCCTGAGCAGGTCAAAACC
ATGCAGCGTAACTGGATTGGCCGTTCTGAAGGGGTGGAAATCACCTTTGACGTGGCAGACAGCACAGAGA
AACTGAGCGTTTACACTACGCGTCCGGATACGTTCATGGGCGTGACCTACGTTGCCGTTGCTGCGGGTCA
CCCTCTCGCCGCGCAGGCTGCCGCAACCAATCCAGCGTTGGCCGATTTCATTGCAGAGTGCCGTAATACC
AAAGTCGCTGAAGCCGATATGGCGACGATGGAGAAAAAAGGCATAGCCACCGGCCTGTATGCCATTCACC
CGCTGAACGGTGAGAAAGTCGCTATCTGGGTTGCCAACTTTGTTCTGATGGAATACGGCACAGGCGCAGT
CATGGCCGTTCCGGGCCACGACCAGCGTGACTGGGAATTTGCCACCAAATATGACTTGTCCATCAAGCCA
GTTATTCTGAATGCCGACGGCAGCAAGCCCGATCTGTCCACTGAAGCAATGACGGAAAAAGGTAGCCTGT
TCAACTCCGGCGAGTTTGACGGTCTGGATTTCGATGCGGCCTTCAACGCTATTGCCGATAAGCTGGTAGA
AAAAGGCATTGGCGAGCGTAAAGTCAACTATCGCCTACGCGACTGGGGTGTCTCCCGTCAGCGCTACTGG
GGCGCGCCAATTCCAATGGTGACGCTGGAAGACGGCACCGTCATCCCAACTCCAGAAGATCAGTTGCCGG
TGATCCTGCCGGAAGATGTCGTGATGGATGGCATCACCAGCCCGCTGAAATCTAACCCGGAATGGGCGAA
GACCACCGTTAACGGTCAGCCGGCGCTGCGTGAAACCGACACGTTCGACACCTTTATGGAATCGTCCTGG
TACTACGCCCGCTATACTTGCCCGCAGTACGATCAGGGGATGCTCGATCCGGCTGCCGCCAACTACTGGC
TGCCCGTTGACCAATATGTCGGCGGTATCGAACACGCCATCATGCACCTGATGTATTTCCGCTTCTTCCA
CAAACTGATGCGCGATGCGGGTCTGGTTACGTCTGATGAACCAGCCAAACGCCTGCTGTGTCAGGGTATG
GTGTTGGCGGATGCCTTCTACTACCTGGGTAATAACGGCGAGCGCATCTGGGTTTCACCTGCCGACGTTA
CCGTTGAGCGTGATGAGAAAGGTCGCATCGTCAAAGCCGTCGATAACGAAGGCCGTGACGTGATCTACGC
GGGTATGAGCAAAATGTCGAAGTCCAAAAACAACGGCATCGACCCGCAGGTCATGGTAGAGAAATACGGT
GCGGATACCGTTCGTCTGTTCATGATGTTTGCTTCCCCGGCGGAAATGACGCTGGAATGGCAAGAATCCG
GCGTAGAAGGCGCGAACCGCTTCCTGAAACGTGTCTGGAGACAAGCCTTCGAGCATACCGAGAAAGGTGC
AACAACGGCGCTGGATGTCACGACGCTGACTGAAGATCAGAAGTCACTGCGTCGCGATCTGCACAAAACG
ATCGCTAAAGTGACCGATGATATCGGCCGTCGCCAGACCTTCAATACCGCGATCGCTGCCATCATGGAAC
TGATGAACAAGCTGGCGAAAGCGCCGCAGGAAAGCGATCAAGATCGCGCGCTGACGCAGGAAACACTGCT
GGCCGTCGTTCGTATGCTCTATCCGTTCACTCCGCACGTTTGCTTCACACTGTGGCAGGCGCTGCAAGGT
GAAGGCGATGTGGATACCGCACCGTGGCCGGTTGCGGATGAGAACGCGATGGTGGAAGATTCCAAACTGG
TCGTCGTTCAGGTTAACGGTAAAGTACGTGGTAAAATTACCGTTGCCGCTGATGCCAGCGAAGAGCAGGT
TCGCGAACGCGCTGCTCAGGAACCGCTGGTCGCGAAATATCTGGACGGCGTCACGGTTCGTAAAGTGATT
TATGTCCCTGGCAAACTGCTTAACCTGGTTGTAGGTTAAGGCAAGGAGGAACTGTGCGACATCGTCTATT
CACGTTGTTGCTGGGGCTGGCGGTGTTAATCACCGCTGGCTGCGGTTTTCATCTGCGCGGCACGACACAA
GTGCCTACGCAGTTACAAACACTCATCGTCGACAGCAGTGACCCTTATGGTCCGCTAACGCGTGCGGTGC
GCGAGCAGCTCCGTCTCAGCGATGTAAAAATCGTTGACGATGCGACGCGTCAGGATATTCCGTCTCTGCG
GGTACTGGGCTCAAGCGAAACGCGTGATACTGTCTCTATTTTTCAGGACGGTAAAACAGCGGAATACCAG
ATGGTGCTAACGTTGCAAGCGCAGGTGCTGATGCCGGGCGAAGATATTTATCCGCTCAGCGTGACGGTGT
TCCGCACGTTCTTTGATAACCCGCTGGCTGCACTGGCGAAAGATGCCGAACAGGACATCGTCCGTCAGGA
AATGCGTGAGCAGGCAGCCCAGCAGTTGGTACGTAAGTTGCTGACCATCAACGGTAGCCAGGAAGTCAAA
AATCGGCTGCAGTCCACCGATTCAACGACTGCCGCCACGCGTTCATGATTCGGCTTTACCCCGAACAACT
CACCGCGCAACTCCATGAGGGGCTGCGCGGTTGTTATTTGGTCTTCGGTTCAGATCCTCTCCTGCTGCAA
GAAAGCCTCGATAGCATTAAACGCGTCGCTCAACAGCACGAATTCAGCGAGCATTTCAGTTTCATTCTGG
ATCTGCATACCGAATGGGATGCGATTTTCAGTACCTGTCAGGCGCTCAGCCTGTTCGCTTCGCGCCAATC
GCTTCTGCTGATCTTGCCGGAAAATGGCCCGAATGCAGCGATGAGCGAAAATCTGATCAAGCTTTCTGGA
TTATTACACCCCGATATTTTGCTGATCCTGCGCGGCCATAAGCTGACTAAAGCGCAGGAAAACAGCGCCT
GGTTCAAAGCGCTGTCGCAAGACAGTGTCTATATCAATTGCCTGACGCCGGAACAAGCACAGCTCCCCCG
TTGGGTTGCTCAGCGCGCCAAAGCGATGAAGTTGACGTTGGATGAACAGGCCACGCAGCTCATTTGCTAT
TGCTATGAAGGCAACCTTCTCGCGCTGTCTCAGGCGTTAGAACGATTGGCGCTGCTTTATCCCGATGGCA
AGTTGACCCTGCCGCGCGTAGAAAATGCGGTCAACGATGCCGCGCACTTCACGCCTTTTCACTGGCTTGA
TGCGTTACTGGCAGGTAAAGCCAAACGCGCCTGGCACATTTTGCAACAGTTAAAGCAGGAAGATTGCGAA
CCTGTCATTTTGCTGCGCACGCTACAGCGTGAGTTGCTACAACTGTTGGCGCTGAAACGGCGCATGTCAG
ACACGCCGCTGCGCACGTTATTCGATCAGCAAAAAGTGTGGCAAAACCGACGTGATCTGCTCAGTCAAGC
ATTACAGCGGCTTTCTCTTCAGCAACTACAGCAGGCCGTGCGGTTACTGACACAGGTGGAAATAACCCTA
AAGCAAGATTATGGTCAATCCGTTTGGTCTGAACTTGAATCGCTTGCCATGCTGCTGTGCGGCAAAGCCT
TGCCGGAGGCATTCATCTGAATAGGCCATCCACTGCACCATCGTTGACCGCATTTTTTGGCGGCACGTTC
GATCCCATCCATTACGGCCACCTTCAGCCGGTGACTGCGCTGGCAAAGCTCGTAGGGCTGACTAGCGTCG
TCCTGATGCCCAATAATGTTCCGCCGCACCGACAGCAGCCCGAAGCCAGCTCCCGGCAGCGTTTTCATAT
GGCTGAACTTGCCGTTGAAGGTAATCCGCTCTTTACCGTGGACGATCGGGAGCTGCAACGGCAAACCCCC
TCCTACACCATTGATACGCTGGAAGCATTGCGAGCTGAAAAAGACCGCGATACACCACTGGGATTTATCA
TCGGGCAAGACTCGCTGCTGACGCTACACCGTTGGCACCGCTGGCAAGATCTACTCAGCGTTTGCCATTT
ACTGGTGTGCGCCCGTCCCGGCTATCGCTCGACGCTGGAAACACCCGAATTGCAGCAGTGGTTGGACAAT
CATCTGACGCACACACCAGACGATCTTCATCAGCAGTCGCACGGACGTATCTTTTTGGCAGACACGCCAC
TGGTCACCATTTCCGCAACGGACATTCGCCAGCGGCGACAGCAAGGCCTGGACTGCCACGATTTATTGCC
TCCCACCGTACTCAACTACATCGACGAACACGGCTTGTACCAATAGCACAGGTTTTCCCATCTATCAGCC
ACGGGCTTTATACCACTCGGCAAAAGTGCGTGATATACTCCGCGGCTGGTTTCAATCACCGGGAAAAGCG
GGAATTCTCGGCAATTACTCGGTGATTTACGTTTTTCTTAAACAATTCAGCGCCACACGCGTTCATCAGT
GACTGATAGAACGCCATTGAGGGGGAACCTTTGCAAGGTCAAGCACTCCAAGACTTCGTTATTGATAAGG
TCGATGACTTAAAAGCCCAGGATATCGTTGCACTCAACGTCCAGGGTAAATCCAGCATCACCGATTACAT
GGTTATCTGTACGGGCACATCTACACGTCATGTCGCGTCTATTGCCGATCACGTCGTGCAATCCTCACGC
GCAGCAGGTTTGATTCCACTCGGCGTTGAGGGTGAAAATGCCTCTGACTGGGTTGTTGTCGATTTAGGTG
ACGTGATGGTTCATGTATTGCAAGAAGAAAGCCGCCAGTTATACGAATTGGAAAAGCTGTGGGGCTAGCA
TGAAACTGCAACTGGTCGCCGTTGGCACCAAAATGCCCGACTGGGTGCAGACTGGTTTCACCGATTATCT
GCGGCGCTTCCCGAAGGACATGCCTTTCGAATTACTCGAAATTCCGGCGGGGAAACGGGGCAAAAATGCC
GATATTAAACGCATTCTGGAGCGCGAAGGCGAACAGATGCTGGCGGCGGTGGGCAAAGGCAACCGTATTG
TTACGCTGGATATTCCAGGTACTCGCTGGGAAACGCCGCAGTTGGCGCAACAGCTAGAGCGCTGGAAACA
GGATGGGCGCGATGTCAGTCTGCTGATTGGCGGACCTGAAGGGCTTGCGCCGGAATGCAAAGCCGCAGCG
GAACAAAGCTGGTCACTCTCGCCATTAACGTTGCCGCACCCGCTCGTTCGTGTACTGGTGGCAGAGAGTC
TGTATCGTGCATGGAGCATTACGACTAATCACCCTTACCATCGGGAGTAAGGCGATACGATGAAACATGT
GAAATAACACTGGATGAAAGTAGAACGCAAACCCTTTCGTGATTATACGGCGGAGTCCGCTCTGTTCGTG
CGCCGTGCTTTGGTAGCCTTTCTGGGCATTTTGCTGCTTTCTGGTGTATTAGTCGCTAATCTTTATCATC
TGCAAATTTTGCGCGTCGATGACTATCGCACGCGCTCTAACGAGAACCGCATTAAGCTGGTTCCTATCGC
GCCAAGCCGCGGCATCATCTACGACCGTAACGGTACGCCGTTGGCATTGAATCGTACCATCTATCAATTA
GAGCTGGTGCCCGATAAAGTCGACAACCTGAAAGAAACGCTGGACGCGCTGCGCCCCATCGTTAATTTGA
CCGATGACGATCTGGAAAATTTCGAAAAAGAACGCAAGCGTTCACGCCGTTTTACTTCCATTCCAGTAAA
AACCGGGCTTGATGAGATTCAGGTTGCCCGTTTCGCCGTCAACCAATACCGCTTTCCCGGCGTTGAGGTT
AAAGGCTATCAACGCCGCTATTATCCTTACGGTTCTGCACTAACGCACGTCACTGGCTATGTCTCCAAAA
TCAACGATAAAGACGTAGAACGGCTGACCAAAGAAGAAAAAATCGCCGATTACGCCGCGACGCGCGACAT
AGGCAAGCTGGGTATCGAACGTCATTATGAGGATTTGCTGCACGGTAAGCCCGGCTATGAAGAAGTTGAA
GTTAACAACCGCGGCCGCGTGATCCGCCAGCTCCACGAACAACCTCCGCAGGCCGGGCGTGATATTTATC
TAACGCTGGATCTGAGCCTGCAAATCTACATCGAAAAACTTCTGGAAGGCAGCCGCGCCGCCGTCATTGT
CACCGACCCACGCGACGGTGGTATTCTGGCGATGGTTTCCACCCCCAGTTACGACCCCAATCTGTTTGTC
GACGGGATTTCCACCAAAAATTATGCGAAGCTACAAAACGATCCCAATCGTCCATTGATCAACCGTGCAA
CACAGGGAATTTATCCTCCCGCCTCCACCGTTAAACCCTATATCGCAGTTTCCGCCCTGACTGCGGGCGT
TATTACCACGAATACTAGCTTGTTCGATCCCGGCTGGTGGCAATTACCTGGCTCCGAAAAGCGCTTCCGT
GACTGGAAAAAATGGGGGCATGGTCGCCTTAACCTCACCAAATCACTGGAAGAGTCTGCGGATACCTTCT
TTTATCAGGTCGCTTATGACATGGGGATCGATCGCCTATCCGAATGGATGAATAAATTTGGTTACGGCGA
GAAAACCGGCATCGATATTTCGGAAGAAAGCGCTGGCAACATGCCAACCCGTGAGTGGAAACTCAGGCGA
TTTAAGAAACCCTGGTATCAGGGGGATACGATCCCCGTAGGGATCGGTCAAGGCTACTGGACGGCAACGC
CGATCCAGATGAATAAGGCACTGGTCACGCTCATCAACGACGGCCAGGTCAAAACGCCTCATTTGCTTTA
TAGCTCGCGAGAAAATGGCGCTATTGTGCCTTTCCGACAAACTGAGAACCAACAGATTGGCAATATCCAC
TCTGGCTATTGGGAAGTGGCGAAGGACGGGATGTATGGCGTAGCTAATCGCGCTAACGGCACCGCACACA
AAAGTTTCGATGATGCGCCCTATAAAATTGCGGCAAAATCCGGTACGGCGCAGGTTTTCGGCCTGAAAGA
AAATGAAACCTATAATGCGCACAAGATCGCAGAACATCTGCGTGACCATAAATTAATGGTCTCATTTGCC
CCCTATAAGAACCCTAAAGTCGCACTGTCGATTATTCTGGAAAATGGTGGAGCGGGCCCAACCGTGGGCA
CTATCACCCGCCAGATCCTTGATCATATTCTGCTAGGCGATAACAATACCGATTTACCCAGTGCGCCTCC
TGCGCCGCCGGGTAGCGAGAGTGAGTAACAGATATTCATGACCGATAGCCAACAAAAGGGTTCGTTCTGG
GCAAAAATCCACATCGACCTCCCGTTTCTTCTCTGCATCCTGGCACTGCTGGGCTATAGCCTATTTGTCT
TATGGAGTGCCAGCGGGCAGGACGTCGGTATGATGGAGCGAAAAGTCATTCAGATCGTGCTGGGGTTTAC
AGTAATGATCGTGATGGCACAAATCCCTCCTCGCGTCTATGAAGGCTGGGCCCCCTACCTGTATGTAGTT
TGTGTCATTTTGCTGCTTATCGTGGATATTTTCGGACAAATAAGTAAAGGTGCACAGCGCTGGCTGGATT
TAGGTTTTATCCGCTTCCAGCCATCGGAAATCGCCAAGATCGCCGTGCCGCTGATGGTTGCTCGTTTTAT
TAACCGTGATATGTGCCCACCGTCGCTAAAAAATACGGCGATCGCGCTGATCCTGATTTTTCTTCCTACC
CTGCTGGTTGCCGCACAGCCGGATTTAGGCACTTCGATCCTGATTGCCTTATCTGGTCTGTTTGTTCTTT
TTCTGGGAGGGATGAGTTGGGGCTTAATTGGCATCGCCGTACTGCTAATCGCCGCGTTTATTCCGATACT
CTGGTTCTTCCTGATGCATGATTATCAGCGTGCTAGGGTCATGATGCTGCTCGATCCAGAAAGCGATCCA
CTCGGTGCGGGATACCATATTATTCAGTCGAAAATTGCGATAGGCTCAGGTGGCCTGTCTGGTAAAGGCT
GGCTACATGGCACACAATCTCAGCTAGAGTTTCTGCCGGAGCGGCACACTGACTTTATCTTTGCCGTGTT
GGCAGAAGAGCTTGGATTAATCGGCGTCTTGATTCTGCTCACGATGTATCTATTCATGATTATGCGCGGT
CTGGTCATTGCCGCTAATGCGCAAACCTCGTTCGGCCGGGTGATGGTCGGCGGGCTGATGTTAATTCTGT
TTTTCTATGTTTTCGTCAATATCGGGATGGTCAGCGGTATACTTCCCGTCGTTGGCGTGCCGCTACCGCT
AATCAGCTACGGCGGATCGGCGCTGGTCGTCTTAATGGCGGGATTCGGTATCGTCATGTCGATACATACT
CACCGCAAACTGCTATCTAAGAATTTATAATACGAGGTGAGCAATGCGTAAGAATTGGCTTTGGATCGGC
GTAGCAACTCTGGCGCTTGCGGCCTGTACCACAACGGAACAGCGGCAACCCGCGCCGCCCGTTACTCAGG
TTTACAGCGGCCCGACGGAAGAGATCGGTGGAGCGGAACCTCGTTATGAACCCTACAATCAGGGTACGCT
GCAAGACTACAGCATCAAAGGCAAGAGCTATAAAATTGTCAAAAATCCGCAAAACTTTAGCGAAGCGGGT
TTAGCGACATGGTATGGCGAAGAAGCCAGCGGTAACCGCACGTCAATCGGCGAAATTTTTGATCCTAACG
CAATAACGGCGGCCCATCCCACGCTACCGCTACCGAGCTATGTCCGCGTCACCAACCTAAGTAACGGTCG
TCGCCTGGTTGTGCGCGTTAATGACCGCGGGCCATATACGCCAGGCAGAATTATCGATCTATCGAAGGCC
GCAGGCGATCGCCTGAACATCTCGAATAATACCAAAGTGAAAGTGGATTTCATCAGCGTCGCGCCAGACG
GCACACTTTCTGGCCCAGGAACCGTGGGCACCACCGTTGCCAAACAAAGTTTCTCCCTGCCAGAACGCCC
GAACTTCGGTGCTAGTGGGCTAGGTACACCCATGATGGAAACGACGTCGCCAACGTCTGCCAGCGCCGTT
CGCCCAATTAGCAATAATAACCTGAGCGTACCCACAGAAAGCACACAGTCGCAGAGTAGCGCACCATCGC
ACAGCGGTGGTTTTTTAGGCGCGCCTTCCGCACTGCGCGATGGCGTAGTTGAGTCAAACGTGACGCCAAC
CGCCCCCTCATCACCATCCGCTGCGCCAATGAACGTCGCGCCAGCGGTTGCTGCTCCCGCAGTTGTTGCT
CCTTCTGCTACGGGTCGCTATGTGGTTCAGGTCGGTGCGTTAAGCGATCAGCAGCGAGCGCAAACCTGGC
AACGCAGCCTGAGCGAACGCTTCCGCGTGGCCGGAAAAGTCATGGCGAGCGGCGGGTTGTATCGTATCCA
ACTAGGGCCATTCCAGAACCGTCAGCAGGCCGCTGAACTTCAACAACGTTTGTCGGTCGAAGCTCAGCAG
CAGTCGTTTATTACCGCCGCACCCGGCACGCTCTAGTCACGGATAATCGGCAGGCTCACGAAGCGAAAAC
GGCGGCTATGGCATTGAACATACCGCCCTTTTGCAAAATCACGTAACGTAATGCCTGATGCCTGCCTATT
CCCCATCTGCTATAGTGTGGCTCGTTTTTAACTCATACCCACGGATGTTGTTGTTCCAATCATGAATACT
GTAAACACGTCTCGTTTTACTAAGCGTACTGCGCTTGGCGCACTGCTCGTCATTAGTGCCTCTTCCTTTG
CCTATGCCGAAGATATCAATCTTAAAACGATGATCCCCGGCGTCCCGCAAATCGATGCTGAATCCTACAT
CCTGATTGATTACAACTCTGGGAAAGTGTTGGCAGAAATGAATGCCGACACACGCCGCGATCCGGCCAGC
TTAACGAAAATGATGACCAGCTACGTTATTGGTCAGGCGATTAAATCAGGAAAAATCAGCCCGAACGACA
TCGTTACCGTCGGTAAAGATGCCTGGGCAACCGGCAACCCGACCTTCCAAGGCTCTTCCCTGATGTTCCT
GAAGCCAGGCGACCGTGTTCCTGTTTCCCAACTCAATCGCGGCATTATCCTGCAATCCGGTAACGATGCC
TGCGTCGCGATGGCCGACTACGTTGCAGGCAGTCAGGATGCTTTCGTTAACCTGATGAACGGTTACGTGA
AAGCACTGGGGCTGCAAAATACCAATTTTGAAACCGTACACGGTCTTGATGCGCCGGGTCAGTTCAGTTC
GGCGCGTGATATGGCATTGATCGGTCAGGCGCTGATCCGCGATGTTCCAGAAGAGTATGCAACCTACAAA
GAGAAAGAGTTCACATTCAACAATATCCGCCAGCCTAACCGTAACGGCTTGCTGTGGGATTCCAGCCTGA
ATGTTGACGGCATCAAAACGGGCCATACGTCATCAGCCGGCTTCAATCTGGTCGCCTCAGCAACAGAAGG
TCAGATGCGCCTGATTTCAGCGGTACTGGGTGGGCGTAATGCCAAAGGGCGCGAGTCAGAAAGTAAAAAA
TTGCTGACCTGGGGCTTCCGTTTCTTTGAAACCGTCGCGCCGTTAAAAGCCGGTAAAGAATTCGCCTCTG
AGCCAGTCTGGTTTGGCGACAGTGACCGCGTTGCATTAGGCGTAGAGAAAGATGCCTACCTGACCATACC
GCGCGGCCGCATGAAAGATCTGAAAGCCAGCTACGTTCTGGACAACACGGAACTGCACGCACCGTTAGCC
AAAAATCAGGTTGTGGGCTCCATCAACTTCCAGTTGGATGGCAAAACCATCGATCAGCGCCCGCTGGTCG
TCATGAACGAAGTGAAAGAAGGCGGGATCTTTGGCCGTATGATCGATTACATCAAACTGATGTTCCACCA
TTGGTTCGGCTAATCCCCCTTGTCTGGGGCCAAAGCGTCCCCATATAGCTAGAACGTCACATATAAATAT
GTATCCATAACTCCCGCAGAACGCGGGAGTTATGTTTTTTAGTATAATGTAATAGCATCGTGCTAATACC
GTCGGAATCATGCCGACGTATTACCCTCTCTGGAGCGCAAATGAAAACCAAATTAAACGAACTGCTTGAA
TTCCCCTGTGTTTTTACCTACAAAGTTATGGGTGAGGCAAAGCCGGAACTAGTCGATCTGGTCGTTGAAG
TGGTACAGCGTCACGCGCCTGGCGACTACACCCCGCAGATCAAACCCAGCAGCAAAGGAAACTATCACTC
AGTTTCCATCACTATCACGGCGACTCACATTGAGCAGGTGGAAACGCTGTACGAAGAACTGGGCAACATC
GACATCGTGCGTATGGTGCTGTAAGAAGAACGAGCGGGAAAGTTTGCAAGTACGACATTGTTTTGCAAGT
ACGGCATAGTTTTGCAAATATGGCATAGTTTTGTGCCCTATAGCGCTGCGTAATTTTGCATAGTGCTGTT
CGCTGAGGCTTCCCGCCGTTATAATCCCCCCACCTTTCCTTAACCTGAAGATGACACACTTGCTACAGGA
TAAGATCGTCGTGCGTCAATTTGGCGTACAACCGTATGAACCCGTCTCTCTGGCGATGCATAATTTCACC
GACCGACGTGATGATAAAACTCCAGACGAGCTCTGGCTAGTTCAGCACCCTCGCGTGTTCACACAAGGTC
AGGCGGGCAAAGCCGAACATGTCCTCATGCCCGGTGACATTCCCGTGATTCAGAGCGACAGAGGCGGTCA
GGTGACCTACCACGGCCCTGGTCAGCAGGTCATGTACGTGCTGATTGACCTAAAGCGCCGCAAGCTCGGC
GTTCGCCAACTCGTCACCGCGATTGAAAATACCGTGATTGGTACACTGGCACACTTCCAGATTGAAGCCC
ATGCGCGCCCTGATGCGCCCGGCGTTTACGTGGGCGAACGCAAGATCTGTTCGCTAGGACTGCGTATCCG
CAAAGGATGCTCTTTTCATGGGCTGGCGCTGAATATCGCCATGGATCTCTCTCCTTTCCTGCGTATTAAT
CCTTGTGGTTACGCTGGTATGGAGATGACGCAGATAAGCGATCTGGTGCCGGGCGTCACGCTGGATGACA
CCGCCCCCGTGCTGGTAAACACCTTTTTACAGCTAGTCGGCTATTCTGCACCCGAATGTATTCCTTGGAA
TCTGGACACACAGGGTGAGCCGCTTTCTGGTTAATCTTTTTCATCTTGTCAATAAAAATCAGTCAGTTAG
ACGACCATTTTTTGATAAATTACATTTTATTCACATAATTTCTTCATTTTGATCGCGCAAGGGCTGATTG
TCGTTAGGCAAGATGATATAATTTTTATTGTTTTTTAAAAAAAAGTTTAACTAAAAACATAATCCTTTGA
ATTTGAATAATAAATTTAAAGAAACGATTCAGAACTGGAACTTACGCAAACATGAGTAAACCGATTCAGA
TCGAACGCGGCGTCAAATACCGCGATGCCGATAAGATGGCGCTAATCCCGGTACGTACCGTCGTCACCGA
ACGCCAAGAGCTTCTGCGCAAACCTGAATGGATGAAGATTAAACTTCCGGCGGATTCGAGCCGTATTCAG
GGAATCAAAGCAGCCATGCGCAAAAACGGGTTGCACTCAGTTTGCGAAGAAGCATCCTGTCCGAATCTGG
CAGAGTGTTTTAACCACGGCACTGCCACCTTCATGATCCTGGGTGCCATTTGTACACGGCGCTGTCCGTT
TTGTGACGTTGCCCACGGCCGCCCGCTTACGCCAGATGCCAATGAGCCAGAGAAACTGGCACAGACCATC
CATGACATGGGCTTGCGCTATGTCGTGATCACTTCCGTTGACCGTGATGACCTGCGCGACGGCGGGGCTC
AGCATTTTGCGGACTGCATTAGTGCTATTCGCCGCAAAAACCCGCAGATTCGTATCGAGACGCTGGTGCC
AGACTTCCGTGGCCGTATGGATCGTGCGCTGGAGATCCTGACTGCTACGCCGCCGGATGTGTTCAACCAC
AACCTGGAAAACGTGCCGCGCGTTTACCGTCAGGTCCGCCCCGGTGCGAACTATGAGTGGTCGCTGAAGC
TGCTGGAAAACTTCAAGAGCGCGCATCCTGATATCCCGACCAAATCTGGCCTAATGGTGGGATTGGGGGA
AACCAATGCTGAAATCGTGGAAGTCATGCGCGACCTGCGCCGCCACGGTGTGACGATGCTGACGCTGGGA
CAATATTTACAGCCGAGCCGCCATCACCTGCCGGTACAGCGCTACGTCAGCCCGGATGAATTCGATGAGA
TGAAAGCCGAAGCCATGGCGATGGGCTTTACCCACGCAGCCTGCGGCCCGTTTGTTCGCTCGTCTTACCA
TGCCGACTTACAGGCAAAGGGTATCGAAGTAAAATAAGCACTCATATATTTTTACACATTTTTTGTGTGG
AATAAAAAACGGACGGTCATTACCGTCCGTTTTGCTATGCAATGTGCGATCAGGATCCTTTGTGTGACGA
ATCATTCAGCGCAGTCGTATCATCCGTCTTCGCCGGTTGCTCCTCATTCATCGCCTTCTTGAAACCTTTA
ATCGCCGCGCCCAGATCACCGCCTAAACTGCGAAGCTTATTCGTACCAAACAGCAGAACGATTAATGCGC
CAATCACCAACAGTTTGGCAATACTGATACCTTCCATACAAACCTACCTGATTTACAGAGGCTGGAGACG
CCAGCAAACGAGAACACGTACTGTCGAACAATGGTTGTCGAAAAAAAGGGTTGTCGAAAAAATTCTTTGT
ATCCTATGTCCTCTATGTAAAACCTTACGCAGCACGACACAATTGCCATCTGTAACAAAGTAAGACGTAT
AAGAGCGTGCTTTCGCACGTATTCAACTCCCTTTACCGCTTTCCCTTCCAGCATCACTACAAAAATCCTG
TCTGACGGCGTAAACTTTTCATACTGGAGCGGACTCCCTACCCTAGCGCGACCACAATGCTGGTAGCCTG
AAGTTCAGGGACAACCACCACTCGGCTAATGATGTCTACGCCCGTCTCGCTGAGAGGTCGTAGCGCCCCA
TCCAGCGCGCGTCGAGATCGCAAAAACTATCCATGTAAAAAAGCAATCTATGTAAAAAACCATCCATGCA
AAAGCAATCCAAGAAAGGTTCCTATGCTTAGTACATTACTCGCGGTATTTATTGGTGGCGGCGTCGGCAG
CGTAGCACGCTGGCAGTTGGGCGTTAAATTTAACAGTCTGTATCCAACGTTGCCTTTGGGGACGCTGCTT
GCCAACTTGATTGGTGCTTTCGTAATTGGCGGCGCACTCGCCTTCTTTCTGCGCCATCCTCATCTCGATC
AGGACTGGAAGATATTGATTACCACCGGGCTATGCGGCGGCTTAACGACATTCTCTACTTTTTCAGCAGA
AGTCGTTATGTTCCTGCAAGGCGGGCAATTGGCGGCGGCGGGGTTGCACGTGCTGTTGAATCTGGCGGGG
TCGTTACTTATGACCGCACTGGCGTTTGCCTTGGTCACTTGGGTGACAACACACTGATATAACGTGGAAA
ATGATGAAAAAAAACCCGCCATAGGCGGGTTTTTCACGAAATCGGTATAATTAAATAGCGTTAACGTTAG
CAGCAGAAGGACCTTTGGCACCGTCAGTGATTTCGAACTCTACACGCTGACCTTCAGCCAGAGTTTTGAA
ACCATTGCTCTGGATGGCAGAGAAGTGTACGAACACGTCTTTGCTACCATCTTCTGGAGTAATGAAACCG
AAGCCTTTAGACTCATTAAACCACTTAACACTACCTTTAATCTTAGACATCAAACTTACCTTTACATGAA
TGAAAGACACAAAATCTGTGTCAGATACAGTACAACAATAGATTGACCTTTTGTCCAGTTGAAGTTGGAT
AAAAAGTGATAAAAGTCGCTAAAAATGTATACCGAATGACCCGCTTACCCTATTTTAACCCGATGCAGAA
CGCAGAGCGTTCAGTTCTGGCTGGTTCATTACTTTTTATGATATCGAAGGGAGACACTATGGTAAGTAAA
ACGCTGGGTCTGATCGGGGGCATGAGTTGGGAATCCACCATCCCGTATTACCGCATTATCAACGAGTATG
TGAAAAACCAACTGGGTGGCTTGCACTCCGCCAAAATCATCCTTCACAGTGTTGATTTTCACGAGATAGA
ACAATTGCAGTCACAGGGCGATTGGGCACAGGCAGCAGCCGTACTGGGTAATATCGCCGTAGGATTACGT
CAGGCGGGGGCAGACGCTATCGTCATCTGTACCAACACCATGCATAAAGTCGCTGATGACGTTGAACGCG
CCAGCCAGCTTCCCCTTTTGCATATTGCTGATGCTACCGGAGCCAGCCTGAAACAGCACGGATTGAAGAA
AGTCGGTTTGCTTGGCACCCGCTACACGATGGAGCAAGACTTTTATCGTCAGCGCATTCAGGAGCGGTTT
GGCGTAGACGTGATTGTTCCCGATCAGGCAGGGAAAGAAGCCGTTAACCGCATCATTTACGACGAACTGT
GTCTGGGAAACATTAACGATACCTCACGGCTGGTTTATCGGGACATTATCCAGCAGCTTGAACAACAGGG
TGCGGAAGGCATCATTCTTGGTTGTACAGAGATCCCGCTGTTAATCAACGCTCAGGATGCGAAAGTTCCT
CTTTTTGACACCAGTAAGCTCCACGCCATCGCTGCAGCGAAATTTGCGCTTAATCAGCTATTGGTATGAA
TTAATTAGAGAAAAATAAGATTCACACGCTAACGAATAATAGCCTCTTTTATTTACTCAGGTTTCCTCTT
TTTACATAAAAAAAAGCAGTATTGAGAGACTCAATACTGCTTATTCGTATGATTTTATTCCTGGTATGCA
ATGACTATCGGTACTTCTCGTTATTATTTGCGTAACATTGCTTCAATAAAATCTTTCCAAGTGCTTACTT
CTACTTCTACCATGTGAACCTCTTGGTGATTAACGGCGACATATTATACGCACACTTTTTAATCAGGTAA
AAGTGTTATGAAAGTATAAAAAGTGTACTGGCATCTATTTCTGCCACACAGTTCACAGTAGATCTCCCCG
CCTTTTTTCGGCATGCTGGACTATCGCACGATCTAGCCCAGTGAGGCCATGCTGTTCGATACAGCAATCG
TCATGCAAATCAATAAGCAGAAGGATTTTACCCCTATGGCGCTGACTATGTACGGCATTAAAAATTGTGA
CACCATAAAGAAAGCGCGCCGCTGGCTGGAGGATCAACAGGTGGCGTACCACTTCCATGATTACCGTGCC
GATGGTCTGGATGCACAGCAGCTACAGCGTTTTATCGACCAACTGGGATTTCAGGCCTTACTCAACACGC
GTGGAACAACCTGGCGTAAGCTCAGTGAAGAACAGCGTGAACAGATCAACAGCAATACCAGTGACAGCAC
AGAGGCCGCTAAAAACCTGATGCTGGAACAACCAGCAGTAATTAAACGGCCTTTACTGATTACCGATGAC
GGTAATGCACTGCTTGGGTTTAGTATCGATAGCTATCAGAAATTTATTGCGGAGAACAAATAACGTGTCT
TGCCCAGTCATAGAGCTTGCTCAACAGTTAATTAAACGCCCTTCCCTCAGCCCGAACGACGAGGGCTGCC
AGGCACTCATGATTGAACGCCTGACGGCGATCGGCTTTACCGTCGAAGCGATGGATTTTGGCGATACCCA
AAACTTCTGGGCATGGCGCGGCACCGGAAAAACGCTGGCCTTCGCGGGTCACACCGACGTGGTTCCCAGC
GGCGATGAAAACCACTGGCAGCATCCGCCGTTTGAACCCATCATTCGTGACGGCATGTTGTACGGTCGCG
GCGCAGCGGACATGAAAGGTTCACTGGCTGCGATGGTGATTGCTGCCGAGCGTTTCGTCGCCGCCCATCC
AAACCATCAGGGACGTCTGGCATTTCTGATTACGTCAGACGAAGAAGCCAGCGCGGTTAACGGCACCGTA
AAAGTGGTTGATGCGTTGATGGCACGCAATGAGCGGTTGGATTACTGTCTGGTCGGCGAACCATCCAGTA
CGCATGTCGTGGGCGATGTAGTGAAAAATGGCCGCCGTGGTTCTATCACTGCGAATCTGCGCGTACACGG
GGTGCAAGGGCACGTTGCCTATCCGCATCTGGCAGACAACCCTGTTCACCGTGCCACACCGGCGCTCAAC
GAATTGATCGCCACCGAGTGGGATCAGGGCAACGAATTCTTCCCGCCAACCACGATGCAAATCGCCAATA
TTCAAGCGGGTACGGGTAGCAATAATGTCATCCCCGGCGAACTGTTTGTGCAATTTAATTTCCGTTTCAG
CACCGAATTAACGGATGTATTAATCCAGCAGCGTGTAGCGGAATTACTGGATCGCCACCAGCTTAATTAC
ACCATCGACTGGAAGCTCTCCGGCCAACCGTTCCTGACCGCACGGGGCGAACTGGTCGATGCCGTAGTGA
ATGCCGTCAAGCACTACAACGAAGTTACCCCAGAGCTGCTGACGAATGGCGGCACCTCCGATGGTCGTTT
CATTGCCCGCATGGGTGCGCAGGTGGTTGAACTCGGCCCCGTTAATGCCACGATCCACAAAGTGGATGAA
TGCGTCAGTGCGGCAGACCTGCAACTGTTGAGCCGCATGTACCAGCGCATTATGGAGCAACTCATCGCAT
GATGACGTCAGCGATGTTAACCGGTAAAAGCGCCCAACATCTGGTCGCCTTAGACGCTCGTCATCGTCTT
CAGCCAGAGGCGGTAACGGCGTTTCTGGCACTACAGCAGGCAGCAAAAACCGCAGGCTTCAACTTACAGC
CCGCCAGTACATTTCGTGATTTCGAGCGTCAGCGCCAGATCTGGAATGCCAAATTTCGCGGCGAACGCCC
TGTTATGGATGCCAACAGCCAGCCGCTGGATGTGTCATTTCTGGACGACGGTGAACGCTGTGAAGCCATT
CTGCGCTGGTCCGCGATGCCCGGTTCCAGCCGCCATCATTGGGGCAGCGATCTGGATATTTACGATCCCG
ATTTATTACCCGCAGGCAGCTCGCTCCAACTGGAGCCGTGGGAATATGAAGAAGACGGCTATTTTGCCGC
ACTAAATGTGTGGCTGAGCACGCACATGCATGAATACGGTTTTTATCGGCCCTATGCGCACGATCTCGGC
GGTGTCGCAGTCGAACCCTGGCATATCAGCTATTATCCATTAGCACAGTATGCGGAAGAGCAACTGACCC
CTGACCTCATTCTTGCCGCCTGGCAAGATGAAGACATCGCAGGCTACCATTGGCTTTGCCAACACTTACC
GCAACTGTTTACCCGTTACATTCATAACGTTGATGAGGCATGATTCATGGCATGGCTGGCTGATTACTGG
TGGATAATCCTGATTATCCTGATAGGCATGCTGATTAACGGCATCAAAGAACTGCGCAATGTTGACCATA
CGCGTTTTCTGCTCAACAAACCGAAATTGCCCCCGCATCGTGACAACAACGACAAATGGGACAATGAAGA
CGACGACTGGCCGCAGAAAAAGCCCTGACACCTGTCATCACCAAACCGCCTGCACACAAGCTAAGTCTCG
CGCTGCGGGGGGTTGGGTTATCACGTAGCGGGAACAAAACTTTCCGCCCGTTCCAGAAGAAAATCATAAA
ACTCTTTCGCACACACCGAAAGCTGGCGTTCTTTATCCGTCACCAGATAGATACCGCGCTGCAACGATAA
ATCCCGAAACGGGATAATCGCAATGTCTTTGTGCTGGAACTGGAACAGCGTCAGCCCCGTAACAATACTC
ACACCATAATTTGCCGCCACCAGCCCCATCATTGTGGTCAACTGACGCACTTCCAGCACGTAGTTAAAGC
CTTCCGGTTCGATAAGCTGATCGGTGTACTGCCGGATACTGGTGCCTTTGCAAAACCCAACAAACGGATA
CTGCACCACATCCACCACATCAACATTAGCGCGTTGTGCCAGCGGGTGCTGGTTATGGCAGATCAGATAG
AAGCTATCGGCGAACAGCATGCGGGAGCTAAACGTTCCCGGCGATGGCTGCCCTGCCGTCAGCGCCAGAT
CGGCGTGACCATCCAGCACCGCTTTCAGACAACGATCCCACTGTGTATCCAACAGCTCGACCTTAATCTT
GGGGTAAGCCCGGTGATACTGCGTCAATACCTGAGGCAACCATTCCACCGCCATTGACGGCAGTACCGCC
AACACAATTTTCCCTTTATAGCCGGTGGCATAAGACTTGATCTCACCGACAGCATCATCATGGGTTTGCA
CCAGACGACGGGCAATATCGATGAAATGGAGCCCATCAGCATTGAGTTGCACTTTACGGGTATCACGGTC
AAATAACCGATAGCCGACCTCTTCCTCTAACCCGGCAATTAATGAACTAAATGCAGGCTGAGAGAGATTT
ATTTTCTGGGCGGCACGTGTGAAATTATCAGTTTCTGTCAACGCGATAAAGGCCCGTAATTGTTTTATCG
ATAAGTTCATAGTGTTTTTATATAAATAAAATGAAGTCTCCGGTAAGAAAGGAACGAATTCAACAGAAAA
AAACCGCAACGACTGTTTTTATGATCCTTCCCGCATTTATTTAATTCCATTCAAACAAAATTCACCATTC
ATCAAAATGGACATCTTAGATAAATATCACAAACCATAAAAAACAATTAAGCAAAAAGGCCTAACTATAC
AAACCAAATCAACCAATTAACCATTAATAAGAAAAACAGAACAGTTAATACCATTAACAAATAAAATAAA
CCCATCAAATTTACGAATAAAACCATTTCGATTACGAGTTAGTATAAAGAGGGATGAGGGTGATAAAAAT
AGTGCAGACAAAAAATCAAATGACTCTGGGGTAGGCATTCATTTTTATTTGTTAATTATCACATGGATTG
TTATTGAGTTGTTTAATTTATTGTAAATAAAACATATAGACAACATACAGTACCCTAAATAATTCGCGTT
GCGTGAAGGCGGAAACCGAGCGAATCCCTAGGAACTTACTCAGGTAAGTGACTGGGGTGAGTAAGGGCGG
CCAACGCACAAGCAGCGTGAAGTATGGCGGGTAAATTATACTAATGAGGAGTTTTTATGCTAGCTCTCAT
CGGGGTGCTCACCATAGCTACCCTGCTATTTTTTATCATGACAAAGCGAATGTCGCCTCTGGTGGCGCTT
ATCGTTATTCCGGTTCTCGGTGCGCTCGCCGCAGGTAGCGGCACCGATACCGCGAAATACGTGGTGGACG
GCATCACCAAACTGGCACCGATGGCAGCGATGTTTGTTTTTGCCATCGCCTTCTTCGGTGTCATCACCGA
TGCCGGTATGTTTGATCCCATCATCAAAGGGATCTTACGCATGGTCGGCACCAGCCCGGTCAAAATCATT
ATCGGCACGGGCGTGTTAGCACTGATTGCGCACCTGGACGGTAACGGAGCTGTCACCTTCCTGATCACCA
TTCCCGCGATGCTGCCACTGTTTGATAAACTCGGCATGGATAAGCGCATTCTGGTCGGGATTACCGCACT
CAGCGCGGGTGTTAACTTCTTACCGTGGACCGGGCCGATGATCCGCGCCGCCGCCGCGTTGAACACCACC
ACGCACGACCTGTTCATTCCGCTTATCCCGGCACAGGTTTGCGGCCTGACGTTCATGGTGCTCATGGGCT
ATTACTGGGGCAAAAAAGAAGAGAAGCGTCTGGGATTGGCATCGGGTAATCCGCTGGCGGGTGGTACGCA
ATCCATCACGACTGAAGTGCATGTGAAAGAGCTGACCGATGCGGAAAAAGTGCTGCGTCGTCCAAAAATG
TTTTGGGTCAACATTGCACTGGTTCTTGCCGTGATCGGCACTATGGTGTTTACCAAAATTTCGCCGACGG
TCGCCTTTATGATCGCCCTAACGCTGGCGCTGATGTTCAACTACCCCAACGTTGAAATGCAAAAAGAGCG
CATTAACGCCCACGCCAAAGCCGCACTGATGATGGCTAGTATCCTGTTCGCTGCGGGTGCCTTCACCGGC
ATTATGAGCGGCACCGGTATGCTGAAAGCCATGTCGCTCTCGGCAGTCAGTTTCGTGCCGGAATCTTTTG
CCTCCCACATTCCGTTCATCGTCGGCCTGATCTCCATGCCGTTGAGTCTGGTATTCGACCCGGATTCGTA
CTACTTCGGCATCATGCCGGTCATTGCCCACACCGTGGACATGCTGGGTGTGCCGCCGATTCAGGTTGCG
CAGGCTTCCGTATTAGGACAGATGACCACCGGCTTCCCGGTTAGCCCGCTCACGCCGGCTACCTTTCTGC
TGGTCAGTCTGGCGGGTGTCGATCTCGCCGACCACCAGAAATTCTCTATTCCTGTGCTCTGGGCCGCCAG
CGTCATCATGACGTTCGCCTGCGTCATCTTCGGGGTCTTCCCCTTATAGAGAACATACGGTTTCCCATTG
ATTACGCCAACAGACACATTTCATTGATAAAGGTAAGTTTATGAAAACAATTCGTATTGGTTCCGGGGCT
GGTTATGCCGGCGATCGCATCGAACCGGCCGTAGAACTGGCTCAAAAAGGCGACATTCAGTATCTGGTAT
TTGAATGTCTGGCGGAACGTACTATCGCCATCGGTCAAAAGCAGAAGCAGCAGAACCCAGAAAAAGGCTA
CAACGAACTGCTGGCAGACCGTATGCACGCCGTGCTACCGCTTTGCCTGGAAAAAGGTATTAAAATCATC
ACTAATATGGGCTCAGCTAATCCCGTCGCAGCCGGTCAACGCGTATTAGAAATCGCCAAGGAACTGGGTG
CAGACAAGCTGAAGATTGCGATCGTCACTGGTGACGATGTGCACTCGGTGCTGATCGCACAAGATTCCAA
ATTGGACGAGATTGGCCAACCTGTTTCACGCTGCGGTAAAGACATTCTTTCCGCCAATGCCTATCTGGGT
GCAGATGCGCTGGTTGAAGCGTTGCGTCAGGGTGCAGACGTGATTATCGCTGGCCGCGTTTCCGATCCCT
CTCTGTTCCTGTCCGCGATGATGTATGAATTCGACTGGGCTGCCGATGACTGGGATCGTCTGGGCAAAGG
CACCTGCCTCGGCCACCTGCTGGAATGCGCGGGACAAATTACCGGCGGTTACTATGCCGATCCCGGCGTT
AAAGATATCCCCAACCTTGACCGTCTGGGCTTCCCGATTGCGGAAATTACCGAAGATGGCAGCGCGGTGA
TCACCAAAGTGGAAGGTTCCGGCGGCTGCGTCTGTGTCGACACCTGCAAAGAACAGTTGTTGTACGAAAT
TCACCGTCCGGACAGCTACATCACCCCGGACGTGATTGCCGATTTCAGCCACGTGACATTTACGCAAGAC
GGTGAGAACCGCGTGCGTGTACAGGGTGCGACCGGGCGGGCAAAAACCGACACGCTGAAAGTGTCTGTCG
GCTATCAGGACGGCTTCATCGGCGAAGGGGAAATTTCCTATGCGGGGCCCGGTGCAGTCGCGCGCGGCCG
TTTAGCGCTGGATATCGTCAAAGGGCGTTTTGCGCTGTGCCAACTCGACCCTCAGGAAGTACGCTACGAC
CTGATCGGCGTTGATTCACTGCACGGTGCACAGCGGTCGCAACGCAGCGAACCGTATGAAGTTCGCGCTC
GCGTCGCAGCACGCTGCACCTCCAGAGCACAGGCGGTGAAAGTGGGTAACGAAGTTGAAACGCTTTATAC
CAATGGCCCGGCAGGCGGCGGCGGTGTTAACAAAGCGGTAAAAGAAATACTGGCGATGGATTCCACCCTG
CTGTCTCGCGCCTGCGTCACACCAGCCGTTGATTATCTGGAGATTAAATAATGAAACTGCGTGAAATTGC
TCACTCTCGTACCGGCGATAAAGGAAATACCTCCAATATTTCACTGATTGCTTACCGGGCAGAAGATTAT
GACGTGCTGAAAGAGAAGATCACTGCCGAAAAAGTAAAATCCTGGTTCGCCGATATCGTGACGGGTGATG
TGGTTCGCTACGAGTTACCCAACATCGGTGCACTGAACTTCGTCATGTACGGCGCACTCGGCGGCGGCGT
CACCCGCTCGCTGGCGCTGGACATGCACGGAAAAGGACTAAGTTCAGCCATACTGGATATCGATATTTAA
TCCGATAATAGGGAACAGATGGGAGTTATTTAATTACCTCTGTTCCCGCTAAATAATTAACACTCGCCGC
TACGATTAACAGGTATTTATTACCTGCGGGATTCGCGCGGCCATTTTCAGAGCAACAACTTTCAGAGTAA
AAACACAATGAATAATAAAGTCATTGATGCCAGCCATTTTCGTTCTTATTTATTCGACGGAATGACAATT
ATGTTCGGTGGTTTTATGGGCGTCGGAACACCGAAATTATTGGTAGATGAAATCATTAAATCCGGCGTCT
CTGATTTAACCCTGATTGGAAATGATACTGGGTTTGTCGATACCGGCGTTGGGCCGTTAATTGTCAGCGG
TCAGGTAAAAAAACTGATTACCTCGCATATTGGGACGAACCCGGAAACCGGGCGCCGTATGCTCGCTGGT
GAACTGGACGTAGAGCTGGTGCCACAAGGGACGCTGGCGGAACGTATTCGCAGCGGCGGCGCGGGCTTAG
GTGGTTTTCTGACACCGACTGGCGTTGGCACAATCGTCGAAGAAAATAAACAAAAAATAACCATTAACGA
TATTACCTATTTATTAGAACTGCCCATTAAGGCAGATCTCGCCATATTACAGGCCAGCATTGCCGACACC
AGCGGAAACCTTATTTATCACCTCACCGCCCGTAATTTTAACCCACTTATTGCGCTTGCCGCGAAGAAAG
TCGTGGCGCAATGCGAGCAGGTTATTCCGGTTGGCCAACTGGCACCAGAATGTATTGTCACCCCAGCGGC
ACTGGTTGATCACCTTTATTTGGGAGAAAAATAATGGATGCGAAAGAATTAATCGCCCGCCGCGTCGCAC
TGGAACTGAAAAACGGCGACGTGGTGAATTTAGGCATTGGCTTACCCACCAAAGTGGCGAATTACGTGCC
GCACGGCATCGAAGTCACTTTCCAATCGGAGAACGGCTTTTTGGGGCTCGGTGCGGTTACCGAGCCGGAT
GGCAATCTGGTTAACGCCGGGGGGCAAGCATGCGGCATGGTGCCGGGTGCGGCAATGTTCGACAGCGCTT
TTTCTTTTGCGCTGATTCGCGGCGGCCATGTCGATGTTTGCGTACTGGGCGGCTTGCAGGTCGATGAACA
CGGCAGCCTCGCCAACTGGATGGTACCGGGAAAAATGGTGCCAGGCATGGGCGGCGCGATGGATCTGGTT
GTCGGGGCGAAGAAGGTCATCATCGCCCTTGAGCACTGCGCCAAAAATGGCGATGCAAAACTATTGCATC
AATGCACCTACCCGCTAACCGCCGCCAATAAAGTCAGCATGGTCGTCACCGAGTTAGCCGTCTTCCAGTT
TATCGATAGACAAATGGTGCTGACTGAAATCAGCCCTGATATCACCGTGGACGAACTGCGCCAAAAAACC
GAGGCGAATTTCATCGTGTCCGCCGATGTAAAACCCTTCAGCATTCATTAATCGAGGCGATCATGAACGA
CTCCATTGTTATTGTTAATGCCAAGCGCACCGCAATTGGTAAATTTGCAGGCAGTCTGGCCAACACCTCT
GCCATCGAGATGGCCTCTGCCACCATCCGCGACTGCCTGTCGACGCTGCCGGACACGCTGGCGATCGATG
AAGTGATTCTCGGCAACGTGCTGCAAGCCGGTCTGGGACAAAACCCCGCGCATCAGGCCAGCCAAGCTGC
CGGTCTGTCTTTTGAAATTCCTTCGCTGACCGTCAGCAAAGTATGCGGTTCCGGCCTGAAAGCCGTTGTG
CTGGGTGCACAGTCTATTCTGTCCGGCGATAATCAGGTCTGCGTGACGGGCGGAATGGAAAACATGAGCG
CCGCGCCTTACCTGCTGGAAAAAGCGCGCCACGGCTACCGCATGGGAGATGGCAAGCTCGTTGACATCAT
GATTAACGACGGCCTGTGGTGTGCGTTTAACGATTACCACATGGGCACCACGGCGGAAAATATCGCCGAG
CGCTATCAGCTCACGCGAGAAGAACAGGATCGGGTGGCGCTGGCGTCGCAGCAGAAAGCGGTCGCCGCGA
TTGAAGCGGGTCGTTTCAAAGCCGAAATTACCCCACTGTCGCTGCGTAGCAAAAAAGAGACACGGATTTT
CGATCGGGACGAGTTCCCTCGCGCAGACACCACGCTGGCGTCGTTGACAGCGTTACGTCCGGCATTCTCC
GCGAATGGCACCGTCACCGCTGGCAACGCATCCGGCATTAACGATGCCGCCGCGACGCTGGTGTTAATGC
GTGAATCCGAAGCGAAAAAACAGGGTATTACCCCGCTGGCGCGTATCCGTAGCTGGGCTTCGGCTGGCGT
ACCGAGTGAAGTCATGGGTCTGGGACCAATTCCGGCGACGCAGAAAGCGCTGCTCAAGGCTGGGTTGACG
ATTGATGATATTGACCTGATTGAAGCCAATGAAGCCTTTGCCGCGCAGTTTCTAGCCGTACAGCGCGATC
TCCAACTAGACCCAGAAAAGGTGAATGTTAACGGCGGTGCGATTGCATTGGGTCACCCTATCGGCGCGAG
CGGTGCCCGTATTCTCGTTACGCTGGTACATGCGCTGCACAGCTATAACAAAACGCTGGGGTTGGCGACG
CTGTGCATCGGCGGCGGGCAAGGTATCGCCATGATCGTCGAGCGCGTTTAAAGCGGGTTGTTGGTCGAAA
CGTGTGTCAGAAAATAAAGTAATCTGACCGTCGACAAACCTATTTGCAGAACGAAAACGGTAGTAACGGA
ATAGAAGAGTAAAGCGTTTGCGCCATAGACAAAAACGTCAGGAACGTTTTTGAACGTCGCTTGCGACGGC
CCTGCAAGGGTGAATCTCAGGGATGAGATTCATATCTGCGCAAGCCGAGCGCACAGGGATGTGTTTACAG
CGTCTTTACGATCTATCCGTTACTACCGCTCTACGGACGGTTTTTATTGTTTTAACTGGGGAACAGCAGC
ACAACTCCTCGGTTAAAACGTTTCCCAATTCGCATTCGATGATCCGGCTGACGTGGGTTTAGGCAGAAGC
GATTTCGGTAATGCAGCCGGAGAAGGGGCACTCGCCACACGCGGTTCCTGCGCGGCCGACTGATTAATTT
TGAACACCTCAACGGCGTTCTGCAAAAATCTAGCCTGCTCTTCTAATGCCGCTGCGGCAGAAGCCGATTC
CTCAACCAGCGAAGCGTTTTGCTGCGTGACGCGATCCATTTCATTCACCGCCTGCCCGACCTGATCGATC
CCCCGGCTCTGCTCGTCCGAGGCCGATGCGATTTCGCCCATGATATCCGTTACCCGGCTCACGGCACTGA
CGATCTCCTTCATCGTCTCGCCCGCGTCTTTTACCTGCAAAGAACCGGTATTGGAACGGCTAACCGAATC
GTCAATCAGCACTTTGATCTCTTTTGCGGCCTGCGCACTGCGCTGTGCCAGTGTGCGTACTTCACCTGCT
ACCACGGCAAAGCCGCGTCCCTGCTCCCCGGCACGCGCAGCCTCAACCGCCGCATTCAGCGCCAGAATAT
TGGTTTGGAAAGCAATACCATCAATCACGCTGGTAATGTGGGCGATTTTTCGTGAACTATCAGAGATCTC
ATCCATCGTTTTCACGACGTTATTGACCACAACCCCCCCCTTATTCGCCGTCTCTGACGCACTTTTTGCC
AGCAGCGTGGCCTGACGCGCGTTGTCTGAGTTCTGCCTCACCGTTGAGGTAAGTTGTTCCATGCTAGCAG
CGGTTTCCTGTAGCGAGGCGGCCTGTTGCTCCGTGCGCGAAGACAGATCATGACTGCCCGCTGAAATTTC
ACTGGCACCCGAGTGAATGGAGTGGGAACTGTCGCGCACCAAACTCACGGTACGGGTTAATGACTGCTGC
ATATGGTGCAGACCCGCCGCCAGTTGGCTCATCTCATTACGCCCGCTAGCATCAATATGCAACGTCAGAT
TACCTTCGGCAATGGCGCTAATATGCCGCATGAGCGTGCGCAGCGGATGTAAAAGAATACGCTGCAATCC
GATCCAACTGAGGATAATCACCAGCACGACAACCACGGAGAGTGCGCCTAAAAGCCACAGCATCGTTTCA
AACGCGACGTGGTTTTCCTGTAAGCCATCGTCCGACAACTGGTTTTGGGCCGCACGCCACGTAATATAGG
CATCCTGCATCGCCACGTTAAACGGCGTCGCCCCACTGCTCAATTTCATCGCTGCCCCCGCTAGCCCACC
GGAAAGCGAATCAACAATGTCATTCAGCAACTTATCGTAGGCGGTATAACTCTCCTCAAGCTTTTTAGAT
AATGACTCATCCAATCCGGGCGTATTAGGCAGGGACAAATAATATTTATAGCTACTCTCTGAAGCGACCA
GTTGCGATTTCGCCTGCTGTAAGAGTGCCTGCATAGCTTCTTTATCCGCATTTCCCATCATCATGTTTTG
TATAATAGAACCAATCGCGATGCGTGTCTGATTCATCATAATCCAGGCATCGGTAAAGGCGGCCACATTC
TGGTTAGAGCGTTGAGAAACAAGGAAACTGTCTTTATCGTTCATCAATGCCCGAACGGATAGCGCCCCGG
TTAAAAATTGAGATACACCTAATACAAACAAGAGAATAACAAGGATGGTAATGACTTTAATACGCTTAAA
CATGGCACACCCTCTTTTTCCATAAGGATGTGATAGTTATATCCGAAAAAATAAGGAAAATATTGAACGT
TCAACACAAATCAAAACATTGCCGATATTATTTAACATCCCAATATGGATTATATTATCTTTAATATGGA
TAAAACCTCACGTCTGAAAACATATTATAAATTTAATATATGCAGGCCGTATTAGTTATCAAAATAACCA
ATAAGATAATCTGATGGCATATCGTCCACACCCTAAATAATTAGATGACAAAACGTTAGTGTATTGAGCA
ACGCGGTACGTTGGCCTGAAAAGCCAACGCACAAAACGCTTGAGTATAATAGGATAGGTTTTATTTGAGG
TAGGCCAATGCCTGTTTCAACATCCGTTCATCAATGCCGTGCCCAACACCGGGCACACTATCCAGCGTAA
ACAACGTCCCCAGTTCCTGAAAGCGGCGGGAGGCAGCATGCGCATGCCCAACCACAATGACACCGTCCGC
TTCACCATGAATCAGATGCACCACAACATCGGCAAATGCGGTCTCCGGTAAAACAGCAAAGCGACCGCTA
AAAGCAATAATGTGTCCAGCGAGTGAGGCTTCAGATTTCAGCGCCTCCAGCGACATAATGCTCCCCTGCG
AGAACCCCACCAGCACGGTTTGTTCTGCGCTAATGCCGGTTTGCTCCTGCCAATCGCGCACCGTCTCAAT
AAAACGCGGCAGGTTTGCTTCAATGCGCGATAACCGATTATCTTCCGTCACGCCCTGAACAGAGAACCAC
TGCCGCCCGTCACCATAGCCGGTACTAAATGGCCCACCAATGCTGACCACCATCGCCTGCGGTAATGCGG
CAGCAAAATAGCGCCCAATTTGCGCCATACCTGCCGCAGTATCACCCACGCCATGAAACAGCAGAATTAA
GCGATTCACCTCAGAGGGTTGCTGAACAACAATATAATCTTGATTCACGTTTCTCTCCTGACGTCGTGCA
CCGAACGCGTCATCTGCCGACAGTCGTCATAAAATACGGTTAATTCTCACTATACGCCGCACGCTGACAG
GAGAAATCGGGAATTACTGAACGAGATGTTCCATTTTTTGCAATGACAGAAGGGCATCAGCTAGGCGCAC
CGTCAGTGCGGTTTGATAATACGGATCGTTGAGGCCGGATCGTTCACCAGACAACGTGCCGGCCGCACTG
GCCGTTTGACCAATCCACCACCGCAGTTGGGGCAGACGTGGTGAAATACGGAATCCGCACAGTCTGGGCA
GAATGTACATTCGTAGGAGCAGATATAGGTTTCGGCATCCGGCGGTAAATCACAGTCACAGTGTTCACAG
TTAGGGCGTAATTCCAGCATCGGCTTATCCTGATTCAATCAAATACGGTCGCTACAACGTAGCAGATCCC
ACCACCCTGCGTGAATCCATTTACCGCACAGTGCCAACATCAACGTAGTGACATCACGCCTGCGGGGAAG
AAAAACGCCGCCATTCCGCTATCCGTAAAGAATCAGTAAAAAATACGTAGAAAGCACGCGAGCGCTACGC
TCTCCACATAAAAAACCGCCTTCCATCGCTCCATACTGGCTGCGCATATTGGTCTGGCTTTATTGGTTTT
AGCCGGATACACAGGAAAAGGTGGTACGGGTAATAACATCACCCTTTCCGGCAATTCAACCACGGCCACG
ACACAATGGTCGCGTTGACTGCAGGACTCAAATACAGCTACCTGTCCACCGGCGGCTTTACGGATACCAG
TAGCGCATTCGGTCTGACAGGGGGTTAATCTGCGTGCTCCGCTGCAATGGAATCAGGGATGAGGCGTATC
ACCCGGCGAATGGACAGAAAGCCCTCATTGTCGCCAGCGCTCACAGCGTTGCACATCGAGATCGATTAGC
GCACTGGCAGTTTCTTCTCGCCAGCGTTTCAAAAGCGCTTTCTTGCCCGTTAGCCCCAGCATAGTCGACA
TTTGCTCACCGTCACCGGGTTTCTCCGCCAGCAGGCGTAGCGCAGGCAGCGGCAATGAGGTGTGAACTAA
CAGACGACAGATCGCGGCGAAGCTGGCTTCCATCGGTCGATTTGCAAAGGCAAATCCCGCCAGTTCACGC
CAGTCGTCATCATGTAACGTAATACTTTCGGTATCTAATGCGGTATTTTCTGTCTGCGGCAGTGCGAGGT
TCAGCGGGATCATGCGCTGTAGCCAATACCAATCACGTGCTAATTGCTGACTTCCCTGCGCCATCAGTTT
ATGCCCCGTATCACTCAGCGGCAGTATCGCCATCGCGCAGTAGCAACCGCTGCTGGCCTCAAGATGGCTG
CCGATACGCACCAATTGAAACCCACACGACTGCCAGAACGCCCACAGTTCTGGCTGATAGCCGAAACTGA
CTGACAGGTAATCCATCCCCTGTTTTTGTGTTTCGCGTGTCTGCTCGGCGATTAATGCTCGCCCTATCCC
CTGTCGGCGAGATGACGATGTCACCGCAATCCTACTGATGCGGCGTGAACGCAGCGTCGGTGCATTCCAC
AAGCCAGCATGCGCCGCCAGTGATTGGGCGACCAGATTACCGCGCGGGCGTCGTCGCCCCGCCCACACCT
CATGAGCCAGTGAGGCAGACAGCCCACCTTCCTCCACCAGCCACAGTACGCCACACATCTCGCCCGCTAC
CTGTGCGCTGGCGATGTGCATACCCGGCGCATCCATCAGGCGGCGTAAATCCAGCGGCGAGGTACGGTAA
TGCGCACTGCACAATAGCGCGTAGCACCATGTCAGGCGTTCGGGATGTGTTAGCCAATCGGCGGCACGTT
CAGTACGAATATCCAGTTCGACAGAGGGCAGAACCAACGAACCAACAACAGGGCTCAGCGGAGAATGAAA
CGAGGTAGGTTCGTTGAACAGCAACACCTGATCCAACACCCGCTCCAGCGGATCGTTGACTGCCCAGCGC
AGCGGATCGTCCAGCGTAAACGCCCGCCACTGCGGCAAAACAGCACAAAACTTCAGCAAAAAACCCCGCC
CGGTGCCTTCATAGCCCTGCACCGTCGTGGTCATCAGAATACGGGAAAAATACGGCAGCAGCGCGGCGAG
CACAGCAGACGGGATCGCTGCGGCTTCATCAATCATCAGCCAATCGATATCGGGTGCACCATGAAGGCGG
CACTGCGCCAATAGCGCATCCGGTGCCCAAAACTGCGCATCAGCACGCGCGTGCTGTTGCAGGATATCCG
TCGCTACGCGAGAAGGTGCGGTGACCCAGCAGGTTCCGCGACTACGCTGCGTTAGCATACCCGCCAGCGT
CGATTTTCCCCGCCCGCGCGGTGCGGTAATCACAAAAATGCCAGACTCGGCGGCACTCAGTTCATGCAGA
ATGTGCTGCTGTCCTACCGTCGGTTCGCCATGCGCAGGCTGCCAGTCGGGCCGCTCAGTGAGAGAGCGAA
TCGCTAATTCCGTCCCCTGTTGCCAGAGCACCACGTCCTTATCGGCCAATAACTGGCACTGAAAATGCTG
GATAAAGTGCGGGGTGGCAATCGGCTGTTGTTGTTCGCTCCAGCGCAGGCTGTCTTCATCGGGTAAGGTC
GGCCATGACGGCCACGACGGTACCAACATAATCAGCCAACTACCGGCCTGTAGCGTGCCTGACAGCATCG
CCAGCGCCTCGACATCCACGCCTTTACGCGCATCAAACACCGCGTGGAGAAACTCCCGTCCTAGCAGCGT
GCGCACTCGGCTGGTGGAGAGTGAAGTCACGGAACCCGGCGCGTCTTCGCTAACCCATAACCAGTCGCCC
GTGGACTGACAACTGAGCGCCAGCGCCTGTGCTTCACACCAGTTCGGTTCACCGCTCAGTACCAGCAGTC
GCCGGATGCCATAGCGTTGCTGCTGGTGTTGGCAATGGAGAAAATCACGCAGCATCATCACACGCGCCGG
ATCAGTCAGGTCTTGCCGATTAACAGAGAAAGCAGTCCTGCGGCGATCAATGGCCCAACGGGAACACCGC
GGAACAATGCCACGCCCATGACTGTTCCCACCAGCAACCCCGCCACAACGGAGGGTTGGCTACTCATCAA
CGACACGCCGCGTCCGCCAAGCCAGGACACAACAACGCCAATCAGGATCGCCAGCAGGGATTTCCAGTGC
AGGAAGGAATGCATCACTTCACTGGCGGTAATTTTTCCGCTGGCAATCGGTGCCATTACGCCAATCGTCA
GCACCACAATACCGATACTTAAACCGTATTTTTCCACCCACGGGAAATAACTATTTAAGGGGGTGATGCG
TATTGCCAGCAGAACCAGAATTGCCAGCGTGACGGTCATGTTGTGGCTGATAATGCCCAGCCCCGCCAGA
ACGAGCAGAATTAACAATGTTGGATCGAAGTAAGCCATGGATGCGAGTCTGTCGAAAGTAGTCAAGGTGG
CGCGTTAAGCAAACCGTGATGATAGCATTAAACGGAGTGAGGGGCAGGTCAGCAAATCATTCGGGCAAAG
ACGAGAATAGAGAGGCGGCTTTTCGAGATAATAATCGTTAAAACATTCAGGTCGCCAGCCTATCGCCGAC
TGACGGCCTGAACGTAAACGATTGCGCAGTTAGTCTAATTTTACGCCGATACGGTGCGCAACTTCTTCAT
ACGCTTCAATCAAACCACCGAGGCTTTGACGGAAACGGTCTTTATCCATTTTGTTCAGCGTTTCCTTGTC
CCACAGGCGGCTACCGTCTGGTGAAAACTCATCACCCAGTACGACTTCACCCTTGAACAGACCAAACTCC
AGTTTGAAATCGACCAGAATCAGCCCGGCGTCGCCAAACAGTTTGCTCAGCACATCGTTCGCCTTGTAAC
TCAGCTCTTTCATGCGAGCCAGGTTCTCTTCGCTAACCCAGCCAAACGTCTTGCAGTAAGATTCGTTCAC
CATTGGGTCATGCATCGCATCGTTTTTCAGGAACAAATCGAATAACGGCGGATTCAGCGCAATGCCTTCT
TCAATGCCCAGACGTTTTACCAGCGACCCTGCCGCACGGTTGCGCACGACACACTCGACTGGCACCATCT
CCAGCTTTTTCACCAGCACTTCATTGTCAGATAGCAGGCTCACCATTTGTGTTGGGATTCCGGCTTCTTC
CAGTTTGCTCATGATGAAATGGTTGAACTTGTTATTTACCATTCCTTTACGGTCAAACTGCTCAATGCGC
GCACCGTCTCCTGCTGATGTATCATTGCGGAACTCCAGCACCAGTAGATCGGGATCTTCGGTGGTGTAGA
CAGTTTTCGCCTTTCCACGATACAGCTCAGCTAGCTTTTGCATCTTTAATTACTCCACACAGTGAGGGTC
AAAAATACGACCCGTATATTTAACGCTTCCCCGAACGGTTGCCAACAACGCCCGCCAATTCGGGTAGAGA
GGTTGAATGAAGAAGGGCCGGATAATCCGACCCTTGGTTTATGTGTTATTTACCGAACGCCGCCTGGAAT
ACGGCCACCAGCGCATCGTTCTGAGACTGGGTTAGCGTATGCCCTTTGGAATCGATAAATTGCAGACTGC
TGCGGTTATCTAAATCGCCGACCTGCAATTTGTAATCGCCGTTAGGCAGTTCAGGGTTTTTCGCGCCTAA
GTCATCCCAGGTTCCGCCACTTGGTGCACGATACGTGACAGAGACAGAGCCTTGCGGACGGCTGCGATCG
TTCACCTTCATACCGATTTTGTCCAACGCGACAGGCAGACGATCCCACACTACCGTGTACGAGCCGCGCA
CAACCAGCAGTGGCAGGCCTGTGTCATCCGCGCCGCTCTGCACATCCAGAGAACCAATGGTGCGGTTTGC
CAGCGCATTTTCGCGTGCGGTTGCCTGAGAGTCCAGACCATTAGCGAGAGCATTCAGCATCAGACTGGCG
TAGCGCTGAGCCTGATCGCCCGCCGTCACCGGTTGGCCGTTCAACTGTAATCCCAGCAGTTTCACGATTA
AAGCAACTTGATAGCCCTGCTGCTGTACGGAAATCTGATAACGCCCCTGATACGGTACGTCTTCATCTTC
TCGCGGCCATGTGATCCAGTCAGTCGTCAGCGTTTGGCTGGCATCCTGACGGCTGGCGATGGTGAACGCT
TTATCTTGCAGCACGCGGATAACCTGAGACCAGAGTTGGCTGTTTTGCGCGCTGTTTTCTAACAGCAGCG
TTGCCGTATCCCCTGAGACCTGGGTACGCGAACCATTCAACAAAGCCAATGGCTGCACAGGAGGACGAAT
ATCCAGTGCCTTGCCGACCGCGCCATTCAGGGTAACCGGTGGTATCTCATAAGCCCCATTCTGCAGCGGT
AAAATCATCCCGGCAGGCGTATTCAGCGCGTGATGCTCAGGCGCTTTCAGATAGGATTCATCACCACTGA
CCTGACGCTTATAGCGCTGATCGCTGGAACAAGCCGCAAGCAACATCACGAGTGATAGGCCAACGACTTT
TGCCACCATCGACTTTTGTAATGAATAACGCATTAAATCTCCCTAACGATTACAGCAAACCCGCTTGCTT
AAGTGCCTGCCCCATCACCGCACGGCCGGAATCGGTCAACGGTGTCATCGGCAGGCGCAGCGTATCGGTC
GCTATGAGTCCCAATTCCTTACAGGCCCACTTCACCGGAATAGGATTGGGTTCAACAAATAATTTCTGAT
GCAGTGGCATCAGGCGCTGATTCAAACGGCGCGCTTCAGCAAAATTGCCCTGCGCCGCCAGCTTGCAAAG
TTCTGCCATTTCACGCGCAGCAATGTTCGCCGTTACGGAAATCACCCCTTTACCGCCGAGTTGCATAAAG
TCTAACCCGCTAGCGTCATCGCCGCTCAGCAAAATGAAATCTTCACTAACCAGCTCTTGGATCTGACTTA
CCCGACTTAAGTTCCCCGTCGCTTCTTTGATTGCGACAATATTTTTCACTTCAGACAAACGGGCAACCGT
TTCTGGCAGCATATCGCAACCAGTACGAGAAGGTACGTTATACAGGATTTGTGGCAAATCGGTATGTTCG
GCGATCGCTTTGAAGTGCTGGAATAGCCCTTCCTGCGTCGGTTTATTGTAATACGGTGTCACCGTCAGGC
AGCCAACAACGCCCGTACCATGAAACCGTTTAGTCAGTGAAACGCCTTCAGCAGTCGCATTCGCGCCGGT
TCCAGCGATAACGGGAATACGCCCGTCACTCAGCTCCAGCGTCAGCAACACGACATCGCCATGTTCGTCA
TGGCTCAGCGTGGCGGATTCGCCCGTCGTGCCGACAGAGACAATCGCCGATGTACCGCTAGCGACATGAT
AATCAATCAGTTTCTTCAAGCTCGCCCGATCGACAGCGCCTTTGGCGTCCATCGGCGTAACCAGCGCAAC
AATACTTCCCGTAAACATTGGCCATCCCCTCCACAAACAAGTGCTTCATGGTACTTTTGACCTCTATGCA
AAAGCAAGCGGACAAGGGCGTTGTAGGTGCCTGACGCAGGTTTTTTTATGACGCAGCAAACGAAATTAAA
AATGCTTCTAACGTTTTGGGAAAATAGACCGCGTAAATCGAGCTAAAAATGGCTCCAGGCTTTTTACGGC
GGGCTATCCCTGCCCGCCACCCTTCGGACCGCCGCAAGCGGCGTTAAAAATTGCTCCAGTTTTTTATGGC
GGGCTATCCCTGCCCGCCACCCTTCGGGCCGCCGCGAGCGGCGTTAAAAATTGCTCCAGGCAATTTTTTA
TGTTTACCATGTATTCATGGGAAAAAAGACAGGAAGCATGATGTTGCCAAGCTCACAAGAACACTATCTG
GTTATTACCGCGCTGGGAGTCGATCGCCCCGGTATTGTCAATGCGATTACCCGCCACGTCAGTAGCTGTG
GTTGCAATATCGAAGATAGCCGTCTTGCCATGCTGGGCAAAGAGTTCACGTTTATTATGCTGCTGTCCGG
TAGCTGGAACGCCATAACGCTGATTGAATCTACCCTGCCGCTGAAAGGCGCGGAGATGGATTTGCTGATT
GTGATGAAGCGGACAGAGTCACAGGCCAGCCAACCAACGCCTTCCACCGTTTGGGTGAAGGTTGACGTCG
CCGATTCTCCTCACATCATTGAACGTTTCACTGATTTGTTCGATTCCCACCAGTTAAATATTGCTGAATT
AGTTTCAAAAACGCAGCCCGCAGAGGGTGAAAAACCGCCACAGTTGTATATTCAGATTGCCGCGCACAGT
TCTGCAACGCTTGATAGCTCAATTATTGAACCAGCCTTTCATCAGCTATGTACAGAATTGCACGCACAAG
GCAGTATTAGCGTCGTTAACTATGCCCGATAGCATAACGCTGAAAAATTATGGGTATATCCACAGCATGA
AGAGAAACAAGACGGAGAGTCGTGATGAACACACTGAAAGCCGGTGATATTGCACCGAAATTTAGCTTGC
CCGACCAGGATGGCGAACAAGTAAATTTAACCGACTTCCAGGGACAGAAAGTGTTGGTGTATTTCTACCC
TAAAGCGATGACGCCAGGATGCACCGTTCAGGCTTGTGGCCTGCGCGATAACATGGATGATTTGAAAAAA
CATGGCGTTGAAGTTCTTGGTATTAGCACGGACAAATCAGAAAAATTGTCCCGCTTCGCCGAGAAAGAAG
TCTTAAATTTCACCCTGCTTTCTGATGAAGACCATCAAGTTTCAGAAGGGTTTGGCGTTTGGGGAGAAAA
AACGTTCATGGGGAAAACCTATGACGGTATTCATCGCATCAGCTTCCTAATCGATGAAAACGGCAAGGTA
GAGAAGGTTTTTGACGACTTCAAAACCAGCAACCACCACGACATCGTTCTCGATTATCTGAAAAGCGCCT
GATTCGTCGTTTTTCAGACTTTCCACCGGCATCGTGATTGATGCCGGTTTCCCCACCGTTCTCTCTCTTC
ACCACGTTTTTCCCGCTGGGGCATTTCTTTGTCTGCCATCGCTGGCTAAGATAGTCGGCAGAATGATTTC
ACGTTAGCTGTTGATAAGGTTATCTTCCGTTATGTCTATTCGGTTAAGAAAAACGCTCATGTCCGTCCTG
CTCGGAGCATTATTGGCTGGCAGCCAGCTTCCTGCTCAGGCCGACACGCTAGATCGGCTGCCGGATATCG
GCACCACCGCAGGCGGTACGCTCAGTATCAATCAGGAATTGGCTATGGGCGATTTTTACGTCCGCCAACT
GCGGGCGGGCGCGCCGCTTATCAACGATCCCCTGCTGTCTAATTACATTAACCAGCTCGGTAACCGATTG
GTCAAACAGGCCGATTCAGTGCGCACACCGTTCCATTTTTATCTGATCCGTAATGACGATATCAACGCCT
TCGCCTTCTTCGGCGGCAACGTAGTCCTGCATTCCGCCCTGTTCCGCTATGCCGATAGCGAGAGCGAGTT
GGCCTCCGTACTGGCGCATGAAATCTCTCACGTCACCCAGCGCCATCTCGCACGTAGCATGGAATCTCAG
CAGCGCAGCGCCCCACTCACCTGGGTCGGCGCACTCGGTTCTATCCTGCTGGCGATGGCTAATCCACAGT
TAGGAATGGCAGCGCTCAGCGGCACGTTGGCAGGTGCACAACAAGGGATGATTACGTTCACCCAGTCGAA
TGAACAAGAGGCAGACCGCATCGGGATCCAGGTGTTGCAGCGGGCAGGTTTTGATCCGCAAGCTATGCCG
AATTTCCTGCAAAAGCTGGCTGATCAATCGCGCTATGCCTCCAGGCCACCAGAAATGCTGCTAACTCACC
CATTGCCAGAAAGCCGCCTGTCTGACGCCCGCAACCGCGCCAACCAGATGCGCTCAACGCCGGTGCAGTC
CTCTCAGGATTTCCTGTTCGCCAAAATGCGTACTTTTGGTATGTATGGTGCACCGGATCGTCCGCTGAAC
GACGATCTATTAGTACAGTGGGAAAAAGGTAACGTGCGGGAGCAGTTGGCTGCGAAGTATGGCCGTGCGA
TTCAGTTGTATCAGGCCAAGAAGTACGATGAAGCGCGTAATGTGCTGCAACCGCTGCTAAGCAGCACACC
TGACAATCCGTGGTTTCTGGATATGATGACCGATATCGATCTGGGACAAAACCGCGCCACGCAGGCGATC
GCCCGTTTACAAAATGTGTCCGGAATGCAGGCTAATCCAGTACTTCAGCTTAATCTGGCCAATGCTTATG
TGGAAGGGAAACAGCCTGCTGCCGCTGGCAAAATACTGTATCGCTACACCTATGCGCACCCTGACGATCC
GAACGGCTGGGATCTATTAGCGCAAGCCGCAGCAGCCCAAGGGCAGCGCGCAGAAGAACTGGCCGCACGT
GCAGAGAGTCTGGCGCTTAATGGCCAACTCGATCAATCTATTCGGTTACTGAGCAACGCGAGTTCATTGG
TCAAATTGGGCAGCCTGGAGCAGGCACGCTACGACGCCCGCATTGACCAGTTCCGCCAGTTACAACAGCG
TTTCCGCCAGTACCAGAAATCCTGATAAGGAGCATGACAATGACACTGCTTTCAACCAAAGCATCCGTGA
CGATTTACCACAACCCGCGCTGCTCAAAAAGCCGTGAAACGCTGGCGCTACTGCAAGAGCACAAGATTGC
CCCTGACGTCGTGCTCTATCTCGACACGCCGCCCGATGCCGCAACGCTGGCTCAGCTTATCCAGCAGTTG
GGCTTTAGCAGCGCACGCGAGTTGATGAGAACCAACGAAGAGAGTTATCAGCAGTTGGGGCTATCGGACG
CTGCGCTGACGGAAGCGCAACTTATTCAGGCGATGATCGATAACCCGAAACTCATCGAGCGTCCTATCGT
CGTGGCACAGGGCCAGGCACGTATTGGCCGCCCGCCGGAGCAGGTGTTGGAAATTCTGTCGTTGTGAACA
ATAGTTGTGAACGATAGTCGTCGGCAATCCTCAGCGACGATCGTCAACGAGCGATCTCCCGCTACAGCCC
GAGGATCTCTTTCACAAAGGGAATGGTCAGCTTGCGCTGTGCGGTGATGGAAGCGTGGTCAAGCTGATCG
AGCGTCATAAATAACGTGCGCATTTCTCGATCTAAACGCTTAAGCAGAAAACGACTCACGTCTTCCGGCA
ATTCGAACCCTCGCAGTCTGGCACGTAACTGTAGCGCTTCCCCTTTCTCATCATCCGACAACGGTTGTAG
CTTGTAGATTTGTCCCCAGTCGAGGCGGGAAGCCAGATCGGGCAGACGTAAATTCAACTGACGCGGCGGA
CGATCGCCGGTAATCAACAGCCGCGCACGTCCCGTTTCCTGAATGCGGTTATACAGATTAAACACCGCCA
TTTCCCATTCTTCATCGCCTGCAATAGATTCGATGTTGTCGATACAGACCAGCGCCAGTTGCTCCATGCC
TTCCAGCACGCCCGGCACAAAGTAGGCGCGTTTATCCAGCGGCACATAGCCCACCGCGCGTTCCTGACGC
GACAGTTCGGCGCAGGCAGCATGTAGCAAATGGCTGCGCCCGCCACCTTCGCGTGACCAGAAATAGATAT
AGCTACCATGCTCTTGATACAACGCATTGTTGACAGCGGCAAGAAGAGACGCATTTTCACCCGGATAGAA
ACTGGCAAATGTTTCGTCATCGGGTAAGTAGAGTGGCAATGAAAGCTGTGCCGGCGTGTTCAGAATCACC
TCAAGCAAAACGGGCGGGAAATCGGATCGAGTTTACCACAGAAACCTGTCACTGTTGAGACCGCGATATA
CGCAGCCTCAACAGGGGGACTAACGCGGCTATGAACGCACGTCATTCTCTTCCGGCGCATCGAGGATCTC
TTCCTCTTTGCGGAACAGGCTGATGACCTTAAACACCAGACTCATACCGATGCCGACAACCGTCGCCAGC
GCCATGCCTTTCAGCTCGGTCGATCCTAAGTGCACTTTCGCGCCGCTAACACCGATGATCAAAATCACGG
AAGTCAGGATCAGGTTTTGCGCTTTGTTGTAATCCACTTTGGATTCAATCAGCACACGAATACCGGACGC
ACCGATCACGCCGTACAGCAACAGCGACACGCCGCCCATGACGGGAACCGGTACAGCCTGAATCGCCGCC
GCCAGTTTACCGACGCAGGAAAGCAGAATCGCGAGGATTGCTGCACCGCCGATAACCCAGGTGCTATACA
CTTTGGTAATCGCTAGCACGCCGATGTTTTCGCCGTAAGTCGTATTCGGCGTAGAACCGAAGAAACCAGA
TAGCACGGTAGAAATGCCGTTGGCGAACATGGAACGATGCAGACCCGGCTCACGCATCAGATCTTTCTTC
ACGATATTCGCCGTCACAACCAGGTGGCCAACGTGTTCCGCAATCACCACCAGCGCCGCAGGCAGAATCG
TCAGAATGGCAAACCATTCAAAGCGCGGCGTATAGAATGTCGGCATCGCGAACCAGTGTGCTTCACGAAT
CGGGGTTAAATCCACCACACCCAGCGCGAACGACAGCGCATAGCCAGCCAGTACCCCAATCAGAATCGGG
ATGATCGCCAGAAAACCGCGAAACAGCACCGATCCCAAAATGGTGATCGCCAGCGTCGCCAGAGAAATCG
TTACCGCAGTGGAATCAACAGATGTGCCATCGGCAGGCAGCAGTCCGGCCATTCCTGCCGCAACACCCGC
CAGCTCAAGGCCGATAACGGCGACAATCGCCCCCATCGCCGCAGGCGGAAACAGCACATTCAGCCAGCCA
GTACCTGCTTTCTGAACAATCAGCGCCACCAGACAGAACAACACGCCGCACATAATGAAACCACCCAGCG
CAACTTCATACCCCAGCGGCAATAGCAGTAAAACGGGGGAAATGAACGCAAAACTCGACCCCAAATATGC
TGGGATTTTTCCCTTACAAATGAATAAATAAAGCAGCGTACCCACGCCGTTAAATAATAGTACGGTCGCC
GGGTTGATCTTGAACAGAATGGGAACCAGAACGGTAGCGCCAAACATCGCGAATAGATGCTGGAAACTCA
ACGGGATGGTTTGTAACAAGGGGGGTCGTTCACTCACCCCGATGGCGCGACGAGTCATCTTCATATCCTC
TGTAGTGTTGCTATTTATGTGTGCAGGTAGACCCACACTTATTATCACAGCCAGACTCATCCCGCCCCAC
CGTAGTGAAGCAGGATGATGTAACTGCTGATGTAATAAAAGAACCGCGTGTGACGTAATACAGGCTGTGG
CGAACCATAGGAAATACTTAGGTTCGTACCAAAAAAAAGCCGACTATCACGTCGGCTTACCTATTATTTC
GTACCAAATATTTTATCGCCCGCATCGCCCAGGCCCGGCATGATGTAACCTTGCTCGTTGAGACCTTTAT
CAATGGATGCGGTATAAAGCTCGATATCCGGGTGAGCTTTCTCCAATGCGGCAATCCCTTCTGGAGCCGC
GACCAATACCAGTACCTTAATACTGTGGCAACCTGCTTTTTTCAGCAGATCGATCGTCGCAATCATTGAA
CCACCGGTCGCCAACATTGGGTCAACAACCAGCGCCATGCGCTCTTCGATATTGGAAACCAGCTTCTGGA
AGTAAGGAACAGGTTCCAGCGTTTCTTCATTACGGTAGATGCCGACAACGCTGATACGCGCACTAGGGAC
ATTCTCCAGTACGCCTTCCATCATCCCCAACCCTGCACGCAGAATCGGTACGACAGTAATTTTCTTGCCT
TTAATCTGGTCGACTTCAACCGGACCGCACCAGCCATCAATTGTGACTTTTTCGGTAGCCAGATCGGCCG
TCGCTTCGTAAGTCAACAAACTTCCCACTTCGGAAGCCAGTTCGCGAAAGCGCTTAGTGCTAATATCGTT
CTCACGCATCAAACCCAGTTTGTGTTTGACAAGTGGGTGTTTCACCTCGACGATCTTCATCATTCTCTCC
CCATCGGCTAGTGGACGGACAAAAACGCTAAGCGCGTTTTAAACACCGCTTGCGGCGGCCCGCAGGGCGG
CGGGCACGAGAGCCCGTCGTAAAAAAAATCGCGGGATTATACCGCCTTTTTTACTTAGCGCCATATGATT
AAGCCTGATCCAGATCAACCGAGGAGAGAAATTGTCGTCATCAACGAAAAATAGCCAGCCGATGACTCAT
CACTCGCAAACGATTGCCTACACTGTTAGAATTAGCGCGCATTATTTTTACCACAATATATTTGCTAAAT
ACCGTGTTTTCTGAATACCGTGTTTTATGAATATAATCCGTAACCTTCGTGGGGACTCAGCAGTGACCGA
CAAAACCTCTCTCAGCTATAAAGACGCAGGCGTGGATATCGATGCAGGTAATGCATTGGTAGACCGAATC
AAAGGTGTAGTGAAACAGACCCGTCGCCCGGAAGTTATGGGTGGATTGGGTGGTTTCGGTGCCTTGTGCG
CCTTACCGCAAAAATACCGCGAACCGATTCTGGTTTCCGGCACTGATGGAGTCGGCACCAAACTGCGCCT
GGCAATGGACCTGAAGCGCCACGATACGATTGGTATCGATCTGGTTGCGATGTGCGTGAACGACCTGGTC
GTTCAGGGTGCTGAGCCGCTGTTCTTCCTCGATTATTACGCAACGGGTAAGCTGGATGTCGACACCGCTG
CCAGCGTGATTACCGGTATCGCGGAAGGCTGTAAGCAATCAGGCTGTGCGCTGGTCGGTGGTGAAACCGC
CGAAATGCCGGGCATGTATCACGGTGAAGACTACGATGTTGCTGGCTTCTGCGTCGGTGTCGTAGAAAAA
TCAGAAATCATTGACGGTAGCAAAGTTCAGCACGGCGATGTTCTCGTTGCCCTCGCGGCAAACGGCCCGC
ACTCAAACGGCTATTCTTTGGTGCGCAAAGTGCTTGAAGTCAGCAAAACCAATCCAGAGCAGTTCGAACT
GGAAGGCAAACCGCTGGCCGATCACCTGCTGGCACCGACCAAAATCTATGTAAAATCCGTGCTGTCCCTA
ATTGAGAAAGTGGATGTCCACGCGATTTCTCACCTGACCGGCGGCGGCTTCTGGGAAAATATCCCACGCG
TGCTGCCAGAAGGTATGCAGGCAACTATCGACGAATCCAGTTGGCAATGGCCTGCGGTCTTCAACTGGCT
GCAACAGGCTGGTAATGTTAGCCGCCACGAAATGTATCGTACTTTCAACTGCGGTGTTGGTATGATCATC
GCACTGCCAGCCGAACAGGCAGACGAGGCCGTTGCGTTACTCAACAGCAGCGGCGAAAACGCATGGAAAA
TCGGCGTCATTACCCAAACCGATGCCGGAGACGCAGTGGTTATTAACTGATGAAAAACATCGTTGTGCTG
ATTTCAGGTCATGGAAGCAACTTACAGGCGTTGATTGACGCCTGTAAAAACGGACGCCTTAAAGGGAAGA
TTGCTGCCGTATTCAGTAATAATGCGGAGGCTTATGGACTAGAACGTGCGCAGAATGCTGAGATCCCTAC
GTGCGTCCTGAATCCTGAAGATTTTGCCGACCGTGCCGCATTTGATGCCGCATTAGCAAACGAAATTGAA
CAGTATCAACCGGCGCTCGTGATCTTAGCAGGCTACATGCGGATTCTTAGCCCGGAATTTGTTGCAACGT
TTGCAGGCAAAATGTTGAACATTCACCCTTCTCTGCTGCCCAAATATCCTGGCTTGCATACGCACCGCAA
GGCGCTGGAAAATGGCGATAATGAACACGGCACGTCCGTGCATTTTGTCACCGATGAACTGGACGGCGGC
CCGTTGATTCTGCAAGCGAAGGTGCCTGTATTTACTGACGATACGGAAGAAAGTCTAAGTGAACGCGTTA
AGACGCACGAGCACACGATTTATCCGATGGTCATTAACTGGTTCCTGAACGGCAGGCTGGTGATGCGTGA
TAATGAGGCCTGGTTGGATAGCGTGCGAATTCCTCCACAGGGTTATGCTGCCTAGTAGTACTGTCAGTTC
GTCATAGTCGTGAGGCTCTCCTGCGGAGCCTCACGATCCATTGAATCTTTACTCCCCTCAACTTATTTCT
TTCCACGCCAACGCAAGAATTCTCACCATGTATTCTGTCGTATTAAGGCCGTATTAGGAATACTCTGTTT
TACCAAAAATATATTATTTAGAATTTAGCTTCTACGCCTAACCTAAATGTCCTACCTGGAATAGGCATGT
AAATAACCGTACCTGGATCGAAAGCATAGCGATTGGTTAAGTTATCAATATTAAAATATACGTTGATATT
TTTCTCTACATTATATTTCCCGAACAAATCAATGGTTGTAGAGGCGTATTGTCTTTCAACAGGTGTAGCA
GCAGTGCCTTGCAACCAACTTGTCGGATACTCTTTCCCTGAGTTATAACGAACCCGAGTTCCTAATTGTA
GCCGCTGGTCAAACAACTTGATCCCCACGGAAGTAGACAGATTCTTTTTCGGAGGAATCCTTGATGGTGA
CAAACTCCAGTTAAACCCAACTGAATTACAGGGAGACGACAGTTCGTTCAATATCATTTCATGTCTTGAA
CAGAGTTCAGTTGCGTTATACAACGTGGTATCTATACGACCAAATACATATTTTGAGTCGTAACTAGCTT
CTATTTCATATCCGGAAAGTTTAAAACTGTCATAGTTTTTCATAATGATATAGGACTCCGTATCAGTTTC
CTTGTTAGGATTAACGCCCTGAGATAAATAGTCCTTAATATTGTTATTGAAATAAGCCATTCTAAGAGAA
GCCGAATCTTCTGTTACCAACAGATTTTTCTTTTTTATTTCCACACCTAACTCTAGTGACTTGGCATGCT
CAGACTTTAGCGGGAACTTAGGACTATAGGAGAAGGTTTGTCCTGACGACGAACTTTCAAATAAACTGGG
ATTTCTGTAAGCGTCAGAGTATTTAGTGTAAACATCAATATTTCGTGACAGGTGATAAGTTAGCGTACCA
AAAAAATCATTTTTGGCCGAATAGTTTATTTTTTTATGTTCATTAAGATCGTTTGCTTCAAAATCATGCC
CCCGCCACCCTGTCAATATCGAAATGACGTCGCCGTTATACTCAGCGTTAACGAACAATGACTTACTGAC
CCCTTTTGAATTTCGAGCCGCAGGGAGCAGTTCCTCTCCTTGAATAATTCCCCCCGGCTGCCAGACAGGC
TGATATCTCTTGCTCCTGGGAACGATCCTTTGCGTCATAAACTCTAATCCATAAGTCACGTCAATAGCTG
TAGTGGGTAGCGATGATGTATTCGCGAGATTGAAGCCTGCTCTCTCGTCGCTGAATCTGTGCAAATATTG
TCCTGCGTTAACTGCATGTACATTATCGGAGATTCCGTTACGCTGTTCAAAACGTCCCTTTGTCCACCAT
ACCCCCAGATCCATATCAACGAATAGGTTATCTGGTTTGTAGGTATAATTCGCCGCAGCAGTATTAACTA
ATGCTGAACCTAAACCCCATTGAGGCATTCTTTCCGTCTGATGACCATTCGCATCTTTTTTTTTGTATTT
ATACCAATATGCAGCAAGAACTTCTCCCGCTTTTTGTTCATGCCGCCGGAAATTAAACTCAACTCTATTG
TAGGGATTAAGATTGAAACCCGTTTTGAGTAGGCTTGAATGACTCTCATAACTGGTGTTGACGACTTCCT
GACCAGGTGAGATGGGAGATTCTTTTTTATATTTGTCAGCCCCTCCCTTACCTGCAAAATAATTTCCCTG
AGCCCTATCGCTGTGGGCAAACACAAAATCAAAATCCATATCGATATAGGCTAAACCAAAGGTTGTCGAC
CCATTATTAAAGTGACTATTTTTTACATCATTAGACAGCGTATAGCTTAATTGCTCTCCGTCATCGGAAG
AAACATTAGGTATACGATTGTTGTTAAAAGTACTCGCTTTGAAAAGGAAGCCAAGATTTTCACCAGCAGG
AACAATATCTTCTGCGGACAGTGTTTTCATCCTGATGGTGCCGCCTATTGCGCCACCAGAAAATTTCCCC
TTAGACACTCCCTTCTCTATATCAATCGAATTTATCAGGTCAATATCGATATAAGTCCGGTCAGAACTTC
CCTGATATCCTCGCCATGTATTTGTTGATTGAAGGCTACCATCAATAACAATAGGAACGCGCCCGTTTCC
CTGAAGCCCACGGATACCAACATCTATCGCTCCGGCTTCATTCCTGGAATTATTAATTTGCAACGATGTT
TCATTACCGAAAACATCAGCGTTATTTGTTCCTCGTATGCTGGTTATGTCTTCACGTTTTATTTTTTTTG
CATCACCTCCGTCCCTGGAAGCTTTAACAATCATAGTATCCTCGTTAGTTGGTATGTCCTCTTTGGCATA
CGAATTCTCATATGAACAAAGCATTGGGATGCATGCGCATAAGTGATACTTGTTAAATTTAACTTTAATT
ACCACAGTGGTGTCCTTAAGTGTGCAAGGTTACAAGTTCGCCACTATGATAATGATTACCATTATCGTGT
AAATGTAAATTTACTTAACTAACACAAAAAACAAGTCTTTTATGCTAATAATTTTCACATAGATACATTA
AAATTCCGAAAAAACCAAGGAAGACCATGTAAACCCGCGTGCTGACTGATACAGAGCATCTTGCGGTTTT
TCATTCCATATTGAGAGTTCAACACCCGCTTCCCCGTCTATATAATAACGTTGGCATATTCATGCCACGT
GCCCCAAACAACAATGGTTCACGTTTCTCTTATCAATTAAGGATTCACTATGTCCGGTACGAGCAATTTC
GTTCGGCTACGACCGCTGGAGCGAGACGATCTCACTTTTGTTCATCAATTAGATAATAACGCCAGTGTGA
TGCGTTATTGGTTTGAAGAGCCTTACGAGGCCTTTGTCGAACTCAGCGATCTGTACGACAAACATATTCA
TGACCAGAGCGAGCGACGCTTCATTATTGAACATGAGCAGACAAAGGTCGGTCTGGTTGAGCTGGTGGAG
ATTAACCATATCCACCGGCGTGCAGAATTTCAGATCATCATCGATCCGGCCTATCAAGGTCGCGGCTACG
CCAGCGTGGCGGCCAAGCTAGCAATGGATTATGGCTTTTCGGTATTGAATCTGTACAAGCTGTATTTGAT
TGTGGACAAGGAAAACAACAAAGCGATCCACATCTACAGCAAGCTGGGATTTGAGGTAGAAGGCGAACTG
ATCCACGAGTTCTTCATCAACGGTGAATATCGCAACACGATCCGCATGTGCATTTTCCAACATCAATATC
TGGCGAAGCACAAAACCGTGACGGGAACCAGCGGCGAAGCACCGGGAAGTTCTATCAGTCAGTAAGGTAA
GAAGGCCAGCATCGCTGGTCTCAAGCGATTTATTGCTCCTTTAGCCCTGTCTCTTAAGTTCGTTTTATGT
AGGCTTAGAGGCGGTTTCGTGCGCAACAGTACCGCTATTCTTATGCTACCTCGTAGCACGCGCCCGACGC
AGGGCGCTCAGTCGCCGCCGCCCTGCGAACCCTGGCTTTCCGGCTAAATTATGCCGCTTTGCGGTGCCAT
CGGTGTTCATGACCGTTAATCGAGCCGCCAGTGACGCGTTCCCGACGCGGCACTGGCTTTCGCGACGTCC
TGTCGCTCACTCGACGTTCATGCCCACCGCTGCATAATTTTTTACGCCGGATGATGAGCAAAATCATCAC
GCTATTGTGTTTATTGCCTGAAGCTAACTCAGTAAATACATTTTTAACCCGAAAACTGGCGGAACAGGGC
TTTACCGCGCAAGAGTCGTAGCCCCAGCCAGCCGCCGCAGAGCGACAAGAGGAACGCCGCGATTAACGGC
AGCGTTATCCACATCGTGATATTCGGTTCCCAGGCGAAGTTAAAGACCTTACGCTGCAACAGCCACAGAG
CCGATTCTGCGCCAATCGCCGCCGCGGTTCCCGCCACCAGACCCAGAACAGCAAATTCACACCATAGCGT
GGTGCGCAGCAGACGTAACCCTGCTCCCAGCGTGCGGTATACCATCAGTTCCTGACGCCTCTGGCGCATC
CCGACCTGAATCTGTGCCAGCAACAGCAATACACCGCAGAACAACACCAGAACGACCATAATTTCCAGCG
CACGGCTTACCTGCTGCAAGACCTGCCCCACCTGACGTAGAATACTGCCGATATCCAGTACGCTCACCGT
CGGGAACTGGCGATTTAACTGCGTCATCATCTTCTCGTCACCATCGTAGCGGAAGCTGGTCAGCCAGGAT
TGCGGCTGGTTATCCAACGCCCCTACGGGGAAAATAAAGAAGAAGTTCGGACGCAGGCTTTCCCAATCCA
CCTGACGGAAACTGGTCACCGTGGCGCTAAACGGCTGCGTATCACCGGTAAAGGTCAACGTATCGCCAAT
CTTGATACCCATCTCTTTGGCTTCTTTCGCTTCCATCGAGACTTCACCTACCTTGGGTGCTTCCCCTTCC
ACCAGTACATTGTGTTGCGGGATCCCGTTCATCCAGGTTAGGTTCAGTTCACGGTTCACCGTGTTGCCGC
CCGGATCGTCCTCATGGATCACTTCCGTCGCAATCTGTTGATTAATCTCCGTCAGCCGCGCACGAATAAT
CGGGAAGAACTGCTCTGGCATCACGTTATTCTGAGAGAGGAATCCCCTCACCTGCGGCACCTGTTCCGCT
GTGATATTCAGCAGGAAATAGTTCGGACTGCCCGGTGGCAACTGCTGCTGCCAGCGCTCCAACAAATCAC
CGCGCATCACCAACAGCAGCGCCAATAGCATGAAGGAAAGTGAAAACGCGGCCAGTTGACTGAGCGTTGA
CCACGGTTGACGCAGCAGGCGATTAATCGCCAGACGCAACGCCAGTCGTTTCACCGTCAAACGCCGTAAC
AGCAGCAGACCGCCCCAACCAATGACACCCAGCAGTAGTGACAGCACCGCCACACCGCCGAGCAGCGACC
ACAGCAGTACACCGCCGCCGGACAACACCGCTAGCAGGCCGACGACAATAAGTAGAACAATCGGCAGGTA
ATAGCGCAGCGGCCACACGTTCGCCACCACATCCTGACGCAATACGCGCAGTGGTTGTGTCGCCAGCAGC
AGTCGATACGGTCGCAGCCCAACCAGTAGCGAAATCAACACCAACGAGCCCAGCGCCCATACCCACGGCC
ACAGCCCGGATGCCGGTAATGCAGCGGGCAGCACCGGTGCCAGCATTTTCATTAACAGCGCCTCAAATCC
CAGCCCAAGCGCACTGCCACACACCGCCGCCAGCCCAAGCACGGAAAGCCATTGGCCGATGATTAAGCGC
CTCAGCGCTTGTTTGCCTGCGCCCAGCGTTTTCAGGATAGCGACCAAGTCATAACGGCTGCGGCAGTAAT
GCCCCATCGCCACCGCAACAGCAGCGATAGACAACAGCAGCGTCAACAGAGCCGACAGCAACAGGAACTG
CTGCGACCGCTTTAACGACTGGCTCAGCGCACCTTCAGAATCCTCCATGCCATACCAGCGCTGATCGGGC
TTGAGCTGCGGCTTGATGAAGTTACTGAACTCACTAATTTGTTTTTCATTGCCGGAAAACATGTAGCGCC
AGGTAATGCGGCCACCCGGCTGAATCGCCCCTGTTTTCTCGACATCGTCCAGATTCATCAGAATACGCGG
CGCGGTTTCGAACGGGTTAAAACCGGAATCCGGTTCCTGAATCAGCTCACCGCTGATACGTAGCGAGGTA
TCGCCGACGTCCAGCATGTCACCGACTTTCAGCCCGAGTAGCGCCAACAGGCGCGGCGCGACCAGCACCG
TTCCCGCTTCGGCATGCAGCCCTTTAGGACGCGTCTGCAAATTGCCATACAGCGGATAGCGCTGGTCGGT
AGCCTTGACCTGCGCCAGTTGCGGCGTATCGCCCGCAAACGTCATGGTCATGAAAGAAATCTGCCGACTG
AGCGTCAACCCGCGCTGCTGCGCCTCCAAAAGCCAGGTCTCTGCGACAGGCCGCGATGCACGCAGCACGC
GGTCACCCGCCAGAAAATCACGGCTCTGCTGGCTAAGCCCTTTTTCCATGCGATCGCTGATTGTCCCCAG
CGCCAGCACGCAGGCCACCGCCAGCGTTAACGCCAGCCAGACAATCAGTAAGGAAGGAGAGCGCCATTCG
CGCCAGAACCACCGCCAGATCATGCGTCCTCCCGCAATTTGCCATCAACTAACCGCAAACGTCGCTCACA
GCGTGCCGCCAGTTGCTCATCGTGCGTCACCAAAATCAACGTGGTGGCATAATCGCGATTGAGAGAAAAC
AGTAAATCAACGATGCGTTCACCAGTTTTACGATCCAGATTCCCAGTTGGCTCATCGGCAAACAACACGT
TAGGGCGGCCGCTAAACGCGCGCGCCAACGCTACACGCTGCTGTTCACCGCCGGAAAGTTGGGCGGGAAG
ATGGTGTAAGCGCTCACCCAACCCAAGCTGTTGCAGAAGTTGCTCGGCCTGCCCACGGCTGTGGCTATCG
CTTTCGCCGCGCAACAGCGCGGGTAATTGCACGTTCTCCAGCGCATTCAGCGTCGGCACCAACATGAAAG
ACTGAAAAACAAAACCGACATGCTGGGCACGTAGCGCCGCACGGCCCTCCTCATCCAGCGCATTCAGCGA
TTCTCCCATCAGGCTAACGTCACCTTCCGTGCCATCATCCAGACCAGCCAGAATCCCCAGCAACGTTGAC
TTCCCTGAACCGGATTCGCCAATCAGGGCAATTGTCTGCGCAGGTTTGACAATAAGCTCAACTCCGGTAA
GGATGGAAAGCCGATTCTCTCCTTGACCAACGTGCTTACTAAGATGATGAACTTCAAGAATGTTTTCTAC
GTGCGCAGTTTTGCTTGGCGTAGCACTCGCTGGGCTGGTCTTCGCAAACATGTTTTCGTCCTTTTGCTTC
TGGGATTATGCAGCGCACGCGCTTTCGCCGCTGACACATTATTAATTCTGGGCGATAGCCTCAGTGCGGG
CTACCAGATGCCGGCCGCTAACGCATGGCCAACGCTGCTGAACACACAGTGGCAAACGCAAAAAAAGGGT
ATCGCCGTGGTTAACGCCAGCATTAGTGGTGACACCACCGCACAGGGGCTGGTGCGACTTCCTAACCTGC
TGAAACAGCATCAGCCACGCTGGGTGTTGATTGAGCTAGGCGGCAATGACGGACTTCGGGGATTTCCGGC
ACAAAATATCGAGCAGGATCTGGCGAAAATCATCACGCTGGTCAAACAGGCTAACGCTCAACCGCTGCTG
ATGCAGGTTCGTTTGCCGACCAACTATGGCCGCCGCTACACCGAGTCATTCAGCAATATCTACCCCAAAC
TGGCAGAGCAGTTTACGCTTCCTCTTCTGCCTTTCTTTATGGAGCAAGTGTATCTTAAACCGGAGTGGAT
GATGGAAGATGGCATCCATCCAACCCGTGATGCCCAACCGTTTATCGCAGAATGGATGGCGAAGCAGTTG
GAGCCCTTAGTTAACCATGAGTCTTGATAAATAGGCTTTTGAATTAGGTAAAGTTATGCAAAAAACGGTC
TTCATTACCGGTTGCTCTAGCGGCATTGGCCTGATTGCCGCTCAGGATCTGCAAAAACGTGGCTATCGCG
TGATTGCGGCTTGCCGCCGTGCGGAAGATGTTGCTCGTCTGACTGCACTCGGTCTGGAGGTTATTACGCT
GGATCTGGATGACAGCGCCAGCGTTGAACAGGCCGCTGCGGACGTGATCAGATTGACCAATAACCGTCTG
TATGGCTTGTTTAATAACGCTGGATACGGCCTCTACGGGCCGCTGAACACCATTTCACGCCAGCAGCTTG
AACAACAGTTTTCCAGCAACCTGTTCGGTACACATCAGCTCACACAACTGCTATTGCCCGCCATGCTGTC
GCACGGTGAAGGCCGCATCATCCAGACCAGTTCCGTGCTGGGACTGGTGTCCACCCCCGGGCGTGGCGCG
TATGCCGCCAGCAAACATGCACTTGAAGCGTGGTCAGATGCGTTGCGTATGGAACTCCACGGCAGTGGCC
TGCACGTCAGCCTGATCGAGCCTGGGCCGATTAGCACACGCTTTACCAACAACGTTGCACAGACGCAGAC
GGATAAACCCGTCACCAACCCCGGTATCGCTAAACGCTTCACGCTGCCGCCGGAAGCGATATTGCCGAAA
CTCCACCATGCGCTGGAAAGTTCACGGCCAAAATTACGCTATCCCGTGACGCTGGTGGCTCATGCCCTAA
CCTGGCTGCGCCGCCTGTTACCGGGGTGTTTGCTGGATAAAGTATTACGAGGATAAGGCAGCAGAAAGTG
ATGTATTGCGCACTCACTGTGGTACGAGGCTTGTAAGTGACACCGACAAGCCCCATCTAAAGGTCAAATG
AATTCAAGAAGTAAGAGAGACTACTCATGTTAGAACAACAAGCGACTATCGTTGACGTTAACGAATCTAA
CCTGCATCAGGTTTTAGAACAATCCGCGACACTGCCCGTCCTGTTTTACTTTTGGTCAGGGCGTAGCCAG
CACTGTCTGGAACTGGAGCCGGTGTTGGACAAACTGGCACAGGAATACGCAGGGCAGTTTGTTCTAGCCA
AGGTGGACTGTGATGCCGAGCAGCGCGTCGCCGCCCAGTTTGGCCTACGTTCAATCCCAACCGTTTATCT
GTTTAAGGACGGACAGCCGCTGGATGGTTTTCAAGGGCCACAGCCGGAAGAAGCGGTTCGCGAACTGCTG
AAACGCGCACTGCCGAAAGAAGAGGAGCTGAAAGTCGCTCAGGCACAGCAACTGATTCAGGAAGACAAAC
TGCCAGAAGCAATGCAGTTGCTGAAAGATGCCTGGCAACTCAGCCAACAGCGCAGCGACATTGGCCTGAT
GCTGGCAGAAGTGCAAATCCAAATTAAACGCAGTGAAGATGCCGAAGCCGTGCTGGCTACTATCCCTTTG
CAAGATCAAGACACGCGCTATCACAGCCTCGTCGCTCAGATTGAATTGCTGAAACAGGCAGCAGATACAC
CAGAAATTCAGCATTTACAACAGCAGTTGGACGCTGACCCGAAAAATGCGGATCTGGCAGTGCAATTATC
TCTGCAACTGCATCAGGTTGGTCGTAATGAAGAAGCGCTTGAGTTGCTGATGGGATTCCTGAAAAAAGAT
CTGGCCGTCGCTAACGGCAACGCACGTAAAACGTTGATGGACATCATGGCCGCCCTCGGCACCGGCGACG
CCCTCGCCGCCCGCTACCGTCGGCAGCTTTATTCGTTATTATACTGATTCTCTTGTGAAAAAGGCCAGAA
CGTTGATTCTGGCCTTTTTATTTCAAGCATTCATCATCGTCTATATTGTATTGATACGATGATTTCGGGT
GTGGTAACTCGGCGTAAAAAATTATGCTGAGGAGGTAGCAGGCTTAGGATGAGCCGCATGGACGCGGCTC
AAGCTTGCGCCACGTCTGACAAAAACGTCAGAGACGTTTTTGAACAGCACTCGTGCTGGCCGAAGGGCGG
GCCCCATTTATGGGGCGAGTAAGCGTGTCGCAAGCGGTCCGTTAAGCCTGATACCGACGAAGGAACCGCG
TTAGCGGCATAATTTCCGCCGAAAAGCCTGGGGTCAAGGGGCGAGCGGCGTTTGAGCCGTCCCTTGTCGG
GCGCGTGCTACGAGGTAGCATGAAAATAACGGTATCATCGCGCACGAAACTAACCCCGAAAGCCGAATAG
AAGTGTGGCTAAGGCAGGTTAAGGATAAGATCCTCGGTAATTCCCCGCTGACTACAGCGTCTTCAACACC
GAGATCCAGCCGTGCCCGCCGTAGACTGACCAGCCGTTTAACCAGCGGCGCAGCATGTTCATCGCCAGCA
TCGCAACCACTTCCTGATGGGTTTTCAGGCTGTAGCGCTGTACGTTGAACTGTATCGTTTGGGCGAAAGA
TCCTTCAGGTGTATGCAGCGCTAATGACAATTCGGCATCATTCCTACTGCCGACCACCAACGCTAACGAT
GCCCCCTGACGCTCTGCCAGATGGCGGGCATAATCCGCTAACCCAGACAGGCTGGCGTCTTGAACGCTTG
CTAGCAGTTCTCCGCCCGCCAGAGGAACATTTGCCGATTGGAGCTGCCAGTTGAGCAATCCCGCCGTGAA
GTGTTCACTCACCGCCAGCGTCATATCACGTTCGGCGAGGCGTCGCGCCAACTGTGCGGGTAACCCTTCC
GTGCCTTCAAAGATCGTATTCTCACCTGCTACAGTGCGCACCGTTTCCCACAACTGTTCCATTTTTTCTT
TCTGCGCAGCCGGGCCAGTTAACTTCAGTTCAATAATCGGCATAGAAGATCGGTAGCCCAGCACCACGCC
CGGCGGTAATGCCATACCATCTAACTGGCTTGCCAGATCGCTCTCGGAGCGGCCAAAGGTGGTCAAACGC
AAACACAGCGGGGCTTCCGCCACCGCAAAGCGTTCACGCAGGCGCGGCATAATCTGTTGATCGACCATGA
CCTTAAATTCAGACGGTACGCCCGGTGTGAAAAACATCAGGCACTTGTTCAATCGCAGCGCAAAACCACA
GGCTGTACCTACTGGATTATCCACCATTTCGGCGCTGGCAGGGATTTGCGCCTGTTTACGATTGCTGGGA
GCCATGACTCTGCCGCGTTCGGCAAAAAAAGCCTCCATACGCGCCAGCCATTCAGCGTGCTCAACCAACC
CTTCTCCTGCTGCGGTGGCGGCCGCCAATGCGCTGAGATCGTCGCTGGTCGGCCCCAGCCCACCGTTCAC
AATCAAGATATCGGCTATCTGGCTTCGCTGCGCGATCGCGGTCACCAACGCATCGAGATCATCACCCACC
GTCATCCGGCTGGTCATCGGTAATCCCTGTACAAACAGATAATCCGCCAGCCAGGCCGCATTGGTGTCAA
TAATCTGACCATGCAGCACTTCATCGCCGGTACATAACATCTCAACCCTAAGCATTTTTTCACTCCTGAT
GATAATCCTGAATCCACTTTAGAAAGTCAGATGAACAAACACAATCTTTCTTTCAGTCTGCCCGATAATG
CGCCACGCCGACGCATCGCGCTAAAGTGTAAATATAAAATTACACTCGTCGTAACGGCGTTTTGACAGAA
ATCACTGAATACTCTACCCTGCTGCCAAAAATATCTGGATATACTCGTAATACTTCAAGTTGCATGTTCG
TTGGCAGCGTTCAAATCTGCTCCCGGCAGATTTGTCACCCGAATCACTTACCTGAGTAAGCTCATCGGTA
TGCCTTCTCTTGCCGCCTGCCTGAAACTCGAATTATTTGGAATATAACCACGCTATATATAGAGGAATAG
GTGAAAAATCGTACTCTTGGCAGTATTTTTATCGTTGCTGGTACCACCATTGGAGCAGGAATGCTGGCGA
TGCCGTTGGCAACAGCTGGCGTCGGGTTTGGCACGACATTGATGATATTGATCGGCCTGTGGGCTCTGAT
GTGCTACAGCGCCTTGTTGCTGGTTGAAGTGTATCAACATCAGCCGTCGCACACCGGGTTAGGCACGTTG
GCAAAAATCTACCTTGGCCGTTGGGGGCAGTGGATTACCGGTTTCAGCATGCTATTTCTGATGTATGCAC
TAACGGCAGCCTATATCAGCGGCGCGGGCGAACTGCTCGCCAGCAGCATCAGCCAATGGAGTGGCTACTC
ACTTCCACTGTCCGCAGGGATTCTACTATTCACGCTGGTTGCGGGCGGGGTCGTCTGCATCGGCACGTCC
TCAGTCGACTTGTTTAACCGTATCCTGTTTAGCGGCAAAGTGCTGATGCTCGTCATCATGCTCGCCGTCA
TGGTTCCACATATTCAACGCGTCAATCTCTTAACGCTACCGCTGCAACAGGGTCTGACACTCTCGGCATT
GCCCGTCATTCTGACCTCATTCGGCTTTCACGGTAGCATCCCCAGCATTGTGCACTACATGGGGGGCGAC
AGCCGTAAGCTGCGCCGTATATTTCTTATCGGTAGCGTGATACCGCTGATTGCCTATATTTTCTGGCAGA
TCGTGATGTTGGGTAGCCTCAGCTCTTCAACATTCAATGCTATTTTGGCCGATCAGGCGGGATTGAACGG
GTTAATGCAGGCAATTCGCACGCTGGTTGCTTCACCGCACGTTGAGCTTGCCGTCCACCTGTTTGCCGAT
CTGGCACTGGCGACCTCTTTCCTCGGCGTGGCGCTAGGATTATTCGATTATTTAGCCGATCTATTTAAGC
GTAAAAATAGCATCACAGGGCGTGCACAGACGGGGTTACTGACCTTTATTCCACCACTGGTATTCGCACT
CTTTTACCCGCAAGGCTTTGTTATGGCCTTGGGCTATGCAGCAATTGCACTGGCCGTACTGGCGTTACTC
ATTCCCGCCTTGCTGAGCTGGCAGGTGCGCAAGCAGCGTCCTGAAATACGCGCGACTCGCGGTGGTGCGC
CCGTCTTGGTGCTGATCTTCACCAGCGGCGTCGGCATTATTCTGATCCAGTTGGCGATGGTTGCGGGTTG
GCTGCCGTCAATCAATTAACGTCACGAGCGGTTAACCCAAGGATAAAAAACGCAGGACGCGTTTTTTAAC
GTCGCGAGCAGGAAACTCACCATAAAAAAGAGCGTGAACTCAACATTCACGCTCTTTTGTCTTTCTGGTC
ACGACATCAAGCCAGCACACCGGCGACTTGATGTATGACGCTATATTAGAAGTTCAGACCGACGCCGATA
TAGGCAGAATCAGCCAACTTGTTATCTGGGCCGTTTTCACGCGCCATATTGATGTAGCGGTAACCGACAT
CGACGCTCAGCGGTGCAAACACCTGCCAACGAACGCCCGCTTTCCCTTCAACATAATGGTCAACATGGCT
AGAGAAAGCATCCGGCGCATAATAACCTTCACCATACAGTGAGAACTGACGGCTCAGCGGCCACTGCACG
CCACCGCCCAGTGCAACACCATAGCCATCATCGCCGTGATCCTGATTCAGGTACAACGCTTTACCGCCCA
GAGTCAGCTTCAGTGGGCCAACAGGGATGGTATATCCCAGACCAAAGCCATATACATCATTGTTGTTGTC
ACCGTGGGAATAACTCACATTACCTGCAAGCCCTGGAATACCCAAACCGAAGCCCGCACTAGCACCAGCG
TAATCACGGCCTGCTTCCCCGGAAAGGCTAATGGCATGCACAGAAGCACTAGCAAGTAACAGGCTTCCCG
CACAGGCAATCACAAACTTTTTCATTTTCAATATCCTTAAAACCGTCGTTAAACGCGCGTGTAAAGATGT
TATCGTTGCCGATTCTACCCGAAACGCTCCCTCACTCCAGCATGAAATAGTGTAAAATCAAGTCGTACTA
CGGTTTGAACTGATGGTGTATTGCCTTGACCCAGCTTTTCACCTGCTGGCGAGAAAGCTTAATTCCACCA
TTTTTCAGTTCGGCTGGCAGCATATAATACGCAACCGGACGCTGAAATCCGGCAAGCTGCGGCAGTAGCC
AATCGCGTATCGCATCAAGCGTCGTGGGGTGGGCCACTTCCAATACCGCAACGGGGCGGTGGCCGAACTC
CACATCGTCAACGGGCACCACACATGCCTGTTGAACGTCGGGGTGCGTCAATAACACAGCCTCAACATTC
TCCGGCTGAACGCCTTCCCCACCGCTGAAAAATTGATTATCTAGCCGCCCCAGAATGTGCCACTCACCCT
CGGCAAATAGTCCGCGATCTCGCGTGTGGAACCAACCGTCATCATCGACCAGCGGAATCAGTTTTCCGTC
ACGCCAATAGCCTTCCGCTAACGTACTGCCGCGCAGTAGAATTTCCTCACTGACCAGTTGGATCTCTCGT
CCTTGCAGCGGCGTTCCGACGCCTGAACGACCATCGGCTCGTTTAGCGCAAACCGTGGATGCCAGTTCCG
TCAGACCATAACCACACCAGCAGCTTACGCCTCGAACTTCTGCCTGCTGCGTCAACGTCTGCGGGATCGT
CGCCCCGCCGAGCAACACGGCTTTCAGTGCTGTAGGTAATGCCTCCTCCGACAGCAGTCGCCACAGTTGA
GTCGGCACCAGAGAAGCATGGGTACAATCGCGCAGTGCGCTTTCCAGCGGCTGATGCGCACGGACAACAA
CCGTGGCACCCGTGGCAAGCCAGCGCCAGACAATACCTTGCCCGGATACGTGAAAGAGCGGAAGTGACAA
CAGCCAACTGTCGCTGGCGGAAAATGCCATCATTTGAACCACACCTTCCGCGCTGGAGAGATGAGCAGAG
AACGTATGCACCACCGCTTTCGGCATTCCGCTAGAACCGGATGTCAGCGTTAGCGTCGCTAGCCGATCGG
CCTGCCAGCGTAATCGATTGGTGTAGTTGATTACTTCGCTAGCATCTGATGACGAGGAATCTGATGGTAA
ATAAAGTGAGCGTACAGCATTCGGCCACGGTTTATCAGTCAGACACAAACCATACGCCACATCCAGCGCG
GGCAACAGCGCCTCAGTTAGCGTATCGGGCAACTGTGGATTCAGCGGCAGTACGCGCACGCCGCACTGTA
ACAGAGCCAGATAACTGAACAGCATCTGTGCGCTATTTTTCCCACGTAGTGCTACCGTGCTTTCAGCGGT
AACACCCTGCTGTGTGAAATGTTCTGCCAGACGATCCACCCGCTGGGCGAGCGCCTGCCAGCCCCAACGG
ATGTCGTCTTCAATCAATGCAACAGACAGGGGCGTCTGGCTAGCCCAGTATCGCCAAGGCCAGTCGGTCA
GGATTGCCATACCACGTCCAGTTGCTCGGCAGCCAGAAGCGGCAACATACTATCCGGCCAACGTTGGATC
ACCTGTGCCTGCATTAGATCTAACGTATCCAATCCAGGAACCGTGTCCGGTGTCAACCAATGTGCCAAGC
GCGCTAGCTGAGTTAGGCCCAGACTGGATTCAATGCTGGAGCTGATCACCGCCGTTAATCCAGCCTGATG
GGTTTCCTGCACCAGTTGCTGACAGCGTGCCAGACTACCGACCAGCGTCGGCTTGATCACAATCGCACTC
ACGCCCGGTTCGGCTTCCACCCGAAAATCTGCCTCGCGCACGCTTTCATCCCAGGCAATGTTGATACCGG
TTTCCCGCGCAAACTCACGGGATTCGTCACGGGTTTTGCAGGGCTCTTCGAGAAAGGCAATGCGTGAACG
CAATGATGGCGCGACATAGCGGGCAAAGCCGTCCGCTTTGGCTCGCGTCCAACTGCGGTTGGCATCCAGA
CGAAGTTTCAAATCCGGCAACGCTTCCAGCAGGACGTTAACGATCATACCGTCACGCACGGCTTCGTACA
GGCCGACTTTTATCTTTGCCACTTTCTCGCCCGGCATCGCCTGAAGCATCTCGAACAGCTCATCAGGATC
GCCATTACACAGCGGCGCTTTGCGATAGTCCGCAGCCTGCGGCAGGCGCTGATCCAACTCGGCCTGCGCA
CAGCTCAAACCAAAGGCAACGGACGGCTGAAGATCGTCAGAAAATGCTCGCCCTGTTGCCCACGATTGCA
GTTGTTCAAGCGCGGCTGATTCCGCATCTGCCAGCGTTTCTACGCTGAACTCCGGTAACGGCGCAATTTC
GCCCCAGCCCAACCGTTCACCTTCTTGCAGGCGAACGATAAGACCATCGCGGGTTTTCAGGCGCTGATTA
CGCAGCACCACCCCGGCTTCCATCGGCACGCTGTAACGATAGAGAGTGACCCGACGCATTACGGATTCCG
TTTGAATTTGCTGAAGTCAGGCTGGCGTTTTTCATTGAACGCGTTGCGGCCTTCCTGCCCTTCATCGGTC
ATATAGAACAACATGGTGGCGTTGCCCGCCAGTTCCTGCAAACCAGCCTGACCGTCACAGTCCGCGTTCA
GTGCCGCTTTCAGGCAGCGCAGCGCCATCGGGCTGTTTTGCAGCATTTCTCGGCACCAGCGCACAGTTTC
TTTTTCCAGATCGGCCAACGGAACCACGGTGTTAACCAGCCCCATATCCAACGCTTGCGCCGCGTCGTAC
TGGCGGCACAGGAACCAGATTTCACGCGCTTTTTTCTGACCCACGATGCGAGCCATGTAAGAAGCACCCC
AGCCGCCGTCAAAGGAACCGACGCGCGGGCCAGTTTGACCGAAGATGGCATTTTCTGCCGCGATGGTCAG
ATCGCACATCATGTGCAGAACGTGTCCACCACCGATGGAATACCCTGCAACCATCGCAATCACTGGCTTT
GGGCAGGTACGGATCTGGCGCTGGAAATCCAGCACGTTCAGGTGGTGCACACCGCTGTCATCCTGATAAC
CGCCGTAGTCACCGCGCACTTTCTGATCGCCGCCGGAGCAGAATGCTTTATCGCCAGCACCGGTCAGGAT
AATCGTCCCGATACCGTCGTCATGACGCGCATTATCGAGTGCCTGAATCATCTCTTTTACCGTTTGCGGA
CGAAACGCATTGCGTACCTGAGGACGGTTAATGGTGATTTTGGCAATCCCATCAATAGATTTATGGTAGA
GAATATCGGCGAAGTCGCCGCTGCAATCGTGCCATTCAATCGGTGCGTAAAGCAGTTCTTCACTCGGATA
AAGCATAGTTATCAGTCCTTAACGGGATGCGAAAGAAAAGAGCGAACCCGCTCGGCATAGGCCGTTGGGT
TCGCCTGATGAGCATTATGACCCGCCTGAGCCACGCTCAGTAACGGCAGGCCGTATTGCGCCGCCAGCGT
CTGAAATTTCACGTCGCTGGCACCGCATAAGTAAACAAAAGGTATCGACAGATGTCGCAGGCATTCCGCC
AAAAAAGGCTGTCGCCCCAACGAGGTCGCTTCCAGCATCGCGGCAACGGACACGCCATGATTACCGCTGC
GACGAACTATCAGTTGTTCACGCTGCACTGAATCAATATCGGCAAAAACAGCCTGCTGATACCAATCCTG
CAAAACCTCTGGCAGTGGCTCCTGACGAAAACGCTGCACCCAGCGTGCATCATGATGAATACGTTCCGCA
CACAGATCTGGCGTTGCCAAACCGGGGTGTCCCCCTTCAACCAGCAACCCCTGTATGCCGTCATGGTGTC
CGTCGCAGGCGTGATACATCGCAATGCGACCACCGAGCGAATAGCCCAGCAGCCAATAACGTTCGATGCC
CTGTGCCAACAGCGTTGCGGTTAGCTGGCGGCTGATATCGGCAAAATCGGCTGTAGCAATGGCTTGCGAC
GCACCGTGTCCGGGTAAATCCACCAGCAGCACAGGCCAGTCACGAAAAAACGGGAGGATCGGCCGCCAAT
CCTCACCGCTTCCTAATAAGCCATGCAGGCACACCAGCCACGGTTGCATCGGAGCAACCGCGCCATGCGT
CACTTTCCGGCAGCCTAGCCCCTGATGATCTAGTGGACCCACGCCGCCACCTGCGCAACCAGTTCATTGA
GCGTTTCCGCGCCGTCTTTCGGTTCAACCACTACTTCAAGCAGCGTAACGCCGCCTTGTGTCCAGCAATG
GGACACCGTATCCGCGAGTTGTTCCCAGTTCTCAGCGCGCGCGTAATTCAGGCCAAACATCGCCGCAGCA
TGTCCGAACTCCACATTTTGCGGCATGCAATAAAATGCTTCGCGCTGGTCAACCGGTGTCGGCAACAGGG
AAAAGATCTGGCCACCGTTATTGTTCACCACGATCAACACCAGCGGTGCGGGAGACTGGCGCAACAGCGC
CAGCGCATTCAAATCGTATAATGCAGAGAGATCGCCAACGATGCCCAACGTCGCTTTCGCCGTGGCACGC
TGTACACCAGCCAGCGTGGAAATCAGACCATCAATGCCGCTGGCTCCGCGATTGCCATATACAGGATAAC
CTTGTGGGAGCTGCGCCAGCGCATCGATCAGGCGCACCACGAGACTATTGCCGACAAACAGTTGCCCATC
CGGCGGCAACAGCGCCGGTATGCGCTGCGCCAACTGAGCTTCACCAAAACGGGAGGCCAGATGCGTATCG
ATCTGCCGCTGCGTTCTGTCGGCAATATCCGCCAGTAAATCCGCCCACGCTGCCTGTTTTTCTGCCGGAT
GCGCCGACAGCCAGTCGCCAACGTCCGCTACCAAACGACGCCCGCGATGGTGAGCCGGGTCCAGTCGTCC
CGGCAGATCGTCAATTAACCAAAATTCTTGCGGCTGACACTGGTCTTGCCAGTGCAGCAGGCGTTTACCG
GTCAGGCTACCGCCGAACTGTAGGACGATGTCTGCCTGTCGTAAAAGATTTGCGGCTTCAGGATGCGCCA
GCCAAATATCCGCGCAGGGCAAAGGTTGCCCGCTTTGCGACAACACATCACCAATCAATGGCCAGCCCAA
TTCGCTCGCCCACGCGGCAAGACGCGCTCCGTGTTCGGGACTCACGCGCCCGGCGAGGACGACGCCACGC
TTCTGCCGCCACTGCGACCAGTCCGACTGCACCACCAGCGCACTCTGGCGCATTTCACGCAGCCAAGGTT
CGCGGCTGTTCCACCAGTCACCCAGCGTCATCAGCCAATCCTGATAAGCCGTGCCATCATCGGCACCATA
AAGCGGTTCAGCAAAGGGGCAGTTAATGTGCAGCGCACCGTGCGTAAGCCGCGCCATAGCACTATCCACG
GAGGAAACCAGCCAGTTAGCCGGAATATCGGGCGTAGGGCGCGGTAAATCCAGCGCCAACGTAGGGTGTG
ACGCATACAGTGCATGCTGGCGAATCGCCTGATTCGCACCGCAGTCAATTAGCTCCGGCGGACGATCGGC
CGTCAAAACCACCAGCCGTTCACCAGTCAGCCCGGCTTCAATAATTGCCGGATAAAGGTTGGCGGCAGCA
GTGCCTGACGTCACGATAATCGCAACCGGTTTACGCGAGGCTTTTGCCAGCCCGAGCGCAAGATGCCCCA
GCCCCCGTTCGTCGAAATGGGTATGGCAAATCAGTTCACGATTATCTGCCGCAGACAGCGTCAGCGGAGT
AGAGCGAGAACCAGGCGCGATGCAAATATGCCGGACGCCATGGCGGGTCAGCGATTCCAGCAGCAATGTA
GCCCAGCGGCGATTAAATACACTTGTTGACATGATGTACTCAACAACTCAGGTTGCAGGTTATTCCCGTC
ATACTTCAAGCTGCATGTACGTTGGCTTCTCTTACTCACCCCAGTCACTTACTGATGTAAGCTCCTGGGG
AATCGTGCGCTCGCCGCCTGCCTGCAACTCGAATTATTTAGGGTATAGCAAATAATAATGATCAAACTGT
TGGTGGCCTGGTTGCCCTTCAACGACTATCGCGATCAGCCTTATTATATTTTTTTTTACCATGCTGACTT
TGATATAAACCAGTACCTGGCACAACAACCATAAAACAAAACTATGACATATCACCGTCTAACAGCGATC
TCAGCCCTGCGGCTTTGTTTTCCAACTCCTGCCATTCTTGTTCTGGATCAGATCCTGCCACAATCCCGGC
ACCAGCATAGAGCGTCAAAACATGATCCCGCACTTCAGCCGAACGCAGTGCCACACTGAATTCAGACTGC
TGACGAGACAAGTAACCCGCAGAACCCGCATACCAACCGCGCTCGAACGGCTCATACGCCGCAATAAAAC
GGCGCGCTTCCTGCCTTGGCAGACCGGCTACTGCCGCCGTGGGCTGTAATGTATTCAGGCACGCGCTATC
GGACGCCGTTCTCAACGTGGCATGAATGGTACGACGCAGATGCTGCACCTTACGCAGACGCACAATTTCT
GGCGGCATGACATCCAGCGACAACGCGGATTGCTGTAGTCGTTGGCAAATATCATCCACCACCAGCATGT
TCTCGCACTGATTCTTGGTGTCCTTCATCAGCCAATCAGCCAATTCAGCAGCTTTGAGTGCATCGCGATC
GCTTGCCACCGTTCCCGCCAAGGCTTCCGTTTCTAATTCGCTCCCCCGCCGGCGATAAAGCCGCTCAGGA
CTGGAACCGAGAAACGCATGACGCGCATCGTGCGCCAGCATGAAATGGAAACAGTGATGATTCGCCGCAC
GGCTGGCGGCCATAAAGGTGGTTGCTTGTAACGATTGAGTCAGCGTTAGCGTGGTTGCTCGCGCCAACAC
GACCTTTTCCATTAATCCAGTGTTGATGTCATGTAGCGCCCGCTGGAGCAAATCAATCCACCCCTGACGC
TCCGGTTGATGCGCGACAGACTGCACCTCCGCGTGCAAAAGAGGCTGTGATGCTGGCGGAAGAAGCAAGT
TAATAAACGCCGAGGCTTCGACAGCATCCTGCTGCAATGACGTCTCACTGAACAGATTAATGCTCAGGCT
AAGCGTATCATCCTGACGTCGCAGTTCCGCGCGGGGCAAGAACAGGTAGCCAGGTGACGAAGCGCCCTCT
TCTTTCGACTGGTTAAACGCATTCAGCCCCCAGATGCGCACATCGGGATCGCACTGTTGCTGAACGAGAA
ATGCCTCCGCATCTTGAATATGACGAAACCCGCACACCTTGCCACAAACGGCAACCTCTTCACGATCCTG
ACGGTGCTGCCAATAGAACTGGGGATACACAGGCTGAGTCGCCAACCACGGCAATAGTTCAGACGCCTCA
CTGAGGCTTAAGGAACACGTTATTTGTCTGAAACCTGCGCGTTCAGGCTGTGGCTCGCGCAAATCTTGCT
GCATATGGCGCAGCAAGTCGGAAAGTAGTTTCACCGTCACCCCGGAGACCTAACACAAAGTAGGGGATTA
TACGGGAAAAAAACACGTCGTGGGTGAGAGGTTATACAAGACGCACAAGCCACCTCCGGCAGAGTGCGCC
TAAGTACATTTTTATGACGTGCCATCCCTGGCCGTCACCCTTACGGGCCGTTGCTTGCGCAACGTTAAAA
ATTTCTCCTGGAAATTTTTTACCCCCTAAGGGTTATCGGCATGACCACAACGGCGGGCACAGGCTGAAAT
CGCACCAAACGGCAAAACGGGGCATATGTATCGGACTAGAATTGCAACTCATCATCATTATTACTTCAAT
TTATCTTAATCTATTCTTTTATTTACTTTTTGCCGATTATTTAATCGGCATTTTTGTTTTACCGTGTCTC
TGGTCAAGCACTTCGCCGAACGGCCCCCATCCATGTTACGGCGTTCCACTGCACCCGTCTGAATTGACCA
AACTAGCGCCGCTGCTCAGTTGCCCGTGCGTTGATCAAATCAAATACCTGTTCGAAACGCCCTTCACGCT
CAGCCAAACGTTGCAGTTGAGCACGCTCTACAACGATCTCGTTTGGCGTCGGTTGCTTGCAAAACAGTGT
AATAACTTCATCAATATATGCGTTCAGAGGCATGTAGCCTTCGCGATCCGACTGCCCCGGCGTAAGCTCA
GTCTGGATACCTGGTGGTACGAGCTCGATGACCTCGACCTGATCCACGAGCTGATGCCGCAATGACACAG
TGTAGAAGTGAACGGCAGCCTTAGTCGCGCTATAAACCGCCGCGTCAGCGCGCGGAACAAAAGCCAGACC
GGAAGACACATTGACGATCGCAGAATTCTGTTGGCTCTTCAGATGATCGATAAAGGCGTTAGTGAGGCGG
ATAGGCCCAAGCACATTTGTAGTAATCTGCGCCTGCGCATCGCACAGATCGCTTCTAGTACTCAGATCTT
CGTAACGCATGATGCCAGCATTGTTAATCAGGACGTTGAGGGATGGATATTCCGTCACGATCCGCTGTGC
AAACGCATTAATAGCCTTTGGATCGTCGATATCTAATTCAAATGCGTGCATATTTTGCCGTCCATCGATC
GTCTCCTGCAGGAGAGATGCTCGCCGACCCGTCACAATGACTGTGTTGCCGAGATCGTGAAAACGCAGTG
CGAGCTCGCGGCCAATGCCGGAACCTCCTCCTGTAATGAGTATTGTGTTATTTGCCGTTTGCATGATTAG
CTTCACCTTCTCGTTTAAATTCAGGAACTATCTTTTTTAAATTCAGGGACTATGCAGCCGCCCCTCTTCT
GACAGTATTCGCGCGCAATAGGGAACAACGTCGCAGTCCAAAGAAACAGGGGATGCGCACAAATGCCAGA
TGCACTTTTCTACCGGAACGTGGGTAGGACTCAAAGAATAAGCACCTTACAAACTTTTGGGAAGTAGGCA
CCATAAAGTGCGATACTAACCAAATGGTAAGTATAGAAGATACGTGCTTTAAAGAACTCAGATGCTTGAC
TCCCGATACTGTCAGACGCAAACTTCGGGAAAGAAAAGCACCGGAATGATCACAATTACCCAAAAGAAAG
AGAGTGCCTATGAGCATCGACTTCGCTAAACACTCAGAAGTCCAGAGAAAGCTTTCATCAGTGAAAAAGC
AGGATCCGCGCGTAGAGACACTGGTTAACGAAGTGATCGGCCGAGTGGCGGACAAATGGACGATGTTTAT
CCTTGAGGTTCTGGCTGAAAACGGAGAATTACGCTTCACACAATTGGCAAAGAAAGTGGCAGGGATCAGC
CAGAAAATGCTGACACAGACCCTGCGCGAGATGGAACGAGAAGGGTTGGTAATCCGCACCGTGCATCCCG
TTATCCCCCCAAAGGTGGAGTACCGCCTGACGGATCTCGGTCTTGGGCTTGGGGCTGCGTTCTGTGGCGT
GTGGGTGTGGGCTGAGAAAAATCTTGAAATCATCGAACAAGCCCGTTCCGCATTCGATCTGCGATCCAAA
GACAGCTAAGGCTTGGCGAAAGGTAGCAACCAGCAAAGTTTGCTGCCAATCATAGGCGTGACGAGTACCA
TGATTCTTTCCATTCAGACCGCTAATTATGGTAAAAATAGGCCCTTGTTACGTATACCGGATAGCCTCGT
TCAGGATGAGTACGACTCTGCATTCCAACTTGTTAAGCATTAATCAGAATCTGCCGGGCAAAAAAGCACA
GGCGGCCACGCGCATCGCTTTCTTTGTTGCAGGTTTTGCTATGGCTTCCTGGGCACCGCTGGTGCCCTTT
GTTAAAGCGCGACTGGCTATCAGTGATGCCTCTCTTGGGATGCTGTTACTTTCTCTGGGCATTGGTTCAC
TGTTGGCCATGCCGCTCACCGGTTTCCTCACCAGTAAGTGGGGATGCCGCAGCGTTATTTTGCTGGCCAG
CGCCCTGCTCTGTCTGATATTACCCGCTCTGACGCAGGCAGAAACGTTGCCAGTGATGGCGATCGTGCTG
CTCTTTTTTGGCGCGTCTATTGGTATGATCGATGTCGCCATGAATATTCAGGCCGTCATCGTAGAGCGCG
CCAGCGGCCAGGCGATGATGTCCGGTTTTCATGGTTTCTTTAGCATCGGAGGTATTTCCGGTGCTGGTGG
CGTCAGCGCCCTGCTGTGGCTTGGCCTGTCTCCGTTGATGGCAATACTCACTATTGTTGCGTTGATGCTG
CTGTTCATGGCAACGGCACATAAACACCTGCTACGCACCACAAATCAAAATGAAGGTGGCCCGCTGTTTG
TGATCCCACGCGGCTGGGTCATGTTCATTGGTGCACTGTGCTTCATCATGTTCCTAGCCGAAGGTTCGAT
ATTGGATTGGAGCGCCCTCTTTCTGACGGTTGAGCGCAACCTGAGCGGCGCGCAGGCGGGAATGGGCTAT
GCGGCATTTTCCGTCGCGATGACGCTAGGCAGGCTGAATGGCGATCGCATCGTTAATGCGCTTGGGCGCT
ATGCGATTCTTACTGGTGGTAGCCTTTGTGCCGCACTCGGTCTGCTGTTAACGATCGGTATTGATAATGC
AGTGACCGCCATTCTTGGCTTCGTGATGGTGGGTATCGGCGCATCCAATGTGGTACCGATCCTCTTCAGC
GCGGCGGGGAATCAAAAAATCATGCCACCCAATCTGGCCATCGCCTCCATTACCACAGTAGGCTATGCGG
GCATTCTGATCGGCCCGACCATTCTCGGCTTTATTGCACAGCTCAGCAATTTGGCTACCGCATTCGGGTT
TGTCGCACTGCTGTTGCTGGCCGTCAGCGCCAGTGCGCGAGCAGTTATCCGCTAATCAGGAGCGTTAATT
GATGCCAGCCATGATCTTGCGTTATTTTTCCCTCCTTACGGTGTTATCGTTCCTTATTACTGGAACGTTT
GGCTATAGCTACATCAACGATTTGCTGGCGGACAAAAAACATTCGCTGACGACTATTGCCCAAGGTATAC
AGAAACGCATCGATACTTACCGTTTTTTCACCTATCAAATTTACGGCAGTCTGAACAGTGAACCGTCCGC
TAGCGACGCCAACATTAGCGCAATTAATTTAATGCCCAATGTTTTCTATGTAGAAAAAAATGGTCAGAAA
ACGGATGCGTTGATTTTTGGGCAACACGATAAAGGGACGCTGACGTCGGTGCGTCGGATATCACGCTATC
TCGATATTCTCTGGGGAGCAGAGAATAACGTCTATTCCATGTATTATCTGAATGGCATCGACAACAGTCT
GACGATGATTTCTACACAGACGCTGAAAGATATCTCTTCGCAGTTCCGCGGCAATTATATTACGGTCATT
GCCGAAGCCCGCCGGACGGAAATGCTGCAACAGGCAAATGTATTAGATGAACGCGAAAGTTTTTCCCCGC
TGCGTAAATTACGCTTCTATAACGATTACTATTTCACGCTGCGCACCACATTCAATCAGCCGGGCCATCT
GGCGACAATTCTGGCGTTCGATCTGCCCATTAACGACTTAATTCCAGACACAATCCCGCGTGACCATCTG
ATGCTGAAGCCAGATACACCTGCGGCTAGCAACATCGACGGCAGTAATAATGGTGAAAGCGCAACGGATG
CACAGCTTCATGGCTCTAATATTGAAGTCTCTGCCACGCTCGTAAATGCACCGATAAAAATCGTTTTCCA
GGTGCCAGTAAAGGCACTGATTATTGATGCGTTGCGTAATAACATCTGGCTTATGCTGCTGAATCTGGTT
CTGCTGAGTTCGTCCATCAGTGGCTTTTATCTTTTCCGGCGAAAGTATGCCCATCCCGGTGAAGATTTAT
CGCATCAGTTGGAAAAGAAACTGGATATTTACCGCGAAACCACGGGGAAAATCCCGATGGGCGTGCTGGT
TTATGATTTCAACAGCAACAAGATCATCATACAAAATGAGCGTGCAGAGCACCTGCTTCCACACCTGAGT
CTGCAAAAAATCACCAATATGGCGGACGAGCATCAGGGTGTCATTCAGGTCACCATCAATAATGAAATGT
ATGAAATTCGTCAAATCCGTAGCCAATATTCGCCAGACTATTGCCTCTTCCTGGTGCGCGAACAGGATAA
AGAAATTCTGGTGCAGCGGAAATTGCTGCTAGCCCAGCGTGAATACGAAAAGAATATCCATGCCAGAAAA
CGTTTATTCCAAAACCTGCTCAGCGAATTTAAACAGCCGCTGCTCTCACTACAACAGCATATTCACGCGA
TACGCCACAGCAATACGGCAGCCATGCAAGCACAAACGCTGGATCAACTAACAGCAGATACCCGCTGCGC
GATTCAGCTACTGGAAAATATCGCCCTGCATGAAAAGCTTGAGGCGCAGGAATGGACGGGAGTCAACACC
AGTTTTTCACCGCTGACACTTATCGACAATGTTCTCCTTGAGTTGTTGCCACGATTGAATCAAAAAGGGC
TTACCCTATTCCATCATTACCATCTGGATAATAATCAAACTTATGTGGGTGATGCCGAGCTGTTGAAAAA
GACGCTGGCACTGCTGCTAAATTATTCAGTGACCAATACCGATTACGGCAAAATTACGGTATCGGTTGAC
AGAAAAAATAATGAGTCGGATACGCTGATTATTCAGGTCAGCGATACCGGAACCCAGGTTTCAGGCAAAG
AGCAGGAAAACATTCGACATCCTTTCCTGCATCCTGCGGCTTTCGATCGTTTCGGACAAAATTCAGGATT
GACCTTATTTTTGTGTAATCAACTCTGTAATAAACTGGGCGGTGCGTTAGCCATCAACAGTAAATCTGGG
TTAGGCACACACTATATTCTGACGTTAAAACTGGAGGCGGAAGCGCTGCCCGTTGAGGACGAAAAACTGC
TGGATGGGATTACCGTTCTGCTGGATGTGACGTCTGACGAAGTACAGCATATTGTCGGCAATATGCTGAC
GGGCTGGGGAGCAAATTATCTGGTCAGCGATGAGCGTCAGATTACTCAGGAAGCCGATATTTTTATTACT
GATGACCCGGAGAAAAAAGCAGATTATACGCTGCTATTGAGTCATGACGATGACACGCTAACACCTTTGG
GCCCGCGCCGTTTGCGGGTGAACTATAATATCAGCCACCTCCTACTGGAGGCATTGCTTAAGCTGATTGA
ACTGCAACTGGAAACACCACCCGATGCGACGCAGGAGGGAGAACAGAACGATGTCGAATTTTACGCCGCA
CAATTGGCGTCAAGCGACTATTATTCGCTGTTCGTGGAGACAGTACCGGATGATTTAAAGAGGCTGTATA
CTGAAGCGGAAGCAGGCGATTTTCCGTCACTTTCGCAGACGGCGCACCGGCTGAAAGGCGTGTTTGCCAT
GCTGAATCTGCATCCTGGCAAACAGTTGTGTGAACAGCTTGAACAGCATATTACCGCGCACGATAGTATA
CAGATTGAGGCTAACCTTCATGAAATTGAAAGGTTTGTCAGTGCATTACTATCCCCAAGCGAACCTAAAG
GGCAGCAAGGTAGCCAACAAGATGAGTAACCAAAACGATGAGTAACCTAAACGTAATTATTGCCGACGAC
CATCCCATTGTCCTTTTTGGCATCAAAAAATCACTTGAGCAAATTGAATGGGTCAATGTGGTTGGCGAAT
TTGAAGACTCAACTGCGCTGATCAATAACCTGCCTAAGCTGGACGCTAACGTTTTAATCACCGATTTATC
CATGCCGGGCGATAAATACGGCGATGGTATCACCCTCATTAAATACATTAAGCGTCATTTCCCTCATCTC
TCTATTATTGTTCTCACCATGAACAATAATCCGGCGATTCTGAGTGCGGTGTTGGATCTGGACATTGAAG
GCATCGTACTGAAGCAGGGCGCACCGACCGATTTACCCAAAGCGCTAGCAGCCCTGCAAAAAGGAAAGAA
ATTCACGCCGGATAGCGTATCCAAAGTATTGGAGAAAATCAGCGCCAGCGGCTACGGTGATAAACGCCTG
TCTCCGAAAGAAAGTGAAGTGCTGCGCTTGTTTGCAGAAGGCTTTTTGGTTACCGAAATCGCCAAAAAAC
TGAATCGCAGTATCAAAACGATCAGTAGCCAGAAAAAATCAGCCATGACCAAGCTGGGCGTCGAGAACGA
TATTGCCCTGCTCAACTACCTGTCTTCCGTTAATGGCGGCGCAACACAAGTCGACTAAGTTTTTCTCCCT
GCACCGGCAACCGCGCTGGTGCAGGTCACTTCTCGGATGTTCTCGCCTGACGCACCACAGTACTGTAATA
CGCCAACGCCTGCTGCAACGTATCCAGCGTCACCGGTTTTGACAAACAGTGATCCATCCCTGCCCCAAGG
CAGCGTTCTCTTTCTTCTGCCAACGCATTCGCCGTCACGCCAATGACAGGGAAACGTAGTCCCTGCTCCC
GCATACGCTGAGTAAACAAATAACCATCCATATTCGGCATATTGACATCCGTCAGAACGATATCAATGTG
GTTTTTACCTAATACACCGAGTGCGTCGACCCCATCATTCGCCGTCATCGCCTGATAGCCCAAAGAACCC
AACTGATCCGCCAGCAATCGACGGTTGATGGGGTGGTCGTCAACCACCAGAATCATAATGTCGCCATTCT
CAACTCGCTCATAGTGAGCCAGCGGCGGTGAAATCCCTTCACGAATATTGTCTTCACTTTCTGAGCGGTA
GATTTTTTCCAGCAAATCAGGCAGATGTTGAGGTGTCGATGTCCCTTGTACCCAGTGCCCCTCACTCACT
TTCTGTGCTGTTCCGTTATGCGCGCCACTCATCATGATATGCGCCCGAACGGCAATGTCTTCTATTGAGG
TGTAATCACTAATCATGACATCATCAGGCGACACGGTTTGATTCTGGTAACGTACCGCCTGCACGCCTTG
GTTCTGCAACAACGTCAGTAGATATGCCTCCAGCCGGGCATTGCGCACCCTCAACCAGCATGTTTTCCCT
TGCAGGCTGGCGTTAATCGCCATAGGCGCATAGTGCGCTTTATACAACGGGATCCTGACGCCAAACAGGC
TGCCTAGCCCTGGTTCCGACTCGATAGTAATATCGCCATCCATCAGATTGACCAGCTTTTCACAAATTGC
CAGCCCTAACCCTGTGCCCTGAAAATGACGCTGTACCCCGCTCCCCGCCTGGAAGAACGGATCAAACAGT
TTCACCGCCTCGCGCGGTTGAATGCCCACGCCAGTATCGCGCACCACAAATTCCAGATAACCATCGCGGC
AGCCGACTTCAAACACGATGCACCCCGTATCCGTAAACTTGATCGCATTACTCAACAGGTTGGACAACAC
CTGCTGCAAACGGACGGGATCGCCAAACAGGCTAACCGGAACATTGGGTTCGATAAAGCAGTACAGCATC
AGGCGTTTTTTGACCACCAGCGGGAGATAATTACTGGTGATGTGGCTGATAACCTCATGCGGTGCAAACT
CACACGGTTCGATCTTCAACTGCTCCGACTCAATCTTGGAAAAATCGAGGATATCGCTGATGATTTTCAG
CAGCAGCGATGAGGAGTTGTTCATCGCCAAGACCAGACGGTTAGCGTCCTGCGGCAGCGACTTGGTTTGC
AGCAAGTCGAGATTGCCGATAATGCCATAAAGCGGCGTGCGCAATTCATGGCTGACGGTGGCAAGGAACA
TCGATTTAGACTGGCTTGCCTGTTCGGCGGCATTCGCCATTTCCTGTAGCGACTCTTCCATTTTGACGCG
CGCGCTAACGTCCAACAACACACAAATCGCCACATTTTCATTGCGATAGCGCGAATGGACAAAGCTGATT
TGCAGGTGGTGGTTACGGCTGGTCATCACATCCACAAACTTGGACTGCTGCTCGCAAATAATGCGGGTAA
TTCGCAGCCTGTCTTCGTGGGTAAGCAAATTGAGATAGTTATGCGCCAGTTCGTTACTGAGGATATTGGT
GCCGTCACTAATACGCAGAATACAGATGCCTACCGGTGCCGACGCCACGATCTTACGGTTAAATTGCTCG
TTCTCTTCCAGTTGAAACGCATTCACTTCTGCAGGCAACAGCATTTTCCGCTCAAACACCAGCGCCAACA
CGAACAATAGAATCGCCGAGAGGATATTCAGCACCAGCATGTTGATCATCAATCCGCCGATATGGGACAG
CAGCACCTTCAGCGGCAGCGAGTACACAATACTGAACGAAGTCGGCGGCAGCGCCTTCTTCAGAATGAGT
TCGTCATAACCATTCACATAGCCAAAATAGTTATGCTCGGAGGGATAGCCGCCTACCGAGGAAACAGAGA
GCCCTTTGTCATCGGAAAACTGTAAAACGACCTGATTATATTGATCCAGCAGCTTGGCATTGATCGGAAA
TTTTCCAACAGTGACGAAGTCATCCAGACGAATAGTCTGTTCAATTCCCATGATGACTTCCAGCTTGTTA
TCCACATAGATCGGCGTGAGCGCATATAAATAGCCGACATCGGGAACAGATGCGGGGGTAATCCAATAGA
GCGTTTCATCACGCCCGGTCTGGGTACGATTCTTCTTTTGATCCTGAAACCGATCCTGCACATTTTTAAG
CAAGTTATCACGATCAAGCGACTGGTTACGAATGCCAAAATCAACCATACAACGCCGATCGCCACCAACA
AAAAAGACCCGATTAAGATCGTAGACGGCAGAGAAATTATCCTGCCAGCCGTTGAAAAAATGACTCAATG
AGAGCAGCGCCGCATTCCCGCCATATTGCGTAGAACAGGTTGCTCCGGGCTCAAGCGCATAAACAGAGAC
ACCAGGCCCTCCTTCCGTTGGCGACTCTGCCTTTTCTCTCGCCAGCATCAGACGGTTTGCCGCCAGATAC
TGAAGTTCGCGCACAATATCCGACGCGTGTCGGATGTATCCCTGTGACTGATCAAAGCTGAGATTATATT
CCTGACGCAGTTCTGACTCTTTTTCATTCAATACTTTAGTGATATAGAAAACGGATATCAGCGCGCCCAA
CACCCACAGCATGATCGCCAGAACCCGAAACAAATAGCGGGAAACTTTTAATGTGGTATGGAATGAGGCG
AGATATTTCAAGTGAATACCGTTGAATGATGGAAGAACCAGTTGGCTGATACACTACCGAGTGTCGATAA
AAAAAGCCAGCGCATCGCGCTGGCTTACTCGGCTCATTTCGGTTTAAGGAAAAGGCTTATTCGTCATCTT
CAGCGATATCATCATCGCCATCAATGTCGTCGATAGCATCATCGTCTTCGGCGATTTCGCCTTCAACGCT
TACCACGCCATCCAGCTCTTCATCTTCTACCGGTTCGGCCACACGCTGCAGGCCAACAACATGTTCGTCT
TCCGCTGTACGAATCAGCGTCACACCCTGTGTGTTACGGCCAACGATGCTGACTTCAGACACGCGAGTAC
GTACCAGCGTTCCCGCATCGGTGATCATCATGATCTGGTCTGCGGCGTCAACCTGAACCGCACCAACCAC
TTTACCGTTACGCTCGCTGACCTTGATAGAGATAACCCCTTTCGTCGCACGTGACTTGGTTGGATACTCA
CTCACGGCAGTACGCTTACCAAAGCCATTTTGTGTGACGGTCAGGATATCGCCCTCACCGCGAGGAATGA
TCAGAGAAACGACGCGATCTTCACCTTGCAGGTTGATACCACGGACGCCCGTTGCCGTTCGGCCCATAGA
GCGCACCGCCTGTTCAGAGAAGCGGACTACTTTACCTTCCGCTGAGAACAGCATCGCTTCATCACTACCA
TCAGTCAGGTCAACGCCAATCAGCTCGTCACCCTCGTTCAGGTTAACCGCGATGATCCCCGCGCTACGTG
GGCGGCTGAATTCCGTCAGCGCCGTTTTCTTCACCGTACCGCTCGCCGTTGCCATGAAGATATGACGACC
TTCTTCGTATTCACGTACTGGCAGAATCGCCGTGATACGTTCATTCGGCTCAAGCGGCAGCAGGTTAACG
ATCGGACGACCACGTGCGCCACGGCTGGCTTCCGGCAATTGATATACCTTCATCCAGTACAGACGGCCAC
GGCTGGAGAAGCACAGAATCGTGTCGTGGGTGTTAGCCACCAGCAGACGATCGATAAAGTCTTCTTCTTT
AATACGGGCTGCCGATTTACCACGACCACCACGACGTTGGGCTTCGTAGTCGCTCAGCGGCTGATACTTC
ACATAACCCTGGTGAGACAGCGTAACCACAACATCTTCCTGATTAATCAGGTCTTCGATGTTGATGTCAG
CAGTGTTCGCCGTGATTTCTGTGCGGCGCTCGTCGCTGTATTGCGTTTTGATCGCTTCCAGCTCTTCGCG
GATCACTTCCATCAGACGCTCAGGGCTATTGAGGATATAAAGCAGCTCGGCGATCTCCGCCAGCAGGTCT
TTATATTCATCCAGCAGCTTTTCGTGCTCCATGCCAGTCAGTTTCTGCAAACGCAGATCCAGAATCGCCT
GCGCCTGCTGTTCCGTCAGGTAGTAGTGACCGTCACGAATGCCGAACTCTGGCTCCAGCCACTCTGGACG
CGCGGCATCATCGCCCGCACGTTCCAACATGGTAGAAACGCTGCCCAGTTCCCACGCTTGTGCGATCAGT
GAAGCTTTCGCTTCAGCAGGTGACGCCGCACGACGAATCAGTTCGATAATCGGATCGATGTTCGCCAGCG
CAATGGCCAGACCTTCCAGGATATGGGCGCGGTCACGGGCTTTACGCAGTTCAAAAATGGTACGACGCGT
CACCACTTCGCGGCGGTGGCGCACAAACGCAACCAGAATATCTTTCAGCGGCATGATCTTCGGTTGACCC
TGATGCAGTGCCACCATGTTGATGCCGAATGACGTCTGAAGCTGCGTCTGGGAATACAGATTATTCAGGA
CCACTTCGCCCACAGCGTCGCGCTTAATCTCGATGACGATACGCATACCGTCTTTATCGGATTCGTCACG
CAGTGCGCTAATGCCTTCAATACGTTTATCTTTAACCAGTTCGGCAATTTTCTCGATCAGGCGCGCTTTG
TTCACCTGATACGGAATTTCATGCACGATGATGGTTTCACGTCCGGTTTTCGCGTCCGTTTCAACTTCGC
CACGCGCGCGGATGTAAATTTTACCGCGCCCGGTGCGATAGGCTTCTTCAATGCCGCGTCGGCCATTGAT
GATCGCCGCCGTCGGGAAATCCGGGCCTTTGATGTGCTCCATCAACCCTTCGAGGGTAATGTCTTCATCG
TCGATATACGCCAGACAGCCGTTCACGACTTCAGTCAGGTTATGCGGCGGAATATTGGTTGCCATCCCGA
CGGCGATACCGGAAGAACCGTTAACCAGCAGGTTGGGAATACGCGTAGGCATGACGTCAGGAATCTGCTC
GGTGCCGTCATAGTTCGGCACAAAATCGACCGTCTCTTTTTCCAGATCGGCCAGCAGTTCGTGAGCAATT
TTCGACATGCGAATTTCGGTATATCGCATGGCCGCAGCGGAGTCGCCGTCAATCGAACCGAAGTTACCCT
GACCATCAACCAGCATGTAGCGCAGTGAGAAAGGCTGCGCCATACGCACGATGGTTTCATAAACGGCAGA
GTCGCCGTGCGGGTGGTATTTACCGATGACATCCCCGACGACACGGGCGGATTTTTTATACGGTTTGTTC
CAGTCGTTACCCAGTACGCTCATCGCATACAGTACGCGGCGGTGTACCGGTTTCAGTCCATCTCGAACAT
CTGGCAATGCACGTCCGACAATAACGGACATCGCATAATCCAGATACGAGCTTTTCAGCTCTTCTTCAAT
GTTGACCGGTGTGATTTCTCTGGCAAGGTCGCTCATGGAGCCGCTATCCCTCTATTTAGGCATCTACCCG
TGTTCAGAAAAGTGAACCGTTCAGAAAGGTGAACTGTTCAAAAGGTGAAAAATTATATCACAAACCGCCG
TTTCGGGGGAAACTCCCTTCCGTTCTGAACAGACTGTTTTCCTCGTGAACGTTTATCCCGCAGAGAAAAG
CGACAGCGCTGCACGTTGCGACATGAAGGGGTATACTCGCGGCAGTAGAAGATGATGAAAGGCAGTGATG
ACACATGAACGTAGAAAATAAAACGCCGAACGTTGACCATCAGGAAATTGCCAAATTTGAGGCTATCGCC
TCACGCTGGTGGGATTTAGAAGGTGAATTCAAACCATTACACCGCATTAACCCGCTGCGTCTGGGCTATA
TTTCACAGCGCGCGGAAGGCTTGTTCGGCAAGAAAGTGTTGGATGTCGGCTGCGGCGGCGGCATTTTGGC
TGAGAGCATGGCGCGTGAAGGCGCGGACGTCACCGGGCTGGATATGGGCGCAGAGCCGTTAGACGTTGCG
CGCTTACATGCGCTGGAAAGCGGCATCACTGTCGATTACGTACAGGAAACGGTAGAAGCCCATGCACTCG
CTCACCCAGGCCTTTACGATGTGGTCACCTGCATGGAGATGCTGGAGCACGTTCCCGATCCGCAATCCGT
GGTACAGGCGTGCGCTAAGTTGGTCAAGCCCGGTGGACACGTGTTTTTCTCCACGATCAACCGCAATGCA
AAAGCGTGGATGATGGCGGTTATCGGCGCTGAGTATGTTTTAAAGATGGTGCCACGCGGCACGCACGATA
TTAAGAAATTCATTCGCCCGGCGGAGCTGATGCGCTGGGTCGATGACACCGCACTGCGCGAAAGGCATAT
CACCGGACTGCACTACAATCCGCTGACGGACCACTTTAAGCTCGGTCCAAATGTGGACGTGAACTACATG
CTGCATACTCTCCATGATAAATAGACCCAATTAAGAATAGTCTTAAAATTGCGCGGTTTTTCACCGCGCA
ATTTTCTGGGTTTATCTGAAAAACCAACAAAATGGCCGAGACTTATTTTTTTTACAGAATATTGACATCC
TCTTAGCCCTTACAAAATCAGGATTTCGGGAAACCAACGCTTCGGCAACCTGAAATTAACACCAAAATCA
AGCCTTGTACTCAAACGAATCCAGACTAGAATACTCACCATGTAGTAGCCATTTATCAAAAAATATCCAT
ATCTAGTATTTATCCACAGGGTTAGTCACAGCGGAATTTCTGTGAATAAACGGGGGATATTTTTTTATTT
TCATCAACAGGTAAATCCCAACATGAACCAGAGCTTGCTCGTTACCAAACGCGATGGCAGTAAAGAAAAA
ATCAATTTGGATAAAATCCACCGCGTCATTACCTGGGCCGCAGAAGGTTTACACAATGTCTCCGTTTCTC
AGGTGGAACTGCGTTCCCACATTCAGTTTTATGACAGCATCAAAAGCTCTGATATTCATGAAACCATCAT
CAAGGCCGCTGCCGATCTGATCTCCCGCGAAAGCCCGGATTATCAATATCTGGCCGCGCGTCTAGCTATC
TTCCATCTGCGCAAAAAAGCCTACGGTCAGTTCGAACCGCCGGCCCTGCTGACCCACGTCACCAAGATGG
TGGAATTGGGCAAATACGACAAGCACCTGCTGGAAGACTATAGCCCCGAAGAATTCGCTCAGATGGACGC
TTTCATCGATCACTGGCGTGACATGAATTTCTCCTATGCTGCGGTTAAACAGTTGGAAGGGAAATATCTG
GTACAAAACCGCGTCACCGGTGATATCTACGAAAGCGCCCAGTTCCTGTATATTCTGGTCGCTGCCTGCT
TGTTCTCTGGCTATCCGCGTGAAACCCGTCTGGATTACGTTAAACGTTTCTATGACGCGATCTCAACGTT
CAAAATTTCCCTGCCGACACCAATTATGGCCGGCGTGCGCACCCCGACGCGCCAGTTCAGCTCCTGCGTG
CTGATCGAATGCGGCGACAGCCTGGATTCCATCAACGCGACGTCCAGCGCTATCGTGAAATATGTTTCCC
AGCGTGCAGGTATCGGCATCAACGCCGGGCACATCCGTGCGCTCGGTAGCCCAATTCGCGGCGGTGAAGC
GTTCCATACCGGCTGTATCCCGTTCTATAAACACTTCCAGACGGCGGTGAAATCCTGCTCTCAGGGCGGC
GTTCGCGGTGGAGCTGCCACGCTGTTCTATCCGCTGTGGCATCTGGAAGTCGAAAGCCTACTGGTATTGA
AAAACAACCGAGGCGTAGAAGGCAACCGCGTTCGTCACCTCGATTACGGCGTGCAGTTGAACAAACTGAT
GTACCAGCGCTTGGTAAAAGGTGAAGAGATCACACTGTTCAGCCCGTCTGACGTACCGGGGCTGTACGAC
GCGTTCTTCGCCAATCAGGATGAATTCGAACGCCTGTATGTGCAATATGAGCAGGATGACAGCATCCGCA
AGCAGCGTATTAAAGCGGTTGAGCTGTTCTCCCTGATGATGCAGGAGCGTGCTTCAACAGGCCGTATCTA
TATTCAGAACGTTGACCACTGCAACACGCATAGCCCGTTCGATCCGCTGATTGCGCCAGTTCGCCAGTCC
AACCTGTGTCTGGAAATCGCGTTACCGACCAAACCGTTGGACGACGTGAATGATGAAAACGGTGAAATTG
CACTGTGTACGCTGTCGGCGTTTAACCTCGGTGCGATTAATAGCCTGGACGATTTGGAAGATTTAGCAAC
GCTCGCGGTACGCGCGCTGGATGCCCTGCTGGATTATCAGGATTACCCGATTAAGGCCGCAGAACGTGGT
GCGATGGGCCGCCGCACATTGGGAATTGGCGTCATCAACTTTGCCTACTATCTGGCGAAAAATGGCGTGC
GTTACTCCGATGGCAGTGCCAATGGCCTGACGCACAAAACCTTTGAAGCGATTCAATACTATTTGCTGAA
GGCGTCGAATGTGCTGGCACGTGAGCAAGGTGCCTGCCCGTGGTTCAATGAAACCACCTACTCACAGGGT
ATTTTACCGATCGATACCTACAAGCGCGATCTGGACGCGATTTGCAACGAACCGCTGCATCTCGACTGGG
AAACGCTGCGTAACGACATCAAAGAATACGGCCTGCGTAACTCCACGCTGTCTGCGCTGATGCCGTCTGA
AACGTCGTCTCAGATCTCGAACGCCACCAACGGCATTGAGCCACCGCGCGGCCACATCAGCGTCAAAGCC
TCCAAAGACGGTATTCTGCGTCAAGTCGTGCCGGAATACGAAACGCTGAAAGATGCCTACGAACTGCTAT
GGGAAATGCCAAATAACGATGGATACCTGCAACTGGTGGGTGTGATGCAGAAATTTGTCGATCAGGCGAT
CTCCTCCAACACCAACTACGACCCATCACGCTTCCCGTCAGGCCGAGTACCGATGAAGCAGTTGCTAAAA
GATCTGGTCACGGCCTACAAATTCGGCGTTAAAACGCTGTATTACCAAAATACCCGTGACGGCGCTGAAG
ACGTGCAAGACGATCTGTTGGCAGAGCCGCAAGACGATGGCTGCGAAGGCGGCGCGTGTAAGATTTAAGC
CAATAATAAAAGGCTGCAATGCAGCCTTTTATCCTTTTAGCGCGGGCGTCCTACCCGCAGCCGCAGGCGG
CGTTAAAAATGCTCACGGCATTTTTTTGGAGAGACTAATGGCCTATACCACTTTTTCACAGAATAAAAAT
GATCAGTTGCTAGAACCCATGTTCTTCGGCCAGTCGGTTAACGTTGCGCGTTTCGATCAGCAAAAATATG
AAATTTTCGAAAAATTGATCGAAAAGCAATTATCCTTCTTCTGGCGCCCGGAAGAAGTTGATGTGTCCCG
CGATCGCATCGACTATCAGGCACTACCCGATCATGAAAAACACATCTTCATCAGCAACCTGAAATACCAA
ACGCTGCTGGATTCGATTCAGGGACGTAGCCCGAACGTGGCACTGCTGCCGCTGATTTCTATTCCTGAGC
TGGAAACCTGGGTGGAAACCTGGGCGTTCTCGGAAACCATTCACTCGCGTTCTTACACCCACATCATCCG
TAATATCGTGAACGATCCATCTCTGGTGTTTGACGATATCGTCACTAACGAAGAGATTCTAAAGCGTGCC
AAGGATATCTCCGGCTACTACGACTCGCTGATCGAGATGACCAGCTACTATCATTTGCTGGGTGAAGGAA
CACATCAGGTCAACGGTAAAACCGTAACTGTGAACCTGCATACGCTGAAAAAGCAGTTGTATATCTGCCT
GATGAGCGTGAACGCGCTGGAAGCGATTCGTTTCTATGTCAGCTTTGCCTGCTCGTTTGCTTTTGCGGAA
CGCGAACTGATGGAAGGCAACGCCAAAATCATCAAGCTGATCGCCCGTGACGAAGCACTACACCTGACTG
GCACGCAGCACATGCTGAATCTGATGCGTTCCGGTCATGACGACCCTGAAATGGCGCAGATTGCCGAAGA
GTGCCAGCAAGAGTGTTACGACCTGTTCGTACTCGCCGCCCAGCAAGAAAAAGAGTGGGCTGAATACCTG
TTCCGTGACGGTTCGATGATTGGCCTGAACAAAGATATTTTGTGCCAATATGTGGAATATATCACCAACA
TCCGCATGCAGGCCGTTGGTTTGCCGCTGCCGTTCCAGACACGTACCAACCCCATCCCGTGGATCAACGC
CTGGCTGGTGTCCGATAACGTACAGGTCGCGCCGCAGGAAGTCGAAGTCAGCTCCTATCTGGTCGGCCAG
ATCGATTCAGAAATCAGCGATGACGACCTGAGCGATTTCCAACTGTAATCGATGAGCAATCCAACTATTA
CGCTGCGCACATCCGGTGCGCAGTTTTCCTGTTCAGATGACGGCCCTTCCCTGCTGGAGGTACTGGAATC
CAACCGCGTCAGCATTGAATATCAATGCCGATCCGGCTATTGCGGTTCCTGTCGGCTGCGTCTGGTAAAA
GGTCGCGTAGCGTATCGTCAAACCCCATTGGCCTGTATCCAACAGGATGAAATCCTCCCCTGCTGCTGTA
TGCCGCAGGGCGATATCGAACTCGACCTATAGCCCCGAATTGTCCTCCCACGCCAGTTAACTGGCCTACC
GTTCTCGCTGGCGAGTGCATTTCTTGCCCGCATTTATACATAAGTGAGTTACACTATCCGCTGACATCGT
CTTTTGACCGATATATACCCTAAATAATTCGAGTTGCAGAAGGGCGGAAACCGAGCGAATCACCAGGAAC
TTACATCAAGTAAGTGACTGAGGTGAGTAAGGGAATCCAACGCACATGCAGCTTGAAGTATGACGGGGAT
AAAACAACCTGGAGGTTTTAAAACATGCTCACCGTCATTCCCATTTTGGTTTTTGTTGCACTTATCATCG
TCTGGTCAGGCATCAAAGTCGTACCTCAGGGATACCAATGGACTGTAGAACGTTTTGGCCGCTACACCAA
AACGCTGATGCCGGGGCTTAATCTGGTCGTACCGTTTATGGATCGTGTTGGACGTAAAATCAACATGATG
GAACAGGTATTAGACATCCCCTCTCAGGAAATTATCTCACGCGATAACGCCAATGTAGCGATTGATGCCG
TCTGCTTTATTCAGGTGATTGATCCGGCACGGGCGGCCTATGAAGTCAGCAATCTGGAACAGGCTATCGT
CAACCTCACCATGACCAACTTCCGTACCGTACTGGGCTCCATGGAGCTGGACGAGATGTTGTCTCAGCGC
GATAGCATCAACACGCGCCTACTGCACATTGTCGACGAAGCCACCAACCCGTGGGGCATTAAAATCACGC
GTATTGAGATCCGCGATGTACGCCCGCCTGCTGAACTGATTGCCGCGATGAATGCGCAGATGAAAGCGGA
ACGTAACAAACGTGCCGATATTCTGGAGGCCGAAGGGGTGCGTCAGGCTGCTATCCTGAAAGCCGAAGGG
GAAAAGCAGTCACAGATTTTGAAGGCAGAAGGCTTGCGTCAGTCCGCATTTCTGGAAGCAGAAGCGCGTG
AACGTGCGGCAGAAGCAGAAGCACAGGCGACCAAAATGGTCTCCGAGGCCATCGCAGCGGGTAACATTCA
GGCGATTAACTACTTTGTCGCTCAGAAATATACTGATGCCTTGCAGCAGATCGGTTCTTCTAATAACAGC
AAAGTGATCATGATGCCGCTGGAAGCCAGCAACTTGATGGGAGCCATTGGCGGGATCACCGAGCTGATTA
AAGATAGCAAAGACAGCCGAGGTCAATAATGGGCATTGAACTGGTGATGGAAAATGCGCACTGGTTCTGG
CTGTCGCTCGGCGGCCTGCTTTTAGCCGCCGAAATGCTGGGTGCCAGCGGTTATCTGCTGTGGAGCGGCG
TGTCGGCCGTATTGGTTGGGTTGCTAACGTGGGTGATGCCGCTAGGCTGGCCATGGCAGGGCACGATTTT
CGCCATCATGACGATCGTTACGGCGCTGCTCTGGTGGTATTGGCTGCGTAAACGAACGCTGTCACGCCCA
CCGTCAACGCTTAACCAGCGTGGGCAACAGTTGATTGGCCTACGCGCAACCCTGACCGAACCCGTGACTA
ACGGCTTTGGCCGGGTAAACATCGGCGACAGCAGTTGGCGCGTGAAATCAGAGCAGGAACTGCCTGCTGG
CACGCATGTTGAAGTGATTGCCGTTGACGGCATCACACTGCATGTCCGGTCGATTGAGCACTAACAGAGC
GCACGAATTGGGGAGCCTCGCTCCCCTTTCTGGCAATTTACTCTTTTGACGATTTACTCTTTTGACAACA
GCCCGCCAGATTATTGATTATCGGACACTCCGCGCTACCGTCCCCTGGGCACTGTTCGGCCAACGCCAGC
AACTGTTCACGCATCGTTTTCAACTCTTCGATATGCATCTCGATTTCTTGTACTTTCTGCAAAGTACGAG
CTTTTACATCCGCGCTGCGCCGCAGCGGATCGTTAAATAACGTGACCAGCTCCCGGCATTCATCCAGATT
AAAACCCACCTGTCGCGCTTGACGCAGCAGCGTTAGCTCTTCGACATGATGCTCATCATAGCTACGATAA
CCATTTTCAGAACGCAGCGGTGTAGTCAGAAGCTCTTTCTCTTCATAGAAACGAATGGTTTTACTGCTAA
GACCCGTTTTTTTCGCAACATCACTGATATTCATGATTTCTCCTTGCCTCTCCCCATAATGGCAGAAGGC
GTATTGGCACAGCCAATGAGTATCTCAATGAGATCATATTATCTGACTCTGTAGTATCAGCCAAATTTAC
CACTATAAAAATTCACTTCACGTAAAAGATGACGAGAACATTTATTTGTGTAAAATCACAAGGTTTTATA
ATTGCTTGCGATGGAATGCTGCAAGTGAGTTATTATCAGTAAAGGAAAATATCATCATGGGATATAGCAA
TATACTCGGTAAGGTACTCGATAACGCACAGCGGCTCAAAGAGGTCCATTATCATATTGAACACCACCAC
ATTCCTGTTACATCGAAAGATGACCTTTCTCAGCAGATTATTGAAATTGAACGCTATCTCGGGGACAGCA
CCTACACGTCGCTGAATACCAGAAAACATCGAATCAATATATTAAGCGCTATTCTCGCTTTACCCGTCCT
GCTATTTTGCTTCATTTTCGTACCGGATCGGTATCTTAAATACTTTAATATTGAATATGATATCGACGGT
ATGGCGCAAAGCGTATTTCTTTTTCTAATCGAACATATGTGGATGGCTATCGCGTATGGCGCTTCGTTTT
TCGGTTTGATTTTTTATTTTTATTACCTGAATCACCGCGCGGAAAACGAGGCTGAGAAGGTCATTCAGGC
ATTCATCGCCCGGACCTCAAGAAATACTTGATGACTGACAACGTCAGACTCAACTGACCTTACCTTCACC
TGAGTGTTTCATCTTGTTTGAAGAGTCTCCCTGCTATTTGGCAGAGAGACTCTTCACTTTTTCTTTCCTA
GAACAAAAGCATATTAAATCCCTTGACCTTCCCCTTGCCAGAAGGTTTACCTTACCCAATAACAAGTAGA
AATCAGATGGTCGGTCAACGTCTTTCACCGCCGGTTGTTAACACGGGAGAAAATTGTTATGTCACAAACC
ATCGTGTTGTCCTTGCAGGGACTGACCTGCGGGCACTGTGTTCAACGCGTTAAAAAAGCACTAGACGCGA
TCCCTACAGTCGAACACACCGACGTCACTCAACAGTACGCCAAAGTCAGCGGTGCCGTCGATTCTCAAAC
GTTGATCGACACTATCGAGCAGGCAGGCTACGACGCGCAACTCGCCACCACTCCGGATGTATCCCTTCAG
CTTTCCGGCCTGAGCTGCAACCACTGTGTCGCCGCTACGCGTAAAGTGCTGGAAGCTATTCCCGGCGTCG
TCGCAACGGATGTCACCAAAGAGCAGGCCGCCGTGTATGGTAACGTTGAGACCACGGTACTGATTAGCGC
TATTGAAGAAGCCGGCTATCACGCCAGCGTGCAGGAGAATGTTCACCCAAAAACTGAGCCGCTGGCACAG
GTAGCGACGATGCCGGAAGCGCTGCCAGCGGCCGAGAGCATTCTTCCGGCAATAACAACACGCACCACCC
GCGATGATGACAGCGTACAGATCCTGCTTCAGGGGATGAGCTGCGCCAGTTGCGTGAATCGCGTGCAGAC
GGCGCTACAAAACGTCAGCGGCGTTACGCAGGCACGAGTGAATCTGGCTGAGCGCAGTGGGTTGGTCAAC
GGTCACGCCGAGCCGGAAGCGCTGATTGCCGCCGTTGAGCAAGCAGGCTATGGTGCAGAAATTATTCAGG
ACGAAGAAGCACGCCGTGCACGCCAGCAGCAAACCTCTCAACAGGCTATCCGCCGCTTTCAGTGGCAGGC
TGCGCTAGGTTTACTGCTGGGTATACCGCTGATGCTGTGGGGTGTATTAGGTGGCAGCATGAGTCTGACG
CCGGAAAGCCAAACGCCGTGGCTCGTCATCGGTATTCTGACGCTGGCAGTGATGGTATTTGCTGGCAGTC
ATTTTTACCGTAACGCCTGGCGTAGCCTGAGAAACGGCGCTGCAACCATGGATACGCTGGTGGCACTGGG
AACGGGTGCGGCATGGCTTTACTCGATTACCGTTAACCTATGGCCGGACCTTTTCCCGATGGCGGCGCGC
CATCTGTACTATGAGGCCAGCGCGATGATCATTGGTTTAATCAACCTGGGCCACGCGCTGGAGCAACGCG
CTCGCCAGCGATCTTCACGCGCGCTGGAACGACTGCTGGACTTAACACCGCCTACTGCCCGTGTCGTGAC
TCCGGAAGGTGAAAAATCCATTCCACTGTCCGAGGTGCAATCGGGCATGACGTTACGCCTGACCACTGGC
GATCGTATTCCTGTTGATGGCGAGATCTTGCAAGGCGAGCTGTGGGTGGATGAAGCCATGCTGACCGGCG
AACCGATCCCACAGTCCAAAACATCTGGCGATACCGTTCACGCAGGCACATTGGTTTCCGATGGCAGCGT
TATCTTCCGTGCAGACGCGATCGGCAACCAAACCACCCTGTCGCGAATCATCCGATTGGTGAGACAGGCG
CAAAGCAGCAAACCGGCTATCGGGCAGCTAGCGGATCGTATTTCTGCCGTGTTTGTTCCCGTCGTCGTTG
CCATCGCACTCCTCAGCGGTGCGATCTGGTTCTTTGTCGGGCCACAGCCACAGATTGTCTATACGCTTAT
TATCGTTACGACCGTTTTGATCATTGCTTGCCCCTGTGCGCTTGGGCTGGCAACACCGATGTCAATTATT
TCCGGCGTAGGACGTGCAGCGGAGTTTGGCGTTCTGGTACGGGATGCCGATGCCTTGCAGCAGGCCAGCA
AGCTGGACGTGCTGGTGTTTGACAAAACGGGTACGCTAACCGAAGGGAAGCCGCGCGTCGTGGCGATTCA
CACGTTCGGCGGCGTAACAGAGGAGCAGGCGCTGACTTGGGCGGCTTCGCTGGAACAGGGATCTCATCAC
CCGCTAGCGAAAGCCATTATTGAACACGCAGAAAATCTTACGCTAACGCAAGTCGATCAGTTCCGCACGC
TGCGCGGTCTTGGCGTCAGCGGCAAGACCATGGATGTCGACCTGCTGCTGGGAAATCCGCCACTGCTCAA
ACAGCATCAGATCGATCTCGCGGAAGGTGACACGCTGATCAATGAACAAGCTCAGCGCGGCATCACGCCC
GTTTTACTTGCGGCCAATGGCCATCTCATCGCGGTGATCTCTATCCACGATCCGCTGCGAGCAGACAGCA
TCAGCGCGCTGCAGCGCCTGCATCAACAGGGCTACCAGTTAGTCATGCTCACAGGGGACAACCCGCTCAC
GGCGAAGAGTATCGCTAAAGAAGCCGGTATCGATCAGGTGATCGCGGGTGTGCTACCAGACGGAAAAGCC
GAGGCCATCAAAAAACTACAGGCGCAAGGCAAACGCGTGGCGATGATTGGTGATGGCATCAACGATGCGC
CCGCACTGGCGCAGGCCGATGTCGGCATTGCGATGGGCGGCGGCAGCGATATCGCGATTGAAACCGCCGC
TATCACACTAATGCGCCACAGCCTGCACGGCGTCGCCGATGCGCTGTTGCTCTCCAATGCCACGCTGCGC
AACATGAAGCAAAACCTTCTGGGTGCCTTTATATATAACTCGTTGGGTATTCCAATTGCCGCAGGCGTGC
TCTATCCACTGACCGGAACGCTTCTCAGCCCGGTCGTCGCCGGTGCCGCGATGGCACTCTCCTCCATTAC
GGTAGTCAGCAACGCCAACCGCTTGCTGCGTTTTAAACCTAAAGGTCAGTAATGTTAGCCCGCCATCTTA
ATTATTCCAAAGATGGCGGACTCTTTTATTCTTTCGCCGCATCACTTTATTACCATGCAACCATGTTTGC
TCTACCTGTAGTATCCCTTGTATTGTTCCATATCTAGCGTTTAGCATATTACTCCCACATCAGGAGACGG
AAGCAATGGGGCAACTGCTGCGTAGAATCGCGACTTTTCTTGGCTTTATCCCACCGCTAGCTTATGCCTA
CCCAGCGATAGACGTTCAACTCGCCAACGAACGGCATCTGCATCTGGTCGGCAGTATTCATATGGGTAGC
CAGGATATGGCACCGCTGCCCGATATACTGCTGCAACAACTCAGACAGGCGACCGCACTCATCGTAGAAG
CCGATATCTCCGATTCTCATTCCCCCTTCGGACACAGTGACGCCGAGCCACCGCTCACACAGCGCCTCAG
CCCGGACAACTATCGCCAGTTGCAGAAAATCTGTGAATCACTCTCTTTCGATGAAAGCAATATCGACACG
CTTCCCGCCTGGCAAGCCGCGCTGGTGCTGCAAGCAAGGCAGGCTCAGCGATTAGGGTTACGCCCCGATT
ATGGCATCGATTATCAGTTGATTAACGCAGCGAAATCTCATGGTATTCAGATTATCGAACTGGAAGGACA
GCAGACGCAGGTTGATTTGTTACAGCAACTGCCGCAAGGCGGCCTGCTGTTGCTGGAGGATACGATTAAG
CACTGGCACATCAACGCTCGTCTGCTGCAAACGATGGTAGGCTGGTGGCTAGACAGCAGGCCTGGAACTT
ATAAACCGGATATCCCCGCGACGTTCAGCAATGAAATGACCGACCTGTTGATGGGTCAACGTAACCGTCG
CTGGCAACAGCAACTTCAGGCGCTTCCCCCTGGAAGCTACGTGGTAGCCGTCGGCGCACTGCATCTGTAT
GGCGATGAGAATTTATCCACGCTGCTCAACAACAGTCATTCAGCAACACCTTGAAAGAACACATTATGAC
GCCCAGCCGCGTCCGCAAGATAAGGCCCACAAAGGGTTTAAGGATAGTGAAATCATGACACCCGCAGTCA
ATCTGCTCGAAAAGAACAAGGTCGCCTTTACATTACACAGCTATCATCACGACAGCGACGAAACTAATTT
TGGCGAGGAAGCGGCCAAAAAATTGGGACTGAATAAAGAGCAGGTTTATAAAACGCTACTCGTCTCCCTG
AATGGTGATGCGAAAAACCTCGCCGTGGCCGTCACACCCGTCGCAGGCATGCTGGATCTCAAGAAAGTCG
CTCGCGCGCTGTCCGCCAAAAAAGCCGATATGGCCGATCCGGTCATCGCTCAGCGCGTAACGGGTTACCT
GGTGGGGGGAATCAGCCCGCTCGGGCAGAAGAAACTGCTGCCGACCGTGATTGATGAACCGGCACGCCAG
TTTGATACCATTTTCATTTCCGGCGGTAAACGCGGATTGGACATTGAACTATCGGCAAATGATTTGGCAC
AGCTACTGCGTGCCACCTTTGCCGATATCGCCAAGCACGATTAATCCCTGCGATTAAACGAACAGCCTGC
CAGGCGATATGCATTAAAGTGAAGCAGATAGCAGAGGACTCCACGGCCAGTGTGTCCCCTGCTACCGCTT
CATATACTCGTTATATTTCAAGTTGCATGTGCGTTGGCTGCACTCACTCGAATCGATTACTGATCGACTT
TCGCCCCTTTATCCAACTGCATCACTGGACCTTCTTTCACATTCAGCGTCAGTCCTTTGGTTTGCAGTTC
CGCATTCCTTATGCGGATACCTTTATCCGCATCAATGCGCACGTTATCAAAGTGGAAACCACTGAGCGGG
GCTTCCGGTACGCCGATAATGTACGCTGCGGCTTTGGTCTTCCCGGTCGATTCCAAATTCTCGATCGTCA
CATTGCTGAAATGCGGTGTCTTGTACTGATCGAACGGCTGCTCTGGATCGGTATCCGGTGGGTAAATCTG
CTCGCCCATCGTGAAGCCACCTTCGGCCAACATCTTATCTACCTCAGCCTGCACAATCGGCGCAGCTTTG
TAGTACGCAGCAAAGACCAGCGGTATTTCAACATCCACCATTTTGGTATTACGGTAGGTGATGTTTTTCA
CTTCGCCGCCTTTACCACGTAGGGTTTTAATGCGGATACCGTACATAGAGCCTTCAAACTGGTTATTTTC
AACCAGCACGTTATTCACGCCGCCGGACGTTTCGCTACCGATGGAGATGCCGCGCCCCTGCTTCAGAATA
TTGTTGGCAATATAGATGTTATCCACGACGCCATTCGGGAAGCGGCTATCTGGCTTCTCGGCTTTTATCG
CAATATGGTCGTCATTACAGTCGATATAATTATTGGTGATACGGATATTCTGGCTGTCGATCGGGTCGAT
AGCATCGGTGTTTGGTGCATGCCACGGCGACAGAATACGCGTGCCGTTAACATCCACATCATGCGAGTAA
CGCATCACAATGTGGAAGCTAGGGGAATGGGTGAGCGTGACGCTGTCCACCAGCACGTTACTAGAACTTT
TGATATAAATCAGACGGGGGCGGTCGGTTCCACCTTTCTTGCCGGTGGCTCGAATATTCTCACGCCAGCG
TTCCCACCAGACGGCACCCTGCCCATCAATGGTGCCTTCGCCAGTAATCGCCACGTTTTGTGCATCAGCA
ATACTGATAAAGGGAAGCCAACCATTTTCCGCTTCAGCGTACTTGGTTTTTTCCGTCGCGCGATACGCCG
CGACTTCAGTCGAGGCGACGATAGTTGCATCTTTTGCCAAATCCAGTCGGATGTTACTTTTCAGGAACAG
CGGATCGACCAGATAGTTACCGCGAGGAACGTGTACCGTTCCGCCACCAGCCGCCGCGCAATCATCAATC
GCTTTCTGAAAAGCTTCGGTATTTAGTGCGATCTGTAGGCGGTGACCTTCGGCCCCGTATTGTGTGACGT
CACAGGTTTTATCTGGGAATTTCACTGAACTGGCGGCCTGTGCCGTACCAGCTTGAATACCCAGCGTGAT
GCAGGAAGCCATTAATGACAGAGCAAGACCACTACGCATACTTAACCTCACAAAATAATGAAATATCGTT
TTAATAAAATAACACCAATATTCCACTAAAAAACGAGGGACGATCACGTTTTAGATGTATTCGTAATAAT
TACAATAAGGTAGGGATTTTTTCGTGCAATTGCACTACTTCCATCCTGAGAAGATGCGCTCCCCTGACAG
ACAGAATGTGGTACAAACAGAACCAGGAATAGAGCGAGAATAGAATTGAAGAGAGAGTGCTGGCCTGAGT
GACCAGCACAAATAAGACGGAAGCGTTATGCCGTCAGACGAGCGAAAGCATTACGGATTTCCTGTTCGGG
TAAATCCACACCAATAAAGACCAGCACGCTCTTTCTTTCTTCATCAGTCTGCCATTCTCTGTCCCAGTCT
GCGCTATACAAGCGCTGAACGCCCTGAAACAGCAGGCGACGGTTGTCACCGTTGATAGCCAGAATACCTT
TATAGCGCAGTAGATTATCGGAGAATTGTAGCAGCAGGTTTTCCATAACATCGGAAACAGCCTGAAGCTC
AACGGCATCATCAAGATACACAACAATCGACTGCACGTTATTCTGCGTCGGTGCAACAAAGCGAAATACC
GGCGTTTTCACGTCCAGTTTGTCGCTGAGGACAAAACCGTCAATGTTAAACAGCGCGCTCAGATCGATAT
CGCCATGTACCACAGGGTAGATCGGTGCACGTGCATTGATGCGCTGAAGACGCGGTAACAGCGTGTCGTC
TTCGCTTGCCACATCCGTTTTGGTTAGCAATATGCGGTCGGCATAGCCAATCTGCGATTGTGCAATGGTG
AACTGATCGAGCTGTTGTTGCGCATGTACCGCATCCACCAACGTGATAATTCCGTCCAGAACAAAGCGTT
CACAGATAATTTCATGGGAGAAGAAGGTCTGCGCCACAGGCCCTGGATCGGCCATACCGGTGCATTCAAT
GATGACGTGATCAAAATCCAGCGTACCGTTATCCACGCCATCAATAAGATCGAGCAACGCATCAGCCAGC
TCATTGGACTGCGTGCAGCAGATGCAGCCGTTGCTCAACGTCGTAATCTGGCTAGCACGTTCACCGATTA
ATGTATTATCAATTGGGACTTCACCGAATTCGTTTTCAATCACGGCAATTTTGTAGCCGTGATCGGCATT
CAGGATGTGCCGGAGTAAGGTGGTTTTTCCAGCACCAAGAAACCCGGTCAGAATAGTGACATACACGGGT
TTGGTCACATCAGATGATAAAGGTTGGGTCATAACAGGTTCCAAGTCGTTAACAGCAACGCATCCCGCCT
TTGCCGTCTCCGCCGTAACGCGCCTGCTGGCGTTCGCGGAAAAATTCTTCATACGTCATCGCAGGTTTAT
CCGGATGATTGGTCTGCATATGCTGCACATAGGTATCATAATCCGGCATACCGACCAGCATACGCGCCGC
CTGGCCCAAATATTTTCCTGCTTTTCCCAGATTGCCAAACATCATTACCTCCAGACCATCGCCTGCAACA
GCGGCTAGATAAAAAATACCCTGTATAACGTTATACATTATACAGGGTATCTGTACCCGTCATCTTTCAC
GTTCAACCTTGCTAGCGGTCTCGCAAAATCTGACGGGCGCGTATGGATTAGTGACCGGAAGAGACTTTCA
CGCCACCTTCAGGAACCGGAACATACGGCGTTTCCTGATCGGTACGTTCAGCCACTTTACGTGCAGCCAG
TGCCGCTTTAATACCGTACGCGATAATGCTGTACACCACGATCAGGAACAGAATGCTCAGACCAGCGTTG
GTATAGTTGTTGGTCACGATATGATTCATGTTCGAAATCTGCTGCGCGCTCAGATCGGCACCGCCTTCTG
CAATTTTGCCCTTGAACATGTTCGCCATGTAGAAGAAGCCTTCCAGTTGCGGGTTGTCGCTGAACAGTTT
CAGACCCAGCGCCCACGTTGTACAAATCAGCAACCAAACAGCCGGAACCAGCGTGACCCAAATGTACTGT
GTACGTTTCATCTTAATCAGGATGACCGTACCCAGCACCAGCGCCACCGCAGCCAGCATCTGGTTAGATA
TACCGAACAACGGCCACAGGCTCTTCACGCCGCCCAGCGGATCGACTACACCTTGGTACAGCAGGTAGCC
CCACAGACCGACGCAGCCCGCCGTACCAATCATACCAGCAATCAGCGAGTCGGTTTTCTTCAGGAAAGGA
ACGAAGTTACCCAACAGGTCCTGCAACATGAAACGACCAGCACGCGTACCCGCATCCAGCGCCGTCAGAA
TAAACAACGCTTCAAACAGAATACCGAAGTGATACCAGAAGCCCATATCGGCACCCGGAATGATCTGGTG
GAACACGTGTGCGATACCGACAGCCAGCGTTGGTGCACCGCCTGCGCGATTCAGAACGGAAGGTTCACCG
ATGTCTTTCGCCGTTTGCAGAATTTGCTCTGGAGAAATGACGAAGCCCCAGGAGCTAACGGTCGCCGCCG
CGTGTGCAGATACGTCCTGCAACTGTGCCAGAATCATCGGCGCATCCGCTGTGCCCAATCTATGCAGATC
CGGCATCGTAATACCCAATGCCGCTGGCGGGGTATTCATCGCAAAGTAGAGACCTGGTTCGATGATAGAC
GCCGCAACCAACGCCATGATCGCTACGAAAGATTCCATCAACATCGCACCGTAACCGATGAAACGCGCAT
CTTTCTCGTTAGCCATCAATTTCGGTGTAGTACCAGAAGCAATCAGTGCGTGGAAGCCAGACACAGCACC
ACAGGCGATAGTAATAAACAGGAACGGGAACAGCGTACCTTTCCAGACCGGACCGGTGCCATCCACAAAC
TGCGTTACCGCTGGCATTTTCAGATCGGGATTCAGGATCACGATACCAATCGCCAGACCGACGATGACAC
CAATTTTCAGGAAGGTCGCCAGATAGTCACGCGGAGCCAGAATCAACCATACTGGCAGCAGTGCGGATAC
GAAGGCATAGCCAATCAGCGTATAGGTGATGGTCGTATCTTTGAAGGTCAGCGCTGGCCCCCAGTACGGG
TCGTGTGCCACTACGCCACCAAACCAGATCGCCAGCACCAGCAGCACGATCCCGATCACCGAGATTTCAC
CCACTTTACCCGGACGGATAAAGCGCATGTAAACGCCCATGAACAGCGCGATTGGCACCGTAGAACAAAC
GGTAAAGACACCCCACGGACTTTCTGCCAGCGCTTTCACAACAATCAATGCCAGCACGGCAAGAATGATG
ATCATAATAAGGAAGCAGCCGAACAGTGCAATCGTACCCGGTACCGGGCCAAGTTCTTTCTTAACAATTT
CGCCTAACGACGCACCGTTACGACGGGTCGAAATAAACAGCACCATGAAGTCCTGCACGGCACCCGCCAG
CACCACACCACCCAGCAACCATAAGGTGCCAGGCAGGTAGCCGACCTGCGCGGCCAGTACCGGCCCGACC
AACGGACCGGCGCCAGCGATAGCAGCGAAGTGGTGCCCGAACAGCACGTTACGGTTCGTCGGTACATAGT
TAAGACCGTCGTTATTGACAACGGCAGGGGTTGCTCTGGTCGGGTCCAACTGCATGACTTTTTGTGCGAT
ATACAGGCTGTAGTATCGATAGGCCACGAGGTAAACGGCGACAGAAGCAACAATAATCCATAAGGCACTG
ACATGCTCACCGCGACGTAGTGCGACTACGCCGAGGCAGGCAGCCCCAATGATTCCAAGAATCATCCAGG
GGATGTGTTTAAGAATGGAATTGCTCTTCATAAGACATCCTTCAATTAAAAATCACAATCATTTGATTTT
TGTTAGCGGTAGAAAAATAAACCCTGGTAAAGCGTCGTGCGATAACGTGAGTCATCGCGTGTTTCAGATA
AGGAAGAGAGTGGCGGCACAGTACGTCATCGCGTGCACGCGTGGAGCGGGTATTTGGGTAGGCGGCAGAA
TAGCGTGCTAAGCGGTTAGAATGACGCAGCGAGTGGCTGGAGAAAAAGGGGTGGCATCAAAAAGAAAAGG
CCGCGACATTCGCGGCCAGTAAGGTGTTGAGTGTCACGAGCAATTACGGAACCTGATACGCCAGTTTGTA
ATTACCTACTGTCGTAGTGCGGAACGTCACGCTGTCGGTGCGCCAGCGGATTTCCACTTCCGCAGGTGAT
TGTACTTTCCAGCTAGACGCATCATTGACGTTCAGCGTCAGTCGGTCAATGGTCGCAACATCTGTCATCG
GATCGGTGATAAATCAATTGGAATTTACAAATAAAATCAATGAATTAATAAATTTCACGTTGACCAACAA
GCGCTTAAATCCACCCCATTTCTTTAAGAGATTTTAGAGAAAAAACAGCGGTTTTCGCCACCAGCACAGG
GACAAAAACCGCCATAATTATTAATTACTTATAAACGATCTCGCCTTTCGGCGCGTAGGCTTCCGCATCC
AGCGGAGAATGTTTCTCGATGTACTGCTTCAGCACTTCAGCATCGACAAAACCAGTGTTCACATAGCCTG
GCAGGTTATCAAGACGCGGGTAACCATCACCGCCCATCGCATTAAAGTTAAGCGTTGCCATGCGGTAAAC
TTTATCGGCCTGCAACGGTTCACCTTTGATTTTCACGTTCTGCACACCTTGTCCATCGGCCGTCAGGCTG
ACGTTAAGGAATTGCGCATAAGCACCGGAATCCACCTTTTTATTGGCGGCGACAGCCAGATATTTCTCGA
CTTCACTGCCTGTCATATCTACATAAACCAGCGTATTAGCAAATGGCTGAACCTTCAGTACATCTTTATA
AGTGATATCACCCGGCTCAATCGAATCACGGACGCCACCACCGCTCATAATGGCAAAATCGGCCTCTGCA
CGCTCAAGTTGCGCAGACAGCAGCACGTGCGCCAGATTGGTCTGACGAAAACGTACCTGGTTGCGATCGC
CTTCCAGTTTACCTTTCACGCTACCGATCTTGATACCCAACTGCGCCTGCCCTTTTTCCTGGAACGGCGT
CAGCATTTTCATGACGTCAGAGTCCTGCGTGATTTCATGCGTATAGAAAACACGTTCGGTTTTACCGTCT
TTTTCTACCTTTTTCTTCAGGTTGATCGGTATCAGTTGATAATGCTCAAGTTTCAATTCGCCATTACGGA
ATGTAAAATCAGCACGACCGACATATTTGCCCCACTCGTGCGCCTGAACAATCCAGGTGCCATTCTGACG
GTCGGGTGCACAAGGTGTGCCTGGCACATAATCCACCTGCTTTTTATTTTCCTGCGCCATACAGACCGGG
TCCTGCGAGTGACCGCCAACAATCATATCCAGATAGCCAGCAGGCAAGCTACGCGCCATTTCCACATCAC
CCGGTGCATTAGAGCCGTGATTACCATCGTCATAGTGGCCCATATGCGTTGCGGCAATAATCACATCGGG
CTTTTCACTCTTGCGCAATTGTTCAACAACCTGCTTCGCTTCCGTAGAAGGATTACGGAATTCGATATCG
GTAAAATACTCAGGATTGCCTAATTTGGCCGTGTCATCTGTTGTCAGGCCGATAACCGCGATTTTCACAC
CTTGCTTGTCGAACAGGGCATAAGGCTTAAACAACCGCTGATCGGTGCTTTTTTGGTAGATATTGGCCGA
TAACAGCGGGAATTTTGCCCATTTCTCCTGCTGGCGCAGTACAGATAGTGGATTATCGAATTCGTGGTTG
CCGAGCGCCATCGCATCATAGCCAACCATGTTCATACCACGAAAATCAGGCTCCGCATCCTGCAAGTCGG
ACTCAGGCACGCCAGTATTAATATCACCGCCGGAGAGCAATAATACACTGCCGCCTTTACTTGCCACTTC
CTGACGAATCTGATCGACCAGCGTTTTTTGCGCCGCCAAACCATATTCACCATGATCGTTATGCCAGAAA
TGGCCGTGGTGGTCATTCGTATGCAAAATAGTGATGGCGTATGTTTTGTCTTTTTCCCAAGCCATTGACA
TAACAGGCGTTAACGCCAACGATACCGCCATCGCACATCCCAGAGCTTTTATTGAAAAGCGCATGATAAA
TCTCCGTTTATTTTAAAGCCGCAGTGGAACCACTGAGAAATTCATTGCACAAATTATCACAGCCAGATGA
ACAATGCGCCAGGCACGTTCATGCGTTCCTCAGCAATGTGTGATAGCCGACAAAACCAGATTAGGTATAG
CAGCCAGAGTGATATCGCACTGACATGGCATTGTCGTCACGCCGTCACGAACTCTTGCTAATATGGATGC
TTCATCGGAATAACCTGCCATCACACCGTTTATCCTCTGTTTTCTGGGATTTTATACCGATGGATAGAAT
CATTCTGGTGAATAGACGTAAAAGCCGTAGGCCATTGCCATCAATAACATCATGCTATCAGAATAATTAC
GCATGTTTATCAATGCTTATCGTCGGAAACTACACCTAAACATGTGTTACACTACCTTTATCTTGAGAAA
CTGATATTTTTCATAAAATACCACTTTTACCCAAGCAACATTTCACTACATGCAATAGAATTTATATATA
CCCAGAATAATTGGCGTTACAGTCACACAGCAAACGAACGACCCCTAATACGTTTTTCGGTACATAATTA
AGAGTGATAAGGGTACGTAAACACCGCTAGCCACGCTGTAGCTTCAAGATAAGAAGGGTAAATCCGCTCA
ATTACGTTTCACCTACTGGCACAAGGAGTTGGGATGCATGCTGCAACACCGCTAATTTCTACTATCGCTG
GGGGGCTGGTTCTTGCCTTCATCCTTGGTATTCTGGCAAACCGCCTGCGTATCTCTCCCCTTGTTGGCTA
CCTTGCCGCAGGCGTGCTTGTCGGCCCTTTTACCCCCGGTTTTGTTGCCGATACTTCACTAGCATCAGAA
CTGGCTGAACTTGGCGTAATTCTACTGATGTTTGGCGTCGGTTTGCACTTCTCGCTGAAAGACCTCATGG
CGGTAAAGTCCATCGCCATTCCCGGCGCGATAGCCCAGATTGCTGTGGCAACGCTGCTTGGAATGGGGTT
ATCCACCATGTTGGGCTGGAACCTGGCGAGCGGCCTGGTTTTTGGCCTCTGTCTGTCCACCGCGAGTACC
GTGGTTCTACTACGTGCACTGGAAGAACGTCAGCTTATTGATAGCCAGCGTGGTCAAATCGCTATCGGTT
GGCTGATCGTAGAAGATTTGGCAATGGTGCTTACGCTGGTCCTACTGCCCGCCTTCGGTGACATGATCGG
GTCTGAGCATGCCGATACCAGCAAGCTGCTGGCTGATTTAGCCTGGACCATCGGTAAAGTCATCGCGTTT
ATCACCCTGATGATTGTAGTAGGTCGCCGTCTGGTGCCGTGGGTGTTGGCAAAAAGTGCCAGCACTGGCT
CACGCGAGCTTTTCACGCTGGCGGTGTTAGCGATGGCGCTGGGCATCGCTTTTGGCGCAGTGAAACTGTT
TGATGTATCCTTTGCTCTGGGCGCATTCTTCGCTGGCGTGGTACTGAATGAATCTGAACTCAGCCAGCGG
GCGGCTCACGATACGCTGCCGCTGCGCGATGCCTTCGCCGTACTGTTCTTCGTTTCTGTCGGCATGCTGT
TTGATCCGATGATCCTGCTGAACGACCCAATTTCCGTGCTTATAACTCTGGCAATCATCGTGTTCGGTAA
GTCAGCCGCTGCTTTCGCGCTGGTTCGCCTCTTTGGTCACTCAAAACGGACAGCATTAACGATTTCTGCC
AGTCTGGCGCAGATCGGTGAATTTGCCTTTATTTTGGCTGGACTCGGCATCGTGTTGGGGCTGTTGTCCG
AAGAAGGTCGAAATCTGGTACTAGCCGGTGCCATTCTCTCTATTATGATAAACCCGCTGCTGTTTACGCT
GCTTGAACGCTATCTGGCGAAGAACGAAACAATAGAAGAGCAGATCGTAGAAGAAGCCATCGAAGAAGAG
AAACAGATTCCTGTTGATATGTGCAACCATGCTCTGCTGGTCGGCTATGGACGCGTTGGTAGCCTGATTG
GCGCCAAATTGCATCAGGCAGGCATTCCTGTGGTGGTGGTTGAAAATTCACGTACTCGCGTCGATGCCCT
ACGTGAGCAAGGCATTAAAGCCGTATTGGGTAACGCCACCAAGCCTGAAGTCATGGATATTGCGCGTCTC
GATTGTGCCCGTTGGCTATTACTGACGATTCCGAACGGTTATGAAGCCGGTGAAATCGTCGCAGCGGCCC
GTGAGAAGCGCGGCGATCTGGAGATCATCGCCCGTGCGCACTATGACGATGAAGTCAGCTACATTACCGA
GCACGGTGCCAACGAGGTAGTAATGGGTGAACGGGAAATCGCCAACAGTATGATCACACTATTGAAACTG
GATGAAATCCCGCCTGCACCACAGGCGTGCCCTATCTAAACGACTACACGTAGATACAAAAATGGCGGGC
AAATATGCCCGCCATTTTTTATGCTGTGCAATACAGGCACAAGGCTTCAAGCGCTGCCAAACAACGGCAA
TCTTCCCCTACTCTGCTTTGCTCACTAACTGTTCCAGCAGATCGATATGCAGCGGATCGTCATTGAGCGC
AGGAATATAGTGGAAAGCCTCTCCACCTGCGTGCAGGAATATTTCACGGTTCTGTTCCTGAATCTCTTCT
AACGTTTCCAGACAGTCAGCAGCAAAGCCAGGACACATAATCTGAATGTGCTTGATTCCTTGCGCGGGTA
ATCCCTGCATGGTTTCATCCGTGTACGGCGTCAGCCAAGGTTCACGACCAAAACGCGACTGGAAGGTCAT
CATTATTTTCCCTTCCGGCAGCCCCAGTGCGGTAATCAGCGCCTCTGTGGTCGCCCGACAACGCTGCGGA
TAGTCATCTCCTTCGTTAGCATAACGTACAGGAATGCCGTGATAGGAGATCACCAATCTGTCCGGTTCGC
CATGTTCAGCAAAAGACTGCTCAACACGGTGCTTCAACGCCGCAATATAGGCAGGATGCTCTGCGTAATC
ACGGATAAAACGAATAGCAGGCAACTGACGATTATCACGCAGTTGTGCAGCTAACCCATCCCACACAGCC
GCGGTCGTTGAGCAGGAATATTGCGGATACATGGGCAAGACCACCAGTTGCGTTACCCCCTGAGCCAATA
GCTTATCCAGCGCTGAGCGCAGGCTGGGTGAACCATAGCTCATACCCAGCTCAACCGGTGTTTCCGGCAT
ACGTGCAGCCAGTGCCTGCTGCTGTCGGCGGCTAATCACCAACAGCGGCGATCCCCCTTCCATCCAGACC
GATTGATAGAGCTTCGCCACTCGTGGTGAGCGAGTGGGTAGAATGATGCCGCGCAGCAGAGGCCACCAGA
GCAAACGCGGCGTATCCACCACACGCCGATCGCTCAGGAACTCAGCCAGATAACGTCTCACCGCCTGCGG
CGTCGGGGCATCGGGCGTCCCTAAGTTCACCATCAGCACGCCGTATTTCTCTTGTTTCATCGCCGTCTTC
CTTTTATGGAGAAGCAAGCTTTCTTTCAGCCCGCCCGTGCGTAACATCAGATCCCTATTGTAGCGAAAAA
AAGCTAAACAAATACGGGTAGATAACAGGGGTAATATCGATGCTACTAATAGGGGAAATAAACAAGGGAG
AGTTTCAAAACGAAAAAATGCCAGACGATTATCTGGCATTCAGAGGGTGGAACTCAGTTCACTTAGAAAA
ATTAGCCCAGAATAGTTTCCAGTTCTGCGCGAACCTCTTCCACTTTACGCGTACCTTCTACTTTGAAGTA
GCGCGTATTACCCGCATCAGCTTCTTTTTGATAATAAGAAACTAGCGGTGCAGTCTGCTGATGGTACTCA
ACCAGACGTTTACGCACGGTATCTTCCTGATCGTCCTTACGGATGCTCAGGTCTTCGCCTGTCACGTCGT
CTTTGTCTTCAACTTTAGGCGGATTGAATTTTATATGATAGACGCGGCCGGACGCCGCATGAACGCGACG
ACCAATGATACGATCGATGATCAGTTCGTCAGGAACTGCAAATTCGATAACGTAATCCACATCGATGCCT
GCATCTTTCATGGCATCAGCTTGCGGAATGGTGCGTGGGAAGCCATCCAGCAGAAAACCGTTACGGCAAT
CGTCCTGGGCGATGCGCTCTTTAACCAGAGCAATGACCAGTTCATCAGTGACGAGTTTACCTGCGTCCAT
GATTTCTTTAGCCTGCTTGCCCAATTCAGTACCCGCTTTTACCGCTGCACGCAGCATGTCACCGGTGGAA
ATCTGCGGAATACCGTATTTTTCCATGATGAATTGAGCCTGAGTACCTTTGCCTGCGCCCGGAGCGCCCA
GCAGAATAATACGCATCGCGTAAATCCCCTTGCTATGTAATATTTATAAAATAAATTTGAAAAACGCTAA
ACCATACCATTCCAGACGCTTATGCTCAAGGAACGGGCTCGCTTCAGCAATGTGTAGGCAGATGAAAAAA
AGCCAGATACCTAAAAATACGGTTTGCCGCCTGCCCAATGTTGCCATTCAGTGTAGACGAATAAACCCTC
ATCAGAGGAAGGATACGTAAAAATCGAGGGAGATCCCGGTTGGAACCGGGATCTGAAGGGCATCAATATC
AGGCGCTTAATAGCTGATTCATACGGCGAATGAACTGATTCGGATCGTCCAGCGTGCCGCGTTCAGCCAG
TAAAGCCTGATCCAGCAGCAGCTCAACCCACTCGCCAAATTCAGCGTCGTCAGAAACATCAGCGGCACGT
TTAATTAGCGCGTGTTCCGGGTTCAGTTCAAAGATGTACTTCACTTCCGGTGCCTGTTGGCCCGCTGCGG
CGAACAGTTTCGCCATCTGCGTACTCATCTCGTCGGCATCTGTCACGACAATCGCAGGCGTATCGGTCAA
ACGGTACGTGAAACGCACGTCTTTAACGCGCTCGCCCAGCAGCGTTTTCACGCGTTCAACAAACGGCTCC
AGCGCTTTTTGTGCTTCTTTCTGCGCATCGTTTTCTTCATCAGCCAGTTTATCCAACGTATCATCCGCCT
TACTGACAGACTGGAAGGATTTACCGTCAAACTCGGTCAGATAGCTCATCATCCATTCGTCAATGCGCTC
GGACAACAGCAATACCTCGATGCCTTTCTTGCGGAACAGTTCCAGGTGTGGGCTGCTCTTCGCCGCAGCA
TAGCTGTCTGCAGTGATGTAGTAGATCTTGTCCTGACCTTCCACCATACGACTAACATAATCTTCCAGCG
ACACCGTCTGCGCAGAACTGTCAGATTGTGAGGTGGCAAAGCGCAGCAATTTCGCGATCGCTTCGCGGTT
ACTGCCGTCTTCCGCCGGCCCTTCTTTCAGCACCAGACCGAACTGTTGCCAGAACGTTTGGTATTTTTCC
GCATCGTCTTTCGCCAGTTTATCCAGCATTTGCAGCACACGTTTGGTCAGTGCATTACGCAAGTTCTGCG
TCACACGGCTGTCCTGCAAAATCTCACGGGAAACATTCAACGGCAGATCGTTGGAATCAATCAGGCCGCG
AACAAAACGCAGATAGTTCGGCATGAACTGTTCGGCGTCATCCATAATAAAGACACGTTGAACATACAAT
TTCAGGCCGTGTTTATGATCACGGTTCCACATATCCCACGGGGCATGAGCAGGAATGTAGAGCAAGCTGG
TGTACTCCTGCTTGCCTTCCACACGGTTGTGGCTCCAGCTCAACGGATCGGTAAAGTCATGGGAGATGTG
CTTATAAAATTCGTTGTACTCATCATCGCTGACTTCAGATTTACTGCGCGTCCACAAGGCTTGTGCCTTG
TTAATTTTTTCCCAACTAACGGTGGACTCACCGCCTTCTTCTTCGCTTTCTGTCCGAGATTCAATTTCTA
CCGGCAGCGCGATATGGTCAGAATATTTGCTGATGACGGAACGCACACGCCAGTCATCCAGAAATTCGTC
TTCACCCTCACGCAGATGCAGAGTGATTTCCGTGCCGCGATCGTCTTTGGTGATGTCAGCAATGGTGTAA
TCGCCTTCACCAGCAGATTCCCAATACACGCCCTGATCGGCACTCGCACCCGCAGCGCGGGTACGCACAG
TCACTTTATCCGCAACAATGAAGGCAGAGTAAAAGCCCACCCCGAACTGGCCAATCAGTTGGCTATCCTT
AACCTGATCGGAATCCATGGATTCCAGAAAAGCCTTGGTGCCGGACTTCGCAATTGTACCGAGATTATCA
ATCACTTCATCACGGCTCATGCCAATACCGTTATCAGAAATCGTCAGAGTACGCTTTTCTTTATCGGTAG
ACACTCGCACGCGCAAATCGCCATCGCCTGCATACAGTTCAGGGGTAGACAACGCGCGGAAGCGTAATTT
GTCTGCCGCATCGGAGGAGTTGGAGATCAATTCACGCAGAAAAATTTCTTTGTTGGAATAAAGCGAATGG
ATCATCAAATGCAGTAGTTGCTTAACTTCGGACTGGAACCCGCGAGTTTCTTGGCCTTTCATACTCATTG
TTGCTTACCTCAATCCTAATATTATTCAGGCTGATTAAACTGACGATAAGTAACAGATGGGGATAAATCA
GGGCGATTTCAAGGGGTAAATTTCAGCGATTCAAGAAAATGGTGGGAGAAGAAAAGAAGACTGCGGCCGC
CAGAGAGTGACGCTGGCAGCCGACAGCTTAAAACCGGAAAGGTTGACGACCTGCCAGAGAATGGGAGAGC
GTGGTGCCATCGACCATTTCCAGCTCACCACCAACCGGAACTCCGTGTGCAATGCGACTGGCCATCACAC
CGTGTTGCGCGCAGAGTTCAGCGATATAGTTCGCCGTAGCATCACCTTCTACCGTCGGGTTAGTAGCCAA
AATGACTTCGTTTATCGATTCCACTTGCAGGCGCTCTTCCAACCGCCCCAAACCGATATCGTCTGGGCCA
ATGCCATCCAGCGGCGACAAATGCCCCATCAGCACAAAGTAGCGACCGGCAAATTGCCCCGTCTGTTCAA
TAGCATGAATATCAGCCGGGCTTTCTACCACGCAAATCTGCCCATTTTGCTGGCGGCGCGGGTTCGAGCA
AATCGCACAAACGTCCTGCTCGGTGAATGTCCGACAATCGCTACAGTGACCGATTTCGGACATCGCCCGC
GTCAACGCCTGCGCCAGACGCATACCCCCGCTGCGATTGCGTTGCAGCAGTTGAAACGCCATGCGCTGCG
CCGACTTAGGCCCAACGCCCGGCAGGCAGCGCAGTGCTTCCATCAATGATTCCAGAAGCGGACTGGTCTG
CATCAGAACGGCATCTTGAAGCCCGGCGGCAATTGCATACCGCTGGAAACCGATGCCATTTTTTCTTTCT
GCGTTTCAGCGATGCGACGAGCGGCATCGTTGAACGCCGCAGCGATTAGATCTTCCAGCATCTCTTTGTC
GTCTTCCATCAGGCTTGGATCGATCTCAACACGGCGGCAGTTATGCGCCCCGTTGATGGTGATTTTCACC
AGACCCGCACCCGATTCGCCCGTGACTTCCAGATTCGCCACCTCTTCCTGCATCTGCTGCATTTTTTCCT
GCATTTGCTGGGCTTGCTTCATCAGGTTGCCAATTCCACCTTTACCAAACATAGTTTTCTCTCTATCACG
TCGGGCTGCGCACTCGCAGCGGTTAAACAGGGCGGATACTTTCTTCGTCCAGTTCCGCATCAAAGAAACG
CCGCAGCGTTTGAATCGTCGTATCGGCCAGGATCGACTGACGCGCCTGCGCCAGCTTCTCTTCATATATC
GCCTGACGCCACTCCAGCGGCGTCCGCATCGCTGGGTTGTCGTCTTCCGTAATCAGTAATTCTACAGGAT
GCCCGTAGTGGGCCGTCAATGCATCTATCAGCGTCTTTTGCGCCGCAGGCGAATTCAGATGCCGCTGGGA
TGAACGCAGATGAAGATGGACTTTACCTGCTTCCTCACTCTCTTTAAACGCATTGAGTGCCAGTTGTTGT
ACCAGCTTTGGCAGCGTCAGGCGATGGATTTCCGCCGCCCAAGGATCCCGTTCCAGCGATTCTTCCGCCA
GCCGCGCCGCCAGTTCCGGCGTTTTTTCGTGCTCTAAAGCCGAACGCAACGCCTTTGGCGTCGCCACATC
GACCTTAACCTCATCAACCTTGTTTTGCGCCCGCCAACGATACGCTTCCGGCTTTTTGGGCTCGGAAGGC
GAGGTTTTCGCGTTTTGCCGTTGAATGCTACGCTCAGTTACCGAAGCCAATCGCTCCAGCGCTGAAGTTG
CCGGCCGCGTGTTGTCAGACGCTGCCGGTTCAGCCTTTTTTGGTGGCGTACTCCCCTGTTTTCTCAGGAG
TTGGCTGCGAGCCTGTAACAACTGAGAAGTCGCATCGGGCAGTTCGTTTTCACCATGCCGATCCGCAGAA
CTGGCCGAAACAGTCGGTTCTCCTAACGGTGGCGCATACGCGGAAGCATCCATCGGCGGTTCGGGAGAAT
AAGATGATGGCAGCGCGTCGTCACGAGATTCAACCTGTTGCTGCATTGGTGCACGAACCATCGCCGATGT
TGTCGCAACGGGCTGCTGCACAGGAGGTTGAATAGAAGGCGCACGCGTAGCCTGAGCAGGCGCAGCGCTT
ACAGGTGCCACAGGTTCAGCGATAATCTGGCTGGGGTGAAACGCTAACGCTCTCAGTAGCGTCATTTCCA
CGCCCATCCGACGATCTGGCGCAAAAGGCAACTCTTTGCGGCCAATGAGTATCGTCTGGTAGTAAAGCTG
CACATCCGCAGGCGGTAGCGCACGAGCCAACTCTCGCATACGCGCTTCAACGGCAGCGTAATCATCGCCC
AACGCCGCAGGCAGCAGTTGAACCATCGCAATACGATGCAGCAGCGTCTGGGTTTCCACCAACAGCGATT
CCCAGTCCACACCCCGTGCAGCAACTTGATCTAACAGCGACATCACCTGTGCGCCATCGCCTTTCGCCAA
CGCTTCAATAAGTGCCAGCGGTTGCTCGTCGTCCAATGTGCCAAGCATTTGGCTGACCGAAGCGGTCGTA
ACCTGCCCTTGCCCCATGGCAATAGCCTGATCGGTCAAACTCAGCGCATCACGCAAGCTCCCATCAGCAG
CACGCGCCAGAAGTTGCAGCGCACGTGGTTCGTTGGCGAGATTTTCCGCCTGTAATACCTGTTCCAAATG
CGCGCGAATCTGTTCGACATCCAGCGCTTTAAGGTGAAATTGCAGGCAGCGCGACAGAATAGTTACAGGC
AACTTCTGCGGATCGGTGGTTGCCAGCAGAAATTTGACGTGTGGAGGGGGTTCTTCCAACGTTTTCAGCA
GCGCATTAAAGCTGTGGCGCGATAGCATGTGTACTTCGTCAATCAGGTACACCTTGAATCGCCCACGCGC
AGGGGCATACTGCACGTTATCCAACAGATCGCGCGTATCTTCTACTTTTGTGCGAGAAGCGGCGTCGATT
TCAATTAAATCGACAAAACGGCCCTGTTCGATTTCTCGGCAGTTATCACACTGACCGCACGGCGTTGCCG
TTACGCCCTGTTCACAATTCAGCCCTTTTGCCAGCAAACGGGCAATCGTTGTCTTCCCGACACCGCGGGT
GCCAGAAAACAAATAAGCGTGATGGATTCTGCCTAGGGAAAGGCCGTTAGCCAACGCGGTCAGGACATGT
TCCTGACCGACAACTTGGGTAAAGGTTTGGGGACGCCACTTACGGGCAAGAACCTGATAGCTCATCAATA
CCGCAACAGTCGAGTTATTGAGGCGATCATGCTAACACAGCCACGCTGCTATCGGCGAGACTGTTATGAT
TAATGTCCGGGGAAGTCAACCAGACTATAGCAGGCTACACCCATCTCGGTCAGGCGCTGTTCCCCCCCCA
GATCGAACAAATTAATGATAAAAGCGGCATCATTCACTGTGCCACCCAGGCGGCGGATCAATTTCACTGT
GGCTTCGAGCGTTCCCCCCGTTGCCAGCAGATCGTCGATCACCAGCACATTATCACCAGCGGAGATCGCA
TCTGCATGAATTTCCAGCGTATCTGAGCCATATTCCAGCTCATAGCTTTCACCGATCGTCGGACGCGGCA
ACTTGCCTGGTTTACGCACGGGAACAAAGCCCACGCCCAGCGCCAAGGCAACCGGTGCGCCAAACAGAAA
ACCACGTGCCTCCGTACCCACAACCTTCGTCACACCGGTGTTGCGGTAACGGTTCGCCAGCAGCTCAATA
CTGGCCGCATAGGCCACGGGATCTTCCAGCAGGCTGGTGACATCACGGAACAGTATGCCCGGCTTCGGAT
AATCGGGGATGCTTTTGATACTGTTTTTAATTAATTCTGCCTGCTGCTGGGCTGTTACGGTCGTCATAGT
TGTGCCTGATAAAACGTTCTAAACATACAAATGCCGGTCGCCACAAGGCTTTCACCATCGCATGATGTGA
TGGATAAGCATTATGACAAAGAGGAAAATGGCGACCCGTGCACGAAAACGCTCAAATCTAGTCAAAGTGA
CGGACAAATGCAACTATCCGCACTCTGGGTGGGTATTTTTTGTATTCCCGTCACAAAGACCGCCGCTTGC
GCTATCTTTTCGGATCCACGTCCTGAATTTGTTGTTCTGGATCAACCACGGGTAAACGAAGCATAAAGGT
CAGCAAAATAGTCAAAATGACTAGCAGCAAGATCCTGACCCAAACCAGCTTAACCAGCCAGAGCGAAAGC
GCGAACGTCAGCAGAATCATGGCGACAGCCTTCCATTTTGCTCCCGGCGGCAATGCCCGGTGTTGTTGCC
AATGGCGCAGATAGCTACCAAACCAGGAACGGTACAGTAGCCAGTCATGGAAACGCGGGGAAGAGCGAGC
AAAACACCAGGCGGCCAGTAACAAGAAAGGCGTGGTCGGTAATAAAGGTAACACGACACCCAACGTTGCC
AGCACAACGGAAACCCACCCCAGTATAATCAGCAACACACGATACATATTCACCTTTACGCTTTGTTCGC
TACAACCAACATCATACTTTATCATCACCTTGCTTGATGGATTAGTTAAGATATCCTCATGCAGACCATC
AGGCACCCTATAACTTACCATGCTGACATATTACGTCTGAGTAGGTTGGCTGAATCATTGACCTTAACCG
TAAGGGAAAAAAGTGAACACGCATCAATTGCTGCAGGCGCTTGAGCAACAAATTACTACGCTGTCGAAAG
AGCTGGAACCGCTGGCAGATAAAGCGGTGCCACAATCACGCTTTGATCGTCAACTTTTTAGCAGTTACGG
CACCCGGTTACGTGATTATCGCGCCGAGGTTGAACAAAATCTGCATACAATAAAACAACTGGTCGCAGAG
CAACGCACCGATCGTGTAGCATTTCTGGCTGAAAAGCTGGTCAGCCAGATAGCCGCCTTGCAGCGTGAAC
TGGCGACGCAGTCGCTACGCAGGCAAGAGCAACGAAGCACGCCACAGCCGGAAGATGTGTATCACAAGCT
AGCAGAGCATCAGGATTATGAACGCCGTTTGCTTTCCATGATTCAGGATAGAGAAAGTTTGCTAATCACA
CAGACGCTTTTCAGTGAGCAACAGCGGCTACAAAAAGAGCTAGCGGCACTGGAAGGACGACTGGCTCGCT
GCCGTCAGGCGCTGTCGCGATTAGAACGTCAGATCGAACGCCGGGAACAAGGGTTATAGCGCAGCGGTTT
CGCAGAGAAAAAAGAGGAATTGATTGATGTCACTTGAAAACGCCCCACCTGAAGTCAAGCTGGCAGTCGA
TTTGATTATGCTGCTGGAAGAGAACCAGATCGCACCACACATTGCACTGGCCGCGCTGGCAATGGTACGT
ACCGATTTTGAGAAAAAGCGCTCGCAAGAAGAAAACGATGCGAAATCCTCTGCCCAAAACGAATAGTTCA
GGAACTTAGCGGCAAGAATGAGTGGTAAGCCGCAACTTACACAGCAGGTTTGCGCAGCGCCGGGCTAAAA
TGCAGCATATCGATAAAGGCATCCACCAGCGCAGGAGCATCCTGATCGAGATCGAAACTTTCCGGCATAA
ACAGCCAGTTTTCCATCACGCCGGAAAAATAGGCACGCAGCGCAATCGCAGCGCGACGGGGGTAAATATC
CGTCGGCAACATCCCCATACGAATGCACTTAATCAGGTTTTCTTCGATATCAACATAGCAGGAAAGATAA
AGCTCTTTGCGCGCATTATAAGATTGCAACATTTCGCCGACAAATTCGCATTTATGGAAACAAATTTCCA
TAATGGAACGCCACTGCGTATCATTAACCGTTAAACGCAGCATATAAATCAATAATTCACGCATCACGCG
GAGTGGATTGTCAGGGAATTTTGTCTGATACTCTATTTCGAACTCACTGATTTTTGATTCTGCCTGTGCC
CAGATCTCATCGAAAATTTCGGCTTTATTCTTAAAATGCCAGTAAATAGCACCGCGGGTCACGCCAGCAG
CTATCGCAATGTCAGACAATGAAGTCGCAGACACACCGTGCTCAGAGAAGACTCTCAACGCAGTATCCTG
TATATGTTGTCGGGTTTCCTGAGCCTGTTCTTTGGTTTTTCGTGCCATATCGCTGTATTTGAAGGAAGCG
TGATTTACATACATTCAAGAATGTATGTAACATAGCATGAACATAAGACTATAGCAGCAATGGGTTTTTG
AGCTTGTGATCCATTGGTCAATTTCAAATCGGACACTTGAGGTTTATCTATGAACAAAAACAGAGGGCTA
ACGCCTCTGGCGGCAGTTCTGATGCTTTCTGGCGGCTTAATGCTCGCAGGATGTGATAGCGGCAACAATC
AGCAGGACGGCGGCGCACAGCAGCAGATGCCTGAAGTGGGTATTGTTACGTTGAAAACAGAAGCACTGAA
TGTCATGACCGAACTGCCGGGCCGTACAAGTGCTTACCGCATTGCTGAGGTTCGCCCACAGGTTGGCGGA
ATTATCCTAAAACGCAACTTCGTTGAAGGATCTGACGTTAAAGCTGGCGCATCACTGTATCAGATCGATC
CTGCAACCTATCAGGCGAACTACAACAGCGCCAAAGGTTCACTTGCTCAAGCTCAGGCTCAGGCAGAAAT
TGCACACCTGACGGTTAACCGCTATAAACCGCTGCTGGGCACCAACTACGTCAGCAAGCAAGATTACGAT
CAGGCTGTCGCTACTTCCCGTCAGGCTGATGCTGCTGTTTTGGCAGCCAAAGCGGCAGTAGACACCGCAC
AAATCAATCTGGCTTACACCAAAGTCAATTCACCAATCGAAGGCCGCGTAGGAAGATCAACGGTAACGGA
AGGCGCATTGGTGGGAACCGGGCAAGCAACGGCATTAACAACCGTGCAGCAACTTGATCCGATCTATGTT
GATGTCACTCAATCCAGTAACGATTTTCTGCAACTGAAAAAAGAGCTGGAAAACGGCACGCTAAAACAAA
ATCAAGGCAAAGCGAATGTCCGTCTGCTGTTAGAAAATGGTACTGAGTATGCAGAAGCAGGTACATTGGA
ATTCTCTGATGTTACGGTAGATGAAACCACTGGTTCCATCACGCTGCGCGCCATTTTCCCTAACCCACAG
CACAACCTGCTGCCCGGTATGTTTGTACGTGCTCGCCTCGATTCCGGCGTTAACCCGACGGCCTTATTAG
TGCCGCAGCAAGGTGTCACCCGCGATCCGCGCGGTCAGGCCACGGCGATGGTGGTTGGGGAAGGCGATAA
AGTAGAGCCGCGTTCGCTTAAAACCGGTAAAGCAATTGGTGACAAATGGTTGGTTACCGAAGGCTTGAAA
GCAGGTGACCGCGTTATTCTCACTGGTCTGCAAAAAATCAGACCCGGTGCGCAGGTGAAAACTAAAGAAG
TCGCTCCAGAAAATCAGCAGGCGCAGCAAGCGTCAGCAGAACCCGCGAAGTCTTAAGACGTTCTAACAGG
AGCCGGTACAATTCATGGCTAAGTTTTTTATAGATCGACCCATTTTTGCATGGGTGCTCGCCATCATGGT
GATGCTGACGGGGTTGCTGGCAATTGTTAAATTACCTATTGCCCAGTATCCAACGATCGCCCCACCCGCG
ATTGACGTAACAGCAACTTATCCAGGGGCCGATGCATCAACGCTGCAAGATTCCGTCACTCAGGTTATCG
AACAGAATATGAACGGTATCGATAACCTGATGTACATGTCATCAAGCAGTGACTCCTCAGGTACGGTCCA
GATTACGCTGACCTTTCAGGCAGGTACCGATCCGGACATCGCACAGGTTCAGGTGCAGAACAAACTGCAA
CTGGCCATGCCGCTGCTGCCGCAGGAAGTACAGCAACAAGGGGTTAACGTTCAGAAATCAAGTAGCAGCT
TCCTCATGGTTGCCGCCTTCATTAGTGAAGACGGTAAAATGTCGCAGGAAGATATCGCTGACTACGTGGC
CGCTAACGTTAAAGACCCTATCAGCCGCACATCAGGCGTAGGCGACGCGCAGCTATTTGGCTCCCAGTAT
GCCATGCGTATCTGGCTGGATCCGAACAAGCTAAATAACTATCAGTTAACCGCAGGTGACGTCAGCGCAG
CAATTCGTGTTCAAAATAACCAGATCGCCGCAGGGCAATTGGGGGGCGCTCCACCGGTTCCCGGCCAGCA
GTTGAATGCCTCGATCATTGCTCAGACCCGACTGAATTCAGCAGAAGAATTTTCTAAAATACTGCTGAAA
GTTAACGCTGATGGATCTCAGGTTCGCCTTAAAGACGTTGCACGTGTTGAGCTGGGAGCAGAAGGCTACG
ACGTTATTGCACGTTTCAACGGGAAACCGGCTGCCGGTATCGGTATCAAATTGGCAACAGGCGCTAACGC
GCTGGATACCGCAACTGCCGTAAAAGATGCACTGACCAAAGCAGAAGAGTTCTTCCCTTCCGGCCTGAAA
GTCGTTTACCCTTACGATACAACGCCTTTCGTTAAGATTTCCATCAACGAAGTAGTGAAAACACTGGTGG
AAGCCATCGTACTGGTCTTCCTGGTGATGTATCTGTTCTTGCAGAACTTCCGCGCCACGCTGATCCCAAC
TATCGCGGTACCGGTCGTCTTGCTGGGGACGTTTGCTATCCTCTCTGCGTTTGGTTATTCCATTAACACC
TTGACGATGTTCGCGATGGTTCTCGCCATCGGGCTTCTGGTGGATGACGCCATCGTCGTCGTGGAAAACG
TGGAACGTGTCATGGCGGAAGAAGGTCTACCGCCTAAAGAAGCGACAAAACGCTCCATGGAGCAGATCCA
AGGCGCGTTGGTCGGTATCGCACTGGTACTGTCCGCAGTATTCGTCCCGATGGCGTTTACCGGTGGCTCC
ACAGGGGCAATCTATCGCCAGTTCTCCATCACAATCGTTTCTGCGATGGTGCTGTCAGTTCTGGTTGCAT
TGATTTTGACACCAGCCCTTTGTGCAACACTGCTAAAACCGATCGCCAAAGGTGATCACAGTGAGAAAAC
TGGCTTCTTCGGCTGGTTCAACAAAGTGTTTGAGAAGAGCACGCATCACTACACCGACAGCGTTGCTAAT
ATTCTGCGTAGTACTGGTCGTTATCTGGTTATCTATCTGCTGATTGTTGTGGGCCTCGCACTCTTGTTCT
TACGTTTGCCGACGTCCTTCCTGCCAGACGAAGACCAAGGGGTTCTCCTGAACATTGTTCAGTTGCCTTC
AGGTGCGACGCAGGAAAACACCCAAAAAATCATGGACAGAATGACGCAATATTATCTCGAAAATGAGAAA
AATAACGTCAAGTCTGTGTTTACCGTGACGGGCTTCGGGTTCTCTGGTCGTGGGCAGAATGCCGGTTTAG
CCTTCGCCAGCTTGAATGACTGGAGTGAGCGAAGCGGCGCAGAGAATAAAGTCCAGGCGATTGCAGCCAG
AGCTAACGCAGTCTTCAGTCAGTATAAAGAAGCTATCGTGATTGCGGCCAACGTTCCTGCGATTATCGAA
CTGGGTACGGCAACGGGCTTCGACTTCCAGTTAATTGACCAGGCTAACCTGGGACATGCAAAACTAACGG
AAGCACGTAACCAGTTACTGGGTATGGCGGCACAACGCCCTGATACGTTGATACAAGTTCGTCCTAACGG
GATGGAAGATACACCGCAGTTCCGTCTCGATATCGATCAAGAAAAAGCGCAAGCACTTGGCGTGTCATTG
GCTGATATTAGCTCAACGCTGGCAACAACGTTGGGTGGATCTTATGTGAATGACTTTATCGATCGCGGTC
GCGTGAAGAAAGTCTACGTTCAGGCTGATGCGCCTTTCCGTATGTTGCCGGATGACATCAAGAACTGGTA
CATCCGCGGTAACAACGGACAAATGGTGCCATTCTCTGCATTTACGCAGAGCCACTGGGAATACGGTTCA
CCACGTCTGGAGCGTTATAACGGCCAGCCATCCATGCAAATCCAGGGCGAGGCAGCTCCAGGTAAGAGTA
CTGGTGAAGCCATGGCATTGATGGAAGAATTCGTCACCAAATTACCGCAAGGTATTGGCTACCAATGGAC
GGGGATGTCCTATCAGGAACGGTTATCTGGTAATCAGGCACCTGCAATCTATGCTATTTCACTGATTGTT
GTGTTCCTGTGTCTGGCAGCGCTTTATGAGAGCTGGTCAATACCGTTCTCCGTCATGCTGGTTGTTCCAC
TGGGGATCATCGGTGCATTGATTGCGGCGAATATGACGGGTCTTCAAAATGACGTTTACTTTAAGGTGGG
CCTGCTGACAACCATAGGGCTATCCGCGAAGAACGCCATATTGATCGTCGAATTTGCTAAAGATTTGATG
GATAAAGAAGGGAAAGGCCTGATAGAAGCAACGCTGGATGCAGTACGTATGCGTTTACGTCCAATCCTGA
TGACATCACTTGCCTTTATCCTCGGCGTAATGCCTCTGGTAATCAGTAGTGGTGCGGGTTCCGGTGCACA
AAACGCCGTTGGTACTGGCGTAATGGGCGGGATGATTACAGCAACCGTGCTGGCTATCTTCTTCGTTCCC
GTGTTCTTCGTTGTGGTTCGTCGTCGCTTTGGTAAGAAAACCGACGATACAAAAGCCCACTAATATTTCA
TATCCACCGATAACCATCCTAAAAGGCCGCCTCGCGGCCTTTTTTTTACCTCCCAGCCCAAACCCAACTA
GTCCGAGCTAAACGGCTCACGGTGCTTTTTTTGCATCTTATACGTATCTACAGTGACGTAGAGAATGCTG
CCGCCTCACCGAAACATAATGGTTGATCCTGATGATAAAAAAGCGCAACATAATAGATATGTTATAACAT
AACAAATGAGGCAACAATGAAGGCAGGAATTCATCCTGACTATCGCACAGTGGTATTTCATGATACCAGC
GCGGATGTCTATTACAGAACAGGGTCAACCATTAAAACCGATCGGACAATCGAACTGGAGGGGGTCCACT
ACCCTTACGTCACCATCGATGTCTCTTCGGCATCGCATCCCTATTACACCGGGAAGCAAAAAGAATATTC
CAAAGAAGGCAGCACAGCGCGCTTCCAGCAGCGCTTTGGGAACTTCTTCAAGTAATCAGAGAGGGCAATT
AAATGCAGGTGCTTAGTTCGCTGCGCTCAGCGAAAAATCGACATAAAGATTGTATTGTGGTCCGTCGTCG
CGGGCGAGTTTACGTTATATGTAAATCCAATCCGCGCTTTAAAGCCGTGCAGGGCGGAAAAAAGAAAAAA
GGTTAATCTTTCTCTATCACATCCCGATACAGCCTATGTTATGGCGTTAGTATGGTTGTACGGGATGGTT
TCCATTAAAAAACTTATTAAACAATAAGATAACAACAATCACTGTACCTTATCGACAGAACAATTCCTTC
GCACTCCGTCTACCCTTTCTCATATTTTTAGATAGAAATAATTAAATAAGCCGTCATCGAGTTTATTCTA
CGCTCATTGTTACAAAAAATTTGAGAGTTAATCAAAATAACTAGCAGTGAAAACCTTATCTATTATCCTA
TCCGCGAATTTTACGAACGTTTTTGCTATAGTCATATATATACTCAAAATAATTCGCGATGCAGGACAAA
ATGTTATCGTTTTGAACGACGCGATATGTTGGCTGAGCAAGGTTCTTTTATGCGCTTCGTAACGCGACAG
AGAGGGAACCCCAATGAACTTACTTGGTAAGTGATTTCGGTGAGTGAACGCAACCAACGTACATGCAGCT
TGAAATATTAAGGGTATAGCTATACTTAAGGTTAAGTCATGCTGTGTTGGTATTTACGCCAACCCTGTTT
CGCGACATAGTAATATGTGAGAGGTACGAAAATCGCTGTTGTCTCATTCAGTGCTGAACGAATTACAACG
GCTCAACGCATTCTCTGTAACAACATGAATAGGAAACAATGCTAACGTCTTTATCTTGCAGGCTTCGTCA
GTCTACCTGTTTACCAGGTGTTAACCGCAGTAACACTGAATAACGGCTTAACGGAGGGATTGATATGGAT
GAGTACACACCAAAGCATTATGATATTGCCCAACTCAGATTCTTATGTGAGAATCTGTGTGATGAGAGCA
TAGCAACGTTAGGCGATAGCAGTCACGGCTGGGTCAATGATCCAACTTCTGCGATCAATCTCCAATTAAA
TGAGCTTATTGAGCATATCGCTACGTTTATTCTCACATTTAAAATAAAATACCCTAACGAAAGTGAGCTC
TCAGAGCAGGTTGAAAAATATTTGGATGATACTTACGTCTTGTTTAGCAACTATGGTATTAATGACGCTG
AACTACGACGCTGGCAGAAGTCCAAAGCAAAATTATTCGGAATGTTCTCAGGGGAGAACGTCTGTACGCC
TGCTAAAACTTAAGCAATAATTTATTTATATAAATTTTAACCACCAGGTACTGTTTGCATAGGCCATTAT
GAAAAAAATCGACTATTTGATGCGTTTGCGTAAATGCACAACGATTGACACTCTCGAACGCGTTATTGAA
AAAAACAAGTATGAACTCTCCAATGATGAACTGGAGATGTTCTTTTCTGCAGCCGATCATCGCCTGGCAG
AGTTGACGATGAACAAACTCTACGACAAAGTTCCTACCGCAGTATGGCGATACGTCCGTTAATCCCTAAC
GAGACGTGTAAAAAGCTGGCATTAATACACTGCGCCGATAATATTATCGGCCTTTGTTTTCATTCTCGTT
TTAACGTATTAATTGAATAAGACTTGTAACAAATTGTATTTTTTTGACATAAGAGAAAAATGAAAAACCA
TTTCATCCCATTCGTTTATTGCCTTCCGTTTATCATTTATAACAATCGCATTGATAGCATCATTAATAGT
ATATCCCGTGATAAAAACACGAGTCGTAATAATTGGCGCAATTATTAATCGCTAAGTAAAGAAACCACTC
CCCCTCCAGAAGAAACAGAGATTGGTCAACGACACCTATAAAACGCGGCGAATGGTGACTCAAAGATTAC
GTATGAGCGTGGGTTTATGGCTAAGAATTGGTTTTATGGGCAGAGGATGAAGATCAATTCGACGGTAGAG
TATTTACACAGGAGCAGAAATGGTGGAGGCCCTGCCAGCTACATCCCGGCACACACGTCACCTGCTGCGG
CTGCTTCCTTCCGGATCTGACCGAGTCCACAGGGTAGTGTTGCGGGAGAACCGACAGGGCCTCCATTGAC
GGCTTTATAACAGTTCTACTGTGTGTCACAAAGCGGTGAGCATTATCGGCGATGAGATAGGCAATTGCAA
GCTAACCCATACTAACCGTTGTTTTCTTACTCACCTCACTATGCCACTATGGAAGTTCAATCGGTTTAGA
AATAGCAGGAACATCCGCGGATGTCAGAAGAAAACGATAATTTCCGCCAACGCGTTTTTCAAATTGTCGC
AGCCATTCCCTATGGAAAAATAGCGACCTATGGCGACATCGCGCAACTTGCCGACTCCCCCAGAGCATCG
AGGCAAGTCGGTGGAGTGTTAAAACGCCTCCCGAAAGACAGCAAACTCCCTTGGCATCGGGTAATCAATC
GTAAAGGCGAAATATCACTCGTCGGTGGAGATTACATACGTCAGAAATCAGCGCTACAGGCGGAAGGCGT
GATTTTCAATCGTCAGGGTAAGATTGATCTTGCTAAATATCGCTGGCAATACGCGCCATAGCGGCGCGTA
TCCAGATGAATTACCAGACTGGCTGCGCAGGAACCGTAGAGGATGAAGCCGGCTGCCCCTGAAGCATATG
AGGGGGTTCATTCACCGGATTGGATATCATCGACCCCTGGTTTTTCGCGGGTAACGGAACGGAAGCAACA
GGTACCAATACCAAATCGGCGTTATTTATCCCGTTGCTAATAACGGGTAAGACGTTCTCCGTCACCATGA
CAACACGATTATCGATGGCAACCGCCGCACTGAGTAAGATACGCGCATTGGGCTGAATATCAGCCGGGTT
ATACGGTAACTCGAATTGGAAAGGAGCCTGCTTTCCTTCTGTACGCGTCACACTCTGAGTAATCACTTTT
GAAGGCGCATCTGCCAGCGATGCATCAGACACCGTAACGGTCAAAACCGCGCTGTGAGGTAGGGCAATGC
GCTGACGGATATTCACTGTCCCCGTTACCGCAGGCAGTGCGACAGCCGGACGCGGTGAAGAAACAGAGGT
AACAGGTGCGCCAGTTTGAGGAGAAACGCCATAATCACTTCTCTGTGCACAAGCAACCAGAGTCATCGAT
AACGTGATACTGCCTAAGATATGCCATAATTTCATTCGGTCAGTCTCCTTTATTATTGTCAGACTGCCGG
CATCGAAAACCGGCACTCGCAAATAGTATGATTCAATAAACACAATAATGATGGTGCAAAATTCTGATAT
TTTTCTAAAAGCCGTGCATTCATTATAGTAAAAACTATAAATAGAAATTTTAAGTTTTACAGAACAAATA
GATAACCAGCCCCCACATCCATTGAGGCCGATACCATGAGTCAATCACTACAACACCTTCTCGACCTCTT
GCATTTAGAGAAACTCGAAGAAGGGCTATTTCGCGGACAAAGCGATGATTTGGGGCTGCGTCAGGTCTTT
GGTGGGCAAGTCGTGGGGCAGGCGATGTCAGCCGCCAAACAGACCGTTCCTATCGAGCGCAACATTCACT
CTTTCCACAGTTACTTTTTGTTACCCGGCGACAGTCAGAAGCCGATTATTTATGACGTTGAAAATCTGCG
CGATGGCAACAGTTTTAGCGCCCGACGCGTTAGCGCCATTCAAAATGGTCGGCCCATTTTTTATATGACC
GCTTCTTTTCAAAGCCATGAGGAAGGGTTTGAGCACCAAAATGTGATGCCAAACGTCGCACCCCCAGAAG
ATCTGAAATCCGAACAAGAAATCGCGCAGGATATGCAACATCTTCTACCCCCCCGCTTTCGTGATAAATT
TATTCAGGCCAGCCCGATTGAGATGCGACCAGTTAAATTCCATAACCCGCTGAAGGGTGAAGTGGACGAC
CCCGTGAGACACGTTTGGTGCCGTGCCAGCAGTCCGTTGCCGGATGATAAGCGTATTCACCAATATCTGC
TGGGCTATACCTCTGACTGCAATTTCTTACTCACTGCCTTACAGCCTCATGGCGTCGGCTTTTTGGAAGC
GGGCATGCAGGTTGCCACGATTGATCACTCAATGTGGTTCCATCGGGATTTCCGGCTGGATGACTGGCTG
CTTTATACCGTGGAAAGTACATCCGCATCCGGCGCTCGTGGTTTCGTGCGCGGGCAATTCTATACCCGAG
AAGGCGTGCTGGTTGCATCCAGTATGCAGGAAGGCGTTATGCGTCGCCGCCAACAATAAATCTGCTGACG
GGCTTATTGCATGGCTAAAACGACGCGATTTGAATAACGTTAACCGTAAAACAAAACAGGCGTGGAGTTT
CCTCCACGCCTGTTCACTGTATTTGAACTGTCTTACTTATTGATTGTAAGCGCTCTCTCCATGGCTGTTG
ACGTCCAGACCTTCGCGCTCTTGCTCTTCAGGGACACGCAGACCGACAATCATATCCGCCACTTTGAAGG
CAACGAATGCCACCACGCCAGACCACACCAGGCAAACAATCACGCTGAACAACTGTACCCAAATCTGGTG
CGCCATTGTCACACCTTCGGCATAGCCTGTTCCACCCAGCGATGCCGACGTGAATACACCCGTTAAGATA
CAGCCAACGATACCACACACGCCATGAACACCGAACACATCACACGGGTCATCCACGCGCAGCCATCTTT
TCAGCACGGTCACGCCCCACAGGCCTGCAACGCCACCAGCCAGACCGATGATCAATGCGCCACCCACGCC
CACCGTACCCGCCGCCGGGGTAATAGCAACCAGACCTGCAATACAGCCAGAACACGCGCCCAGCAGAGAA
GGTTTACCGCGTACCAACCACTCACCGCCAACCCATGCCAGAATGGCAGCAGCAGTAGCAACAACCGTGT
TCAGGAAAGCCAGAGCAGCAATACCGTTGGCAGCACCCGCAGAACCCGCATTGAAACCAAACCAGCCGAT
ATACAGGATCGCTGTACCGATAAACACCATCGGCAGGTTATGCGGTTTGAAGGCTTCTTTGCCAAAACCG
GCACGTTTACCCAGCAGGTAAGCACCAACTAACCCAGCAACCGCAGCGTTGATGTGAACGACCGTACCGC
CTGCGAAATCCAGCGCGCCATCCGCAGCCAGATAACCACCGCCCCACACCATGTGCGTCATTGGCAGATA
AGAGAATGTCAGCCACAGCGCAACGAAAATCAGCACCGCAGAGAAACGAATACGTTCAGCAATCGCTCCA
ACAATCAGCGCAACGGTGATACAGGCGAAGGAAGCCTGATACGCTACGTGTACAAACTGATAGAAGGTGC
CACTGATAGATTCAATCCCAATGCCTTTCAGCATAAATGTGCTGAACCCACCGAAGAAGGCGTTACCCTC
GCTGAAGGCCAGGCTATATCCATAAACGACCCACAGGATACAGACCATTGCGAATGTTACGCTTACTTGC
GTCATCATAGACAGAACGTTCTTTGAACGGATCAAGCCACCATAAAACAGTGCGATACCGGGTATAGTCA
TAAAAAGTACCAGCGCGGTACAAATCATAATAAAAGCATTATCCGCTTTATCAATCGTCGGTGTCGCAGC
CATTGCCCAGCTCGGGAGTAATGCCGCCACACCGAGACCTAATGAAGAGAGTCGTTTTTTCATTTTCATC
CATCCCTATTTACGTATCTACGTTAGGTGTTGTTAAAGTGCGGCTTCGTCAGTTTCACCCGTACGAATAC
GGATAACCCTTTGCAACTCGGCGACAAAAATTTTGCCATCACCAATTTTTCCGGTGTACGCGGCTTTGCT
GATGACGTCGATCACTTCGTCCAGTTGGTCGTCTGCAATCGCGATATCAATTTTTACCTTAGGTAAAAAG
TTAACGCTGTATTCTGCGCCGCGGTATAGCTCTGCGTGCCCTTTCTGACGACCAAATCCTTTCACCTCAG
TGACGGTGAGCCCCTGGATGCCGACAGAAGATAACGCTTCACGGACATCTTCCAGCTTGAATGGTTTTAT
CACCACAGTAACCAGTTTCATTTATCTTCCCCCTAGCCATTACGTTCAGGCTTTCGCCCGCCACTTGTTC
GATTACGCGCTCTATGAAGTCGGTCTACGCAATGATTAAAGCAAACGGTGTGCCATAAATGATTTATCTG
GCATAAATCAGGAAGGAGAACGCGATTAGAGAAAGAAAAGAGTAAAAGTAAACACGGTAGAAAAGGAATA
ATGAAGAATTCGGGGCAATAATTGCACCAAATTAGTGCGTGAAGTGTATTTTCAGTGCAGCAGGAGTAAA
AAGCAGAATGATGATGCTTACTGATGGTGCGAAGTCATGCATGGACTGTTGGTCTGCACTACTCGATGCG
GTGCAGACCGTGGAATTAGAGATAATCGTGTTATACGGAGCAAGGCTCAGTACTGGGAGTAGCGAGGTCT
TCTCCGGCCAGTTGCAACTGATGCATTTGATAATAGCGCCCCTGCTGTTGCAGCAGTTGCTCATGCGTTC
CCCGCTCAACGGTTTGTCCATGATGGAGCACCATAATCGTATCAGCCTCAACAATGGTGGAAAGCCGGTG
TGCAATGATAATTAAGGTTGTCTGTTCCCTAATGATGCGCAGCGCCTTTTGCACCGCTTGCTCCGTACCT
GAGTCAATATTCGCAGTCGCCTCATCGAGAATCAGGATTTTAGGCGTTTGCACCAGTACCCGCGCAATCG
CCAACAGTTGCTTTTGTCCGGTAGACAGATTATTCCCCTGCTCACCAAGACGCGTATGTAATCCGTCGGG
GAAACCATGAACCAACTCAGCAAGCTGCACCACTTCCAGCACGCGCCAGACGGCCTCTTCGCTAATATCG
CGCCCCAGAGTCACATTCACAAACATGGACTCCGCCAGCACCACCGGATCCTGCTGTACCATTGCCACAT
TTTGGCGCAAGACACGATGGGAGAGCGTCGATAATGGCCGGCCATCAAGCCGAATTTCGCCCTCATCCGG
GCTGTAATACCCCATAAGCAAACTGGCTAATGTACTTTTTCCACTGCCGGTATGCCCTACCAACGCGACG
AACCCGCGATCGGGTATCGTCAGAGAGATATGCTGGAGCACACGTTTTTCTGTGCCATAAGAGAAAGAGA
CATCGTTAATATCAACACGCCCTGAGACCATAGGACGATCGTCGTTTCCGTAGCCTTGCTTTGCACCATC
CATCAATTCAAAGATACGCTCGCCAGCAACAACCGCCTGCTGCAACATCGACTGCTGGGTCGTCAGCTCA
ATTAGCGGTTCATTCAGACGGCCAAGGTAATTGATAAAGGCGTACAAAACCCCAACACCAACCGCGCCAA
CCGAGCTAAAACCGAACTGGATCAACAATCCGCAGAGAACCATTGCGGCAAACAGACTCAGCAGCGGCCG
TAGCAAGAATCCCTCCAGACGCAAAGCCTTCATGCGTGCCTCGTAATGCTCATGGCTGGCTGCGCCTAGT
TTCTTACCAAAACGCGCCTGCTGGCGGAATTGCTGAATGACGCCCATGCCATTAATCACTTCGTTGAAAC
CATCATTAATGTCTGCTAAATAGCGCCGAATCTTACGCACAATCGGCGTACTAAAACGATGGTAGAGCGC
CATGACCGTCGCTACTGCAGGAAAAATCATCAACGCAACCAGCGCCATTTGCCAGCTCAGGCTGAACATC
GCCACCAGCATTGCCCCGACCAGTGTCGCGCTGCGTAATACCGTTGATGCCACCATGACGTAGAGATCTT
TAACCACCTCGGTGTCATTGGTGACGCGTGAAATCAACTGCCCGACAGGTTGCGTATCAAATGTACTCAG
CGGCTGACGCAAAGCCGCATCCATCACATCAATACGCAGTTGCTGCACAACGCCGACGGCGACTCGGTTA
AACAACAGCGTCTGGAAATAGTGCAGCGAGGCGGCCAGAATATGCAGCAAGATATAGGCCATTGCCAGAC
CTACCGCAATCGCCAGCGGGAATTGGCCTTTTGTCACCAGATCGTCAATGAAATAGCTTACCAACACGGG
GCCTGAGACTTCCGCAATCGCGGCAACCCACAGCATCAGGACACCGAACATCAGCGTTTTCCGCCAGGGA
GAGCTATAGGCCAGCAGGCGCTTAAGGGTTGGCCAAAACGGCTGAGGGCTATTCATTTGTCGTTCCTTCT
GGCTGCGGCACATCATCCAGCGCGGCCTCTAACTGTTGGTAGCGGTGCATATCCCGATACCAACCGGGCT
GTGCCGCCAGCGTCCGATGTGTACCACGCTGTACCGTTTGCCCTTGTTGCAACACCACGATTTCATCCGC
TGCGGTTAAGGCCGACAAACGATGTGCGCTGATGATCAGCGTCCGTTTCTCACCCCATGTTTTAAGATTT
TGCAAAATCTGATGCTCCGTTCGCCCATCAACCGCAGACAACGCATCGTCCAGCACCAAAATCTCAGCAT
CTAGCAATAATGCTCGAGCAATCGCAATACGCTGTTTTTGACCGCCAGATAGCATCACGCCGCGCTCGCC
AACTTCTGTCTGGTAACCCTGAGGTAAACGCAAAATATCATCGTGTACGCTAGCAAGCCGTGCTGCTTGT
TCAATCTCCTGCTGAGTGGCATCTGGTCGACCCAGTGCAATGTTTTGTGCCACCGTATCGGAGAACAGAA
AAGGCATTTGTCCCACAACGGCAAAACGACCGCGCAGTTCATCCAACCGAATGACACTCAACGGACGATC
GTGATAACGAATGTCTCCCGAGCAGCTATCAAAATGACGCAAAATCAACGCCAGCAGCGTACTTTTCCCC
GATCCTGTCGGCCCGCATAATCCCAACATATTGCCCGGTGCCAACGTAAATTGAATATTTTTTAAAGCAT
CACGGGTATTATCGGGGTAGTGAAACGCGGAGATATCCACCGCTAGCACGCCCCGCTCGGCAGGTAATGA
TTCCTCACCGTCTTTCACCACCGATTCTTCCGCGAGGAGTTGTCGAATGCGGCCATATGCCGCACTGCCG
CGCTCAACAATATTAAACATCCAGGCCAGCGCCAGCATCGGCCATATCATCAATCCCAGATACATGACGA
AACTGGTCAACAAACCTAACGTCAGCGAACCGTTGATCACCATCCAACTGCCGCCGCCAATGGCCAGCAA
ATTCGACAATCCGACGGCAATATAAATGGTGGGATCGAAGCGGGCATCGACCCGGGCAACGTGCATGTTT
TTGGCACCAGCATCTGCGGCAACCTGCGCGAAACGCGCTGATTGATAGTTTTCCAATCCAAAGGCTTTAA
TCATCCGGATGCTGGTCAAGCTTTCCTGCGCCTGATCGTTAAGCGAAGAAAACGCCGCCTGTGCGGATTT
AAAACGGTTATGCAGTTGGGTGCCGTAACGCTTGATAAAAAGCGCCATGACCGGCATCGGGAGCAGTGCC
AGCAGGGTGAGTTCCCAACTGATCTGAGTACACATAACCACCAGCACAGCACAGCCCATCACCATCGAAT
CGACCAGCGTCAGCACCCCCTCTCCGGCAGCAAATACCACGCGATCGACATCGTTAGTGGCGCGCGCCAT
GAGATCGCCGGTACGATGACGTTGGTAAAATGCAGGATGTTGGCGGCTTAACTGGCGATAAAAATCCTCT
CGTAACTCAACCGCTAGCTGGTATGACGCACCAAACAGGAACACTCGCCACACGTAGCGCAGTAAATAGA
CCATGACGGCGGTCAGTAACATCACGCCAATCCACTGCATCATTTCAGTTATCGACATACCATGTTGCGT
CACACCATCGACAATCACGCCAACCAGTTTTGGAGGCAGCAATTGCAGAATAGCAATCGCAATGAGTAGT
GCGACAGCCCCCAGATAGCGACGCCATTCGCGGCGAAAATACCAACTTAGTTGAGCAAACAATCTCACGC
AGTTTTTGTTCCAATAGTCAGACGGGCCATGACAGGCTCAGAAAAATGATTATACAAAAGACGGATATAC
ACTAAATAACTCAAGTTTCAGGACAAAACGTACTCGTTTTGAACAACGCTTCGCGTTGGCCCGCCAGGGC
GATGCTCAGCAATGTGCATCATAACGCGGCAAGAGAAGGACAAATTCGTCGGGAGCGAATTTGACCAGCC
AACGGCTGGCCTTCGGTGAGAGACAGGAAGTCTATCATTTCATCCCGATGAGCTTACTCAAGTAAGTGAC
AACGCACATGCAACTTGAAGTATGGCGAGTATGGATGATGAATCACAGGGATAAAGGCAGTGCCGTGGTA
TGCTTGATTCGTTCCATAGCAAAGCTAGATGTTACATCGACCAGCCCGGGAATACCATTCACTAACCGCT
TATAAAAGTCATCATAGCTTTTCATATCAGCAACCTGAACCTGCATCAGGTAATCATATTCACCGGCCAT
GCGATAGAAAGCTAACACCTCCGGCATATCTGAAACCACGCGAGTAAATGTCTGATACCAGTCACGGTTA
TGCTGCTGCGTCTTTAATAAGACAAACGCCGTCAATCCTAGCCCCAGACGCTCATTATCTAACAGCGCCA
CCCGCGCCCGGATGATCCCCTCCTCTTCCAGACGCTTCAGACGTTTCCAGCACGGTGTAGATGTCAAATT
GACCGCATCGGCCAGCGTTTGTAGCGAAAGCGTACAGTCCTGTTGCAGCATATTCAGCAATGTGCGATCA
ATTTTATCCAACATAGCGCCACTCCATAGAAAATTTTTCCCTACTTTCCCCCATTAAGAGAGAAAAGTAA
TGTTCTGCCGACAAAAACCATCTTCAACATTTACGGATAACAGTAGTCAATTGGTTTTGTTGCGGAAGGA
AAATATAACCAACTGTATAGTATGATATTTCATTGTTTTTCACAGAAGGTGATACGATAAACGGGCTGGT
TGAATTCTACGATTTATGACGATATCAACCAACAACGTATTTTATGCCAATCAGGAGTGGCGAAACGATG
ACAACAGATAAAAAGAGTAAATTCAGTACGATTGGGATGGTTCTTGGCGCATTGGCACTGCTTATTTCCG
TCACCTACTTTTGGACTGGGCCATCAAAGCCCGAGGTTTCCATTGAAGAGCGGGTCGCAGAGAAAATTGT
TTCTATCCGAGACACAACCCTAGACAGACTGATGGGGAAAGCTCCCCAGACACAGCGCCCCGAGCCATCA
TTCAATGAACGACGACTCGTCATTGCCGCGACATCCGCATTAGGCTGTCTCGCGATTATTTTCGCTGTTT
TCGGCTTCACTCGCCGTGAATCGGCCAGATCTTGCATTAGCTCAGCAATGCTCGGCATCGCCGTAATCGC
ATTCCCTTTTATCATTAGTGCCATCAATATGGCATTTACGTTAATGGCTCTCGTCGCCATAGCCGCAGCC
ATTGCCATGATTTTTGGATAGCCACACTCCATAGAACATTAATAGAAAATAAATCCCCAAATAAAGATAA
ATAGGGGAAAATAATTTCATTAAATTGGTCATGAAGAGATAAAAAGATAATTTTTTTATCCTGAAAACTC
GTTAATCTATTCGCATCACTGCCTAATCGAGTTTTCATCATGACCAATACCTGGGTTAAAAATGCCATCA
GCGCTATCGAAGCAGATTTTCAGCGTTCGGCTGACACACATCTTATCCGTCTGACCCTGCCGGATTATCC
CGGTATTTATTTTTACCTCAAAGATGAAAGCACACATCCCAGCGGCAGCCTAAAGCATCGTCTGGCTCGC
TCTTTGTTTCTCTACGGGTTGTGCAACGGTTGGGTTAAAGAAGGTACGCCAATTATCGAAGCGTCATCTG
GCAGCACTGCCGTGTCAGAAGCCTATTTTGCACGCTTGCTCGGCCTACCGTTTATCGCCGTCATGCCCTC
CTGCACGGCGAAAAGAAAAATCGAGCAAATCGCTTTCTATGGTGGACGCTGCCATTTTGTCGAACAGGCA
GGGCAAATCTATGCAGCATCCGAACAGTTAGCGCAAGAGATGAACGGCCATTATATGGATCAGTTCACCT
ATGCGGAACGCGCCACTGACTGGCGTGGCAATAACAATATCGCTGACAGCATTTACCGACAAATGGCACG
TGAACCGCATCCTGTACCGGACTACATCGTGATGAGCGCGGGAACTGGCGGCACGTCAGCAACGCTCGGG
CGTTACATTCGCTATCAGGGGCTGGATACGCAACTGGTCGTCGTTGATCCAGAAAACTCCGTCTTCTACG
ACTGTTACCAGAAACGGGACCGCTCTATCACTGGCCCGTGTGGTAGTCGGATAGAAGGTATTGGTCGCCC
GCGAGCCGAGCCCTCTTTTATTCCTGGCGTCATTGATAGCATGATCAAAGTGCCGGACGCCGCCAGCATC
GCCACACTGTACTGGCTGGAAAGCGTGTTAGGCCGCAAGGCAGGCGCTTCGACCGGCACCAACGTCTGGG
GGATGCTGCAATTGGCCAAAGAAATGGTTAACCGTGGCCAAAAAGGCGCTATCGTGACCTTGCTGTGCGA
CAGCGGCGAACGCTATCTGGATACCTACTACAACAGCAATTGGGTAGAAAAAAATATCGGTGACATTACC
CCTTACCTTACTGCCCTGAACTGCCGGGAGATATCTCATCTAATGCCTGAAGCCAACCTTGCGTAAGATC
CGTTTATTCGGCACGCAGCCGCAGCGCTGAATACAAACCATTTTTCAGGTAAAATAACGACTTTGTACCG
CAGTGCATTAAAACGTATTGCGGTTCACGTCACGTTAAGGTGAATGAAGAATGAAGCGTGCTGTTGTCGT
TTTTAGCGGTGGACAAGACTCCACAACTTGCCTAATCCAAGCTCTGCAACATTATGATGATGTCCACTGC
ATCACCTTCGATTATGGGCAACGCCACCGTGCCGAAATTGAAGTCGCTCAGGAACTCAGCCAGAAACTGG
GGGCAACGGCGCATAAGATTCTGGACGTCGGATTGCTGAATGAACTGGCCACGAGCAGTCTGACGCGTGA
TAGTATCCCGGTCCCTGATTATGACGCCAATGCGCAAGGTATCCCTAATACCTTCGTGCCAGGAAGAAAC
ATTCTTTTCCTGACACTCGCTTCTATCTACGCCTATCAGGTTGGTGCAGAAGCCGTCATTACCGGCGTGT
GTGAGACCGACTTTTCCGGTTACCCAGATTGCCGGGACGAATTCGTCAAGGCACTGAATCAGGCCATTGT
TTTAGGTATTGCTCGTAATATCCGTTTTGAAACCCCGCTGATGTGGCTCAATAAGGCCGAAACCTGGGCG
CTGGCGGATTACTACCAGCAACTCGATACCGTGCGTTACCACACGCTAACTTGCTATAACGGCATCCAGG
GTGATGGATGTGGCCAATGTGCCGCCTGTCATTTACGCGCAAATGGACTCGCACAATATCAAAATGATGC
CGAAATTGTGATGGCATCACTAAAGCAGAAAGTAGGGTTACGCTGAGGCGGCACCACGCAGAACCTATAC
GACAAAGTAAAACCAGCAGGCCGCATCGTACAGGGGTGTCCTGCTGCCTATGCTAACGACGAATCTCGTT
TAAATGCTCCAGCAGTACTCCCTCCAGCGGTAGCGCTTTCTGCGTCAATAAATCAATGCAGACAAACGTC
AGCGTGGCATCAACCACATCCCTTTCATCCGGCACACAAGTGATCTTCTGACTGATCACCCCACTTTTCG
TATTTATCTGCAGTAGCGCACTATCAATACATAGCACGTCACCGAGAACGGCAGGCTTGCGATAGTTGAT
ATTGATATTGACCACCACGAAAGCAATATTGTTACTCTGCATCCAGCCAAACGCGGGCAACGTTTCCAAC
CACTGCCAACGCGCCTCTTCCAGAAATTCCAGATAGCGCGCGTTATTAACGTGCTGATAAACATCAATGT
GATAACCACGAACGGTGATGAACGTCTGCATCGTATTAATGCTCCTGTGACAGAATCAAGAACGGGTATG
ACTGATAATGAGCCTAGCAGAGGTTCGCAGCCCAGAGAAAGTGCTCGACTGGGCTGCGACTGATATCACA
GTTTTAAAAGCATCACGGTTTTAAAAACGTTACAGTTTTAACCGCGAGAGATTACGCTCAACTAACGCGG
CTCCGATTCCTGGGACCTCAGTTAATTGATCGATCTGGGTAAAAGGACCATTTTGTTCACGGTAGCTAAC
TATCGCCTCCGCTTTTTTAAGGCCGACACCGTTCATGATTTCAGCCAGCTCAGCCGCCCCCGCCGTATTA
ATGCTTACCTTATCCTCATCACCATCAGGAAGCGTTGCTTTTTCTGCTTTCTGATCTGTTGGTGCAGATT
TCACCGCCGTCGCTGTACTGTCAGCGGCTTTAGGTGCCGCCTGACCCAGTAATGGCAACCCAGACAAACT
CATCCCAATGATTAAGCACAGTGCTTTTATTCCTGATTTTTTCATGCTGTTTCCTCCATGTGTGTGACAG
CACGGCTACCTTGCCGTACACCAATCGACATCGCAAACAGCAGAATTTAAATGTGGAAAAGGCCGCGAAA
GCGGCCTTTTGTTGTTGCAAGGATTTGCAAATTTTTGCGGAGCTTATTGCTGTTCCTGCGCCGCCGCATT
GCCCATCTTGATTTTCGCTTCACTACGCAAGCTAGACAGCAGAGAATCAAACAGCGCCCCCAGAGAGCCT
TGCTGAACCTGGCTGGCAAACTGTGTTTTCTGCTCATCATTTAGCTGATGTGGCGTTACGCTATCCAGCG
CAGCCAGCACGATGTTACCGGCCTGATCCTGGGTAATCGTATAAGACGGCTTATCTTTCTCTGGATGCGG
CATAGCAAAAATGGCCTCTGCCGTTGCATCGCCTTGAGAGATAGAGGACAGCGTTTTTGCCTGACCAAAG
CTCAATCCTGCGGCTTTAAGTGCGTCGTCTTTACCTTGTTTTAGCTCAGCCAGAATTTTCTCAGCGTCTA
CGCGAGCCTGCTGCTCAGCCTTCTGACGTTTCAGCGCCTCTACGATCTCGGTACGGACCTGATCCAGAGG
ACGAGTGCTTTCAGGCCTATGTTCGGTGATACGCAGAACAAACGCACGGTCGCCGTCAACGTTAATCACA
TCGGAGTTATTGCCCGCAGCACCATTTTCTCCCAGCAGCGCGCCATTAAAGATGGATTGCGTTACCGGCT
TGAAGTTCAGTGCAGCAGGAACCTGCTCACGCGTAAACCAGTCGGTCTGCGTTGCTTTAACACCCGCCGC
TTCTTCTGCTGAAGCCAGGGACTCGTTGTCATTGCTAGCCGCCTCACTCACTTTTTGTTGTAGCGCGTAG
AACCCATCCTGCGCTTTTTCGTGCTTCACTTTTTCAGCGATCTCAGCACGCACGTCGCTCAGCGGTTTAA
CCTGCTGCGGTTGAACATCATCCAGACGCACAATAAGGTAGCCAACAGAGGATTTAATTGCTGAGGAAAC
CTGGCCTTTCTCCGCCAGTTTTGCCTGCTTAAGCTCATCAATCGTGCTGTTTTCGTCCATCCACCCCAGA
TCGCCACCATTACGGCGCGAGATGATGTCGGTTGATTTCTCTTTCGCCAGCGTAGCGAAATCACCACCTT
GCTTCAACGCATCCAGAACAGACGTTGCATCTGCCTCATTCTTCACCTGAATGACGCTGAATTTTTTGCG
TTCAGGTTGGGAATAGTCGTTCTTATTCTGCTCGTAGAAATCATTGATGGCCTTATCATCTATTTTCACA
TTGTCCATGATGCTTGCAGCATCCAGCGTGATATAGCTGACTTTGAATTCTTCTGGTGCGATGAAACGCC
CTTTATTTTGATCGTAATAGCTCTGTACTTCATCATCAGCAACCGTCAGGGCTTTCGCCTTGGCAGCGAC
ATCAATGGTTGCTACACGAACAACGCGATCTTGTGCAGCCAGCTTCACCAGATTGTCGATCTCCTGCGGC
AGCAGGAATGCGGTGTTGCCAAAACCACGAATCAACTGTTGTGAAGTCAATTGCTTACGTAACATCTGAG
CATACATATCCGGCGTTACGCCAAGGCGGCGAACCTGATCCAAATATTTTTCATTATCAAAATGCTTGTT
TGTCTGAAACGCGGGAACGTCAAAGATCGCCTGTCTGATTTGCTCATCGCTGATGTTCAACCCCAGCTTG
TTGGCATACTGATCCAGCAAGGTTTCATCAATCAGTTGGGAGAGTGCCTGCTTACGCAATTGCTGCATAT
AACCGTCATTACTAGCCAGGATAGAGAAATTCTCTCCCAAGGCTTCCTGCTGACGACTGCGTTCGTTCTG
TACCGCTTGCTCAAGCTGTCCGCGGGTAATTTCCTGCCCGTTCACTTTTGCAGCGTAATCTCCGGAACCA
CCAATAAGATAATCACCAACGCCAGTTAAAACGAATGATGCGATGATCAAAGCAAGAATAATTTTGAGCA
CGACGTTATTCGCGGCCGTACGTAAATTGTCCATCATAATGTGACAACACTCCGCTGTAGAATGGATAAA
ACTCCCTGCGCTGGCCGGAGCCATGCATCCTTGCGATTGCTATAGCCCAATACAAGGCTAGGGCGCACTT
AAGCTTATTGCCCACCACACAACAACAGTTGCTCTGTTTAATTTAAAAAAACAATGCTTGCTGTTTTAAC
GTCGCCTCAGCCACGTTCCGCCGTGTGTCGGGTATGTATAGTTCTATATAAATAAAAGGCACATCACAAA
ATGATGCGCCTCGTATCTTACCCTACCAATATCATTGCGTCAGGTATTGTTTGGCACCCAAAGTGGTTAT
CAACCAAACCTGTGACGTAATAATCAGTTAACAGCGTCTTTCAGCGTTTTACCAGCACGGAATCCTGGTA
CTTTTGCCGCAGGGATACTGATTTCCTTACCCGTTTGCGGGTTACGACCGGTACGGGCAGCACGTTCACG
CACTGAGAAAGTACCAAAACCAACTAAGGCAACATCATCCCCTTCTTTCAGGGATTCGGTAACGGAACCA
ATAATTGCATCTAACACACGCCCTGCTGCCGCTTTGGAAATATCAGCATCTGCGGCAATTTTGTCGATCA
ATTGTGACTTGTTCACTCTGTCATCCCCTCTGGAATTCTCTTATCGCGCTTCAATGTCCCAAGACGCGAC
ACGTATTATCAATACTGTCATGCTTAGCCAGTTACGGCTAAAACTAACAGTGCTCTAACTTAGCGGTACA
AAAAAAAGCTGGCAAGCACGATTTCACTCACCAGCCCTGATTTTCTCAAGGGTTTTTGCGACAGGTCACT
ATTTTGCCTTGGCTTTGGTTCTGGCCTTAGGGGGTGAGACCACCTGAATGCCAGAAGGCGCATTCAGCAA
CGCTAACGCCAACACTTCCTCGATACGTTTCACCGGATGAATTTCCAGATCGGCAATCACGTTCTGTGGG
ATATCCTCCAGATCGCGCTTGTTATCATCTGGGATCAATACCGTCTTGATTCCACCGCGGTGTGCAGCAA
GCAATTTCTCTTTCAGGCCGCCGATCGGCAATACCAGACCGCGCAGGGTAATCTCCCCGGTCATCGCCAC
ATCCGCACGCACCGGATTGCCTGTCAGACAAGAAACCAGTGCAGTACACATAGCAATACCCGCGCTCGGC
CCGTCTTTCGGCGTCGCTCCTTCCGGAACGTGAACGTGAATATCACGTTTCTCATAAAAATCAGCGTTAA
TGCCTAATTTTTCCGCTCGGGCACGAACCACGGTAAGCGCAGCCTGAATCGACTCCTGCATGACCTCGCC
CAATGAACCAGTGTAGGTCAGCTTCCCTTTACCCGGCACACAAGCGGTTTCAATCGTCAGCAGATCGCCA
CCGACCTCAGTCCAAGCAAGACCGGTCACCTGCCCTACGCGATTTTCATCATCCGCGCGGCCATAGTCAA
AGCGCTGTACCCCAAGGAAATCCTTAAGGTTATCTCCCGAAACCTGGATGTGCTTAGTCGATTTATCCAT
CAACAGCGTTTTCACTGCTTTACGGCACAGTTTGGAGATTTCACGCTCCAGGCTACGCACGCCAGCTTCA
CGCGTGTAATAACGGATAATACCCACAATCGCACTGTCTTCTACCGACAATTCACCCTTTTTCAGCGCAT
TACGCTCGATCTGTTTCGGCACCAAGTGTTGTTTGGCGATATTCAGTTTTTCATCTTCGGTATAGCCGGA
AAGACGAATGACTTCCATACGGTCAAGCAACGGTGCCGGGATGTTCATGGAGTTAGACGTGGCAACAAAC
ATCACATCGGACAGATCGTAATCGACTTCCAGATAGTGATCGTTAAATGCAACGTTCTGCTCAGGGTCGA
GCACTTCCAGCAAAGCAGAAGCCGGATCGCCACGCATGTCGGAAGACATTTTGTCGATCTCATCCAGCAG
GAATAACGGGTTTTTTACACCGATTTTCGCCATTTTCTGGATCAGTTTGCCCGGCATTGAACCGATATAG
GTACGGCGGTGCCCACGGATTTCCGCTTCGTCACGCACGCCACCCAGAGCCATGCGCACATACTGACGTC
CGGTTGCTTTGGCAATAGACTGACCGAGCGACGTTTTACCCACGCCTGGAGGCCCAACCAAACACAGAAT
CGGCCCTCTGATTTTGCTGACACGGCTCTGTACTGCGAGATATTCGAGGATACGTTCTTTGACGCGATCC
AGCCCATAATGGTCGGTATCCAGCATTTCCTGCGCTTTCAGCAAATCTTTCTTCACTTTACTGCGCGCAT
TCCATGGCACCTGCACCATCCAGTCAATATAGCTACGCACCACCGTTGCTTCCGCCGACATTGGCGACAT
CATTTTCAGCTTTTGTAACTCTGCTTCGGCTTTTTCACGTGCGTCTTTCGGCATCTTTGCCGCTTCGATC
TTGCGCTTTAACGCTTCGATCTCATCGGGTGCGTCATCCATCTCGCCCAGCTCTTTCTGAATAGCTTTCA
TTTGCTCATTCAAATAGTACTCGCGCTGGCTTTTTTCCATTTGTTTCTTAACGCGGCCACGGATCCGTTT
TTCTACCTGCAACAGGTCGATTTCGGATTCCATCATCGCCATCAGGTACTCCAAACGTTCAGTGATGTCG
AACATTTCAAGTACAGACTGCTTATCGGACAATTTCAGCGGCATGTGCGCAGCAATGGTATCAGCTAAAC
GTGCGGCATCATCAATGCTGTTCAGCGACGTCAGCACTTCCGGCGGGATCTTCTTGTTCAGTTTGATGTA
TCCCTCAAACTGATTAATCGCCGTGCGCATGAGGACTTCCTGCTCACGCTCATCAATCGCCGGGGAATCA
AGATATTCGGCGTGTGCAGCGAAATGCTCACCGCTATCAGAGAGCGTCGTAATACGCGCACGCTGTAACC
CCTCGACCAGCACTTTTACCGTGCCGTCAGGCAGTTTCAGCATTTGAAGAATTGAGGCTACCGTCCCTAC
CGAAAAAAGATCGTTAATACTTGGCTCATCCGTTGAAGCTTCTTTCTGTGCCACCAGCATGATCTTCTTG
TCATGATCCATTGCGGCTTCAAGGCACCGAATCGATTTCTCCCGACCAACAAACAACGGAATGACCATGT
GCGGATAAACCACCACATCGCGCAATGGCAATACGGGGATTTCTATGCGTTCGGAACGCTCAGGGTTCAT
AGAGCTCTCTCTTAGTTTCGTTTCCGCCAGGTTATGGGAATCTCGTGAAACGCGGTTTTCACAGTTTCAT
CAAATAGGTATTTGAGTATATGGGGATAAATATCTCACATTCAACAATCAGAATACGTGTAAAAACGAAT
GGGGGATAAAATCCCCCATTTTTATTTTTTGATTCAGCTTAGTTGATTAATTATTCGCCAGAAGCCTGCT
GTGTCTCGGGCTTGCCATAGATCAGCAATGGCTCCGACTGCCCAGCAATCACGGATTCATCAATAACAAC
TTTATCCACACTTTCCAGCGATGGCAGATCGTACATCGTTTCCAGCAACGCAGCTTCAACAATGGAACGC
AAACCACGCGCGCCTGTTTTACGCACCATCGCTTTCTTCGCAATCGCCGTCAGCGCTTCATCACGGAATT
CCAGCTCAACGCCTTCCAGATTGAACAGCGCCTGATACTGTTTGGTCAGCGCATTCTTCGGCTCACGCAG
AATCTGAATCAATGCGTCTTCGCTCAATTCTCTCAGCGTTGCGACAACCGGTAGACGCCCGATGAACTCA
GGAATCAAACCAAATTTGATCAAATCACCCGGCTCAACATGACTTAACAATTCGCCTTCGGTCGCTTTTT
CAGCCGATCCTTTAACCGTCGCATTGAAGCCAATACCGCGTCCCGTATCGGTACGCTGCTCGATCACTTT
GTCCAGCCCCGCGAACGCACCACCACAGATGAATAGGATCTTGGAGGTATCAACCTGCAAGAACTCCTGC
TGCGGATGCTTACGGCCACCCTGTGGCGGAACCGCGGCAATCGTCCCTTCGATCAGCTTCAGCAGCGCCT
GTTGCACGCCTTCACCAGACACATCACGGGTGATCGATGGGTTGTCTGACTTACGAGAAATCTTGTCGAT
TTCATCGATATAGACAATCCCACGCTGCGCTTTCTGCACATCATAATCGCACTTCTGCAGCAGCTTCTGA
ATGATGTTTTCAACGTCTTCACCGACGTAACCCGCTTCAGTCAGCGTGGTCGCATCCGCCATGGTGAACG
GGACATCTAAGAAGCGCGCCAGCGTTTCGGCCAACAGCGTTTTACCGCTCCCTGTCGGACCGATCAGCAG
GATGTTACTTTTACCCAGTTCGATCCCGTTGCTGCTGTCACCATTACGCAAGCGTTTATAGTGGTTATAG
ACCGCAACGGCCAATACCTTCTTGGCCTGCTCTTGACCAATGACGTAATCGTCAAGGTGGTGGCGAATTT
CGTGTGGCGTCGGCAACGCACTGCGCTCACGGTGGGGCGATACTTCCTTAATTTCTTCGCGAATAATGTC
GTTACACAAGTCAACACATTCATCGCAGATATACACCGACGGCCCGGCAATCAGCTTACGCACTTCATGC
TGGCTTTTGCCGCAAAAAGAGCAGTACAGTAACTTTCCTGAACCGTCTTTGCGCTTATCTGTCATGAGTC
AAACCTCTTTTCGTCTTTTGCCCGCAGGCCAACCACAGCGATACCGCTACAACGAACGCCGATATTTATA
GCCAATACGCGTAAAATAACTTCGCACAACAGACTATCGGTCGAACACTGATCTTTAGCCATATCAGACC
GCTAATATGGCGAATAATTACCCACGGTTAGTGAATACGGAGTCTACCAAACCGTATTCTACTGCCTCAC
TTGCAGAGAGGAAACGATCGCGCTCTGTGTCTCTCTCTATCGCTTCAAGAGGTTGTCCCGTGTGTTTCGC
CATCAGCTCATTCATTTTGGCTTTCACTTTCAGTATTTCTTTGGCATGGATTTCAATATCCGTTGCCTGC
CCCTGGAAACCACCCAATGGCTGGTGAATCATGACGCGTGAGTTAGGCAAGCAAATACGTTTGCCTTTGG
CACCAGCCGTCAGCAGGAACGCGCCCATTGAACAAGCCTGTCCCATACAAATCGTGCTGACATCTGGTTT
GATAAACTGCATGGTGTCATAAATGGACATACCTGCAGTAATCACACCACCGGGTGAGTTAATGTACAGA
TAAATGTCTTTTTCTGGGTTTTCGGCTTCCAGAAACAGCATCTGTGCCACAACCAGATTCGCCATGTGAT
CTTCCACCTGACCAGTCAGGAAGATTATCCGTTCTTTTAGCAGACGGGAATAGATATCGTAAGAACGTTC
CCCACGCGAGGTCTGTTCAACCACCATCGGCACTAATGCCATATGAGGTGCTTGTCTTTCTTGTTCGCCA
CTGTATGACATTCACGTCTCCTAGATAAAATGCGTCCGGCACTCTTATTGCGTTGTTCAATCATTGCATT
GCTCAATTCTACTAGAGATAGGAGGGGATGACTATGGAACCCTACCCTACTCCGCCCTTGAGCCCCTGTT
GAACAACCCAACAGCCGATAATCTTTACCTGCTGTGCCAACTTTTCTTCTTCAATGAGTGGGGGCACATA
CATTGTATTTCAAGCTTACACTATCAATCGCTCTGTATTAAAGAGCCAATTATTTTATTATTAACACGTT
ATCGGCACAGTAAATCTGTGGTTTAACTCTTTGCCTGACCGAATAAATTCTTCACTGAGTTAATGATAGT
GCAATTTTAGGCAATCATGCCTTGCGCCTTCTCTGACGGGAATACCGGAGATTAATGTAGCGTCCAGACG
CTAATCATCAGTATCAAGATGGCATAAAACTATAAGCAAAAAGCCCGCGCCATAAGGCACGGGCTTTTGA
TAGGGAAGCTCCCCCAACTACACAATAAGCACTGTTGAGATCAACAAGGCTTATGCCGTAGTCGTTTGGT
TCATCAGTTCGTTGAAGCTTACTGATTTCTCAACCACTTTCGCTTTGGCAAGCACAGTTTCTACCGCTTG
CTCTTCCAGCGCGACGTTACGCATGTTGTTCAGCAGCTCTTTATTTTTGCTGTAGAACTCGATAACTTCC
TGCGGATCTTCGTAAGCAGAGGCCATCTCTTCGATCAGTGCATTAACGCGTGCTTCATCAGCTTTCAGCT
CATTGCTGCTGATCACTTCGCCCAGCAGCAGACCGATCACAACACGGCGTTTAGCTTGCTCTTCGAACAG
CTCACGCGGTAATTCCAGCGCTTGCTTCTCGTTGCCACCAAAACGCTGTGCAGCCTGACGGCGCAGAACA
TCAATTTCGCCATCGATCAGTGCGACAGGCACTTCGATCTCGTTTGCGTTGATCAGTCCATCCAGAACTT
GAGTTTTCACACGGTTACGCACCGCGCCTTTCAACTCACGCTCCATATTTTTACGGACTTCAGCACGCAG
ACCTTCCTGAGAACCATCAGCCACGCCGAAACGCTTGATGAATTCTTCAGTCAGTTCAGGCAGTTCACGC
TCTTCAACTTTCTTCAGGACGATAGCGAACTGAGCCGCTTTTCCTTTCAGGTTTTCAGCATGGTAATCTT
CTGGGAAGTTCACGTTGATCGTGAATTCTTCGCCCGCTTTATGCCCAACGATGCCATCTTCAAAGCCTGG
GATCATGCGATTCTGGCCCATCGCCAGAACAAAGTCGGATGCTTCTCCGCCTTCAAAGACTTCACCGTCG
ATAGAGCCCGTGAAATCGATAGTGGCACGATCTTCCGCTGCCGCAGCGCGGTCAGTTTCTTTCCAGGTAG
CCTGTTGCTTACGCAGCGTATCCAGCATGGTATCAACATCTGCGTCAGTCACTTCAACAACCGGTTTTTC
AACTTCGATTGCATCCAGACCTTTCAGTTCGACTTCTGGGTATACATCAAACTCAACAGAGTAAGTGAAG
TCGCCGCCGACAGCGTATTCGCCAGGGATATAGTTAGGCGCGCCAACCGGATTAATTTTTTCTTTGATGA
TAGCGTCAACAAAGTTGCGCTGCATCAGGTCACCCAATACGTCCTGACGCACAGAGGCACCATAACGCTG
AGCAACAACATTCATCGGCACTTTGCCTTTACGAAAACCGTCAATACGTACTTTTTTGGCCGCGTTGACC
AGCTCGCTCTTCACCGCACTCTCAATGATGTCAGCAGCAACGGTAATCGTTACGCGACGTCCCAGACCTT
GAGTGGTTTCAACTGAAACTTGCATCTTGTTACCTCAAAAAATCACAGTGATCGGTCAACCCCAAAACTA
TTCTCGCGACGAAAAACCCTCACGACAGCAAGACTAATTTAGACGGCTGGCACCAAGGCGCACAGCTCGA
ATCAACCTCGCAGAACCGGGAAATTGCCAACCCCGTCCTTGTAGTCAGAAGCGTCCCGAATACATTCAGG
AAAAATAGACGCAGCATTATAGCGATATAGAGAGGATGAGTCGAGAACGGCAGGCGGACTATTACAGCAA
CGGATTCACACTTTTTGTCAGCAACCCGCTCCGATATACCAGGAACGGGTCATATTCATGACTTAAGAAA
GAATGCCAGAGCCACCACAGGGAGGTGAAGAAGGGACGGCATTTTGCAAACTGATCCACTCTTTTGCCGT
GTACGTATGGAGCGCTAACGCATGCACAGAGCCAGCAAGCTCCGTAGCCAGTACAGCATAAACTGAGCGA
TGTCGCCCGATCACGCGTTCGCCCGTAAATTTATCGCTAACCAGTACAACTTTAAAATGGCTTTCTGCTC
CCGCAGGCACGTTGTGACGATAGCTTTCATCAATCACCTCTAAATGAACGGGTTCAAACCCCACACGCAG
CTTTTCTTCTATCGTTTCACGCATCATACGGCAACCCTTTCAGATTGGGGAAAAATTGATATCAACGCGA
CATAGCTATCGTTCACCGATGCCCGAATCATTATATACCCGTAATACTTCAAGCCGCATGCGCGTTGGCT
GCGTTCACTCATCCGAATCACTTACTTAAGTAAGCTCATCGGGATTCCCGCCCTTGTCGCCTTCATGCAA
CTCGAATTATTTAGTGTATAACCTTAACGTTTTTTCAAACTGTTATGCGCCAAAACGGCCTGGAAAGAGG
AAAAATGTTCGCAACAGGTTGATATGCCATCGACGAGTTTGATGTGATAGAACGTTTTTTTCATGTCAAA
AGCATGAAAAAGGTGAGTTTCAGGATAATTTACCTACTATCTGCTCTTTTTCCTGCCAGTGGCGATGATA
TGATATCAACAATATTTGTCAGCTCACCACACTAATCATTACTGAGAAAATACGAATGTTAAAAAAATTA
TTTTTCCCTCTTCTGGCCGTCATCCTGCTTGCCGGGTGTGCTGCAAAAAGCAACACGCTGAACATCACTC
CCAAAATTAGTCTGCCTTCTCAGGACCCGACGCTGATGGGCGTAACGATTAGCATCAATGGTGCGGATCA
GCGTGCCGATCAGGCTCTGGCAAAAGTGAATCGCGACGGCCAACTGCTTACGCTGACACCTTCCCGCGAT
CTGCGCTTCCTGCTGCAAGAAGCGCTGGAAAAACAAATGACCACACGGGGTTATATGATCGGAACAGGCG
GCCCAGTAGCCTTACAGATCGTGGTTAACCACCTGTACGCCGATGTCTCCGAAGGCAACCTGCGCTACAA
CATCACGACTAAAGCAGATATCTCCATTATTTCTCAAGCGGCAAATGGTAACAAACAGGTGAAAAACTAC
CGCTCAACCTATAACGTTCAGGGCGCGTTTACCGCCAACAATCAAAACATCACCAATGCGGTTAACACAG
TGTTAAGCGATGTCATCAACGACATGGCGCAAGACACCACCGTAAGTACGTTTATCAAAGAAAACGCCCG
TTAATTTCTGCACGCCGCTTCCCTTGCTCCTGACTTGTCATAGAGCAAGGGAAAGGATCCCTCATGTTTA
GTCGCATCATTACTTTGTTCAGCCAACGTAATTCGCTTTTTATGCTATTGCTTGGCTTCGCTTCCGGTTT
GCCCCTGGCCCTGACATCTGGCACGCTGCAAGCGTGGATGACCGTCGAAAATGTCGATCTGAAAACCATT
GGTTTTTTCTCTTTGGTTGGCCAAGCCTACGTATTCAAGTTTCTGTGGTCCCCCCTGATGGACCGCTACA
CCCCGCCGTTTCTTGGCAGACGCCGTGGGTGGCTGGTTCTCAGTCAGCTTTTGCTTATTGCTGCCATCAT
TGGTATGGGGTTTATGAACCCAGCACGCGATCTCTGGTGGCTGGCTGCGCTGGCGGTTCTGGTCGCGTTC
TGCTCCGCATCTCAGGATATTGTTTTTGATGCCTATAAGACGGATTTACTTCCCCCTGAAGAACGCGGCA
CGGGTGCAGCTACCTCGGTATTAGGCTACCGACTGGCCATGTTGGTTTCTGGCGGGTTAGCACTGTGGAT
GGCCGATCGTTACCTCGGCTGGCAGTCAACCTATTGGTTAATGGCCGGGTTAATGCTGATCGGCGTATTC
GCCACACTGTTAGCACCCGAACCATTGAATAGCCAGCCCGCGCCGCGCACCATGGAACAAGCGATTGTTG
CCCCACTGCGCGATTTCTTCGAACGCAACAACGCCTGGCTCATTCTTCTGTTGATCGTGTTATACAAACT
CGGTGATGCCTTTGCGATGAGTCTAACGACTACCTTCCTGATACGTGGCGTTGGCTTCAATGCCGGTGAT
GTCGGGTTGGTTAACAAAACCCTTGGACTATTCGCCACCATTGTCGGCGCTATTTATGGCGGTTTGCTAA
TGCAACGGCTCTCCTTGTTCAGAGCGCTGATGCTGTTTGGCATCCTCCAGGCCGTTTCAAATGCAGGGTA
CTGGCTCTTGGCTATCACCGCCAAAAATCTGTTTACCATGGCCAGCGCTGTTTTTCTGGAAAATCTCTGC
GGCGGAATGGGAACGGCAGCATTTGTCGCCCTGTTGATGACGTTATGTAATAAATCCTTCTCAGCCACGC
AGTTTGCCTTGCTTTCTGCCCTTTCTGCTATCGGACGGGTTTACGTTGGCCCGATTGCCGGCTGGTTTGT
CGAATCCTATGGCTGGGCATGGTTCTATCTGTTCTCAATCTTTGCCGCATTACCGGGCCTGGCAATCTTG
ATGATTTGCCGCGAGACGCTGGAATTCACTCAGAAAACAGATAGATTTCAGTTACGTACACACTTCCAAA
ATTATTACAAAAAGGCCTTACGTGTGTTAGGGCTAGGGGTGATATTACTGGCACTGTGGCTCGTCTTGCT
CATCAGCAATGCGCTGGCGTGGTCTTCATTGCCGCGGTTGGCAGAATACCTGCTCGCCGTAGGCGGTGCG
CTCGCTCTACTGGGCATTTTCTTTGGTAGCCTGCTGGACTATTTGTCACTCAGGCGAGCGTCCAAGCCGT
CCGTACACTAACTGATATTCGTTCAGGCAGCGCTTCTGCTGCCTGAACCTATTACCATTCCTTTATTTAA
TTATTTTTTTCATAATTATCTTGCTAGAGGAAATTTTATTTCCTCGTAAAATCTCTCCAGAACTAATTTC
ATTCGTTAGCAAAAACACAGATTGGGCAAAATCCCCACCAAACTAAAAATAGAAAATAAGCGTTACGGTA
AGTTGTAATTTCTTATTATCCATCCATACTCTCATCGGGGTAGCTACTTAATTTGCTGTTTTTAAATATC
ATTTTTATTTTGGCTATCTTTGTGACATTAAGGGCAAAAAACAGCAACAATCGGCTGACATAACCTTAAT
CATGTTTACAGTGCAGTAACCTTCCCGTAAAATGCCCGCTCGCATGAAATGACAATAGAGCCCTTGTTAT
TGAGGTCGCTAGATGAGACTCAAGAAATACAATAAAATTTTTGGGATGCTGTCTTTATTTGCAGCCACTG
CTCTGCTGAGCGGTTGCGATATGGCGCTGATGAACCCCAAAGGAGAGGTCGGGTTAGAACAACGATCGTT
AATACTGACTGCCATCGGGCTGATGTTGATCGTTGTGATTCCCGTTATCGTTATGACGATAGCTTTTGCC
TGGAAGTTTCGTGCTTCCAATGAAAAGGCAAAATATACCCCAAACTGGTCACACTCCAATAAGATAGAAG
CAGTAGTTTGGACTGTACCAATTATCATTATCGTTATTCTTGGCACGATTACCTGGAAGACGACTCACTC
GCTTGATCCGTACAAGCCACTGGTATCAGACGTCAAACCTATCAATGTCGAAGTCGTTTCGCTTGACTGG
AAATGGTTGTTTGTTTACCCGGACCTTGGTATCGCTACGGTTAACGAATTGGCTTTCCCTGCCAATGTAC
CTGTTGCATTCAAGATCACATCTGACTCAGTGATGAACTCCTTCTTCATCCCTCGTCTTGGTGGACAGAT
TTACGCCATGGCTGGAATGCAGACGAAGCTCCATTTAATCGCTAATGAACCGGGCAAATATGACGGGATC
TCTGGCGGTTATAGTGGTAAAGGCTTCTCTGGTATGAAGTTCACCGCGATTGCCACACCAACCCAACAGG
AATTCGATCAGTGGGTTGCGAACGTTCGTGCGTCCTCCAAGACACTGAATACTATGGATGAATTCAATAC
GTTGGCTAAGCCAAGTGAATTCCATCCTATCGAATACTTCTCCAGTGTCCAGCCGGATTTGTTTAATAAT
ATTATTCGCAAATTCATAGGCAACGACATGAACATGCAACATCATGGTGAAGGCATGAAGCCCGATGAAA
ACATGCAACACGGTGAGGGTATGAACATGGGCGAGCATAGCTCGCACAAAGGAGCCGAGGGATAATACGA
TGTTCGGAAAACTTACACTCGATGCGGTTCCGTACCACGAACCCATTATTATGGTCACCGTGGCGGCGAT
CATCGTCGGCGGCCTTGCGCTGCTGGCGGCAATAACCTATTTCGGTAAGTGGAAGTGGCTGTGGACTGAG
TGGTTCACCTCCGTCGACCACAAGAAAATCGGTATCATGTACGTCATCGTCGGTTTGGTGATGATGATTC
GTGGCTTTGCCGATGCCATCATGATGCGCGGCCAACAGGTTCTTGCCTCTGCCGGGCATGAGGGCTTCCT
AAACGCTCACCACTACGATCAGATTTTCACCGCGCACGGTGTCATCATGATCTTCTTCGTGGCAACTCCA
TTCGTTGTTGGCTTGATGAACCTTGCGGTTCCCTTGCAGATCGGTGCGCGTGATGTTGCTTTCCCCTTCC
TGAACTCCCTCAGTTTCTGGCTGTTTGTGGCTGGCGTTGTCTTGATCAACCTCTCTCTCGGGGTAGGTGA
GTTCGCGCAGACTGGCTGGGTGGCCTATCCGCCACTTTCAGGAAAGGAGTACAGTCCCGGCGTTGGGGTC
GATTACTGGATATGGAGTCTACAGATATCCGGTATCGGTACCACGCTGACTGGCGTTAACTTCTTCGCGA
CGATTCTGAAGATGCGCGCGCCAGGCATGACGCTGATGAAAATGCCGGTATTTACCTGGACAGCGCTGTG
TACCAACGTGCTGATCATTGCCGCATTCCCGATATTAACCGTTACCATTGCGCTACTGACGCTTGACCGT
TACCTCGGCACCCATTTCTTTACCAATGATATGGGTGGCAACATGATGATGTACATCAACCTGATTTGGG
CATGGGGTCATCCTGAGGTTTACATTCTGGTGCTGCCGATATTCGGTGTTTACTCCGAAGTGGTTGCCAC
CTTCTGTAGAAAGCGTCTGTTTGGCTACACCTCACTGGTATGGGCCACCATTGCGATTACGGTTCTGTCG
TTTATCGTTTGGCTGCACCACTTCTTTACCATGGGGTCCGGCGCGAACGTCAACGCCTTCTTTGGTATAG
CCACTATGATTATTTCAATCCCAACCGGGGTTAAAATCTTCAACTGGCTGTTCACCATGTACCAAGGTCG
TATTCAGCCCCACTCCACGATGCTGTGGACCACAGGCTTCATCATCACCTTCACCATCGGTGGGATGACA
GGCGTACTGCTGGCCGTACCGGGCGCAAACTTTGTCTTGCACAACAGCCTGTTCCTGATTGCTCACTTCC
ATAACGTGATCATCGGCGGCGTGGTGTTTGGTTGCTTCGCAGGTATTACTTACTGGTTCCCGAAAGCCTT
TGGTTTCACTCTGAACGAAACTTGGGGTAAACGCGCGTTCTGGTTCTGGATTATCGGCTTCTTCGTTGCT
TTCATGCCGCTGTATATTCTCGGCTTCATGGGCATGACGCGTCGTCTGAGCCAGCAAATCAGCCCTGAAT
TCCACACCTTGTTGGTTGTGGCCTCCATCGGCGCGGTATTGATCGGTATCGGTGTGCTGTGTCAGGTTAT
CCAGTTCTATGTCAGTATCCGTGACCGTGACCAGAACCGCGATCTAACGGGCGATCCGTGGGGTGGACGC
ACGCTGGAGTGGGCAACGTCTTCTCCTGCGCCGTTCTATAACTTCGCCATCGTGCCACACATCGACGAGC
GTGATGCATTCTGGGAAGCAAAAGAGAAAGGTGAAGCTTACAAGCGCCCTGCCAGCTATGAAGAAATTCA
CATGCCGAAGAATACCGGTGCTGGTGTGATTATCTCCGCATTCAGTCTGGTATTCGGTTTTGCGATGATC
TGGCATATCTGGTGGCTGGCCATCGCTGGCTTTGCAGGCATGATTGTGACCTGGATTGTGCATAGCTTTA
ATCAGGACGTGGATTACTACGTGCCGGTTAAAGAAATTGAGCAAATTGAGAATCAGAACTTTGATCAACT
CAGTAAGGCAGGCGTGAAACATGTCAACTGAAACTCTGGCTAACCACAATACTGCCCATGCCGAGCATGG
GCACCACGACACAGGAGCCAATAAGGTATTCGGCTTCTGGGTCTACCTGATGAGCGACCTGATCATTTTC
GGGTCACTGTTCGCAACCTATGCAGTACTGGTTAACGGTACGGCTGGTGGCCCAAGCGGGAAGGACATTT
TCCAACTGCCTTTCGTGCTGGTGGAAACGTTCGCGCTGTTGTTCAGTAGTATTACCTACGGCATGGCGAT
GATCGCCATGAACAAAGGCAACAAATCTCAGGTTAATACCTGGTTGGGTGTGACCTTCTTGTTCGGCCTG
GTGTTTATCGGGATGGAAATCTATGAATTCCATCACCTGATCGTGGAAGGCTATGGCCCGGATCGCAGCG
CGTTCCTGTCCGCCTTCTTCGCGCTGGTCGGTACTCACGGGCTCCACGTAACGGGCGGTCTGATCTGGTT
GGTCATCATGATGATTCAGGTGTCCAAACGTGGCCTGACGGCAACCAACAAAACGCGTCTGATGTGTCTG
AGTCTGTTCTGGCACTTCCTTGACGTGGTGTGGATTTGTGTCTTCACCGTTGTTTATCTGCTGGGGGCAA
TCTAATGAGTCATTCAACAACCGATCATGCAGGTGCCAGCCACGGTAGCGTTAAATCGTATGTGATAGGT
TTTGTTCTGTCTGTTATTTTGACAGTCATTCCTTTCAGTATGGTCATGAGCGGCACTGCCTCGCACAACG
CCATTCTTTTCACGGTGGTGGGATGTGCAGTGGTTCAAATTCTGGTGCATCTGGTGTACTTCCTGCACCT
GAATACGTCCTCAGAAGAGCGCTGGAACGTGGTGGCTCTTGTGTTTGCCGTCCTGATTATCGCGATTGTT
GTCGTGGGCTCCATCTGGATTATGATGAGCGCACACCACAATATGATGATCCAGTAACAGAGCCGTAAAA
GATGATTAAGCAATACCTGCAAGTTACTAAACCAGGAATTATTTTCGGAAATCTGATTTCCGTTATCGGT
GGGTTTCTCCTTGCGGCACAGGGCCGCATTGATTATCCCTTGTTTCTCGCCACCCTCGTGGGTGTGTCGT
TAGTCGTTGCGTCTGGCTGCGTGTTTAACAACGTCATTGACCGCGATATCGATAAGAAAATGGAGAGAAC
CAAAAATCGGGTTCTGGTAAAGGGACTGATTTCGCTGAAGGTAACACTGGTTTACGCATCGCTGTTAGGT
ATTGCGGGTTTTGCCCTGCTGTACATCGCGGCCAACCCGCTAGCCATGTGGCTGGCGGTGATGGGCTTCG
TCGTGTATGTCGGTGTATATAGCCTGTACATGAAGCGGCATTCTGTTTATGGCACGCTGATTGGTAGCCT
GTCCGGCGCGGCACCACCCGTTATCGGTTACTGTGCCGTCAGCAACCAGTTCGACGCTGGCGCGTTGATT
CTACTGCTGATCTTTAGCCTGTGGCAGATGCCGCATTCCTACGCGATCGCGATTTTCCGCTTTAAGGATT
ATCAGGCTGCCAATATCCCGGTGCTACCTGTTGTGAAGGGTATCTCCGTTGCGAAAAACCACATTACGCT
CTATATCGTCGCGTTTGCAGTAGCAACATTGATGCTATCTCTCGGCGGCTATGCTGGCTATAAATACCTG
ATCGTTGCCGCAGCGGTCAGTGTATGGTGGTTGGGTATGGCGTTGTCGGGCTATAAAAACGCGATTGATG
ACCGCGTATGGGCAAGAAAGCTGTTTGTTTTCTCCATCGTCGCGATTACCTCACTGAGCGTGATGATGTC
CGTGGATTCAATGGCGCCAGCGCATGAAGTTCTGCTGACCTATCTGCGTTAACCATAAGCAGCACGTTAT
TCATTAAGAAAAACAGGTGGCTCGTCCGCCTGTTTTTTTATGGCATACAGGAAGCCCCCCTCCAGGCAAT
CGCTAGCAGCATTGAAAAATGCTCCCTACGTTTTTTCTTTTTCACTCCCCTATTTCCCTCTCGGCCAAAT
CAGATAACAAACCTATCGTTTACTGTCTGGCCAATAACACACTAAAATAGCGCCAATTGTTTTCAGAGGT
AACGAATGAACGATAATAAAATGACCTCAGGCGAATTACGCGCCACATGGGGCTTGGGAGCTGTTTTTTC
ACTGCGCATGCTTGGCATGTTCATGGTGTTACCCGTTTTGACGACTTACGGCATGGCCTTGCAGGGAGCC
AGTGAAGCGCTGATCGGGATTGCAATTGGTATTTACGGTCTGATGCAGGCTATTTTCCAGATCCCCTTTG
GCTTAGTCTCCGATCGTATCGGCAGAAAGCCACTGATCGTCGGGGGGTTGCTGATTTTTGCATTCGGCAG
CATCATCGCAGCACTAAGTGATTCCATCTGGGGCATTATCCTTGGCCGGGCATTGCAGGGAGCAGGGGCC
ATCTCTGCGGCCGTCATGGCACTGCTTTCCGACTTAACACGCGAACAGAACCGAACCAAAGCCATGGCGT
TTATCGGCGTTAGCTTCGGCGTCACCTTTGCTATCGCCATGGTTGTTGGCCCTATAATTACCCATGCTTT
TGGCTTACAGGCGCTCTTCTGGGGCATCGCCCTTCTATCATTCGCTGGCATTCTCATTACTCTAACCTTG
ATTCCTTCCGCTCCTGCGCACGTCCTGAATCGAGAATCGGCTATGGTGCGTGGCAGCTTCCGCAAAGTAC
TCGGCAATAGCCGCTTGCTAAAGCTGAATATCGGCATTATGTGCCTTCATATCCTGCTGATGTCGAGCTT
TGTCGCCCTCCCCCGCGCGATGGAATCCGCAGGACTGGCACCGCAGGATCACTGGAAAATCTATCTGGTT
ACTATGCTGCTCTCCTTTGTTGGCGTCGTACCCTTCATTATCTATGCCGAAGTGAAAAGGCGGATGAAAC
AGGTTTTCATCGGCTGCATCGTGGTATTAATCGCCGCAGAAGTCGTCCTGTGGGATGCGGGTAACCATCT
CTGGCAAATTATCCTCGGCGTACAGCTATTCTTTCTGGCTTTCAACGTCATGGAGGCGCTGTTGCCATCG
TTGATTAGCAAGGAATCGCCAGCGGGATACAAAGGCACCGCAATGGGCGTTTACTCCACCACACAGTTTA
TCGGTGTAGCAATTGGCGGAAGCCTAGGCGGTGGATTGTTTGAGCTTTATGGCGCATCTGTCGTGTTTAT
GGCTGGCGCAGCCATTGCCGCTATCTGGCTGTTCGTCAGTTTCACCATGCAGGAACCGCCCTATCTCAGC
AGTCTGAGAATCTCGCTGACCGATTTAGCATTGCAGGATAGTGAGTTGGAACAGAGAATCCGCACCCAGC
CTGGCGTTGCTGAAGTGGTTATCGTGCCGGATGAGTACAGCGCCTATGTGAAGATCGACAACAAAAAGAC
CAATCGGCAGCAGTTAGAACAAGTAGTGGGCCACGTTTAAGCCAAGCAAAAGGCCAGCGTTCTCGCTGGC
CTTGTTGTTCATCGGCGTGGGACTAAGAGTATCAATCGCGGAAGTTGGTAAACTGGAACGGTTGTCCCAA
ATTGCCACCACGAATCAACGCCATCACACCTTGTAAATCATCACGTGATTTCCCTGTGACGCGAACTTGT
TCACCCTGAATCTGCGCCTGCACTTTTAACTTGCTGTCTTTAATCAGTTTGATAATCTGCTTCGCCAACG
TAGTTTCAATACCTTGCTTCAGCTTCGCTTCCACACTGTACGTTTTGCCGCTGTGTTCCATCTCTTCTGG
AATTTCCAGCGCACCGCCTTCAATACCGCGCTTAACCAACTTTTCACGCAGAATATCAACCAGTTGTTGT
ACCTGAAAATCAGACTCGCTGGCCACTTTGATACTCTGTGATTTCTCATTCAGTTCAAAGCTAGCCGGAA
CATTGCGAAAATCCCAGCGGGTGCTCAGATCGCGCGTCGCATTTTCTACCGCGTTACGGACTTCCTGCAT
ATCAATTTCCGAAACAATATCGAAAGATGGCATAATTCGCTCTCCTGACAAATTTGGCTGGCGAGCATAA
TAACCGCTCTTCTGCGATAAGCAAGATGCCAGACACGATCCCGATTTTTACTCTGTATCAGGTAAACAGG
CCGAATAACACAAAATTATGGTGTGAATGATAGCCTATGATAGGAGATCGACAGTGCCCGCATCAAATAA
GGGAGACGCACATGAAAATCACCGTTCTTGGCTGTGGCGCGCTGGGGCAACTTTGGCTCGCCGCGTTGCA
TCAACAAGGACATGATCTCCAGGGATGGCTGCGCATTCCGCAACCGTATTGTTCGGTCAATGTCACCCTG
TTGGACGGCCAGCACTGCAATCTCAACCTAACGGCTAACGATCCCGATCATCTTGCCCAGAGCGAACTGC
TACTGGTCACGCTAAAAGCCTGGCAAGTTTCCGATGCCGTTACCGTACTGTTGCCCCAACTCAACCCGCA
TTGCACGATTTTGCTGTTACATAACGGGATGGGTACGCGGGAAGAGTTACCGCCACTACAGCAGCCGCTG
GTGCTTGGTATCACCACCCACGCGGCCCGGCGCGACGCAACCAACGTCGTCCACGTTGCCGCAGGCACTA
CGCATATCGGTACGTTTAACGGAGACAGTAGTCAAAGCCATTTGGCAGAAATACTGCATCAGGCCTTACC
GGATGTGGCTTGGCATAGCAATATCAGCGCGACCTGCTGGCTCAAACTGGCTGCTAACTGCGTCATCAAT
CCACTGACGGTGAAATATCACTGCGCCAATGGCGAACTTGCCGCATATCCGGAGCTAATTACTTCACTTT
GTCAGGAGGTGGCCAATGTCATGGAACGGGAAGGCTTCCACACATCGCCAGACAGTCTGCAACTCTACGT
TAATCAAATTATTCAGAACACCGCGGCAAATACCTCATCGATGTTGCAGGACATCATCGCTCAGCGACAT
ACTGAAATTGACTACATTACCGGGTATTTGCTGCACCGTGCGCGTCTCCACGGTCTGACGCTCCCCGAGA
ATGCCCGCCTATTTGACTACATTAAGCAAAAGGAAAACGATTATGACCGCATCGGCACTGGTGTGTCTGG
CGCCTGGTAGTGAAGAAATTGAAGCCGTCACGACTATCGATCTGCTTGTCCGGGCGGGTATTCAGGTAAC
ACTTGCCAGCGTGGCAAGCGATGGCGACCTTGAAATCGTCTGTTCACGCGGGGTAAGGCTGCTGGCCGAT
GCGCCACTGGCTATGGTCGCCGATCGGCCTTTCGATGTGCTGGTGCTACCGGGCGGGCTAAAAGGTGCGG
AGTGCTTCCGCGATAGCCCAATACTGGTGGAATGCATTCGGCAAACGCATCTGGAAGGAAAAATTGTCGC
TGCCATGTGTGCCACACCAGCGCTGGTGCTTGAATATCATCAGTTGTTCCCCGTAGGAAACATGACGGGC
TATCCCACATTCAAAGAGAGTATAGCGCCAGAGAAATGGATGGATAAACGCGTCGTCTACGATCCACGCG
TGAATCTGTTAACCACACAAGGGCCTGGCACCAGTATGGATTTCGCTCTGAAGATCATTGATTTGCTGCT
GGGGAAAGAAAAAGCCGCTGAGGTCGCCGCACAGCTCATTCTGCCGCCGGGAATTTATAACTATCACGAT
TAATAATCGCGCAGTTTATAACCCCCGCGATGAAAACTGATGAAAAAGGCGCTTACGCGCCTTTCTATAT
TACGGACGGTATACCTTCACATTGCTGAAACCTTGCTCACGCAAATATAACGCCTGCAAACGGCTCATCA
CGCCGCGCTCGCAGTAAAGCAAATAGGTTTTACTCTGATCCAAATCGCCAAACTGCGTACCCAGCTTGTA
GAACGGTAAGGATTTAATTTCGATCTGCTCCAGTTGAAGCGGCTTATCGTCCTGTTCATCCGGCGCGCGG
ATATCCAGCAGCACGTCAGTTGGCGCAAATGATGCGACCGTTTCGACTTCAACCACGTCTTGCTTGGTCT
GCTCGGCGATCTCACGGATATCAATATTTCGCGCTTCACTCACCACGCGATCCAGAATAGCAAAGTCAAA
GTGGCCTTCCTCGGCCTCAATCTTCGCTTTCACGGCCTTCACCGTCGGGCTTTTGGAGATTACACCGCAA
TATTCCGGCATCGTTTTGGCGAAATCTTCCGTCCCCAGTTCGCGAGCCTGTTTGATAATGTGCTCTTTAT
CATGAGAGATCAGCGGGCGTAAAATCAGGGTATCGGAAGCATTGTCGATCAAACGCAGGTTAGTCAGCGT
CTGGCTGGAAACCTGCCCTAGCGCTTCGCCAGTCACCAACGCCTGAACGCCATAACGCTCAGCTATTTTG
GAGGCCGCACGCACCATCATGCGCTTCAAGACGACGCCCATCTGCCCGTCGTCGACCTTCTCCAGAATTT
CACCAACAACGGGATCGAAATCAATAGCAATAAAACGCACCCGATGTGAACTACCAAACCGGTTCCACAA
ATAATGCGCCACCTGTTTCACACCAATCTCGTGTGCTGCACCGCCAAGATTGAAGAAGCAGTAATGCACG
CGGCATCCTCGGCGCATCAACATATAGCTGGATACACCGGAATCGAAACCACCGGAAATGAGTGACAGTA
CATCTTCCTGCGTACCGATCGGATAGCCGCCAATCCCTTCATAACGGCCCTTAATCAGCAACAGACGATC
CTGCTCGATTTCCAGATGCACAGTGACCTGCGGAGCGGTGAGATTGACTCGCGCCGTTTCAATGTGCTGA
TTCAGCCCGCCGCCGACATAGCGTTCCACGTCTTGTGAACTAAACTCATGCTTACCGCGGCGTTTTACTC
GTACACAAAACGTCTTGCCTTCCAGACGTTCACGATACAGCACCAACGCCTGTTCAAAGATGTTATGCAC
GTCGGTATAGGCGTGATCTTCAACTTCCAGAATATGATGAATACCCGGAATTCTCGTCAGCGCATCACGA
ATCGCTCCACGCTGGCTTTCGTCTTTGGCCCGAACTTCGATATGATCCCAGTGACGGACAACCGCCAGCG
TTTCATCATAGTGTTTTAATACGTTGCGAATGTTTCCGGTTAGAATCTTGATAAAGCGCAACCGCACAGA
TTGGCTCTTGATGGTGATTTCCGGGAACAATTTAATGATAAACTTCATGGTGGCTGTCGTTACTTGGTCA
GACAGGTGTAAATAAATTTACCCTGAGCACTAAAATCACGTTATCGGTAAAATCAGCCAGAACAGAGATG
ATTTTACCAATAGCATCCAGGGCGCGGAGTATATCATTATATGCAGATATACTGTGCGTTTTAACCGTAT
AATCGTCACGCCATCCACGGATGACTAAACGCGATACCACGCTTTGCCGCCACAAGCCAACGGCGTATAA
CACCAGGATTCTGAAACCACTATGCCTAAGAAGACCGAGCAGCCAGTCAGCTTTGAAAGCTCACTGAACG
AACTGGAAAAAATCGTTACCCGCCTCGAATCTGGCGAACTGCCACTGGATGATGCGCTAAATGAGTTCGA
GCATGGCATCCAGCTCGCTCGTCAGGGACAGCAAAAGCTGCAACAGGCAGAGCAGCGCGTACAAATCCTG
CTAAGCGACGATCCCGATGCGCCGTTGTCACCGTTTACGCCGGATAATGACTCGCTATGACCGATTTCAA
CACGCAACTGAACGCGCATTACCAACGCACTAACCGCATGTTGGGGCATTTTATCGCTGACCTCCCCTTT
CAGAGTAGTCCACTAGTCAATGCAATGGAGTACGGCTCACTCTTAGGGGGCAAACGCCTGCGTCCGTTTC
TGGTTTATACTACGGGCGAATTGTTTGGCATGCCGCTAGAAAGTCTGGATGCCCCTGCTGCGGCAGTAGA
ATGTATCCACGCCTATTCATTGATTCATGACGATCTGCCAGCGATGGACGACGACGATTTACGCCGCGGA
CAACCGACCTGTCACATCAAATTTGGTGAAGCCAATGCCATTCTGGCGGGTGATGCATTGCAAACGCTGG
CATTCTCTATTCTGGCCGACGCACCGATGCCGCAGGTTTCCGATCGCGATCGGCTGGCAATGCTCTCAGA
ATTGGCTCACGCCAGTGGCGTAGCTGGTATGTGTGGTGGTCAGTCTTTCGATCTGGAAGCGGAAGGTCAT
CAGGTTGATCTGGTTGCATTAGAGCGGATCCATCGCCACAAAACGGGGGCATTGATCCGCGCCGCTGTCC
GACTGGGCGCATTCGCCGCAGGTGACGCAGGGCGTGCAGCCTTACCTCACTTGGATCGTTATGCTAACGC
GATTGGGCTCGCTTTTCAGGTTCAGGACGATATTCTCGATGTTGTTGGCGACAGTGCGACAACAGGCAAA
CGTCAGGGTGCAGACCAGCAGTTAGGTAAAAGCACCTACCCCAGCCTGCTGGGGTTAGATAACGCACGAA
CAAAAGCACAGGAGCTTTATCAGGAGTCACTGGCATCGCTGGACGATCTCATCGCATCTAGCCCAACATC
CCTGAATATTGCACCACTACAAGCGCTGGCGAATTTCATCGTTGAACGCGATAAGTAATTACTTAATGAG
TCTCTATGAGTTTTGATACCGCGAAGTACCCTACATTGGCGTTAGTGGAAACACCGGATGAACTTCGATT
GTTACCGAAAGAGAGCCTGCCAAAACTGTGCGATGAGCTGCGCCAATACCTGTTGGACAGCGTCAGCCGT
TCAAGCGGACATTTTGCTTCAGGGTTAGGGACGGTTGAATTAACGGTTGCACTGCATTACATCTATAACA
CGCCTTTTGATCATCTGGTGTGGGATGTTGGTCATCAGGCTTATCCGCATAAGATCCTGACGGGCCGTCG
CGATCGTATTTCAACAATCCGCCAAAAAGGCGGTTTGCACCCCTTCCCGTGGCGTGATGAAAGCGAATAT
GACGTATTAAGCGTCGGACATTCCTCCACCTCAATCAGTGCCGGGTTGGGTATGGCCGTCGCGGCCGAGC
GTGAAGGTAGAGGTCGCCGTACCGTTTGTGTGATCGGCGACGGCGCGATTACTGCGGGTATGGCCTTTGA
GGCGATGAACCACGCAGGCGACATCAAATCCGATCTGCTTGTTGTACTGAACGACAATGAAATGTCGATT
TCGGAAAACGTCGGCGCATTGAACAACCATCTAGCACAACTATTATCCGGCAAGCTCTACGCCAGCCTGC
GTGAAGGCGGTAAAAAAGTTTTATCCGGCCTGCCTCCCATCAAAGAGTTAGTGAAGCGCACCGAAGAACA
TCTTAAAGGCATGGTTGTACCGGGCACACTATTTGAAGAGCTGGGCTTTAATTATATTGGCCCAGTCGAT
GGTCATGACGTTCAGGCGCTGGCGCATACGCTGAAGAACATGCGTAATCTGAAAGGCCCGCAGCTTTTGC
ACATCATGACGAAGAAAGGCAAAGGTTACGCGCCTGCCGAGCAGGATCCAATCAGTTGGCACGCGGTGCC
AAAATTTGATCCCGCCAGCGGCACATTGCCAAAAAGCAAAGAAGGTGCCCAACCCACCTATTCCAAGATC
TTTGGTCAATGGTTACAGGAAACCGCCGCCAAAGACAGCAAGCTCATGGCAGTCACACCAGCGATGCGCG
AAGGTTCCGGCATGGTGCAATTTTCGCGCGACTATCCGCAACAATATTTTGACGTAGCGATTGCCGAACA
GCATGCTGTCACGTTTGCTGCTGGCCTGGCAGTCGGTGGTTATCATCCCGTCGTCGCGATTTACTCAACT
TTCCTGCAACGTGCTTACGATCAGGTTATCCACGATGTAGCGATTCAGAATCTACCGGTTCTTTTTGCTA
TCGATCGCGGTGGTATTGTTGGTGCCGATGGGCAAACGCATCAAGGCGCGTTCGATCTCTCTTTCTTACG
CTGTATCCCGAATATGGTCATCATGACGCCCAGCGATGAAAATGAATGTCGTCAGATGTTGCACACTGGC
TATCACTACCAAAAAGGCCCTACCGCGGTACGCTACCCGCGTGGAAACGGTACGGGTACGGAACTGACGC
CATTATCAGAACTGCCAATCGGCAAAGGTATGGTGCGTCGTCAGGGTGAAACAATCGCTATTCTGAATTT
TGGTACGCTATTACCGGAAGCGCAGATTGCGGCTGAGAAGTTGAACGCCACACTCGTCGACATGCGTTTT
GTGAAACCGCTGGATGAAGCATTACTTGAAGAGCTGGCACAGTCTCACAGCACATTCGTGACGCTGGAAG
AGAATGCTGTCATGGGCGGTGCCGGGAGCGGTGTGAATGAATTTCTGATGGCGAAACGCCTTGCCGTCTC
AGTGCTAAACATTGGGCTACCGGATATATTTATTCCGCAAGGTTCGCAGGAAGAAATCCGTGCCGATCTC
GGTCTGGATGCCGCTGGCATTGAGCGCAACATCATACAGTGGATGAAATAAGAGACCTACGACAACCGGG
GCAACATAGAGCCCCGGTGTAACAACATCGTAGTCGCCACCAGCGCGCTAGGGGTTACTCAGCCGTAATG
CTACATCAGTGCTTCGCGGGTCAGCCTTGCTCACTAAAATGGTCATATCCCTTCCAATTCAACTCGGTCG
CTTTATTATCTCTGAAAAAGCGTAATCCTTCCGATGAAGGCCCGATTTGTCCGATACAGGTATAGTCAGC
ACCGAGATGCCCTAAAGCAAGTTCCAATGCACCGCGGTTAATTTCTGGCACGGTAAAGCACAACTCATAA
TCTTCGCCACCAGATAGCGCCCAACGCAACGCCTGCTCTTCGTCAGTACAGCTTCGTAGCCAATCAGATT
GCGGAATCGCATCGAGATGAATACGTGCACCGCACTCGCTGGCTTTAAGTATATGCTGGAGATCCGAGAT
GAGGCCGTCGGAAAGATCGATGGCCGAGCTGGCCAGATCGCGCAACGCCTGCCCTTGCAAAATTCTGGGC
TGAGGGCGAAGGTGACGCTGCATCAATCCCTGACGCGTATCTTCATCATCAACACGCAGTGAGTTTTGGA
GGATAGCCAGACCGGCAGCGCTATCGCCTAATGAACCGGTAACATAAATCCAGTCACCAATTCTGGCTCC
GCGACGCGTCAACGCCCGACCTGCGGGCACCAGGCCGTGGATAGTTAACGTCAGGCTCAATGGACCACGC
GTCGTATCGCCGCCGACCAACTGCATGCCATAATAATCAAGCAGCTCAAATAAGCTGTCGCTATAGGCGG
ACAGCCACTGGCTATTGCTTTTAGGTAGAGTAATGGCCAGAGAAAGCCAGGCAGGATCGGCACCCATTGC
AGCCAGATCGCTTAAATTGACCGCCAGAGATTTGTAACCCAGATCGGCGGGATCGATATCTGGTAGGAAA
TGAACGCCAGATACGAGTGTGTCGGTACTCACCGCCAGCAGTTGCTTATCAGCCACCGTCAGTAACGCAC
AATCATCACCGATGCCTAACTCGACATCGCGACGTGAACTTCGAACCCGATTAAAATAGCGGGCAATAAG
GTCAAACTCACCTTCAACCATAACCTTTCCAGCCAGCCTATCATTCAAAAGCGATCAGGGCCGGATATCC
GGCCCTGATTCGATTCATTTTACTTCTTGCCTTTCCGTACACTCGGAGCAGCTTTGTCCAGCACGCCATT
CACAAACTTATGGCTATCTTCAGCACCGAAGGTTTTAGCCAGTTCGATGGCTTCGTTAATCGCCACCTTG
TAAGGAACATCTTCGCGCTTGCTCAGCTCAAACATCGCCAAACGCAGGATCGCCTTTTCAACCTGTCCCA
ATTCATCAATCTGGCGAGACAGGAAAGGTGCCATCAGTTGATCCAGCTTCTCAGCTTGAGTGGCAACACC
CGCCAGCAATTCACGGAAATAGGCTATGTCGACATCTTTGACATCCTGCTCGCTCAGGAATTGGTGTTCA
ACATCGGCAATATCATTTTTAGATAATTGCCAGGAGTAAAGCGCTTGAACCGCACATTCACGAGCGCGGC
GACGAGCAGCAGGTTTCACGGAATTCCCCTTACTTAATCAGGCTTACTTAATCGCTTTCAATACATTAAT
CATTTCTAGCGCGGTCAAAGCGGCTTCTGCACCTTTGTTCCCCGCTTTCGTGCCAGCACGCTCAATCGCC
TGCTCAATGCTTTCCGTCGTCAGAACGCCGAAAGCAACAGGAATTTGGCTGTCCATCGCAACGGAGGACA
GACCAGAGCTACATTCACCAGCAACAAATTCAAAATGCGCTGTTCCACCACGGATGACCGTTCCCAGAGC
AATAACGGCATCATATCCGCCATTTTTCGCACTTTTGGTCAGCGCACGAACCGTCAACGGCAGTTCGTAA
GCGCCCGGCACCCAAACCACGGTGATGTTTTCGTCTTTAACCTGACCGATGCGTTTCAATGCATCAACCG
CACCTTCCAGCAGGCTATCGTTAATAAAATGGTTAAAACGCGCAATCGCAATCGCCACACGGGCATCAGG
AGTAGCAACAACACCTTCGATAACGTTCATAGCTTTCCTTGTATTTGGTCTTTATGGCCCGCAGGGGGGC
GGATTCTATCATAATTTTTGTTGGCACGTATCCGGTTTTGTCAGGCCGACGCCACGTATTTACATATGCA
TCAGAATTTGGGTTTCAAGCGTAATCGCAAATCCGGGCCAATCTGGCGAACCTCTGCGATGTCAAATTCT
GGTGCCTGAGACAGTTGATCTAACCCTGGTAAGAGGCACAGCGCACGGGCATTTTCACCCAGCAGTTTGG
GGGCAAGATAAACGATAAGTTCATCAACGACACCCGCATTAAGCAACGCCCCGGCCAGACTTGCTCCGGC
CTCAACCCAGACGGAGTTAATCTGACGCCTCCCCAGCACCATCATTAGCGCCACCAAATCAACGCCGCCA
TTGTGCTGCGGTAGCATGACCTGTTCAACGCCCTGCGGCCATGCCTGTTCATCGGCCTGAACACGTGCTA
ACCAGGTTTCACCCGGTTGGCTAACAACGCGATGTTGCGGCGTGACGCGCTGCTGACTGTCCACAATCAC
CCGAACGGGCTGCCTGAGATCTGCCTCTGAATAGCGTTTCTGAACATCCGCATCCAATTCTAACCACCGC
ACGGTGAGGGAGGGATCGTCGGCCAATACTGTCGCACTGCTGCTCAGAATTGCGGCGCTCTCCGCGCGAA
AACGCTGTACATCCTGCCGCGCCTGCGGCGAAGTAATCCACTGGCTTTCTCCCGATGCCATCGCAGTACG
CCCATCCAAAGACGCCGCCATTTTGAGCTGCACGTAAGGAAAGCCCGTCCGCATACGTTTCAGAAAGCCG
ACATTCACCTTCTCTGCTTCAGCCATCATCACGCCATGACTAACGGTAATCCCTGATTGCTGTAAGCGAT
GTAAACCACGACCGGCAACCTGTGGATTGGGGTCCTGCATTGCGGCCACCACACGAGAAACGCCAGCAGC
AATCAGCGCATCGGCACAAGGCGGCGTTCGTCCGTGGTGGCTGCACGGTTCCAGAGTGACATAGGCCGTC
GCGCCACGTGCGCGTTCCCCCGCCATTCTCAGCGCATGCACCTCTGCATGAGGTTCACCCGCACGGAAAT
GGTAGCCTTCACCGACAATCTCGCCATCACGCACGATCACACAGCCAACATTGGGGTTAGGTGCCGTCGT
AAAACGGCCACGACGCGCCAGTTCTAACGCACGCGCCATGTAGAATGCATCCTGCGGCAATTGCCCGTTT
TCCTGAGCATTATTTTTCTGAGAACTGTTTTCCTGGAAAGCGCTCATTCCCGTCCCTCTTGTCTCTGTTG
AATCGACACGATCTAGTCCTGTAAACGTGCAATCTCTTCGCCAAATTCACGGATATCTTCAAAACTGCGA
TACACCGAGGCAAACCGGATATAAGCCACTTTGTCCAGCTTTCTCAACGCTTCCATTACCAGATTGCCTA
CCATTTTGGTAGTCACCTCGCGTTCTCCGGTCGCACGAAGGTGAGATTTTATATGATTAATCGCCATTTC
AACGTCATCCGAACTCACCGGCCTTTTTTCCAGCGCTTTCAACATACCGCTACGCAATTTGTCTTCATTA
AACGGCTCGCGCACTTCATTGCTTTTGATGACTCGCGGCATCACCAGTTCAGCCACTTCAAACGTGGTGA
AGCGTTCGTGACAAACCAGACACTGCCGACGACGACGGACTTGCGAACCTTCGCCGACCAGACGGGAATC
AATGACTTTGGTATCAACAGCGGAACAAAATGGGCAATGCATGATGTGTCCTGACCAGTAATCCTTAACG
TAGAGACAGTTTACCCTGAATTAACGGACTAACCAAAACTCCTGATTCGCGTTACAGAGGGTTTCGCCTC
TCTTCCGGTAAGCGGATGAAAAAAGCTGTATCACCTATGACTTAGGCTTCATCACGACTAAACTCAACAA
CAGGGATCAATAAATAAGACATCGAAAGGGGAACCACAGATATGAGAATCCGATATCGCGTACTGACCTT
CCTGCCAGCGCTGTTATTGCTCGCAGGATGCGCAGAACAACGCCAGATGCCTAAATTGCAAAATCAGATA
GGTCAGTTAAATCACCAATTGCAAACGCTGACCGATCAGGCCACAGCATTGGAACGACAAAATGCGTTGA
ATTCCCAATCCGCCTCTGGTGTTTATTTACTGCCAGCGGCGCAGACGAGCATACAGTTAGAAAGCAGCAT
TGGCAGGCTCAGCGTATCGTTACGCAATATAGAGACAGAAGCGAACGGAACCAGCGCGTTGCTACACATT
CGCACGCTTGATGCTAAAGGGTTACCCGCCTTTGGTGCACAGTTGGATTGGGGACGCCTCGACCCCGTGA
GCGGGAAGCCTTTAGTAGGGGATACGCAAACGCAGTCTTTTGTTGTCTCACCCACGCTGTTACCAAAAAC
CGAAGCGATTGTTGAATTACGCCTGAGCGGTCTGTCGCCGGAAGAGCTCGGCTTTGTTCATTTACACCAG
GTTCAGGAAGTACAGAGCCCACCGCCCGTTGCCGCAACCGAGTCCCCCTAGCAAGCGCATTTCCTAATAC
TAAGATGCAAAAAACCCCGCAGCGCGGGGTTTTTTATATTTACAACCAGCAGATTAAGGCAGGATAGACG
GTTGATCCGCGCCCTCTTTTTCCACTTTCTGAATCAGCAGGTGTTCACGCTTCATTCCCAGTTTCAGAGC
CAAAGCTGAAGAAACATAGATAGAAGAGATGGTACCGATGATGACACCGATAAACATTGTCATCGAGAAA
CCATGCAATAACGCACCGCCAAAGAACATCAGGATTAAAATCATCGCCAGCGTGGTCGCCGACGTGATGA
TGGTACGGTGCAGCGTCTGTGTCAGAGAAATGTTGGTAATTTCGTAAGGTGTTCCGCGTCGGATCTTGCG
GAAATTCTCACGGATACGGTCAGACACAACGATCTTATCGTTAAGCGAATAACCAATGACCGACATCAGC
GAGGCGATGATCGTGAGATCAACCTCAATACTGAACAAAGACAGTAGCCCCATCGTAATGATCACGTCAT
GCCCTAGCGCCAACACAGCACCTAATGCCAGACGCCACTCGAAGCGGAAGCCAATGTAGATGAGGATTGC
AATCAGTGCAGACAACAGCGCCAACGCGCCCGCCTGTGCTAAATCGCTTCCCACACTCGGCCCAACGAAC
TCGATACGTTTCACCGTCGCATGCTGCTGGAAGGTATCATTCACCACCGTCAGCACTTTGTTGCCGAGCG
CTTCGTTCTCACTACCAGAAACCGGTGGCATACGCACCATCACGTCACGGCTGCTACCGAAATTTTGTAC
CTGCGGTTCTGAAAACCCAGAGGTCTCCAACGAACTGCGCAGAACATCGAGATCGATCGGTTTCTCAAGG
TTAATCTCAATGACCGTACCACCGGTAAAATCGAGCCCCCAGTTGAAACCACGCACACCCATGATCGCGA
CAGCGATCATGATCAGCAGACCGGAAATCACAAACGCCAATGTGTCCCAGCGCATGAAATCATAGACTTT
ACGCCCATGGTTTAGTTGTTCAATGTTGTATTCCTGTGCCACAACGCACTCCTCAGATAGACAGCTTGTT
GATGCGTTTACCGCCGTAAAGCAGGTTAACGATGGCACGAGTACCGACGATCGCCGTAAACATTGAGGTC
GCAATCCCAATCGCAGTAGTAATAGCAAACCCTTTGATTGAACCGGTACCCACGGCATACAGGATGATGA
CTTTAATCAACGTTGTGACGTTCGCATCAACAATGGAACTGAATGCACCTTTGTAGCCCTCGTGGATAGC
CTGCTGTATAGAGCGACCATTACTGAGTTCTTCCTTGATACGTTCGTTGATTAATACGTTAGCATCCACT
GCGACCGCCAACGTCAACACGATACCGGCAATACCCGGCATGGTCAGCGTAGCGCCAGGTAACAATGACA
TCACACCGACAATCAATACCAGGTTAGCAACCAATGCACTGGTCGCAATCACACCAAACTTCTTGTAGAA
GAAAACCATAAAGAGAATCGACGCGATCAAGCCCCACAAACAGGCTTCCAGACCCTGAGTGATGTTTTGC
ATCCCCAGCGTTGGCCCAATAGTACGTTCTTCCACGATCTGGATCGGAGCAATCAGCGCACCCGCACGCA
GCAACAGAGAAAGCTGACGCGCTTCATTCGGGTTATCAATGCCGGTAATACGGAAGCTGTTACCCAGTCG
CGACTGAATCGTCGCCACGTTGATCACTTCTTCGTGTTTTTCCAGTATTGAACGGCCCGTCGCATCTTTC
TTGCCGCTGTCTTTGTATTCCACAAACAGCGTCGCCATCAGCTTACCAATACTGTCTTTGGTGAAATTGG
ACATGGTGTTGCCACCCGCGCTGTCCAGAGAAATATTCACCTGAGGACGATTGTATTCGTCATTGCTTGA
TGTGGAATCCGTGATGTGGTCGCCCGTCAGGATGACGCGTTTGAACAGCACAACGGGTGAACCGTCACGC
ATATTCTTCACTTCGGAATCGCCCGGCACACGGCCGTTTGCCGCCGCTGTCGCATCAGCATCGCTGTTGA
CCAGACGGAATTCCAGCGTAGCGGTTGCACCAAGAATTTCTTTCGCGCGCGCCGTGTCTTGAATACCCGG
TAATTCAACGACGATGCGGTCAGAACCCTGACGTTGTACCAGCGGTTCGGCAACGCCCAGTTGGTTCACA
CGATTACGCAGGATATTGATGTTCTGCTGTACGGCGTATTCACGTGCTTCACGCAGACGTTCGTCCGACA
TCACCGCACGCATCAGGTTGCCACCGCTACTGCTGAGAACCAGGTTACGATGACGAGACGTCAGATAGCT
GAGGCCATCATCACGCGTTTGAGCATCACGGAAGCGAATTTCGACGCCGTAATTATCAATCTTACGTACA
GCGGCATAAGGAATGTTCTTCTCACGCAGATCGCTGCGCAAAGAGTCCATAGTTTGTTCTTGTAATTTAC
CCAGCGCCGTATCCATATCCACCTCCATCAGGAAGTGAACGCCGCCGCGCAGGTCAAGCCCCAATTTCAT
CGGTTCAGCACCTAACAACCGCAGCCAGGTTGGCGTAGCAGGAGCAAGGTTAAGTGCAACGACGAATTTT
TCGCCCAGCTCATTAACGAGCGCTTCACGCGCACGGAGCTGAATATCAGGGTTAGAGAAGCGAGCCAGAA
TTGCACCATTTTCTAATGCAATCGACTTACTGGTAATATTTTGTTCTTTCAGGACATTCTGGACTTGGAT
CAGCGTCGTTTCGCTGGCGGCGGTTCCCCGCGCACCAGTAACTTGTACCGCCGGATCCTCACCATATAGG
TTAGGAAGCGCATAGAGCAGGCCGACAAACAACACCACGACCAGCATCAGATACTTCCACAAAGGATAAC
GGTTTAACACGGCAGTTCCCTTCGGGAAAATCAGAAATTACAGGGCTTTAATCGTGCCCTTCGGCAGCAC
GGCAGCCACGAAATCACGTTTGATAACCACTTCATTGGTCTCGTTCAACGCAATCGCAATATAGCCCGTT
TCGGACACTTTGGTCACGCGACCAACCAGGCCACCACTCGTCAAGACTTCATCACCCTTGCTGATGGAAT
CCATTAACTTTTTGTGTTCCTTGCCACGTTTTTGCTGAGGACGTAGGATCATAAAGTAAAAAATCAGACC
AAAAACGGCCAGCATAATAACCATAGTGTACGGACTCTGAGGCGGAGTACCTGTCGCAGCTACAGCATCG
GAGATGAAAAAACTCATTTAAATATCCTCTTTTTTGTCAAAAGATAAGCTATCAAAAAGATAAATTATCA
ACCTTACAATTATAAAAACGCTTCACAGCAAAATGCATTCATAGCGAACGAGCCGTCAGTTGCTCGCAGC
AACATCGTTTTCAGCAAGCGGCGGAATGGATTTGCCTATCCGTTGGTAAAAATCCACCACAAAGTGCTCT
AATTTACCCTCTTCAATGGCCTGACGTAAACCCGCCATTAAACGCTGATAATAACGCAAGTTATGAATGG
TATTGAGTCGTGCTCCGAGTATTTCGTTGCAACGGTCAAGATGATGCAAGTAGGCACGGCTATAATTGCG
ACACGTGTAGCAATCACAGTGTTCATCCAACGAGCTGACGTCATCTTTATGCTTCGCATTACGGATTTTC
ACCACACCATCAGTCACAAACAGGTGTCCGTTACGTGCGTTACGCGTTGGCATTACGCAGTCGAACATAT
CGACACCGCGACGTACACCTTCCACCAAATCTTCCGGTTTGCCCACGCCCATCAAATAGCGTGGTTTATC
TTCTGGAATCTGTGGGCAAACGTGCTCCAGAATACGGTGCATGTCCTCTTTCGGTTCCCCCACAGCCAAA
CCGCCCACAGCGTACCCATCAAAGCCAATGTCTACCAGACCTTTTACGGATACATCACGTAAATCTTCGT
AAACACTGCCCTGAATAATACCGAACAGCGCATTTTTATTCTCCAGCTCATCAAAACGCTGGCGACTACG
TTTCGCCCAGCGCAGTGACATCTCCATCGAACGCTTGGCGTAATCCCAATCGGCAGGGTACGGCGTACAC
TCATCAAAGATCATGACGATATCGGAACCGAGATCGTGCTGAATCTCCATCGATTTCTCCGGACTAAGGA
AAATCGAATCCCCGTTGATCGGGTTACGGAAATGCACGCCCTGTTCGGTAATCTTGCGAATATCGCCAAG
GCTGAATACCTGAAAACCGCCAGAGTCCGTCAGAATTGGGCCGTGCCACTGCATGAAATCGTGCAGATCG
CCGTGCAGTTTCATGATTTCCTGACCGGGACGCAGCCACAGATGGAAGGTATTGCCGAGCAGGATCTGTG
CGCCCGTCTCTTTCACTTCTTCTGGCGTCATGCCCTTGACCGTGCCGTAAGTCCCCACGGGCATAAAAGC
CGGAGTTTCCACCACACCACGTTCAAAAATCAATCTGCCGCGTCGCGCACGGCCGTCTGTTGTTTGTAAT
TCGTACTTCACTTAACCTCCGACACCAGAAAAACAGTCTGATGATAATGATATATTAACGCCTGACAGAG
CGTGGCCTGTGGCGTTCCTATTGTGTAGAAAACAAGGGTTATGCCTAATGCTGGTCACTTAAGCCCCATT
TTAGGAGAAACACGGGGATGAGCTTCCCGCAGGAACGCCTCACCCGTGGTCACTCCGTGTATCTCGGTTC
TTAAACGATCGGTATTAGGGTTATGCTACTTTTTCCTGTTCGGCCAGCGGATTATGCGTAATAAACATCG
CATCACCGTAGCTGAAAAAACGATATTGCTCAGCCACCGCTTCACGGTAGGCAGACATCGTATTCTGATA
ACCGGCGAAGGCGGACACCAGCATGATTAACGTCGATTCGGGCAAATGGAAATTGGTCACCAACGCATCA
ATAATGCGATAGTGATAACCTGGATAGATAAAAATTTTGGTATCGTCGAAGAACGGGGCAATCGGCGCAT
CCTGGCTGGCCTGTGCGGCACTTTCCAGTGAGCGAACCGAAGTCGTGCCCACGGCAATCACCCGATTTCC
TCGCGCTTTGCACGCCAGAACGGCATCGACGACATCCTGCGGCACTTCGGCATATTCGGCGTGCATGATG
TGATCTTCGATCGTATCAACCCGCACTGGCTGGAAAGTACCCGCACCCACGTGCAGCGTGACGAACGCCA
TTTCAATGCCCTTCTCGCGCAGCGCAGCTAGCATTGGCTCATCAAAATGCAAGCCCGCTGTCGGCGCAGC
AACAGCACCGGGGCGCTGACTATACACGGTCTGATAAAGCTCACGGTCGGCGTCTTCATCAGGCCTGTCG
ATATACGGTGGCAACGGCATATGGCCGATAGCATTCAGAATCGACAAAACATCGCGAGCGTCATCGAAAT
GCAGCTCAAATAGTGCGTCATGACGAGCCGCCATCGTGGCCTTGACGCTTTCATCATCGCCCAGCAGCAG
CTCTGTGCCCGGCTTTGGCGCTTTTGACGCTCGAACGTGCGCCAGTACTCGGCGATCGTCCAGCACGCGT
TCCACCAGCACTTCTAGTTTTCCGCCGCTGGCTTTACGGCCAAACAAACGTGCCGGAATCACGCGCGTGT
TATTGAACACCAGCAGATCGCCTGGGTTCAGTTTTTCCAGCAAATCGGTAAATACGCCGTGCGTCAGATT
TCCCGTCGGCCCATCCAGCGACAGCAAACGGCAGCCACTGCGTTCCGCCTGTGGATAGTGAGCAATTAAT
GATTCAGGAAGTTCAAACGAAAAATCGGCAACACGCATGGCAATTCACTTAGCTGTTAATACATTAAAAA
TGGGCGGCCTAGTCTAGAGCCGCAAGCGCATGGCTGCAAGAAATAAGCATCTGAGTCGCGGAATGCATTA
TACCCAATAGAAAGGGTATATACTGTCACGATGAATTTTCTTGCACACCTTCATCTGGCCACGCTGGCCG
ACAGTTCCCTGTTAGGGAACCTGATGGCGGACTTTGTTCGCGGCAACCCACAGGACAGCTACGCCGACGA
GATCGTCGCGGGTATCCGCCTACATCGCCGCGTTGATTCGCTGACCGACAGCCTGCCAGAGGTCAAACAG
GCGCGTCAGTATTTCAGCGATGAATTCCGCCGCGTTTCGCCAATTACATTAGATGTCCTATGGGATCACT
ATCTTGCACGCCATTGGCTACAGTTGGTTCCGAACACGCCTTTGCAAACCTTTATCGATGACGCGCAATC
ACAAATTGAACCCCATCTGGCGCAAACCCCCGAGCGCTTTCAGAACCTGAATCTCTATTTGTGGCCGGAA
CGTTGGATGACGCGCTATGCGGAGCTGCCGTTTATCGCCGACGTGCTGCACAGAATGTCGGTACGCCGTC
CGAAGCTGGCTGCCCTGTCCGGCTCTTTTCAGGATATCGAGCAGCACTATCACCAATTTGAAATACTCTT
CTGGCAATTTTATCCACGCATGATGCAGTTAGCGAAAACGCAACAGTTGTGAGATCGTAACCTTTCCGTT
TTTCTGCGTAACCTATTGTCCTTTCGATTAAAAGGGTTAATGTAATTTATTGAAAGGAAATAGCGATGAG
TTCAATAGACAAAAGCTATCTCATTGATTGGTCTCTTTGCCTGTATTCGCTCAGACAGAATCCCTATACT
GATCGCTGTTTTTACATCTTCCGATCATTAACCGCTATCTACAGGAGTAATTATGGTCCTGGTAACTCGT
CAAGCCCCAGACTTCACTGCCGCTGCTGTTTTAGGCAGTGGCGAAATTGTCGAAAATTTCAACCTGAAGA
AACATATCAACGGTAAAGCTGCCGTGATCTTCTTCTGGCCGATGGACTTTACCTTCGTTTGTCCATCAGA
ACTGATTGCTTTCGATCACCGCTATGCCGAGTTCAAGAAACGCGGCGTAGAAGTGGTTGGGGTTTCTTTC
GATTCTGAGTTTGTTCACAACGCATGGCGTAAAACCCCTGTGGACAAAGGCGGCATCGGCGAAGTGCAGT
ATGCGATGGTTGCTGACATTAAGCGCGAAATCCAGAAGGCCTACGGCATTGAGCACCCAGAAGCGGGTGT
TGCACTGCGTGGTTCTTTCCTTATCGACAAAAACGGTGTAGTTCGCCATCAGGTGGTGAACGATCTGCCA
CTAGGCCGTAACATCGATGAAATGCTGCGTACCGTTGACGCCCTGCAATTCCACGAAGAGCACGGCGAAG
TGTGCCCGGCACAGTGGGAAAAAGGGAAATCCGGTATGGGTGCGTCACCAGACGGCGTAGCAAAATACCT
GTCTGAAAACGCAGACAAGCTGTAATCCCTCATCGTTGCCCTCAATAGGTAATGTGATAATCAAGCCAGT
TGCTATGCGACTGGCTTTTTTTTCGTGATGTCTCCCTCATCATTTTCCTCACGGCTCACCTTCCCTACGC
GATCCCAAAAAATACAAAAGGTTGACTCGATGCGCTAAATCCTTAGCCTTAACGTCACATAGTGTTAACG
CACGACAGATTGATGGAATAAAAGGAGAACGCATGCAACAAAACCTCGCACTGTGGCTGAGAGAATCAGA
GATACAACACGCTGGCATCATTGCATTACTGATTGTTCTTGGGCTGATATTGCTCATTTCTGCCGTCATC
CACCTAATTCTGCATCAGATTGTGCTGAAAAGAATGGTTCTGCGTTCACTCAATAAGCCAGGAAAAACCG
AGGGTCATGGGTGGAAGCAGGCGCTGACACAACACAACCTGTTTAACCGGCTGGCCTTTTTGCTGCAAGG
GGTGATCCTCAATATTCAGGTCTTTGTGTGGCTTCCCGCACAAAGTGAAACCCGTGAAGCGCTCATCATC
TGCTCCCAAGTGTGGATTATGATTTTTGCGCTGCTGTCTCTGTTCTCGCTACTCGATGTGCTGCTCAATG
TTTCTGCTCGCACGAAAGCCGCCGCACAACTGCCGCTACGCGGTATTTTCCAAAGCCTGAAACTGATCGC
CACCGTTGTCATCAGCATCATGGTCGTGTCGCTGCTCATCGGGAAATCGCCGCTGATTCTGATTAGTGGC
TTGGGCGCAATGGCCGCCGTGCTGATGTTGGTGTTCAAAGATCCAATTATGGGGCTCGTCGCCGGCATCC
AGCTTTCCGCCAACGACATGTTGACACTGGGAGACTGGCTCGAAATGCCGAAATACGGCGCTGACGGAGC
CGTCATCGACATCGGGCTGACGACGGTAAAAGTGAAAAACTGGGACAATACCGTCACCACCATTCCCACC
TATTCGCTGGTGTCCGACTCCTTCAAGAACTGGCGGTCGATGTCGGAATCAGGAGGACGCCGCATCAAGC
GCAGTATCAATATCGATACCACCAGCGTGCATTTTATGACGGAAGATGAACAGGCGCGCTTGCTGCGCAG
CAAGCTACTGTCAGCGTATATTCAGAACAAGAAGAGTGAGTTGGAGCAACACAACGCACAGTCCGACGCC
GACCTGACATCACCGCTGAACGGCCGTCGTCTGACGAATTTGGGCACGTTCCGCGCCTACCTTCAGGTTT
ATTTGCGCACCCATCCGGGAATTCATAAAGGGATGACGCTGATGGTACGCCAGCTTGCGCCAACGTCAGA
AGGAGTGCCATTAGAGATTTACGCGTTTACCAACACCACCGCTTGGGTCGATTACGAAAGCATTCAATCT
GATATTTTCGACCATATCTTTGCGATCTTACCGGAATTCGATCTCCGCGTTCATCAGACACCAACCGGTC
ACGATATGCGAATGATGGCGCAGCAGATGACTACGCCGGAAGCGTAAAAATAGGCACAAAAAAACGCTAC
AATGGGAACGTTGAGGTTGCTCACAAAGCCAGTAACGCGGGAGTAACGGATAGATCGTAAAGACGCTGTA
AATACATCCCTGTACGCTCGGATTGCGCCATCCATGGCGCAAACGCTTTACTCTTCTATTCCGTTACCCC
CGTTCTCGTTCGGAAAATAGGTTAGTCAACGTACAGTCTGAGCGTTTCTTCCAATAACAAGCAACTCGCT
TAATTCTGTGCAGCCACCGCGTTCTGACGCCTCTTCTTCCAAACATAGCCCACTAAAAGCACCAAAATCC
AGATAATACCGACATACAGCGATATACGGGTATCCGGGAAGTAGCCAATTAATCCGATGATAAAGAATAA
GAAGACGATACCAAATACAGAGGTCGCGATCCCCCCACGCAGCGGGAATGCCAACGCCTTCACTTCATCA
GCACTTAGACGGCGGCGGAAAGCGATCTGAGAGAACAAAATCATGATCCACACCCACACTGTCGCAAAGG
TGGCCAATGAAGCAATCACCAGGAACACTTTGCCGGGCATAATGTAATTCAGGTACACCGCTACCAGCAG
TGCCATCATCATCACGACCACCGTTACCCACGGAATACCACGTTTGGAAATGCGGCTAAACACTTTCGGT
GCATGTCCCTGTTCCGCCATCCCATGCAGCATACGGCCTACGCCGAACACGTCACTGTTAATCGCCGACA
GCGATGCAGTAATCACGACAAAATTCAGAATACCCGCCGCTGCCGTAATGCCCATATGCTGGAACGTCAG
CACAAATGGGCTACCGTTGGTGCCTACCTGATTCCACGGGTAAATGGACATAATGACGAATAGCGTACCA
ACATAGAACACCAGAATACGCCACGGTACAGAGTTAATTGCGCGAGGGATGGATTTATGCGGGTCTTTGG
CCTCACCGGCAGTGATTCCAATGATCTCCACCCCACCATAGGCAAACATCACCAGTTGTAACGATAGGAT
CATCCCCATCACACCGTTACTGAAGAACCCGCCATTGCTCCATAGATTGTGGATACCGGTGGGTTCGCCA
CCGTTGCCAATGCCCCAGATAATGATGCCGATCCCGGCAACGATCATGATGATAATAGTGGCAACTTTGA
AGAAAGAGAGCCAAAACTCCAGTTCGCCAAAGGCCTTCACATTCATCAGGTTGATGGCACCGATGATGAG
CACCACGCTCAAGACCCACACCCAGTGTGGCACCGCAGGGAACCAGACGCCCATGTAGATGCCAAACGCG
GTCACATCGGCAATGGCGACAATCAGCATCTCAAAGCAGTAGGTCCAGCCAGTGATATATCCCGCTAACG
GCCCGAGATAATCTTGCGCATAGCGAGAAAATGAGCTGGACTGCGGGTTATGCACCGACATTTCACCCAG
TGCGCGCATGATGATATACGCCACAATCCCACCAATCAGGTAAGCCAGCAACACGCTGGGACCCGCCATT
TGGATCGCACTAGCAGAACCATAAAACAGACCGGTTCCGATCGCCGAGCCAAGGGCGATAAAGCGGATAT
GCCGCGTGCTTAACCCACGCTTGAGCTTGGAAGATGGTTGTTCCATTGATAAGCAACCCTGTCTTATAAG
AGAAAAACATTACAAAAAGAAAAACCACAGGCAAATACCTGTGGTGCAGAAACCTAACGCCGTGCTGGAG
CAGTAAGATATCCCCAGCGCTATCAGGTATGAACGATATTATTGATGTACCGTAACTTCCTGACGACCAC
ACAGTCTGTCGTAAATCACTGCAATCAGTAAAACCAGCAGCGACGGTGGCAACCAGGCCAATCCTTGCTC
ACTCAGTGGCAAATTGAGGCTCCACTCTGGCAACAGCGACTTGAAAGCCGATGATTTTATACCATCAATC
ATGCCAAATAACAGGCTGACTAACATGACGGGTGCCACAATACGTGAAGCGCTATTCCACCAACGGAGCG
TAAAGCTCAGTAAAACCAGAATGATACAAGGCGGATAAATCGCTGTCAGCACTGGAATAGAAAGTTGAAT
CAGGTGGCTCAAGCCAAGATTGGACACCACCATCGAGAACGTTCCCAGCACAAATACCAACGTGCGATAG
GACAACGGCAGATATTGCGCAAAGAATTCAGCACATGCACAGGTTAAGCCCACCGCCGTCACCAGACACG
CGATAAAGATTAACAACGCCAGGAAGCTGCTTCCCATGTTACCGAACGTGTGTTGCACATAAGCATGGAG
AATCTCTGCCCCATTCAGTGCCTGCGGCACCAGTTCACCACTGACAGAACCAAGCTGGAACAGGCTCAGA
TAGACCAACGTCAGGCCGATGCCCGCGATTAACCCAGCCCATACGGTGTAACGCGTCAGCAGCACTGAGC
TTGTCACCCCACGTGAGCGTGCCGCATTGACGATTACGATACCAAAGACCATCGCGCCCAGCGTATCCAT
CGTCAGATAGCCGTTAACAAAGCCATTGGAGAACGGCAGATGCTCATACGCTTCTGTCGCAGGGATCGGT
GTCCCCGCAGGCCACAGCACTGCGGCAATACCCAATACCGCCAGAGCGATGATCTTCAACGGTGCCAGCA
CATGCCCGACCGTATCCAGCAGTTTGCCCGGATACAGAGAAATCCCGATGACGATAGCAAAATAAATCAG
GCTATAAATCAACAGAGGGGACGCGCCATTACCAACCAAAGGAGCCAAACCGACTTCAAACGAAACGGTT
GCCGTGCGCGGCGTCGCGAACAGTGGCCCAACAGCGAGATAGCACACGGTAGCCAAGACCACACCGGCCT
TTTTACCAATCGGCGAGCTTAGCGCATCGACGCCGCCGCCAACCCGAGCAAGCGCGATGACGGTCAGCAC
AGGTAGGCCAACCGCCGTCAGCAGGAAGCCGATTGCCGCAGTCCAAACGTGCTCTCCTGCCTGCAATCCC
ACCATAGGCGGGAAAATGATATTTCCTGCCCCCACGAATAAAGCAAAGGTCATAAAACCTAATGCCACAA
TATCTTTGGAAGTTAAACGATGGCTCATAGTTATGTCGTGTTGCCTGTATCAAATCGATAAAAAAAATCG
TGTCGTTTATCGCCGTCAGAAGCCGTTCGCAAACGGATGGCCCGAAGCATGATGCCAACACTCCGGCGAT
GTGAAATATGACGAGTATAGAGGAGTTATTTTTTGCACAGCCATATTGGGTGCTAAGTAAACCGTTTATA
GCGTAAAAAGACAAGTGGAGATCTAAAAACCAGAGTATCTAGCCTACTTACACTAAAAAATAAGAATATA
AATTGGTTTATCATGATTTGCATAACACATGATTTGCGCATTTATCGATATTTCATTGCAATAAAACTGA
TAAAAACCGACATAAAATGCGTTGTTTGATCATAAAAAAAACATATTGCACAACAACATCGCGGACGAAG
AGCGGGATAACAGCCACAAAAAAGGCCGGATCGTATGATCCAGCCTCTGTATATTCCATTATAAAAATAA
GGTTACTTCATCGGTGTCACCACACGCGATTAGCAATATCCACGACAAGCTTCAACTTGTTCCATTGTTG
CTCTTCCGTCAGGCTATTGCCCTCTTCCGTTGACGCAAAACCACACTGCGGGCTCAGGCAAATCTGGCTG
AGATCGACATACTTTGCCGCCTCCGCGATACGAGCCTGCACCACTTCAGCCTCTTCCAACTCACCGTTCT
TCGTGGTGATCAGACCCAACACAACCTGCTGATGGCCCGGCTTCACAAAACGCAGCGGCTCAAAGCCACC
CGCACGCTCGGTATCGTATTCCAGGAAGAATGCATCGACATTCACTTCACCAAACAGAATTTCTGCAACA
GGCTCATACCCGCCTTCAGAAATCCAGGTCGAGCGGAAATTACCACGACAAACGTGTAAACCGATAACCA
GATCGGCTGGTTTATCAGCCAAGGCTTTGTTCAGGACATCAGCATAGGTTCGAGCCAGTTGGTCTGGATC
TTCGCCACGCTCACGGATCTGACGTTTTTGATCGTCAGAGCACAGGTAGGCCCACACGGTGTCATCCAAT
TGCAGGAAGCGGCAGCCTGCGTCATAAAATGCGTGGATCGCATCGTGCCAGGTTTGCGCCAAATCGTCGA
AGTAGTCGGCCAGATCGGGGTAAACCTTCGCATCAATCGCTTTTCGTCCACCGCGAAAATGCATCACGCT
AGGGCTAGGAATCGTCATTTTAGCGACGGCATCGCCAGAAATGCTGTTCAGGTAGCGAAAATGGTCGAGC
ATCGGGTGCTGAGGGTTAAAACTCACTTTATCCACGACACGAATCGCATGGGATTTGGTCTGAATGCCGT
TGAATTGAATACCGTGGTCGGCTTCATAGCGCTCTACGCCGTGCAAATCAGCAAAGAAGTCAAAGTGCCA
CCAAGAACGACGTAACTCACCATCCGTCACTATCTGCAAGCCAGCTTCACGCTGCTTTTCTACCACCCGC
AGAATCTCACGATCTTCAACGTTACGCAGCGCCGCATCATCAATCTCACCCGCCTGATGCTGAAGGCGTG
CTTGCTTAATCGCTGCTGGACGTAAAAAACTGCCGACGATATCGGCACGGAAAGGGGATAAAGTGTTCGC
CATCTGTCGCTCCTGACATGTTGCCAGCACTCGCTTTCAGGAAAGAAGCGTACTGGCAGATAGTTTCAAT
GTGAAATATTTGCCCAGAGGGATAGTTACATTTAATCTTATTTAGCCATCTGGACGTCCAAATTTAACAA
TATCGTGTCACGTGGCGAATCGCAGGGCAATAGAAGAATTTTCACGGCACGTGAAAAAAATTCATGTTCC
GTGAAAATAGCGCAAATCCATGATAAGAAGAAAAGTTATTCAGGCAGACCAATCTGCTGGCGCGCCTGGC
GACGCGTTGCTTCCGGCAGCGGCAGATAGCCATCTTGATTCACCAGCGATTGTCCTGTTTCGGACAGCAC
GCGTGCCAAAAATGCCGCCGTCAGCGCTTCCAGCGGTTGTCCGGGCGCTTTGTTGACATAGATGTAGAGA
TAACGAGTGTAGGGATATAAACCGCTGCGGATATTTTCAGTCGAGGGGGAAATGTAGTCGGTGCCTTGTG
CGGCTAACGGCAACATCTTCACACCGCTGGTACGAAAGCCCACGCTGGCATAACCAATCGCATCCGTTGA
TGCTGCAACCGCCTGCACAACGGATGCCGAACCGGGTAATTCATTAACTTGAGGAAGGAAGTCACCGCGG
CATAGTGCTTTTTGTTTAAAGAACCCATAGGTTCCCGAAGCAGAGTTCCGCCCATAGCGCAGTAACGTCC
GTTTCTCCCAACTACCGCGTAAGCCGAGGTCACCCCACTGTTTTATCGGCTGGTGGTTACCACAGCGTTG
CGTAATCGAAAAAATGGCGTCCAACTGTGACACGTTCAGCCCAGACAGAGGGTTATCCTGATTTACCAAC
ACGACGAGCGCATCCATCGCCACCGGCACCGCCAGCGGTGGGTAACCGTAGTGCTGAACAAACGCCTCAA
TTTCGCTGGCCTTCATTGCCCTGCTCATCGGCCCAAGTTGCGCGGCACCCGACGCCAGAGACGTCGGCGC
AGACGATGAACCGGCAGCCTGAATCTGTAAATTCACGTTCGGATAATGCTGGCTGAAATCCGCCGCCCAA
AAGGCCATCAGGTTAGCCAGCGTATCCGACCCCGCGCTGGAGAGGTTACCTGCCAGCATCTGACGAGGCT
GCGCGGAGCAAAACGCACTAAGCAGCAGTAAAAAAGCGCCCGCAATATGTATGGCGGATATCATAAATAA
CGTTTTCCGTCAGGCCGAAGGTTTCGCCATATTTTCAGCCAGAGAGGTAGGGACAATCAACCGATTTGGC
AACGTAAAGACAAAACGCGATCCCAGACCGTCCTCACTCATGATCTCCAAGCGGGAATCATGATGGCTGA
GCGCGTGCTTAACTATCGCCAGCCCCAGCCCGCTGCCTCCCGTCTGTCGCGAACGCGCCTTATCCACGCG
ATAAAAACGTTCAGTCAGGCGTGGCAAGTGCTCGGCTGCAATCCCCGGCCCGTTATCGCTGACCTGAAAT
TGCGCCCCCTGTGGGATCTTCTGCCAACAGACCTCGATACGCGTTCCCTCTGGCGTATGGTTGACCGCGT
TATACACCAGATTGGATACCGCGCTGCGCAGTTGTTCTTCGTTACCAAACACCCGGAGGTTTTCATTCAC
ACGAAAGACGATCTCATGACGCCCCTGGCTCAAGGTCTGCGCTTCACGCTGCAATACGCGTAGCATCAAC
GGAATATCGACTTTTTCATTCAAATCGATTGCCGTCGCCGCTTCAATCCGGGACAGGGTAAGCAACTGTT
TGACCAACCCGTCCATGCGCCGGGTCTGTTCCTGCATGGTATTCAACGCCTTCCCGCGTAGCGCCGCATC
CAGCGTTTCTTCCTGCATCATTTCCAGATAGCCCTGCAACACCGTCAACGGGGTACGCAACTCATGGCTC
ACATTGGCAAAAAAGTTACGTCTCGCGCCTTCGAGCTGGTGCATTTGCGTAATATCACGCACCACCATCA
GCAGTTGCCCTTCGGAATACGGCATCACGCGGAATTCAACATGGTGAGAATTATTCAACTGCAACGTGAG
AGGACGGCTAAAGTCTTGCCCTTTCATGTAGTTAGTGAATTCAGGATAGCGCAATAAGTTGAGGATATTC
TGACCGTTATCCTCCGGCCAACGGAAATTAAGCAGGTGCTGCGCCAGGTGATTACACCAGAAGATCGTTC
CCTCTTCTGTGGTGATCACCACCGCATCCGGCAAGGATTCAGCACCGCTGCGAAACCGTTTGATCAGGAG
CGCCAGCTCCCGGCGTCGGCGTCGATTACGCAACTGCATCTGATAGAGCCCGTAAAACAGCGGCTCCCAG
CTCCAGCGACCGGGCGGTGGCGTCATGCTGCGGTCAACCCACAGCCAATAAGAAAGTTTAAGCTGGTTAT
AAAAATTCCAGCAGAGTAAGCCTAATACGGCGACCAGCAAAAACCAGGGCAGATAGCCAAAAATCAGCCC
CAGCAATAAAGCAGGCAAACAAAAAAAAGCCAGCTCCAATGCCAGCCTTTTCCAGGATAAACGTTCTAGC
ACGTTAGTGTTTCTCCGGTTACGATCACCTCAGTAACGCGTTGAAAAACGGTAGCCCGTTCCCCGAACGG
TTTGCACCATTTTGTCATGTCCGCTGGTTTCCAGCGCTTTACGCAGGCGACGAATATGGACGTCGACAGT
ACGATCCTCAACATAAACGTTAGTGCCCCACACGTGATTCAGCAACTGTTCCCGGCTATAAACACGTTCA
GGATGTGTCATAAAGAAATGCAGCAGTTTAAATTCCGTCGGCCCCATATCCAGCGCGTGCTCTTCAGTTG
TCACGCGATGAGAGGAAGGATCGAGACTCAGACCACGCATTTCAATCACTTCTTCCACTGCCATCGGCGA
AATTCGGCGCATCACAGCTTTAATTCGCGCCACCAGCTCCTTAGGTGAAAACGGCTTGGTAATGTAATCA
TCCGCTCCCACTTCAAGCCCGCGCACGCGGTCTTCTTCTTCGCCACGCGCGGTCAACATCATTACCGGAA
TATCACGCGTCAGCGCCTCGCGCTTCATATGCTTGATGAATTGCAGGCCCGATCCTCCTGGCAGCATCCA
GTCCAATAACACCAGCTCTGGGAACGGTTCCGACAATTGCGTTACCGCACTGTCATAATCTTCGGCTTCC
ACTGGTTGATACCCATTTTGTTCCAGTACAAAGCAAACCATTTCACGAATTGGTGCTTCATCTTCCACGA
CTAATATGCGTTTTGCCATTGTTAATCCTGTCGTTAATCATCGTCGCTGTTAGCAGGCGAAAAGCATTAT
GCGTCAGTTTTATGACAGATTTATGAAAAACAAACCGCCCTCATCGCACGATGTTACAGTGCGTACATCC
GATTTTTCGAACCGCTTTCCAAACTCGCGATCCCAGCGCGACAGCCATCATCCCTGCTATATATAATCAT
GGCATTACGATGACAAAACACCATAGCAACGATGCACCGTGCCACATAATGGATAATGATAACGTCATCC
AACGCCACGCGGCATGAAGATCGAGAGAACACGATGCGCATTATCCACACCGCCGATTGGCATTTAGGGC
AATATTTTTATACCAAAAGTCGCGCCGCTGAACATCAGGCGTTTCTTCACTGGTTGATCATTCAGGTAGA
GCAACATCACGTCGATGCCATTATCGTAGCTGGCGATATCTTCGATAACGGCTCGCCCCCCAGCTATGCG
CGTGAAATGTATTATAGCTTTGTAGTAGAACTACAGCACACAGGCTGCCAGCTCATCATTCTTGGCGGCA
ACCACGACTCTGTCGCCACGCTGAACGAGTCGCGAGATTTGCTGGCCTGTCTGAACACGCGGGTGATTGC
CTGCGCCAGCGACGATCCCGCCCAGCAAGTGCTTCTGCTGGAAAACCGCCAGCAGCAGCCCGGTGCCCTA
CTCTGCGCCATTCCCTATTTGCGCCCACGTGATGTGCTAACCAGCAAAGCCGGACAATCCGGTGATGAAA
AACAGCTAGCACTACAGGAAGCGATTACCGCGCATTACCAGCAGTGTTATCAACTGGCTTGCCAGAAGCG
AGACGAGCTTGGTCTGCCGCTACCGATTATTGCAACCGGGCATCTGACGACGATTGGCGTAACCGCCTCG
GAATCCGTGCGCGATATCTATATTGGCACGCTCGATGCTTTCCCTGCTCAGGCTTTCCCGCCTGCGGATT
ATATCGCTTTGGGGCATATTCACCGCCCGCAGCGCGTGACTAAAAGTGATCACATTCGCTATAGCGGCTC
CCCAATCCCACTGAGTTTTGATGAACTCGGCAGCGAAAAATCCGTTTGTCTGGTCAGCTTTATACCCGAT
GCACCGCCGAAGATAGACACGCTGCCTATTCCCGTGACTCAACCGATGCAGTTGATTAAAGGCAGCCTGA
GCGATATTGAACAGCAACTGACCACCTTCCAGAACTATCAGGGCGATAAACCCGTGTGGTTGGATATCGA
GCTCAACACGCAGGATTATCTGAGCGACATGCAAAAACGCATTCAGGCGATGACAGAACACCTGCACGTT
GAGGTACTCCTGCTACGCCGCACGCGCGAACAGCGTTTGCAGGCTATTACCCGGCAGGACAAGGAAACGC
TGAACGAATTGAGCGTACATGACGTTTTTGAACGTCGTCTGGCAACGGAAAAAGACATGGAAGACGGTCG
CCAGCAGCGCGTTCGCACGCTGTTTAATCAGGTTATTAATGAACTAGAAAATAGCGAACCTGCCAAATGA
AAATTCTCAGTCTGCGCTTAAAGAATCTCAACGCGCTGAAAGGCGAATGGAAGATCGACTTCACAAAAGA
GCCATTTTCCAGCAACGGCTTGTTTGCCATTACCGGCCCAACCGGCGCAGGAAAAACCACGCTGTTGGAT
GCCATCTGTCTGGCGCTGTACCATGAAACACCTCGCTTGGGTCTGCTTTCCGCCAGCCAAAATGATCTGA
TGACCCGCGACACGGCAGAATGTCTCGCCGAGGTAGAATTTGAGGTGAAAGGCGTGGGATACCGCGCCTT
CTGGAGCCAACGTCGGGCGAGAAATGTCCCAGACGGCAATTTACAGTCCCCCAAGGCCGAGCTCGCACTC
ATTGAAGGAGGCAAAATCCTGTGTGAAAAGCTCAATGATAAGAAAGAGATGATCACACAACTCACCGGGT
TAGACTTTGGCCGTTTCACACGTTCTATGATGCTGTCGCAGGGGCAGTTTGCCGCTTTCCTCAATGCGAA
AGCCGACGACCGGGCGGAACTGCTGGAAGAGCTAACCGGCACGGACATTTACGGCCTGATTTCCGAGCAC
GTCTATGACAAGCACAAACAGGCAAACATCGCGTTGAGCACGCTACAGGCACGCGCATCAGGTATTCAGT
TGCTGACCGATGAGCAGCGCCAACAGGTGGAAGTCCAGCTTGCCGAACTGACCCAGCAAGAGCAACAGGG
CAACATTGAGCGTGAGCAAGCACTGACTACGCTACGCTGGTTTGAGCAACTGACGTGGCAGCAAACACAG
CTCACCAACACGCAGTTGCAACACGCAAGTGCCGAATCCGCCATTCAGCAGGCCAAGCCGCAGCTCGACA
GGTTAGCCAATGGCGAACCAGCAGAAAAACTGAGGCCGTTACATCAGGAACGAGAACGTTATCGACAGGA
ATCCCTTGCGCTCACTCAGCAGATTGAACAACTGTCAGGAAAGCAGGCCTCTGGGCACACTGCGCTGGCA
ACGTTACGCCAGCAGGAAGAGAAAGCAGAGCAGGGCGTTATTCAGCACAAACAGGTGCTGCAGCAGCAAG
AGTTATTGATCAATGAACAGGTTGTACCGCTTGACCATCGTATTGCCACGCTGCAACAGCAAAAAAACCA
ACAGCAGGACGAATTGGCAAAAACACAGCTTCGCCTACAAGCTGACGAAAACAAACAAACGCAGATAGCA
GCGGAACAACAGCAGGCCAAACAACTGCTTGAACAGATTCAAGCTTATCGCCAGCAACACGCACATCATC
AGCAGTGGGGAGAACAACTTCCCCTGTGGCGTACACAGTTTCTGCAATTGCGCCAGCTTCAGGACGAGCA
GCAGAAGCTGAGCCAAAAGCAGACGCAACACACCGAACAAGCGGCAGCGCTCCAACAGGAGGCTGCAACG
CTGACGGCGCAGCAGCGTGAACAACAAACGGTCGTTGATGCAGCCCGTCAGCAATTCATACAACACGATG
AAATGCGGAAAAATCAGGAAGCGCATCAGCCGCTTGCAGCTCTACGCCAGCGGTTTAATCAACTCATCGA
TCAACAAGCCACACGCCGGCAGCTCGCAACAGCCAGCGACCAGTTCCAGCGCCTTCATACGCGTAAGCAG
CAGCACCTCGCCAGGCAAGACGAGATACAAGGGCATATCAGCCAGTCAGAAATATTACGAAAACAGCAGC
AGTCTGATCATGAGCAGCGCAGCCAGCATTTGGCCGATCTGGAAATGCTGTACCGACAGGAAGAACGTAT
CGTTAAACTGGAAGCCGAAAGGCAGCGGCTACAGGCCGGAGAAGCGTGCCCTCTGTGCGGCTCAACCGAG
CATCCAGCGATTGAACGCTATCAGGCGTTACAACCGTCTGAAACCCAAAAGCGCCTGACGGCACGACAGC
AGGACGTGAAACAGTTAACAATGGCGCTGGCGAATACGACTGCACAACTCGCCTCGCTGGGGCAGCAGCG
GGAACAGTTGCAACAAGAGATCGCACAACTCGATAGCGAACATCAAACCCTGCTGCAACAGTGGCAAGAT
GTCAGTGAGCGCTTACAAGTTAACTACACGTTGGAACAGCAGACTGAAATCGCAGCCTGGCTTACGCAAC
GCGAGACCGAGGAGCAGGACATTCGACAGCACATTACCGCACACGAGCAGTTGCAAAAACAGTGGCAGGA
AAGTAAGGATTCACTGACAGTCGCAGAAGCCCTACAGAGGGAACTGGATCAGAAAACTGTGCTGAATACC
CAGCAACGAACTTCACTAAACGATACGCAGGCAGATACCCTTCAGTCGCAGCAAAATACGCAGCAACGGC
TCGCGCAGCACACTCAGGAAATCACGCAGACGCTGGCAAACACGAATCTGCCTCTTCCGGAAGCCACTGC
ACAGGATGACTGGTTGGCACAGCGCGACAGCGAGTGGCAAATATGGAAAACCAAAGAACAGGATCAATCC
CGCTTAATTCCCCGGTTAGCCACGCTGGAAAGCGATCTTCAGTATCTGAGCCACAGCGTGACCGAGACAA
CGCAGCAATTACAAGCGCAGCAACAGCAACTGGAGCAGCGCACCGCTCTGCTCAATACGAACCAGCAGGA
ACGAGTGACGCTTTTCGGCGACAGGCAAATCGCCGCAGTACGCGAGCAGCTACAACGAACTAGCCAGCAA
TATGATAATGCGCTTCGGTTAGCGCAATTAGCACGTCAGCAGGCTGAAACCACGTTGAGCCGCCTGACGG
GAGAGCTAACCCGCACGCAACAGCAGTATGAGCAGAGCATGCATCAACGCGATAGTGCGACTGAACGATT
CACTCAGGCTTTGCAGCAAAGTGCTTTTGCTGATGAAACCACCTTCCTGAATGCGCTGCTTGCTGAGCAG
GAACGACAGACCTTGCAGGTATGGAAGGAAAAGCTGTATCAGAGTTTGCAGCAGGCAGCAGCACTTCACC
AGCAGGCTGAACGGGAGCTGCTCGCCCATCAACAAAAGCGACCAACTTCTCTGCTGGAAGATGCCACACA
AGAAGCAGTACAGCAGCAGTTGGCAACGCTGGATGAAACGCTGCATTTCACTGTGCGGCAGCAGGGAGAA
ATTCAGCGTCAACTGAACGACGATCGACAACAGCGTCAAAATCAGCAGGATTTGCTCAATGAGATCGCCC
AAAGTCAGCAAAAGTATGACGACTGGAGCTGTCTTAATACGCTCATCGGCTCACAAAGTGGGCATAAATT
CCGTAAGTTTGCCCAGGGGCTCACCTTGGATCATCTGGTTTATCTCGCCAATCTACAGCTCTCTCGTCTG
CACGGGCGCTATATGTTGAAGCGAAAACCCGGTGACGATCTGGAACTGCTGGTGGTGGACACCTGGCAAG
CAGACGCCGAACGCGATACGCGCACGCTGTCCGGCGGCGAGAGCTTTCTGGTGAGTCTATCGCTGGCGCT
GGCGTTATCCGATCTGGTCAGCCATAAAGCCAGCATCGACTCTCTGTTTCTGGATGAAGGCTTCGGCACG
CTAGATGCCGAGACGCTGGATATCGCGCTGGATGCGCTGGATAACCTGAACGCCTCTGGCAAAACCATCG
GCGTCATTAGCCATGTCGACGCCATGAAGGAGCGTATTCCGGTACAGATCAAAGTGCAGAAGGTTAACGG
TCTGGGCGTCAGCAAGCTAGCACCGCAGTATGCCGTGTAGCCATTACTTCGTCTTTGGCCAAAGCCAGGC
GGCTCCGCGCACTCCGCTGGAGTCGCCGTGTATGGCCTGACGCACAGGCGTTTCGCACTCACCGCCGAAG
ATCCACGGTTTAATCTTTTCCGGCACGGTCTGATAAAGGCGAGAAACATTGCTCATCCCACCTCCCAGCA
CCACGACATCCGGGTCGAGCAAGTTGATCACATGCGCCAGCGATTTTGCCAGACGATGTTCATAGCGCTG
TAATGCCAGTTCGGCGATGGGATCGCCCTGCTCCGCTAAGGCAATAATTGCCTCTCCTTTGTGCGGCTGC
CCACTCAGGCTCTGATAATCCAGCGCAAATCCCGTACCAGAAATAAAGGATTCAATGCAGCCGGACTTGC
CGCAGTAGCAGGGAACCGTCTGCCGATAGCGTAGCTCATCGTCATCCATCCAGGGCAGCGGGTTATGTCC
CCACTCACCCGCAATACCGTTGCCGCCGACGTGAGCCTGGCCGTTCAGCGCAATCCCCGAGCCACAGCCA
GTGCCGATGATCACCGCAAAGACGGTCTGTTTCCCTGCCCCGGCACCATCAACCGCTTCTGAAACCGCAA
AACAGTTCGCATCATTGGCGACCCGCACCGGCCGATTCAGCAACGTGGCAAGATCAAGATCCAGTGCCTG
ACCGTTGAGCCAGGTGGAGTTGGCATTTTTTACCTTGCCGGTAAACGGTGACAGCGTACCGGGGATCCCC
ACGCCGACACTGCTGTGGCAACCCGTCGCTTTTTCGGCCCTCTCCACCAGCGTGACGATAGTCCGCAGCG
TTTCCGGATAATCATTTCTTGGCGTCGGCATACGCTGCCGAAAACGTTCATTCCCCTCGTCATCCAGCGC
AATAACTTCTGTTTTCGTCCCGCCCAGATCGATACCGATTCTCATGATGTCTCCCCACGTGTGGTAAATA
GGCCCGTGTAAGTTTGCTACCGACCTGAAAACGTTTTTATTTATAGATAGATACCCTAAATAATTCGAGT
GGCATAGCCAACGCACATGCAGCTTGAAGTATGGCGGGTATAACCAGAGAAACCAATCAACTGCAATCCA
AAACGTGATAGGTATTCCTCTGAATCCAGGTATTTTATTCCACATTACGGCTTCGAATTCGTTATCATGC
GCGCAACATTACAAACCCGCGTGCAAACCTGCGCGCCCAGTCAGGGATAACACCATGTTGTGGTTTAAAA
ACTTAATGATTTACCGCCTAAGCCGGGACAGCGCGCTGTCCAAGGATAACGTTTTATCTGCGGATGAAAT
GGAAAAACGGCTCAGCGCCTTCGCATTCACCCCGTGTGGCAGTCAGGATATGATGAAAACGGGTTGGGTA
TCGCCAATGGGATCGCATAGCGATGCATTAACGCACGTCGTTAATGGGCAAATCGTTATCTGCGTTCGCA
AAGAAGAAAAAATCCTGCCGTCTCCGGTCATCAAGCAAACCCTTCAGGCCAAAATTGAACGTCTAGAAGC
AGAGCAGCACCGCAAGCTGAAAAAAACCGAAAAAGATTCACTGAAAGACGAAGTGCTGCACAGCCTGCTG
CCGCGTGCATTCAGCCGTTTCAGTCAGGTCTGGCTGTGGATCGATACGGTTAACGGCCTGATTATGGTCG
ATGCTGCCAGCGCTAAAAAAGCAGAGGACACGCTGGCGCTGCTGCGTAAAACACTGGGTTCCCTACCCGT
TGTACCATTGACGATGGAAAACCCCATCGAGCTGACGCTGACCGAGTGGGTGCGTTCCGGTGAACCGGCG
GCAGGGTTCGCGTTACAAGATGAAGCGGAGCTGAAAGCTATTCTGGAAGACGGTGGAGTTATCCGCTGTA
AAAAACAGGACTTGGTCTGTGATGAAATCGCTGTGCATATTGAGGCGGGCAAGCTGGTCACCAAGCTGGC
GCTGGACTGGCAGGAGCGCATTCAACTGGTCTTGTCTGACGACGGCTCGGTAAAACGCTTGAAGTTCTCA
GATACGCTGCGGGAACAGAATGACGATATCGATCGGGAAGATTTTGCTCAGCGGTTTGATGCCGATTTCA
TTTTGATGACCAGCGAACTGGCTGCATTAATTGCCAATCTGATTGAAGCGTTGGGCGGCGAAGCCCAACG
TTAATTCTCGGCCATTGCCCGCTATCGTTCAGGCAGCGGGCAAGACATCCTCTGTGACTGAACCCGCTAA
ACCCGGAAATGTCCAACAACAGAGTTCAACTCTTCAGCCTGTGATTGCAGCGCGCCCGACGCAGCGGCAG
ATTCCTGCACTAACGCGGCGTTTTGTTGCACCATCGAATCCAACTGTGCTACCGCTTTATTGATCTCATT
AATGCCACGCATTTGCTCATCTGCCGCATGCGTGATTTCAGACATCACGGTCGTCACCGTGGACACGCCA
CCGACAATTTCATTCATCTTGTCACTGGCATGGCGCACCTGCACTGAGCCAGACGTCACGCTAGAAACAG
TCGACTCAATCAGCGCTTTAATTTCTTTTGCGGCCTGTGCGCTACGCTGCGCCAGACTGCGAACTTCGCC
AGCGACAACGGCGAAACCCCGGCCCTGTTCACCTGCCCGCGCCGCCTCAACCGCAGCATTAAGCGCCAGA
ATGTTAGTCTGGAATGCAATGCCATCAATCACACCGATGATGTCGCCAATTTTACCGGATGCGACCACGA
TATCTTCCATCGTGACAATCACATCGGACACCACTTGTCCGCCCGTGCTAGCATCTTTCGACAGCAGCAG
CGCTTTGGCATTAACCTGCTGCGCCGACCCAGCCGATTGCGTCACCGCCGCAGAGATTTCTTCCAGAGAG
GCCGCCGTTTGCTGAATACTCGATGCCGATGCTTCGGTACGCGCGGAGAGATCGTTGTTCCCCGCAGAGA
TTTCATCCGCTGCCACCTGAAGCGATGCGCTGATGTCGCGAATCTGAATCATTACCTGACCGATTTTATC
AATGAAGGTATTAAACGCCCGGGCAATTTGCGCCACTTCATCATGTCCTTCATCCGGCAGTCGCTGCGTC
AGGTCGTTGTTACCATTGCTGATATCATCCATTGCGTCACGGATTTGCAGCAGTCGCTTGAGCGTAGAGG
TAATGATGAAGCCAATAACCAACGTTCCCAACAGCGCGATAACCACCAGCGTGATGACCGATGTAGAAAG
CAGTGAACGCATGCCTGCGGTGGCCTCGGTTTTATCCAGCGCCACCAGCATGTACCAATTCGTGCCAGCA
ATCGGTTTTGCCAGCACCAGTTTTGTCACCCCAGAAAAATCCACATCGCGAGCACTTTCTGCTGAAAGAA
TCTCATTCAGATTAATCGCAGGAGCAATGTCGGTGATCTTCTTCAGCGTCAGTTTTTCATCCGGGTGGGC
AATGATCGTACCACTACGGTCAATCAGCACGCCGAAACTCCCCGAACTGGGGTTGATAGCCTTTACATTT
TCGATCACGCTTTTCATCGTGACATCGCTGCCGACTACGCCTCTAACCGTACTGCCTTCCAACACGGGAG
CGACAAAAGAAACCACCAGCGTATTGGTCACCATATCGACATACGGCGCAGTCGCTAGCGGTTTGCCCTC
TTTCACCGCCTGCTGATACCAGGGCCTGATAGTAGGGTTGTAATCGGCAGGAATACCGCCAGGATCGGCA
AATTTTGCGGTGCCGTTGGCGTACCCCATGTATACATTCAGGAACCCGCCGGATGCCACGATCTGTTTGA
ACAGTGGGATAGGATCCTCATCCTTTATAGCACGATCGTGTAGCGCAGAGATCATCAGCGTTTTAGAAGC
AACCCAGTCGCTAATAGCTATGGTATGGCTGGTCGCAACCGCATCCAGCGTATTTTGGATCGATGCCTTA
TTAGCATTATTGGCTATGGTGTAATTAAGAAAAGTATTAATAACAAGCGAAAGTACAACAATGGTCGAAC
AGGCCGCAAGAATGCGGGAACGCGTCGTTTTCAGCATAAAATACTCTTTGCGTAGAATAGTTATACTATC
CATAACGGCACAGAGAAATAAAACTTGAATGCGATCACATTCTACAGAAGCCATTTATCTTAAAAACTGC
TTTGAAAATTAATACGTTCAACTAATCTATTACGTAAAAAAAGTAGAGCAATGAAAAACACGCCTAAAAA
TCAAAGTAAATCACTACCAAAAAACAACAGTGACGAATAAATAACTTATTATTTTCCATAATAAAAAATT
ATTGATACGATTCATTATTTATTAAACCTTAACAATTCAGGGATAATTCCTAATAACCTCTCTATTCTTT
CATGCTATTAATTAATAAAAATAATTAAATAAAATAACTCATGTATGGAATTAATGATGAGCTTTACAGA
GAAGAGCGAGAGATTACGCGGCAGAGATATATGCTACAGATTAATAAGTAAGTTTTATTTTATGTGGGGG
GCGCAGTGGAATTTTTCGACATAAAATCATTTATTATTGGTGAATAAACAGCCAAAAGTGAACGCTAGCA
TTAACACTCTCCCATCAAGAGCCTGCTGTGCATTTCGTATCGCAGATACCATCGTCTGACAATGGACTGT
AGCGTTGCCATTTTAGGTATAGAGACGATAATACCAGTGGTATTATGAAGTCCTACGCAGGTAGATCGGG
ATCAGAGAAGAATGGAACACGCGCATACTCAATTAATAGAACAGCTTACTCAGCGCTTTGCGACAGTAGA
CAATACTCCGCTCTACCTAAAGTTTGCCGAAACGGTCAAAAATGCCGTGCGCAGCGGTGCGCTAGAGCAT
GGCAACATTCTGCCGGGAGAGCGTGACCTGAGTCAGTTAGCTGGGGTGTCACGCATTACGGTACGCAAGG
CGATGCAGACGCTGGAAGAAGAAGGCGTTGTTACCCGCGTGCGCGGCTACGGTACACAAATCAATAATAT
TTTTGAGTATTCGCTGAAAGAAGCGCGCGGATTTTCACAACAGGTCGTGCTGCGAGGCAAAAAACCCAAT
ACGCTGTGGGTGAACAAACAAATCGTAAAAAGCAGCAAGGAAGTAGCTGAACAGTTGGCTATTGCGCCAG
AGACTTCCGTTTTTCTGTTAAAACGTATCCGCTATGTGGATGAAGACGCCGTTTCCATTGAAGAGTCGTA
TGTTCCTGTTGATCTGATCGCTGACGCTGAGGATATCGGCGTCTCGCTTTATGACTATTTTCGCAGCCAG
AACATCAATCCGCAGCGTACACGCAGTCGCGTCAGTGCACGTATGCCCGATGCCGAGTTTCAATCACATA
TTCAGCTTGATAATAAAGTACCGGTTCTGGTCATCAAGCAAATTGCGCTCGACCAGCAGAACCGGCCTAT
CGAATACAGCATCAGCTATTGCCGTAGCGATCTATACGTGTTCGTCTGCGAGGAGTAACCGAGTACGAAG
TTCGGCCTGCGTGGGTGCACAATCTCCCCCCCGGTGGCTCACGACAAAAGCCGCAACAGCATTCCCCAGC
GTGACGGCATCCGCCAACGACCACCCAGCGGCCAAACCTGCCAGCGTCCCTCCTGCATGGCTGTCTCCCG
CACCGATGGTGTCAACCACCGTTGCGGGAAACGGGGCGACGAGGCCCTCAGAAGTCGCATCAAAATACCA
GGCTCCCGCTTTGTCTTGACGGATAATCACCGATGCACGGTATTTCTCCCGCCAGGCACGCCCCAGCGTT
TGCGCCTCAGCCGACACGCCGAGCATTTCCGCCGCCACTTCCGCTTCCTGACGATTAAGAGATACGACGG
GATGAAGCGCCATAATACGCGCCATCAGGTTTGCCGGGATATCGGCAATACGTGGGCCAAAATCGATAAA
TGGCGTGACGTTATGCAAGGTTTCCAGCCAGCTTACCAGACGCTCGCCACACGGTGCCGCCAGTTGATAG
CCCGAAAGCGAGATAAAACTCCCCGGAGCGATAGATAACGACGCTAGCCACGTGTCACTCCACTGGTTTT
CAACGCCGCTGAAGGACATAAACGTCCGTTCACCGTCCGGCTCAACCAGCGCCAGACACCAGCCATTGTC
TCCCGAATTGGTTTGTACCACTGTAGTAATGTTCTGTTTTTCCAGACTATTACGAATGATATCCGCCCAC
ACGCCCTGCCCGACAGGCAAAGCATTTTGTGCTTCCATCCCAAGACGTTTAAGCGCAATGGCAATATTCA
AGGCGCAGCCACCGATATTCACACTTTGCTGCTTCAGTTCAATATCACATCCACGGTACGGCAACGCATA
AGCATCGGCAATCACATCAATCACCGCAGCCCCAACGATGGTCAGCGGCTGACGTGTCGCTAATTCATCC
AATTTTGCGGCAAGTTCGCTGGCCTTCATCACGCCTCCCGTGCTGAACGGTATTGCAGCAGCAGGCTGGC
ATAGCGATGAAAATCAAGCTGGTTAATGTCATCCAGTTCTTGCTTCAACGCGGCATCAAGCGCCGTTACC
CCGTGCAACGCACCACATATCGCCGTCGCCATCGCCCCAATAGTATCGGTGTCCCCCCCGAGGTTGGCAC
ACAAAATCGCACAGCGGTTTGGGTCAGTTTGCGCCAGCTCCACCATTGCGATTGCAGTAGCAACAGATTC
GATCGTGCTCGTTCCCGCACCAATCAGTTGATAAAGCTGCTCGCTGGCACTTTCCGTACCGTTTGCATTA
CGCACGATACTCAATGCCAACTCCAGACGCGCGGCGAGAGAAGCGCTAAACGTGGTAATTCGTTTTTCCT
GTGCATGGCGCGCCACAGATGGCAACGCATCGACGATATCCTGCCAGTCTGATCCGTCAATCGCACGGGA
AATAGCCCAGGCAATGACGACGGCTCCCGCAATCGCCAGGTCGGATTTATGCGTCGGGCTAGATGCCAGC
GCAACCTGCTCGATGAAGGTATCAAGATCGTGCGTGGGCAGCAGACAACCGAGCGGAGACGCTCGCATCG
CAGCACCGTTCGTGACGCCATTATTTTCCAGTTCGCTCACCGGCGTGCCTTGGCGGATCGCATTCAACGC
AATTTTAGACGTTGGACCGAGTACGTTTTTATTAAATGCATCGAACGACTCCGCCCACTTCAGGATGTGG
CGACCAATCGCATCGGCATTGATTTCTCCATCACATTCAATGATGGCATCAGCCAGACTCAGCGCCATCG
AGGTATCATCCGTAAACTCGCCACGACCGAAATAGCACGCGGCATTGTTTTCCGCCGGGCCGGGTAAAAA
GCGATCAATCCAGCCGAAATGCGCTTTCACGCGCGTTCGAGGCCACAGTTCCGATGGCATACCCATCGCA
TCCCCTAAAGCTTGGCCATATAAGGCTCCGAGAATACGTTCTTGTTTCATTTGTTTTCCTCTGTACTGAA
ATGCTGATTTGCACCTTCTACATCAATCGTCGAGATTGCTTTATCTGACTCACGGAACAGCAGGATAAAG
ATCAGCGCAATAATCGCGATCATCACCGCACCAAAAAGCCACATGCCGGTCCAGTTGAAGGTCAGGCCGT
TTACCGGTTCACCGTGGGCGAAAAGTTTCTCCATCATCACGCCCCCTAAACGGTATCCCAACAGGCTGCC
GAAGCCCTGACAGCAAAGCGTAATCAGGCCCTGCGCCGCCGTGCGCATGTGTACAGGCGCTTTTTTATCA
ACGTAGATATAGGCGGTAACATAGTAGAAATCGTAACTCACGCCGTGCAGCAGAATGCCGAGGAACAGCA
GTGCATACGTGAAGTAGTGATAAGCGTCGCCGTAGACGAAGAAGACATAGCGGATAGCCGCCGTCACCAG
CCCCAGCAACAATACCTTTTTAATACCAAAACGTTTGGTGAAAAACGGTAGCGCCAGCATGAAGAAAATT
TCCGAGAACTGGCCCAGCGTCATCCAACCCGTCGCGTTTTTCATGCCAACTTCGGTAAGGAACCCAGTGG
CAAAAATGTAATAAAACGCCAGTGGCATCGCGAACAGGAAGGAGCAGACAAAAAACACCAGAAAGTTTTT
GTCTTTCAGCAACACAATCGCATCCAGCCCCAGCATGACTTTAACATTCAACTTGCCAGTGCTTTTCGGC
TGCGTATCTGGCAGGAAAAAGGCAAAGAAACCGAGTAACGCAGAGCTGGCGGCGGTAATCAGCAACGGAA
TATTAGTGGGAGAAATATCGCTAAACCCAAGCCACGTCGGCAGAAAGCCACATACGATACCGGAGGCGAT
CCAGCCGATCGTTCCCAATACACGGATACGTGGGAAATCCCGTTCCACGTCGCCAACGTGGGAGAAAGCA
ATACTGTTAGTCAACGCGATAGTGGGCATGTAAGTTAATGAATACGCCAACAACAGCGGGAAGAAATACA
TAAATTCAGTTTGCTGTGCAGCCAGATACATTAGTATCGCTCCGGCGAACATCAGCACCGCCAACACCTT
TTGCGCAGCAAAGAAGCGGTCGGTAAGTGACCCCACCAGAATCGGCGATAAAATAGCGGCAATGGCGGTA
CAGGCATACGACCAGCCGATTTCACCCGCCGTGAACCCACTTTTGCTCAGATACAGCCAGAGTGGAACGA
ACCAGGCTCCCCAGATAAACCATTCAACGAACATCATGAACGACAGCTTTGCTGTAGTTTTCATATTTAC
ATCCTTCATGACAAAGTAAGGTACACCTTTAAAATACCAATTAATAATACCTTTTAAATACCTTTGAGTT
CATTATTTGAACTCCATAACATTTTTGCAGCAAAATTTATCATTCCAGGGAGAAAAAATGACAGAAAAGC
GTGATAACAGGGGGGGGTTAAAAATGGGGATAAGAAGGATAGTGCAGAATCAGTATAAAAAACGCCGCGT
CATGTAGCACATAGCGCGGCGAGAATGATGTATACCCGTCATATTTCAAGTTGCATCTGCGTTGTTCAAA
ACGCTAACACTTTGTCCTAAAACTCGAATGACTTAGGGTATAGAATATAAATAGATATTACAAATACTTA
CACAAATAAGAGGTCGGTTCGACCACCTGTAAATTGAATTCGCTTTTTCCAGGAACGAAAAACGTTTCTC
CCGGTGTAAAAACCTGCCAATCCGGTGCGCCGGGCAACAGCACTTTCAATGCCCCGGTGATGACCGTCAT
TTCTTCCGGCTGTCCGGTTCCAAACGTGTACTCACCCGCATCCATAACACCGACACTGGCGCGGCCAATG
CTGTCGCCTTCAAAACCGATTGACTTGACCTTCCCTGCAAAATACTCATTTACATTCAGCATAGCGCGGC
ACCTATCGTCGAAAAATTCAGGAAATTCATCTTAAAAGGAGAGTCGCGCCACTGTCACGATCTATTCATT
GAAAGTTAGTGTTCAATAACACTGACTGATGATTATTTTATCGGTGCCCCGTTTATCACCCTACGCTGCC
GACGAGCGCAGCGCCTTCAACACATTTGCCACAATGGCTTCCGGCGTCTGCGACGCATCAATGACGTGAT
GCGCAACACCGCGATAAAGCGCTTCGCGCGCGGCCAGCACGTCGGCCATTTCCTCGGCGATCGGGCGACC
TGTCAGCGTAGGCCGCTGGTTATCCTGCGGGTTTTCCTCCAATCGCTGAGCCAGCAATTCGGCATTCGCA
TGGAGGTAAATGACAATACCTTGGTCATGCATAAAACGTCGATTGGCTTCAGCCAATACCATACCGCCGC
CAGTCGCAACGATGTAACGGTTGGATGTCACCTGCTGAAGCGCTAGACTTTCACGCTGGCGAAAACCATG
CCATCCTTCCTGCGCAACCACATCAGCCACCGTCATATTGGTCGTCTGCTGCATAAACAGGTCGGTATCG
ACAAAGTCATATCCTAACGCCTGTGCCAGTTGATGCCCTACCGTAGTCTTCCCACAGCCTCTGGCACCAA
CCATAAAAATGGGGTGTGTCATGTAATGACGAATCCTTCTTTTTTACTCACCCGTTCCGTCATATTTCAA
GCTGTACGCACATTGACTGCACTGCAACTCAAACAATTTCGGGTATCAAAGATAAATGGGGTGATTACCT
GCTTTGTCGTGGACTGAATCATACCGATAAAATCAGCAGAGAGGGAAGTGACTTCTCTATGGGAACAAAA
AGCGAGATAAGCAAGAGCAAAAAACCCCGCGTTTAACGGCGGGGCTATCATACTAAAAACCGCTCAGACG
CTTAATAAGCGTGGAAGTAATCCTGAATCACGGCTGGGTTCGTCGTTTTCGTCAGTGCCAGCATCAGCAG
AATACGTGATTTTGCCGGGCTTAGAGAATCGGCAACCAGACCAGGTTGGCCAGCATCCGGTGGTACAATA
CCGCTGCCGGTACGGCTGGAGCGCACAACCACCACACCTTTGCTTTCCGCTTTACGGATGCCTGCATCGC
CGCGCTTAGATACGCTACCTGCGCCCATACCCGCATACACGATGCCTTTTACACCATGCTTGATAGAGGC
GTCATACATATATTCTGGATCGTCCTGATAGCCATAAATAATGTCGACGGCGGGCAGTTTATCAATGTTG
GTCACGTCAAACACAGAGCGCGTAGTATGAATTTTATCCAGACGCGTCTGGTAGTACACTTTGTCACCGA
TAATCACACCAAGATAACCTTCTTCTGGCGCTTTAAAGGTATCCAGCGTAGAGGCGTTGGTTTTGCTGAT
GAAACGGGCAGAACCGATACGATCGTTCAGCACCACCAGCACCCCACGGCCACGAGAGTTTTTATCCGCA
GCCACTTTTACTGCACCGTACAGGTTCATCGGGCCGTCGGCACTGATTGCCGTTGCCGGGCGCATCGCAG
CGACAAAGACGACCGGTTTGTCGCTTTTCACTGTCAGGTTCAGAAAATAAGGCGATTCGTCGAGCGTATC
CGTACCATGCGTAATGACCACGCCATCAACATCGCTGCGGGCCAGCAGCTCGTTCACGCGCTTGCTCAGC
GTTAACAACACATCGCTGGTCATATTTTCACTGCCGATGCTGGCAACCTGCTCACCTTTAATGTTGGCAA
GCGTTTTCAGTTCAGGCACTGCTTGAATCAGCGTCTCTACGCCCAGCGCCCCAGCCTTGTACCCAGTGGT
TTGCGTATTGGCCGCTGCGGAACCCGCAATCGTACCGCCCGTTGCCAGAATGACAATGTTAGGTAAATTT
TCTGCCGCATTCGCCAGAGACGAAAAACAAACAAAAACAACAACGAATAATGCGTTAAACATCCTTTTCA
TAACCTATACCAACTTATTGAGTTAAGTGGCAGATCAGATACGTCAGGTGTCTGATCTGTAAGTAAAAAA
CCTCCACTCTGTTGGCAGCCTGCCAACATTGGCGCTTATAATGCCGCAGAATTCAACGAATTAACATATG
CCTGTCAGACTTCACGTTAACAGTGTGTCGTGACTCACAGCGCAATGCCCAGACTCACCGATTTGTGCTA
CCGGCTAATCTGCGCGACGGCATCCTGCGAGGCCTGTTCACGCGCTGCACCCGTCAGTTCTGACAGCGTA
CCCTGATGCATTTCGAGTAAGCGATCGGCATGTTCAAAGTAGTGATCGTCATGGCTAATCGCCACAATCG
TTTTCCCCAATGCACGCAACTGTGGTAACAGCTCAAGATAGAACACACGACGGAATTGCGGATCCTGATC
GGCAGCCCATTCATCCAACAGTAGGATGTCCCGCTGTTCGGCAACGGCCAGTAGTAGTGCTACGCGCTTA
CGCTGTCCCTGTGAGAGCTGTAAATTCATTACCCGATGATTCTCCAGCGTCAATTTATGCCGCATATTCA
AGCGATCCAGCCATTCATCAACCAACGCGGTATCCGGCTCCGTTCCCTGCGACCCCATCATCTGTCCGAA
CAGATGGAAATCGGTAAAAATGGCAGAAAATAGCTTTTGATAATCCCCCCGTGTTTCCGCCGTAACAGGG
TGGTTATCAAGCAATAACGTACCGGAAACCGGGGTGTAAAGCCCCGTGAGCAGCATTGCCAGCGTCGATT
TCCCGCTCCCGTTACCGCCAATCAGAAACACCAGTTCGCCACGCGTTATCACCAGATTGATTGGCCCAAT
TTCAAATTTGGAATCGTCATAGCGAAATACCACATCACGTAATTCCAGCGTGTGCCAGTCAGCAGGGGCC
ATCGCCGAGGAAAAAGCGTCCTGATAGCCCGCCAGATCGAGACATTTCAACTTATTAAACGCGACTTGCG
CACTCAACAGCGTCGGCAGTGCGCCAACGGCCTGTAGCATCGGCGTCCGTAAAAAAAGCAGCGTGAGTGA
ATATGTTGCTGCAACATTGGTATCCGCCCAACCGAGATTGTTTGCCATGAAAAAAACTGCGCCAATCGCG
CCCAGCATCATAATGTTCGACCAGTTCACCGCGCTAAGATGGAAAGTGTCGGCACGAATGACATTCTGTC
GGTAATCCTGCGCATTGGCCTGATAAACCTCTTCATACAGTTTCTGCGCCCGTTCCCGATTGAGCGCCAG
CTCCTTACGCCCGTTAATCACGGTTTCGTAATCTTTCTGGAGGCGATCTTCCGCTTCCCTAACCCGGGCA
ATATGACGATACACACGGGAAACCAGCATAAACCCACCCCAGAGGGTCACCATAATCCAGATGGACGTGA
CCACCAGCATCTTAGGAGAGAGCCACGCCAAATAAGCCGCTGAACCGAGGGTAAGCACGATGCCCTGAAT
CAGCTCCGGCAGCCGCACAAACGCAATCGTGATATTGCGGATATCACTGGACAGGCTGGCAAGCAGTTGC
GCACTACCGATCTGCTCAATACGCGCAATATTGGTGTCCAGAATGCGCTTGATAAATTGCCCGCGCAGGC
GATAAACAAAATGGTGCCCGAGCGTGGTCAACGCCAGTTGAGATACCAGCGTCACGCCCATCAAAAGCAG
CAGCAACCCCAGAAATTGTGGCAATACGCTCAATGACTGATTGACCGTTTCAATCAATTGCAGATTGATA
AAGGCAATCAGCCCAATCCCCAACGCGGCACTCAGTAAACTTAAAACGATAACGGCAAGAAATGGCCAAC
GGTATTGTTGGTAAACAATGCGGAGCAACTCCATAACAACCTAATCTCTATAATGAAAACGATTACGATT
GTCCGCAGTGTAATGGGGATGACCGTGATATCAAGAATAATTCTCATATCCAGCCTCACTTCAATGTTGA
ACGTTCCAAAATCTACAAATGCGACCGTCAGTCAGTGTCTTAGAAAGAGTGCTTTAGAAATAATGGACTG
AAAATAAAAACATTAAAAACAATAATAAATAATCACCTCTTATCATCATCACATCTTACGACAAACGTCG
TTAACACTGGCAGCACACCACCAAAAACAAAAGAAACAAATAGATACAATTAACCTCATTAAAAACACAG
TTACTGCGGAAAAAAACCAGCCCCCTCCCCCTGACCTGTAAAAAGAACACAGCACAAGACTATGACAAAC
ATAATAGAGATGGTAATTCTCCATTATAATTAGCAATATAATAATTAAATAAAAAAACAAACCAGTAAAA
ATTGCTTATTAAGCAAGAATTTTGCTATGGATTTTTTATTTTCAAAACATTTCAAAAAAATTGGATTTTT
AGTTAGGTCACACCTATAAATATCAAGAATCGGATAAATCCTATGCCGTAAAAACTCTCCATGGAAAGGG
GCTGACGCACTATTTAATTTAGCCATGCTTTACTTTTTATAAACCAGGTCTGCTTTTGCGCTCCCTATTA
GGTTGCGTATATACCTATACGTCCCCCGCTGCAGCACCGTTCTGCCGGAGGATGTATCCAGACAATGGTT
GCAGATAAGTAAGAGGCTATTTCATGTCAGAAATGAATATTATTGCGGGAAATGCAAATATCCTGTCGCG
TCATGATGGTCAGTTCATCAGTACCGTCCCTCAGGGGGCAACACATGTCGAACTGCTGGAAAGTAGCACT
GTAAGGATCTCTGGCACACCAAACATGGTGGCTCGCTACGAGCGTGTCGGTGACGATCTTATCTTGCACA
TGAAAGACGGCACAACCACCCGCTATGAAAGCTTCTTCACCCTGGACACCGCGGGCTATCACAGTGAGTT
AATTTTTGATGATGGCACTCAACTCATCCACGTGCAGTTCCCCGGTGCGGCAGGCGCAGAAGGCGCAGCG
CTAGCAGGAGAGGCCATTGCCCTTACGCCAGAATACGCCACGTTGGGCGACATGGCATCGCTACTAATTG
GCAGCACCACCGCCAGTACAATTTCTGCAGCAACGCTGGGCGGTATTCTGGGTGCTGTCGCCATCGGCGG
AGCCGCCATCGTTGCCGCGTCGTCGAACGATGACAACAATCCCGCAGCGCCCCCTCCCCCAGCGCCTTTA
ACCATCAATACCTTCGCTGGGGATAATATTTTAAATCGTGGGGAGATAGGTCAATCCCACACTCTCAGTG
GAAGCACAAACGGCGTCAGCGAAGGGCAGACGGTCACGATCACCCTGAACGGGGTAATTTATACCACCAC
CGTTGCGGCCGATGGCAGTTGGCGCTTTACCCTGCCAGCCGATGCCTTTACCGGGCTGGAAGACAACATT
TATACATTAAAAGTGAGCGTGCAGGGTACGGACGGCGTCGTTCACGAGAAAACCCTCGATCTCACCATTG
ATACCCTACCGCCGCATTTAACCGTTGATAAATTTACCGGTGATAATTACCTCACCGTTGGGGAGTTGGC
AAACGGTCAGGTGCTCAACGGCACGGGCGAAGCGGGGGAGCGTGTCACCATCACGCTGAATGGCAAAACC
TATACCACCCTTGTTAATGCAGCCGGCGACTGGACGCTAACCGTTCCTGCCGCAGATCTACGGGCGCTGA
CTGAAGGTGAACACGTGCTATCGTTTACGGTTAGCGATGATGCTGGCAATATCACCGTGGTCAACCGCAC
CATTATTGTTGACACCACGCCGCCGGAACTCTCTCTGTCACCGTTTACCGGAAACAATCTGGTTACCGCT
GATGAACTGCAATCCTCACAATTCATCTCCGGTACGGCGTCGATAGCGGATGTCGGTCAGACCGTGACCG
TAACATTCAATGGCGTCACCTATACCACCACCGTAGAGAGCGACGGCACATGGAACGTTTTCATCCCTTC
CGGCGATATTCAGGCGCTGACTAACGGTACTTACAATCTGGTGGCATCATTAACGGATAAAGCGGGCAAC
ACCACTACGCTACCTCCGCAAGTCATCACCGTGGATACCAACGCCGAAGCGGTCAACATTAGTATCATCT
CATTTGATAATCGCCTGAATGCCGTGGAAGCAGGACAGCCGCTAACGATTGATGGCACCACTGCCAACGT
TGCCGCAGGAGAAATCGTCACCGTCACACTGAATGGAAAGTCCTACACCGCAACAACAGGGGCTGACGGC
AAATGGTCGGTGGATATCCCTAGCGCCGATCTGCTTGTTCTGACCGATGGCAGCAAGACCGTTACTGCTA
GCGTAAAAGGGATCAGCGGGGAAACCGTCACCGTCGACCACACGCTGGATGTACACATCAATACCCTTCC
TTCCATCACGCTGACACCACCTTTCACCGACGGCGTATTAAACGGAGCCGAAGCGGCGCAGGATCAGAGC
ATCAGTGGGGAAACCGGGATCGCTGGCAGAGGCCAAACCGTCAACCTGACGATCGGCGGATATCCCTTCA
CCGGTACTGTCGATGCTAATGGGCATTGGAGCGTCACGATCCCCAAAAGCGTTCTGCAGAGCCTGCCATC
GAATAGCACCCTCTCACTGGAGGTCGTCGTTCGTGATATCGCAGGCAATGAGACGACCACGACACAACTG
ATTACCGTTGATACCACACCGCCGACACTTACCGTTTCCGCCATCGCTCAGGATAATGCCATCAATGGCG
CAGAACTGGTCGTCGATCAAGTCGTCAGCGGGACGGCATCACTCAGCGAAGCGGGCCGCACGGTCACCGT
TACGCTGAATGGCAAACCCTATACCACCAGCGTCGGTAGCGACGGAAACTGGAACGTCACCTTACCAACA
GCCGATCTGGTTGCCATCGCCGATGGTAATCAAGTTTTGACCGTCACGTTAACGGATGCCGCCGGCAATA
CCACCACAGTTACGCGTCCATTAACGATTGACAGTGGCGTAGCAACGCCCCCCGCGATTACCATTAATAA
CGTCGCGGGAGATAATATTGTTGATGGTGCAGAGGCAAAGGTTAGCCAGCAGTTAAGCGGAACAACGGCC
AACGTTGAAGCGGGGCAAATTGTCACCATCACGCTGAATGGCAAAACCTATCTTGCTACCGTGCAATCCG
GTGGGACGTGGAGCATAGCGGTTCCCACTGCGGATATCGCCCTGCTGGCGGACGGTGCGCACAGTATTAG
CGTTAATGTGAGTAACAAGGTGGGCAACACAGCGACTGGAAGCCGTGATATTAGCGTCGATAAGTCTGGC
GACAGCATTGCCATCAACATCATCGCCAACGATAACCTATTGAATCGGGCAGAATCACTCCAGCCGCTGG
CGATCGGCGGCAATACGGCCAATGTCCCTGCGGGTCAAACGGTTACCGTTACGCTGAATGGGAAAAATTA
TACCACCACTATTGCCGTTGACGGCAGTTGGACGCTGCAAATCCCCAGCGCCGATCTCCAACTTCTGTCT
GATGGTAATGCTACCGTCAGCGCCAGCGTCAGTGTAGCAGGTGGTGCCGCCACAGATACGCAGACGCTCG
GCGTGCATATTCATACTCTGCCACAGCCGATAATTGATACCCCATTCGGCAATGGTTCACTGAACGGCGC
AGAGGCGCTGGTCAGCCAGACGATTACCGGCCACACCGGCATCAGCGGCGCGGGGCAAAGCATCACCCTG
TCCCTTGGCGGAAAATCTTACACGGGGACGGTTGATACGGCAGGCCACTGGAAAGTCACCGTGCCTGCGG
CCGATCTCCAGCAGTTGCCAGAAGGCGACAATACGCTGTTAGTCACCGCCCAGGATGCCGCAGGCAATCA
GGCAGGCCATACGTTTGTCAGCCATACCGATTTTACCGCTCCGACCCTGACTATCGGAACGATTGCAGGC
GATGACACCATTAATCTGGTGGAGTCACAAATCAATCAGGCAGTCAACGGTACCGCGTCAGTGAGTGAAG
CCGGTCGCACTGTCGTTATCGCTTTCGATGGACAGTTTTATACCGGTATTGTTGGCAGCAATGGCAACTG
GAGCATCAATTTACCTACCGCGGCCCTGCGCGGCATGGCCGATGGCAGTTACACGCTATCCGCTTCGCTA
ACCGATGCGGTCGGGAATACCACTAGCGTCGAGAAGTCCATTGCGCTCAGTGCGGATCCTGCATTCCAGC
CAACGATCTTCGTTAACGCGTTTGTTGATGAGAATAACGTCATCAGTGCGGCAGATCTCAAAGTCAGCCA
GTGGCTAACAGGTTCTAGCTCGAATGTGGAAATGGGTCAGGTCGCAACTATCACGCTCAACAAAAAGATC
TACTTCGCCACCATCCAAAGCGGCGGAAACTGGAGTGTGGAAATTCCGTCTGAACATATGGCAGAACTTA
GCGAGGGGACGGTATTAATATCGGCACAGGTTACGGATATGGCGGGTAATGAAGGGAGCCATGAAACCTG
GTCCGATGTTGATATTAACAATGACAGCATCTCCATCAGCATTGTCGCGCTTGATAATCAACTCAATCGC
CTGGAAGCATCACAACCGCTGACCATTTCGGGTTCGACAGTCAACGTCACCACGGGAGAAAGCGTTACCG
TTACGCTCAATGGCAAGACGTATATAGGTACGATTGCCGCGAACGGCAGTTGGAGCGTCACAATCGGCAG
CAGTGATTTGCTTGCCTTACCGGATGGCACGGCGACCATTAGCGCCAGCGTCGCCAACCCTAACGATATT
CCTGTAACAGCCAGCCGCACTATTGATGTCCATATTAATAACCTGCCGCAACCTACCATCGATCAGCCTT
TCGGTGACGGAATACTCAACATCATCGAATCAGCCAGCGGGCAGAACTTGACCGGGAAAACCGGGATCAG
CGGAGGAGACCAAAGCGTTACTGTAACGTTGAACGGCAAAACCTATACGGCAACGGTGGATAATCAGGGT
AACTGGAGTGCAGCACTTCCCGCCGCCGATCTGCAATCTCTGCTAACCGGCGTGCAGACCATCCGCGTAG
AAGCGACTGACACCGCAGGCAACAGCATAGAGAACACCCGTGATGTCACCATCGATATGGTTAGTCCTCT
TCTGACGCTAAAACCCCTGACCAGCGACGGCATCATCAACGCGGCCGAAAGTTTGAACGACCAGGTGCTA
TCCGGTCATGCACTACAAGCAGATGCCGGACGCACCGTCATTGTCACCGTCAACAATAAAAATTACCTGG
CGCAGATTCAGATCGACGGTAGCTGGAGCACCACTATTCCCGCCACCGACCTTCAGGCTTTGGCCGATGG
TAATCACCTCATTACGGCAACATTGACGGGCGTATCAGGCAATAGCACCACTAGCACAGGATCGCTAACG
CTGGATGCCAGCCCTGCCAACCAGCCTCAACTCACCGTCAACGCTATCGCGCTCAATAACATCATTGATG
GCGGTGAAATCAACGTCGCACAAATCATCAGCGGCAGCAGCCTGAATGTCGAAGCTGGCCAGCGCGTTAC
CGTGACGCTCGGCGACAATACCTACACCACAACGATTGACAGTAACGGTCAATGGCGCGTCAGTGTGCCC
TCTGTCGATCTCCTTCATCTGGCGCAGGGGCCCCATACCGTCACGATTGGCGTCAACGATCTCAGCGGTA
ACCCGGCAACGCTCAGCCAGACGGTTACGGTGAACACCTCGCTGAGCGGTATCGCGATTGATACCATTGC
GGGTGATGACAAACTGAATCAAACCGAAGCGGCACAAGACCTGATCATCAACGGCAGCAGCCAGAACGTA
GCGGCAGGCACTACTGTCACGATCATGCTGAACGGGAAAAGCTATGCCGGTGTCATTCTGCCGGACGGAG
CCTGGAGCATTACCGTCTCTTCGACAGATGTCCGAGTGCTGGCCGATGGTCCATCAACCTTGACAGTCAC
TACGGTAGACAGTGCGGGGAATGCATTGAGCGGCAGTCGCACCGTGGATGTTTTCACCCACAGCACCCCA
TCGCTAACGCTGAACACCCCTTTCAGCGACGGCATACTCAATGCCGCAGAAGCGGGTGTTATCCAGACGC
TCAGCGGAACAACCGGTATCGCCTCACCAGGGCAAACGATCACCGCCACACTCGGCGGCGTGACTTATAC
AGGGATCGTCGATACAGCAGGTAACTGGGCGATTTCTCTGCCTGTGGACGGTCTGCAAAATCTGCCGAAC
GGCACTACGGCCTTGCAGGTTAATGTGAGCGATGCGGCGGGGAACAGCAGTACCTTAACCAGCAATGTTA
CCGTGGCCCTCACACCGCCTACATTGACGACAGCCAGTTTTGCTACCGACAACATTCTGAATAGCACCGA
GGTACTGAGCAATCAGTTGCTAACCGGCACCGCCTCGCTATCCAGCGCGGGGCAAACCGTGACGGCAACG
CTGAACGGAAAAACCTACAGCAGCACCGTCGGTAATGACGGCACCTGGAGTATGAGTATTCCGTCAGCCG
ATCTGAGCACCTTGTCCGATGGCAATTACAGCATCGTGACGCGTCTGACCGATGCGGCGGGTAATACAGC
CACGACAACACAGACGGTTGGCGTCGATGCCAGCCCGCTCAACGCCCCTGTCATCACGATTGGTACTTTC
GCCGGCAACAACATTATTGACGGAGCAGAAGCACGAATCAGTCAAGTACTCAGCGGCACCAGTAGAAATG
TTGAGCAAGGCCAGACGGTGACGATTAGCCTCAATGGCAAAGCGTATACCGCGCAGGTTCTGTCGAACGG
GAACTGGAGCACCACGATCTCGGATACTGATATGGCGTTGCTGGTTAATGGCAGCCAGACGATTGCCGTT
AGCGTGAGTGATGTCTCCGGCAATACCGCCACATCCAGCAGTATCGTCACGATTAATACTAATGCAAGCG
GGCTGTCTATTGCGCCAATCACCGGGGATAACCAGCTAAATGTGCTGGAGGCCACAAACGGTATTACGAT
TAACGGTAGCGCCGTCAACGTAGCTCCGGGTGCGACTATCAACGTCATCCTCAACGGGAAAACCTACCTC
GCTCAGGTGCAACCAGACGGCACCTGGAGCGCAGCGATTCAGTCAGGCGACCTGCAAGCGTTAGGTGATG
GTGTCATCACCGTCCATGTCACGGCAGTCGATCAGGCCGGCAACGCCCTGTCAGGTTCGCAGCAGTTGGG
CGTCAGCATCAATAACCCACCAGTGGCGTCGCTGAATATACCCTTCAGCAACGGCTACCTGAACCTCAGT
GATGCACAGGCAGGACAGACGCTTTCCGGCACCACGGGCCTGCACGGAGCCGGGCAAACCGTCAGCATTA
CCATTGGCGCCACGGTCTATTCAGGTACGGTTGACGGCAACGGTAACTGGAGCCTTCAACTGCCATCGTC
TGCTCTGACTGGGCTGACAGACGGCATACTCAATATTTCCGTTACCGTCAGCGATGCGGCAGGCAATACC
TCCACCGTTCAAGGCAGCGCATCCGTTGACCTGACCCCTCCGGTGCTGACTATCAACCCCATTGGCATCG
ACGATATCATCAACATCGCGGAAAGCCTGCTGCCGCTGGAAATCACGGGTACATCACCGGTCAACGACAG
CGGTCGCCCTATCATTGTCAATGTGACCATCAACGGGCAGATCTATCAGGGACTGGCACAGGCCGATGGC
ACCTGGAGCGTCACCGTATCCGCAGGCGATTTGCAAAACATGCCAAACGGTATTACGGCCATCACCGCCA
CGTTGACCGATGCGGCGGGCAATACCGGCACCGTCAGCCATTCGATTACGCTGGATACCGATCCGGCCAA
AGCACCGCTCCTGACGATAGCCACGCTATCAACCGATGATTACCTCAATCTGACCGAATCGGGCCAGCCG
TTGACCATCGCTGGCAGCAGCCAGAATGTGGAACAGGGCCAACAGGTCACCATTACCTTCAACAACCAAA
CCTACTTTGCCACCGTGGGTGCAAACGGCAGTTGGAGCGTACAGGTTTCTGCCACGGATGTCGGTAATGT
GCCTGACGGCAAGCAAACCGTGAGCGCCAGCGTGACGGACGTGAGCGGCAACCCCGGTTCAGCGACCCAC
TTTATCACCGTCATCACCGATGCCGCCAATCTGCCAAGCGTTGCCATTGCGACGCTGTCGGGCGGCGACA
TTATCAGTGCGCAGAGTAGCCAATTCGATCTACTGATTTCCGGTTCCACCACTAACGTTCAGACAGGACA
ACGTGTCACGGTGATGCTGAATAGCAAAACCTATCTGGCTACCGTTGGTGCAGATGGCAATTGGAGCACT
ACCGTTCCCACCAGCGATGTGCAAAACCTGCCACAGGGCAGCCAGAATGTGACCGCGACGGTCAGTGACA
TCGCACAGAACCCAGCCACAACGACTCATCCCTTTACGGTCGATACCGTTCCACCGCTGCTGTCCATCGA
CATGCTGGTTGATACCAGCGATATCGGTCTGGCGGACGCGCTGGCCGGATTACCGCTGAGCGGCAAGGCC
GAAGCTGGTCTTCAAGTCACCATAAAAGTCGGTACCGCCGTCTACAGCGCTGTTGCCGACAACAACGGTA
TCTGGCAAATCGCCATTGCGGCGAACGACCTACTGGCGCTGGGTGACGGCGTAAAAACGCTGGCGGCCAG
CGTGACCGATGGCGCGGGAAATGCCAGCGCCACCAGCATTGATATCACGTTGAAAACGCAGTCGCTGCCT
ACGCTGACGCTGAATTCGCTCTATGACAACAATGTCCTTACTACCTCGGAGCTGGCGACGGCGACGACCA
TCGGCGGCAGTTATACCAATCTGCCCGTCGGAACGGCGATTCAGGTCACGATAGGCGCTTACACCGTGAC
GGGCGTGACGCTGGCGGGCGGACTGTGGAGCGCCACCATCCCCGCCAATGCACTTAGCATACTGGCAGAT
GGCAACGTGCAGGTCAGCGTGACGGTCACAGACAGCGCAGGCAATACGGGTAGCGCGAGCGGCACGCTGG
ATGTCGTAATCCACACCAATTTCGCCATCAGTATCAACACGCCGTTTATTGACGGTGCGTTAAATCAGGC
GGAAAGCACGGCCGATCAACTGCTGACGGGGAGCTCGGGGCTCACCGATCCAGGCCAAAGCGTCTCCATC
TCGCTCACCAACGGCACGATAACCACCACCTACAACGCCACCGTGGCGGCAAATGGTCAATGGAGTGTGA
CGCTGCCAGCGGCCGATTTATCTGCCCTCGGCGATGGTACACACACTATCACCGTGACCGTGACTGACCA
CGCCGGCAATACGGGAATAGGCAGCGAGACGTTCACCAGCGTGATTGTGGGCGTGCCTGTCGCAACGCTG
GATACTCCATTCGGCGATGGCAAACTGAGTCTGGCTGATGCGCTGCCGGGCGGGACACTATCCGGGCAAA
CGGGGCTCACCAGCAACGTGGGGCAAACCGTGTCGGTCAGTATTAACGGCACCAGCACCCAGGCTACCGT
GAATGCCGATGGCAGTTGGTCGCTGTCGCTAGATAGCGCCACACTGATCAACATGCCGGATGGCACAGCC
ACCTTCTCGGTCACCGTCACTGATGCGGTAGGCAACACCAGTTCTGCATCAGCCACGGCAGATATTCTGA
CAACCACGCTGCCTGCAGCAACGCTGAACCTGCCTTTTGGCGATGGCATTCTTAACGCCACCGAAATTCT
GACTATCCAGAGCTTAACGGGTAAAACCGGTATTACCGGCGTGGGTCAGAATGTGATCATCACGCTAATC
AATAAAACCACGCTGGCAGAAACCACCTTTACCGCCACCGCTGACGGGCTCGGCAGTTGGTCCAGAGATC
TGTCCCCTGCTGATTTAGCCATCTTCACCGAAGGCAATTACAGCCTTGCCGTCACCGTCACCGACCGGGT
AGGCAATACGAATACCAGCACCCCACGCGATATCAGTGCGGCATTAACTCTGCCTTCCCCGATTGTGGAG
GTGCAGCCGTTTGGCATAGATAGCACCCTGAATAGCGCCGAAGCCGCATCAACGCTGTTCTTCTCCGGCC
GCACGCAGGTTAGCGGCAGTGGACAAGGGGTAAAACTGGAGATCGACCTCAACGGCATTCGCTACGCCGC
AGAAACGGATATCAATGGCAACTGGTCCGTTACGCTGCCACCGAATGCGTTGAACTCACTGGTTGATGGT
CAGCACACCATCACGGTAACGGCCGTCGATGCCGCTGGCAACACAGGCTCCACCCCCATAACCTTTACCA
GCGATTTCACTCCACCGGCCATTACGCTGGATCCACCGTTTGGCGATGGTTATCTGAGTATCGCTGAAGC
CGCTTCGCCTACAGGCATAACCTTAAGCGGTAGCGCAGGTGACGCGGTAAGCGTAAATGTCACATTAGGA
GGGCAACCGCTTGTCGTACAGCGGAGTGGAGAAACATGGACCGCAGAGCTGACGACAGCTCAACTTGCCG
ATCTTGCTGACGGTACGCACACTATCAGCATTACGGCAACAGATAGCGTAGGCAACACTGGGACATTAAA
CTCTCAGGCGATCCTCGCAGTACAAACCCCCCCCCACACTTACAATTAACGCATTTGCTGGACCGGATGG
CCTCGACTACGCGGAAAGTCACACCACACAGACGGTCAGCGGGACATCCACTGGATTAGAAGTGGGACAA
AACGTGACCATCTGGTTGAATAACGTCGATTATACGGCAAAAACTCTCGCAGACGGCACCTGGAGCGTGA
ACATCCCTTCTGCCGCGCTACAAGTTCTGGCGAATACGCAGTACATCATCACCGCCGATGCGACAGATAA
AGCGGGCAATCCAGCAGTGCAAGCCAGTGTAGGATTCGATGTCAACTTGACGCAACCTTCAATGACGATG
GTGATCGACCCCATCGCAGGTGACGATATTATCAACGCGGCTGAGATAAACGGTAATGTCACCCTATCTG
GGCGAGTTACTAGTCTTCCGCCCATGACCCCAATAGTCGTATCAATCGGGGGCGTACCCGTTATTGGCAC
GATCATAACCGACAGCAATGGCCTCTGGGAAACCACTATTTCCGCCCGCGACTATTTCACGACCGATGGT
AGTGTTAATGTCTCGGCAACCACCGTACTACCCATACCGCTAATCACCGAAACCAAAACGGTGCTGGTCG
ATACAACTCCGCCAACATTGAATATCGTCACTTTTGCGGGTGATAACGTGCTGAATGGCGCAGAAGCCAG
CACTGCACAGGCGATTACCGGTACAGCATCACTGGAAGATGCCGGGCAAATTGTCTCGATTAGCCTGAAT
GGGGAAACCTACAGCGCACAGGTTTCCGTGACAGGAAACTGGACGGTTAATGTGCCAGCCGCCGATCTGG
CACTGCTAGCCGACGGCAGCCACACCATCACGGCAACACTCACCGATAAAGCAGGAAATACCACAACGGA
TACGCAGGTCGTTACCGTCGATACCGCCATTCCGCTACTCAGCGTCACGCTGTTCGATGACAATATTCTG
ACGCTGGCTGAGGCGCTGGCTGGCGGGGCGATTACCGGGACGGGTGAAATAGGTGCCACCGTGACGCTCA
CCGCAGGCCCCCTAACGGGCACAACCACCGTCGGCCCTAATGGAACCTGGACCATCCCCGTGTTGTCTGT
CGATTTGCAAAGCCTGGCAGACGGGGTACAGGTCATCGGCGTAACGCTGACCGATGCCTCCGGCAACACC
ACACACGTTGATGCCACGCTGGACGTTGCACTCAATAAAACGCTCGGCGCCGGTATTAACGATATCTTCG
GTAATGATGGCATCCTCAACCTGGCCGAATCGCTGGTGACGCAGGTCATCAGCGGTAACGCAACGGGGGA
CACGCTGGGCGCGAAAGTCCAGGTCACCGTGCTGGGCACCACGGTGGAAGGCACCGTGGGTGCCAACGGT
GCCTGGAGCGTTTCGCTTCCTTCGACATTATTCAACGGGTTAAATAACGGGCTGTTACAGGTTAACGTCG
ATATCATCGATTCACACGGTAACGTGAAAAATCAACTGGTCAACGTTGACGTACTGAAATCCCTGCCGGT
CATTGATTCTGTTTTGGCCTTCACGGATGGCGCATTGAATGCGGCGGACGTCACAACCAGCCAAATCATC
AGCGGCGTGGTCAGCAATGTGAATATCGCGGCGGGCGCGAGTGTCACAGTGACGCTGGGTAACACGATTT
ATGCCGGTATTACCGTCGGCGCTGGCGGTGTCTGGAGCCTGTCTGTTCCCGCCCTTGCTTTGCAAGCCTT
GCAGGATGGCACCTTAGCGCTGGGCATCGCGGTCACCGACCACGCGGGTAATACCGCCAGCCAGATCGTT
AACGTGCCAACAATCATCAAAAATCTACCGAGCATTACACTCAATCCGGTCTTTGGTGATAGCGTGCTCA
ACCTGCCCGACCTGTTGGTCAATCAACCTCTCAGCGGCAGCGCCACCGGACTGGCGGGCAGAACCATTAC
GCTGAGCATTGCCGGCTCACAAATCGCTACGGCTACCGTTGGCACAGACGGTAAATGGAGCGTTGCCGTC
ACTCCAAGCGTACTGGGTGTGCTGCAAGGGTTGGGTAGCGGTGACTTCACCGTGACCGCGACCGCGACAG
ATAGCGTAGGCAATAGCGCCAATGCCGGTGCGGGTATCAAGTTCGATTTCGCACAGCCGGTGATTACGCT
GAATCCGATATTTGGCGGCGATGGCTTCATCAACGCGGCAGAAGCGTTGGTGGCGCAAACGATCGGCGGT
GTGGTTACCAACGCAGCCGTGGGATCGCAGGTTACCGTGACTCTTGGCAGTAAAACCTTCCTGTCTACCG
TCGGGGCAGGCGGCGCGTTCAGCTTGACGCTGCAACCGTCCGATCTGAGTGCGCTGGCTGATGGCAACAC
CACGCTTGGCGTATCCGTCACCAATGCCTCCGGTAACATCGGCACGGTCAATAATGCCATCAATATTATT
GCCAAAAACCTGCCAACGATTAGCCTGGGTTCACTGTTTGGTGGCGATGGCTTCCTCAATGCGGCGGAAG
CTGCGCTGACACAAACGATTAGCGGGACTACCACCAACGCTATCGCCGGATCGTCAGTGGTAATACGCAT
CGGCACCCTGACATTGAACGCCACCGTTGGTAATGATGGCACCTGGAGCACCAGCGTCACGCCATTGCAA
CTGTCCAGCCTGGCCAACGGCAACCTCACCGTCAGTGCGACGGTGACCGATCCGGCAGGCAACAGCAACG
GCATCAGCGCTGGCCTCAATGTCTCCCTCTTATCGCCAACCATCACCCTTAATCCGTTGTTCAACGGCGG
CATACTGGATCTCTCCAGCCTGCTGAGCGCACAAACCATCAGTGGGACGACAGCCAATGTAGCAGCCGGT
ACGGCGATCAACGTCACGCTGGGCAGCAAAAGCTACACCACGACGATTGGCGCGAACGGGAGTTGGAGCC
TGCCGATCCCAAGCCTCGACCTGAAAGCTCTCACCGATGGCGCAACTAACGTTAGCGTCCGAGTGGTGGA
TGCAGCGGGTAACATAGGTGAGAGAACGGGCGCATTAAACGTGGCAATTAACGCTCAGCCAACGCTGACC
CTCAATCCACTCTTTGGCGGTGACGGCCTACTGAATGCGATCGAGGCCGCTGCGGGTCAGATTATCAGCG
GCACCAGTACCAATGCGGTAGGTTCTACCATTCAGATCTCGTTGGGAACCAAGAGCTATTCTGCCGTGGT
ACAGAGTAATGGCAGTTGGTCCGTCAGCCTGCCTTCGCTCGATCTCAATAATCTGACTGACGGTACGCTC
TCCCTCAGCGCGTCGTTGACCAACGCGGCAGGGAAAAGTGCCAGCGCAGGGATTTCAGTCGGCGTGGGCG
TTCACGCGTTACCAACAGTCAGCCTTGGCTCTCTGTTTGGTGGGGACGGCTACCTGAATCTGGCCGAAGC
GGGCATCAACCAGATCATCAGCGGAACCACGACCAATGCGGCTGGCGGTAGCGTTACACTGACCGTAGGC
GGGCTGGTGCTCAGCGCGGCTGTCGCCAGTAACGGCACCTGGAGCATCAGCGTACCGAGCGCTAATCTGC
TCAACATTGCCGATGGCAATTTGACCGTGGGTGTCACCGTCACTGACCGCTATGGCAATACCAACAACGC
CAACAGCAATGTGATCGTAAAAACGCACCAGTTGCCGCTATTGGGGATTGATGCGGTCGGATCGCTGATT
GGCAACACCGTTGGCCTGCTGTCAAACGGTATCACCGTCAGCGGGACATCACGCTATGTGCAACAAGGTA
CCAAGGTGACCGTCACGCTGCTCGGCCAAACGCTACAGGGCACCGTCAGTGCGGATGGCAAATGGAATGC
GCATTTCACCAGTTCCCTGCTGGGTATCAACGTTTTCAACGTGGGGGCGATTTTGACCGCGCTGTTGGGA
ACGGCGGTAGAAGCATCCGTCACCGATCAAGCGGGTAATTTCACTGGGGTTTCTGCCGGTTTGACATCGG
GTATCGTCCTTGGGTTGCCGCTGATGAGCATGATGGCGCTGGATACCGACGATAGCAGCCTTGCTCAGGT
GGCTTCGTTGTCCAGTGAACAGCTCAATACTGGGGAAAGTACCGATATACAGCCCCTTCATGTCAGCTCG
AAAATGGCAGCGGCCACGCTCAGCGAGACGCAACCCATCGATAATAACGCCAGCACCGAGATCGAGGACA
GCGTGTATGCCATCGGTGGCGTTGTCATCAATCTGGCCGACGGCAGCGTGCAAACGGGGGCAGAGATCGA
AGGCAGCGAGGGCGATGACCTCATTACCCTCTCGACGCTCGATTTCACCCATATCGACGGGGGTGACGGC
ATCGATACTCTGGTTCTCGATGGCAACGAACTCAATCTGGATCTCACCGCGCTGGGGCTGAAAATCGACA
ACGTGGAGATCTTCGATTTAGGCCAAAACGGCACCAACAGCATCACGCTGGATCTCGACCGCGCCCTGAA
TGTCACCGACCGACCAGAAGACGATCTGCTGATCGTTGGGGGCGAAGGCAGCAAGGTGAATCTGATCCCA
GGCGAAGGAGCCTGGAGCACGGTAGGCCAGCGCGATATTGACGGCCAACACTTCGATGTTTACCACCATT
CATCGCTGGACAGTGCCAACAATCTGGGTGATGTACTGGTGCAGCAAGGGCTGCTCGTCAATATGGTGTA
ACGACAGTCCTCTTATGATGAGGTTTTACTGTTACCCGGCGTAAAAATTATGCAGCGGTAGGCATGAGCA
CCGAGTGAGCGGCATGGATGCCGCGAAAGTCAGTGCCGCGTAGGACAAAAACGTCAGAGACGTTTTTGAA
CAGCACTTGTGCTGGCCCGAAGGGCGAGCCCCATTTATGGGGCGAGTAAACGCGTCACTGACGGCTCGAA
TCGTGCTCATGAACACCGATGGAACCGCGCCAGCGGCATAATTTCCGCCAAAAGCCTGGGGTCTCGGGGC
GAGCGGCGTTTGAGCCGTCCCGAGTCGGGCGCGTGCTACGAGGTAGCATAAAAATAGCGGCATTATCGCG
CACGAAACAGCCTTAACAGCAGCATAGAAATATGACGAAGAGGGAAAGTGGAAGGGGTATTAATGCATTT
TGCCAGCGCGCCCTCTCCCTCTTTTAAAGGAACTAAAACAGACAGTAATGAAAACAGGGGCCATTGATGC
ACAAACCATTTTTTATCAGGGGGACGTTTTCTCTGCGCAATATCGCTTTTCTGACTCACACACCACGCTA
TGTGCTGGCGCTCGGACTCGCCTGCGGTAGCCTCGCAGCCTTCTATAGCTCACCGTTACTCGCCCAGACC
GTCGCGTTTGACTGGTCTGCCGCGCCGACAGAACAACAGGTCGATAGCCTGGATCTCAAGCAGGCCATTC
TTCGTGCGTTCGCACGCAACCCGCAAATCGCCCAGGCTTCGGCGCAAATTCGCGTCGGTGAAGCCGATCT
GCGCGTGGCGCAAAGCGCCTGGTTTCCGCAAATCGGTTTGAGCGGCAATGTCGGCCGGTCGGATCAAAGT
GATACCAGCAGCACGATGAGCAACAACTCCACTGCGGGCATCACGCTGAAACAGCTCCTGTACGATTTTG
GCAAGACGGGCGGCAGTATTGATGAGCAGCACAGCCTGTCAGATGCCTATCGCTACCAACTCTATGGCGT
CATGACCACGGTCGGCCAGCAAACCTTGCTCACTTACCTGAAAATCAAACGCTATCAGGAACTAAATCAG
GCGGCAGAACGCAATATCACGTCACTCAGTCAGGTAAAAGACATCGCTACGCTCCGCTCCGAGGCTGGTC
TCAGTACGCAATCAGATATCTTGCAGGCAGAAACCCGTATTGCAGGCATGAAGGCAACGCTGGAACAATA
CCGGGCGCTGGAGCGTTCCTCACTAGCACAACTCAGCGTGTTGACTGGCGTCATCCCCACCGCCCTGCCC
GATCTGCCCCGCGCGCTGCTGCAACAAAAGATTACGCTCAAAGCACTCCCCTACCAGCAAAGTAACGCGG
TGTTAAGCGCGCAGTCCAAACAAGAGGCCTCGCGCCAGCGGATCCGTCAGGCGGAAGCCCAGCACTGGCC
CACCATTGCCGTGCAGGCAGGCCGTACCCGCTATGAAACCGACCGGCGTAATTACTGGGATGACCAGTTG
CAACTGGTTGTGGAAGCTCCGCTTTATCAGGGCGGGGCTGTCAGTGCGCGCGTTGATGCCGCGTCAGGCA
CGCGTGAAGCGGCGCAGGCCGAAGTTGAAGCGGTAAAATTGGATATGAACCAGAAAGCCTCAACCGCCTA
TGCCGACCTTATTGGTGCGCAGCAGCGTGAAAAAGCCAGCCAGCAGCAAATCACCAGCGCGACCTACACC
CGCAACGTTTATCAGGATGAGTACAAACTCAGCAAGCGCAGCCTGAACGATCTGCTCAGCGTCGAACAAG
ACGTGTTGCAGGCCGAAACCTCACGTATCGGTGCGTTATACGACGGCTGGGAGGCGGCGGTTAACTATGC
CGCTGCCGTCGATAACCTGTTGGATATGCTGGGTATTGAGCGTTATCAAGCCAGTGGCGAGACGTTACCG
TCACTGTGAGCCAGACAAGAATCGGTAGGAATGTGAATGACACAAGCAACCAAAACTGAGATCTGGATTA
CGGCGATGGCACGCGCCGCCGCCCACTATGGGCAAGTGGTCGATACCCAGTCGGTGCGCCAGCAGATGCG
CTGGTACGAACAGCAGCCCATTGCCCGGCAGTTAGAACAAATCAGCCACCTGATGGGGGTAACCATCAGC
CTGCGACACACGGAGAAAATCCGCTGGCGCAATAAGATGCTACCCGTGCTGGCGGAAACCGATGACGGTA
GTGTGATCGTCATCGAATCATTAAATGACGAGGGAACCGCGACCTACTGGCTGAATGACGGCGGCGACCT
TCGGCGTGAAGCCGAACTGACCGAACTCATCAAACACAGTCAGGGCATTATCGTGCTAGTCGGCATCGCA
GAGCGTGGTCGCGATACCCGAATCGATGACTTTGTCAAACCGTACCGCAAGCACTGGTTCTGGCAACATT
TTCGCGGCGCAAAACGACAGATCGGAGAGATCTCTCTGGCATCTATTGTGGGTAACGTGCTCGCGCTGGC
AGGGATTCTGTTCTCCATGCAGGTGTATGACCGCGTGATCCCGGCACAGTCAATTCCCACGCTGTGGGTA
CTGTTTTTCGGCGTGCTGCTGGCTGCGGCATTAGAGTATGCCATCCGTTTGTCGCGCACCGTCGTCTCCG
ATTTGATGGGCAAGAGCATCGATTTGCACGTATCGGGGATGCTGTTCGCTCGCGCGCTGGCGATAAAAAA
TGAGGCCCGGCCTAAGTCCACTGGCTCGTTTATTTCGCAACTGCGGGAAATCGATCAGGTTCGTGAACTG
CTGACCTCAACCACCGTCGGTGCCGCCGCCGATATGCCGTTCGTCTTTCTGTTTCTCGGTATCATGGCGA
TGATCGGCGGGCCGCTGGTGCTGATCCCTATGCTGGCGATCCCGCTGATTGTGATCCCCGGCCTGATGCT
GCAATGGCCGATGGCAAAACTCGCTAAAGAAGGCATGCGCGAAAGCGCGTTGCGTAATGCGGTACTGGTC
GAGTCGATTGAAGGGGTCGAAGACATCAAAGCGTTACAGGCGGAGCCTTACTTTCAACGTCAGTGGGAGC
AGACGCACGAAGTTAGCGCCTCCATCGGGATGAAACAGCGCGTTTGGGGAGCACGGCTCAGCGGCTGGGC
GTCAACCGTCCAGCAGTTAACCTATGCCGGCATGCTGGTGTTCGGCAGCTATCTGGTGCTGGCTGGCGAC
ATCACCACCGGTACGCTCGTGGCCTGTAGCCTGCTCTCTTCCCGCACCATCGCCCCACTCATGCAGTTAA
CGATGGTCTTTTCCCGCTGGCAGCACGCGAAAACCGCCATGACCGGGCTGGATGATTTGCTGCAAAAACC
GCTGGATCGACCAGAAGATGGAAAAATGGCGCACTGCCCGATCCTTCAAGGGCACTTCCAACTCCACAAC
GTGCAGTACAGTTACGATCCCGAGCAGGGCGATACCGCCTTGCAGATCGGCAAACTGGAGATTAAACCGG
GCGAAAAAGTGGCGCTGCTCGGTAAGGTTGGTGCGGGTAAATCCACCCTGCTCAAGCTGCTTGCCAATCA
GGCTACCGCGACGCGCGGCAAGGTGATTATTGATGGCGTAGATATCAGCCAGATCGATCCAGTAGATGTC
CGCCGCCAATTGGGCTTCCTGTCGCAGGAATCACGCCTGTTCTTCGGTAGCCTGCGGCAAAATCTGATGC
TCGGCAACCCGCATGCCACTGAACAAGATCTGTTGCAGGCGCTACACATTAGCGGCGCACTCAGCCTGAT
CCAACAGGATGCCGCCAGCCTGGATCGCATTATTCATGAAGGCGGGCGCGGTTTATCCGGCGGGCAGCGG
CAAATGATCCTGCTCAGCAGAATGCTGTTACGCCATCCTCAGATTGTGCTGCTGGATGAGCCTACCGCGT
CCATGGACGAACAGTTGGAAGGTCACGTTATTAACCAATTAAGCAATTGGCTCACGGGCCGCACGCTGGT
CCTCGTGACGCACCGGCCGGCACTGCTCAAGCTGGTTGACCGCGTGATTGTCATGGATGGCGGACGCATC
GTGGCAGATGGCCCGCGTGACCAGATGTTGAAGGCCATCAACAAGCCAGCAGAGACCGCACAGAGCGTGG
CGTAAGGGGAAGCATAATGAGTAGCATCACGATCCATGATGACCTGAAACGCCAGGGTCGACGCGTATCC
GTCATTATCTGGCTCAGCCTGCTGGGGCTGGTCGTCTTTTTTGTCTGGGCCAAATTCGCCGTGCTGGATG
AGGTATCGGTCGGGACCGGCAAGGTGACGCCCTCGACCCGCGCCCAAGTGATTGAAAGCTTGGATGGCGG
GATCATCGGTCAGTTGTACGTGCAACAGGGCAATGTCGTCGAGAAAGGGCAGGTATTGGCACAGTTGGAC
ATCAACCGCTTTCAGTCCGTCTACGGCGAAGCGTTCTCCCGCGTACAGACGCTGCGAGCGTCTGCTGAAC
GTCTGTACGCCGAACTCAGCGGCGAACCGCTAAAATTCAGCGCGGAAACCATGAAGGAGCCTGCACTGGC
CGCACGTGAACGTCAGCTTTATGAATCACGCCTGCGCAATCGCGATGAAACGATCGCCAACCTGCAACAG
TCTATGCGACTGGTCGAGCAGGAGCTACGCATGACGGAGCCGTTGGTGCAGCGCGGGGCCGCCAGCGCCG
TCGAAGTGATCCGGTTACGCCGCCAGATTAGCGAAATCCGCGGCAAAATCGACGAAGCCAGCAACCAGTA
TGCGGTGCGGGCGCGAGAAGAACAGGTTAAAAACAACGCCGATCTGGAAGCGCAGCGGGAAGTGGTCAGC
GGGAAAGCCGATCAGCTCAAGCGTGCTACCATCACCTCACCGGTGCGCGGAATTGTGAAAGACATTCAGG
TCACGACCGTCGGCGGCGTGCTGCAACCGGGCGGTAAACTGATGGAGATCGTACCGCTGGAAGATCAGTT
GCTGATTGAGACACGCATCAACCCACGTGATATTGCCTATATTCGGCCGGGTTTGCCCGCCACGGTAAAA
ATCACCGCCTATGATTCTTCCATCTACGGTAATTTAACCGGCGAAGTCGAAAGCGTGTCGCCGGATACCC
TTCAGGACGAAGTCAGGCGCGACCAGTTTTACTATCGGGTCTATGTGCGTACCATGCAGGCGGAACTGAC
CAACAAGGCCGGTGAAAAATTCCCCATCGTACCCGGCATGGTCGCCAGCGTTGAGATAAGAACGGGACAG
AAAAGCGTCTTAGACTATTTGGTTAAACCGCTGAACAAGGTCAATGAAGCACTGCGAGAACGTTAAATCA
GCACACTCAATGCACGCTGTCATTTTATAAATAACGGTGCTGCGACTGCTGACAAAGTGAGTCGAGCGGT
GATAATGGGTAGATCGTAAAGACGCTGCAAGTACCTCCCTGTAAGCTCGAGCCGCGCCATCCCTGGCGCG
GACGCTTTACTCTTCTATCCCATTACCACCGTTCTCGTTCTGTAAGTAGATTTGTCAACGCTCTGAACGT
TGTCATGACAAAACAACGTAGTAATCAAACTACTTCTTGACGTTGACGTTCTTGATTTGCCATGTGCTGT
CGCTGGTCAGTTTGACATTCTTCATCGTCACCTCTATCGGTTTTTTAGCATTCTCACCGTTCAGTACCAC
GACTCCCTTGGTTTCAGACGTCACGTCCTTAAACGTGATATCACTCCAGTCTGGGACATTACTCCCTTCT
TTTTTCTCATATACCGTATCAATCACGATCGGTTTCGCGACATTCTTCATCACGACATTACTATATCGAA
CACCATTGACCACCCCGGCAGCCGATTTATCGCTTTTGATGCGCAAACCGTTGGTCGTGCCGTTCATCTT
CAAATCATCGACCGTGACATTATAAACGCCCATGGTTTCACTGCCGATCGACATACCATGTCCAGTACCG
AAATCGTTATGGAGGATCGAGATATTGCGCGTTTCCGCCCGACCTTTATACGCTTTGATCGCGACGTTAT
CGTCGCCCGTTGCAATATTGCTGTAGGCAATAGTGATATTTTTTGACGACATCGGATCGATACCGTCCGT
GTTTCTGGCGGTGGACGGCGTTTTAATCGTGGTTTTCCACGCGGTAAACCCATCACCGTCGCTAAAGACG
ACGTGGAAGTTCGGGGAATTGATTAAGGAAACGTTATACAGCGTAAAATTCTTACTCTTATTAATCTGAA
TCAGCCGAGGAGTATTCTGTTTTAACTTTTTCACTTTGGCATCGGCAGCCAGTTCCCACCAGCTCACCTT
TTTATCCTGAAGCTTTACGCCGCCCTGCCCATCAATCGTGCCCGGCCCATAGATTCCGCTATTTGTCGTA
CTCACGGCAGTAATAAACGCATCACAGCCTTTACCATTTTTATCGACCACACCACAGGATGAAGGCGCAT
TCTCAAAAGACTTGGCGTTATTCACAGCGCGTAGGGTCACCCCTTTGTCGATTAATAGGCTAACACCTGA
AGGCAGAGAGAGTGGACCGCTCAGAAAGACAGAGGTACTCCCTGCGCTCAACCTTACGGCTTTTCCTTGA
TCGCAATTATTCAGCGCTTTTTGAATCGTACTGGTTGCCGTGCTGCTGTCCGCTTTAAGCGTCGTACAAG
AGGATGGTGTTTTCGGTTCACTCACCGTTCGTGAGTCAGAAGCCCATGCCGATGCGCTAAACAAGCCGAT
AAGACCCAGTGATAATGATAAAACGCGCTTGCCTGATTGATATTCCATGTCAAACCTCATCTTATAAATG
TCCGTAATTTTTCGGTTACTAAAAAGGAATTACGCTTTCTTTAACTTAATAAGAAAAATAAAACGCTTTT
ATAGAAACTCAAAACTATCGCACATACATATGTAGATTAATAAAAGTCCATTTACATAAAAAACCTCAAT
ACTTATTAAAAAAGCACTGGGCTTTATGCGTGATTAAATTATCACCACAAAATTAAATGAAACATCAACA
GAACGTGGAAACAAACCGAATCCCGTCACGCGCGGAAGTCTACAGGTGGTAAGATTTTCATCCCTTCTCG
ATATCCATTTATTATTTCCATTAACAACCCTATAGATATTAATTAAAAAATAAATAATTAAACAAAACAT
AATTAACAACAAATAAAATTAAATTAAAAATAATAACAAGGTAAATCAAATAATATGATTAACCTCAATA
TTTCCCCTGAATTATTATTAATCCAAAACCCCCTGTTATATACTTCCCTCGATGCGCTAGGACTCCCTCT
TTATTTAGTCTAAATAAAGAGAAAAAATATCCGTTTAATTTACAAGGAAAAACACATGTTTAAGTATTTA
ACACCGATATTTTTATGTACGGCTGCTTTTTCTTTTCAAGCTCAGGCTGATGACACCATGCTGATGCTGC
TGAAAAAAGATAATGCCACCTATTTAAGCTGGTCTACCGATGCAGGCAATGTTGTTCGCCAGGATGTGTA
TCGCAGCACCAGTAATAATCAGGCTGGCAGCGAAAAAATCGCAGAACTCAATTCTACCGACAGAACCTTT
ACGGATTTAACCGCCAATCCGAAATCGGACTATTGGTATTGGGTGGATACGGTTAGCAGCAATAATAACG
TCCAGAAGTCTAACGCAGCACAAACAGCACCAGCGCCATTACGTGCAGCGCCGCTGAAAGCAGCCAGTTC
AGAGTGTAAAGCGGGCGCGGTAATTAAAGATAAAACCGTCGACTGCGGCGGTATTACTCTGGGTCTAAGT
TGTACTGGTGACAGTGATAAGCAGCCTCCGGTTATCACGCTGGAAAATGCCACCATTAAGAACCTGCGTA
TCTCTGAAAAAGGCGGCTCTGACGGTATCCACTGTAAATCAGGCAACTGCCGTATCGAAAACGTGATCTG
GGAAGACGTCTGTGAAGATGCAGCAACCAACCTGGGTAAAACCATGACCATCGTCGGCGGTGTTGCCCAT
AACACCACCAATGGCCCTGGCGGCAAGCCGGACAAAGTGCTGCAACAGAATGCCAAAAACAGCCACACTA
TCGTACAGGGCAACTTCACCCTGACTGGCCAACACGGCAAACTGTGGCGCTCTTGCGGTGACTGCACCAA
CAACGGTGGCCCACGTAACCTGACCATCATCAGCGCAACCGTTAACGGCACCATCGACAGCATCGCTGGC
GTAAACCGTAACTTTGGCGATGTCGCTGAAATCCGCGATCTGCGTATTAAAAACTACAAAGCCGGTAACC
CTAAAATCTGTGAAGAGTTTAAAGGCATCGAAAAAGGGAAAGGAAAGACTGAGAAATATGGTGAATTCTG
GGATAGCAAGAACTGCAAAGTCAGCCGTTCAAACGTAAAAGCCCTGTAATTCAGCCAGTAGAACGCACTC
CTCTGGAGTTCTTACGCATCAGACGCCAACAGACCGTGCTTATACCAGCACGGTCTGTTTCATTTCATCA
CCCTTGCTGCAATTCGGTAAACAGCGTGCGCTTCAGCGCCAGCTCAACGCCGCGCAGTTCCGCCAGCCCT
TTCAAGCGACCGATTGCCGAGTAGCCAGGATTGGTTTTCTTTTTCAGATCGTCCAGCATCTGATGCCCAT
GATCTGGACGCACAGGGATAGGACGACGATCGCCCGCCTTCTGACGCCGCAACTCTTCCGCCAGGATGGC
ATTAATGATCGCCACCATGTCCACATCCCCCTGCAAATGCGCCCCTTCGTGGAACGAATTGGGGTTCTCT
TCCCGACAGGTGGCACGCAGATGGGTGAAATGCACGCGATCGGCAAACGTTTCCAGCATGTCAACCAGAT
CGTTATCGGCACGCACACCGTAAGAGCCGGTACAAAAAGTAAAGCCGTTATGAAGGCTGTCAACCGTCTG
TTTCAGCCAACGCATATCGTCAATGGTGGACATCACACGCGGCAACCCAAGGATCGGGCGCGGTGGATCA
TCAGGGTGGATAGCAAGACGGAGACCGGCCGATTCCGCGACAGGCACAATTTCACGCAGGAAGTGACCAA
GGTGCTCACGCAGTTTGGCATGGTCGATACCATCATATTCAGCCAAACGACCACGGAATTGATCCAGCGT
ATAGCCTTCTTCAGACCCCGGCAGGCCTGCGATGATATTGCCGGTCAGGCGCGCAATATCCTCTTCGCTC
ATACCGCGGTAGTAGTCAGCAGCCTGTGCCTGCTCATCCGCCGTGTAATCGTTTTCAGCACCATTCCGTT
TCAGGATATGCAGTTCAAAGGCTGCAAAGGCAATATGATCGAAACGTAGCGCTTTTGAGCCATCCGGCAG
CACATATTCAAGATCGGTTCGCGTCCAATCCAGCACGGGCATGAAGTTATAACACACTGTATCAATGCCA
CACTGTGCCAGATTTCGCAGCGATTGCTGATAGTTGGCAATATGCTGTCGATAATTCCCCGTTTGGGTTT
TGATCTCTTCATGAACCGGTACGCTTTCGACCACCGACCACACCAGCCCTTTCGCCTTCAATTCAGCTTT
ACGCTTTTCAATCTCCTCAACCGACCAAATTTCGCCATTGGGGATATGGTGCAACGCCGTCACCACGCCG
GTTGCTCCAGCTTGTCGAACATCATCCAGTGAGACAGGATCGTTCGGACCGTACCAACGCCAAGTTTGTT
CCATACCGAGTTACCCTTTTTTGCCAAGTGAGATGGTTGTTTTCGTCACTTTTTTCATCAATAAATGAGG
AAAAGCCTACCTCACCGGTGCAGGCTGTCAAACGAAATGTGTAAATTGATTGACCAATTACACAAAAAAT
CCGTTTTTTGGACTAATAACCTGCATGAATAGGCAATGAAAATGAAAAAAACGTCAGGAATAGATCATTT
GGTCTGATATCTTTCTCTCCATACGCCAATATGATGTCGGAGAGAAAATCCACATAGAAAAGGGAATAAC
GGGGAAATTAAGATTCCAGGCGGGAAGGAACGGACTCGAACAGGTAGCCGTCAAAGGTCGGATCGTCCAC
ATTCGAGATTTCCAGCAGTTTAATTTTTACATTCTCCAGATGCTGCCACATCGCCTGACGCGCCATATTC
ACATCACGACGAGATACGGCCCGCAGGATCTGTTCATGATCGTCCAACCACTGGCGCTGATAGCTGAAAT
CATCGGTATGAGAGTGAATTCCCTGCCACATTGGACTGCGCTTACGCGCTTGCCACACCTCATACACCAT
GTTGGCTAAGACACTGTTTTGAGTGGATTGTGCCAACAGGCAATGGAACTGTTCATCAGCGCTTTCATCC
ACGCTGCCGTTCTCAAGCGATGCCCTTTCCTGTTCAATGGCCTGTCGCATTTTCACAATGTCACTTTTGG
TGGCCTGCATCGCGGCAAATGCAGCAACCTCACCTTCCAGCAGTTGGCGCGCCTGCATCAGCTCGAAAGG
GCCATAGCCGCTGTCGACTACGCTATCTTTCCCCTGCGCGGTCGGGAGTTGCATAACATAAACGCCCGAA
CCTTTGCGTACCTCAATCAGCTTTTCCAGCTCCAGCATGATCAGGGCTTCACGTACCACGCTACGACTAA
CGTTGTAGGTTTCAGCAATATCACGCTCGGGAGGCAAGCGATCGCCAATCTGATAGTTTCCTTTCAGAAT
TTCCGCGCGAAGATTGTCACCAATCTGCTGATATAAACGCATACCGCCATCCCTTTATTCAACATCGGCC
ATCGTAATATTGGCCTGACCAAAAGACAGAAAAAACGCCTAATTTGTCCGAAGTATAACATGAAGCCCCA
CAGCGCCGCACATTGAGCGCCATGCTTGCTAAATAATTTCAGATATAGTGTTGTCGAATCGCCATATCCC
ATTAGCTATCAGGTTGATGTCGCCAGCAGGCAAGGAGAATAAATGACAATAAACGTATTCCGGTTCGTTT
CGTGGCCAATCTGGAAACGGGTGATGGTAGGTTTGTTCGCCCTCGTGGGCGTGCTTTTTATGGTGGGGTG
CAACAGCAATCCACGTGATATGACACCATTAGGGCAACCATCATTCGAGCGCTATCAGCAGGAAACGGCA
CGCTGGGTAGAACAGCATCGCGCCTTCCAAACCACCGATAAACAACGGGAATTACGCTGGAATACCCCCA
GTGAAACCCGCCCATCGGGTCAACCTCGTAAGGCGATTTTACTGGTGCACGGACTGGGAGACTCCCCCGG
TTCGTTCATTGACATCACACCGAAATTGGTCGAACAAGGATTTCTGGTCAGAACCGTTTTGCTGCCGGGA
CACGGCACGCGCCCCTCCGACCTGCTGCACGTCACCGTTGATGACTGGCGCAAAGCGGTCGCCGAACAGG
CAGCAATCCTCAGTAAAGAGGTGGATGAAATCTATCTGGGCGGCTTTTCCACTGGCGGCAACCTGGTGCT
GGAATACGCGTCACAACACGCTGAAATCAAAGGGCTCGTGCTGTTTTCACCCGCGATTAAATCCAACGAA
AAATACGATTTCATGACGCCACTGCTGTCCGTATTTACCGACTGGCTGATGCCGCCACGCCCTGGTTATC
CTGAGCAGTTAGCGACCCGCTATATGCGCGTACCGACTAACGGTTTCGCCCAATATTACTATTCCAGCAG
CGGTGTTCGTTCACAACTGGCCAAAAAACCTTATGACAAACCAGTGTTAATTGTTCTGGCGGAGCATGAT
TCCGTCGTCGATACGACCTATATTGTCAACATGTTCGATACGCAGTTTACCAACCCGCGCAGTCGCCTAA
TCTGGTATGGCGATCGCCCTGCTGGGGTACATTCCTCACGAATTTTAGTGCGTACAGGTTCATTGCCTGA
ATGGCGTATCAGCCAGCTCTCACATATGTCGCTCCTATTTTCACCAGAAAATAAGGAATACGGCAAAGCA
GGCTCAATCGTTATTTGCGCCAACGGACAAACCAATAACGACTTGAAGGCCTGCGAGGATCGCAGCGCAC
TGTGGTATTCCGACTGGGGATATATAGAAAGTGGTAAAACCCATGTGCGCCTGACCTTCAACCCCTATTT
CGACTGGCAAAACCAGATTATGCTCAACGTATTAGACGCACAATAACCTTACCGAAAACGGGGCGTTGTC
ATCATTTGGTCATCAAGGGCGGGTATTTTGACGTAAAGATAAATTCGCCCAAAGATTAACCATGATCGCC
ATGCCCGTTCCTTGCGCCCGACCGCTCCTTCGCGGTACACCGGTGGCGCGAGATCTTTGCATTCCTCTGC
CGGATGTTTCTCCTGACACCGACAATGCCACCGTATTGCAGTTGTTCAGTAAAAATAAAGAATGGGTCAG
CCTGCCTGTCGTAGAGGATGGACGTCCTTTCGGCTTAATCAACCGCCATATTTTTCTCTCGCAAATGTCC
CGGCCTTTTTATCGCGAACTGTATGACAAAAAGAGCTGCATCGCGTTTATGGATAAAAATCCGCTGATTA
TCGATGCGCTGGCGTCATTGAACGACGTCGCCGATCAAACGGTGATCACCGGAGATAAATCGCTGACGGA
CGGCTTTATGATCACCGAAAACGGGCGTTATATCGGTATCGGACTCGGCATCGATCTGATCAAGGCCGTA
TCAGATATGCATCTACGCCAACATCAGCAGATCATGCAAAGTATCGAATATGCCAGCGTGATTCAGTCCG
CAATGCTAACAACATCAACGCAGGCGATGTCTCGTTCTCTGGCCGACTGGTGCTTAGCCTGGGAGCCACG
AGACTGTGTCGGCGGCGACTGCTATGCCTTTAAAACCTATCAAAACGGCTGGCTTGCCGCCGTCACCGAC
TGTACCGGGCACGGCGTGCCCGGCGCATTTATGACCTTGATCTTCGCTTCTGCGTTGGAACAAGCGCTGA
CCCAGCACGGCCCCATGCTACCCGCGCGGTTATTACAAGCGATCAACCGCCATATCAAAGACACGCTGGG
GCAACGTGACGAAACTCGCCAGCTTTCGACCTCTAATGACGGCTGCGACGCGATGCTGGTGTTCTGCGAC
ACAACGCGCAACACGCTGACGTTTTCCGGCGCACGGATGCCTGCATTTATGCTGCAAAATAGTACCGGGC
AACTCACGCCACTCCAGTGCGATCGAATGGGTATCGGCTATACCGAGACACCTTATGACTATCAGTGGTC
AAGCTACGAATTGCCGCTGCATGACAATGATATGTTTTTCACCACCACGGATGGATTGACGGATCAAATT
GGCGGAGAACGCAGGATTATGTTTGGTAAACGACGGCTACGAGAGCATCTCCAACACTATCAAAGCCAAC
CCATGCGTGAGCTGGCTAACCAATTGCTATCCGCACACCAGATCTACCAGGGCGATCAGACCCGACGAGA
TGATTTAACCTTTTGGGGCTTCCGACATTGTTCGACTTTTGTTTAATCAGGTAGGCAGAATGATGCCAGA
CATCAAATACACCGAGTTTTTTTCGCCCTCTCATCAGCATGACATCACGCTGTATTACGTGGGCTATTTT
TCACAAAATATCATCAGTTCACTGGCTGAAACCATGAGGCTACAACTGGAGAAAAAGCAGCTTCCCGCCG
GTATCCGTCGCAGACTGTTCTCCACATTCGTGGAAATGGTACAAAACATCACTCGCTATTCCGCCGCACA
GTTAACTGCGCTTGATCACCCCGTTGAGGTACGTCATGGCTCCGTGTGCCTGGGTTACGAAAATGGGAAA
TATTTCCTGTTATGCGCCAACCCGGTAAGCCCCGACGATGTAGAGAAGTTACGCGGGCGTCTTGAACCAC
TGCGCGGGATGACGCTTGATGAAATCCGACTCGCCTACAAAGTCTCTCTGCGCGATGAAACCCCGTCATC
AAGCAAAGGCGCAGATATGGGTCTGTTGACCGTCGCACGTGATGCCAGTGAGCCACTCCAGTTTACGTTT
CGGGCCGACGCATCAACGGGGCTATCTACGTTTTATCTGAAGGCAATCATTTGACATGAAAAATATAACG
ACCCTAAGCAACCTCCATATTTCGGGGACATCCTGTACCCCGGCAGTTGATTTTCACTTTGACACACACC
GTCTTTATCTTTCCGGCGAATCTTATCCTGAGAATGCTGCGGCGTTTTATCGTCCGCTGCTCACCGAGAT
TGAAGCCTATCTACACAAACTGACGATCTGCGCAGAAACCATGCCACCGGATGAGACTCAGCCAAGCATC
GAAATACATGTTTCCCTGATTTACTTCAACAGCTCCAGCACCAAGATGCTGTTCAGTTTGTTCAACCTGC
TGAATCAGGCTGCGGAACAGGCGTTATCGATTGCGCTGTATTGGTATTACGACAAAGACGACGATATTGC
GGAAGAATTTGGTGAAGAACTCCATATCGACTTCCCTGCCCTGACCTTTCACAGCACGATTTTGAGTGAT
AACCATGAGCACAATTGACTTGTTTACACCGGAATACGACATTCTGCTCGCTGCGCGCAACATCGCTAAC
CAGCAGGAAAGGCCTGCTGAAGTCTATCGTGACACGCTGCTGGCATTAACCGACCATTACCAGCGACTGG
TACGAGAGTCACACCGCCTGATTTCACGCAGCGATCGGGCTGAGAAGGAGTTGAATCGCCTGAACGCGCA
GCTCAACCAGTTGGCGGTCGAGTTGGAATACAAAGCCAGCCACGATCCATTGACCAGCGTGTATAACCGC
GGTGCGATTATTGAACGCATCAACCATGCGCTGGAACGCAACCAGGCAGCACTCATCGTGTTAGATATCG
ACCACTTTAAACAGGTGAATGATACCTATGGCCATCCGACGGGCGATGCCGTGATCTGCGATCTGGTATC
ACGTGTGCAACACCTCCTGAGTACGACAAACAGCATTGGCCGCGTGGGCGGTGAAGAGTTCACCATTCTG
CTGGAAGGGTACACACTCATGCAGGCCGTCGCCCTTGCCAGCCAACTCCATCACGATCTCAACAGAATGC
CGCTCAGCGTACTGCCACAGCAGCGCGTTACCGCCAGTTTTGGTGTCAGTTGGGCACCGCAGAAGACCCG
TTTCGATGCGCTATACGGCGCGGCGGACATTGCGCTTTATAAAGCCAAAGAAAAAGGAAGAAATAGGGTG
GAGTTTCAATAAGTCGTAGGCTGAGCGATTGCCGTCGCTCTGGCTCACGACCATAATAGTGGGTATTGGC
TCACCCGAGACACATTCCCCTATGCGATTCGATTTAACCGATCTCCGACTGTTTCTCAATATTCAGAAAG
CAGGCAGCATTACCGGTGGTGCAGCGGCGTCCAGTCTGACCGTACAGGCCGCCAGCGAGCGAATCCGGGG
GATGGAAGAGGAACTGGGTGTAGCGTTATTGCTGCGATCAAAGGCCGGCGTTTCGCTCACCGACGCGGGA
TTTTCGCTGGCACATCATGCCCACCTTATCCTGCGTCAGGTAGAACATATGCGCAGCGAATTACATCAAT
ACGGCAAAGGGCTGCGCGGTCATATCCCCCTGTTGTGCAACTCTGCTGCACTGAACGAGTATTTGCCTGC
TCTGCTGGGGCAATATCTGGTGGCCTGCCCGCAGATATCCGTGTCAGTGAATGAAAAACTCAGCCGCGAT
ATCGTCGATGCCATCCGCAACCAAACCGCCGACCTCGGCATTGTGGCCGACTCCGTTACACTCGACGGTT
TAGAAACCCGACCATTCCGCCAGGATGAACTGGTCGTTGTGGTTCCTCAAACCAGCATCTGGTCAGGGAC
AACGCAACTTACCTTTTCCGCCATCTCTGACGCCGAATTCGTCGGGCTCAGCGAAGGTGCTGCGTTACAG
GAGCACATCGATGAACATGCCAGAAAGCTGGGAAAACGTCTGAATTATCGCGTGCGTCTTGCCAGTTTCG
ATGCCGTCACGCAGGTGATCCACAGCGGTATCGGCATTGGCATTCTTCCGCGACATGCTGCACAGCGCAT
GATGGCGCGGCTAGAGATTCACACGATTCCGCTGTCAGACGAGTGGGCAACGCGCAATCTGGTTATCTGC
GCTCGACAATTTTCCACTCTTCCCGGCTATGTTCAGGATTTCGTGACTTTTATTACCGCAGAACATACGG
ATTAGGCCAGCCCGCGTAGCGCCATGTATCCACCCAGCGCAATCAGCCCGATAAAGAAGCAGCGCCGGAA
AACCTGTTCGCTAATAACGTGGCGCAAGCGCTGTCCAATTATCATGCCCAACAGAGCAGGAATTAGCACC
AGCACCGACTGCCAGAGATCGACACTCTGTAGCCCGCCTCCCTGCATCAGTTGTAGCGCCAGTCCCAGAG
TAGAGACGGTAAACGCCAGCCCCAGCGCCTGTACCAGATCGTTTTTATTGAGCCGCAGGCATTGTAGGTA
GGGCACGGCGGGAATCACGAAGACCCCCGTTGCCGCCGTGATTGCGCCCGTGAGGTAGCCCACCAGCGGC
GAGAGCCAAATTTCATGACGACCTGGCTGCGGCAAGGTGGTTGCCACGATTCCCCATAGGCCGTAGACCA
CCAAAATGCCGCCAAGCGCCGCGCTCGTCCATGACGATGATGACGTTAGCGCAGGTAGCCCGTTCCATAA
CGTCCCAATAATAATGCCGACAAATAGCGTCCAAAACCGCTTAATCAGACTGAAAAAGGCAGGGCCGCAG
ACAAGCTGCCAAATGTTGGTCACCAGCGAAGGCACAATCAGTAACCCTGCCGCGCTGGCTGCGGGCATCA
CCAGCGTTAGCAGGCCCATGGCGATCGTTGGTAATCCCAGGCCAATCACACCTTTCACCACGCCAGCCAG
CAGGAATACCACCATCATCGTCGTCATTTATCGCCTCGGTTTGTTGCGTCATAGGAAGAACTCTACGCAG
GAATAGTCCAATGAGGGCACTACTGGTGTCTATGCGGATTGTATTGAGGGTGATTCAGGGAAAATTGGAG
ATAAAGGGAGGATTGAGAGTCTTGGAGTCACATCTTTATGCATAATGCATATGCATTATGCAGGCTCAGA
GGCCGTTTCGTGCGCCACAATATCGTTATTTTCATGCTACCTCGTAGCACGCGCCCGACTCAGGGCGCTC
AGTCGCCGCCGCCCTGCGAACCCTGGCTTCCGGCTAAATTATGTCGCTACGCGATGCCTTCGTCGGTATC
AGGCTTAACGGACCGCTTGCGACACGCTCCCTGCGTGGCGCAAGCTTGAGCCGCGTCCATGCGGCTCATC
CTAAGCCTGCTATCTCCTCAGCATAATTTCTTACGCCGGATAACGGCAAACCTCACTTACGTCCCTGCAT
TATGTAAGAGACAGCCCCTGAGAATGGGGCTGCCACACCAAGCAGATATCTTAGTCACGCTGGCCTTAGC
GTGCGCGGCCTACCGCTTCACCAAGCTGCCATACGGCCATCGCGTAATGCGTGCTGTGGTTGTAGCGCGT
GATGGTGTAGAAGTTCGGTAAACCGTACCAGTATTGGTAACCCGTCCCAACATCCAACCGCAGCAGGCTG
GCTTCACTGTATCCCGCCAGCGAATGCTGTGGCATTAACCCTGCGGCCTGAAGTTCAGTGAGCGAGTAGC
GGGTATTAAAACCGTTCGGGAGTAGCGGTGCCTGACCGTTTGCCTGCACCGCGACAGGCGCGCCCTTCAC
CCAGCCGTGCGCTTTGAAATAATTGGCTACGCTGCCAATTGCGTCCACCGGGTCCCACAGATTGGTATGC
CCGTTGCCATCAAAATCCACCGCGTAATTCTTGAAGGATGAAGGCATAAACTGCCCGTAGCCCATCGCAC
CAGCGTAAGAACCACGCAGGTTGAGCGGATCGTTGCCTTCCTTACGCGCCATCAGCAGGAAGGTTTCCAG
TTCGCCCGCAAAGTAATCGGCACGTCGCGGGTAATCAAACGCCAACGTTGCCAGTGCATCAATGATGCGC
GTTTTCCCCATTACTCTGCCCCAGCGGGTTTCAACGCCAATAATACCGACGATGATCTCAGGAGGAACGC
CGTAAATATTCTGGGCACGCTGTAGCGCATCCTGATATTGATTCCAGAACGCTACGCCGTTCTGCACGTT
ATCTGGCGTAATAAATTGATTACGGTAGCGGTTCCAGGCACCGTTCGGCCCTGAAGGGGGTCGAGATGTC
GGGGCTTGCTTATCCATCAGACGGATCACCCAGTCCAGACTTTTCGCCTGAACCAGCACATCATGCAATT
GCTGGCGATTAAAACCGTGCTCCAGCACCATTTTATCGACAAACCGTGCAGTGGCTGGGTTAGTCGCAAA
ATCGCCGCCTAGCGGATGGACATTGTGTGCAGGTTCAAGCAGGAAACCGCCTTTGAAAGGATTACCCGAA
GGGGCTTCTGCAGGAGGGGGGGCTGGCTGACTGCTACAGGCAGAGAGCAAAACGAGCAGAGGGAGAAAAC
GAACCAAATGACGCATCAGATATCCGTATAGCCAGGTAAGAAATCAATATCAGCTATGGTAAAGGATTGT
CTGATGTGAAAAAACCAGCCAGAGATGAAAAAATGCTGCGCGCCAACCAGAGAGGAGACTGACGCGCGCG
TCATCACACCTGAATCAGTTTTTCTTCACAAATTCAGATTTCAGCTTCATCGGACCAAAACCGTCGATTT
TACAATCAATGTTGTGATCGCCTTCTACCAGGCGAATCCCTTTCACGCGGGTGCCAATTTTCAGTGGGGT
CGAACTGCCTTTGACTTTCAGGTCTTTAATGACCGTCACCGTATCGCCATCCGCCAGCAGGTTGCCATTG
GCATCTTTTACCACTAAAACGTCATCCTGCGCCGCCGCATCGCCTGCCGCCGACCACTCATTCCCGCATT
CAGGGCAGTTAAGCATTTCGCCCTCTTGCCAGGTATATTCAGAACTGCATTTCGGACAATGAGGTAACTG
TTGCATGATAAACTCCTGAAAAATTCACAATAAAAAAGCAATAAATATCATTAGGTAATCACCCTATTTC
CGATATTTTACCTTTTTATACCTGTTTTTGATAGTGAAGCTGAGTTTATCGCGACTTTACAGCCCGTCTG
ACACCGCTCCTCGCCTTGCTGCCAGAAACACAATTAATGCTTCTTGCGTAAGCGCTTTGGAATACAGCCA
GCCCTGTGCATAGGCTACACCAAGGCTTTTCAGGTAGGTTTCCTGAATCAGGGTTTCGACACCTTCGGCA
ACAATTTGTTGGTTAAGGCAATGTGCCATGCTGACGATATGAGACAGCACAATGTCGCCTGGTGAATGAT
TATTAATATTCCAGACAAAAGATTTGTCAATTTTAAGCTTATTGGCTTTGACCCGTTCAAGATACGACAG
CCCGGCATATCCAGTACCAAAATCGTCAATGGCAACATCAATGCTTTTCTGTTGGTACAATTCCACCATC
AATCCGGCCTTTTGTGGTTCGATCATTGATGACTCGGTTAATTCGACATTGATATTCGTCCCTTCAAGAC
CGTGTACGGCAATATACTCCACGAGATAATTGAAAATGGAAATATCTTCAAATTCCGCGGCCTCAAGATT
GATAGAAACAAACATCTCAGGATAACTTTTCTTCAGCACGCAGGCCGTTTGTAACGCCTCATCAATGACG
TATAACGTCATTGCTTTCATCAACCCTACCTGACGAATCATGGGAATAAAAGAGTCCGGCATAATTACGC
GCCCGTCCGAATGACACCAGCGAATCAACGCTTCACACCCCACAACCTGGGCGGTATTCAGTTCAATAAT
CGGCTGATAATGCAATTTGAACTCTTTTTGCTTCAGTGCCTGATTAAGAACATAACGCGGACTCTGGATA
GTCAGTGTTCGCCGAGAGATCAACGTCGAAAGCAGTAGGGAAAAGAGGAAAAAAAGGGGCAAAGAGGAGA
AAAAAATTGTCAGATAACGGGTAGTACTCACGGGTTTATCTGCGCTCACCACCAGAGCAAGATTGCTGTT
TGCTAGCGGTTTTAGAACATAATATTTACTATCAATATAAAATCTATCGGCTCGATTTTCTCCCGTTATC
AGGCGAGGGAAAACGCTACCATCGATCGAATCCGACAAGATAACCTGTCCATTCTGTTTTTTTCTTTCCA
GCAATGTACATCGGATATTATGGCTATGGGAGGGAATATCCAGAAATGAACGCGGATTTAACACGACAAA
ATGATGCGTTGCGCCAACATAAATCATTCTCTTATTACGGTTCAGCGGGCTTTCGACATTATACCAAACG
CCATAGACGCTTTTATAAACAAAATCGGGTTTGGGAAGAAATAAGGTATTAATGTCGTTCAGCATCGAAG
AACAACGCGGCCGATTCCCATCGATATAGACCACGTCCTGAATATAATCATTATCGTAAGCCACCTTGCG
TAGCATATTCAGATGAGGATCCTCGCAATAAGGCAAACGGTATTCTTCTAACTTATCCAGCGCGGAGGTC
GCCTGCGCCATTATTTCGCCAGCGTGTTCAAGCGTGAGAGTAGAAAACGTCTCCACATCCTCTTCAAACT
GTTTGAGTTTGAAAATCGAGTGGACCTCAAGTACCAGCGCAAAAAGCAAAGCTAGGATAAAAAATAGGCT
GAAAAATAATAAGAAAAAACCTTTCTTAAAACAGAGCGTTTGAAAACAAGCTAACAGGTTCTTTCTCATA
GGGAAGGCGACGTATCATCATCACGAGAAATCCAACATAGCACATAACCCTTCCCGACAATGTATGGATA
TCCTAAATAATTATGATTTCAAGGCCTTGATAACAGGATTGCCAACCGCATGTTGGCTTAGCTCGTTCTG
CTATTCCGCGATCCCAAGGTACTGATTACAGGATCGCCGTCTTCGCTACCGGAGGCGCTAAGGAGGAATG
ATAGGGGATTAACATCCTAAACTTGGCACATAGTGTTGAAATAACCATCACGGCGATGGTTATTTCAACA
TCACTTATTTCGTCAGCAAGGGCGTAATGCTGGGAAAGTCAAACGCCTCCTCGATATCTTTCCGCGTCAT
ACGACAGGCTTCAGGATAATGCTCACGGTGAGTGCGCCGCAGCGGTTCAGTATCACGCCAGGTATATAAA
CAGCATTGGCACTGGTATACCGTCCAGATCCCTTTCACTGGCGATGTTGCCATTACTTCAATCTGCTCAT
CGGCACAACGTGGACAAATCATATGTCACTCCTTCGTTATCGAGTCGCCAACATGGCAGTCAGCTTTTCC
ACCCAGGCTTTGGCTTCAGGCAAATCTTTCACGGGCTGGCTATAGTGGCCACGGATATCCGGTGCGACTG
GCGTGGTGGCATCAATGAGCAGTTTGTCGGTAATACCCGCCGGGCTTGAACTCGGATCCAGCGCCAGAAC
CGACATATTTGGCAGTTGAACCAGATCGCCAGCAGGATTCACTTTCGCAGACAGCGCCCACATGACCTGA
GGAAGATTAAAGGGATCAACGTCTTCATCAACCATGATGACCATTTTCACATAGCCCAGGCCGTGCGGTG
TCGTCATGGCGCGCAACCCTACCGCACGAGCAAACCCTCCGTATCGTTTTTTGGTAGAAATAATAGCCAG
TAGTCCATGGGTGTACATCGCATTAACCGCCTGTACCTCTGGAAACTCAGCTTTTAATTGCTGATAGAGC
GGTACGCAGGTTGCGGGGCCAATCAGATAATCGACCTCAGTCCAAGGCATGCCAAGGTACAGAGATTCAA
AAATCAGTTTAGAGCGATAAGATACCTTATCAATTCTGACTACTGGCATATTACGGCCACCAGAATAATG
CCCAGTGAACTCTCCAAACGGCCCTTCAATTTCACGCTTACGGCTTTCAATCACCCCTTCCAGAATAACT
TCTGAGCCCCAGGGAACATCAAAACCGGTAAGCGGCGCAGTCGATATAGGATAAGGGCTTTCACGCAGTG
CACCGGCCATTTCATATTCCGATTGATCATATTTCAGCGGCGTTGCTCCCATTAGCGTAATAATGGGGTC
GTTACCGAGAGTAATCGCAATGGGTAAATCCTCGGCGCGCTCTTCTGCTTTACGAAGGTGCATGGCAATA
TCGTGCATCGGTACTGGTTGCAGACCCAACTTACGTTTACCCTTCACTTCCATGCGATAAATGCCGACAT
TTTGCTTGCCAAAATGCTCAGGATCGTCGGGATCGCGTGAAACAACGCAGGCTTTATCAAGGTAGAAGCC
GCCATCAGCATCATTTAAGCGGAATAATGGCAGAAGAGAGAAAAGATTGATGTCATCCCCCTCTAATGCA
TTTTCTGCCCACGGTGGGTTCTCACGTCGTTCTGGTGCGACAGGAAAATTATCCCAGCGGCGAATGAACT
CATCAATTTGCTGTTTTACCGGCGTATTCCCCGGTAGTCCCATCGAGATCGCATGATTCGGCCATGAACC
GATTGTGTTCATCACAACGTGCGCCTCAACAAATCCTTTGATATTTGTAAAAGAAAGCGCAGGTGCACCT
TCCCCGATACGTCCCGCAGCATTGGCGGCGGCGGCCAGATCGGGTTCAGCCAAAACTTCCTCATTGATGT
GCAGCAGTTGACCACTTTCATCAAGTGCTTTTAAAAAGCCACGTAAATCATCAAATGCCATACTCAGATT
CCTTTCTTCCGAATGTGTTGCAGAATAATTAGTCTAGTTGCTACACACGATGCTGCAAGAAACTTGCGAG
TCTCCTCGCGCCTCCGATCAATAGTAGAAAAATCGGATACGCATCCTTATCTCAGTCTGGTAACGTCACT
CTGGCGCAAAATAACGACCAGCAATGGTAAGATAGCGCACTCGTAGGTGATGTTTTTCATCTGTCAGTCA
GTATACTTCTGGCATTCCATTTCAATGCTCAGGTGGCGAGCCATCAGCAAGGTTTACCATTAAGCCCAGT
GCCATCACCTGAACGAACAAAAGCGTTAAGACTGAGTAAAATCAATATGAATGAAGCCACAGAGAAGGAC
TTCACCGCCCACACGCCGATGATGCAACAGTACTTTAGGCTAAAGGCAGAGCATCCAGAAATCCTGCTGT
TTTACCGCATGGGCGATTTTTACGAGCTGTTCTATGACGATGCCAAACGGGCTTCTCAACTGTTGGATAT
TTCGCTGACGAAACGCGGCGCTTCCGCAGGGGAACCTATCCCGATGGCGGGCGTTCCTCATCATGCTGTT
GAGAACTACCTCGCCAGGCTGGTACAAATGGGTGAATCCGTCGCGATCTGTGAACAGATCGGCGATCCGG
CCACCAGCAAAGGTCCGGTAGAACGTAAAGTCGTGCGTATCGTCACGCCGGGAACCATCAGCGACGAAGC
CCTGTTGCAGGAAAAGCAGGATAACCTGCTGGCAGCAATCTGGCAGGACGGTCGGGGATTCGGTTACGCC
ACGCTGGACATCAGCTCTGGACGCTTTCGCGTAAGTGAACCCGCCGATAGGGAAACCATGGCGGCCGAGT
TACAGCGCACCAATCCAGCAGAATTACTCTACCCAGAATCCTTTGAGTCCATGGATTTGATCGAAAATCG
TCATGGGCTCCGCCGTCGTCCACTGTGGGAATTTGAACCCGATACCGCACGCCAGCAGCTTAACCTGCAA
TTTGGTACCCGCGATCTGACCGGTTTTGGCGTAGAGCAGGCGAAGCTCGCGCTACGGGCAGCAGGATGCC
TGCTGCAATACGCGAAAGACACACAGCGTACCTCGCTGCCGCATATTCGCGGCATTACAATGGAACGCCA
ACAGGACGGCATTATCATGGATGCGGCCACACGCCGTAACCTTGAACTGACGCAAAACCTGTCAGGCGGC
GTAGAAAATACGCTGGCTGCCGTACTGGACTGCACCGTAACGGCAATGGGCAGCCGGATGCTGAAGCGCT
GGATTCACATGCCTAGCCGTGATATTGACGCGCTCAAACAACGCCAACAGGCCATCAGCGCGTTACAAGA
AATCACTCCCGATCTACAGCCCTACTTGCGGCAGGTCGGCGATCTGGAACGTATTCTGGCACGCCTTGCT
TTACGCACGGCACGCCCACGCGATCTCGCACGTATGCGCCATGCTTTCCAGCAGTTTCCCGCTATTCGCG
AACAGCTTTCGCCATTGGAGGCCGATTCCGTTCGCCGTTTGGTCAGCCAGATTGGTCAATTTGACGAACT
GCGTGATTTGCTGGAACGCGCCGTTGTCGAAGCACCGCCTGTGCTGGTACGCGACGGCGGGGTCATCGCA
CCGGGCTACCATGCAGAATTGGATGAGTGGCGGGCGTTAGCTGACGGTGCCAGCGATTATCTGGACCGTC
TGGAAATTCGCGAACGTGAAAAACTGGGGCTTGATACGCTGAAAGTCGGCTTCAATGGTGTGCACGGCTA
TTACATTCAAGTTAGCCGAGGCCAGAGCCATCTGGTGCCGATCCACTACGTCCGTCGCCAGACGCTAAAA
AATGCCGAACGCTATATCATTCCTGAACTAAAAGAATACGAAGACAAGGTTCTGACCTCGAAGGGTAAGG
CGCTGGCGCTGGAAAAAGCACTCTACGATGAGCTTTTCGATCTATTGCTGCCTCATCTGGCAGAGCTTCA
GCAGAGTGCAACAGCGTTAGCCGAGCTGGATGTACTGGCGAACCTGGCCGAGCGTGCCGATACGTTGAAT
TACATCTGCCCAATGCTGAGTGATAAACCCGGTATCAAAATCACGGGCGGTCGTCACCCTGTCGTCGAAC
AGGTGCTGCGTGAGCCGTTTATTTCGAACCCCCTGTCGCTATCGCCACAGCGTCGTATGCTGATCATTAC
CGGCCCCAACATGGGAGGTAAAAGTACCTATATGCGTCAGGCTGCGCTGATTGTATTGATGGCGCATATC
GGCTGCTTTGTGCCTGCGGATCTGGCAGTCATTGGCCCCGTCGATCGCATTTTCACCCGCGTAGGTGCCG
CGGACGATCTGGCATCTGGCCGTTCGACGTTCATGGTAGAAATGACGGAAACGGCCAATATTCTACACAA
CGCCACGGAAAACAGTCTGGTGCTGATGGACGAAATCGGCCGCGGCACCTCAACCTATGACGGTTTGTCG
CTAGCGTGGGCCTGCGCCGAAAATCTGGCGAACCGCATCAAAGCCATGACGCTGTTTGCAACACACTACT
TTGAGCTGACTACCCTGCCGGAAAAAATGGAAGGGGTGGTGAATGTCCATTTAGATGCTCGCGAACACGG
CGATACCATCGCCTTCATGCACAGCGTACAAGACGGTGCCGCCAGCAAAAGTTATGGCCTTGCCGTTGCC
GCACTCGCGGGTGTACCGAAAGACGTGATTAAACGTGCACGTCAGAAGCTGAAGGAACTGGAAACGTTAT
CGAATAATGCGTCATCCAGCCATATCGATGGCGCGCAACTGGCGCTGCTGAACGCTGATGAACCGTCACC
AGCGATGGAAGCACTGGAAGCCATCGATCCCGATGCGCTCACGCCACGTCAGGCGCTGGATTGGCTTTAT
CAGCTAAAGAAAATGCTCTAACGCGAGTCAGAATCGGGAACACCGATAGCAAAAAGGCACTGAAATAGTG
CCTTTTTTTCCAACATCACGTTAGTCTATGAATCGCAGTTTAGCTCTGCGTTCATCAAAGCTTTATTGTT
ACCATCAGGCACCACGGCCTTAATCATTTGCCCCTCTTCCATCGATGGAATGATGGCAAAATGAGCAGGG
AGAAGAAGCAGTACCGCCTGGCCGGCTGTACTTCTTATACGAAAATATTGTCTTTCCAGCTCGGCACTAT
CTTCCATCACGAAGGTTTTTCCCGTCGCACAATCCGAAAACGTCGCGACATCCGCCATATAGCGGTACAT
CCCCTTCATCAGCATAGGCGTCTTTGGCAGCGGTTGTTCGGACACCGTTAATTGACGAGGAAGAGGCGAA
TTGATGGGCAGCCCCTGTTCATCCAACAGTTCCAACCCTTTAACAACCGGACGGAAGTAATGTTTTTCGC
CTGAACGTTCCGTCAGCACCAGTTTATCTGCCGTGCGACGCCATTGACCATAAGAAGAGAAAACGTTCTC
TCCTGGTTGGGTCGTTTTATACTGCTTAAGCAGTATAAATGTCCCATCTTTTTCCAAAAATAGTGACGTA
TCAACCCCTTCGCAATCCGCACAGGGTAAAACACCGCGATAACTTTGTGCCATGGGCGTAAGTGGCTCTT
CCTGAACTTGTGAACGGGTATGACACCCGATCAACCCAGAAACTCCCGCAATCAACAGCACACTGATAGC
CAGTTTTTTCATCATTATTCTTCTGTCCCTCTGTCCTGTTTTCCCGTTCTTACTCAATACGCTGTAACGT
CCCCAACATGTCATCATCCCTGAGTCTGAGGAATTTTCCACTCAGAAAATGCTATTTCAAGACTATTCTT
ATCGTCAGACAACCAGATCGTGCCGTCCTGGATCGTTGCCTGTAATGACATGGTGCGCTGAACCAGCCCG
GCAAGCTGAGCCAGTTGGTTGTCATCTAAAAAACGGATCGCCAGATTTTTGTACCCGGAGACCTTATTCG
ATATCGCATTCCACCACACCTGTGCCGCACGCTCGCTGTAGGCATACAGCACCACGGCACGGGACTGGTT
GCAGGCTTTCTTGAGCCGCTTTTCATCCGGCAGGCCTAGCTCAATCCACAGTTCCAATTCCATCGTATCA
TTACGTCGCCAGATTTCTGGCTCGTCATCTGCGCTAAGCCCTTTAGTAAAGCGCAAATTTTCATCCGCAT
GACAGATCCACGCTAAAAGCCGCAACATCATGCGTTGCTCAGTTTCAGAGGGATGCTGCGCTATCGTCAG
GTTCGCATCGTGGAAAAAATTCCGATCCATATCGGCAATATTGATTGCTGCTTTGTAAACCGTTGCTTTT
AGTGCCATCAGTGACCTCGTTTTTATTCCCCCCTAGTTTACTTGAGTTAGCGTCATCCTCACAGTAAAGG
TGATATCCGCCACGTAACCGATAGATTAGGTCTCTAAGGACTACTGATATCCTGTTAATGCCTATGCTAT
AGTCGGTTTGATAAATAGAGTTTATCTTCGTAGGCTTACAACATCGCGCGCACAACGAGTGATGATGCAT
GAATATCTACCGAGCTAAGCTTTTAAGGGAGGATATAGTGCAAGAATACTGTGAATTAGTACGTCGCTTA
TACGCAGAGATCGCCAGTGGCGATCTGGGCTATATACCCGATTCGCTGGGTTGTGTTTTGAAAACCCTGG
ATGGCATTGCTGCGAATGAGGCGCTGCCATCCTCCGTCAGGGAACAGGCCGCTTTTGCCGCCGCTAACTT
ATTGGTGAGTGATTATGTCAATGAGTAATGAATATCAACCCATCAACTGTGATGATTACGACAGCCTGGA
AGCCACCTGTCAGCAGAGCCTGACGCTGACGCTGGAACTACGTAATGGTGAAGTTGTGACCGGTAAAGCC
AGTGACATGATCTCACGTAAGCAGATCGAATATCTGGTGATTGAAGCCTCTGGCGCAACACGCGAACTGC
GTCTCGACCACATCGTCAGTTTCAGCCATCCTGAAATCGGGAAAATCGTCGTCAGCGAATCCTGACAAAC
CTCCCCTTTCGTTTAGCGGCAAACGCTGAAGAAATGCTTCACAAACGGACAACGCAGCTTGTCCGTTTTT
ATTTTGAGCCCAGCCCGCATCAGTTTTTCCCCTAGGCTTATTTTTCCCACGTAATGTGCCACACAGGCTG
ATGTTCTCTCACCTGCCCTTCTTGCGTTACAAATCGCCCAATGGCAGCAATCAGTTGCTCGTTGTAGAAC
ACCAGCGGCGTCCGGTCACGCCACCAGGGCGGAACATCCAGCTCCTGCCAGAGTTTCTTGATTTTCCGCC
CGTGTGCTCTGCCAACAATATGCACGGTTCCACTGGTCGAGAAACGAATACTCACCACTTCACCATTTTC
CGGTGCACGAACCGCTATCCCACCATCGGTCAGCAACAGCATACCCAAGTTGTCAGGGAGAGATAGCGGG
CATGACGTTAGTTGCCACGGCAGAATGCGGTCTTTTAGCGACGGCATCAGCGGTAGCAGGTAAAGATGTT
GGCGAAAACGACGGATCTGCATCTGATTCAACTGCAATACAGGTTCCGCATCCTGACGGCTCGTCGCAAC
CTCATCCCACAGCCGTTGCAACTGCTCGCGCGCAGGCATAGTCGTCCCTTGCTGCGCCAGCCAGCGCCGC
AGTAGCGCAAAGCGCCGCACCGGGCTTAGCGGCAGCAGACCGTCAATACTGATCGCACCGTCCGGTTGAC
ACAGCGCCAGCAGTGATTCTTCCAGCAACTCGTCGAGCAATTGTTCCTGTTCGGCACAAAGCTGGGCGCT
ACGCGCCACGGCGGAAGCGAAATGCGGCCAGCGCTGCGTCAGTCGCGGTAAGATCTGACGGCGTAGAAAA
TTACGATCAAAACGCTCATCCTGATTGCTGTCGTCTTCAATCCAGTGAAGCTGATGCCGCTGCGCATAGG
CTTCCAACTGGAGACGGGAAAACCCCAACAGCGGACGAATGAGGCGATAATGACCTAGCGTACTTTGCGC
TGCCATTGCAGACAACCCGGCAGGCCCGCTGCCGCGTTTAAGCGCCAGTAAAAAGGTTTCGTTCTGGTCA
TCAAGGTGCTGCGCCGTCAACAGCGTTTCCCCTTCTTGCAGATGTGCTTGTAGCGCCCGATAACGCGCCG
TTCTGGCCGCCGCTTCAATACCGCCGTTCTGCGCCTCAACCGTCACAGCCAATGAGGCAAACGGCACCTG
CCAGTGTTCACACTGCTGGCGACAATGTTCAGCCCAGCTATCTGCCAGCGGATTTAAGCCGTGATGGATG
TAAGCCGCGCGAATAGCCAGCCCAGAGCGTTGACGCGCAGCCGCTAGCAGATGCAGCAACACGCTGGAGT
CCATACCACCACTGTAGGCCAGCAGGATCGACCCGCACCCGGCCGTTTGCGTTACGATAGTCTGGAGCAA
TCCATCGTCAGGTTCAGTGCAGTTCACGGCATCAGATCTCATACAGTTCTAAGGGCAAGCCGTCAGGATC
GGAGAAGAACGTGAAGCGCTGCTGCGTTTCAGGATCGATCCTTACGGGTTCGCAGGCGACATCAGTCTGC
ATCAAAGAGGCAATGGCCTGTTCAACGTCCGCCACGGCAAAAGCCAGATGACGTAGACCACATGCCTCCG
GCCGACTGACACGTTCAGGTGGATGTGGGAAAGAAAATAGCTCAATGGTGTAACGCCCATTCAGCGAGAG
ATCCCCTTTCCACGACTGCCGCGCTGCACGGTAGACCTCATGGTTTAGCGTGAATCCCAGCACATCACAA
TAAAATGCCTTGCTGCGTTCATAGTCAGAGGCAATTACCGCAATGTGGTGTACATCGAGCAATTTCAGCA
TTGTTTTCCCCTCATAGCAAAAAATCCGCTGTCATTGCTGACAACGGATTTTCAGAGTAACGCCAGAATA
GCCTGATTGATGACACTGTAATCAATCAGACAATCACGTCATCAGCAGTAACCATAGTTCATCAGACGCT
GATAACGGCGGTTCAACAGTTCTTCTTCCGTCAGACCATCGAGGTCGAGCAGATCGGCCAGCAGTTGCGT
TTTCAGTGACTCGGCCATTACCGGAACGTTACGGTGCGCCGAACCCAGCGGCTCAGGGATCACGGTATCG
ATCAGTTTCAGCTCTTTCAGGCGCGGCGCGATAATGCCCATGGCTTCAGCCGCCAATGGTGCCTTGTCCG
CACTCTTCCACAGGATGGACGCACAACCTTCCGGTGAAATAACAGAGTAGGTGCTGTACTGCAACATGTT
GACCTTGTCGCCCACGCCAATAGCCAACGCACCACCGGAACCACCTTCGCCGATAACGGTACAGATGATT
GGCACACGCAGCGTCGACATTTCACGCAGATTGCGCGCGATAGCTTCAGACTGACCACGTTCTTCTGCGC
CCACACCCGGATAAGCACCCGGCGTGTCGATAAAGGTGATAATCGGCATCTTGAAGCGATCGGCCATTTC
CATCAGGCGCAGCGCTTTGCGATACCCTTCCGGTGCAGGCATCCCGAAATTACGGCGAATCTTTTCTTTG
GTTTCACGTCCTTTCTGATGACCAATGATCATCACCGGACGCCCATCCAAACGGGCAATCCCGCCGACAA
TGGCTTTGTCATCAGCATAGGCACGATCGCCCGCCAATTCATCAAAGTCGGTAAAGATGTGCTTAATATA
ATCAAGCGTATAAGGACGTTGCGGATGGCGCGCTAATTGCGCAACCTGCCAGGCACCCAAATCGGCGAAG
ATTTTGCGCGTCAGTTCAACGCTCTTCTCACGCAGGCGCTGGACTTCTTCGTCCAGGTTAATATCTAATT
TTTCGTCTTGACGGCTGACTGCGGTCAGCGAGTCAATTTTCGCTTCCAACTCTGCAATCGGCTGCTCAAA
ATCAAGAAAATTCAGACTCATAGTATTCCTATATTAGTCAAATTCCAGTTCCACCTGCTCATTACCCACT
AATGTGCGCAGCTCGTTCAGTAGCGCATCGGCAGGCGTTACACGCCATGCTGCGCCGAAACGTAGTCGGG
CGCGCGCATCTTCACGCTGGTAATAGAGATGCACTGGGATCGTCCCCGATCGATGGGGTTCCAACGATTG
GCGGAGACGGTTTAATAGCTGGTCATCAATTTGCCTGTCAGTCAGCGAGATAGCAAGCCCGCGCGCGTAT
TTTTCCCGCGCTTCACTGATATCCATTAACTCTCGGACGGTCATTTTAAGCCCGCCGCTGAAGTCATCAA
AGCTGACCTGTCCACTGGCGATAAGGATACGGTCTTTCTCAAGTAAATGCTGATATTTTTCCAATGCATC
GGTAAACAGCATAATCTCAAGCCGACCGGAACGATCGTCCAATGTACAGACACCAATACGGTTACCCCGT
TTGGTGACCATGACGCGAGCCGCCAACACCAGCCCAACGGCAGTGGTCATTTTACCCCGATCCGTCGGGT
GCATATCTTTCAAACGCACACCACCGGCATAGCGTTCAATTTCCTTAATATATTGCGTGATCGGGTGACC
GGTCAGATACAGCCCCAACGTCTCCCGCTCACCATCCAACACGACCTGCTCCGGCCACGGTGGCACGGTA
CTGTAGGATTGCTCCACCTGCTCAGGCGCATCGGCCAGCACGCCGAACATATCCACCTGACCAATGGCTT
CCGCTTTAGCATGCTGATCGGCAGCCTTCAGCGCATCAGCCAATGAGTTCATCAGCGCGGCGCGATGCGG
CCCAAGACGGTCAAACGCCCCAGACATAATCAGCTTTTCCAGCACACGGCGGTTCAGCTTTTTAATGTCA
GTACGCGCGCAGAGGTCAAACAGCTCTCTAAAATAGCCGCCCTGATTACGCGCTTCAATAATCGCCTCAA
TCGGACCTTCACCGACGCCTTTAATCGCGCCAATGCCGTAAACAATCTCGCCATCGTCGTTAACGTGGAA
GTGGTACAGGCCGCTATTGATGTCCGGGGGCAGGATTTTTAACCCCATCCGCCAGCATTCATCAACCAGC
CCCACCACCTTATCCGTGTTGTCCATATCGGCCGTCATCACCGCCGCCATGAATTCAGCCGGATAGTGCG
CTTTCAGCCACAGCGTTTGGTAAGACACCAGCGCATAAGCCGCGGAGTGTGATTTATTAAAGCCGTAACC
GGCGAATTTTTCCACCAGGTCGAAAATCTTAACCGCCAGCTCACCGTTCACGCCGCGCGATTTGGCACCA
TCTTCAAAGCCACCACGCTGTTTCGCCATCTCGACCGGGTTCTTTTTCCCCATCGCACGACGCAGCATAT
CCGCGCCGCCCAACGTATAGCCCGCCAAAACCTGCGCGATCTGCATCACCTGTTCCTGATACAGGATGAT
GCCGTAGGTCGGCTCCAGTACAGGCTTGAGAGACTCGTGCTGCCATTCGATATCAGGATATGAAATCGCT
TCACGCCCATGCTTACGGTCGATGAAGTTGTCCACCATACCGGATTGCAGCGGACCGGGGCGGAACAACG
CCACCAGTGCGATCATATCTTCAAAACAGTCAGGCTTCAGACGCTTGATCAGGTCTTTCATGCCGCGTGA
TTCAAGTTGGAATACCGCCGTGGTTTCCGAGCGTTGCAGCATGTCGAAGCTTTTCTTATCGTCGAGCGGG
ATCGCGGCGATATCAATCGGTTCCTGACCTTGCTTCGCACGACGGGCGTTGATCATCTCCAGTGCCCAGT
CGATGATGGTCAATGTACGCAGACCAAGGAAGTCGAATTTCACCAGCCCGGCATATTCCACATCGTTTTT
ATCAAACTGAGTAACCGGATGGTTCCCTTCCGAGTCACAATACAGCGGCGCGAAGTCAGTAATCTTGGTG
GGGGATATCACCACCCCGCCAGCATGTTTACCGGCGTTACGCGTGACCCCTTCAAGTTTGCGGGCCATAT
CGATAAGGGCCTTAACTTCCTCATCGGCTTCATAAATTTCTGGCAACTGCGGTTCGGCTGCAAACGCCTT
TTCCAGCGTCATGCCCGGATCGGGCGGCACCAGTTTTGAAATACGATCGACAAACCCATAAGGGTGTCCG
AGCACGCGCCCGACGTCACGAATCACCGCTTTAGCCGCCATCGTACCAAAGGTAATAATCTGCGAGACCG
CATCACGCCCGTACATTTCCGCGACGTGATCGATAACCTTGTCGCGTTTTTCCATACAGAAATCGACATC
GAAGTCAGGCATGGAGACACGTTCAGGGTTGAGGAAGCGTTCGAACAGCAGGTCGAACTCCAGCGGGTCT
AGATCGGTAATTTTCAGCGCGTAGGCGACCAATGAGCCCGCACCGGAACCACGTCCTGGACCAACAGGCA
CATCGTTATCCTTCGACCACTGGATAAACTCCATGACGATCAGGAAGTAGCCAGGAAACCCCATTTGGTT
GATAACGCCCAGCTCAATATCCAGACGCTCATCATATTCCAGCCGACGAGCCGCACGCACTTCCGGGTCA
GGGAACAGGAATTCGAGACGATCCTCTAACCCTTTTTTCGAGCACTGAACCAGAAAATCTGCGGTGCTCA
TCTCACCCGTAGGGAACTGCGGCAGAAAATATTCGCCCAGGCGGATCGTTACGTTACAGCGCTTAGCAAT
TTCAACGCTGTTCACTAGCGCTTCGGGGATATCGGCAAACAGCTCGCACATTTCCTCTTCCGAGCGCATG
TACTGCTGCGGGCTGTAATGACGTGGGCGTTTGGGATCGTCAAGCGTGTAGCCATCGTGAATGGCTACAC
GGATTTCGTGAGCATCAAAATCATCAGTGCTGATAAAGCACACTTCATTAGTCGCTACAACGGGTAACCC
GTACTTGGTTGCCAACTCCACGGCTGAATGTATGTAGCTTTCTTCATCAGGGCGTGATGTACGGGTCAGT
TCCAGATAATAACGCTGGGGGAAGTGTTCCTGATAGAACGCCACACACTGTTCAGCCTGTGCCTGATTAC
CACGCAGCAAAAACCGGCCAACATCACCCCGGCGGCCACCAGACAGAAGAATCAGCCCTTCCTGATGTTC
AATCAGCCAATCGCGGTCAATCGTCGGCCCGGCAGCACCATAGCCACGTTGGTAAGCATGGGAAATCAGC
AGCGTGAGATTCTGGTAGCCTTCATTGTTCATGGCAAGCACCGTGAGATGCGCCAGTTCATCTCCTAATT
CATCGCTTTCGACATAGAAGTCTGCGCCGATGATAGGTTTGACCCCCGCACCATGCGCGCCGCCATAAAA
TTTAACCAGACCACACAGGTTGGTAAAATCGGTAATCGCCAGCGCTGGCATACCGAGCGCCGCCGCTTTT
TTTACCAGCGGACCGACTTTGGCCAGCCCATCGATCATGGAATAGTCACTGTGAACACGCAGGTGAACAA
AACGTGGTTCGGCCATATCCAGATCCCAGAATTTATCGAGTAGTCAGCGTTGTGATAGTGATATCACAAC
ACAGAGGATGAATGATGATGTTTTACGCCAGCCCTAATGCACGCTTGACTGGCGCGAAGCTCCGACGGTG
AAACTCAGTGGCACCCAGTGCGGCCAGTTTCTCCAGATGAAAAGCCGTTGGGTAGCCTTTGTGTTGGGCA
AAACCATATGCGGGGAAGCGTTGATCCAACTCAACCATCTCACGATCGCGGGTGACTTTCGCCATGATCG
ACGCCGCACTGATCTCTGCCACACGACTGTCGCCTTTAACCACCGCCTGAGCACGCATCGGCAATGCTGG
GCAACGGTTGCCGTCAATAAGAACAAAGTCCGGCACGATAGACAACCCAGCCACCGCACGCTGCATCGCT
AGCATCGTAGCATGCAGGATATTCAGTTGGTCAATCTCTTCCGGTTCGGCACGACCAAGGCTCCACGCCA
GCGCCTTTTCGTTGATTTCATCATAGAGCGCCAGCCGGCGTTTTTCACTCAACTTTTTGGAATCCGCCAG
CCCGACAATCGGTCGGGTCGGGTCAAGGATCACCGCCGCCGTCACGACGGCTCCAACCAAAGGGCCACGG
CCTACTTCATCAACGCCGGCGATACAGGTCGCCTGCGGGTAAATAAATATTTCGCTCATGGTTTTATTAA
TATGCTTTTATTAACAAGGATTTACTAATTCCAGTACCGCCTGAGCCGCTTGCTCATCGGCGTTACAGCG
GATCTGCTGATGCAAATCCACAAACGTTGTGCGTAATTCAGCCATTTTATCCGTCTCGGCAAACAGCGGC
AGCAGCGCAGCAGCGAGCTTATCCGGCGTACAATCAGTCTGTAGCAACTCCGTCACCAGCTCACGCCCAG
CCAGCAAATTCGGCAGCGACACCCACGGTGTTTTGACCAAACGCTGTGCCAACCAGAAGGTAAAAGGCTT
CATGCGGTAACCCACAACCATCGGGCATTTCGCCAGCATACACTCCAACGCCGCCGTGCCGGATGCCAAC
AGTGCCGCATCGCTGGCAATCATGGCTTCACGCGCCTGCCCATCCAGCAGATGTACACGCAGGTCGGGGG
CCACACTATTTTTTATCCGCTCGAACTGTTCACGCCGTTTGCTGTTCACCAACGGAACCACGATTTCCAG
ATCGGGAAAATGCTGGCGTAATAGCACGGCAGTATTGAGGAAATCCGCGCTAAGCATTTCAACTTCGGCA
CCACGACTGCCCGGCAGCAGTGCCAGACAATGCACATCGGGCGCAATACCCAGCATCGCGCGTGCTGCCA
GCTTATCGGGATGCAGCGGCATTGCATCAGCCATCGTATGGCCGATAAAGCGACAAGGTACATTGAAACG
ATCGTAAAACGCTTTTTCAAAAGGCAAGAAGGCCAGCACCAGATTAGTCGCTTTACCTATTTTGAAAACG
CGTTTTTGACGCCATGCCCACACGGACGGGCTGACATAATGAATGGTATTGATACCACGCTGCCTGAGGT
TACCCTCCAGCGTGATATTAAAATCAGGTGCATCAATGCCCACGAAGACATCAGGCTGAAGTTCGCTAAA
ACGTTGGGTTAAATCTCGCCGAATTTTCAGCAGACGAGGAAGGCGTCCGAGCACTTCAACAATGCCCATG
ACGGCCAGCTCTTCCATTTCGTACCAGGCTTCACAGCCTTCAGCCTGCATACGCGGCCCGGCTACGCCGA
CAAACCGCGCATTCGGTACCTTTTCTTTTAGCGCCCGGATCAGACCTGCGCCCAGGATGTCGCCGGAAGT
TTCTCCGGCGACTAGCCCAATAGTCAAAGGACGTGATGACATGGATTAACGAATGATGCCGCGAGTAGAA
CGCGCGAAGAAATCGGTAAATGCCTGCACCGCCGGGTGTTCAGCCGCCAGCGCTTCGATTTCCGGTTTTA
CCTCATCCAGCGTTTTACCGCTACGATAGAGCAGCTTGTATGCATTACGGATCGCATGCAGCGTTTCTTT
TTCGAATCCACGACGTTTCAAGCCTTCAATGTTCAGACCAAACGGCGTGGCATGGTTACCCTGCGCAATA
ACATACGGAGGCACGTCTTGCGCTACACCAGAGCACCCACCAACCATAACGTGAGCACCGATAATGCAGA
ACTGGTGTACCGCAGTCATTCCGCCAATAATCGCAAAATCATCGACGGAAACGTGGCCACCCAGCGTCGC
ATTATTCGCCAGAATACAGCGATTGCCCACTACACAGTCGTGTGCGATATGCGTGTTGATCATCAACAAG
TTATCGCTACCGACTTTAGTCAACCCACCGCCCTGCGTCGTGCCACGATGAATGGTGACACTTTCACGGA
TACGGTTACGATCGCCAATTTCAACGCGGGTCGGTTCCCCAGCATATTTGAGATCCTGGTTCACTTCACC
AATTGACGTGAACTGATAGATTTCGTTGTCGCGACCAATTTTAGTGACGCCATTGACGACGACATGCGAT
TTCAGCACCGTCCCTGCACCGATCTCAACTTGAGAACCGATGTAGCAGAAAGGGCCAATATGAACACCAG
CGCCAATAATGGCACCGTCTTCAACAATCGAACTAGGATGAATAAAGGCGGTTTGATCAATCACGTTATC
AGGACTCCCGACGACGAGCACACATCATTGACGCTTCACAGGCCACTTCGCCATCAACTTTGGCAACACC
TTTAAAGCGCGCAACGCCGCGGCGCTCTTTAATGAATTCAACTTCAAGGATCATTTGATCGCCTGGCTGT
ACCGGGCGCTTAAAGCGCGCTTCGTCAACAGCGGCGAAGTAATACAGCTCACCCGGCTCCAGTTTACCCA
CGCTTTTAAACGCCAGAATACCCGTAGCCTGAGCCATGGCTTCCAGAATCAACACGCCGGGGAAAATCGG
TTTACCCGGGAAATGCCCTTGGAAGAAGGGTTCGTTAAAAGAGACGTTTTTCACCGCCCGCAGAAACTTC
CCTTCTTCAAAATCCAGTACCCGATCAACCAGCAAAAATGGGAAACGGTGCGGTAATAATTCTAAAATCT
CTTCAATATTCAGAGTATGAGTGTCAGTAGTCAAAATACTCTTCCTGTCCATAAAAAACTGATGCCATCA
ACAACACGGCCTGCGCAGACCCTAAATTAGGTGTCTTCAGGCAGGCCGCAAATAAAACGCGAGTGATTAA
ACGTTATCGACTTTTCGTTCAACGGCTTTTAACCGTTTGCTTATCTCATCAATATTCATCACCAGCGCTG
CAGTTTTGCGCCATACTTTATTGGGTTGCAAAGGAATACCCGAAGAGTATACCCCAGGTTCAGTGATTGG
TCGCATGACCATCCCCATCCCCGTTACCGTCACTTTATCGCAGATCTCCATGTGCCCGTTAATCACGCTA
GCACCGCCGATCATGCAATAACGGCCAATTTTCAAGCTCCCCGCCATAATGACGCCACCCGCGACCGCGG
TATTGTCGCCAATCACGACGTTGTGCGCAATCTGACATTGGTTATCAATGATAACACCATTGCCAATGAC
CGTATCATCCAACGCACCACGATCGATAGTCGTGCTCGCACCAATCTCAACCCGATCGCCAATTCTGACC
GTTCCCAACTGCGGGATCTTCACCCAGTTGCCACGATCGTTGGCATAGCCAAAGCCGTCAGAACCGATCA
CCGTGCCAGACTGGATCAGACACTGTTCACCAAGCTCAACGCGGTGGTAAATCGTTACATTTGCCCACAA
ACGGGTGCCGGCACCAATGCGGGCGTTTTTACCGACAAAACAGCCGGGGCCGATGACAACACCATCACCC
AACTGAGCGCCAGATTCGATGACAGCATTTGCACCAACGGATACCTGCTGACCCAGCGTCGCATCGGGAG
CAATGACGGCACTCGGGGCGATATCGGTTGCCGGTTGCGGCGTCGTATCCAGCAACTGAGCCATGCGCGC
ATAGGTCAGATAAGGATTTTTCACTACCAGCGCAGCAACCTGACAGTAAGGTAAATCTGCTTCCGTCAGC
ACGACGACAGACGCTTGTGTCTCGGCCAGTTGCTCACGGTAACGACTGTCAGAAAGAAACGTAATTTGCC
CAGTTTTTGCCGAATGCATAGACGCCACACCGGTGATGACGATATCGCCATCACCGTGTAATTGTGCATC
CAACTGTTGAGCTAACGCGTCCAGTCGAATCGAATACATGTATTATTTAACCTGTTTCAGCACATCAGCA
GTAATATCTTTAGCATTGGCGACATACGCAACGGCGTTAGCGTCAATCACAACATCATAGCCTTCTTTAG
TTGCAACGGCTTTCACAGCATCCTGAATACGGCTCAGAATTTTGTTACGTTCTTCACCCTGACGACGACG
GTTGTCCTGCTCAAAAGCCTGCGCTTTCGTAGAGAACTGCTCGCGCTGTGCCATGACGTCTTTTTCCATT
TTGCTGCGTTCGCTCGCTTTCATAGTAGAACCATCACGCTGCAACTTCTGCATCTTGCCTTGCAAATCGT
TTTCCATCGATTGCAGCTCAGAAGCACGACCTTTGAACTCGTTTTCCAGTTGCTTGCCAACGGTTTCACG
CTGTGGCAACTGTTGGAAGATGCTGGAAACGTTAACAACGGCAATCTTGTCAGCAGCCTGAACGCTGGCT
GAAGCAGCCAATGCTAAACCGAGGCCTGCGGCACATAACCACTTTTTCACTATAAACTCCTCAACCTAAC
CTAATTTGTGTCTTAACACTTTAATGATGGGCATCGCGCCAGGGCGTCAACTGGATTTCCAGCATTCACA
CCAATGAACAGCGATGCAACATTCCCTGCATACGACCTATGGACGTCACACTACCAGGTTTTGCCAATGT
TAAACTGGAATTGTTCCGACTTGTCTCCATCGTACTTTTTAACCGGCTGGGCATAGGAGAAGACCAATGG
CCCAAGCGGAGACATCCACTGCAATGCGATACCGCTGGAAACACGGAAGTTGTTCGCCTTGCTATAATCC
GGTACACCAGCCTTCAATGTTTCAGCCGTGTTTTCCCAGTTGGTATCCCATACCGTACCGCCATCCACAA
AGAAGGAAGTACGCACAGAGCTCGCGTATTTATCACTGATAAACGGCGTCGGTACGATCAGTTCCGCACT
CAGCACCGCCATCGCGTTACCGCCAACGGCATCATCCAGATTGGTTGAATCAATTCGGCACGAAGAATAA
GGCTGAATTTGATTAGCACAGTTATAATACGCCGCTTTAGGCCCAATCGTATTCGATTGGAAGCCACGCA
CCGTGCTCGAACCACCCGCATAGAAGTTGTCGTAGAACGGCACTTCTTTACTTCCGATACCATCAGCAAA
GCCTGCACGAGTACGGCCCATCACCACCCATTTACCGCTGTCGGTCAACGGATAGTAACTCGCCGAATCA
AACGTCAGCTTGTAGTATTCGTTGTCCGAACCTGGCACCGCGATCTTGGCATTCGCGGACGCACGTGTTC
CTTTGGTCGGGAAATAGCCGCGATCCAGATTGTTATACGACCATCCGGTGTTCAGGAAGAAGTCGTTCGC
TTTAAAGTCCGCACTAGATTTATTGTTATTGCCAACAACAACCTCGGGATTTACCCCAACGGAGTTCAGA
TAACGCCACATCGCTACCTGCGGTCTCATATCCGACAGGTCGTTATGCACATAATCCAGACCGACACGCA
GTGAGTTATTCTCGTTAATCGGGAAACCCAAGGTGCTGCCAACGCCATAACTCACGTTGGTGTAGTCGGA
CAGATCAGCGTCAGACGCCTCAAATTTGTTATAGAATATGCGGCCACCGAGGCTAACGCCATCGACGGTA
AAGTACGGGTCGGTCAGTGACAGCTCAACATACGTCTGATAGTCGTTTTTAGTCCCGCTGATACCAACGG
AGTTACCCGTTCCCAGCCAGTTGTCCTGCTGGACCCCAGCCTGGAAACTCACGCCGCTTTCCGTACCGAA
ACCAACACCAAAGTTGAATGTACCCGTATTACGCTCTTTAACTTTATACGTCACATCAACCTGATCGGCC
ACACCGGGAACGCGCTGTGTTTCTACCTCAACGCTTTCAAAGTATCCCAATCGGTTTAGACGTTCTTTGC
CTTGTTCAACCAGATCGTTACCTAACCAGGCACCTTCCATCTGGCGCATTTCACGGCGCAGAACAGAATC
TTTAGAAGTATCATTGCCGTCAAAGCGAACATGACGCACATAGAAGCGGTTACCTGCATCGACGTTGATG
TTTAATCTCACCGTCTTGTCTGCATCATTAATGTCCGGCTGTGTGACCACTCGCGGATAGGCATAGCCAT
AACGACCCAGCAGCTTCTTGATGTCCTCTTCCATGCGGGTGACTTTCGTCCCGTTGTAGAGTTCACCCGA
TTCGATTTTCGTCAGCCCTTCGATTTCCGCAGAGTGCCCCGCCAGGTTACCTTTCACCGCGACGCCGGAC
AGCTTGTACTGCTCACCTTCCGTCATATTAATGGTGATATAGATGCCTTTTCTATCTGGCGTCAGGCTCA
CCTGAGTGGAATCGATGTTAAAACGCGCATAGCCGCGATCCAGATAGAAGCTGCGTAGGGTTTCGAGATC
GCCAGACAGTTTCTGTTTCTGGTATTTACGGTCACCGACCACGTTCCACCACGGCACTTCATCACGCAGT
TGGAAACGCGAGATCAATTCGTCGGAACTGAACGCTTTGTTACCGACAATATTAATCTGCTGGATTTGGG
CCGACACACCTTCCGTGAAGACCAGTTTCAGGTCTACGCGATTACGTGGCAATGGCGTGACAACGGCTTT
CACCGACGCACTGTACTTACCCACGCTGTAATAGAAATCCTCCAGTCCTTTTTCGATGCTGGTGAGCGCC
GTGCGGTCTAACGCTTCACCAACGCGCACGCCAGAGGCTTCCAGGTTTTCTTTCAGCATGTCGTCTTTGA
CTGACTTATTGCCGGAAAACGTGACGCTGGCGATTGTCGGACGTTCTTTCACCTGCACAATCAGCGTTTC
GCCGTCGCGCAGGACGCGAACATCTTCAAAATTTCCGGTCGCAAACAAGGCACGGATAGTGTTACCGATA
TCATCGTCACCGATGGTATCGCCAACGCGGACAGGCATACTGAGGAGTGCCGCCCCGACGGCAACCCTTT
GCAGGCCCTCGAAATGAATGTCCTTCACTACGAACCCGTCTGCACCGTATACGGTTGCGCTGCTAAACAG
CAGCGACGCTATGAGCAACTTTTTGATCGCCATCGTTGTTATGCGTTTTTCCTAACCTAATCCCGCGCCT
AGAGACGCGAGAAATCATTGAAAAGTGCGAGTCCCATTAACAACATCAGCAATACTGTGCCAATACGATA
GCTAATGTCCTGCACACGCTCAGAAACCGGCCTACCCTTCAGCTTTTCAACCGCAAGAAAGAGCAGGTGT
CCACCATCCAATACCGGCAGAGGAAACAGATTGATGATCCCCAAATTGACGCTGATTAAGGCCAAAAACA
TCAGGTAATAAATCAATCCATAATCTGCTGACATTCCTGCACCCTGAGCAATCGAAATGGGACCACTCAG
GTTGTTCAGCTTAACATCACCCATAACCAGTTTGCCTAACATACTGACGGTCAACTTCATCAGTTGCCAG
GTTTTATCTGTTGCCTGATAGACAGCGCTGAACGGCCCATACTGGCGCACAGTCCTGTATTCTTCGGGCA
GCGGCGTCACGCTTGGCATAACGCCGGCCAACCCTTCAACTTTGCCATTTCCCACAGATTTGCTGTCTGG
CGTTAACGTTAACGGCACTACTTCGCCATTTCGTTCCACCTCCAGCGCAATAGATTGTCCGGGGTTATCA
CGCACGGCGATGACAAAATCACGCCAATGTACTAAAGCCTGCCCGTCGACTTTAACGATCCTATCTCTGA
CTTGCAAACCTGCTTTTTCCGCTGCCGAGCCAGCCTGCACCTGATTCAGTACCGGTTCAATTTGCGGGCC
GCGTGGGATAATCCCGAGCGAAGCAACCGGATCTTGCTTATCAGGTTCAAACTGCCACTCGCGTAAATCC
AGGGTTTTCTGGACGACACGGTCAGAGCCTAAAGGTGCGGTTCCGATCACGACATCGCTGTCACCGATTT
TACCGATCATCGCCAGACGCGCGGTATCCCAATCAGGCGTTTCGATACCATCAACGGACTTTAGTTCCAT
TCCTGCCGACATTTCCGCTTGCGCCGCGATGGAGTTGGGCAGTATTTCACCCACAACCGGACGCACGCCA
GGAACGCCGAGAATGAACACCAGCCAGTACGCCACAATGGCAAACAGGAAATTAGCGATCGGACCGGCAC
TGACGATAGCCGCACGCTGCCAGACCGTTTTGCTGTTAAAGGATTGGTGACGAAATTCTGGCGCTACCGT
GTCGACACGCTCATCCAGCATCTTCACGTAGCCGCCAAGCGGGATCAGCGCAATCACGAATTCTGTACCA
GTACGATCGCGACGGCGCCATAGGGCGCGGCCGAAACCGACAGAGAAGCGCTCTACCTTCACACCACAAC
GGCGTGCCACCCAGAAATGTCCAAATTCATGGACGGTGACCAGCACACCGAGTGCAATGATAAACGCGGC
AAGATTCCAGAGAAAACTCAACATAAATAGCTCTACCGCTTTATTCTAAGCTACTTTAAACAGCAGCAGC
ATCAGGCAAGAGAACACAGGAACCGCAGCCGTCAGGCTATCGATACGATCGAGCACGCCACCATGCCCCG
GAATCAAATGGCTACTGTCTTTGATGCCCGCCTCGCGTTTGAACATACTTTCCGTCAAATCACCCAGTAC
CGAGGCCAGCGCGGCGACAATAGAACAAATTAACAACGTCGATGCTGCCACCGTTAATGGTGCATAAAGG
CTAAACAGCAGAGAGATTAGCGCTGAGGTTGCCAGACCACCGAGAAAGCCTTCCCAGGTTTTGCCCGGCG
AAACCTTTGGCGCGAGCTTACGTTTACCAAACAGTTTGCCAAACATGTAGGCTCCGCTGTCTGCACCCCA
GACCAGCAGCATGACGTACAGCAGCCACCAGGCACCGGCAAAAGGATTCATCGCATAATTGTAATGACGA
AGCGCGACCATGCCCCAGAAAAACGGCACGATAGTCATGATACCGAACACCAGTCGCAATGTGCGTGAAT
GACGCCAGAATGAGGCTGAAGTCGGATAAAACAGAACCAACAGCAGTGCCACACTCCACCACACCAGTGA
TGACCAAAGCGCGATACTGATTTGCGGAATATGGACAGAATAATGGTAAGCCGGGAGCGATAACAGCATC
AGCGCCAGTAAGAAACCACACAGGATCGCGAGCCACAGGCGTTGGCCATAGGAGGCAAACCCCGCCAGTT
GACCCCATTCCCATGCCGCCAGCATACAAACAGCCAGCGTAACAAGCGTGAATCCCAAAGGAGGCAGCAA
GAACAACGCTGCAATAACAATCGGGATCAAAATAAAAGCAGTAATCAGGCGATACTTCAGCAAAAGTTCC
CCCTAGGATGCATCAGCATCGATAGGTGTTGTTCCCCCGAAGCGGCGCTCGCGTTGTGCAAAAGCATTCA
GCGCACCTTCAAAGACTTGTTCATCGAAATCAGGCCAGAGGACATCAGTAAAGTAAAGTTCAGCATAAGC
AATTTGCCACAGAAGAAAATTACTGATGCGGTGTTCCCCACCGGTTCTGATCACCAAATCAACCGGAGCC
AGATCATTCAGACAGATGTACTGACATAATGACGCTTCATTAATGCTATCAGGGCGAAGAATACCTTCCT
GCACCTGCTCTGCAAGTTGCCGTACTCCCTGAATAATATCCCAACGGCCGCCATAATTCGCGGCAATATT
GAGTGTGAGCCCCTGATTCTTTTCTGTCAGCGTCTCTGAACGACGAATTCGCTCTTGTAAACGTGGGCTG
AAACGGCCGATATCGCCAATCACCCGCAAGCGAACATTGTGCTTGTGCAGGCTTTTCACTTCGCTATCCA
ACGCCCGAACAAACAGTTCCATAAGTGCGGAGACTTCCTGCGCCGGACGGTTCCAGTTTTCACTGCTAAA
TGCATAAAGTGTCAGAGCGTCAAGCCCTTGGCTCACGGCGAAACTGACTGAACGTCGCACGGCCTTTACA
CCAGCCTGATGGCCAAAAATCCGCATTTTTCCCCGGTTTTTCGCCCAGCGACCATTGCCATCCATGATAA
TGGCAACATGCCGTGGCCCAGCGGGTGGCAGATCGTGAATATTTTTTTGATTATCGGACGGCATAACGCG
TACTTATTTCCTCAAGCAAGAAATACAACAGTCCTTCCGTAACATCAGACCCCGTTAGCGCAAAAAAAGC
CGTGAACGATCACGGCTTAGCGTCATAGTCAATTAAACAAATTTCGCCTAATCAACTATTGAGTGGCGCA
GACTATACCACCTCAACCGCACATGAACAAATCGTGCCACGGGCCTATCCGACTATCGTGTGTAATGTGT
CAGAGTCTGTGCTGCGGCCTGTCTGGCCCAGCGATCGATGAACAGAACATCGTCAACACTGGCAGGCTCT
GGCAGTGTAAGTTGTTCAATGACATCCCGATTTACCGCCGCGATATCCGTAAAGCGTATCTGCGACTGCA
AAAATGCCGCTACTGCAATTTCATTTGCAGCGTTCAATGCCGTGGTAGCCGATTGACCATGATGACAAGC
GTCAATCGCCAACTGTAAACAAGGATAGCGTGCATAGTCCGGCGCTAAAAATGTCAGCGCACCAATTTGG
CAAAAATCTAACGATTTTACGCCCGACGTCACACGTTCGGGATACGCCATCGCATGGGCAATCGGCGTGC
GCATATCGGGCGAGCCCAACTGCGCCAGAACGCTACCATCACGATAACGCACCATAGAATGAATCACCGA
TTGCGGATGAATAATGACTTCCATCTGTTCAGCAGAGGCATTAAACAACCAACGTGCTTCAATATACTCC
AGCCCCTTGTTCATCATCGTGGCTGAATCAACCGAAATTTTGCGCCCCATTGACCAGTTTGGATGCGCAC
ACGCCTGATCCGGCGTCATATCCGCCAGCGCCGACACCGACGTTTCACGAAAAGGCCCACCAGAACCGGT
CAAAATAATGCGTTCAACCCCATGTTGCGACAATGAAGCGTAACCTAATTGGCGTTGAATTTGCTCAGGT
AAACTCTGAAAAATCGCATTATGTTCACTATCAATCGGTAAAAGCTGCGCACCACTTTGTGCTACGGCGT
CCATAAAGAGACGTCCACAGGTAACCAGTGATTCTTTATTCGCCAACAAAACCTGTTTTCCCGCATGGAT
TGCAGCCAATGTCGGCAGTAGCCCAGCAGCTCCCACAATCGCGGCCATGACCTGATCGACGCCATCCAAT
GCAGCAAGATCACACGCTGCCTGAACGCCCGCCAGCACCTCTGTTTTACAGCCGTATTCCGCCAACTGCT
GGCGCAGAACCGTTGCAGAAGCTTCATCAGCCATTGAGGCATAGGCAGGTTGGAAAGTGAGGCATTGCTC
CACCATCAGTTTGACGTTATACCCAGCGGATAGCGCACGCACGGCAAATTTATCGGGGTTAGCTTTAATT
ACCGCCAGAGAACTAACGCCAATAGAGCCGGTGGAACCAAGAATTGTCAGTTGCTTCATTAAAAATGCTC
TGAATAACCGGATTTGATGACAGGAAGGTACACGAGTCTGAGACGATTACCATGATATATCTCTGCTATC
GATCACAGCCATGACGCTTGCAGGTATATACATGGCAAAAAATTGTTTACTGCCCAGAGGGGCTAGCCTT
CACCCATTGATGACATAACGCGCATTATATAAAAATAAAGCGCCGCCGAAAAAAGGGGCAAACCCACAAG
TTTCCTGCGACGCACTATCTAACAGGCTGATTAGAACTCCATCAGCTCCGCTTCTTTTTCTGCCAGTGCC
ACGTCCACTTTCTTGATGAAGTTATCAGTCAATTTCTGCACATCATCCTGAGCACGACGCTCTTCATCTT
CACTGATCGCTTTGTCTTTCAACAATGCTTTAAACTTGTCGTTAGCATCGCGGCGCACGTTGCGTACAGA
GATACGCCCCTGTTCTGCTTCGCCACGAACCACTTTGATCAGATCTTTACGACGTTCTTCCGTCAGCGGT
GGCAACGGAACGCGGATTACAGTACCCGCAGAAGACGGGTTCAGGCCGAGATCGGAAGCCATAATCGCTT
TCTCGACCGCTGGGCCCAGTGAACGATCGAATACCGAAATGGCCAACGTGCGAGAATCTTCTACCACAAC
GTTAGCGAGTTGGCGCAATGGCGTTGCACTGCCGTAGTATTCAACCTGAATGCCGTCAAGAATACTTGGC
GATGCACGGCCAGTACGGATTCTGTTGATCTGGTTTTTAAACGCTTCAACACATTTGTCCATGCGCGTTT
CAGCATCTTTTCTGATTTCATTAGTCACGTTGTGAACCCTTGAAAACTGGTTGCCTGGCAGGCCATGTCA
GTACATGGCCCGGTGAATAATTAATACCAGCGCTTGGCTGGCGTATGGAGCAATACTGACAATATATTAC
CCCATAACTTGAGTTACTGACTGATTAACGTCCCTTCTTTTTCACCCATGACAACGCGACGCAGTGCGCC
AGGTTTGTTCATGTTGAAAACGCGGATCGGCAAATTATGGTCACGAGCCAGCGTGAATGCAGCAAGATCC
ATCACTTTCAGTTCACGTTCTAGCACATCTTGATAAGTTAGCGTTTCGTACATTGTCGCAGAAGGATCTT
GTACCGGATCGGCAGAATAGACGCCATCGACCTTGGTCGCTTTCAATACGACATCCGCTTCAATCTCGAT
GCCGCGCAGACAAGCTGCGGAATCCGTAGTAAAGAAAGGGTTACCGGTTCCGGCGGAGAAAATCACCACG
CGATTATTACGCAGCAGGCTGATTGCTTCCGCCCAACTGTAGTTGTCACAAACGCCATTCAGGGGGATCG
CAGACATCAGGCGAGCGTTCACATAGGCACGGTGCAACGCATCACGCATTGCCAGACCATTCATGACGGT
CGCCAGCATCCCCATGTGGTCGCCCACAACGCGGTTCATACCCGCTTTAGCCAGACCCGCGCCACGAAAC
AGGTTACCACCGCCGATAACCACACCGACCTGAATGCCTAACTCAACCAGTTCTTTCACTTCCTGAGCCA
TGCGATCCAGAATACTCGCATCGATACCAAAACCTTCAGTTCCCTGTAAAGCTTCGCCACTGAGCTTCAG
CAGGATTCGTTGATAGACGGGTTTTGCATTGGTTGCCATGGTGTTCTTATCCTACAGGCTGTCGTCGTAT
TGGGGGTTGTAAAAATCAACACTATTCCACCTGGCCCCTATCTGAATGCAGGAAGCCAAGCGAACTAAAA
CTATTGGGGCTGGATAAAAAGGAACCGCCAACTGGCGGCTCTTTTTTTACTATTAAGACTGCTTACTCAT
TGCTGCAACTTCAGCAGCAAAGTCAGTCTCAACTTTCTCAATGCCTTCACCCACTTCGAAACGGATGAAG
TTAGTCACATCAGCGTTGTGCTCTTTCAGCAGTTGGCCAACAGACTTAGCTGGATCCATAACGAAAGGCT
GGCCAGTCAGAGAAACTTCACCGGTGAATTTCTTCATACGGCCTTCAACCATTTTCTCTGCGATTTCTTT
CGGTTTGCCAGACTGCATCGCGATTTCCAACTGAACCTGGTACTCTTTCTCTACCACTTCAGCAGACACG
TCTTCTGGTTTAACGAATTCAGGCTTGCTTGCAGCAACGTGCATAGCCAGGTGCTTAACCAGCTCTTCAT
CAGCGCCTTTAGCGGCAACCAGAACACCGATGCGCGCACCGTGTTGGTAGTTACCCAGCACTTCGCCTTC
CAGAGCAGAAACGCGGCGAATGTTGATGTTCTCACCGATTTTAGCAACCAGTGCAACACGCTCTTCTTCG
AACTGCGCCTTCAGCACGTTAACGTCAGTGATTTTGCCTACAACCGCAGCGTCCAGCACTTTGTCAGCAA
ACGCCTGGAAACCACCATCTTTAGCGACGAAGTCGGTCTGGCAGTTAACTTCCAGGATCACAGCGTAGTT
ACCGTCGATCTTAGTCTTGATCACGCCATCAGCAGCAACGTTACCTGCTTTCTTCGCCGCTTTAATCGCG
CCAGATTTACGCATGTTTTCGATTGCCAGCTCGATGTCGCCATTAGCTTCAACCAGCGCTTTCTTACATT
CCATCATGCCTGCAGCGGTACGCTCACGCAGCTCTTTTACCAGGGATGCGGTAATTTCAGCCATTCTAAA
ATCCTCGGAAGATTTGTTCTGCCCGGCCGTCACGACCAAACAGCTTTAAAAGTGAAAAAGGGGCCATAAA
AAGGCCCCTAACCAAACTAGTACTACCTGGTTAATAAGGGCTCAACGAGCCAGACTTATTATTCAGCTTC
TACTAAGCCTTCTTCTGCCTGCACAGCCAGATCTTGAGAACGGCCTTCGCGGACAGCAGTAGCAACAGCG
CTCAGGTACAGGCTAACTGCACGGATTGCGTCATCGTTACCAGGGATGATGTAGTCAACGCCATCTGGAT
CGGAGTTGGTATCAACCACAGCGAATACCGGAATACCCAGGTTGTTAGCTTCTTTGATTGCGATGTGCTC
GTGATCGGCGTCGATAACGAACAGCGCGTCTGGCAGACCGCCCATATCTTTGATACCGCCCAGGCTGTTT
TCCAGCTTGTCCAGTTCACGAGTGCGCATCAGCGCCTCTTTTTTGGTCAGCTTGTCGAACGTGCCGTCTT
GAGATTGGGTTTCCAGATCTTTCAAACGCTTGATGGACTGACGAACGGTTTTCCAGTTAGTCAGCATACC
GCCCAACCAGCGATGGTTCACGAAGAACTGATCGCAGTTGTTGGCTGCATCTTTTACCGCTTCGCTTGCT
GCGCGTTTAGTACCAACGAACAGAATTTTGCCTTTGCGAGAAGCAATTTTGCTCAGTTCAGCCAAAGCAT
CGTTGAACATTGGTACGGTTTTTTCAAGGTTGATGATGTGAACTTTGTTACGCGCACCGAAGATGAATGG
CTTCATTTTCGGGTTCCAGTAACGGGTCTGGTGACCAAAGTGTACGCCAGCCTTGAGCATATCGCGCATG
GAAACAGTTGCCATGATTACCTCTATTAATTAAGTATGGGGTTATGCCTCCACATGTCCCATTGCGCCGA
CCCCATCCGGTGAAACACCTCAGGAGCACCCCGGCGAACGTGCCGACATGTGTGTGTTATTTACACAAAG
TGAGTTTAGTCGATGATGTAGTCGAATACCGTATAACCGTTATCCAGCCGGATCATCGGCGCGCTTTATA
CCATAAATCCCCCCACGACACCAACATTTGTTATTCAATGGTCTACAAATCAGAATGATAATTTGGCAAG
CCAGCGGCATGGCTGGTAACATAAGTTATTAGTTATCGCTCTTAATTTTCGTGCTTAGCAGGCACCTGCG
GACAATTATCAATGGCAATTTCAATCAAAACCCCTGAAGACATCGAAAAAATGCGCGTAGCTGGTCGTCT
GGCTGCCGAAGTCCTGGAAATCATCGAACCTCACGTCGTACCCGGCGTGAGTACCGCCGAGTTAGACCGA
ATCTGTCACGATCACATCACCAACAAGCAGCAGGCTATTTCTGCTTGCCTGGGCTACCACGGTTTCCCGA
AATCCGTCTGCATTTCCATCAATGAAGTGGTATGTCACGGCATCCCTAGCGAAGAGCGGATCCTGAAAGA
CGGCGATATCGTCAACATCGACGTCACCGTGATCAAAGACGGCTTCCACGGCGATACGTCAACCATGTTT
ATCGCGGGCAAGCCTACCATTCTGGGTGAGCGTCTCTGCCGCATCACACAGGAAAGCCTCTATCTGGCAC
TGAAGATGGTTAAGCCGGGGATTCGCCTGCGCACCTTGGGCAAAGCGATCCAGCAGTTTGCGGAAGGGAA
CAACTTCTCTGTAGTACGTGAGTATTGTGGCCACGGCATCGGCAAGGGCTTCCACGAAGAACCGCAAGTT
CTGCACTACGATGCAGATGACGGCGGCGTGGTGTTGCAGGCGGGAATGGCCTTTACGATCGAGCCCATGC
TTAACGCAGGTGATTACCGCATCCGTACAATGAAAGACGGTTGGACGGTAAAAACCAAAGATCGTAGCTT
GTCGGCACAGTACGAGCATACTATTGTGGTAACCGATAACGGCTGCGAAATAATGACGTTGCGAAAGGAT
GACACTATCCCCAACATCATCACGCATGAACAGTAAACACTAAGCCGGCAAATGCCGGCTTTTTTATGGC
GTGCAGAAAGCACGCCCCCTCCGGGCCGTCGCAAGCGACGTTGAGAAACGCGCTCTGCGTTTTTTTATGG
GCTGCGCTATGACAGATAAACGCTTTTCACCAGACAAGACGCCACCTGATGCGTCCTCACCCGACAGCCC
TGTAGACGCCATTGCAGCACAGCCCCCTGCTTCACCGCTGACCTACGCCGATGACATGTTGAACTGTCAG
GCGTTGAAACAGCAGTTGGAGCTATTCCAGCTCTGGCTCGGTTCAGAATTTCGTTCCGGCGTCAGTGCGG
AAAAGCTGATTGATGCCAGAACCTTATTCATCGATCGCCTGTTGCAGCGGCTGTGGTACTTCCACGGTTT
TGAGAATATTGCACAAACCGCACTCGTTGCGGTTGGTGGGTATGGCCGCGGTGAATTGCACCCACTTTCC
GATATCGACGTGCTGGTATTGAGCCAGACAGAACTTAGTGAGGAACATTCCCAGCGCGTCGGCCAATTCA
TTACCCTACTGTGGGATTTAAAGCTGGAAGTCGGCCATAGCGTCAGAACGTTGGAAGAGTGCTTGCAAGA
AGGGCGTGCGGATATCTCTGTCGCGACCAACCTGATTGAATCCCGCATGATATGCGGCGATGTTGCCCTA
TTTCTCACGCTGCAAAAACACGTCTTCAGTGATGAATTTTGGCCGTCCTCCACGTTTTTCCCAGCAAAAA
TTATCGAACAACAGGAACGCCATCAACGCTATCACAGCACCAGCTACAACCTGGAACCCGATATCAAGAG
CAGTCCAGGTGGGCTACGCGATATTCATACGCTGCTGTGGGTGGCAAGACGCCACTTCGGCGCAACGTCG
CTCAACGAAATGGTGGGTTTCGGCTTTCTGACAGAGGCCGAGCGTAAAGAGCTTAACGAATGCCAGAGCT
TTTTGTGGCGTATCCGCTTCGCTCTGCACCTGATCCTGCCGCGTTACGACAACCGACTGCTGTTCGACAG
ACAGCTTAACGTCGCGCAACTGTTGCAGTATCAGGGCGAAGGTAACACGCCAGTCGAGCGAATGATGAAA
GACTTCTACCGCATGACGCGTCGCGTCAGCGAGTTGAACCAGATGCTGTTACAACTCTTTGACGAAGCGA
TTCTGGCGCTGGATGCGAGTGAAAAACCCCGCCCGATAGACGATGAATTCCAGCTACGCGGCAATCTGGT
AGACCTGCGTGATGAAAACTTGTTTATCAAAAAGCCAGAAGCCATCATGCGTATGTTCTACCTGATGGTG
CGCAACCGCGACATCAGCGGCATTTATTCCACCACATTGCGCCAGTTGCGCCATGCACGTCGCCATCTCG
CCAGCCCGCTTTGTACCATCCCAGAAGCACGCCAGTTGTTCATGAATATTCTGCGCCATCCGCATGCGGT
AAGCCGTGCGCTGCTGCCGATGCACCGTCATAGCGTGCTGTGGGCCTATATGCCGCTATGGGGGAATATT
GTTGGTCAGATGCAGTTCGATCTGTTTCACGCCTATACGGTGGATGAGCACACGATCCGCGTTCTGCTCA
AGCTGGAAAGCTTCGCCGACGAGAATACGCGACCACTGCATCCGCTGTGCGTAGAGCTCTACCCTCGCCT
GCCTCAGCCTGAATTATTACTGCTGGCCGCGCTGTTCCACGATATCGCCAAAGGCCGTGGGGGCGATCAC
TCTGAATTGGGTGCGCAGGACGTACTGGAATTTACCGCGCTGCACGGGCTGAACTCGCGCGAAGCCCAGT
TGGTGTCCTGGCTGGTACGCTGCCACTTGCTGATGTCCGTCACCGCACAGCGCCGCGATATTCAAGATCC
CACGGTTATTCAGCAATTTGCTACGGAAGTACAAAGCGAAACCCGCTTACGCTATCTGGTCAGCCTGACG
GTTGCGGATATCTGCGCCACTAATGAAACGCTGTGGAACAGTTGGAAGCAAAGTCTGTTGCGGGAACTCT
ATTTTGCTACCGAGAAACAGCTACGCCGTGGCATGCAAAATACGCCGGATTTACGTGAACGCGTCCGGCA
TCATCGCTTGCAGGCGCTGGCTCTGCTGCGCATGGATAACATTGACGAAGAGGCGTTGCACCACATCTGG
AGCCGCTGTCGGGCCGATTATTTCCTGCGCCACTCACCGAACCAGCTTGCCTGGCACGCGCGCCACCTGC
TGGAGCATGATACCGACAAACCGCTGGTGCTAATCAGCCATCAGGCCAGTCGTGGCGGCACCGAGATTTT
TATCTGGAGCCCGGACAGGCCTTATCTTTTCGCGGCCGTCGCCGGTGAATTAGACCGACGTAACCTCAGC
GTGCACGACGCACAGATTTTTACCAGCCGCGACGGCATGGCGATGGATACGTTCATTGTGCTGGAACCGG
ATGGTAGCCCGCTGGCGCAGGATCGGCATGAAATGATACGCCAGGCGCTGGAGCAGTCGCTAACCCACCG
ACACTACCAGCATCCACGGGTGCGTAGGCCGTCGCCTAAACTGCGTCACTTCAGCGTGCCAACCGAAGTC
AACTTCCTGCCGACGCATACGGACAGACGCAGCTACATGGAGCTCAGCGCACTCGATCAACCGGGGCTGT
TGGCACGAATCGGCGAGATTTTTGCCGATCTTAATCTGTCGCTGCATGGCGCACGTATTTCGACAATCGG
CGAACGGGTGGAGGATCTTTTCATCCTGGCCGACAGCGACAGGCGAGCATTGAAGCCGGATTTGCGCCTT
AAATTGCAAGAACGGTTGACAGAAGCCCTTAACCCAAACGATAAAGTACCATTGAGTTAATTTTTACAAT
CAGGAAAGAGAAATCAGGATGCACCAACAATTACAGAACATCATTGAAACGGCTTTCGAGCGCCGCGCAG
AAATCACTCCGGCAAACGCAGACACCGTCACGCGTGAAGCCGTTACTCAGGCCATCAGCCTGCTAGATAG
CGGCGCCCTGCGCGTTGCAGAAAAAATCGACGGCCAGTGGGTTACCCATCAGTGGCTGAAGAAAGCCGTG
CTGCTCTCTTTCCGTATTAATGATAACCACCTTATCGAAGGCGGAGAAACACGCTTTTTCGACAAAGTGC
CAATGAAATTTGCTGACTATGATGAAGCGCGTTTCCAGCGTGAAGGCGTACGCGTTGCACCGCCAGCCAG
CGTGCGTCGCGGTGCCTATATCGCACGTAATACCGTGCTGATGCCGTCTTACGTCAACATCGGTGCTTAT
[truncated: 4,795,663 more chars]
