# Supplementary material for: Pectobacterium parmentieri SCC 3193 Mutants with Altered Synthesis of Cell Surface Polysaccharides Are Resistant to N4-Like Lytic Bacteriophage ϕA38 (vB_Ppp_A38) but Express Decreased Virulence in Potato (Solanum tuberosum L.) Plants
Source: Int J Mol Sci. 2021 Jul 8;22(14):7346. doi: 10.3390/ijms22147346 (PMC8304393; doi:10.3390/ijms22147346)
Supplement: Supplementary file 1 [file ijms-22-07346-s001.zip › Supplementary Materials/M26_draft_genome.fna]

>1 length=70712 depth=1.02x
CACGTTCTATCCGGGAGAAGCCCATCAGGCGCTGTGTGCCATTAACGACAATCCAGCACCGGTTAAAAAA
GCCGTGTTTAAAATCCCCGTCACATTGTTGTAATTAAGAATGGTGCATCAAAGCCGTTAAGTTTGATTAA
GGAGACACATGTCAGCTACAGCCCCTAAACACGCCCTGATTACCGGCAGCAGCTCAGGGATCGGTGCCGC
CATCACACAAAAATTACTGGCGGAAGGCTGGCGGGTAACCGGCCTGTCACGCAAGCCGGGTGACTATTCA
CATCCACACTTTACCCACCGCGCGGTGGATATCATGGATACGCCCACGCTGATTGCCATTCTGGACGAAA
TTGTGCAGGTTGATGCCGTCATCCATGCCGCTGGCATAATGAAGGCTGCCCCGCTCGGCCAGCTTTCGCT
GGAGGACGGTGAAACGCTGTGGCGATTGCATATCAATGCTGCACAGGTGCTTGCCGATCGACTGGTCGAT
AAACTGCCGCAAGGGGGCAGGATCGTGCTACTGGGTAGCCGTACCTCTAGCGGTGCCGCAGGGCGCAGCC
AGTACGTGACCACAAAATCCGCGATGATTGGTATGGCGAGAAGCTGGGCAGCGGAACTGGCACCACGCGG
TATTACGGTGAACATTGTCGCCCCGGGCGCTACCGAAACCCCAATGCTGACGATGCCGGGTCGCCAGAGC
TCTCCGCCGAAGCTACCGCCGATTGGGCGTTTCATTCAGCCGCAGGAAGTGGCCGATTTGGTCGGTTATC
TGCTCTCCCCTTCTGCGGCAGCCATTACTGGCCAGCAGTTGGTGATATGCGGTGGTGCCTCGCTGTAGCG
CACGTATCCCATTATTACAGGCCAATTTTCTTAAGCGTAAATTGGCCTGAATTATCACCCTTATCTTTGC
CGCCCTCCTGCAATTAAAATCATGTAGAATATATCACCCCCCTTTCCATTTATTTATAATCCATCCACTC
AGAATAATTAACAAGGAAATAATACAAAACAACTAATTTAATAAAACAAAATGAATTGATCTTGGTCAAC
TTATTAACAAGATAACGCTTCATCATCGTTAAAATAATGACTACACTATTTTGAATGCATAAAAATAAGA
AATATATAAAAACAATCAAAATTAATTCATGAGAAAAGCAATCAATATGAGCTGCACTTCCATCAGTTAA
TTAACGTAGATAGCAACACAAACCATTTCAATACCCCACAACACTTAAAGCGTCGTGTGCATTGATTTTT
ATCAACACGAATCACTTGGGGAATTGAATATAAAAACCGATCTTATTTTTATAAAAACAATGTTATTAAA
TAGCGACAACTCAAAAAAAACAACAATAGATTGGTACAGTAATATATATAAATCAATGTTCAGGTGGATA
TATTTCCTGCCTGCGCGGGGATTCAGAGATTGCTCACTGCACTTACCTTTCCACCCTTTATTGAGTCAGA
AAAAATAACAGCAGGAGATTTTCGTATGGATAATGACACGTTAGCACCAGACACGGCCCCTTTCTCACTC
GGTAACAGCATAGTGAATAGCGGAAAAATAGCCAGACAGCATGGCAGCAAAAAATCTTCCGCCGATGAAG
CCGTTGCAGAGCAAGAAGCCCTTACGCCACGGATGCAGCGTCTACGCGCACACTATTTAGAGGCACGTCC
CAGTGTCTCTATTTATCGCGCAGTAGCCTTTACCGAGGTTGCGAAACACAACCCTGGGCTGCCCCCCATT
CTGCTACGTGCAAAATCCTTTCGTCGCGCCTGTGAAACCGCCCCTATTCTGATTCAGGATGAAGAGCTGA
TCGTAGGCCACCCCTGCGGTAAACCGCGTGCCGGCGCGTTTTCTCCTGATATCGCCTGGCGCTGGGTGCA
GGACGAACTGGACACCATGAGCACGCGCCCTCAGGACCCGTTTCAGATCTCAGAAGAAGATAAAAAAACC
ATCCGCGAAGAAATCGCACCCTTTTGGCAAGGTCGTTCGCTGGATGAAGTATGTGAAGCACAATATCGCG
AAGCGGGTCTTTGGGCATTCAGCGGAGAAACGTTTGTCAGCGATCTGTCTTACCACCAGATCAACGGCGG
CGGCGATACCTGCCCAGGCTATGACGTGTTGCTCTTCACTAAAGGGATGAAGGGCATCAAAGCCGATGCG
CAGGCAAAGCTTGCCGAACTGGGTATGGAAGATCCCGCTCATATCGATCGCATCTATTTCTATAAAGCGG
CAATTGAAACCTGCGACGGCGTCATGGCCTATGCCAGCCGCATTGCAGCACAGGCGCGTGTGCTGGCAGC
ACAGGAAACCGACGCCTCACGGCGTGCAGAACTCCTGATGATTGCCGACGTCAACGAGAACGTGCCTGCC
AATCCCCCTAAAACGTTGCAGGAAGCCCTGCAAAGTATCTGGACGCTGGAGTCTTTGTTCGAAATTGAAG
AAAACCAGACTGGCATTTCGCTAGGGCGCGTCGATCAATACTGCTACCCGATGTATGAAGCCGACATTCA
ATCCGGCCGCCTGACGCGCGAACAGGCACTGGAACTGCTACAGATGTTCATTCTGAAATGTGCGGAACTC
ATGTGGATGTCCAGCGAAAGCGGCGCGAAATATTTCGCGGGCTATCAGCCGTTTATTAACCTGACGGTGG
GTGGGCAGAAACGCAGTGGCGGCGATGCCTGTAACGATCTCACCTACCTGATTATGGATGCGGTGCGTTT
TGTGAAAGTGTATCAGCCTTCGCTCGCCTGCCGAATTCATAACCAATCACCGCACGAGTACATGGAAAAA
ATTGTCGATGTGGTTAAATCCGGCATGGGTTTCCCGGCATGTCACTTCGATGATTCTCATATCAAAATGA
TGCTGCGCAAAGGCTTCGATTTTGACGATGCGCGCGACTACTGCCTGATGGGCTGCGTAGAACCACAGAA
ATCAGGCCGTATTTATCAGTGGACGTCAACGGGCTATACCCAGTGGCCCATCGCCATTGAGTTCGTGTTA
AACCGTGGTCGAATGATCCTCTTTGATCGCGTTCAAGGGCTGGACACCGGCGACTTGAGCACGCTAGACA
CGTTCGAGGCTTTTGACCGCGCGGTGAAAGCGCAGATTGCACACATCATCCGCCTGTCGGCAATTGGCAC
CGTGATCAGTCAGCGTGTACATCGTGATGTCGCCCCCAAACCCCTGATGTCTCTGCTGGTGGAAGGCTGC
ATGGAAACCGGTCGGGATGTCACCGCGGGCGGCGCAGTAATCAATCATGGGCCTGGGCTCATCTTCTCTG
GGTTAGCCACCTACGTTGATTCCATGATGGCCATTCGGAAACTCGTCTATGAAGATCGTCAGTATACGCT
GGAACAGATGCGTGACGCGCTGTTAGCTAACTTTTCAGGCTACGACGCACTGCACAGGGATTGCCTGAAT
GCCCCGAAATACGGCAATGACGACAACGCCGTTGACCCGCTCGCGCTCGATATCACGGAATGGACGGAAC
GCGAGTGCCGCCAATACAAGATGCTCTATTCCACCTTTAGCCACGGCACCTTGTCTATCTCTAACAATAC
GCCTATCGGCGCATTAACTGCGGCCAGCGCAAACGGACGTCTGGCATGGACACCGCTCTCCGACGGGATC
AGCCCAACGCAAGGGGCAGACAAAAAAGGGCCGACGGCAAGCATCAAGTCTGTCAGTAAAATGAATGTGG
AAAGCATGAACATAGGGATGGTGCATAACTTCAAATTCCTTAAAGGCATGCTGGATACGCCAGAAGGTCG
CAACGGGCTGATCACTCTGCTGAGAACGTCCTCCATTTTGGGCAATGGTCAGATGCAATTCAGCTACGTT
GACGATGAGGTGTTGCGGAAAGCCCAGCAGGAACCAGAAAAATACCGTGATTTAATCGTTCGCGTGGCGG
GCTACAGCGCGTACTTCGTTGAGCTTTGTAAAGAAGTTCAGGATGAAATCATTAGCCGCACCATGATTGA
GAAATTCTGACCCCTCAACACGTGCAGATAAGTAAGACACACGCCGTGAACAAGGATGTTTATCTTGCCT
CAGGCAGAGTGAGATGTGGGGAGTGAAATGGAATCAGCACAAGACATCACCGGCCGAATATTTAATATTC
AGAAATACTCTCTCCATGATGGAGAAGGCGTTCGCACGCTGATTTTTCTGAAAGGCTGCAATATTCTCTG
CCCTTGGTGCGCCAATCCAGAGGGGATACGTCGTGCCTATCAAATCATGTTTTCGCCGGATAAATGCCAG
CACTGCGGCAAATGTGCCGAAGTCTGTCCCCACCACATCCACACCCTGCTCGCTGATGCGCGTGGACAGC
GATTTCATCATATTGATCGCACTATTCAATGCACAGGGTGCCGAAAATGTGAGGCGACATGCCCTTCTCA
TGCGCTTGATATCATAGGGCAAGATATGACGGTCGCGGAATTGATGGCCGTCATCATGCAAGACTATAGC
TTTTATCAGTCTTCGGGCGGCGGTGTGACGCTCAGCGGCGGAGAGGTGAGCCTGCAAACAGATTTTGCCG
TTGCGCTCCTTCAGGCATGCAAACAAAAGATGATCAATACCGCCGTGGAAACACAGGGGACGACATCACT
ATCACATTACGAGCGACTGGCAGCGGTAACGGATATGTTCCTCTTTGATATCAAACATATCGACACGAAC
CAGCATAAGGCGCTGTTTGGTATAGGAAATGAGAACATACGACGTAATCTGGAGCATCTGGTCGAATTGG
GTGCCGATATCGTTATTCGCATGCCGCTCGTTCGCGGATACAACGATTCGTATAACGCCGTCACGGGTGC
GATTCACTACGTACAAACGCTCGCAAAACGTGGCAACGTGCGGCGTATCGATATCCTGCCCTACCACCAA
CTAGGCCGCAAAAAGTACGAAAGGCTAGGCACCCTTTATCCAATACAAACCGATCCCAGCTACAGCGAGG
AAGAGCTAAACCATTTGGACGCTTTCTTTGACGAATTTGATTTCGACATTCGGCTGGTTCGTCATTAAAG
AGAAAACTAGATCACGTATTCTTAACAGCACATCAACCAGGAGCAATACTATGTCACCCAGAAAGCAGTC
ATGGCTGTGGATGTTATTCGTCATCTTGTCAGAAACGTCCGCCACGTCCACGTTAAAAATGTTTGATAAT
AGTCAGGGGTCGACAAAAATAGCGTTATTAGCCGTTATTATTCTGCTGTACTGCATTTGTTATTATTCAC
TATCAAAAGCCGTAAAACATCTTCCCGTAGGTCTGGCCTATGCCACCTGGTCTGGCACCGGTATTTTATT
AGTTTCGACGCTCAGTATTATTTTTTACGGCCAACACCCCGATATTCCTGCCATCATTGGGATGGTTGTG
ATTGCTACTGGCATAGCCATCATGAATCTCTTTTCTAAAATGGGCGCAGATGAACAGCCCGAGGCGATAA
CAAGCGGCGATCAGAATCAGCCATTAGATACAAAAATCATTCATTAACAATAAGGATATCCATCATGTTA
AACGGATTCTTATGGTTGGCGCTTTCCATTGGTTCAGAAATTACCGGCACCTCGATGATCAAAAAAACCG
ATGGATTTAAAAGACGCACGCCTTCCGTTATCGTTATTCTCGCTTACTGCCTCTGCTATTTTTCATTAAC
CCGCGCAATGGGCTATTTACCCGTGGGCGTGGCCTACTCGCTGTGGTGCGGGTTTGGCATCGTCGGCGTA
ACATTTATTTCGATGCTACTTTATAAACAAAAACCAGATTTACCTGCGGTATTTTCAATGGTTCTGATTA
TCAGCGGGGGCATTATCATGAACCTCTATTCAAATATGTAACGTGTCCGGTTCGCTTCTTTTTGCCGCAT
TCCCAACGCGCTAACGAACGTTCCCCGTATCGTGCAGCAGCTCCGCGTGCTGCTGCATCCGTTCAAGCGC
TTCCTCATAGCGCGGCATCGCATGCGCAGCACCTTCGCGCTCAACGCAAAGTGAGGCATAGGCAGAGGAA
AAGAGCGCCGCCTGTTCCAGGGAGTCGCCCGCTGCCAGCCTCGCGGCCAGCGCGCCATTAAACGCATCGC
CCGCTCCCGTGGTGTCCTTGGGTTGCGCAGGAAACGCAGGGATATGGGACTGAGTATCACCGGTGGATAA
TAACGCCCCCTGCATGCCGAGCGTGATCACCAACTGCCGCACCCCTTTTTGATGCAGCACCGCGGCGGCA
CGCTGGGCGCTGTCGATATCGGTGACGGAGATACCCGTCAATAGCGTGGCTTCGGTGCTATTTGGCGTCA
GCAGATCGATCTTACTGAGCAAAGCGTCACTCACTTTCTGCCAGGGAGCGGGATTCATAATGACGAAGGT
ATTCGCCGCCTGCGCGCTATCCACGATACGCTGAATCGCGCTAAGATTATTTTCTAGCTGAATCAATAAA
ATATCCGCCTCGGCTACCGTCGGCTGGCAGCGCGCGATCTCCGCCGCCGTCACCATCAAATTGGCACCGG
GATAGACGGAAATCATGTTTTCCGCATCATTACCGGCCACATAGATCAGCGCATTCCCCGTCGGTTTTTC
CTTACAGGTAAAGAGCGTGATAGCATCAAAGCCGGTCTTTTCGAGATGACGCCGAGCAAACAGGCCAAAG
TCGTCATTACCAATTTTACCGATGTAGTGTACGCGCGCCCCCGCACGCAACGCCGCCGTCGCCTGATTCG
CCCCTTTTCCGCCCGGCCCCATCATGCTGCGGTGAGCAATCAGCGACTCTCCCGGCTGTGGAAAGCGGGA
CATCCCCGCCACAATATCCAGATTGAACGAGCCAAATACGCAAACCTTGCCTTTCATGCCTTCCTCCCGA
ATTGACGCTCCGCTGCCAGACAGGCTCCGCGACAGCCGGTATAGTCCGTCGCCTCACTGAATACCATGTT
TAGCTTCTCTCGCGTCATTGGTGGGCGTAAATGCCGCCAAATCCCGTCGCGTAGCGCCGCATGGGGAAAA
TCGTCCATCGACAACACGCCGCCACCAAGAACCAGGTAGTCAGGATCGAAAATATTCATTTCCATCGCAA
CGACCTTCGCCAGTCGATCGATAAACGCCTGTAAATCTGGGTGCGTTCCCCAGCGTGTAAACAGTGACGA
CATAGCCGAGTCTCCCTGCTGTGTTGCCCAGTTTTTCAACCAGTGCCCCGACGTCAGGGTTTCCACACAG
CCAAGGTTACCACAGGGGCAAGGCTGTTGATTATCCGGCCAGGGTATATGCCCCAACTCACCCGCACCGC
CGTGCTCGCCGTGATAAAAACGACCATTGAGCCACAGACTGTTACCAATCCCTGTACCGAGGTAAATACC
CACTGCCGTGTCCGGTAACGTTTTTAGCTGCATTAAATCCCACAGCATCAAATGGTTGACGTCTTTATCC
ATCGCCACGGGGATACCCAGACGTTCACTAATCGTCTGGGCAACCGGCTGTCCATCCAACGCCGGGATAA
ACGGCAGCGACAGCACGGATTGGCGGTCGCGACTCAAAATACCCGGTAACCCCAGCATCACGCCGTTCAC
CGTCTGCTGTTCCAGCGTCTGCGCGATCACCTCAGTCAAGGCGGCCAACGCATCAGGCTGCTGCGCCCAA
CTCTCCGTTGCTATCTTGCGAAACCCCGACCACTGGTGCTGTGCATCCATCAGCATTAACCGTGTACTGG
TACCGCCAATATCGATCCCCAGCCAGCATTCGGTCATGCCGACTCCTGTATCAGGCGCTGCGCCTGCGCG
ATGTGTCCCGTCATGGTTTCCCACGATGTTGCCAGATCGTCATGCAAGTTGAAGAGGCCCGATGTCCCCA
CAATCAGGACTTCCGCCCCCGCATCCAGCAGCATACCGTAGGTTTTCTGATTACAAGATCCATCAATTTC
AATCAGATAGGAATAGCCATGCTGCTGCTTTAATGCCTTCAATTGCGCGATCTTTTGCAGCATTTCAGGG
ATAAAAGGTTGCCCCGCGTAGCCCGGATCCACCGTCATGATCGTAATCTTGTCCAGCAGATGAATATAGT
GATGAATAAATTCGATCGGCGTCGCTGGGTTCAGTACCACCCCCACTTTTTTGCCTAGTGCGCGGATCTG
ATTAATCACTCGAAACGCATCCCGGTTGATGGTCTCAGCGTGAGGGCAAATGTAGTCCGCCCCCGCCTTC
GCAATCGCATCAATAAAATCAGTGGGCGTTTCCACCATCAGATGGACATCTATCACCAGCGGCGTATGCG
GGCGAATCTGTTCAATGAAGAACGGCGATAGCGTGATATTTTTCACGTAATGTCCGTCCATGATATCGAC
ATGTAAAAAATCCGCACGCGAGTTTAAAACCGCCAACTGTTGCTTGATCTCCATTAGATTCATGCACATT
AACGAGGGAGAAATTTTAGTACGCATCAGACTTCCTTTTTTTCAGTTAAATGATCGGTGCGGGCGCGTAA
GGCACTAAGGCGCACCGCACGGTAATCGGAGTAGCGAGCTTTAAAGAATTTCAGCGCGAGGACGACAATC
AGCACCGCTCCCCACATCGCCAGGCTGAAGTGCTGGCTGATATTCATCAGGTTGAAGCCGGTGGAGAGGA
TCTGGAGCACGATGAGCGACAGCACCACGCCGGTCACCCGACCAAATCCACCGTTCGGATCGGTGCCGCC
AAGAATGATCGCCAGCACGGTGAGCAGCAGGTAGGAATCGCCGTATCCCATGCGAGCCGAGTTAAAACGC
GCCATCATCACCAACCCGGCCAACACGCACATCAGGCTGGAAATGACATACACCAGCATCAGCATGCGAT
GCGTATTGATGCCGCTGAACCAGGTGGCATTAATGTTGCTGCCGCCCATATAAATGCACTTTCCTGCCCG
CGTCTTGCCGAGGAACAAGGCCAGTGCGCCAGCGGCAGCCATAAACAACCAGAGCGGCAATGGAATGCCA
AGCCACGTGCCGGAACCCAACGTGCGTAAGACATCCGGCATTCCGCTAACGGCCGCACCTTTGGTTAACC
AGATGCCGATCCCGTTAACCGTCATCATGCTCGCCAGCGTCACCAGAATGGGGTGCGCCCCCACTTTCGT
GACCATAAAGCCTGTTAATGCACCAATCACCACGGCAATAACCGATGCGCCCAGCAGGCCAATCCCCAGC
CACAGCAGTTGCATCGTCGTCCCCGCCCCTTCAGGCAGAAAGTGCAGCAGCACCCAGGCGATGAACAGGC
TGGTCAGATTCGCCGTCGCAATAATGCACAGGTTGAGTCCACCGCTGAGAATGGCGATAAACATACCCAG
CGTCAGCAGCCCCAGTTCGGGAAGCTGAAATGCCATGCTCATAAACGTTGAGCTAGTAAAAAAACGGCCT
GGCAGCATCACGCTAAACAGCGCGCAACACAGTGCGATGAGGAACAATAGCCCTACGTCAGCGCCGCTCG
GTTTGAAGATGTATCGTTTCATCAGGATCCTCCGGTCGGTCACACAAAGCTGACGTCGGTTTCTTTGCGT
TTTTTGTAATGTGTGACGGCGATGGCCAGCATAATCACCACGCCGATAACGATATTCATGAAGTAGCTGG
ACACACCGATCAGATTCAGACCGTTTTTCAGGATGGCAATGAGGAAGACCCCCATCAGCGTCCCCAGAAC
CGTCCCTTTACCGCCCATCAGGCTGGCACCGCCGAGTACGGTAGCGGCCAGTACGTCGAGTTCGCCGCCC
ACGAGCGCATTCGGCACCACCTCACCCATGCGATAGGTCTGCACCAACCCCCCTATCGCGGCCATCGCCC
CTAAATAGCCATAGGCGAAGAGATGGATCAGCCCCACCCGAATGCCAATTCGGCGAGCGGATTCCTGATC
GCCACCGACCGCATAGAGCTGACGCCCCAGATGGGTTTTATTCAGGAGGATCCAGGTCAGCCCAGTAATC
ACCAGCAGCGTGACCAGCGGTAGTCCTACCTGAAAAGGCAGGCCGCCCAGCGTAAACGGCAAGACTTGCC
GCAGCGTGACCCACCATTCAGGCAACGTGTAAAGGCTGCGGCCGTCGGTCAACCACATCAGGAGGCCGAA
CAGCAGCGACTGCATACTGATCGTGATGATGATCGAGACGATCCTCAGCGAATAGATCAGTACCGCGTTG
ACCATGCCAAACACGATGCCGCAGGCAATCGCCAGCACAATGCTGAGTGCAGCGTTATCAAACTGGAACT
GAATGAACAGCGTGGCAATCAGGTACTGCACGACCGATGCCACCGCAGCAAACGAAATATCGATCCCCCC
CGTCACCAGCACCACGAACAACCCCAGCGCGAAGATCCCCGTCACCGCGTAGCTTTCCGCCAGATCGAGC
AGGTTTTGCATCGACAAAAATTGGTCGCTGGTCAGTGAGAAAAATACGATAGCGACAAGCAGTACCCAGG
CCAGCCATCCCTGGCTACTTTTGGGTTTGAAAAAGGAGAAATCAGGCATTGATCACCTCGGCAAGTTGCT
GTTGTTCCAGCTTTTCTGGCTGATACTCCGCATGAATAGCGCCATTGCGAAAGTGTAAAATCCGGTCGCA
GTTGTAATAAACTTCTGGCACCTCATCGGAGATCAGGATGATGGCGAGCCCTTCCTGCGCAAGTTGGTGG
ATCAACGCGTAAATACTGGCTTTCGCCCCCACATCGACACCGACTGTGGGCGAATCCAGAATGAGAATTT
TCGGTTGGGTCAGCACCCATTTCGCCAGCACGATTTTCTGTTGATTGCCCCCAGACAGGGTAGAAATCGC
CTGCTGCGGATCGGCCAGGCGTACCCCTAGCTGCCCGATCCAATTCATGATCAGTTTATTTTTACGATAC
TCATCAATCAGGTGGAATCGGTTGCGAAGCTGATCGAGGATGGTCAACACCATATTGTCCGCAACCGACT
GCTGCTGCACCAACCCCAGCGTCAGACGATCCTCAGAAACGTAGCCAATTCCCGCCTTAATCGCGTCTTC
GTGGCTACGGAAGGTCACCGGCTTACTGTCCAACCAGATTTTCCCACTGTCTGGACGCGTCATACCGAAT
AAAGACAGCGCCAGCTCTGTTCGCCCAGAGCCCAACAGCCCACACAGCCCCAGCACTTCCCCTTCGCGCA
GCGTAAAATTGATATCGTGGTACTGGCCTGCACGGGTCAGGCCAGCCACCTCCAGTAGCGTGCGGTCTGG
ATTCAGCGTTGGCGTTTTACGCTGATAATCCAGCGTTAACCCCGTCATCAGTTCAGTCAGACGATGGCCA
TCCATTTCACTGGCAGGCCAGGTTCCAATTTTCCGCCCATCACGGATCACGGTGACGCGATCGGAGATCT
CCAGCACCTCATCCAGACGATGGCTGACAAACACCACACAGATGCGCTTCTCTTTCAGGTAACGCACGGT
GCGTAGCAGTTGGTTCACTTCAGTCCGCGTCAACGATGCCGTCGGTTCATCCATGATCACCAGTCGGGCA
TCCGCCACTAGTGCGCGGCAGATGGCAACCTGCTGGCGCTGGGCGATGGATAGCGCCGACACCTTTTCGT
CCAGATCCAGATCAAAATTCAGTTCACCAATGACCCGCAGCGCCGTTTCTCGCAGCGTTCCTGCGCGATA
CCAGCCAAGCAACCCTTTCAGGTTGTGTTCAAATGCGATGTTTTCCGCCACGCTGAGATTGGGAAACAGC
GACAGATCCTGATAGATCACCTGAATCCCAAATTCTCGCGCCTGTTTGGGCGTCAGGCGGGGAAATTGCA
CTTCCTCCGCCGTTTCACCGTTAAAGAGCGAAATCTGGCTACCAGCATCCGGCGCGTACACGCCGGAAAT
CACCTTTATCAAGGTGCTTTTTCCGCAGCCATTGGTACCTGCAAGGCAGTGAACCTCCCCGACAGCCAAT
GACAGATCGACTTCGTGCAACGCGCGATTGCCGCCAAACGTCTTGGAGACAGAGTCGAGCGCAATCAATG
TCTGTGGTTCGGTCAGCGTCGTCATTGGTCTACAGCCCCATTTCGATCAGTTTTGGCAGATTGGCTTTAT
CAAGGCTTTCGGTGTTGTTGCCAAGAATGGTACGTGCCTGCGCATCCACATTGACCTTACCTAATCCTTC
AATCGTCATACCGTCCGTAATCGGCTGGTTCTTCTGCATCATGTCGGCCAGCCGAACAAACACCTCACCC
GCCGTTTTCGGATTCCAGATATAGCCGCCTTTGATAGCGCCCCGGTTTACCAGCGTGGCACCCTGCCCTG
GGCTAAACGCCCCAATCACACAGATCTGATCGGTTTTATTACGGTTCATCACCGCACGCCCCGCCCCAAT
CGGCCCTTGTGAACCAAAGGCCATGATGCCTTTAAGATCAGGGTATTTAGACATCAGTTCGTTACTGGTA
CGGATAGACCCATCCAGCGATTCCCCCACGCCAAACTTATCGGTTACCAACTGCATTTTTGGGTAGTGCG
TTTTTTGATATTCCAGCGCGGCATCGGTCCATTCCTGATGTAAAGGCACCGTCAGGCTCCCCACATACAT
GGCGTATTTGCCTTCCTCTTTCATGCATGCCGCCAGGGCTTTCATATGATTAATACCGTGGGTCGGCGCA
TCCACCAGCTCAAAGTCCCAGTCTGCATATTTCTGCCCGGGGGATTCATGCACCAGGACTTTAATACCCG
CTTCTTGCGCACGTTTGAGCACTGGCTCCAGCACTTTCGGGTCATTCGGCACAACGCCAATGATGTCCAC
TTTCTGTGCGATCAAGTCTTCAATCGCGCGAACCTGTAGAGCAGGGTCTGCCGCAGTAGGGCCAACCTGC
CAGGCATCAATACCGAGTTTGGCCGCTTCGCTTTTGATGCCTGCTTCCATGGCGTTAAACCAGGGAATAC
CACCAATTTTGACGACGACGCCCATACGCAATTTCTCGGCAGCATCGGCGTGAGCGGAACTTAATAAGGC
AAGGAGGGTACAGGCGAGGAATGTTCTTTTCATAATCTCTCCAGGGTGATGATCTCGTTAGTTATTAATT
AACTGCATGGACTGGGGACGTTGCGAACAATCAATAATATTGACGCCGTTCCAGGCCAATTCCTGTGTTA
GATCTTTGTCTTCCAACTTGTCGGTAATAAGAAAATCCACATCGCGGTAATGGCAAATACGTGCAAAGGA
AGGATGCAAAAACTTACTCGCATCCATCAGCAAATATTTCCTTTCTGAAGCTAATAACATCTGCTGTTTC
AGGTGTGCTTTATTTTCATTCCCTTCACGTAAATAACCGTCATTACCCAAACTGCTACAGGAAAAGAAAA
TTTTATTAATCAAAAACTCTTTTAACGGCTGTTCTGCCACTACACCATTAAAATCCTCATCACGATCGGA
ATATTCCCCTCCCAGACAGATCGTGCGAATATGCCCTTTCGGTGCCAACGTCTGTACCGTTCGTAGTGAA
TTGGTTATTACCGTTAATTCTATATCGGGTAATTGTCGAGCGAGAAACCAGCATGTGGTACTGCTGTCGA
GTAATAAACAGTCCCCCACGCTAATAAAATCCAGCGCACGTTTGGCTATCTGCATTTTTTGCGAAATATT
TTCATTCGTGCGCTGGTGAAAAGTTAATTCATACTCATTATTTTTATTTATATTATTTATTATTTTCCCT
TGGTGCTTTTGCGCTAATACCGCACCACCGTGACTCCGCAGTAACATGCCTTTTTTTTCCAAACTGGATA
AATCACGGCGAATGGTTTCCTGAGAAACTTGTAATAAACTGACTAATTCCGCCACCAGCACTCGGCTATT
TAGGGTTAATATTTCCATTATTCGCCGCTGGCGTTCAATCGGTAGCATGATGACCTCCGGTGTTAATAAA
GTAATGGATAGAGAGAGTGAAAAATGTGCACTGCGCGAGAGTACCAAGGGGTAAAATTGGCAGTTTTAAT
TAAGTGACAACAATCAAATAAAAAATGAAACAACCAAAAAACATCATTATTTATTGTGATAGACATCCCA
TTTAAAGTCGTTATGCGTCATCCTTTTATCGCTATCAAAAAAAATAAAAAAATAGTGACGGCCCATTAGA
ATGACCGAAGATGACCGAATGTGTGTATTTGACCGTTTTATCTTGTTGCAGTTCGTTAACAAAAAACATC
GTCTCACCTCATCCCTCTCGCCAGAGAAACAGGAAAGGATAAAACGATAGACGTAAGGGGATGAGAAGGG
GGAAAGGGCTTTATACCGCACGGGCTAATTGATGGGAAACACCACGCGTCTGACGGGTGGTGTTGCCAAA
ATACGGGTGTGACAACACGATCGTATGCCTGCCACGATCAGTGCAGGACGAACTCGCGATACTTTTCCAC
CAATGTTAAAAAGTCGTCAAGACCGCATAAAGACAGGCTCTCTTCATCGTAATAACTCATGCCTTCCTCC
AGTTCATCCGTGGTGAAAGACAATTGATTTGCCTGAACCATTACTTCTTCTTCATCCAGCAATAGCGTGT
ATTCGTGACCCACGCGCCGCCACTGCCGTTCACTGCCAGCAACGGAACGCGCGGCCTCTTCGACGTCAGT
CAGTACCGCCAGTTGGCCTTTCACTTCCTCATTGAACCAGTGCCCAATCGCTTCATGTCCCATCGACATA
CGAACGATGACCTGGCCCGTCACATCCCGCAAAAATTCATAGTCCATGATGTCATCCTCACTGTGATGTT
TCTTATATTCAGTCTAGTGCTCCAATTGCTCTCTCACCGTGACCACTGGCAAAACGCGAGATTATTTTTA
CACAGGAACCGCGACGTATGGCGAGATATGATAACGTGATTGCCCGTAACACGACCAGATGCCGACTCAT
TTCTTACGCTTCAGGAAAACAGACTGCGATGCACAAAACCATTCAACGGCGTATTTATGCCATCCTGGCG
ATTGTTTTCAGCATTTTTCTCAGCGGCTGTGACAGCGAGGAAAAAACCGAGCGCATGCCTGCCTCCCCCG
CTCATCATGAAGGCTGGCCTCGGACGTTCCAGACGCTCAAAGGACCTTTAACGTTGCAACAGCCACCACT
GCGCATCGTCTCAACCAGCGTGACGATCAGCGGTACGCTGCTGGCGATTAATGCGCCGCTGATTGCTTCC
GGTGCCACCAGCCCACGCAGCGCCGTTGCCGATAGCAAAGGCTTTTTTTCTCAGTGGAGTCAGTTAGCTG
AGGAGCGAGGCGTTAAGCCGCTGTATATTACCGAGCCTAACGCGGAGGCCATCGCTGCTGCCGCCCCCGA
CCTGATTGTGATTGCCGCAACAGGGGGAGATTCAGCGCTGAAGCTCTATGAACAACTGTCAGTGATTGCG
CCAACGTTGGTGATTGATTACGGCGATAAAAGCTGGCAGGAACTTGCGCAACAACTCAGTCAGGTTACGG
GGCACGAAGCCGATGCACTCGCGGTTATCACCCGTTTTGAACAACGGGTAAACGCAGTCAAAAACGCGAT
CCAGCTACCTCCTCAGCCGGTGTCCGCACTGGTTTATTATGAGGATGGGCGCGGCGTTAACCTCTGGACA
GATGCCTCCGCACAGGGGCAATTGCTACATGAACTGGGCTTTCAACTTGCAACGCCGCCAGCCTGGCTTA
AAACGGAAACGTCTCAGGGCAAGCGGCAGGATATCGTGCAAGTTTCCGGTGAAAATATGGCAGATAGCCT
AACCGGTCGCTCATTACTGCTATTTTCGGCTGATGAAAACGTGGTTAAAAAGATGCTTGCCAACCCCTTC
CTCCGCTATCTGGAACCGGTCATGCAACAGCAGGCATGGGCGATGGGGCCTGATACGTTCCGTCTGGATT
ATTACAGCGCAAGCAATATGCTTGATAATATCGAACGACATTTCCGTAAACCGTAACCGCGTTCAGTTAG
CGGCCAACAGCGGTTGGCCGCAGCGACACACCGTTCGTGTATCACGCTGAGGTGGCGGGTTTATCCTCTG
TCTCATCGGACTGAGTGACAGCATCTGGCTCACCAAAGGTGCATTGCCGCAGTGGCCGCACGAGCAGAGC
CAGTAGAATCACGAGTCCCGCAATTCCCCCAAACATCAGAATGCTCATTGCTGGGGCGAATATCCTTCCC
ATAAGACCAAGCCCCAATGCTCCCACCGAATCCCCCGTCACATCCTGCGCCGTCACCAGACTATTCACCC
GCCCAAGAAGAGGATCCGGCGTGTGAGTCTGAATTAAGGTAAATTGCAATAGCCCGGTAATCGCCTGTAA
ATAGCCATAACATACCAACGCCAACAGTGCGGGGACGAGATGCCCCACCAGCCCTAGCGACGCCACCGAT
AAGAACGCTCCGCAGGCACACAGCAGTAGGATCAAACCAGGGCGCGCCACACCAGATACCCATCCGCTGG
TAAACGCCCCAAGCATCGCGCCCAGCGGCACGGCGGAAAACATCAACCCGACCGCCGACGGCCCCGCATG
GTAAACGTCATTCGCTAACGTAGGGAAAAGGATGCGCATCGCACCGATAACGCTGACTAGCATGCCGATC
AGCACCACCCACCCGACAACATGATGCGAACATACAAACCTTACCCCACCGATTAAGGCACGCAGCGGCG
GTTCCGGCTCACTCGTTGCAGGGCGTAACGACGGCAAACGCATCAACGGGATCAGGGTAGCCAGCGTTCC
AATAGCAGCAATAGCAAAATTCCAACCGACGCCGCCCGCGACGATGATCACTCCGCCCAATGCGGGTGAG
AGGATCGCGCCCAAACGGACGGTTAACATGCTCAATGCACCCGCTGCGGGCAAATGTTCTCGCCCGACCA
AAATCGGAATAACCGCCATTAACGCCGTCATCCCCAGCGCACCAAAAAAACCATCCCATGCCGCAAGCAC
ATAGAGCGCAAGCAACGACGGCGTATCAGAAAAACCGTTAATGCTGAGTGCGACAAACCCCAAACCACAG
GTACCGCGCGCAAATAGAATCAGTTTACGGCGATCGAAACGGTCAGCCAGTACACCACCCAGGATCAGAC
CAATAAACATCCCAACACCGTCAAGCGCCACGGCCATCCCCACCTGAAAGGTCGAGCCTGTCATTGCCTG
TACCTGAATCGGTACACCAACGGACAGCATACCCAGCGCGAAAACAGACAGCATTCGAGCAATAAAAATC
GCGCGAAAATTCGCGTTGGTTTTCAACAGACTGAAGTCAAGAAAAACGGAGGATTTGGCCATAGATTTCC
CGCATGAAAGCCATTCCAGCGTGAATGAAACCGCCCCTAATCCAGCGACAAGTTCACGGTTACTCCGCTG
TAGGTCAATGTATTTACAAGGAAGGACATGCTACCATAGTAAAAAGACAATGCTAATGATAGTCATTATC
ACACTCATTTACTCAGAAGGGAGTCGCATTGAGGATGCCCGTTTATCCTTCCAGCGTAGCGAATCGCACA
TCATACGATCCTCGCAGGGTTGATATTCGACGCTGGCGTGGTGTCACACTATGTTTACTGCTCATCACGC
TCGGTGCCATTGCCAGCCTAATGCTGGGTGCAAAATCCATTGCACCGGAAGCCGTGTGGATGAGCCTGAC
AGGCCAACTCCACAACGCAGACAGTATTATTATTCTCGACGCCCGTTTACCGCGCACGCTGGCAGGCATC
ATTGCCGGGATCGCGCTCGGCGGTTCCGGTGCGATCATACAAGCGCTGACCCGTAACCCCCTCGCCGACC
CAGGTATTCTTGGCGTCAACGCGGGTGCCAGTTTCGCCATTGTTATGGGCATCATTTGGTTCGGCATCAC
CGACATGGCTTCCTGGCTTGGATTTGCCTGGCTCGGCGTTTTGGTGACCAGCGTGGTGGTATGGGTTATC
GGCTCGCTCAGCGGTGGGCGCGTTAATCCTATTCGCTTAACGTTGACCGGTGTCGCCCTCAGCGCCGTTC
TCACTGGCATAACGTCTTCAGTTTCGCTACTGAATCCCGATGCATTTGACCAAATGCGCATGTGGGAGGC
GGGTACGCTGGATATTCGTTCCCTGCATAACATTACACTGGTCGCCCCCATTGTGTTGCTGGGAGGCGGA
TTAGCGTTAATCATCGCCCGTGCGCTCAATGCATTAAGCATGGGTGACGACATCGCTACCGCACTCGGCA
CCCGCACCATATTGATCCGCTCCGTCGCCGTGATCGCCATCATGCTGATGTGCGGTTCGGCAACCGCGCT
GGTGGGGCCTATCGGTTTTGTTGGCTTGATGATCCCGCATATCGCCCGCTGGTGGGCAGGACCAGACCAG
CGCTGGATCGTACTTTATTCGATGCTGCTCGCTCCAGTGCTGTTATTGTGCGCCGATATTCTCGCCCGTC
TACTGGCACCGAGTGAACTGCGCGTTTCGATCATAACCGCATTTATCGGCGCACCCGTACTGATTTGGCT
GGTTCGCCGCCACAACATAGTAGGAAACGAGCGATGAGCCATTACGCGCGTCATCGCCGGGCCGTCTACA
GCCAACTCCCACGCCACATCGTTCTCATTAACAGCCTGCTGCTGCTGTTATGCCTGCTGTTGTTCGCACT
GGCTGTCAGTCTCGGCGCACTCCAACTCCCACCGCTTGATATATGGCGCATATTTATGGGTTCTCCGTCT
GTCGGCGCTACCGTCATCACCGAATGGCGCGCGCCGCGTGCGCTCTCCGCGCTGCTGTTGGGCGCAGGAT
TGGGCGTCAGCGGTGCAATATTTCAGTCTATCAGCCGTAACCCGTTAGGTAGCCCGGATATCATCGGCTT
CAATACCGGTGCCTACACCGGCGCACTCATCGTGATCATCTTATTACAAGGTAATGGGTATGAAATCGCG
AGCGGTGCGATGTTGGGCGGCATTGCCACCGCAGCCCTGGTTTATCTGCTCATCTGGCGCAAAGGGATCA
CCGGGTTCCGCTTAATCCTTATCGGGATCGCCATCAGTGCCATGCTATCGGCCTTCAATACCTGGCTTAT
TGTCACAGGTTCACTGGAAAATGCGATGACGGCCGCGCTCTGGGGAACCGGCTCATTGAACGGCGTGACA
TGGATGAAAGCACAACCGGCCATCATCCTGATCCCCCTGACTATTATCGGCACACTGTTGCTACGCACGC
GCCTGAAACTGTTAGAAATGGGGGATGACAGTGCCAGATCGCTGGGTGTTAACGCCGAAGCCAGCCGATT
ATGGCTGATGCTATTCGGTATTCTGCTCACAGCGGTGGTCACTGCCGTCGCCGGCCCGATTTCTTTTATC
GCCTTAGCCGCCCCACAGATCGCCCGACGACTCACTCGTGCCAGCGCAACACCACTCTTTTCCGCTGGTA
CGATCGGGGCCGTGTTGCTGCTATCAGCCGATATCATCGCCCAGCATGCCTTTGCTACTATCCAACTTCC
GGTAGGAGCCGTAACCGTGAGTATCGGCGGGGTTTACCTGATTTGGCTGCTTATCCGTGAAGCGCGGCGT
TAACCGCCATATATGAAAGAGTAAAACGCCTATGACACACCTCTTACATGCTAACCACCTAACCCTCGCC
TATGACAAAAAAATCATTGCGGAACATCTGAGTCTGTCAATTCCAGATAACCAATTCAGCGTGATCGTCG
GGCCCAATGCGTGTGGAAAATCGACGCTGCTGCGCGCGCTGTGCCGATTACTGAAACCGTTAGCAGGGGA
AGTGATTTTAGACGGCAATAATATCCATCATCTGCCCACTAAAGCGTTAGCCAGACAAATTGGCTTACTA
CCGCAGCATGCCGTCGTTCCGGACAACATCACGGTGGCCGAACTGGTATCGCGCGGGCGCTATCCGCATC
AGCGCCTGTTACACACCTGGAACCAGACCGATCAAAAAGTTCTGGAAGAGGCGATGGCGGCGACGAATAT
TAGCGAGTTGGCAGAACGCCACGTTGACGAGCTCTCTGGTGGACAGCGCCAGCGGGTCTGGATCGCGATG
GTTTTGGCGCAACAAACCCCGCTTCTTCTGCTGGATGAACCGACAACCTGGCTGGACATCGCGCATCAGA
TAGACCTGCTCGATCTGTTCTATACACTGCGGCATCAGCATGGGCGCACGCTGGTGGCCGTGCTGCACGA
TCTGAATCAGGCCTGCCGCTATGCCGACCATTTGATTGTGATGCAGGCCGGACGCATCATGGCAGAAGGA
AAGCCTGCCGATATCGTCAATGCCGACCTGATCGAACAGGTATTCGGCATGACGAGCCTGATTATCGACG
ATCCGGTTTCACACACGCCACTCATCGTGCCCTGCGGTCGTCACCACCGCATAGCAGAAGTGACGACCGC
CAGACCACCGTCAATCGAGTGACGTCAGCAACCGTTGCAGTAGTGGCCCCAGCGTTTCCAGCGAAGCAGG
CGAAATAATATCCGCATGTTCGTAAGGCAACGGATGCACGTTGAGTGAACGGACGTAAGGTGCCCAAACA
GCCTGTACGTCCATCCCCTCTGGCAGCGTGCGCGTTGCCACAAACAGTGTCGCTTCGCCATGATAAGAAC
GCGTCTGCGCCGCAGACAACAAACGCACTGCATCACGGTAGTTGGCGACGATATCGTTAAACATCGCAGC
CTTCTCCGCGCGCACCTGCGGATCGGTTTCGTCTTCCGCTGCGCTCATGAACGACGCCTGTTCACGCGCG
ACTTCCTGTCGCGCCTCTTCCTCACTGGGCCCCGTCCAGTCCTGCCCTTCAGGCGGATAGGTATCCAGTA
ATCCGAGAAACTCCACACATTCGCCCGCCGCCTGCAACCGGGCAGCGATCCCCTGCGCGATCGTTCCACC
CAATGAATACCCCAGCAGGTAGTACGGCCCCTGCGGTTGCAAACGGCGAATCGATACCAGATGCCGTTCG
CACATATCATCCAGCGTGGCACAACTGGCGATCGTCCCCTGAGGACGCGGCGACTGCAACCCGACAATCG
GATAATCACCTTTCAGATAGCGCAGCAGCCCCGTGTATTGCCAGGCAAACCCAGATGCCGGATGCAGGCA
AAACAGGGCGGGACCACGGCCACTGCGCAGCGGCAGTATCTCTCCCGTACCGCTGCCGATCTCGCGGTCA
ATGTCGCCCGAGCCATCCAGCAGCGCGGCCATTTTCTCTACGCTGCGAGACGCCATAATTTGCCCGACCG
TCAGCGCAGGCTGCCGATGTTGACGAATATCTGCTGCCAGACGCATCGCCAGTAGCGAATGCCCCCCCAA
CGCGAAAAAGTCATCATCCGCATAAACGGTGTCCCGTCCCAACAGGGCAGAGAAACACGCGGCCAATAAC
CGCTCCGTTTCGGATTCGGGTAAGCGCCCTTGTTGATCCCTAACGGGGGCAGGTAAGGCTTTTCTGTCCA
GCTTACCGTTAGCACTCAGCGGGAAACGTGTCATGAACACATAGCTGACCGGTAACATATGAGCAGGTAA
GCACTGAGCCAGCGCCTGATGCAAAATGTCAGATTCTTGTGCTACGCCATCCTCTACGATAACCCATGCC
ACCAGTTGTCGGGCATCGGCACCTCGCGGCGTGCCGCTGCCGCTCGTCCCCAAATCACGCGCACACACCA
CCGCTTGGGCAACACCGGGCAGGCCGGATAATGCCTGTTCAATCTCACCAAGTTCGATCCGCTGCCCACG
GATCTTCAATTGATCGTCGCTGCGTCCCAGATATTCGACCGTTCCCTCTTCCTGCCATCGGGCAATATCC
CCGGTGTGATACATCCGCTCGCCGTGCGCGAACGGATCGGCGACAAAACGGCTGGCCGTCAAGTCAGGGC
GGCGTAAATATCCTTCGGCCAGTTGTACCCCGCATAGATAGAGATCACCGGCAACACCAACCGGTACAGG
ACGGAGATAGCTATCAAGAATACGCAACTGGGTATTCCATACCGGCAGACCGATAGGCACGCCTGCGGTC
CGACAGTTCGCAAGCGCCGCCCCCGAGGCGGGCTGATAAGTGACATCCACCGCCGCCTCCGTTGGGCCGT
ACAGGTTATGTAATGGTGCGGGCAGCAAAGCCTGATAGCTCAGTGCCAAATCGCGCGACAGCGCTTCACC
GCTACAAAACACCCGTCGCAGGCTGGTACAGCCGATATGCTCTCGTGGTCGATTCTCCAACGCGTTCACC
CAGGCAGCCAGCATGGAAGGCACAAAATGCAGCGTGGTGACGGAATAATCGTTAATCAATTGTACCAGCG
CATCGGGATCGCGATGCGATTCCGGCGGAGCCATCACCAGACAGGCACCTGTCATCAGCGGCCAGAAGAA
TTCCCATACTGACACATCAAAACTGCACGGCGTTTTCTGTAGCACCACATCGTCGCAGGACAGCGTATAA
CTCGCCTGCATCCACCACAGACGATTCACAATCGCCTGATGGCTCACCACCACGCCCTTCGGTCGACCGG
TGGAACCCGAGGTATAAATGACATAGGCCGCCTGCTGAGGGGAAACCTCAATGAGTTCAGCCAGCAGCGG
TTGATGCTCATCGATCAGCGAATCCAACAGTAAAACGTCGGCCAGAGGCGCAAAGCGCGATTGCAGTACG
GAGGCGGTGATGATCAGGCGCGGTGCGGCATCGTCCACCATCAATGCCAACCGGTCGTCTGGATACCCTG
TGTCCAACGGTAACCACGCCGCGCCCACTTCCAAAATAGCCATCAGCGCCAGGCTGAGGCGCACCGAGCG
CGGCAACGCTACGGCGACAATATCACCGGGCCGCACTCCGGCCGCGACCAACTGCGCCGCCAGCAGGCGC
GTTTGGCTCCTGACCTGACGGTAGGTAAGACGATGCATATCATCCACCAGAGCCACACTTTCCGGCGTGC
GTCGTGCCTGCGCGTCAACGGCTTCATGCAACGTGCCAGAGGGAACCGGATGGTCGGTCTGATTGATGCG
CGTCAGTAACGCCTGCTCTTGCGGGGTTTGGAGTGTCCAGGCACAAAGCGGAGCTTCCGGTAATGTCACC
AACTGTTCCAGCAGTAACATCAGCCGTTGCACCAGGCATTGTGGCTGCGGCACGCCTTCACGATACTCCA
GCAACAGACGCAAACATTCGCCGGGCAACACCAGCAGCGTCAAGGGATAGTGGGTATAACCACGGTTACT
GATACGCTCACAGCGGAGCGCGTCAGTCGCCTCACTCAGCGCATGACTATCAGGATAATTTTCTACCACC
AGCAGCGTATCAAACAGGGTGCCGATGCCCGCAAGCTGCTGAATCTCCCCTAACCCCAGATCGTCATGTT
CAATAAGCAGGATCTGCTGCGCCTGCAATTGTATGAGCTGGGTTAACAGCGGCTGGGCAGGATCAAACTT
AATCCGTACCGGCAGTGTGTTACTGAAGAGGCCGACATGCCTGTCGATATCATTGAGCTGTCCGAAACGT
CCAGACACTGGCGATCCGAATACCACGTCGTCAAACCCGCTATAAGCACTCAGCAACACGCCCCAGATAC
CTTGCATCACCGTATTGAGCGTTATCCCGTGTTGACGGCACAAACGCATGATGCCTTGCTCAAGTTCGGG
CGGGACCCGTATATCGCACTCATGCACCGCTCCGTGTTGTGATGTTTCATCAAACAGTACCGTTGGACGC
ACACCGTCCAGAACGTGCTGCCACCGCTGACGGGAAAGTGTGGCATCACGTCGCACCAGTTGACGCACAA
TATCCACATAGCGAGAACGCAGGGGCACCAACGCCGCAGGCCCGCCATGTAACACGGTGAACAGGTCGCG
TAGCAGCACCGGGGTAGACCAGCCGTCCACGATCAGGTGATGGGCGTTAAGAAACAGCGTACAGCGCGAT
GCATCGTCATGCCGCACCAGTACAGCATGCAGCATGGAAGCCGGTTGATGGAAAAGATCGCGCGCCAACT
CATCATGCTCCAACGCCAGCAGCGCATCCATCGTCTGTGATTCCGACAGCGCTGGCAACGTATGCACGTC
CAAGGGCCAATAGATCGTGTTGTCGTCAAGCTGAGGCACGATCTGTAACGGCAAGGGCGCGTGACGCGTA
TCGAACCGGGCAGCCAACTGAGGGTGCTGACGGACGACGCATTCAAGGGCTTGGCTAAGCTGCGCCACAT
CAAGCGAACCGCGTAACGAAAGGCGCGTCAGTGAATTGTAGCTCCCCCGGTTTGACGCCAGTTCCGCATG
AAACAGTAGTCCCTGCTGGAGCGGCAACAGCGGCAGAATATCCGCCAGTGCGCCATAATGCTGGCTAAGT
TGCGCCAGCGTGTCATCGCTCACGCCCTCAAGCCCGACATCCGCCGCGACCAATGTCTCTTCCGCACGCT
GCGGTTCGAGAGCGGCAAACGCCATCAGGTCGTCCACTGCCTGAACGAATCCCTGATGCAACGCGGTGAT
GGCCTGCGCGTCAAAAATCCCGTCGGCCCATCCCCAGTTGATCGCCAATCGCGGGGCTGACGCCTGTTCA
TCGCAAAAAATGTTGATCTCAAGCGCATGGCAAAGCGGCATATCATCATCCAGCGCGACAGCAAACGCAT
CACGGAAACGGTGTGAAGTGCGCATCAATGCCCATTCGTCATCTCCCGCCGTAAAACGCCCCAGATAGTT
AAACAAGATCTCAGGCGCATGTTGTTGTTCCAACGCGGCCAGTTCGAGGCGGCTATCGGCATCCAGATAG
CGCAATATGCCATAGCCAATCCCACGGTCGGGAACGCTGCGCAACACCTGTTTCACCGCGCGGACGGCCT
GTAGAACAGCGGGGGTCGCATCAGGTATCCAGCCAATGTTCACCGGATACTCCGCCGTCAACCAGCCGAC
AGTACGCGTCAGATCGCTACCATCGTTCAGATCGGCACGGCCATGTGACTCCAGAGATAAACGCCATTGC
GTGACGTCATAACACCGCGAACCAGCAAGCATTAACGCACTCAGCAATATTTCTTCCGTCTCGGCGCGAT
AACGCTGCGGTAATCTGGCAATCAGTGCATCAGTTTGACGGGCGTCGAGCAGGAGGCGCATTTCACGCCA
TTGATGCTGACGATCGCTGGCGGCGTTCAACACCCTTGCCCCCAAACGAGGAACCGGGGATTGCAGCATA
CGCTGCCAAAATGGCCGTTCCGCCCGCCGCGCCGCACGCTGCGCCAGTAACGTGTCCGACCACGCATGCA
GCGTATACTCTTCTGCTGCCAACTGAGGAATATCACCCTTTATCAACGCGTCGGCGACAGACTGGAATTC
TGCCAGCAGCACACGCCATGAAACACCATCAACCACCAGATGATGTAACGCCAAAACCAGCCCTACAGCA
TGGCGCTGCGGGTGGCGCAGCAGCGTAGCACGCACCATTCTGCCCGCAGTAGGATCCAGATGCGCCACCG
CCGCATCAAACGCCTGCTCTGCGCGATGTTCGACGCTATCGTTCTCACCCAGCAGACAGTCGTCACAGTA
GGCTTCCGTGGCATGGGGCAACGGTTCACCGACGACTAACTGTCGATCGCGGGTAAATGCCGCCAGCGCC
GGATGAGCCTTGACCAACAGAGACAACGCCTGCTCCACCTGCTCCACACGCAGGGCCGGCGGCACACGTA
ACAAGACACCATGTGCGAAACGTCGATTGATCCCGTGGGTCTGAGCGAACCAGTGTAGGATGGGCACGCC
ATCAATCGGCCCCTGTCGATCCTGCCGATGCCGCGACGGCGCAGAGAGTGTCATCGGCTGCATCGCCAGC
GCCATATTGGCTGGCGTTCGCTGAGAGAAAATTTCACGCGGTCGCAGCAGCCAACCGTGTTGGCGCATTC
GCGTACCCAGCCCCATCGCTGAAATACTGTCGCCACCCAGCGCAAAGAAATCATCGTCTGCCCAGACCTG
CTCCACTCTCAATAATACGGCTATCGACTGACAAATCTGTTTCTCTTGCTCACTTTCCGGTTCACGACCC
ATTCGCATGACACCGCACTGGGGATCTGGCAGCGCCTGACGGTCAATTTTCCCATTGACCGTCAACGGTA
ACTCCGCCATGACCACCAACAGAGCAGGCACCATATAATCCGGCAGTTGCGCTGCCAACGAAGTCAATAA
ACGCGTCGAAATATCTGGGCTTTCACGTAGCGACCCATCCGGTACTGAGCAGTAGCCAATCAGCCGGTTC
GTCGCGCCTAAAGGTTCAGCAATCACCACCGCAGTACTGACCTCAGGCAACGCAACCAGCGCATTTTCTA
TTTCGCCCAACTCGACACGGAATCCCCGTACCTTAATCTGATGATCCACCCGTCCAATAAAGGTGAGCAG
ACCATCGCTACGCCAACGCATGACATCCCCGCTGCGGTAGATGACATCGCCGGAGCCAAACGGATCGGCC
ACAAAGCGGGTGGCCGTAAGCGAAGGCCGGCGTAAATATCCTCGAGCTATTCCCTCACCAGCAATATACA
GTTCACCGGGCACGCCAGCGGGGACGGGACGCAACTGTTCGTCCAGCAACCAAATGCGGGTATTGGCAAC
TGGCTGCCCCAGCACGGGCTGCGCCGCGCTAGTGACGCTCGCACCCAGCGTATCGACGGTGTATTCCGAT
GGGCCATAATAGTTATGAATTTCTATTCCCGTCTGCTGCCGCATCCGTTCCCATAAACGAGGAGTCGCCG
CTTCGCCGCCAATCATAATGAACGCGGGCTGATGATTCCCTATTTCTAACAGGCCGCTATCGATCATTTG
CGAGAAGAAAGAAGGGGTGATATCCAGTAGATCGACAGGTTCCTGATTCATCTGCTGTACCAGCGCCCAC
GCGTCGCGGCGTAACGTCTCATCAAAAATCCGCAGCTCACTGCCCATCATCATGCAAAACAGCGGCTCCC
AGGACGAATCAAAGGAAAAAGAAGCGGTATGTCCGGCGCGCAGGCGGCGACCATGACGTGAGGCAAAGCG
TGCTATCGCCGGGCCGAACAGGAACTGCTCATGGGAAAGCAGCAGATTGAGTAGCCCAACATGCGTGCTC
ATCACCCCTTTCGGGCGTCCGGTAGAACCAGATGTATAAATGATATAAGCCAGGTGCTCGCCGCGCAGCG
CGCAGCGGCGCTCGGCATCGCTGACTGAGTGCGTCGCCTGCGCCATGCACTCAGCCAGCACACCCCTGTC
GTCCAGACAGATAACATCAGACAACGCTGGCATTTGTGCGGCTACTGCACGGTGCGTCAGTACCATGACA
GGCTGTGCATCTTCACACATCACGGTCAGGCGTTCTCGCGGATAGTCCAGATCCAGCGGCATGTAGGCCG
CACCGCTGGCAAGCACGCCAAGGATCGCCACCACGGTATCGATCGAGCGCGGAACCCCTATCGCCACCAC
ATCGTCAGCACCGATACCTCGGCCAATCAGGAAACGGGCCAATTGCATCACGCGGTCCGACAATTCACGG
TAGCTCAGAGACTGCACACCGCAGGCCACCGCAATCGTATCCGGCTGAGACGCAACCTGTTGCGAGAATC
GGGCCAGCACAGACACCATTGATGTTGCTAATTCGGGACCACGCCCCCATTCAGCCAGGCGTTCGCACTC
GTCAGCATCAACCAGCGCCAACTGCCCTATCGGCTGTTGTGGATGCTGCATCAATTGGCGTAGCAAATAA
TGAATACGTGCCGCATGCCACTGCAACGTCTGCCGATCGTAACGCGCGGGATTCGCCACCAGTTCCAGAT
TCATGACGCCGTCATCAAAACCCAGAACAAACTCCAGATCGTCAATCGGCCCCATGGACAATGTATGCAC
CGTTGCGGGCGTGTCTCCCAGCACCAAACGGTCGTGGTAAACTTTAAAATTGATGACGGGTCCGTAAAGC
CCATCACGCTGGCCGACCAAACCGAGATCGCGCCGCAGTTGTTCCGCCTCGTAACGTTGATGCCGACGCA
CGACGTTAATTTCATTGACGAGCGCCAGCGTGACTTCTTTTATCGTCATGTCTGGCTGTAGTGTGAGCGA
TAGCGGTAACACATTCACCACCGGCCCAACAGCGGAGAGCGCTGCCGATCCCATGCGGCGCATAAACGGA
AACCCCACCGATAACCGGGATTCACCGCTCATGCGGAAAAGATAGATGTATAACGCAGCCATCACCAGCT
CTGCGGGTTGCACCTGCTGTATATTCAAATCCGACAGGATGCTATCAAAACACACGCCCTCTGCGGAGAC
ACGCTGATGCAGTGCGCGCTCCCCTGGCACAGTGGCGACACACACGTCACTTGCCAGCGATACCGGAGCC
GGCAGATCACGGGCATGTTCTTGCCAGAAGGTTGCCGCTCGCTGGCATGACACTGACGTCTGCCAGGACT
GATATTCCTGCACCACCTCCGCGAATGGAGTAAATGGCGCGGCCTGAAGCGTTCCCCCCGAGAGATGCGC
GTTGTAAATATCCACGATCCTCTGATTCAAGCGGTGAAAACTAAAGCCGTCCAGCAGAATATGGTGATAA
CGTTGATACCACAGCCAACGTGCCGGTTGCGCGGCAACCTGTACTACCACCTGGCGGTATAGCGGCGCTC
CGCCATCTGCTGGCAAATCGGCAGCCACATCGTCGCGAAATAATGTCCACGCCGCGTTATCGCCGTCTTT
CTGTTTGCTAAAGTCGAGCCACTCCGGCGCGTGTACGTGCTGACTGTCGATGCGGCGCGGAATCTGTTGC
ACAGGTTCGCCCGTTTCATTGAGTCCAAAATGGGCATGCAGCGTATCGGCCTCGGACAGCCCTTGCCGGA
TAGCCGCATCCAGCAGGCGTGGGACGATGTCTCCCGATAACTCAATGACATGAGCCACCGTATAGGCATT
ATGTTGGCTGGCGATTTGATCCGCTATCCAGATACCCGGCTGTGCTGCTACCAAAGGCAGTTCTTGATAC
GTCATCTCTTCTTCCGACAATAACTGTGTTTCAGACACGTTGTTTTCCTTACACGACAAACAGAAAGAAT
CCCAAAACCGATTTACTGACGCTGAAGGCGTTTAATTCCATCAAGCTATTGCAGGCTGGCAGGCCGCATG
TCCACCCAGTGAGTTTCGATATAAGTCATGCAGGCCGTTCGCGTGTCTGGGCCAATAACCTGATGCCATC
CCGCAGGAACGTCGGCAAACGCAGGCCAGAGGCTGTATTGACGTTGCGTATTCATGAGTACGTAAAATGT
CAGACTGTCATTATCAAAAGGATTTTGCTGTTCCTGGCTCATCGTCCTCACCTTGTTCCGTTTGTGTATG
TTTATTTACTGCGTTGGCATCACTCAGTAACCAGCGAAACCCATCAATCAATCCGCCACGCCAGCACAGG
GTGTCGTGGCCGCCCGCATACTCTCGGTAATGGATCTGGTGTCCGGCGTGGCACAACGCCTGATTCATCT
GCCGATTGACGAATGCCATATCCGTTTCACGCGTTCCCACGTCCTGAAAAATAACCAAAGGAGGAACCGC
CGAACGAGGCTGACGCGCCTGTGTGATCAACCAGCCCTCGTCTTGTTCTAGGTTTTCCGAAAAGTGGGTC
ACCCATTCCACATTCGGCCACCAAAACGAACCGGACTGCGTCAGTACCCGACCAAACCGTTGCGGCCAAA
ATATGCCAGCGAATAACGCCGACAGTCCGCCGTAACTCTGCCCAGAAACAACCGTGCGATCGGGCTCGTC
GCTGAAAGAGGCATACTGTTTAGCTAACGGCAATAGCTCTTCTTGTACCGCCAGCCAGAAGGCTTTATTG
CACGTCAATTCCTGTTCGCGGTATGACATATCAATGACATCAATAAACAGCCAGACAGCCGGAGGCAGCG
ATGCACGGCGCGTTTCCTCATCCAACGCCTGAAACAGCGGCATCTCTTCTGCCCATTTTTGCCCGTCCAG
AATGATCGACAGAGGACGCTGCGACGGCGTTACCCCTTCTCCTGTGGTATAGAGCCAAATGCGGCGAACA
TTGCCGAGTAAGGTGCTTTGCCAGGAAAACACGTGCAGCCGGGATGGATCCGCTTCCCACACCTGACCGA
CATCTAGCGCGTGCCAAGCCGCTTGCGGCGGTGCGTCTGGCATATGCGCCGCCGAGAGCGATTCCCCCCA
GTGCGTAATAAAGGGTTTAACCAGATTTAACGGATCGGCGATAGCATGCGGAAACAGCGAACACCACCAT
TCACGCTGCTCACACTCATCGGCGAAAACGGGCGGCAACTGCTCCCTACGGATTGGCAACAGGCTATAGC
TGCCGCGCCAGTCGCTTTCGATATCCGTTGACCAATGCCAGACATCCGTTCCAGCCAAACGCTGTAGGCT
TTGCGGCATAGCGCTGTGATGATCTGTCACGCCGTTGATGTCGATATAAACGCGCTGAATCGTAGAGTGT
TGTTCGGTCCCTTCAGGATCGCGCCAGAAAAAAGTGATCTGCACTCGCTTCTCACCACACGGCTCTACAA
CGGGGGTACCTATACGGGCTAAATCATGCCACCACCCCGCCTCTCCAACGAAGGGAGAAGCCAGCAGCAC
AGCAGCCCTGTGAATTATGTGTTTTTCCTGCATCAAGACCTCTCGCATCACCATATATGCATTTTTTACA
ACCTTGTCACAACCTCGCAACCAATTAATTAATTTAATTATTTAGCGCTATTTTTGTCCAAAACAAGCAA
CGCAAATCATATTGAGAATTATTTCTATTTGCAATAACATAAAAATGAATCGCGCTTTGTGTCACAGTTG
GCAGACGTTTTTTTTGGCAGGTCACACGGGATTTTTTCATACACAGACTTGCTCATTAAATCGGCAATAA
AAACAATGCATTGTTATTAGTGACTTTTTTATTTTTAAATCTGTTTTTTATCAAAAAACCCGTACATTTT
TTTGGTAATGAACACACCACCGATCTCTTGCTGTGGAGAGATTGTCGACTAAGTCACGCACCTAACCAAA
GCGAATAACGTTAAAAATATTTTTTTCTACGCATAAAGAGCTTTCTTTTAAGGGATGGAACATGAGTCGA
ACACACAAAGAATCATTATCAAATTTAACCAAAAAACCACAGACAATGTCATTGATACCGCCGACATGTC
GTCTGACGTTGGCCTCACTGTTACTCACCTCGCCGCTCGTCTATGCTGCCGGCAACGTTGAGGAAGATAC
GATAGTCGTCAGCGCCACGACTGGAGAGAGCGTTACCTCGCCGCTGAAGGGCATCGTGGCGAAACAAAGT
GCCGCAGGAACCAAAACCAGCGCGGCACTGATCAAAACACCACAAACCATCTCGGTCGTCACACGTGACC
AAATGGATGCGCAAGCGGCGCAAACGGTATCCGATGCACTGAGCTACTCAAGCGGGGCCTTTACCAACTA
CCGTGGTTCGTCCAACCGCAACGACGAAGTAGTAGTACGTGGCTTTCGCTTTGCGCCGAAATTCCTGGAC
GGACTCAGCGGACAAAATGGCAGACTCGATCCGTGGTTGTTGGAGCGAGTGGAGTTGGTGCACGGGCCAG
CATCGGTGCTGTACGGTCAGGTTAATCCAGGAGGATTAGTCAGCATGACCAGTAAGCGGCCTACGGCGCA
GGACATCCGCAAAGTAAAATTCAGCACAGGTAACCAGCACTTCGGTGAAGCTGCCTTTGATTTCGGCGGC
GCACTCAGTGACGATCAATCACTGCTGTACCGGTTCAACGGGATTGCCAGCACCAAAAACGAGTTTGTCA
AAGATTCCAAACAAAAACGCATCGCGGTGGCCCCCGCGCTCACCTGGCTACCCAACCCTGACACCAGTTT
TACCTTGCTGACCAGCTACCAAAACAATCCGGAAAATGGGTTCCGTAACTTCCTGCCCGCTTATGGCACC
GTCCTGGCCACCAGCGCTGGCTACATCCCTCACGATCTCAACCTGAGCAATCCAAACTATCACCAGTCGA
AAAACGAACAAATTGCCATTGGCTATATTTTCGATCACTCATTCAATGACGTGTTCTCTTTCCAGCAAAA
CTTTCGCTACTCACAGTTGAAAGAAAAATATAAGTATTTGGTTTACACCACCGGCGGCAGCGCGACAGAT
ACCACCCTGTCGCGTCGCCAGCAGCGTGAAGAGACGAATGCGGATGAACTGGGGATCGATAACCAGCTCA
AAGCGGATTTCGCTACTGGTGATGTTGAACACAAAACCATTATTGGACTCGATTACAAATGGCAAAACAC
GGACTACAACTACTGGCGACGCGGAGGGGTGAAGGGAGACGCGTACAGCTTTGACTGGGCAAAACCTAAC
TACGATGGCTCTTACCTCGTGCCTGATAGTGGGCTGCCTTTAATCACCAGCACACGCAAGAAAATCGATC
AGGTCGGCATCTATTTGCAGGATCAGTTGGAATGGAATAACTGGAATCTGCTGCTGTCTGGCCGCCATGA
CTGGAGCGAAGTCAGAACATTGGATCGCACGAAAAACGCCAGCGATCAACAGAATGACAACAAGTTCACG
GGGCGAGCTGGCTTGCTGTACGCCTTCGACAACGGTATTTCGCCTTATATCAGTTACAGCACGTCATTCG
AACCCAATCTGAGTTCTGGCGCACCGGGAACCGATCCGTTTAAACCCACCACCGGTGAACAAAAAGAAGT
CGGGGTAAAATTCCAGTCACCGGGCAGCAATACCCTGCTGACCGTATCATTGTTTGATATTACCCAGAAA
AATATTACCAACTATAACAATGCAAAGGGCTTTAATGAGCAGATAGGCGAGGTCCGTTCAAAAGGCTGGG
AAACCGAGCTACACAGCCAACTGACGCCAGAAATCAGCCTGATGGCGGCCTATAGCTACACCAATGCCGA
AACAACGGAAAGCGTCAGTACCTCGACGCCAGCAGGCAAAACGCCTGCCGCGATCCCGCTGCATTCCGCA
TCTGCCTGGGGTAGCTACAGCGTCCTTAATGGTGCGTTGAAAGGGGTAACGGTGGGAACCGGCGTCCGCT
ATATCGGTACTAGCTACGGCGACAATTCGGAAAGTTTTAAAGTCCCGTCCTACACCTTGTATGACGCGAT
GGTGCGCTACGATCTGGGTGAGGCTTCATCCCGTCTGAAAGGCGCGGAGGTGCAGTTGAATGTTAACAAC
CTGACGGATAAAGACTACGTATCGTCATGTAGCGGAAACTCCGCCTGCTTCTATGGCAGTGGCCGCAGCA
TTACCGCCAGCGTCAGCTACAACTGGTAATCACGTCAACCGTGAGTGGGCTGACACCCGCTTACGGTTGT
CCATGAATGGACCCCTGTAGCGACAACGACTTGCGTTATCTGATACGAGAGAACAATGTGATGAGTATTC
CAAACCTTGCTACCTACCTTTTACCCTCAGCCAGCCAGTTGCCAGACAATAAAGTCAGTTGGTCGATAGA
GCCTGAGCGAGCAGCCCTGCTAATCCACGATATGCAGGACTACTTTTTGAATTTTTGGGGAGAAAAGAGC
GCCCTCACGGCACAACTGGTACAAAACATTGTCCGGATAAAAAACGCCTGCCGTGCGCGCGGCATCCCCG
TTTACTATACCGCACAGCCCAACCAGCAAAGCGATGCCGATCGCGCGCTGCTCAATGACATGTGGGGTGC
CGGATTAAACCGCTATCCCGAGCAGCAAAAGATCACCACCGCCCTGACGCCAGAGGCCGACGATGTGGTG
CTGGTCAAGTGGCGCTATAGCGCCTTCCACCGTTCCGATCTGGAACAGCAGTTAAAGAGCGCCGGGCGCA
ACCAGCTCATTATTTGCGGCATCTACGCACATATTGGCTGCCTGACCACCGCCAATGATGCATTCATGCG
TGATATCAAACCCTTTATGGTGGCCGATGCGTTAGCCGATTTCACGCAGGAGAACCATCTGATGGCACTG
CGTTATACCGCATCTTGCTGTGGCCGCGTACTCACCGTCGATCAATCCATCAGCGAACTGTCCCCCGCTA
CGCAGTACAGTGAATCCCGTTTGCGCGCGGAATTGCAACCCCTGCTGGACGAGGACGCGAGCGACATTGA
AGGTGATGATAACCTGACGGATTACGGCCTGGATTCGGTGCGAATGATGTCCCTCGTTACACGCTGGTGC
AAAGCTGGGTATAACGTTGATTTCGTCACATTAGCTAAAAAACCGACCCTCAATCGCTGGCTGGAACTGC
TCACACCGCAATAGGAGGAAGCTAATCACATGGCGCTATAGGATAGCGTGATTGGCGCAGAAGTATGAAG
GCCAACCACGTGAGTGGTTGGCCTGGCAAGAAATGAAGACGTGGCCGAGTTAATGCGGCTACGTCAGGTA
CGAGTTAGACGGTTGTCTGGAAGATCACGCCATCGGCTTTCTCAGTATATTGGCCTAACTGGTCAAAATT
CAGATAGCGATAGGTGTCCTGCGCGGTTTTATCCACCTGCAACATATAGGTCTGGTACTCTTCCGATGTC
GGCAAACGACCCAGCAGCGAGGCAACCGCAGCCAGTTCGGCAGACGCCAGATACACATTGGCACCGGTTC
CCAAACGGTTCGGGAAGTTACGCGTCGAAGTAGAAACCACGGTAGAACCGTCAGCCACGCGCGCCTGGTT
CCCCATGCACAGCGAGCAGCCTGGGATCTCAACACGTGCCCCGCTCTTACCAAACACGCTGTAGTAACCT
TCTTCCGTCAGTTGTGCCGCATCCATCTTGGTTGGCGGCGCAACCCACAGACGGGTCGGCAGTTGGCCTT
TGTGGCTATCCAGCAGTTTACCTGCCGCACGGAAGTGCCCGATGTTGGTCATACAAGAACCGATAAAGAC
TTCATCGATCTTCTCGCCCTGCACATCAGACAACCAGCGCGCATCGTCTGGATCGTTCGGCGCACACAGG
ATCGGCTCTTTAATATCAGCGAGATCGATGTCGATCACTGCCGCATACTCGGCATCGGCATCCGCTTCCA
GCAGTTGCGGATCGGCCAGCCATTTTTCCATACCCTGAACACGACGCTCCAGAGTACGACGATCGCCGTA
ACCTTCGGAGATCATCCATTTCAGCAGCACGATGTTGGAGCTCAGGTACTCGATGATCGGCGCTTTATCC
AGCTTGATGGTACAACCCGCCGCAGAACGTTCTGCCGAAGCGTCGGTCAGTTCAAACGCCTGCTCGACTT
TCAGATCCGGCAGACCTTCGATTTCCAGAATACGGCCGGAGAAGATGTTCTTCTTGCCTTTCTTCTCAAC
GGTCAGCAGGCCTTGCTTAATGGCATACAGCGGAATAGCGTGAACCAGATCGCGCAGGGTAATACCCGGC
TGCATTTTGCCTTTGAAGCGCACCAGAACAGATTCCGGCATATCCAGCGGCATCACGCCCGTGGCAGCAG
CAAATGCCACCAGCCCTGAGCCCGCCGGGAAAGAGATACCGATTGGGAAACGGGTGTGGGAGTCACCGCC
CGTACCAACGGTATCCGGCAGCAGCATACGGTTCAGCCAGGAGTGGATAACCCCATCGCCCGGGCGCAGC
GATACACCGCCACGGTTCATGATGAAATCAGGCAGCGTGTGGTGCGTGGTCACGTCAACCGGCTTCGGAT
AGGCCGCGGTGTGGCAGAACGACTGCATGACCAGATCGGCAGAGAAGCCGAGACAAGCCAAATCTTTCAG
CTCATCACGAGTCATCGGCCCAGTGGTATCCTGTGAACCTACGGATGTCATTTTCGGTTCGCAATATTCG
TCAGGGCGAATACCCGCGACGCCACAGGCACGACCGACCATTTTCTGCGCCAGCGAGAAGCCTTTTTTGC
TGGCTTCAACCGCTTTGGAAATACGGAAAACATCGCTGTGCGGTAAGCCCAGTGACTCACGCGCTTTAGA
CGTCAGCCCACGGCCGATGATCAGCGGAATACGACCACCAGCGCGCACTTCATCCAGCAATACATCGGTT
TTCAGGGCAAATGTCGCCAGCACTTCATTGGTGTCATGACGGCGTACTTCGCCTTCGTATGGATAGATGT
CGATCACATCGCCCATGTTCAGATCGTTAACGTCGACTTCGATCGGCAGAGCACCGGCATCTTCCATGGT
GTTGAAGAAGATTGGGGCGATCTTGCCGCCCAGCACCACGCCACCACCGCGTTTGTTCGGAACATGAGGA
ATGTCTTCCCCCATGAACCACAGCACGGAGTTGGTCGCAGATTTACGCGACGATCCTGTACCGACAACGT
CACCGACATACGCCAGCGGGAAGCCTTTCTTGTTCAGTTCTTCGATCTGTTTGATCGGCCCTACGTTACC
AGGCTGATCGGGATCGATGCCTTCACGGGCATTTTTCAGCATCGCCAGCGCGTGCAGTGGAATATCAGGG
CGTGACCAGGCATCAGGTGCCGGAGACAGGTCATCCGTGTTCGTTTCACCGGTAACTTTAAAGACGGTAA
CGGTAATTTTTTCCGCCAGTTTCGGGCGGGACAGGAACCACTCGGCATCAGCCCAGGATTGAATCACGTT
CTTGGCGTGCGCATTGCCTGCTTTTGCCTTTTCTTCCACATCATAGAAGTTATCAAACATCAGCAGCGTG
TGAGACAGCGCTTTCGCGGCAATCGGTGCCAGCTTGTCGCTATCCAACGCGTCAATCAGCGGATGAATAT
TATAACCACCTTGCATGGTGCCCAGCAGCTCAATCGCTTTTTCCTGAGTAACCAAGGGGGAAGCCGCTTC
GCCTTTAGCGACGGCAGCCAAAAAACCGGCCTTTACATAGGCGGCTTCATCAACACCGGGGGGAACACGG
TTAATCAGCAGATCAAGCAATACTTCTTCTTCGCCTGCCGAGGGATTCTTGAGTGACTCAACCAGCGCGG
CCATCTGCGTGGCATCTAACGGTTTAGGAACAATTCCCTGCGCAGCCCGCTCGGCTACGTGCTTACGATA
TTCTTCTAGCACGACGTTCTCCTCGCTCTCATTGTCTTCATTATGCCCGGCGCTCTTGTTCCCAATTGTG
GTGTCCATGCCTGGGTGTCAGCGTGTGGATGTAAGGTAGTAGGTAGTAGAGTGTCCGGTCCAGCCTCGTC
AGCATATCAGGATTTGAATTGATTGTTAATTCGTTCACATAATAGCAACATTAATTTTTATTCAACTGCG
CTATGTACCAAATATCACTATCACTGAAAAATACCGACATCAGCAGAATAGCATGTCCCTGACGGCGCAC
ACTAACTATGCTGATTTAACCACGCAATATGTGGGTTTTTAACAACATAACGTGATTAAGCATCGCCTAA
AGACGCCGCGATAATCAGAATGTTCGCAATAGCGTCTGAATAAGTGTTAACAGATGATAGGAGCCTACGG
CAGCGATGCCAGACTGCTTCATTGATAATAGGAAAGAAGCCATGAGGGTGAAACGGTATCTGTGCGTGGT
TTCTGCCACACTTCTGGCGTTCAGCGCATCGGCCTATGCCGCACCTATCGAATTGGAGGGTATCGGTTTA
ACTCGCGATATTCCTTGTAATGGCAATGATGTCACTATTTCGGGCAATGGCAACCACATCGTGCTAACAG
GGAAATGTGCCGATATCCACATCAACGGTTCCGAGCACAACGTCACATTCGATACCGCCACATCACTGAC
TGTGACCGGCTCCGAGATGACCGTTACAGGCCAGTCAACGGGTGACCTGACCGTCGCCGCGTATAAGAAC
GCCATTCACACTCATATCATTACTGAGGATAAACTAGTAAAGGTGAAAGTGACGGGTACGGAACACCATC
TCGATTTGGATTTTAACGGGCCTGCCGTTGTCTCTTTCAATGGCATCAGTAACCACCTCTCATGGGGCGG
AACAGAACCACGACTCTCCTCTAGCGGTGCCAATAATGTCATCAAACAAAAACCCTAGTCTGGACAGATA
ACCACAAATGCCCAACTGCGGCGCTGACGATAAAGAACATACGACCCAGTCAACCATTCGCTGATTGGGT
CGTATGTTGAGTACCAAAATATGGAATCTATTCCGTTAGGGCAGATCAGGCCTTAAACGTCAACCACGGG
CGTAGCCGTGCCACGGGTTGAATCAGCCCTGACTGTTCCTGAATATCAATCACAGGAGCAACCGGTTTAT
AAGCCGCAGGCGCTTCTTCCCGCAGTCGCTCATCTTTCAGCGTAATACATTGCCAGGGCAGCGCATCTGC
CTGCTTCGCCGTATCAACTTTATTACGCATACTTTGCCGACGCTCGGCACGCCCCGCGCCGTGTGAACAC
GACCACAGCCAATCGGGATCCCCTTTCCCCGTAACGAGATAGGAGTAATCCCCCATTGAACCGGGAATCA
GCGCAAACTCCCCAGCTTTTGCAGGTGTCGCCCCTTTGCGATGCAGGTTCATGCCATGTTCCGGCAGAAT
GATGTTATGCGACAGATCGACCACCAGCTTGCTGGTATCCCGCGTAAATACCTGTTTCCAGGAGGAACGG
ATCAGTTCAGTCAGTACGATCCGATTGATCCACGCATAGCGGGCAGCGACGCCCATGGCCTCCATATAGT
CCGCCGCGTGCCCATCAACCAGACCAAACAGGCCGGATGCCGGATATTTCTCTCCCGCTGGCCAGCAAGC
TCGCGCTTTATCGATCCCACGCTGGCCGACATAAAAGCCCACGTCGCGTGAGCCGGTATGAATCATAATC
ACGACTTCGCCTTCCTTCACGCCGGCCTGATACGCTGCATGTCGGTCCAAAACGGCATCCACAATTTGCA
ACTCAACAAAGTGGTTCCCCGACCCGACCGTGCCCAGACTGGAAGGCCGAAGGATCTCACGAGGCGCAAA
AAACGGCTCAGGTGCATGTCGACTATGGGCGCGAATCGCCTCGGTTCCAGCTATAGAAGCAAGCTCCGCC
GATAGCCGTTGGAAATCCACGTCCTGCCAAAGCCCCTGCAAGGGCAGTGCCGCCAGCCACGCCGGCAATC
CTTCATCAAAGAGCGCAGAAAACGAATTTGGCGTAACGGGAACATCACGCTGATCCAGAAGTAACGTATT
TTTGAGCGCCTGAATCAGCGCGGGTTTGCGCTCGTCGGCATCCGCATGATGTACGCCCGTCGTCAGCAAT
CGCATGCCGCAATTGATATCCGTCCCAATCGCTGCCGGGATAACGAAGTTCTCCGTTGTGGCGACAATGC
TGCCGACAGGCGCAAGCGTACCGGGGTGGAAATCCGGCGTCGCGCGAGCGGCACAGACGTGTGCATCGCT
GCCCGGCATATGAACCGAGGCGAAATCCAGCAGTTGCTGAACGGCTTTTTCCTCTAGCGGCAACGCTTCC
GGCAATAAAACTTGCGCTTCTACGTGCTGCCTGCGGAGATGATAAATAGAATGTTGGTAATCAGTGTCTA
TCCCCAAACGGGATAAACGTTTTTGTAAACGAGTGAATGTAGACATGGTGCTACCTAGAAAAACAAAAAA
TCGCTCCTCCCGTTTCGAGGAGAAGGCTGTTTTTCCTGCAGCAGCAGATTCAGGAAAGGATGTCGGACTA
TTCTAAGGGGAAACATGCTTATTGTAAACCGCCGGCAACATGCATGGATTCCCTCACCCATGGTTTTGTC
GATGTAAATCATTCTCCTCGCTCAAGCCGGAGGGTATGGTAAGCTCAATACATTAGGTATTACTAAATTA
GTCAGTAACGTAACGCAAGGCAGGATGAAGATGACGTTAAGCAATGCGGATCGGGAATTCATGCAAGACG
GCGCAGCAAAAGCCGCAGCATTGTTGCGTGCGATAGGTAACGAAAACAGGCTTCTGGTGCTCTGCTTGCT
TATTGAGCACCGTGAAATGTCGGTGGGTGCGCTGCTTGAACATATCCCGCTTAGCCAGTCCGCCCTCTCG
CAACATCTGGCGAAAATGCGTGAGGAAGGGTTGATTAGCTATCGGCGCGAGTCACAAACGCTGTACTACC
GCATCGAAAATCAGGATGTGGAAACGATCATCGCTACCTTAAAAACCCTTTTCTGCCCCTGATAGCAACG
GCCCGCAGGGTGGCGGCCTGGGATGGCACGTTATAAAAAACGCCACAGGATTTCCCGTGGCGTTTGCGAC
TCAGTATGACGGGTCTACGGTTTAGAACGACGTCTTCACGCTGACAAAGAAAGCCCGTCCCGGTTCGTTA
TAGGTTGCCGCACCTGCGCCGTAGGACGTCATGCTGGTTACACCCGCAGAGTTGGTCGCAGTCAACGACT
GAGCATTCCCTGCCCGATATTGGCGCTTGTCGAACAAATTTTCCACCCCACCAGTGATACTCAGGTTTTT
ATTCACCTCGTAAGTTGAACTCAAACCAAAGATCGCATAAGGACTAACCTCATGGGTATCGTAAGCCGCA
GTCAACGGTATAGATCCCACTGCTTTACCTTGATAGTTATATTTCTTCGGCTTCTGGCGCCCGTACCAGG
TCATGTTCGCCAAAACGGATAGCTCGTCTGTTGCCTGCCAGCTCACGGAAGAATTGAGCGTAAACTCCGG
TGTGATTGATAGGTAATCACCCGTTGTTTTGTTTTCGGAACGCAGCATCCATGTAATATTATTGTTCCAG
CTTATTGTCTCGGTGACCGGAATAGCCAACGACCCTTCCAGCCCCTCTACCAACGCTTTAGGCACATTTT
CCCACTGATAGACATTCGCATTGCGATAATCTTTATTACTTCCTCCTACCGCGTTGCCGATTTTGTGGAT
ACCCGACTCAATTTTATTACGGTAATCATTGCGGAAATAAGTAACCCCCGCCTGGTACCCATCTCGCTTG
AACTCAATACCAATCTCTTTGTTGACACTGGTTTCCGCATCAAGATTGTTATTCCCCATCAGATAGCAGG
CGCCTGCACCATAACAACCATTGCCACGGCTATACAGCAGATAGTTGGGGTTAAGTTGATAGAGGTTCGG
CGCTTTGTAAGCACGAGCAATCCCCATCTTCAGGGTAAAATCGTCTCCCAACTGCTGCGACAAGTTCAGC
GATGGACTCCAGTTTGTACCAACGATATTATGATGATCTAGGCGCAGTGCTGGTGTCAGCATAGTGCTAT
CAGTTAATTCGATATTATCTTCTGCAAAAACAGAAGCGATACGAGCAGAAATATTCTCGCTACGATGAGT
ATCAGCAATGGAGCCGACACTACCAGCTTCAGTGGTAGGTTGTGTATTTGAAGACGGATCGTGCATCTTT
TGTTCCACCCACTCCATGCCAATGGTGGCGGTTTGACTAAACCATGCCTCAAATGGAACATTGACTTCGC
TGTGTGCCGTATAAGCATCCAGTTTAATGGTCGACTGATAGTTTCCTGTTGGACGACCTGCCGGGCCCCC
CGCTAAAGGCTCGAAAATTCGTGCATTACGAGTAGCTTCATATTGCAGATAAGACAGCGTACTTATGCCA
CTATCCCAATAGCCGCGGTGAGTTATCGCATACTTCTGCCGATACATACGGTTGGTTTCCTGACCGTAAA
GAGCCTGGGTATCCGCTTTACCATTGTTATTCTCAGTATCGCCCGCATAGATGTTGCCCTGACGGCTAAA
ACCAGTTTCAAACTCCAACGTTTGTTTCGGCATAAATGTCCAACGCAGCAATGCATTGATATCTTTGTTA
CGAACGCCTTCACGGCCAGCCGGTACCGCCGTTGATAACGGAGTTATCTGATGCCCATCGTTGATATTCC
AAGCATCTGCCTGTGTTTTATTATAATTACCATATAAGCGAAGGCTAAGCGTGTCGGTTAAACCTCCCAT
TAAGTTAAAATTGGTACGTTTGGTGGCACCATCAGCCTTATCTTCAGGGAAACTCATGTAGCTATTCCAT
GCACCGTGCCATTCTTGCGTCGGCTGTTTGGTGATGATGTTAACCACACCGCCCGCAGCACCGTTACCAT
AGCGCGCGGCAGCCGGGCCACGCAGCACTTCAATGCGCTCCACCATGTCCGCAGGCACCCAGTTGGTGTC
ACCACGGGTGTCACGCTCGCCGCGCCAGCCGTAACGCACAGCCGCACGGCTCGAAACAGGTTTGCCATCC
ACCAAAATCAGCGTGTTTTCTGGCCCCATGCCGCGGATATCGATCTGGCGGTTATTGCCACGTGAGCCAC
TGGTTGAGTTACCGGACAGATTAACGCCCGGCATGGTACGAATCAGTTCTGACAGATCGTTAGCGGGCGG
ACGTTTGCTGATATCCTCAGCCGTAATCACCGATACACCGGGAGCCTGACGGATTTGCTCTGCGGCCGTG
ACTACCATCGTATCGCCCGACGTTTTACTTTCGGCCTGATTCTGCACCTGAGGGGCAGATTCTGTTGAAG
GAACGGTCGAGGCTTGCGCCGCACTCAAAAACGACGTCATCCCGCAGCTAACGCCAATGAGCGTCGCCAA
ATAATGGCGCGATTGTGGTAGTTTCATCAAAATCATCCTGCCCTGTAAGATATGAAATCGTGCAATGTGA
CCTCCTCAACGAAAAATGCTATTGAGAAGTATTTGCATTACCATTTTGGCGCGGTCATTGTTACATTTGT
CATTCAGGACGGGGTTTGCTCTAGCAGCAAAATGTTTTGCCAAAGCATCAAAATGGAAGGCGCAGGTCGA
AGGGTTTAATCAGGTAGGTAATCACGTGCGCAGCTTCACTCAATCATCAAAGCCGATCTTCAAAGATCAC
ATCGTTCAGCAATCGAGCCTGGTCGCGAATCATTACCGTTTTATCGGCCCTCGGCTGATCGATAACACGC
CGGTGCTATTTGGATCGTTCACGGTTGTGCAGCTCAATCCGCATCTGATCCTGCATACCGCAGATGTGAT
TAATCGCCACAATATGAAAACTCAAAACCTGCTGGATGGTGCGATCAAACTCGCCATCGTCGTAAGTGGC
AATGCGCATATTTCATTTGGTCATCAAGAGCTGCATCTGGGAGAAAGCCAACCAGCCTCGCTGATTTCGC
TGACGGAACCGACGATGTTTACCCGCATCGGCAAGCGTGATGAATATGAGAGAACCATTACGCTGACGTT
CGACAGAGAATGGCTGTACGGCAATATGATGGACACCGTCGGTGACTGGCAGGCCATCCACGATTTCACC
CAAACCCACCTTGCGACACACTTGTGGACACCGTCCCGGCAGGCGCAGGCAATAGCCTTACAAACGCTGG
ATGCTGAGCCTTGCCAAACGCCGCTCCAGCGCCTTTACCTGGAAATGCAGTGCATGAGCTTGATTATCGA
AGCGTTTACCTCACTGACTGCCAGCTTGGCGCAGGAGAAAAGCAGCGGTGTTACCTTACGCGGCTACCAT
CGTATTCAACAGATTCGAGATATGCTGGAAAGCGGCAGCGCCGACCACCTTTCGATGAGTGAAATAGCCA
AAAGCGTCAACATGAGTGAAAGTACGCTACAGCGCCATTTTCGTCAGGCGTTCAATATGAGCGTTTTTGA
ATACCTGCGTAACTGTCGTTTGCAGCGCGCCATGCTAGCTTTGCAGAAAGACGGTATCGGTATTGCGCAG
GCCGCCAGCATCGCCGGCTACAATAGCCCTGCCAATTTTGCCACCGCGCTGCGCCGTGCGTTTGGCATTA
CACCTGGCCAGCTAAAAGACCGTTTCTGATCCCCCCCATTAATAACTAAATGGAATTTATTATTCCGTTT
AGTTATTAATCACTATTCAAAAACGCGCAGTAAATTAGTGTTTTCTACCAAGATACCTGACCGCTCATGA
CCAATCAGACTGATATCACCGCAACGCTTGCCCACTACATTATCCATAGCGAGCCGAACCAAGACGCGAT
TAATGCCGCCCGTGAAGGGGTAACTGACTTCATCTCCACCGCACTTCCGATCGCACAAGGCGCACTTGTC
GATAGTGGCCTCGCGCCGTTAAAGCAGGTATTCAGCGGCACGGATAGTCTGACGCGTAGCCTGATTTTGG
GTTATACCGGCCACGTACTGGACTTTGACGATTATCACCCTGCATTTCGCGGCCACCCCAGCACCGTCAT
TCTGCCTGCGCTGTTTTCCCTTGCAGCAGAAGACGCATCCGTTACGGAAGACGCATTTTTGACAGCCTAT
GCGATCGGCGTAGAAGCCGCTGGCAGAATCGGGCTGGCATGCGGCCCGCGTCATTACAGCCTCGGTTACC
ACAACACGGCCACGCTCGGGGCTATCGCCGCCGCCGCTGCGGCTGCACGTCTGGTTGATGCATCGGTAGC
ACAGACACAAATTATTCTTGGCCTTGCGGCTACCCAAGCCGCCGGGTTGCGGGCACAGTTTGGTTCAGCG
GTCAAACCGCTACACGCCGGACTTGCCGCCAGAGCAGGATTGACGGCCGTTAAACTGGGGTTAGCGGGCT
TCGAAGGCAACACGCAACGGGTGGTTGAAGCATTTCTTACCGCGCATGGCGATCAAAAACAACAGCCGGA
ACTGCTGGTGGAAAACTGGGGAGCGCCATGGCGTATTCTTTCTCCCGGTTTAGAATTCAAACGCTACCCG
ACCTGTGGCGGAACCCACAGCGCCGCTGAAGCCGCGTTTGCGTTACGGGAGCTGTGGCATAAGCAGAACG
GCGCGAACGCCAATTTGGCCGACGCCATCGAACGTATCACCGTGACCTTCCCACCGGGTGGCGATGTTGC
TCCCTTTATCCGTAACGCGACAAACGGCGTAGAGGCACGGTTCAGTCTGGAATATGTCATTGCGGCTGCG
CTGATTGAAGGGGAGCTAAAGCTGGCGCACTTTTCGGAAGCCCCGGTTGAAACAGCGATCGCAGCGCTGG
CGAAGCGCGTCATACGCTCCGCCGATGAAACCGCCCCACCTGATGAGCTTGATCCGGAAGCGCGTTTTCA
CGAGGTTACGCTGCATTTGCGTGACGGCAGCGCGCTAATCCAGCGCACCACGCGTCAGGAAACCTCAGCA
CGTCCCACCGATCTGCGGGCCAAATTGCAGCAAACTATCGGCTCTCTGGCGCATCTCGACAGTAACCAGA
TCGCCGATCGTTGTGCATTACGGCAAGCAGGCGATCTACGCTATTTGCTTGGGCTGTTATTTTAACAATG
CTAGTTTTAACAAAACACCGACTTTAACGGGATGCTCGTTGCTGTCGATAACTACCATTATCGGCAGCGC
TATTATCGACAACAACCATACCGTCAGATCGACTCACTCTGCCTGATGGGAAATCAACTTCCCTTTTTCA
TCAAATACCGTCACGCCAGGAACCCTGGAATAACGATCATCCCCCTCTGATTTATAACGGGTCGCCAGTA
TATGGGGAGAACGGTATTCAAACTTAAAATAGCCATCAGCAGGATTAGCAATAATCAGATTGCCAGCGCT
GTCGATAAGACCTTCTTTGACTTTGAAATAACGATTATCAAGGTTAGAGCCGAAAAGTGGCGGACGCTCA
TACTTAGACAGGTTTTTTCCCTCTTGCTCAGGAATCATGGGGAAATGTGTCATATCAAGCTGCCGTAACA
CATGCAGAAACATTAACCGTTCCAGCGGCGTTCCTGAGTCCTTCGGCACCAAAAATTGCAATATGAGCCC
ATTTCCAGCATGCACGTCATATTCATAGCCGACAAATGCGCTATCACCATATATAAAGACGTCATCCACC
TGTTTACCTTCAGGCACAATTTCCTTAGTTTCAGCCATAAGCTCAGGAATTGACTGGGGAGAGACCTGAA
AATAAATGTCATACGTAAAGACTTCTGACGGGAACCTTATCCGTATACGTTTCATTCCCCGATCGATAAA
ACGTTCGGGCTTTTCCAGATTCTTATTTATGTCTTTCCATATTTGCTGATGCATTTCTGCGATATTAAAT
GTATCAGCGATCTTTACACCATACTTCGCTTCCAACGCCTGCGGAGATAATGCCAGATCGTACATCGACA
GCGCTTTTTCGCCACGATAGCGTTCATCCATCGTACGCAGTACGGCAAATGCCTTGGCTAGCGATTCGGT
ATCTTCAGCATTCGCTAACCCGATAAAGTAGCGCTGCTTAGCCTCATCATATTGAAAATAGACCGCTTCC
AATGTGCCTTGTTGATTATCGTATGCCGCGCCATTTTCCGACTGGAACAACACGCCCTTTTGCCCTTCCA
GCCACGATACGAGATTAAAATCCTCTTTTGCCGCACTCACGGTAAACAGGTCAAAGTCAGTTTTATTCTG
CTTATCCCGATAGGAATAGATCTGCGTGTCTTTATTTTCCCGATCGATAAGCAGACGTCCCATTCTGCGC
ACATAAGTCCCGTGCTCCCACAAACTCAGCTTGTCGGACATAGCAAACGGCAGCTTAATCGTAAAGTCGT
CTTCAGGATAAAAAGGGATACCGGGGAAATCGTCCATCGGTGCACGGTTAAATGTTTCTTTCTCTTCAAG
AAGCCACGCCTGATAGGCTTTTCTGAGATCGTCAAAACGCTGCTGGATTTTGAGTAAATCGGGGGACTGC
GTTTCCGCCTTTTTCAAGACCATGGTGATTTCACAGTAATAAAATGCACAGGCAGCACTTTTATCCGATA
CGAACTGAACCGTGTTTTTCCCGGTAATTTTTAGCGTATGCCACGAACCATTTACCTGTACTCGGTTCTC
TTTTATGTCCTCAGTATGTTCGCCATCCACACTGTAGTAGCTCACCTGCGTTGGTGTCAGATTAAAATAG
ATGTCGTTTTTAATGTGTTTAAGACCTTGCGTAATATGTTCCTGAAGCTCATCTCTGTTTTTATTCGCTT
CAGGACTTTTACTGTTATCAAACACAACGCGAACATCCTCAACCAGATATTTCCCCTCGCTAAGTGTTTC
TTCGCCATTACAACCCGACAGCCATAGCACCGTCATGATAATGCCCAGATATTTCTTCATCACCTCATCC
CTGTAAAATTAAAAAGCCCCTGAATGCTACAGCACGCAGAGGCGAATAATGCATCAGTAATCTGATGTTA
CCAAAAAACCTATTATAATTCAGTCACTGCCGGCTAGGGTTTTAGCCATTGATCCAGAAAGCTAAAAACT
TCTTCCTGCTGTTCCTGATAGAAAACGTGTCCCAGTTCAGGCCAGATCTTGGTTTGCAGCTTGTTGTCCG
CCCGTTGGGATTGCCACACCTCATGCATTTTGGCGTAAGCATCCTCAACCGATTTCGTCGGGAACAGTTT
GTCTTTGCCGCCGTTAAACAACAGCATCGGTTTTGGCGCAGCGACACTCGCCACATCGGGGAAATCAAAG
CGTGTCGGTTGCCCTGGATGCAGCATATAGAATGCCGACTGGCCTCTGAGCACATTATTGCCCGGCGTCA
TCAGGCCGTCGTATGTGCCAATCCAGGACACCGCTGCCGTTGCCGCCACTTTATCGGACAGCGCGGCGAG
CTGCCAGGCACGATAGGCACCCATCGAGAACCCCACGACGCCAATACGCTGTTTATCAACCAGCTCAAGC
GAAGCCAGAAAATCCGTCGCCCGCATATCTTCGTAAGCCATCAGACCGGCAAGCGAGCGCCCGAGATTAA
AGAAATTACTCGCCAGCGCCTGCTGCTGCTCATATTTGATCGGCCCGCGCGATCCCCAACCTAGCGCATC
TACGACCAGTACCACATAGCCCCGCTTCGCCAGTTCATCTCCCACAAAGCGACCGGTGAAGAACTTATCG
GCCCACGCCTGTGCAGAAGCGAGCTGTTCGTCATTGCCCCACGGCTTAATCATCTTCTCTTTGCCGATAT
CAAACTTGGCACCGTGGTCATGCAGCAAGATCACCGCCGGGTGTGGCCCCGCGCTTTTTGGCGTCAGGAG
CAGTGCATCTACACGGCTTTCATCGGTAAGATTGAAGGCAACTTTCTCTGCCGTGTAGCTGCCGCGATCC
TGTTTTTCAATCACCTGCGCCACAAAGTCTTTAGTCGAGTCTGGCGTCAGAAGCAGCGAACGCAGCGTTT
TTCTCGCCTGGGATTGCCACTGGCTAAAATCCGTAAAGTTTCCCGATAGCCAGGAATCCGAGTAGGTCAT
CTGCTGCTTAAGCTGCGGATAAAATGAAGGCAGCCCTTCATCCGTCACCGCCTGCCCCGCCGCTATTTGA
GAGTGAGGGATCATATCGTTCGCCATCAGTGAAGGGCTGGCTAGCAACGCAGCCAGTAACCAGACGGAGG
AGCATAAGGTATTCAGATTCATCATAACCTCAAAAACAAAACATCGTTTCTTTTTTGAGGTTTGATTGTA
ATTGACGCAGCTAAAAATAAACGGATGGAAGGCGCATTCTGCGAAGCCGCAGGCAAAAAATCCGGCACCT
TACCGCCGTGTCGCAGGGAAACCGTGTTGTCTGGCAGACCACACCACAACGAGCGCAATCAATAACAGCA
CCAACAGTACCGGAGAGAATGCGGCAACGCCGAGACGCTCCAACAGAACACCACCGATAATACCGCCCCC
GGCGATAGCCATGTTCCAGACCGTGACCAACATAGACTGTGCCACATCGGCTCCCTCTCCAGCCGTTCTG
ACAACAGCCGTTTGGAACAATGTCGCCGCGCCACCGAAGGCAAGTCCCCAGATGGCCACTGCCGTATAGA
CTACCGCCTGTACATCACCTGCCACGCCAAGCGCCAGTGCTGACAGGCAGAACAATGCCGAGCAGGCAAG
CGTCAAAGCTCGTAAATGGCGGTCAATCAACACGCCGATGATCCCGATGCCGAACAGTGATGTGATACCG
AATACCAATAGCACCAGGCTAGTCTGTGTAACCATACCTGCCACCGCGAGAAACGGTGCAATATAGGTAT
AGAGAATGTTATGCGCCAGCACGAAGGCCAACACCACACACAGCACCGGACGCACACCTGCCACAATGAA
CACCGTCCCCAGAGACTGCCGCTTGCCTGCCGGCTGTCCGGCAAAATCAGGCACCTGTACGCGCACCCAC
AACATGAGTATGACGGCCAAACCGCTCATCATACCGAAGCACATTCGCCAACCGATTAGATTGCCAAGAA
AGGTGCCCGCGGGTACGCCGAGCGACAGTGCTAATGGCGTGCCTACCATCGCTATCGCAATAGCCCGCCC
CTTCTGATGCTCAGGCACCATACGCGCCGCATAGCCTGCCAGTAACGCCCATAGCAACCCGGCAGAAACG
CCGGCCAAAAAACGCGCCGTCATCGTCAGCAGATAGCTGCCGGAAAACGCCGTAACCGTATTGGCGACAA
CAAAACCTGCGATAGCTGCCAGCAGCAACTGGCGACGACGCACACCTTGCGTCGCTGCGGTCAGCGGGAT
CGCAGCCACCAGAGAACCTATGGCATAGATAGTGACGGTTTGCCCGACCCAGGCTTCAGACACCGCCAGA
CCTTGCGCCATTTGTGGCAACAACCCAGCCGGCAGCGCTTCGGTCAGGATAGTGATGAAGGCCGCGGTGG
CTAACGCCAGCAATGAGGCAATGGGTAAGCTATCACGACGTGTATCCGTCATTGAGGCGGTCATTGTACT
GTCTCCAACGCGCCATACACCGCATCACGCAGATCGGTGACGAAGCGCCCCGACATCCCCTCGTACATCG
TGTTGGTGAAAGCCACCACGCTCAAACCTTGTGTTCGATCAACAAACCATGAATGACCGTAAGCACCGCC
CCAGCGCCAGGTGCCTGATGATTCCGGTGATTCGGCTAACTGCGGATCGCGTAGAACCGAGAAACCGAGG
CCGAAGCCGCAGCCCGGTGCATTTGGCAATGCCAGACCCGGTATCTGATCGCGTCCCATCTCCTCGATCA
GCACATCAGGCAGAGGTACACCCTCCCCTTTACGCAAAGCTTCCAGCAGGCGCAACAGATCCCACGCACT
TCCCGCCATGCCAGCACCACCTGACGGAAAAGCCTGTGCATCAAAGATACGAGCGGGGCTGTACGCAATA
CCAATCGCCCCTTCAAAAGGAGAAACGACTTCACCTTCAGTCAGGCGATGCGGCTGCGGGGTGTCGTTCA
CATAAGCGGTAGTCAGGCGCAGAGGATCACGAACCACAAAGCCCGTATCCCACATGCCCAACGGTTCGGT
TACCAGTTGATGGACCGCCTCATCCAGTGATGTACCGTAAATGCGTTCAATCAAAGCGCCCAGCACGTCT
GTTGCCAACGAATAGCCCCAGGCTGTTCCCGGCACGTATTGCAGTGGAACGCTGGCGATGCGACGCAAGT
TCTCATCCAGACTGATACCGGAGGCATCCATACCGTCTGAAATCCCCGCTCGCGCGTAGGGGCCATCCGC
ATGCTCCTCGAAAAAACGATAGCCTAACCCTGCGGTGTGGCTGAGCAGTTGTCGCACGGTAATGCGTGCT
GGACAACCATCGGGCAGTCGGGGCTGGAACGTTGGTATCCAGCGAGTAATATCCTCATCCAGATCGAGCC
GACCTTGCGCCACAAGCGCCAGCGCTGCCACGGAGACGATGGGCTTGCTTACCGAAGCCAACCGGAAAAT
GGCGTCCAGCGCCATCGGGCGAGCACGCTCCCGGTCAGCCCATCCGGCAGCCTGCTGATAAATCAATTCG
CCGTTGCGCGCGACCAGTACGACGGCACCAACCAAACGCTGCTCGTCCAATGCCTGTTGGACGACGGACT
GAATTCGGGCAGAGCAATGCGCTGGCGGCACATCGGTACACAGGGGAAATACGGGAGTTATCACGACATG
TTCCTTTCATCAATGAGCGTTCCCGTTACGATAGAAAATCGGCAATTAAAGAAAAAGTAGGCTACAGTTC
CACAATATACGGAATAAAGTGTCCGCAATAGAGAGATGGTAATATGGACAGCCTGAATGGCTTTGTGGTG
TTTGTGCAGGTAGCCGAAACGCGTAGTTTCGTTGCTGCGGGTCGATTACTGGGCGTGTCAGCATCTGCGG
TAGGTAAAAGTGTCGCACGGCTCGAAGAAAAACTCGGAGTGAGGCTGTTTCATCGCAGTACACGCAGCAT
CACACTGACGGCTGAAGGCTCACTGTTTCTGGCGCGTAGCCGACGTATCCTGGCCGAAATCGAGGCGGCA
GAGTTGGAACTGTCGCAAACCAATGCCGTACCGCGCGGACGCCTGCGGGTAAGCCTGCCATTGGTTAGCT
CACTGGTGCTCCCCGTACTCGGCGAGTTCATGCGCGAGTACCCCGAAATCGAATTGGATCTGGACTTCAC
CGATCGAATGGTCGATGTCATTGAAGAAGGGTTCGATGCCGTGGTGCGGACAGGCAACCCCGTTGACTCA
CGACTCACTGCTCGCAGACTGGGCACCTTCGGTTTTCTGCTGGTGGCATCGCCAGACTACCTTGCTCGGC
TCGGAACGCCCAAGACACCTGCCGACCTGATGCAGCACACCTGTCTGCACTATCGCTTTCCTAATAGCGG
CAAGCTGGAACCGTGGGCGCTGCGGCTTGCTCCCAACGGACCAGAGTTGCCATTGCCCACATCGATGATC
TGCAACAACATTGAAACGCGCGTCTGTTTTGCACTACAAGGGCTGGGCATTGCCTACCTGCCGGATTTCT
CTATCCGCGAACTGCTGGCCAAGGGGTTGCTACAGCCGATCCTGAACGACTATGTGGAACGCAGTGGCGT
CCTACATGTATTGTGGCCCGCGAGCAAACACCCGTCGCCAAAAGTGCGAGCACTGGTGGATTTCCTCTGT
GCGCGGGTGTTTCCCTCATCTAACGGGTAAAAAAAATCCGACACCTTTACGGTGCCGGATTCTGATTCAT
CGAACGCGAGTTAACTTACTTCTTCTTCGCTTTCGGGTTCGGCAGGTCAGTGATGCTACCTTCAAAGATT
TCAGCAGCCAGACCAACAGACTCATGCAGCGTTGGGTGCGCATGGATAGTCAGTGCGATATCTTCTGCAT
CACAACCCATTTCGATCGCCAGACCGATTTCGCCTAACAGTTCACCACCGTTAGTCCCGACAATCGCACC
ACCAATAACACGGTGAGTTTCTTTGTCGAAAATCAGTTTGGTCATACCGTCAGCACAGTCAGACGCGATG
GCACGGCCAGATGCCGCCCATGGGAAGGTCGCGGTTTCGTAGCTGATGCCTTTCTCTTTCGCTTCTTTCT
CGGTCAGACCAACCCACGCCACTTCCGGTTCGGTATAGGCGATAGAAGGAATCACTTTCGGATCGAAGTA
GTGTTTCTTACCAGAGATCACTTCAGCAGCAACGTGGCCTTCATGCACACCTTTGTGCGCCAGCATTGGC
TGACCGACGATGTCACCGATAGCGTAGATGTGCGGCACGTTAGTGCGCATTTGCTTATCCACGTGGATAA
AGCCGCGATCGTCAACTTCCACGCCCGCTTTGCCTGCATCCAGATTTTTACCGTTCGGTACACGACCAAT
AGCAACCAGAACTGCATCGTAGCGCTGTGGCTCGGCTGGCGCTTTTTTGCCTTCCATCGTCACATAGATG
CCGTCTTCTTTGGCTTCTACAGCCGTCACTTTGGTTTCCAGCATCAGATTGAATTGCTTGCTGATACGTT
TGGTGAAGACTTTGACAACGTCTTTGTCAGCCGCTGGAATCACCTGATCGAACATTTCAACAACGTCAAT
CTGTGAACCCAGAGCATGGTAAACGGTACCCATCTCCAGACCGATGATACCGCCGCCCATCACCAACAGA
CGTCCTGGGACGTTTTTCAGCTCCAGCGCATCGGTAGAATCCCATACACGCGGATCATTATGAGGAATGA
AAGGCAGTTGGATCGGACGTGAACCCGCAGCAATAATCGCGTTATCGAAGCTGATCGTCGTTTTGCCGTT
TTCACCGTCAACTTCCAGTGTGTTAGCACCGGTAAATTTACCGAGACCGTTAACCACTTTAACTTTACGG
CCTTTTGCCATACCCGCCAGACCACTGGTCAGTTGGGTGATAACTTTTTCTTTCCACAGACGGATTTTAT
CAATGTCGGTTTTAGGTTCACCGAACACGATACCGTGTTCCGCCAGTGCTTTGGCTTCTTCAATGACTTT
AGCAACGTGCAACAGAGCTTTGGAAGGAATACAACCGACATTCAGACACACCCCACCCAGCGTGGAGTAG
CGCTCTACCAGTACGGTTTCCAGACCCAAATCCGCCGCGCGGAATGCAGCAGAGTAACCCGCGGGGCCGG
CACCAAGTACCACTACCTGAGCTTTAATTTCAGTACTCATCATGACCTCTTAATTGATTTCCGGCGGGTC
TGTGACGTCACACCCGTCGTCTTTCAAGTGGCAGGTGCGTTAGCATCGTGTCTTCACTCCAGTCACTTAC
TTGAGTAAGCTCCCGGAGATTCAGCCCCTTGCCGCCTTCCTGCCACCCGAAATCCATAGGGTGTATTTTT
AATAACGCCCTCTTCCACCGGGACGTGTCTTTGCCGCTGTAGTTTACAAAATCGTTAACAATTTTGAAAC
AACAAGCGACTAACGATTTGTCCTTGATCACTGACAGCTATAACAAATAACAGCTTATCAGAAAAAAGCC
GGCCGTCAGGCCGGCTTTTCGATTACATCACCAGACGGCGGATGTCAGACAACGTGTTGTTAATGATGGT
AATGAAGCGAGCCCCATCAGCACCGTCAATGACACGGTGGTCGAAGGACAGAGACATCGGCATCATCAGA
CGCGGCGTGAACTCTTTACCATTCCAGACCGGTTCCATCGCAGACTTAGACACGCCAAGAATAGCGACTT
CAGGCGCGTTAACGATCGGCGCAAAGTGCGTAGTCCCGATACCGCCCAGGCTGGAGATGGTGAAGCATCC
ACCCTGCATTTCGCCTGCGGTCAGCTTACCGTCACGGGCTTTCTTGGAGATCGCCATCAGTTCGCGAGAC
AGCTCAATGATGCCTTTCTTGTTCACGTCTTTAAACACGGGAACCACCAGACCATTCGGCGTATCAACCG
CAACACCGATGTTGATGTATTTCTTCAGCGTCAGACGTTGAGCATCTTCAGACAGTGAACTGTTGAAACG
TGGCATTTGCTCAAGGGCAGCAGCAACGGCTTTCATGATGAAGACAACTGGGGTGATCTTCACGTCCAGT
CTACGCTTCTCAGCTTCCACGTTCTGCTGTTTACGGAACGCTTCCAGTTCAGTGATGTCGGTTTTATCGA
AGTGCGTAACGTGCGGGATCATCACCCAGTTACGGCTCAGGTTAGCACCAGAAATTTTCTGGATACGACC
CAATTCGACTTCTTCAATTTCACCAAACTTGCTGAAATCGACTTTCGGCCATGGCAGCATGCCTGGCAGA
CCGCCGCCAGCGGCAGCTACTGGTGCAGACTCAGCGCGTTTCACGGCATATTTCACGTAAGCCTGAACGT
ATTCGCGCAGGATACGTCCTTTACGACCAGAACCCTTCACTTTCGCCAGATTCACACCGAATTCACGTGC
CAGACGACGGATAACCGGCGTCGCGTGAACGTAAGCGTCATTCTCTGCGAAATCGCTCTTGCCTTCAGCC
TTCGCTGCCGGTGCGGCAGGTTTTGCCGCCGGAGTTGGTGCAGCAACCGCTTCTTGCTTGGCAGCCGGAG
CCGCAGCAGGCGCAGCACCTTCTACTTCGAAGACCATAATCAGTGAGCCGGTTTTAACTTTGTCACCGGT
GCTGATTTTGATTTCTTTAACCGTACCTGCGAACGGCGCTGGGACTTCCATCGAAGCCTTGTCGCCTTCA
ACGGTGATCAGTGATTGCTCAGCCGCGATTTTATCGCCAACTTTAACCATCACTTCCGTCACTTCAACTT
CGTCGCCGCCGATATCCGGTACGTTGACTTCTTTCGCCGCAGAGGCTGCTGGTGCAGCAGCAGGTGCCGA
TTCAGCTTTCGCTGCAGAGGCTGCAGGCGCACTGCCAGCCACTTCGAAGACCATGATCAAAGAACCAGTG
GAGACTTTGTCGCCAGTGCTGATTTTGATCTCTTTAACCGTACCCGCGAAAGGTGCCGGAACTTCCATAG
AAGCCTTGTCGCCTTCTACAGTGATCAGAGATTGTTCAGCAACAACGGTGTCGCCCACTTTAACCAGCAC
TTCGGTCACTTCGACTTCGTCACCGCCGATATCCGGCACGTTGACTTCTTTCGCTGCGGAGGCCACTGGT
GCAGCAGCCGGAGCGGCTTCTTTCTTCTCTTCTGCCTTGGCAGGTGCAGCGTCAACTGCACCGTCGGCGG
AATCGAAAATCATGATCAGTTTGCCAGTTTCAACTTTGTCACCAACAGAGACTTTAATCTCTTTAATGAC
ACCAGCCTGCGGAGAAGGGACTTCCATAGAAGCCTTATCACCTTCAACCGTGATCAGCGACTGTTCAGCT
TCAACTTTGTCGCCCACCTTCACCAGCACTTCGGTGACTTCAACTTCATCTGCACCGATGTCCGGTACGT
TGATTTCGATAGCCATGTAATCTTTACCTCTTATGCCAGACGCGGGTTAACTTTATCTGCATCGATGTTG
AATTTAGTGATGGCATCAGCAACCACTTTCTTATCGATTTCACCGCGTTTAGCCAGTTCACCCAGAGCCG
CAACCACGACGTAAGACGCATCCACTTCGAAGTGGTGGCGCAGGTTTTCACGGCTGTCAGAACGACCGAA
ACCGTCAGTACCCAGTACGCGGTAATCGCTAGCCGGGATGAAGTTACGGATTTGCTCAGCAAACAGCTTC
ATGTAGTCAGTAGATGCAACCGCTGGCGCATCGCTCAGTACCTGAGCCACGTAAGGTACACGTGGCGCTT
CGGTTGGATGCAGCATATTCCAACGCTCACAATCCTGGCCTTCGCGTGCCAGTTCAGTGAAGGAGGTTAC
GCTGAATACGTCAGAACCGATGCCGTAGTCTTTCGCCAGAATCTGAGCTGCTTCACGCACGTGACGCAGG
ATAGAACCAGAGCCCAGCAACTGAACTTTACCTTTGTTACCATCAACCGTTTCCAGCTTGTAGATACCCT
TACGGATACCTTCTTCCGCACCCTGCGGCATCGCAGGCATGTGGTAGTTTTCGTTCAGCGTGGTGATGTA
GTAGTAAATGTTTTCTTGCGCTTCGCCGTACATACGATTCAGACCGTCATGCATGATGACAGCCACTTCA
TAAGCGTAGGACGGATCGTAAGAAATACAGTTCGGGATAGTCAGAGACTGAATATGGCTATGGCCATCTT
CGTGTTGCAGACCTTCACCGTTCAGCGTAGTACGACCAGAAGTACCACCGACCAGGAAGCCACGCGCCTG
TTGGTCACCCGCTGCCCAGCACAGATCGCCGATACGCTGGAAACCGAACATGGAGTAGTAGATGTAGAAC
GGGATCATCGGCAGATCGTTGGTGCTGTAAGACGTTGCCGCCGCCAGCCAGGAAGAACCTGCGCCCAGTT
CGTTGATCCCTTCTTGCAGGATCTGGCCTTTTTCGTCTTCTTTGTAGTAAGCAACCTGCTCACGGTCCTG
CGGGGTGTACTGCTGGCCATTCGGGCTGTAAATACCGATCTGACGGAACAGACCTTCCATACCGAAAGTA
CGCGCTTCGTCGGCAATGATCGGAACCAGACGATCTTTGATAGACGGGTTCTTCAGCATCACGTTCAGAG
CACGAACGAAAGCGATTGTGGTGGAGATTTCTTTATTCTGCTCTTCCAGCAGCGTGCGGAAATCTTCCAG
CGTTGGCAGTTCCAGCTTTTCGCTGAATTTAGGCTGACGGGTTGGCAGGTAGCCTTCCAGTGCCTGACGA
CGCTCATGCAGGTATTTGTACTCTGCGGAATCTTTATCAAAGGTGATGTACGGCAGTTTCTCGATATTTT
CATCGCTAACTGGCACGTTGAAACGATCGCGGAAGTAACGCACGCCGTCCATGTTAATTTTCTTAACCTG
GTGAGCGATGTTTTTACCTTCAGCCGCGTCGCCCATACCATAACCTTTAATGGTATGCGCCAGGATAACG
GTTGGTTTGCCCTTGGTTTCCTGTGCTTTTTTCAGTGCAGCGTAGACTTTCTTCGGATCGTGACCACCAC
GGTTCAGTGCCCAAATTTGATCGTCGGTCCAGTCTTTAACCAGTGCAGCCGTCTCCGGATATTTACCGAA
GAAGTGCTCACGCACATAGGCACCGTTTTTGGATTTGAACGTCTGGTAGTCGCCGTCAACGGTTTCGTTC
ATCAGTTGGATCAGTTTACCGCTGGTATCTTTACGCAGCAGTTCGTCCCAACGTCCGCCCCAGATAACCT
TGATAACATCCCAGCCAGCACCGCTGAAAATACCTTCCAGTTCGTTAATGATCTTGCCATTACCGGTTAC
TGGGCCATCCAGACGTTGCAGGTTACAGTTGATAACGAAGACCAGGTTGTCCAGTTTTTCACGGGTCGCG
ATGGTGATCGCACCTTTGGATTCTGGTTCGTCCATTTCACCGTCGCCCAGGAAGGCATAAACGGTTTGCT
TAGAGGTATCTTTCAGGCCACGGTGTTCCAGATATTTCAGGAACTTAGCTTGGTAGATCGAGCCAATCGG
GCCCAGCCCCATAGAAACGGTCGGGAACTGCCAGAATTCCGGCATCAATTTAGGATGCGGATAAGAAGAC
AGACCGTTACCGTGAACTTCCTGACGGAAGTTGTTCATCTGATCTTCAGTCAGACGGCCTTCAAGGAAGG
CACGAGCGTAAACGCCCGGAGAAATGTGGCCCTGGAAGTACACCAGGTCGCCGCCGTCCTGCGCATTGCG
AGCACGGAAGAAGTGGTTGAAACACACTTCGTAGAATGTGGCGGAAGACTGGAAAGAAGCCATGTGGCCG
CCCAGATCCAGATCTTTTTTCGAGGCACGCGACACTGTCATTATTGCGTTCCAGCGAATCGCTGAGCGAA
TACGGCTTTCCAGATCCAGGTCACCTGGGTATTCCGGTTCGTCTTCCACAGCGATGGTGTTGACGTATTG
ACGCGCAGCCAGACCAGCAGCAACACTGACGCCGCCTTTACGTGCTTCACTCAGGACCTGATCTATCAGG
AACTGAGCGCGCTCAACACCCTCTTCACGGATGACCGATTCGATCGCCTGCAGCCAGTCGCGGGTTTCGA
TCGGATCCACGTCATTATTTAAACGATCTGACATGGTTATTCCTTATCTTCTCTAATAAGTTAGTTTGTT
GGAGCCTGTCTTCCTGCATTCTGGTTTAGGTTTTACCCTAAGCAAAATGCACGAAGACAGGCTCATCGTC
GTCATTGTCGCATTCAGAACACCAAAAATACGGGTGCTCAGTCCTTGCGTTGCTGGAGCCGACGCAGCGA
TCTTTCGCGCCGACTATGTTCCCGGTTAAGATCCAGCAATACTTCCTCAATAAACGCCAGATGGCGGTGT
GATGCTTCGCGCGCCTTCTCCGGCTCACGGGCAACAATCGCCTCAAAAATGCTGGCGCGATGAATGCTCA
CCTGAGCCAGCACTTCACGGCTCAAATAAAGCAATTCAAAATTCTGCCTCACGTTCTGTTCGAGCATCGG
CCCCATACAGCGCACCAAATGCAACAAAACCACATTATGCGTGGCTTCTGTTACAGCAACCTGATATTGC
ATAACGGCTTCTGACTCGGCGTCCAGATCGCCCGCTTCCTTCGCCTTCTCAACCACGGCATGGCAGTCCC
GGATACGTTGCAAATCCGACTCTGTGCCACGCAACGCAGCATAGTAGGCAGCAATGCCTTCCAGCGCATG
ACGCGTTTCCAGAAGATCGAATTGTGATTCGGGATGTGTGCTCAGTAATTCTGCCAGCGGATCGCTGACA
CTTTGCCATAGATTGGCTTGAACGAAGGTACCACCACCCTGACGGCGCAAAAGTAAACCTTTGGCTTCCA
GGCGTTGAATGGCTTCTCTCAGAGAAGGGCGGGAAACATCGAACTGTTTTGCCAGTTCACGCTCCGGTGG
GAGCTTCTCGCCGGGGCGCAAGGTTCCCTCAAGGATCAGAAACTCCAACTGCTGTTCTATCACATCTGAC
AGTTTGGGCTGACGGATCTTGCTGTATGCCATGGTGAATTCTTCTCTGCGAATGGCGCGGAGTCAATTGG
TAATACCAATTTCAAAAACGTGACGCTAAAGTAACAAAGTATTCACCTTCTGTCCATAAGGACCTTGAGC
TAAATCACCAATCCCACCAGATTTTAACAAATGCACGAGAAACATGCGGCAAAGTGATAGCCCGCCTGTG
GTATTACCATTAATCCCCCCTGTCTATATTTTAACTTTTTTGAAACGTAAAGCAGGCAGTGCTGAACCGT
TTAAATGCACAAATAGTGAATTTTTATTCAAAAAATAAGATTTTTTATTCTTACAAAGATAGCGTGATTA
CCAGTAGTCCCCTATCGGGGTAAACACTATTTTTACAGCGGGGATAAAGAGGTAATAAAAGGGAGTAAGC
CCAAAGAGGTATCGCCCACCGATTTCCCATCACCAGGGGTTCAATCAAAGAGAGATAAAAATTTTGATGT
GGCGATAGCTTTTAATTATCAGGCTATAAGAAATCAGTGCAATCTTGCGCACTTACCACTATTCTTTGGC
AAACGGTAGTGGCTTTCTTGTTTTAAGAAAAACCATTCCGTAAAAATAAAATTACACAAACGTACAGTAA
ATAATACGAGGCGTATTTTTTACTTGCACTGGCAGAGGGTTAAATTTGATGGATAATCAACAAGCGGACG
GCACGCTAAAGCGTGGTTTGAAAAACCGTCATATTCAGTTGATTGCCTTGGGTGGCGCGGTAGGTACTGG
CCTCTTTCTTGGTATTGCGCAAACAATCAAAATGGCAGGGCCATCGGTCCTGTTAGGCTATGCGATTGGC
GGGCTGATCGCGTTTCTCATTATGCGCCAGTTGGGCGAGATGGTGGTTGAAGAGCCGGTAGCCGGATCGT
TCAGCCACTTTGCTTATAAATACTGGGGTGATTTCGCTGGGTTTGCGTCTGGATGGAATTATTGGGTGCT
GTATGTTCTGGTCGCCATGGCTGAGCTCAGCGCTGTGGGGATTTACGTCCAGTACTGGTGGCCAGACATT
CCGACCTGGGTGTCCGCTGCCGTCTTCTTCCTGCTGATTAACGCCATCAATCTGGCAAACGTCAAAGTCT
ACGGTGAGATGGAGTTCTGGTTTGCCATCATCAAAGTCGCCGCGATTATTGGTATGATCGTCTTCGGCGG
CTGGCTGTTGATCAGCGGTACAGGCGGGCCGGAAGCCACCGTGACCAACCTGTGGGCGCAAGGCGGATTC
TTCCCGAATGGCGGGCTCGGTCTGGTCATGGCGATGGCTGTTATCATGTTTTCATTTGGTGGTCTGGAGC
TGGTCGGGATTACCGCAGCAGAAGCAGATGACCCAGAGAAAAGCATTCCGCGCGCAACCAATCAGGTGAT
CTACCGCATCCTGATTTTCTATATCGGTTCACTCGCGATCCTGCTGTCACTGTATCCGTGGGGTAAAGTG
GTAGAAGGCGGTAGCCCGTTCGTCATGATCTTCCATGAACTGAATAGCAATGTCGTGGCTACGGTGCTGA
ACATCGTGGTACTGACAGCAGCACTGTCGGTTTACAACAGTTGTGTTTATTGCAACAGCCGCATGCTGTT
CGGGCTAGCGAAACAGGGGAACGGGCCGAAAGCATTGGCAACCGTCGATAGTCGCGGCGTACCCGTTGTC
GCAATCGGTATCTCCGCACTGGCGACAGCACTCTGTGTGCTGATCAACTACCTTATTCCTGGTAAAGCAT
TTGAGCTATTAATGGCGCTGGTCGTATCGGCTCTCGTGATTAACTGGGCGATGATCAGTCTGGCGCACCT
GAAGTTCCGGGCACAGAAAGATAAAGAAGGTACGGTGACCAAGTTTAAAGCACTGCTTTATCCGCTGGGT
AACTACCTCTGTCTGCTGTTTCTGGCGGGTATACTGGTGATTATGTTCCTGACTCCAAGCATTCAGATTT
CCGTCATGCTGATCCCGGTTTGGCTGGTTATTCTGGGCGTTGGTTACTTTATCAAAAAGAAAAACCAGAT
GAAGTAAGCCTCAGCATTCACCGTATTCTTTTTGATTCAATGGCCGACTTTGTCGGCCATTATTTTTCCT
ACCAACGCACCACAAACATCAGACCAGTGCACCATATATCGTCAGGAGTGCCACCACAACCACCAGCACC
AGAGTCACTTTCTTCGCCAGCGTCACGGCGGCTTTAGGTGTTTCTACGGGCTCGCTATGGGATTCACGTG
CCAGAGAAAATTGAGCCAACTGGGTTAGCACCCAATATTGTGAGCTACGGGAATCCCCCAGCGAGGCGAA
CCAGGCAGGTAACGCTTTTTCACCATGCCCCAGCAAAGCGTAAGCAGCACCAGCCAAACGGGCGGGAACC
CAGTCAAGCCAATGCAACAAACGATCGACACCGGACTGTGCACGTTCCAGCGGCGTATTATGCCGGGCAA
GCCAGGTTTGTCTGGCGCGCAAAAATGCATACCCCACGAGTGCAACCGGCCCGTATGGCCCTGCGGCAAC
GAACCAAAATAGCGGAGCCAGATAAAACCGGAAATTTATCCATAGCAATGCATTTTGCAGCTCTTTTAAC
TGCTCGCTTTCACCTGCACCCACGGGTAAACCGTGAATCAACGCTAGTTCCGCCGCCATTTCCCGGCTGG
CATCCGCCTCGCCGCGCTGTGCTGCCTGCAAATATCGCCGATAGTGCTGACGAATCTCACCCGCACCAAT
ACACATCAGGCTGATGACAATCCACAGCAAAAGAGAAATCAGGCCAAACAGAATGCCGCTCGTTAGCCAC
AGCAGTCCCGCCACGACGCCCATGCTGCATAGCGTCAGGAACAGTGTTTGAAATAAAGAAGGAGAGGGAA
CGTGTCGGAACACAACGTCAAGCCGATGATCGATCTGCCAATGTTCCCCCTGTTTGAACAACCGTTCCCA
TGCCAGCGTAAGCAACAGTGTAAACAACGTCATTGATCGAGACTCCCTTTGTTTTCTGTCCAGTTTTCTT
GTAGCAGGCGACGATAGCAGTCCCAGTCAAATGCCGGTCCGGGATCGGTTTTACGGCCCGGAGCGATGTC
GCTATGTCCGGTAATTCTCGACAGTGTAATAGGATAGGCCCGCATTAATAGGCGTGTAACCGCGACCAAC
GAGTGATACTGGGCCATGGTAAAAGGCAGCGTATCCGTCCCTTCCAGCTCGATGCCAATAGAGAAATCAT
TACAGCGTTCACGGCCTTCAAACACCGAAACGCCGGCATGCCAGGCGCGCTGGTCGAAAGACACATACTG
TGTGGTTTGCCCATCGCGACGAATCAGGCAATGTGCCGCTACACGCAAATGGGAAATATCGGCGAAATAA
GGATGCGCAGTGGGGTCCAACGTAGCCGTAAAGAGTTGATCAATATACGGGCCACCAAACTCACCAGGCG
GCAGACTGATATTGTGAATCACCAGCAAGGAAGGCACCTCAGCATTTGGGCGACCATCATAATGCGGTGA
AGGCGTGTGGGTAATGTCGGATAACCAGCCATTTTCCAAAAGCATTGGCGATAACCTCGCATCGTATCGT
TAGCCGGCTGAATCAGGCGAAAACTCAATTAGAGCCAAAAGTCCTCGGCTCCAAGATACCATGTTTCACG
TCATCCTATCTATCCAACTGGATATCAATAGGTTTTACCGTTCGTTTTGTGATGTTTTAGCCATTTTTTT
GCCTTTTTCGACTTTCACATCCTTTTTAGCAAGATAAAATCTCAACATCGTTATGTGATTAAAGTCACAT
TAAGAATGTAATAACACACTAAAAGGCAATCGTTTTCGTGCATTGCATCTATTTTTACTTAAAATGCATG
ACAAAATTATATTCTGATTTTTTTAGATATTACCAAAACTTATTTTGCAGTCTTACGCATGGCGTAAATA
ACGTCTAACACTACGGTACTTAACATGAAAAAAACTTTCGCCGCAGGCGCTTTGCTCGCACTGTCATGCT
CAATGCCTGCTCTTGCCGACAGCAATAAAGCCGAATACCTGTCTGACTGGTGGCATCAAAGCGTTAACGT
CGTCGGCAGTGCCCACACGCGTTTCGGACCGCAACTGAACAGCACGACCTATCTAGAATATGAAGCATTT
GCGCGTAAAGACTGGTTCGATTTCTACGGCTACGCCGATGCACCTAAGTTTTTCGGTGGCGATCCCGATA
GCCGCGGTATTTGGGATAAAGGCTCCCCACTGTTTGTCGAGATCGAACCACGCTTCTCGATTGATAAACT
GACAGGAACCGATCTGAGTTTTGGCCCGTTTAAAGAATGGTACATCGCCAATAACGTTATTTACGATCAG
GGTCGTAACAGCGGTTCACGCCAGAGCACCTGGTACATGGGGCTAGGTACCGATATTGATACCGGCACCG
ATCTGTCGCTCTCACTGAACGGTTATGCCAAATACCAATGGCAGAACTACGGCGCAGCGAACGAAAATGA
GTGGGACGGCTACCGCGTAAAAGTGAAATATTCCTACCCGCTTGGCTCTCTGATGGGCGGTAACGTCTCG
TATATCAGCTTTACCAATTTCGATTTCGGTTCAGAGCTGCGTGATAAATCGAATTCAAGCCGTACTAACA
ACTCCATTGCTTCCAGCCATATTCTGGCACTGGGTTACGACCACTGGCACTACTCTTTCGTCGCACGTTA
TTTCCACAACGGCGGCCAATGGGCTGATGGCGCCGAGCTCAATTTCGGCAAAGGTCCGTTTGAAGTGAAA
TCTACCGGTTGGGGCTACTACCTGGTCGTCGGTTACAACTTCTAAAATCGCGCTCCCTTTCCGGCGGATA
TTCATACCCGCCGGAAAAACGATAACATTAACACCTTGAATTATAATAAATATTCATTCTGGATGTCCTG
ATATAAACAAGGTAGCATAGACCCCGAATCCCCCTTCGGAGTTTTGTCATGTCAACGCGTCGCTACAGCC
AAGAACAACGCCAACAAGCCTTGCTCGCTCGTATTGCACAAGATATCCCCGCCAGTGTGCAACTGGCACT
GCGTGAAGATTTAGGTGGCATCGTCGATGCTAATCAAGACATTACCGCTCTGCTGTTGCCTGACAACGAG
ACTGTCAGCGCACGCATTATCACGCGCGAAGCGGGTATATTCTGCGGTACGCGCTGGCTTGAGGAAGTCT
TTTCTCAATTGGGCAACACAACAACGATCGTCTGGCACGTCACCGATGGCGAGGCTATCACCCCCAATCA
AACGCTGTGTGACATAACAGGGCCAGCCAAGCAACTTCTGACCGGTGAACGCACGGCGCTGAATTTCTTG
CAAACGCTATCCGGCGTCGCAACCGAAGTCAGCCGCTATGTTGCCATCTTGCAGGGAACACGCACTCGAC
TGCTGGATACCCGCAAGACGCTGCCGGGGCTGCGAACAGCGCTAAAATACGCCGTATCATGCGGTGGCGG
AGACAACCACCGTCTTGGTCTATCCGATGCCTTCCTGATTAAGGAAAACCATATCATCGCCGCTGGCTCA
ATCAAAAATGCGGTAGAAAAAGCGCAAGCTTTGCGCAACGATGTTCCGGTAGAAGTTGAAGTCGAATCAC
TGAATGAGTTACAGCAGGCGCTAGAGGCTGGCGCAGACATCATTATGCTGGATAATTTTAGTCTGGATAA
TATTCGGGAAGCGGTTGGCTTAACACAAGGCCGCGCACTGCTGGAAATATCCGGCAATGTCACACTCGAC
ACGCTACGTGGCTATGCGGAAACTGGCGTGGACTATATCTCGGTGGGTGCATTAACCAAGCACGTACAGG
CACTGGATTTATCCATGCGCTTTATCTAATCGCCTCTCTTTTCTATCAATGAGGTGCTATTTCGCACCTC
GTTCGCATCTCTAAACCTCATTGCCTCATACACCACCGTCACGGCGCAGACTGCCGATCCCGTACAGATG
CTTTATCCCGACAGCATAGAAATTGCGTCTCTGCTCGCAAAAATTTTTCAACGCTCTGTAAATCGCTAAA
AACATGTCGTAGCGCTTTCCTATTTTGATTTTCCCCGCTCGTCAGCCCTCATTCCCTTTTCTATGCTGCC
AGCCGTCCGTATGGATTTGTGTGCCACAACATTTATACTCAACACCAGGGAAATCAACATGATAAAACAA
CAAGGATTCACGCTGATTGAGCTAATGGTCGTCATTGCGATCATCGCTATCCTCAGCGCCATCGGCGTAC
CCGCCTATCAAGGCTATCTGCAAAAAGCAGCGCTGACGGACATGCTGCAAACGATGGTGTCGTATAAAAC
GCCGGTCGATCTCTGTGGTCTGGAAAATGCTGCGTTTACCGCCTGCAATGCAGGTAATCAGGGGATTCCT
GACAGTAAACCTTCACGCTATGTCAGCACCGTTAGCGTCGCGCAAGGGGTAATTACGCTCACTGGGCAAT
CTACTCTGCAAGGGCTACGCGTTATTCTGACGCCAACGTGGGATACCGACACCGGCGCTTCACGCTGGAC
GAAAAATTGTGCCACGGATAACGGCACAGAGAGCCTGCAATCTGCCTGTCAGGACGTTTTCCGTTTCGAT
AACACGGCGGGTTAATCATGACTGACTCCGCCTTTTCCACCGAACGTACACTCAGCGAGTTACAGACGTT
GTGCCGACGTTATCAGGCATTATTACTCAGCATTGATGAACAAACGCTGTCGGTCGCCGTCACGGTGTCC
CCTTCTTCAGAGATGATCGCCGCACTGCGTTTCGCCAGCAACCGTCGAATTATGGTGGAACAGTGGCCAC
AGGCCAGAATGGAACAACAGCTTAACCCAGTGAACGCCGTTGCGGAGCCCGCAGAAACCTATCATGCCGG
TACTTATCACACCAACATCGGGCAGCAGGATCATGGCGACGATTCCCCCGTCGCGCAGTTTATCCATCAA
ACGCTGCGCCTCGCCGTTCAGCGCCGCGCCTCTGATATTCACTTTGAGCCACAGCCAGACAACTACCGTG
TGCGGCTACGCATTGACGGTGTATTGCAAGCCATATCCGCGCCACCTCCAGAGTTGACAGGCCGGATTAC
CGCAAGGCTGAAAATCATGGGCAAATTGAATATCGCCGAACGGCGGTTACCGCAGGATGGTCAGTTTAGC
CTAATGCTGGATCAACAGCCCTATTCGTTACGCATCGCCACCCTCCCCGTGCAGCAGGGAGAAAAAGTCG
TACTGCGTATTTTACAAACGCACCAGCAAGAGCTGGCACTGGATAAACTCGGACTCACCGCAAAGGCATT
ACAGCAGGTTATTAGTGTGCTGAGCGCCGCACAGGGGATGATACTCGTCACCGGCCCAACAGGCAGTGGC
AAAACCGTGACGCTTTACAGTGCGATACGCTGGCTGAACGATAGCAGCCGCAATATCTGTAGCGTGGAAG
ATCCGGTCGAAATCCCCTTGCAGGGCATCAACCAAACGGCAATCAATCCCAAAGCGGAACTGGGCTTTGG
TAGAATTTTACGTGCGCTGCTGCGGCAAGATCCAGACATCATTATGATTGGTGAAATCCGCGATGCTGAA
ACCGCAGAAATTGCGGTAAAAGCCGCACAAACCGGCCATCTGGTCATGTCAACGTTGCATACCAACTCTG
CGGTAGAAACCCTGACCCGTCTCAACCATCTGGGCATTCCCGGCTATCTGTTAGCGGCGGCGCTAAAACT
CATCGTCGCACAGCGACTTGTACGCCGATTATGCCCGCACTGTAAAACCCCGGGAGAGCCGCTACTCTCA
CTGCCAAATGACATATGGCAAGGGCCACTACACCACTGGCAAGCCAATGGTTGCAGCCACTGTTTCTCTG
GCTACTATGGCCGTGTCGCGCTCTATGAATTATTGCCCATCACGCCGGTTTTTCAGGCTGCGTTAGCAGG
CAATGTCAGCATTGGGACATTATCTGCCTTATCGCAAGACTCTGGTTTCCCAACGCTGCTAGCCGCGGGG
ATCGAGCTAGTCAACGACGGCCTAACTTCACTTGCTGAGGTCTACCGTACTGTAGGTGATGAGTGGTCGA
TAAATCAGGAGGAGCCATGAGGTTAGCGCGCTTATATCACTGGCAAGCCATTACATCCGAGGGCGAATTT
GCTGATGGTGAACTCATTAGCACACATCGCCAGCACGCTTATGCTAGCCTAATTGCTCAGGGCTATCAGC
CGCTCACCGTAAAGACCGGCCATTATGTGTTGCCCCGCTACTGGAAACGCGAACAGCTCGGTGAGTTAAT
CAAGCAGCTTGCCGCCCTGCTACAAGCCGGTTTGCCACTGCTGGAAGCATTAAAATTGGTGTCAGAGCAG
CATGAGCGCCCCGGCTGGCGTTGCATATTACGAGACATCCGCACTCATGTTGCTCAGGGAAACTCGCTGT
CTGAGGCATTGCACGACTATCCTCATATCTTCCCTGTCCTGTATCGATCCCTCATTGCCGTCGGCGAATT
GACGGGGAAGCTAGACGTATGCTGCCTACAGCTAGCACAACAGCAAGAGAAGCAATCCAGACTGCAACAG
AAAGTCATCAAAGCGCTACGCTATCCCTGTTTTGTTTTGGTCATCGCCATGCTGGTCAGCATGATGATGT
TGACGCTGGTTCTGCCCGAGTTTGCGACACTCTACTCCTCGTTCAATACGCCGTTGCCGTGGTTTACCCG
GCAGTTACTTCATCTGGCAGATATTATCGCTGGTTACGGATTCATTGGATTACTGCTTCTTAGTTGTCTG
ATATTAGGGTACGCCCGATTGAGACAGAAAAAACCATTATGGAAAATAAGGGAACAAGAATGGCTATTGA
AGCTTCCGGTAGTATCCAGTTTGCTACGCGGTAAATCGCTGAACCAGATATTCAATATTCTGGCCATGAC
GCAGCATGCCGGTTTGACGCTCCCAGAAGGGCTGGATGCGGCAGCAACGATCCGTCATCCGCTTTATCAG
GCCGCGATTCAACAGATACAAACGCAGTTGCATCAGGGGACGTCGCTATACCATGCCACACAGCATCACA
TCGCGCTGTTCCCGGCACCTTGTCCGCAGTTGATTCGGGTTGGGGAAGAAACCGGATCGCTGGATGCAAT
CTTTACACAGTTAGCAGAATGGCATGAGAGGCGGGTGCAACAACAGGCCGATATGCTGACACAAACGCTG
GAGCCGTTATTGATGATAGTCGTCGGCGGAATGGTCGGGGCGCTAGTGATTGGCATGTATTTGCCTATCT
TCCAACTGGGGAATGTATTGGCTGGCGCCTGAACCGGCCAATACATACACGGCAACGTCGACAAATCAGA
CCACGCAGTCACTGTTAGCAGCGGAAAGAGGGGCTCTGAAGACGCAACTATCCGTTGAAAATACGATTTT
CCTGTTCGGCCACGCGGATAAACGTTGTGCGCTTCGTCAGTTCCTTCAGGCGGGATGCGCCAACATAGGT
ACAGGCCGATCGCAAGCCGCCAAGGATATCGCGGACGGTATTATCTACCGGACCGCGTAGTGGCAATTTC
ACGGTTTTTCCTTCTGCGGCACGGTACTCCGCCACACCGCCGACGTGACGTTCCATCGCAGATGTGGAAC
TCATGCCGTAGAACAACATCATTTTCTCACCGTTTTCTTCAACGATGGTGCCTTCACATTCATCATGCCC
TGCCAGCATGCCGCCCAACATGACGAAATCCGCACCGCCGCCGAATGCTTTTGCTACATCGCCCGGCATA
GCACAACCGCCATCACTCACGATTTGCCCACCAAGGCCATGTGCCGCATCAGCACATTCAATCACGGCGG
AAAGCTGGGGGTAGCCTACACCCGTCTTAACGCGTGTAGTACAGACAGAACCGGGGCCAATGCCGACTTT
CACGATATCTGCCCCGGAGAGAATAAGTTCTTCCACCATTTCGCCCGTCACGACGTTTCCCGCGCAGATA
ACCTTATCTGGGCAGGCCTCACGTGCTTTTTGCAGGAATGTCACAAAGTGCTCAGAATAGCCATTTGCTA
CATCAATACAGATAAATTTCAGCTCCGACGACAACGCCAAAATCTGCTTTAACTTGATGAAATCAGCATC
AGACGTCCCGGTCGAAACCATAACATGACGTAATACCGATGCCGGTACACGTTGCACAAACTGAGACCAG
TGTTCGACAGAGTAGTGTTTATGGACAGCCGTCAGAACATCAAAAGAGGCCAAGACTTCCGCCATACTAA
ACGTACCTACGGAATCCATATTGGCTGCGATAATCGGTACACCGGACCAGTTGCCTCCGGCGTGGAGAAA
GGTGAATTGACGTTCTAATTCAACCTCGGAGCGGCTTTTCAGCGTCGAACGCTTTGGCCGGATGAGAACG
TCTTTAAAGCCTAACTTTACATCTTCTTCAATGCGCATGAGGTTCTAGTTCCTGGTTAGTGACGGCGATA
TATTCAGTATCACTACTGAGCATAATCGCGTTTGAAAAAATAATGCCCTTTACCAGTGACGTTATCATAC
GCAGGAATAATCCTGCGGCAAGACTGCGATTTTCACTTTATTTGGGATAAAATCAGAAAAATTTACCTAT
CACCCAGCAGAGTGATAGTGTGAAGCAAACTGCGGTTTATGCCTGATCGGATTTGGGGGATGGGAATATA
CTCCTCACCCTTGAAGATAGTCGAAATATTAACTTTTCAGCACGAGCGCAATGACATACATCGTAGCCTT
AACCGGCGGTATCGGCAGCGGGAAAAGCACAGTCGCCGATGAATTTGCCAAATTAGGGGCCACTATCGTT
GATGCGGATATCCTCGCACGACAGGTAGTTGAACCAGGGAAACCCGCGCTGGATGCCATCAGGATCCGGT
TTGGCGATGCTGTGCTCAATACCGATGGTTCATTGAACCGTACCGCACTACGTCACCGAATTTTTTCCTC
ACCAGACGAGAAACAGTGGCTGAATAATTTGCTCCATCCTTTGATCCATCAGGAAACACAGGCCCAGTTT
CGTGCCATGTCCACGCCGTACATTCTGTGGGTCGTCCCGCTACTGGTAGAGAATGGGTTACAACGGCGAG
CACAGCGTATTCTGGTCGTTGATGTAGACAGAGACACACAGCTTGAACGCACACTGGCCCGCGATGGCAT
CAGTCGGCAACAAGCAGAAAACATACTGGCAGCACAGGTAACCCGAGAACAGCGCCTGGCTTATGCCGAT
GATATTATTGATAACAGTCGTTGCCCAAACGAACTGGCTCCACAGGTTGCGGAATTACACCGCCATTATT
TGGATCTAGCCGCCTCCGCAACCGACAGGATGACTAAGAATGAGTGACGCCTCCTCAACCATTTTATTTG
AATATCCGCTGAACGAAAAAACGCGTACCTGGTTGCGTATCGAATCATTATTGCAGCAGTTGCATCAAAA
CCATTCCCTGACCGATATGGGGGGTGCCCTGACATTTTTTCGTGCCATCGCCGAGCTGCTTGATGTGCTA
GAACGTGGAGATGTGCGTACCGAGTTGCTGAAAGAACTGGAGCGCCAACAGCAAAAATTGCTGCAATGGA
GTGATGTACCGGGCGTTGACATGGAGCGCATCCACACACTACGACGTCAGTTAAAAGATCTGGCCGGTAC
GCTGATGGCGGCACCGCGAATGGGGCAGTTTTTACGGGAAGATCGCCTGATTGGCATGGTTCGCCAGCGA
CTCGGTATTCCCGGCGGGTGCTGCAGTTTCGACTTGCCGACACTGCATAGCTGGCTGCACCAACCTCAGA
CGCTGCGTGAGAAATTGGTTTATGGCTGGCTTAGCTCCTTGTCGCCGCTCAAACAAGCATTGGATATGAT
CCTGGAACTGATCCGTCACTCCGGCACATTCCGCCCACAAACCAGCCTGAATGGCTTCTTTCAGGACAAT
GCCTCTGATGCA
>2 length=69426 depth=1.00x
CGCGCCACGCCAATACTCTCTTCTCCAGAAATGAGATATTGAATATCAACAAAATTAAAGTGTGATTCCG
CACGCATTTGTGCAGCAGGCACCGTAGAGGTTTCTTGCAGCAGGCAAAACATTTTGCCTGGGATAATATC
GTATTTCCCTGGTGTTAATCTGGCGAAATCAGTTTGATTAATATAATCAATCCCTTTTTGGATAATAGGG
TGCAGGGCATGCTTTTCCTGCGCCCAATCGCGCTGATCGCAAATAATCATGATGAAATATTCCCCTGTGA
ATGCGGTTTTTTATATAGGGTAACGAGAAGAACTATTTATTCTCGTTACCCGTAGACGCTTATTTTTATC
GTGTAATTTTTTTCTGGTAGTGCGCTGTTCCGTGTCGAATTTGATCGAGGATGACGGTTAATCCCCAATA
TTTCTCCAGTACGTCATCTTTATTGACGCGACACTGAATGCTGGTAAAGGTGCCGAGGCGCTGATGGTAA
ACCTTGGCATTTTTCGGGTAACCCAAGGTTTCGGTCACGGCAGCCAGCGACAGGAAGTCAGCGAGTTCTT
CTGCCAGTTCGGGGTTTTCTTGATGATGGTGATATAACCAGACATAGAGTTCAGGATGGAAATTGGTGAA
CACACCGCTAAAGCCGCGTGAGCCCGCTTTCATCGCAGGGAACGCGATAGCGGCATTGGCGTTAATGATA
TTGAGCGGCGTTCCCTGCACTAAACCCACACGGCGGGTGACGGTAGCCAGGTCACAACTGACGTCTTTTA
GCACCACAAAACGGCCTGTATTGGCGCAATAGGTCAGCTCTTCATCACTCAATAGCCGACGATAAGGCGC
TGGGCATTCATAGAGGCCAAGTGGCAGTGTCTTTGGCAGGGCGTCCAAGAGATGATTCAGATTGGCAAAG
AAAGTATCGCTGCCCGCTTTCTGTGGATCGAGGTGGTTAGTGACAAGTACCAGTGCGTCGATGCCGGTTT
CCGCCATTGCAGAAAGCTCTTCAACCTGTGCGTTGAGATCGTCGCTGATATGGCCGGAAGCAATCACCGG
TATACGGCCTTGCACGTGTTCCACCACAAAGCGTGCGACGGCCACACGTTCTTCTAACGAGAGAAACTGC
ATTTCGCTAGATTGACACACGGCGAACAGCGCATCGACGTTTTTGTCTATGTACCAGTCAATGAGCTTCG
CCAGACCGGGATAATCGACGTCGTTCTGTTCGGTGAACGGGGTCAGCATGACCGGGACGATACCATCAAT
TGTTTTCATTTCTTTATTCTCCAAAAAACAGCGGTTGCGGGCGATTTTCCGCGTTAGCGTTGCGATAAAC
GTGCAATAACTTGTTGATGTTCAGGCATGTTAGAGGCTCCTTCACGTTCAACGGCGAGGGAGGCAAAGGC
AGAGGCGTAAGTGGCGGCCTGCACCAGGCTCTGCCCGTTAGCGAGTGCGGCGGCAAACGCGCCGTTGAAT
GCATCCCCTGCGCCGGTAGTATCGACACCGAGTGCCGGAAAGGCAGGAATATGCTGGAATTGTTTGCCGT
CCAATAACAGTGCACCGCGGGAGCCCATGGTGATAATCACGCGTTTGGCTCCCAGAGCAGCGATTTTCAG
CGCTGCTTCTTTGGCATCGTCAACATCGTGAATATCAATGCCGGATAGAAGCGAGGCTTCCGTCTCGTTG
GGCGTGATGACGTCGAGATAATCCAGATAGGGCAGGATCTCGCTAGAGTAAGGTGCGGGGTTAAGAATCA
CTTTCTTGCCCAGCGTATGGGCCAGCTTGATCGCGTTCAGCGTTGCGGAAAAGTTATTCTCTAACTGCAC
CAGCAGTACGTCTGAGGTAGTGAGTTCTGACGCGATGGCGGCGACTTCGTCATCGGTAATGGTTTGGTTA
GCACCGGGGTGAATGGCGATCATGTTTTCGCCGTTTTGCTGCGAGACGTAAATGATCGCGTTACCCGTGG
GTTCGCTATCTGACTGGTACAGCTTGAACGAGTGAATGTCTGATGCCGTAAAATGATCGTAGGCAAATTG
GCTAAATTGGTCGGTACCCACTTTAGCGATGAAATAGACCTGTGCACCTGCCCGACTGGCAGCCATGGCC
TGGTTAGCACCTTTACCCCCAGGGCCGATCGCGCTGCCCTGAGCCATGATGGATTCACCGCCCTTGGGAA
AACGCATCACCTTGGCGACGATATCAACATTGAACGATCCTAAAATACACACCTTGCCGTTCATCGAATT
TCCTTTCTGTTTGCTGGTTTGATGTCTGTTCTGTTTTTCTAACCGCTTCAGCAGTACTTCGAAATTCTCG
CCAGACGGGGCGATTAATTCGGACTGTAGAAGACGTCGCACGATGATGGCTCCGCCGTAGCAGCGCTGAA
TCAGGTGCAACCGTGCCAGTTCATTCAAATCACTGCGGATAGTTTCTTTGCTAACGGCAAAGGCCGTTGC
CAGATAATCGACGCTGGCGCGTTCATGTTTGGCCAGATAGGCCAGAATCTGATTACGTCTTTCTTCTAGA
AACATGCTTACCTCAGTTGTTGGTTATGAGCCTAAAGGAGAGTCTGCGGCTAAAAAGTGACTACTGTCAT
AGGATGATCGGTGAAACGGAAGTAAACGGAAGTTAGCAGAATGTTATCGGTTAAGAAGGGTGTTTTTACT
TTTTCCCCCCCAGCTTGCGAAGCAATATGATATTTTTAGGTAAATCTATTCGCTAACGGATACACAACAA
TGCCAATCCGCGTTATTGCTCTCTCCAACCCGCGTCTGGCTCAGGCATTTGTCGATTACATGCGTACTCA
GCAGGTTCATCTGGACATGCGACCTCAAGGACATGAAGCTGAGCTGTGGCTAAAAGATGAAACTCAACTG
AGCAAGGTTCAGGAGGCGCTGGAGATTTTTCTGCGCGACCCGACCAATCCGCGCTATCTGGCGGCCAGTT
GGCAAACGGGATCGATGGACACCGGTATTCAATACCAACGTTATCCTTTCCTGCAAACGCTGCAACAAAA
GGCAGGGCCGCTGACGTTATCCGTGATGGTCGTGACGATTGCGGTGTTCATTCTGATGCAGATTTCAGGC
TATGAGAGCGTGATGACGTGGCTAGCATTCCCGGCAGAAGGGCAGCAGGTACAACTGTGGCGCTGGTTCA
GTCATGCTTTGTTGCACTTTTCCCTGCTGCATATTTTGTTCAATCTGATGTGGTGGTGGTATCTGGGAGG
GCCGGTTGAAAAAGTGTTGGGGACCGGCAAGCTGCTGGTCATCACGCTGGTTTCCGCGCTGGTCAGCGGC
TGGGCGCAGTCCTGGTTTAGCGGCACCTATTTTGGTGGCCTGTCTGGCGTCGTCTATGCCCTGATGGGTT
ACGTCTGGCTGCGAGGGGAAAGAGAGCCAGACGGTTATTTGGCTATGCCGCGCAGCCTGATGGTCTTCGC
GTTACTGTGGCTGGTTGCCGGATATTTCGATATTTTAGGCATGTCGATCGCGAATGCGGCACATGTGGCA
GGGCTGATTGTCGGGCTATTGATGGCCTTTTGGGACACGTATAATAAAACAAACCCCCGGTAAATCGGGG
CGTCTTAGGGGATAAATGTGAAGCAGACACAACGGCATGACGCCATTATTGAACTGGTGCGTCGGCAGGG
GTATGTCAGTACTGAAGAACTGGTGGATCATTTTGCAGTGAGCCCGCAAACCATCCGTCGCGATTTGAAC
GATCTGGCTGAGCAAAATAAAATCCATCGCCACCACGGCGGCGCGGCATTGCCATCCAGCTCGGTGAACA
CGGCTTATCACGATCGTAAAATGATGTGGTCGGATGAAAAGGCACGTATTGCCCGTCGGGTGGCGAGCCA
GATTCCAGACGGTGCGACCTTGTTTATCGATATCGGCACCACGCCTGAGGCGGTGGCCTATGCGTTGATG
CAGCATAAGGATCTGCGCGTGGTCACCAATAATCTGAACGTGGCAACGCTGCTAACGGCAAAAGAGGATT
TTCGCCTGATTTTGGCTGGTGGCGAAGTTCGCACCCGCGATGGCGGTATTATGGGGGAGGCGACTCTCGA
TTTTATCTCTCAGTTCCGTCTGGATTTTGGCATTTTGGGCATCAGCGGTATTGACATGGATGGGTCATTA
CTGGAGTTTGATTACCATGAAGTGCGCACAAAACGGGCGATTATTGAAAATTCTCGCTGTGTGATGCTGG
TGACGGATCATTCCAAGTTTGGCCGTAATGCGATGGTGAATTTGGGCAACATGGATTTGATCGACTATCT
TTTTACCGATCAGTCACCCCCACCCAGCGTACTGAAAATTATTGAACAACATAAGGTACAGTTGGAGTTG
TGTTGAGCCCGATGTGCCTTTTCCATGATGGACAAAGGAGGAGGCACGATGTCAGATTCTTCAAGAAAGT
CAGGTTCTGCAAAAGTACCAGGATCGTCAAAACGTTCAGCGGCTGCAAAAAAGCCAGATGCTTTAACGCA
GCCCGTTTCCTCCGCTTATCCTGCTATCGCCTTTGATGCCTCAGAATTTACCGCCGCGCTGCGCCGCCAA
CAGCGGCTCGGTGGCGTTGCTTCCCTGAAGGCGATGACATTGGTGCAGTGCTGGCGTGCCGTCAGCCTTG
CGCTCGCGGAACAACTGTTGATGCATCCCACAGCGCCAACCCCTTCCACGGTTAATACGCTTCAGCGCCA
TGTGAACTACCTGTCGATGGAGTTTCTGCCCGGTCGGTTGACGGGTAACAACCTGCTGAATCTGGGATGG
TATGACGCCGTAGCCGACGTACTGGCAGAGCAAGGTCTTAGCCTGAGCGATGTGCTGGAGCAGGAAACCG
ATCCGGGCTTAGGCAACGGTGGATTAGGCCGACTGGCATCCTGCTTTCTGGATTCGATGGCAACGGTGGG
GCAGGCTGCAACGGGCTACGGCCTCAACTACCAGTATGGCCTGTTCCGTCAGCATTTTGCACAAGAGCAG
CAGCAGGAAACGGCCGATGACTGGCAGCGTGATACCTATCCGTGGCTTTTACCGCGTGCTGAACTGGCGG
TAGAGGTTGGGTTTGGCGGGCGTTTGCAACCCCAGACCGATGGTCGCCTGCGCTGGCTGCCGGATACGGT
TTTTAGAGGCGAAGCCTGTGACCTGCCGGTGATTGGTTATCAAAACGGAGCCGCGCAGCCGCTACGTTTG
TGGCGTGCGACGCATTGCGATCCGTTTGATTTAACCTTATTCAATAAAGGTCACTATTTGCGCGCGGCGC
AGGCGGGTATTTCCGCCGCCAGCCTGACCAGCGTGCTGTACCCGAATGATAATCATGCGGCGGGCAAGCG
CCTGCGTCTGATGCAGCAGTATTTCCACTGTGCCTGTTCGGTGGCTGACATTTTACGCCGCCATCTTAGC
GCGGGACGTGCGCTGTCTGCGCTGCCGGATTATGAAGTCATCCAGCTTAATGATACTCACCCGACGCTGG
CGATCCCTGAGTTGATGCGCCTGCTGCTCGATGAACACCAGCTATCTTGGGACGACGCCTGGTCGATAAC
CGGACGTACCTTTGCTTACACCAATCATACGCTGATGCCGGAAGCGCTTGAGCGCTGGGACGAACGGCTG
TTTGGCCGTTTGCTGCCTCGTCATCTGTCGATTGTCCGGCAAATTGATGCGCAGTTTAAGGTGCAGGTCG
AGCAAGAATGGCCTGGCGATCGGCAGATGTGGGCGAAGCTTGCTATCCGCCACCAGCGCCAGATCCGTAT
GGCAAACCTGTGCGTAGTGAGCTGCTTTGCCGTCAATGGCGTGGCGGCATTGCATTCGGCACTGGTGGTG
AAAGATCTGTTCCCCGAATACCATCAACTGTGGCCGACCAAATTCCACAATGTTACCAACGGTATAACGC
CGCGCCGCTGGCTGAAACAATGTAACCCGGCGCTGTCTGCATTGATTGATGACACGCTAAATACGCCATG
GGTGAATGATTTACCCGCGCTGCAAGGGCTGGAGCCCTACGCTGACGATGCTGGCTTTCGTGAGCGTTAT
CGACAAATCAAGGCCGATAATAAAACGCAACTGGCGAGCTATCTCCGTCAACAGTATGACATTGTGGTCG
ATCCACTGGCGTTGTTTGACGTACAAATTAAGCGATTGCATGAATACAAACGTCAGCATTTGAATCTACT
TCATATTCTCGCGCTATATCGTCAATTGCGTGACAATCCGCATCTGGATATAGTGCCGCACGTCTTTTTG
TTCGGTGCCAAAGCGGCACCGGGTTATGTCTTAGCAAAAAATATCATTTATGCCATTAATCGGGTCGCTA
CGGTCATTAATCAGGATCGCCGCGTTAGCGATCGCCTAAAGGTCATCTTCCCGGCGGACTACCGTGTCTC
GCTGGCTGAGCGGATGATCCCTGCTGCTGATGTCTCTGAGCAGATTTCGACGGCAGGTAAAGAGGCGTCT
GGCACTGGCAATATGAAGCTGGCGCTGAATGGCGCGTTGACCGTTGGCACGTTAGATGGGGCAAATGTAG
AAATGGCGCAGCAGGTCGGCGAGGACAATCTGTTCATTTTCGGTCATACCGTAGAACAGGTAAAAACCCT
ACAGACTCAGGGCTATGCGCCGTCTGACTACCTTGCTACAACGCCTTTGCTACGTGAAATATTGAATGAG
TTAGCGAGTGGTGCATTCAGCCGGGGGGATAAAAATGCGTTTGCCCCACTGCTGGATAGCCTGCTGAAGC
TGGGCGATCCCTATATGTTAATGGCCGATTTTGCACCATATTGTGAGGTGCAGCAGCGTGTTGATGCGCT
TTATCGTGAGCCGGATGAATGGACGCGCCGCTGTGTGTTGAATACCGCCAGAATGGGGATGTTTAGTTCG
GACAGGGCAATTCATGATTACCAGACGCGTATTTGGCAAGCGCATCATTAGGAAAAGGAGAGGATGTTCA
AGGTGGATAAACTGGCAAGCCAGCAGACCGGCATCGCGGAAAGCTATACCGATGCCTATGGCAAAAAGCA
CATTGTTGCGGCCGCAGTCAGAAACCGGATTCAGGCAATGATGGACGTTTCTGATAGCGGTAATGCGCCC
CTGCCGCCTGTTCGTGTCTTCTTGCAAGGCCGAGAGGCGGTCATCGAGCTTGCTGGTCACGGTGAATTCT
TCTGGACGCTGATGTATGAAAACGGCGGTCAAATTCAAGGGCAGATAACCGGTGGTTCAACGCTGGCTCT
GCCGGGCGTGCTGCCGCTGGGCTACCACTACCTGACGTTGACGCAGGCCGACCAGCGCTGGAGCTGCCGG
ATTATTGTTGCACCGCATCGCTGCTATGAACCCGAAGCTTTACAGCAGGGAAAACGCTGGTGGGGCGTGA
CCGTACAGCTTTACACCTTGCGTTCGCAGAACAATTGGGGCGTAGGGGATTTTGGCGATCTGCGCCAACT
GGTAGAACAGATTGCCCGACGCGGTGGCGCCTTTGTGGGGCTGAACCCACTGCATTCGCTGTACCCGGCG
TTGGCAGAGGCGGCGAGCCCTTACAGTCCGTCGTCCCGCCACTGGCTGAACATTATTTATATCGATGTTA
ATCGGATTGATGATTTCCAACAGAGCGGGGAAGCGCAGGCGTGGTGGCACCGTGAGGAGACGCAAAGTGC
GATCGCAGCGTTGCGGGCGGGGCGCTGGGTTGATTATGAGCCGGTGACGCAGCTTAAGTTAGCTGCTCTG
CGGCTGGCGTTTCGCTATTTTACGACCCGTAGCGCGCTGGACCCGCGCATTAGTGCATTTCGTCAGTTTG
TCGTCAGCGGCGGGCAGAGCCTGCAACTTCAGGCGACGTTTGATGCGTTGCAGACCTACCTGAAAAAACA
GGGCGAGAATTATGCGGACTGGCATCAATGGCCTGCCAGTTATCATGATGTACACAGTGAGACCGTAAAA
GCCTTTCGCCGTGAAAACAGCGATGAGATTACATTCTACAGTTGGCTGCAATGGGTGGCGCATGAGCAAT
TAGCAGACTGCTACGCGCATAGTAAACAGCTTGGTTTACCGTTAGGTTTATATCGCGATTTGGCCGTCGG
GGTCGCACGGGGCGGCGCAGAAACCTGGGACGAACGACAGCTATATTGTCTCGATGCTTCTATCGGCGCA
CCGCCCGATCCGCTCGGGCCACAGGGACAAAACTGGCAACTTGCGCCGATGAACCCCACCATGATGCAGC
TTCGGGGTTATCAACCGTTTATCGACGTGCTGCGCAGCAACATGGCGCACTGCGGCGCGTTGCGTATCGA
TCATGTAATGGCGCTCTTGCGTCTGTGGTGGATACCGAAGGCGGAGCCAGCGGGCAACGGGGCCTACGTG
CATTATCCGGTCGACGATCTGCTGGCGGTGCTGGCGCTGGAAAGCCAGCGTCATCGCTGCCTGATTATCG
GTGAGGATTTAGGCACGGTGCCGCCGGAAATTGTCAGCAAACTGCATGATTACGGTATCTATTCTTACAA
GGTGCTGTTCTTTGAAAAGGATGCAGAGGACCACTTTCGCCCGCCCGAGGATTACCCGCGTCAGGCGATG
GCAACCATTACCACTCACGACCTTCCGACGCTGCGCGGCTACTGGCAAACCGTGGATTTATCGCTTGGGC
GCGAGTTAGGGTTGTATCCTGTAGAGGCGTTGTTGCAAGAGCAGATGCTACAGCGTGAAAAAGCGAAACA
GGGGCTGCTCAACGCATTACACCATTACGGGCTGCTGCCACAGCGTGTTGGCCGTAACTCGGCGCTGACG
ACAATGGGCGCACCGCTGAGCCGTGGCGTTCACCGCTATGTCGCCGATAGCGCCAGCGCACTGGTCGGGT
TTCAACTGGAAGACTGGTTGGATATGGCCACGCCGGTGAATGTACCGGGCACCAACCGCGAATACCCTAA
CTGGCGACGCAAGCTGACGCGTCCGCTGGAATCGATCTTCGCTGACCGCTGCCTTGAACGACTGGTTCGG
GATGTGGATTTGCGCCGCGGTGCGCCGATGAAAACACAAAAAGCCTAACAACAGAACGAACACTTTTCCT
CCCCTGAGTCGGGGAGGAAAAGCAAAGACAAATCAGCAGGTGAGAGGATTAATAGTAAGAGTGCTCGCCA
CGCTGGTGTTCGGTGAGATCTCTCACGCCTTTCAGCTCTGGGAAGGTTTGCAGCAGCTCTTTCTCAATCC
CTTCTTTCAGCGTGACGTCAACCATAGAACAGCCGTTACAGCCGCCGCCAAATTGCAGGATCGCCAGACC
GTCATCGGTAATTTCCATCAGCGTCACGCGGCCGCCGTGGCCAGCTAGCTGTGGGTTGATCTGCGATTGC
AGCACATACTCAACGCGTTCCATCAGCGGAGCGCTGTCGTCCACTTTACGCATTTTCGCGTTTGGCGCTT
TCAGCGTGAGCTGAGAACCTAACTGGTCAGTCACGAAGTCAATGTCAGCGTCTTCCAGATAAGGGGCGCT
AAGCTCGTCCACGTAAGCGGAAATTTTTTCAAACTTCAGTACGGTATCGCTGGCTTCTACGGCATCCGGC
GGGCAATAAGAGACGCCGCATTCGGCGTTTGGCGTACCTGGATTGATAACAAATACGCGAATCTGTGTGC
CTTCTTCCTGTTTTGCCAACAGTTTCAGGAAATGCTCCTGAGCAGCATCGGTAATACGGATCATAATAGT
AAGCTCGATAGTTGACTGCACCTATCGGTTATAATACGCCCATCCTCCCCCTGACTACAAGGTTCGGCAC
AAACACCAGACCTGAACGCCTGCCGCGCCCTGAGTGAGTAATAGCCTGCTAATTTCAGCGGCGGTACTGC
CTGTCGTGACCACATCGTCGAGTAAAACCACCTGCTGCCCGGACAGCGAGACATCACAGGAAAATGCGCC
TCTCAGGTTTTTTCGCCGTGCGCTGGCGCTGAGCGTTTGCTGCAACGGCGTGCGTCGGGTGCGCTGTAAC
TCACGTGGATCGTAAGCGCAGTCTAGCCAGTGAGCGAGAGGGCGAGCGAGCAGTTCGGTCTGGTTGAAGC
CACGATGCCACTGGCGGTTCCGGTGCAGGGGAACGGTGAACAGACGATCGGGGCGGGACAGCGGCACCTG
CCCGGTGAGCTTTCGTTCACGATAGACCCTCTGCCAATGTAGTAACAACTGCCGCGCCAGTACCGCTGCC
AGCTCGGTTTTACCGTTAAACTTGAAATGCTTAAGCAGCGTATTGATCGGTGGTGTGTAGTCGCTGATAA
AGGTCATCGATTGCCAAGGTGGTGGATTTTGCAGGCAGCGCCCGCACTGACGCGTTGTGTCGCCTGCGGG
CAAGCCACAACGCGGACAGCAGGTAGGCAAACGGGGCAAGTGGCGCTGACAGTACGAACAAATCCCCTGC
TGGCTGCGATGAAGTGGCAATAAGCATAGCCAACAGCGTGCTGTGATGGTTAACATATTCTTTCCCTAAA
TACGGTTTTTCCCTGAAAAAGGAAGATAACTGATGGCAGCGTTGTATTGGCAGACCGAAGGCGCAGGAAA
TACGGATCTTGTGTTGCTGCACGGATGGGGATTGAATGCGCAGGTATGGCAGAACATGGTCGTGCGACTC
GCTCCGCATTTTCGCCTGCATCTGGTCGATCTGCCGGGCTATGGCAGAAGCCAGGGATTCGGGCCGATGT
CCCTGAATGACATGGCGGACAGCGTGCTGGCGCAGGCACCGGACTGCGCTGTCTGGCTGGGGTGGTCGCT
CGGTGGACTGGTTGCCAGCCAAATTGCGCTAAGCGCCCCTGCTCGGGTGGACAAGCTGATTACCGTGGCG
TCATCGCCCTGTTTCAGCGCACAGGGTCGCTGGCCGGGCATCAAGCCAGACGTATTGCAGGGCTTTCAAC
AGCAGCTCAGCGAAGATTTCCAGCGCACGGTCGAGCGGTTTCTGGCGCTGCAAACGCTGGGAACGGAGAG
CGCACGGCAGGATGCCCGATTGCTAAAAAGCGTGGTGTTGGAACAGCCGATGCCGTCAGTCGAGGTATTG
AACGGTGGGCTGGAAATTCTGCGGGAAGCCGATTTACGCCAGCCGTTAGCCGACGTGACAGTGCCGTTTC
TGCGGCTCTATGGTGCGTTAGATGGGCTGGTGCCGCGCAAAGTTGCTGGACTGCTGGAGGAACAATGGCC
GAACTCCACGTCGGTGGTGATGCCAAAGGCCGCGCATGCGCCGTTTATCTCGCACCCGGATGCCTTTTCC
GAACAGATAATCGCGTTCGCTCAGGCGTAACCGACGATAATTTACATTTTCTCCTCAATTTCTCCACGAT
TTAACCGATGCTGGCAGTTAAGGTTATTCGGCACGCTGTATGCATAATGTCGGTCGTTTCAAGATCGAGA
TACCGGGGGCGACCACGGTGTGAGGCATCCCTACGGGAACCTCATCACCGTGTTTCCCCTTATAAAATGC
AAACGCATTTTAAATGCCACTTGTGGCAGCCCGTCAGGGCGAGCACAGGAACTGGGCGAGTAAATCCATG
CTGAAGTGATCAGCATTACCTTGTATGCAGGGTTTTCTCTGGGTTGAATGAACCAGATTCTGTTCAATTA
TAAGTAGGCTGCTCATGAAGCAGCCACATCAAAATATGGCTGAGGAGTGTAGAAGCGATGGCGAATTTTT
TTGTCGACCGTCCTATTTTTGCGTGGGTGCTGGCTATCCTTCTCAGCCTGTGCGGTATGTTGGCGATCAA
GTCATTACCGTTGGAACAATATCCCGATCTGGCGCCGCCCAGTGTAAGGATCACGGCGAGTTACCCCGGT
GCGTCGGCACAGACGCTGGAAAATACCGTGACACAGGTTATCGAGCAGAGCATGACCGGGCTGGATAACC
TGATGTACATGTCTTCGGACAGCAGTAACACCGGGCAGGCGCGAATCATGCTGACCTTTGAAGCCGGCAC
TGACCCCGATGAAGCCCGCCAGCAGGTGCAAAACCAACTGCAATCCGCTACCCGCAAGCTGCCGCAGGAC
GTGCAGCAGCAGGGTGTCACCGTGAGTAAAACGGGTGATACCAATATCCTGATGGTCGCGTTTGTCTCTA
CCGATGGCAGCATGGATAAACAGGATATCTCCGATTATGTCGCGACAAATATTCAGGAGCCGATCAGCCG
CATCAGTGGAGTGGGCGAGGTTGATTCCTATGGCTCGCAGTATGCGATGCGCATCTGGCTGGATCCGGCC
AAGCTGATGGATTACGCGCTGACGACCAGTGACGTGGTGCGGGCAATCGAATCGCAGAACAGTCAGGTCT
CGGTGGGGCAAGTCGGCGGTGTACCGTCGGTGGATAATCAGGCGCTCAACGCGACGATCAACGCGCAATC
TTTGTTACAGACGCCGCAGCAGTTTCGCGATATTACGCTGCGGGTCAACCAAGACGGTTCTGCCGTGACG
CTGGCCAATGTTGCGGAAGTGGAACTGGGTTCTGAACGCTACGATTTTCTCAGTCGTTTTAACGGTCAGG
CCGCTTCTGGTCTGGGCGTAAAATTGGCGTCTGGCGCAAATGAGCTGGAAACCGATAAACGCGTCAGAGA
ACGTATCGAGGAGCTATCGCAATACTTCCCGCACGGGCTGGAAGCCAAAATCGCCTTCGAGACATCCCCT
TTCGTTAAAGCCTCTATCACCGATGTGGTGAAAACCCTGTTTGAAGCGGTACTGCTGGTCTTTTTGGTGA
TGTACCTGTTCTTACAGAATTTCCGCGCTACTTTGATTCCCACGATTGCCGTGCCGGTGGTGTTGCTCGG
CACGTTTGCCGTGCTGTATGCCTTCGGCTTTAGCCTGAACACGTTAACGATGTTTGCGATGGTGCTGGCG
ATTGGCCTGTTGGTGGACGATGCCATCGTGGTGGTGGAAAACGTGGAGCGGGTGATGAGCGAAGAGGGGC
TTTCGCCACGCGACGCGACGCGAAAATCGATGGGACAGGTACAGGGGGCGTTGGTTGGGATTGCGCTGGT
GCTGTCCGCCGTGTTTGTGCCGATGGCCTTCTTTGGTGGTACTACGGGGGCGATTTACCGCCAGTTCTCT
GTCACGATTGTGACGTCAATGATTTTGTCGGTGCTGGTGGCGATGATTCTGACGCCCGCGCTGTGTGCGA
CGCTACTCAAGCCGCTCGCCAAAGGCCAACACCCCGGTCGTAAAGGCTTCTTCGGCTGGTTTAACCGGAG
CTTTACCCGCACGTCGCTGGGCTATGAGCGTGGCGTCGGCAAGATACTGGTCAACAGCGGGCGCTGGCTG
CTGCTTTATATGGGCATCATCGGGATTATGGCCTTCCTATTTTTCCGGCTGCCAACTTCGTTTTTGCCGC
AGGAAGATCGGGGCGTGTTCACGACACAAGTGCAGCTTCCACCGGGTTCCACGCAACAACAGACCCTACA
GGTGGTCAACAAGATCGAGCAGTATTATCTCACGCAGGAAAAGGACACGGTGACGTCCGTATTTTCCACC
ATTGGCTCAGGGCCGGGTGGTAACGGGCAGAACGTGGCGCGGCTGTTTGTGCGTCTAAAAGATTGGGATG
CGCGCACCACGCCGGAGAGCAGTTCGTTTGCTGTGATCGAACGCGCGACCAAAGAATTTCGCGCTATCAA
GGAAGCGCGAGTATTCGCCAGTAGCCCGCCATCGATTAACGGTTTGGGCAGCGCTGCGGGTTTCGCTATG
CGGTTACAGGATCGCGCTGGATTAGGGCACGATGCGTTGATGGCAGCGCGAGATCAATTGCTGAATATGG
CTGACAGCAACCGCGAACTGACGCGCGTGCGCCACAACGGGTTGGATGACAGCGCACAGTTGCGGATTCA
TATCGACCAGCGCAAAGCACAGGCGCTGGGGGTCTCGGTGGATGATATTAACAGCACGCTGAAAACGGGC
TGGGGCTCGACCTATGTGAATGACTTCCTTGACCGTGGTCGGGTGAAGAAAGTCTACGTTCAGGCGGCAG
CGAAGTTCCGCATGCTGCCGGACGATATCAGCAAATGGTATGTACGCAGCAACCGCGGCGGCATGGTGCC
GTTCAGCGCGTTTGCACAAACCGTCTGGGAAACTGGCTCGCCGCGCCTTGAGCGTTACAACGGCTATTCG
TCGCTGGAAATTGTCGGCGAAGCGACACCGGGTGTCAGCACGGGTACGGCAATGACGATCATGGAGTCGC
TGGTGGCGAAGCTGCCGGAAGGTTTTGGGGTAGAGTGGACGGGGATGTCCTTGCAGGAACGGTTGAGCGG
GGCGCAGGCTCCGGCGCTGTATGCGATTTCGCTGCTGGTGGTGTTTCTGTGTCTGGCTGCGCTGTATGAA
AGCTGGACAGTGCCGTTCTCCGTCATGCTGGTGGTGCCGATGGGCGTACTTGGAGCGCTGGTGGCGACCT
GGGCGCGCGGTTTGGAAAACGATGTCTATTTTCAGGTTGGGCTACTGACGGTGGTCGGGCTATCGGCGAA
GAACGCCATTCTGATTGTGGAATTTGCCAACGAGATGAACCAGAAAGGGAAGGATCTGGTTGAGGCCACG
CTGGAGGCTTCCCGTCAGCGGCTGCGGCCAATTTTGATGACCTCACTGGCGTTTATCTTCGGCGTCCTGC
CGATGGCGACCAGCAGCGGTGCAGGCTCAGCCAGCCAGCATGCGGTGGGAACGGGCGTGATCGGCGGCAT
GTTAGCCGCGACCTTCCTCGCCATCTTCTTCGTGCCGCTGTTCTTTGTCGTCGTGCGTCGTCGCTTCCCG
CTGAAGGAGAAAGGATGATAATGCCACGATTTTTGTTACCACAAGAGTATGGAGTAATGCGTTCGCATTA
CTCCTGCTGTTCAATCCTGAGAATGTTACCGTCATCAATGATGGTGATTCTGGAATATATTTAAACGATA
AGGGAATATATGAGAGTTAATAATAAAATCGTTTTTTTTTTACTTCCATAGCGATAATAGTATGTGTTTT
TTTTAAATTATTGACGATTGATAGTCTTTCTTACAAAAGAGACAATTGGTTTTATGATCGTTTCTTTTCA
ATGGAAGTGATAAGGGAGGTCCCCCTTATCTCCCAGAACTACGTTATAACTTACTCAGCCCATGATGGTA
ACAAACCTGAGACGAATACCCTGTTTTTTACGGGAGCGAGCGATCGGTCTGAGCTCGAAAACTACTTAAT
AGTTAAGCGGTTTGTGCCTGAAGTTATCGATGCTAATACGGTCCGTTGGCATTCGCCAGATTATAGTGAA
TATGATGTTTACCTGAGTGTTTACCCTGATAAAGAAGAAATTATTATGGCGGCTATCAGTCTTGATTAGG
GACATTGAATATATATCCGTAATAATTAACGCTGCATGTGCGGTGGTTTTCCCGATTACCATCGTGGTGG
GTGTGATTGGTGCAGTTCGTGTGGATACGACCAGTGGAAACCGAAACGTGCACGTATGTGAAACTTATTC
GCTGTGCTCATCCAGCGAGCTAACGCCTGTACACCGTCACCACGCCTCTGTAGCGGTTTTATTACAAATT
TTGTATTTTAGTCATCAAACTGTAAAAAAAAGTAACTACGTTATGTCCTGCTAAACTACGCAACCAAGGA
CATAACAATGAAAGCTCGCTGGTTACTGCCTTTACTGATTTCTGCTGCGCTGCCAGGAATGGTGCAGGCT
CAGGCCATTTATCCCATTGACCGCGCCACCATGCTGGCGGGCGGGAAATTCGATTTTAAAGTCGAGTTTG
ATGAAGTGCTGAAACCGGAAGATATCCGGATTCTGATCAACGGCAAAGATTACCAGCAGGTGCTGGGTAA
AACGGCCTCATTTGTTGAACGTGAAGATGGCGGTAATGCTTCCACGATCTGGCTGCGAGACGTGAACCTG
CCTGAAGCAGGCAAGTATGTGGTAGAAGCGGAAGCCAAAGGCAAGAAAACGCAGGTGAACTGGGACGTTT
ATTCGGCCTCCGGCCCGCGTAAAGCCAAGAACGTGATTCTGTTCATCGGCGATGGCCTGTCTGTCGCACA
CCGTACCGGCGCGCGTATCCTGTCCAAAGGCGTGACGGAAGGGAAAGCAGACGGTCGTCTGGCGATTGAT
GACCTGCAATATATGGCGTTTGGCGGTACTTCCAGTACTGACTCTATCGCGGCCGACAGCGCCAACACCA
TGAGTGCTTATATGACTGGCCACAAATCCGGTGTGAATGCGCTGGGTGTGTACGTCAGCCGTAGCAAAAA
TTCACTGGATCACCCAAAGCAGGAAACGCTGGGTGAACTGCTGACCCGTTCTACCAAAATGTCTGTTGGT
GTCGTCAGCGATGCTGAACTTCAGGATGCGACGCCAGCCGCTGTGGTTTCGCACACTCGCCGCCGTGCCG
ATAAAGCCGAAATCGTCGAGATGTTCTACAACGTGCAGCCTACCGTCATGTTGGGCGGCGGTTCTGCCTA
CTTCCTGCCGAAAAGCACGCCGGGTTCAAAGCGCAAAGACGAAACCAACTACGTTGAGAAATTCCAGCAG
GCGGGTTACTCACTGGTTACCGATGCGGATTCTCTGAAGAAAAACGCGTCACAGGCCACCAAGCTGCTGG
GGCTGTTCCACACCGGCAATATGGATGGCGTGATGGATCGTCGTTTCCTGAAAAACGACGTAGCCAAGAA
ATTCCCCAACCAGCCTGACCTGACTGAAATGACGCAGGCGGCGCTGGATGTGCTGTCCAAAAACCAAGAC
GGCTTCTTCCTGATGGTGGAATCCGCGCTGATCGACAAAGCCTCTCACCCGCTGGATTGGGAACGTGCGT
TTACGAACACCATCATGCTGGATCAGTCTGTCGCGATCGCCAAGAAGTTCGTGGAGAAGAACCCAGACAC
GATGATCATCGTCACGGGTGACCATACGCACGGTCTGTCTATCATCGGTACGGTAGATGACAGCAAGCCA
GGCACCGAGATGCGCGAGAAAGTCGGCGTGTATGAAGATGCGGGCTATCCGAACTACAAAGATACCAACA
AGGACGGTTACCCGGATGATTTGAACGTCTCCAAACGTCTGGCTGTGTTCTTCAACAACTACCCAGACTA
TTACGAAACGTTCCGTCCGAAGCTGGATGGTCAGTTCGTTCCTGCTATCAAGAACGAAAAAGATGAGTAC
ATTGCCAACAAAGCCTACGAGAAAGTTCCGGGTGCGGTATTCCGTGAAGGGATCCTGCCACGCTCTTCCG
ATACCGGTGTTCATGCCGTTGACGATATGGTGATTCAGGCGAGCGGCCCAGGTGCAGAACGTATCCGTGG
CTACATGGAAAACACCGATCTGTTCCGCGTGATTGTCGATGCACTGGCGGTAAAACCGCAAGACAAGAAG
TAATCCTACGACGCTATGAATAATGCGAAATGTAGCAAAGCGGGGGCAACCCCGCTTTTATTCTCTTGGC
TGCGTGCGGTGTTGGTGCTGTTCCTCCTCGGCGGCACCGCACCCGTGAACGCTGCGCAGTCAGAACTCTC
CTTCGATAAGCTGTATGCCTCTTATGGCGTGCTAGGTCTTGAATTCTCCAATGACGTCAAAGCACTTTCC
GGTAAACGGGTAAAGATGCACGGCTTTATGGCACCGCCGCTCAAGGCGGAGTCACAGTTCTTTGTACTCA
CTAAAATGCCGATGGCGCTGTGTCCCTTCTGTTCGTCTGATGCGGACTGGCCCGAAGATATCGTTGTGGT
CTATCTCGCCAAACGTCAGACCTTCGTACAGAACAACACCATGATTGAAGTAGAAGGTGTGCTGGAGCAC
GGATCGTGGACCGATCCTGAAACGGGTTTTGTCAGCCTGCTGCGACTGCGTGAAGCCACGTTCGATACCC
TTTAGGAGCGCTAATGGCTGAGTTATTGATTCAACACCTGAGTGTGACCTTCCCTGACACCTCAGAGGCC
GTGCTGGATATTCCCGCGTTGTCGATTCGTTCCGGCGAGCGCGTGGCGGTGATGGGGCCTTCTGGCTCCG
GTAAGACCACGCTGGTGAATGCTATCACTGGCATGGATCACAGCGGGACGGGTCAGGTGCAGTGGGAAAA
GCAGGATATCTGGCAGTTGAACGAAGCGGAACGTGACCGCTGGCGGGCACAGCATATCGGGCTGGTGATG
CAGGACTTCCATCTTTTCCCCGGCCTGAATGCCATAGAGAACGTCTTGTTGCCCGCACAGTTTCACCACT
GGCGGATACCGGCATCGCTCAGGCAACGGGCGGTAGATTTGCTGGCTCAGGTAGGGTTGGATACGGGGAA
ACGCCCGATTGAGGTGTTATCACGCGGCGAGAAGCAACGGGTTGCGGTAGCAAGAGCCTTGCTCAGCAAG
CCGGACATCATCGTTGCCGATGAGCCAACTGCCAGTCTGGATGCGCAGAGCGGTGAGCAGATTGCTGACC
TGCTGGTGACGCTGGCGCGCGAGAGTCGTGCAACGCTTATCGCTATTACGCACGATGCGCGTCTGGCTTC
ACAAATGTCGCGCTGTATTCAACTGGAAAAAGGACGCCTCGTGGCGGACAAGCCCTATCAGGAGGATCGT
GCATGATTCCGTGGCGTCTTATCTGGGTCGACTGGCGTCGGCTGTGGCCGGGTGTGCTGGTCGTGGTGTT
GCTGATCGCCGTGGCGACAGCATTAAGTATTTCAGTGAGCTTGCAGGAAAGAGCATTACGCATGGGCAGC
GCTAAGGCTGCCGATCGTTTTGATTTGGTCATCGGTGCGCCGGGAAGCGAAACACAGCTCGTGTTGTCAT
CCGTATTTTTGCAACCCTCTGCGCTAACGTTGATTCCCGCGCAGGTGTTAACCGATCTGGAGAAAAATCC
GCTGGTGGCGTGGGCCGCCCCGGTTGCATTCGGTGATTTCTATCAGGGGATGCCGATTATCGGCACCACG
CCGCCGCTGGTGACGGATAACGGCAAGAGACAGCTCACCGCCGGACGCCTCTTCAACGACGGTTTTGAAG
CTGTGGTCGGCGCACAAACCGGGCTGACGGTGGGGAGTACATTTAGTCCCATTCATGGTCAGGTAGGAAC
GGAAGGGGCGCACGCGCATGATAATGTCATCTATACCGTTGTCGGCGTGCTACCCGCGGACGGCAGCGCA
TGGGATAAAGCGATTCTGGTGCCGGTGAATGCCGTATGGCGAGTACACGGTATCCATCCACCACATGATG
CGCATCACGATGAACACGGCCATGATCACGATGATGAACATCACGACGACGCTGGCGTGACACATTCACC
TGATGAGGAACATCACTCTGAAGGTGAAGAACATCATGATGAGGCCGCGAATCCGGCTACGGCAACACAT
GATGACGACCATAGCGATGTGGAAGCACATGAGCACAAACATCAGGCGGGATTGCCTGCGATTGTCGTGA
AACCAAAAACAATCGCAGGGGCTTATCAACTGCGTTCGCTGTATCGCAGCAACACGACGCTGGCGGTGTT
CCCCGGCGAAGTGCTGGTGAAGCTCTATTCAATGCTGGGTGATATCCGCGAACTACTGACCTATATCTCG
CTAGGGACACAGGGATTGGTGGGCGTGGCCGTGGCGATGGTGGCGGTTATCCACCTGCGGCAGCGGCAGA
AACAGATCGGTGCGCTCCGGGCGTTTGGCGCACCGCACTACGGCATTTTTACGCTGATTTGGAGCGGGCT
GATGTCGCTGGTGAGTGTTGGCGTATTGCTGGGTGTTGGCTTGGGCTACCTTGCGGCACGTGCGATTGCG
GTGGTTATGAGCGAGAGAAGCGGCTTTGTTCTGCCGGTGACGTTGGAATGGGAAGATATCCACTTCATCC
TGCTTCTATTGCTGGTCGCTGCTGTCGTCCTCACGATCCCCGCGATGCTATCTTACCGACAGTCCCCTGC
TACGGCGCTTCGAGGGGAATAAGTGTGGCGAACAAGTGAGTCGACTCAATGCGTTGACTCATTCGCTAGG
CTAGGCCGTATTGGCATCGGGCGCGTTGTTTTGGCGTCCGATGCTGTCTTTCCCCACCTGTAGACCCCCG
TTTGAACCGCGAATAAAATGAAAAGCTTGTTCTATGGCTAGCTCAAACCGTAGGCAGCGGCATATACTCC
GGCTACGAGTAAGCAAATGATATTCCCTCCTCGGTACGGTCAACACGGATTGTTATGTTAAAGAACGGTT
TTACCTTTTTGGGGCTGTGTTTAGTGCTACAGCCTGTCGCAGCGCTACCCGTTACGGAAGCTAAGGTTAA
CGGGATGACGGAAATTAATGTCGACGGTGGCAATTTTTACGTGGGTTCCGTCTTTGGCCCAGAAGACTAT
GCGGCCCATGCCAACACGTCGATTCCCTCCTTTTTCATGACGCAAACAGAAATCACCTATCAGCAGTACC
ATGCGCTGCAAGACTGGGCGGACGCGCACGGCTATCAGCTTAGCGGTGGCTGCAATGGCGCGACGTTTGA
AGATTGTCTGTCGCCTGAACAAGATGGTGGGCAGCACCCTGCCACCAATGTTTCATGGTGGGATGCGGTA
ATTTTTGCCAATGCGCTCAGTGAGCGGCAGCAACTGCAACCTCGTTATCTCACTATTGACGGTAAGACGC
TGAAGCGTGCCCCAGAAGACGATAACGATAAGCTGATGCGCGAGGATTTGCAGGCATCGGGTTACCGCTT
GCCGACGTTGGCAGAATGGCACATGGCAGCCAGAGGGGGCCAAAAGGGGCTTGCGGATGCCACTTACGGC
TCTCGCTATGCAGGCAGCGAACAGTCGGAGCGTGTGGCGCACTTTCCCTCGGATAGGCAATCGTTTGGTA
CGGTGCCAGTGGCATCGAAGCGCCCCAACTCACTGGGTCTTTACGACATGAGCGGTAATGTCTCTGAGTG
GTTGAATGAGCCCTATGCGGTGGAGGGCGGCAAAACGATGTTCTACTTTTGCGGCGGAAGTTATCTGGAA
CAAGTGCATAGCCTGGCAAGCTGCGATCTGCATACGCCCGGTTTTTTCATGCCGGATATCGGTTTTCGAT
TGGTAAGGACGCGTGGTGATAAATAAATTCGTTGGTGGGGTGGCACTTTGTGCTATCAGCGGCACTGCCG
CGGCGCTGTCGCCCGTGGTGCTGAAAGACGGCATCAACCAACTGGATCTGAATCAGGATGGTGGGCAAGA
CTATGTTGTCGTGGCCCAATTTGACAACAATACCTCGCATCCTCATCTCGGGCTGACGTTCTTTATACAA
CGACCGGATGGCGGACACAGCATTATGCCGGTTGCCAACAGTAATACATTTACCTGGTTTGACTATCGAC
TGTCCGCTGCGGCGGATTTTCTGGTGCAGGATAATCAACTGTTCCTGTCTGGCGGTCGCTACTTTCTGGT
ATCGGCAAGGAAGGAAGGGGAAAACGCATTTGATCCTGCAAAAGTGATTTTGACGATTTACGGTTTCAGT
TCGTCGCAGGACGATCCGGGTGTGCCGTTGTATGAATGGTCAGAACGCAAGCGCGTGGTAACGCAAAATG
CCTATCAATCCGTTGATGAGGCCTACAAGGAAGTCAGTGAGGCGATGCTAGAAAAATGAAAACGTCGATA
CTAATCGCAGTAGGGCTACTGTCGCCCTTTGGGGCGCTGGCACAGCTTAGCGAGCAGGATTATCAGCAGC
GGATACAGGATTTCTTTGATGCCGGGTCACCTTTGTGTCTGGGCGAGAAGCAGTGGCCGGTACATAGCCC
TAAAGGTGATGCACCCTGGAACCGTGGGCGTTTGCACGCACTGGTAGACGCCGGTTTGGCCTATGCCACG
CCGGAAGGAACTAGCACGGTATATCGTTTATCACCAGTAGGAGATAAGAACTGGCGTCAGTACGGTGACC
TGTGTTACGGCAGGATGCAGGTGGGGAGTATTGAGAAAGTCGATCGCGTGAATCAGGAACTGACGGTGGT
GTATTTTACGTATCGTTTAACGTCACTGGAGAACTGGGCGCATAACCGGGCGCTACGCTTTGCCTTTAGC
GAACTGGATAATCTGGTGGGGGGCGTGGGAACCACACGCTATTCGGCCACCATTCGTGAAGCGTTGGGCG
GGGCGGCGAAATTGCAGGATTACCCTGTTCCAGTAGAACTGGATTACTGAAGTTAGATAAAAAAACAGGG
TGAACGCGGTTCACCCTGCTGCATTTTACTCTCTTGGCATCGCCCTGAGGGGGTTAGCGTAAATCCAGCA
TCGCGATATGATCCATATCGTCAAACGTCAGGTTTTCGCCGATCATGCCCCAGATAAAGGCATAGTTTTT
GGTGCCAACGCCGGTGTGAATCGACCAACTCGGGGAGATCACCGCCTGTTCGTTATGCATCACCAGATGA
CGCGTTTCATGGGGTTCACCCATCATATGGAAAATAATGGTGTCTTCCGCCATGTCAAAATAGAAGTAAA
CCTCCATTCTGCGTTCATGGGTATGCGTCGGCATTGAATTCCAGTTGCTGCCTTCTGCCAGACGCGTTAA
TCCCATGCTCAGTTGACAGGTCTCTACCACTTCCGGCACCAGATATTTGCAAATCGTCCGTTTGTTGCAG
GTCGTGACGTCTCCCAACGGAGCTTTGATTGCGTCATCTTGTGTGATGATGCGTGTCGGGTAAACGGCAT
GCGCTGGTGCGCTGTTATAATACAGTTTGGCTGGTTTAGCTTTGTCGAGGCTACTAAAGGCTAAGGCCTT
AGCGCCCTTGCCGACATAGAGCGCTTCCTCGTTGCCAACCTGATAGCTTGTGCCGTCGATAACGATTTTT
GCCGGGCCGCCGATATTGATCAACCCCAACTCGCGTCGCTCAAGAAAATAGTTCACGCCAAATTGTTTAC
CGATGCCGTCATCAAACGTTATCTCGCCATCCACCGGCATGATCCCGCCCACAACAATACGGTCGATGTG
GCTGTAAGTCATGGTGTAGTGGTTTGGCGTAAATATCTTCTCAATGAGAAATTTCTTCCTCAGTTCGGTG
GTATCAAGCGTTTTCGCATGCTCACTGTGTACACTTTGTCTTACGTCCATTTTGCTACCTTTTTATGCGT
GTTTAGGTGAAAAGCGTTTTGCCCATAATGCCGTAATGATGGGCACCAATACTGACGTCACGATGACGCT
GGTGGCGACTAACGCTGTCGCCTGTTGAGCGACGGGAGCGAATTCCGGTGCCATATTCGCGATCAGCAGA
GGCGTCGCGACGGCGGCACCCGCGCTGCTGGATGCGGCCACACCCGCGGTTCCATTACCGCCGCCAATAA
ATTTATCCGCTAAAATCAATGGAATGCCGGTAACAATAATCACCAGTACGCCGAGGAAGATCCCTGCGAA
GCCTGTTTGGAGGATCACCGATAAATTAATGGTGTTGCCCAACGCAAAGGCGAAGAAAGGGATCAGGGTT
TGTACTGAATTACCGAACAGTTTTCTCAAGTCCGGGTCCAGGTTGCCCAACGTAAAACCAATCAGGAAAG
GCAGCACGGCACCGACAAATAACTGAGGTTCAAAGGTCGCGATACCGCTGGCACCCAGAATGGCCATCGT
CATCAACGGGCCGGACTCCAGAGACATCAGCACGAAGGCACCGGCTTCTTCTTTCGAGCCATATTGGTTC
ATCAATGCGGCATACAATCCGCCGTTCGTCATGTCCATTGCCGCGACCAGCGCAAGAACGGAGATCCCCG
CCAGCAAGCCATTTTGGATGCCATCTCCCGGCAAGAATGCGCCCGCGATCAGCGCTACAACCCAAGCGGT
GGCGAGCTTTGTTACTACCAGTACGCCTGATTTTCTCAGCATCGAACCCGTCGCTTTAAGCTCAATGGAT
GCGCCCATGCAGAAAAACCAGACGGCCAGAATCGGGATCGTGCCAGTAATAAGGCCGTTGCTGAACGAAC
CTAAAAATTTCCCAGCACCTGGCGTAAAGGTATTACAGAACGCGCCCAAAAAGAGCGGAACCAGCATTAA
TCCCCCAGGGATTTTATCAATAGCTTGTTTGATTTTCATAACAGTCCTGATTGTAAAAATAGAAATATAT
TCGGCCCGCCGTCAATGAAGACAGAGAGGTTTTTTATAAAATAACAAATAGAGTAAAATAATAACGGATG
TGTTATTACCCAATTTTATTAATTATTGAAGATGCTCGTCCTTATTATAAAGTTGATAATTCATTTTTTC
GTCACCTTAATGACTCTGTGTTCTTTAATGTTTTTTAGGTGATGGAAACCCTTCCCGTAATGCTGGATTA
GCGTTTACCGGTAATGATGTCGTAACATATTCGTCATGCTAGTTTTTGCGTGACTATTACTCTGTGAATT
TCAATTAATGGTAAATTGAAATTCGCTATGGTTATGTAATAAAGATGTATTATCTACTATCAGTGCTCCG
GCTATTAATATGGGCGGTGATAGCCTTGCTGGTTTTAATCAGGCTCGCCAGATGCTTCTCTTTTTTTCCA
TTAGCATATTGCGATTGCATACCGTTAACGCCGATAGCGGCGATGACGTCACCATCCTGGTTAAAGATTG
GAGCCGCCATGCAGCAGATTTCTTCTATATCTTCACCGTCATCTATTGCCCAGCCTTGTTCCTTAACGGT
TTTCAGGTGTTGTAAGAAATCGCCTTTATTGGTAATTGTCCGGGGCGTTAAATACTCAAAGGTGCAATTG
GCAATCAGCGATTCAATTCTTTCCTGTGGAAGCCAGGCTATGAGCACTTTTCCCAGAGACATACGGTTAA
AAATGATTTTCTTACCTTCCCAGGATGTTTTTACAATGGCCTTGGGAGATTCTACTTTACTCAGGAAGAA
ACCATTATCGCCGTCCAGAATACCAAGATGGCAGGTCAACTCCGTTTCTTTGACCAGCTCATGCATAAAG
TTAATCGTATCTTTACGCAGATCAATATTCTTTATTACCAGACCACCCAGTTCAAACAGTCTCAACCCCA
AAACATAACGCCCGTCAGCGCGCTGGCGTAATAGCTGTGTGATCACCAGCACTTCCAATAGATGATGTAC
GCTGCTTTTTGGAATAGACAAGTCAGTACATATCTCAGTGAAACTGGCTTCGTCGCGTTTGGCAATGTAG
TCAATAATCATCACTAAACGGACCGCTGCAGGCGCTTTACTGTGTTCGAGTTGCTGGAATATATTCATGG
TGTTCTATATATAAAACTATGGTTTCCTATATAGAACAATAATAACGCAACGGTCATTTATTTACCTAGA
TACAGATCACAAATTAATCTCAAATAGGTTGAATATTTCAATATAAATGAAACGTAGTTTTATTAGGGAA
ACAAAATAGCGATATTTGGGCAGGAAAGATGCCCGACCTTGTTAATGAGGCCGGGCATTATTTAAATCAT
GGGAGGACAGTGATTAACGCTTTTTAAATGCAGCGGCCAGCGCATCGCCCATCGCGCTGTTGCCTGCGGC
GGATGTGCTAGCAGGACGGGGGCGTGATTTACCTGTTGGCTGACGCGGTGAGGTCGTGTTATCAGCGCGT
GCATTACCACCGCCACGGCGCGATGATGTCTCACCCGGCTGCTCATCAAGCCGCATGGTCAGCGCGATGC
GTTTACGTTGCAGATCGACTTCCATCACTTTCACTTTCACGATATCGCCTGCTTTCACCACTTTGTGTGG
ATCGTCGACGAAACGGTCGGCCAGCGACGAAATATGTACCAAGCCGTCCTGATGGACGCCGATATCCACA
AACGCGCCAAAGTTGGTGACGTTGGTGACTGCACCCTCCAGAATCATGCCCGGTAGCAGATCGTTTAAGG
TTTCTACACCGTCGGCGAAGCTGGCGGTTTTGAATTCAGGACGCGGATCGCGGCCCGGTTTTTCCAGCTC
TTTGATGATATCGGTTACCGTCGGCACGCCGAAACGTTCATCGGTGAAATCCGATGGTTTCAGGTTACGC
AGTGCGGTTGGATTCCCCATCAACTCCTGCAACGCCTGTTCGGTCGCGGCCAGGATCCGTTCTACAATCG
GGTAGGCTTCCGGGTGAACAGTAGAAGCATCCAGTGGGTTATTGCCGTGGTTGATGCGCAGGAAGCCCGC
GCACTGTTCAAAGGCTTTTGGCCCCAGACGGCTGACTTTCAGCAATTGTTCGCGGTTGTGGAAGCGGCCA
TTCTCATCACGCCAGGTCACAATGTTTTGTGCCATCATGCGCGTCAGCCCGGCGACACGGGTTAACAGCG
CCACGGACGCGGTGTTCAGATCAACACCGACGGCGTTTACGCAGTCTTCGACCACCGCATCCAGTTTCTT
CGCCAACTGGCTCTGGCTTACGTCATGCTGGTACTGACCAACACCGATGGATTTCGGATCAATCTTTACT
AGTTCCGCTAGCGGGTCCTGCAAACGACGAGCAATGGATACCGCGCCGCGCAGTGACACATCCAGATCGG
GGAATTCCAGCGCAGCCAGTTCGGACGCAGAGTACACCGACGCACCGGCTTCACTGACGATCACTTTCTG
TGCCTTGATATCCGGGAACTGTTTCTGTGTGTCGAGGAAGAAACGTTCGGTTTCACGCGAGGCAGTCCCG
TTACCAATCGCCACCAGCTCAACCTGATGCTTGAGGCACAGGGCGGCGATGATCGGAGCCGCTTTAGCGG
CCTGACCGGTATGCGGATAAATGGTGTCGGTCGCGACCAGCTTGCCGGTGGCATCCACCACCGCGACTTT
TACGCCAGTACGCAGGCCCGGATCGAGACCCATAGTGGCACGCATGCCCGCAGGGGCGGCCATCAGCAGA
TCGTGCATGTTACGGGCAAAGACGTTGATCGCTTCGTCTTCAGCCTTCTCACGCACGCTGCCCATCAGTT
CGGTTTCAAGGTGCAGCAGCACTTTAATGCGCCACGTCCAGCTAATGACGGCGCGTCGCCAACTGTCTGC
TGCCGCATTACCTATCCGCAGGTTCAGGTGGTCGATAATAATCTGTTCGCAGTAGCTCTCGCGCGGCGCG
TCTTCGTGTTGCGGATCGGCATTCAGCGCCAATTGCAGTACGCCTTCATTACGACCACGGAACATCGCCA
GAGCACGGTGTGAAGGCACCTGAGCAATCGGTTCGTGATGATCGAAATAGTCGCGGAACTTCGCGCCTTC
CTCCTCTTTCCCCTCAACCACACGGGAAACCAGATGCGCGTTTTTCCATAAATAGTTACGCACTTTTGCC
AGCAGCGTCGCGTCTTCGGCAAAGCGCTCCATCAGGATATACCGTGCGCCGTCCAGTGCGGCTTTCACGT
CCGCTACGCCTTTATCGACATCGACATAGGTCTGTGCCGCCAGCTCTGGCTCCTGGCTTGGGTCTTGCCA
CAGGCCATCAGCCAACGGCTCCAGACCGGCTTCAATCGCGATTTGTCCACGCGTGCGGCGTTTAGGTTTA
TACGGCAGGTAGAGATCTTCCAGCTCGGTTTTGCTCAACGTGCCGTTAATGGCGGTGGCGAGCTGTGCGG
TTAACTTTCCCTGCTCGTCGATGGATTTCAGAATAGTCTGGCGTCGGTCTTCCAGCTCACGCAGGTAGCC
GAGGCGCGTTTCGAGCTGGCGCAGTTGGGTGTCATCCAGCCCGCCGGTCACTTCTTTACGGTAACGGGCG
ATAAAAGGGACGGTATTTCCTTCGTCCAGCAGGCGGACAGCCGCGTCTACCTGCTCCGTGCGCGCCTGCA
ATTCGCTGGCGATAAGTTGGCTTAATGAATCATTCATAGGTCTGATATCAGTCGTCATCACATTAGTGGA
ATAAAAAAGTAGTGGAGTAAATAAGTCGTGAATTAAACAAGTGAGGACAGTTATACGGATTGAGCGGGCA
AAATGCCAGCCGCTGCCATCTGGAAACGCCGATGATCCCGTGTTGTTCCGCACAACCTTCTTTTATTGAG
CTGTTTACTGGCGGCTGTACTTTCTTGTCAATATTGGTATACGACAGCAACATAATCCTGACGCTGCACA
ATCATAGCCAGACTCTTCTTCGTTACACCATGACACCATGAGATCTCTTTTCATGGCCGGTGCGTGTATG
CCGGTAACTTGTATTAAGGGATAAGGTAGTCGAGAGATGGCGAGCTATTTTTTTTCTATTCCGAAAGTCT
ATTTTGGCGAGGAAGCCATTGGCGCGTTGCGTCGGTTGAACCATAAAAAGGTCGGGATTGTTACTGACGA
TTTTATGGCCAAATCGGGTAAAACTCGCTATCTCATTAAGGAAATGCCACAGGCTTGCGTGTCTATTTTC
AGTGACGTAAAACCCGATCCGAGCGTTGAGATCCTGCTGGCAGGGGCGACACAATTTAAAACATTCAAGC
CAGACGTCATTATTGCGCTGGGTGGCGGTTCTTCGCTTGATGCCGCGAAAGGGATTAAGGTTGCTTTGGA
AGAGTATTTTCCCGGCCACGCGATTGAGCTTATTGCCATTCCTACCACGAGCGGTTCTGGCTCCGAAGTT
ACCTCCTACGCCATTATCTCCGATCCGAAGAATGGCCGAAAATATCCCCTGATTGCAGACGAACTCGTTC
CAGATTATGCCATTCTCGACCCGCATTTAGTGCTGTCTGTTCCCCGCCAGGTCGCGGTTGATACGGGTAT
GGATGTGCTGACACACGCTATCGAAGCGTTGGTCTCATCTGGCGCAAATGATTTTAGCGACGCATTGGCA
GAAAAAGCGATTGCACTCACCTGGCAATACCTCCCGCATGTTTTCCAGGATGAGACAAATATCCAGGCGC
GAACCCATATGCACAACGCGTCCTGTATGGCTGGAATGGCGTTTAACTCCGCAGGTCTGGGGTTGGTACA
CGGCATGGCGCATGCCATTGGCGGCATGTTACACATACCGCATGGCAAAATTAATGCGATGCTGCTGCCC
CTGGTTATTGCCTACAACGCCTGTCACGCTCCTCACGTGATGGCACGTTATCAGAAGTGTGCCGCCATCA
TGGGCCTGCCGTCCACCACTGCGGAATACGCTCTGAACGCGTTAATAAACAGTATTCGCGATATGAATCG
CTATTTTGGCATTCCTGCCACGCTGCGGGAGTTGGGCAAAGATCTCACTGATTTCGAATCCTTACGTCAA
CCGCTAATCGCCGCTGCGTTAGCGGACGGCTGCACCGCATCGAATCCCTGTAAACCAAACGCCGTAGATA
TAGACCAGTTGCTGACAGAGATTGTCGGGTAAATCTGGACAAGTTTGTCCTTTGATAAAAGGACGGTCAA
AAAAGTCCTGCGTGACGGCAAAAAGCCTAATCCAGGACTGAATATTCTACCTATTGCTCCATCCATTACT
TTCAGGTCGTTGACGTTATGAATTACAACCAACAGCAAGCCGAATTGATTACCCAGCAGATTCTTCAGGA
GCTTGCAGCCCGTAGCACCTCGTTTGTTGACGTCCCGCCATCGCCTCCAGCGTTGGAAATTCCTATTGGT
ATCTCTAACCGTCATGTGCATCTGAGCCGGGAAGACATGGACGTATTGTTTGGCTACGGCTCCACGCTCA
CCCGAATGAAAGCGGTAAAGCAACCCGGTCAATATGCTGCTGAAGAGACGGTAACCCTGCGTGGGCCAAA
GGGGGAGTTAACTAAAGTGCGGGTACTGGGGCCACTACGCAGCGCGACTCAAATTGAAATCTCCGTTTCT
GACGGTTTTGTTCTTGGCGTAAAAGCACCGATCAGAATGTCTGGCGACCTGCAGGATTCCCCTGGCATCG
ACATCATCGGTCCCTATGGGCGGGTGACTAAAACGGATGGCGTCATTGTTGCCTGGCGGCATATTCATAT
TTCACCGGCAGAAGCGGAGAGATATGGCCTGCGCGATGGTATGGAAATCGACGTCGGCATTGAAGGGCAT
CGTGGTGGAATTCTTAGCCACGTTGTGGTTCGCGTAAGTACTGATGCTGTTTTGGAAATGCATATTGATG
TGGAAGAAGCAAACGGCTTTGGCTTACGTAACGGTGATTGCATAAAACGCGTACTGACGGAATGCCATTA
TGGCTAAAAGCCCTGCAATCTGTCGGTTACATGATTTGGCTGCCTGTCAGGGTGCGCTTAGCGTTGTCAT
GCGCCGCTGCTGAGAAGGGAAACTATGGACTCGCAACGATTCTCGCACCTGCTTGATACCATTATTGATG
ATGTCTTAGCGCAACGGAAACAGCGTTTACAAACACGCAATAGGGTGATGCGTGTGGTGTTGAGCGGTGA
AGATCTCACGACGCTACCGACCACTCTGGATTGCCTTGCGGCTCTGGATCGTAGTGGCTATTTGCTCGTG
ATGATGTTTTCTCATAGCGCCATGCAATCGTCATTACACACCGCCTGCCTGGAAGGACTCGCACGGCGTG
GTATTGACGTGTTGTGCGACAGCCGGGAGCCACATCAAACGGAGGACGCCTACAGCAGCCTCTATTTACC
TGCGCTCTCCAGCAACAGCCTGAGCAAAATCGCATTGGGTATCCGCGATAATCTGGTGTGCCGCTGGGTT
TTTCAGGCGCTGAGCGTGAATAAGGCCGTTATTGTCACGCTCAATGCCGAATGTCGGCCTGACGTTGATA
ACCCGTTACCGCAAGCATTACAGGCGCGCCTTGCGAATTATACCAATACGCTTGTGGAATATGGTTTCAC
CGTGATCGGCCAACACCGTACAAGCACGAAACAAACGCTATCAGCGAGTCCCCACAAGCAATTGGTAACA
CTCAGCGATGTACGCCAATACCCGAGTGGACAGGTGTTGCATATCGGGAACCGCACGCTAATTACCCCTT
CCGCCCGTGATGAAATCCGGGATCGCGGAATCGTCATCGTTCAGAGCCACCTGGAGGAAACATGTATCTG
GCAAAGGTAACCGGTGCGTTGGTGTCGACCACCAAACACGCTTCGCTCAATGGTGCAAAATTGCTGATTG
TCGCCCGTCTGGATGAATACTATCAGCCCACAGGCACGGCACAGGTGGCTGTAGATTTTGTTGGTGCAGG
CAATGGCGAAACGGTGATTGTGACCACGGGTAGCTCCGCGCGTATGAGCACCAGCAAAGAACACTCCGTC
ATTGATGCCGCCGTCGTCGGTATTGTTGATTCGCTCGATCTCAATGATCGGTAATTCCTACGTGAGGAAA
AGCGATGCACCATGAACTGAATACTGAACTGGATTGCCGTATCAATGAGGCGATTTCGCGGCAGTTATTG
CCACGCCGCCTCTCCTTAAGTCTGGCGAATGCCGCGCTGTTGGCAAAATATGCCAGCGAAGCGGCGGAAG
ATGCCAATGTCCCCATCGTTTTCAGTCTGGTGGATGCCAGCGGCCAGCAGCGCTACTTCTTTAGCATGGA
TAACGCATTACTCATTAGCCATACGCTCGCGGGACAAAAGGCCTGGAGTGCCGTGGCGTTGAAAATGCCG
ACCCACACACTCGCGGAAAAAGTACAGCCCGGATCCAGCCTTTACGGTTTGCAAAATGAACCTGGCATTT
GTTGCTTTGGCGGTGGATTGCCCTGCTGGTCAGGCGGGGTGCTGTTAGGGGCTATCGGTATTAGCGGCGG
TAGCGTCGAAGAGGATATTGCGATCGCCAGCGCCGCCCTCGCACGTTTCAGTCGTGAGCAATTCCCACTC
ACACCATTTAATGAATCGTTTTTCTAAAAAAGAGATAGGCAGGGGTCATCATGTCGTTAGCTTCACTGGT
TCTGGTTATTAACTGTGGTTCATCGTCACTCAAGTTTTCAGTCATCCCACTCAATGAAGATGCCCCGTTG
CTGTCTGGACTGGCGGAAAAGTTAGGATTGGAAGAGGCTTGCATTACGTTTAAAGACGCGGTGGGTAATA
AAACGACCACATTACTTACTGAACCTAGCCACAACAGCGCACTGAATACGCTCTTCGCAACACTTGATGA
ACGGATGCTACTGCCGCGCCTGTGTGCCATCGGCCATCGTGTCGCGCATGGCGGCAGTGATTTCAAACAG
TCCGTGTTGCTCACACCAGAGGTGATTGCGCGTATTCGGGAGCTCTCCACTCTGGCCCCTTTACACAATC
CTGCCAATGTGGTCGGTATTGAAGCGGCGATGTCGCTGTTACCCGCGCTGCCGCAGGTTGCGGTGTTCGA
TACCGCGTTTCATCAGACGTTGCCACCAGAAGCCTACACTTACGCCATTCCACTTGAGTATCAGCAGCAC
CATCAGGTTAGGCGATATGGTTTTCACGGGACATCCCACCGGTTTATTGCCGCAGAAGCGGTTACCAGAC
TGAAACTCAACCCAACCGATCATGGCATTCTTATCGCCCATCTTGGCAACGGTTCTTCGGTATGTGCGGT
AAAAAACGGCGAAAGCGTGGATACCTCAATGGGGATGACTCCACTTGAGGGGCTGGTGATGGGAACGCGC
TGTGGCGATCTGGATTTCGGCGCAGCGGCCTATATCGCCCGTTGCACTGGGCAGACGCTCGAATCACTGT
ACAAAATGGTGAATAACGAGTCTGGTTTGTTCGGTTTGTCCGGTCTATCCAGCGATTGTCGTACCTTGCA
GGACGCTCGTAGCAATGGCGACCCGCGCGCCACGCTTGCCATCGACGTGATGGTTCACCGTCTTGCTCGC
CACCTTGGGGCTCACCTCGCCTCATTGCATCGATTTGATGCACTCATTTTTACCGGTGGTATCGGTGAAA
ACTCTGCGCTGGTGCGTGAACTCACAGCCCAAAAACTGGCGGTGTTTGGCGTACATATTGATGTGGAGAA
GAACGCGCAAATTTTTGCGGGTCGAGACGGAGTGATCTCGCTCCCTGGCTCACCGATTGTGGCGGTTATC
CCAACCAATGAAGAAAAGATGATTGCGCAAGATGCTGCCATGCTTTCTGCCACATTTGAGGTGGCCTCCT
GAATCAGGTGCAACGAGGGGCATGTAGGGAGGATTTTATTGTCTGGGGTTATACCGAAAAACAAGAAAGT
CTCTCTGACGGGCAAAACATTTTGTCCTTAGCGCAATAACATCATAGTGCATGAATTTATTAGGTACATG
AATTCACCTTCGATGTGGGTAATTCATTACTGACTTTTACTCTTACCTGGAAATATAGAGGTCATTATGC
AACAAGAAGCATTAGGAATGGTTGAAACAAAAGGTCTGGTTTCCGCAATTGAAGCCGCAGACACCATGGT
TAAATCCGCAAACGTAATGTTGGTGGGTTATGAAAAAATTGGTTCTGGATTAGTGACGGTTATGGTACGC
GGCGATGTTGGTGCAGTAAAAGCCGCAACCGATGCTGGCTCTGCCGCTGCGGGTAAAGTCGGCGAACTGG
TATCCGTACATGTCATTCCACGCCCGCATATTGAAGTGGAAAAAATTCTGCCGAAAGCTGTCAGTTAATA
AAGCCAGAGGATACTGACCATGAGAGATAATCTTGTTGAACAGATTATATCTGAAGTAATGAATAAACAG
GCTGATGTGAGCGAAAATAACAAAACCGTAAACAGCGTTATTGGTTGTGGTTTAACGGAATTTGTTGGTA
CAGCTCTGGGACATACTATTGGGCTGGTTATTGCCAATGTCGATCATCAGTTGCATGAAATCATGAATAT
CGACAAGAAATATCGCTCAATCGGTATTCTTGGCGCGCGTACCGGTGCCGGCCCACATATTTTCGCGGCG
GATGAAGCTATTAAAGCCACGAACAGCGAAATTCTTTCTATTGAGCTGGCTCGTGATACCGAAGGTGGTG
GTGGACATGGGTGTTTAATCATTTTTGGTGCATCCGATGTGTCAGATGTTCGCCGTGCGGTTGAAGTCGC
TCTGGGTGAAATTGAGCGAACGATGGGGGATGTCTACGGTTCGCCGGCAGGTCATCTGGAATTCCAGTAC
ACCGCTCGCGCCAGCTATGCCCTCAATAAAGCGCTAGGCGCACCAGTGGGTAAATCCTTCGGAATGACTT
GTGCTTCTCCTGCCGCGATTGGTGTGGTTGTCGCCGATGCTGCTGCAAAAGCGGCTGTGATCGAGCCAGT
GGGCTATGCCAGTCCTGCACACGGCACCAGTTTTAGTAACGAAGTGATTTTCACTTTTTCTGGTGATTCT
GGCGCCGTTCGTCAAGCGGTTATTTCGGCAAGAGAGGTCGGTAAGAAACTGCTGGCTACTCTGGATCCGG
CACCAATCAAATCGACAACGACACCGTACATTTGATGGCGAGCGGCAACGTGTGTGAAGCGATGTGAAGT
AAGGAATGTAAAGCATGAACGATCTTGAAATTACTCAGGCCGTTTCCCGTGCCTTGAGTAAATACACCAA
AACAACGCCAGAAGCACAAGAGCACAGCGGCCCTTCTGCAACTCCAGCGCCTGATCGCGACAACATTGAA
GCGATTGTCGCCAGTGCGCTGGCAAGACGAGCGGGTGCCGAGCCTGCTGCCGACCAAACATCGGGAAATG
GCGCTTTTGCGACGATGGATGAGGCGATTGCCGCAGCACAACATGCGCAAATCCAGTATCGCCACTGCTC
AATGCAGGATCGTACCCGTTTTGTTGATGGTATTCGCCAACTTTTCCTGCAGGAAGAGGTATTGCAGGCC
ATTTCCAGAATGGCGGTGGAAGAGACCGGCATGGGTAACTATGCCGATAAATTGGTAAAAAACCGCGTTG
CTGCACAAAAAACGCCAGGCGTTGAAGATTTAGCAACGAGCGCATTGAGTGGTGATGGTGGCCTGACGCT
GATGGAATACTCCGCCTATGGCGTCATTGGTTCGATCACGCCGACCACTAACCCGACGGAAACCATTATC
AACAACTCCATCGGCATGCTAGCGGCAGGCAACACCGCGGTGTTCAGCCCTCATCCACGCTCACGTAATG
TATCACTGCACTGTGTTGCGTTGATCAACCAGCAACTGGCTCGGCTGGGTGCGCCAGCCAATCTGGTCGT
GACCGTGACTAAACCGTCGATTGATAACACTAACGCGTTAATCAACGATCCTCGCGTCAATATGCTGGTC
GCGACAGGTGGCCCAGCCATTGTGAAAACGGTGATGTCGTCCGGTAAGAAAGCCATTGGTGCCGGTGCTG
GCAATCCCCCCGCCGTGGTGGATGAAACTGCGAATGTCGAGAAAGCTGCCCGGGATATCATTAACGGCTG
TAGTTTCGACAACAACCTACCTTGCGTGGCGGAAAAAGAGGTCATTGTCGTTAACGAAGTGGCTGATTAC
CTTATTCATTGCATGAAGAAAAGCGGAGCCTGGCTGCTATGCGATAAACAGCATATCCAGCAATTGCAAT
CGCTCGTGCTTAATGAAAAAGGTACAGGCCCGAACACCGCGTTCGTGGGTAAAAATGCCCGCTTCATTTT
GCAGCAGATTGGTATCAACGTGCCGGAAGAGATTAAGGTGATTCTGATTGAAGCCGAGCGTGACCATCCT
TTCGTCGTGCATGAACTAATGATGCCGATTCTGCCAGTGGTTCGGGTAGAAAATGTCGATGAAGCGATCG
AGCTAGCGGTGAAGGTAGAGCATGGCAATCGTCATACCGCCATGATGCACTCCACTAATGTTGAAAAACT
CACCAAGATGGCGCGTCTTATTCAGACGACTATTTTTGTGAAAAATGGTCCCTCATACGCCGGAATTGGT
GTGGGTGGTGAAGGTCATGCCACGTTTACTATCGCCGGGCCAACCGGGGAAGGGCTGACCTCCGCGCGCA
CGTTTGCCAGAAACCGTCGGTGCGTGATGGTCGAAGCGCTCAATATTCGCTGATATTAGCAGGACGGGTA
ACCCTGAGATGAAAAAACGTATCATCAACGCGCCGACGCTGGAAACGCTGGCCATGCTGAAACGGCGTAT
GCCTTCCGAGTCGCGCAACCGTCTGGAAATGGTACGTATCGACGCTATCGGGTTGATTATGTTGCCGGTA
CCGGATCTGTATTTTTACGCCGATCAGGCCAGTAAAAGTGCACATGTTGCGGTATCGGAAATCTTTGGCA
GTTGCCCGCAACATATCACGACGCTGGCCATATTCGGCGAGGTTGCCGCAGTGAATGAAGCCATGCGCAT
TATTGAGGATGATGCTAGTACATTCTGAGAGTTCGCTTATGAAAAGAATTCTGATGCTTGCAGGCGATTT
CTCTGAAGACTATGAAGTCATGGTGCCATGGCAGGCATTAAGCATGTTAGGTTTCAGAGTTGATGTAGTT
TGCCCGGGAAAACGTACTGGGGAATATATTAAGACCGCGATTCATGATTTTGAAGGCGACCAAACTTATA
CCGAGAAACCCGGTCATTTATTTCGATTAACCGCATCTTTTGATGAAGTCAGGATGCAAGAGTACGGTGG
TGTATATATTGCTGGTGGTCGAGCACCAGAATATTTACGCCTGAATAAATCAGTACTGAACATTATTCAC
TATGCGAATAATTTTACATTACCTATTGCGGCAATTTGTCATGGCCCTCAGATTTTGGTCGCGGCAGGCA
TATTAAAAGGAAAGAAACTGACGGGATATTTCACTTTAAAACCTGAGATTGAAATGGCAGGAGGAAAGTG
GATTACCGCCGCCGATGACGAGGCCATACAAGATGGCAATCTGGTCACCGCCGCAACCTGGATGGGACAT
CCGGCAATATTACGTCAATTTATTAGTTTAATAGGCACCAGCATTATTCACTAGTGTACCCGGCACTGCC
GTCAGGTTAAACAATTCAAGTGTGGTTGAACAATCACGCTACTATCATTTCGGGAGTTATTGTATGTTAG
AGAAAGGCTTTCTTAATCCGACCGATCGTGTTGTAAGACTCAAAAATATGATTCTGCATGCCAAACCTTA
TGTAGAGTCTGAACGTGCCGTGTTGGCGACTGAGGCTTATAAAGAGAATGAACATCTTCCCGCTATTATG
CGTCGGGCAAAAGTCGTTGAGAAAATATTCAATGAATTACCTGTCACGATTCGCCCAGATGAATTAATTG
TTGGTGCAGTGACTATTAATCCGCGCTCCACGGAAATCTGCCCTGAATTTTCTTATGATTGGGTGGAGAA
TGAGTTCGACACCATGGAGCATCGTGTTGCCGACCCGTTTATTATTCCGAAGAAAACGGCAGATGAACTG
CATCAGGCGTTTAAATATTGGCCGGGTAAAACCACCAGCTCGTTGGCCTCTTCCTATATGTCTGAAGGGA
CAAAAGAGAGTATGGGTAGCGGTGTTTTCACCGTAGGTAACTATTTCTTTGGCGGTGTAGGCCATGTCAG
CGTTGACTATGGCAAAGTGCTGAAAATCGGTTTTCGCGGCATCATCAATGAAGTCACTCGCGCATTGGAG
AACCTTGATCGCAGCGAACCGGATTACATCAAAAAAGAGCAGTTCTATCACGCCGTTATTCTGAGCTATC
AGGCTGCAATCAATTTTGCGCATCGTTATGCTCAGGAAGCGTCCCGGCTTGCCAGCGAAGAGCGCGATCC
AACTCGTCAGCGTGAACTGGAACACATTGCCCAAAACTGTACCCGTGTACCGGAGTATGGCGCCACCTCG
TTCTGGGAAGCGTGCCAGACATTCTGGTTTATCCAGAGCATGTTACAGATTGAATCCAGTGGTCACTCCA
TCTCCCCTGGGCGCTTTGACCAATATATGTATCCATATCTGGCGGCGGATAAATCGATCAGCACGGAATT
TGCTCAGGAATTGGTTGACTGCTGCTGGATCAAACTTAACGATATCAACAAAACCCGCGATGAAGTGTCT
GCTCAGGCTTTTGCTGGTTATGCCGTGTTCCAGAACCTGTGTGTGGGTGGGCAGACTGAAGATGGTCGCG
ACGCCACCAACCCATTGACTTATATGTGTATGGAAGCGACCGCGCATGTGCGCCTGCCGCAGCCGTCCTT
CTCTATTCGTGTTTGGCAGGGCACGCCAGATGAATTCCTCTATCGCGCTTGTGAGTTGACACGTCTGGGT
CTCGGCGTACCTGCCATGTATAACGATGAAGTGATCATTCCGGCACTGCAAAACCGTGGTGTATCACTGC
GTGATGCGCGTGATTATTGCATCATCGGCTGTGTGGAGCCTCAGTCACCGCATCGCACTGAAGGCTGGCA
CGATGCCGCTTTCTTCAACGTGGCGAAGGTATTGGAAATCACCCTCAATAATGGTCGTGCCGGGGACAAG
CAGCTAGGCCCGGTAACGGGTGAGATGACGCAGTACACCGGCATGGATGATTTCTATACCGCCTTCAAAA
AACAGATGGCTCACTTTGTTCACCAACTGGTTGAAGCGTGTAACAGCGTTGATATCGCCCATGGTGAACG
TTGCCCTCTGCCATTCCTTTCCGCGCTCGTGGATGATTGTATTGGTCGTGGCAAATCGCTTCAGGAAGGT
GGTGCCATTTACAACTTTACTGGCCCGCAGGCGTTCGGCGTGGCGGATACTGGCGACTCTGTTTATGCCA
TTCAGAAACAGGTATTCGAAGACCGTCGGATGACGCTTCAGGAACTGAAAAACGCGCTTGATGCTAACTT
TGGCTATCCCGTTGGCGGCACTTCACATCATGCAACAGCGAAATCCTCTCTCGGTGAGCAGGATATTTAC
GATGTGGTCAAACGCATTATCGATCAGCACGGGACGCTCAACCCGGCAGCGATTAAAAATGAAGTTTACC
GTCAGCTCTCCAGCGGCAGCACTGCTCCGTCTACGGGCAACGCCCGCTATGAAGAAATTCGTCATATTTT
GGAAAACACACCGTGTTTCGGTAATGACATCGATGACGTGGATCTGGTTGCCCGCAATTGTGCACTGATC
TACTGCCAGGAAGTGGAAAAGTACACTAACCCACGCGGTGGCCGCTTCCAGGCTGGCATCTACCCGGTAT
CGGCAAACGTGCTGTTTGGGAAAGACGTGAGCGCACTGCCGGACGGTCGCTTGGCGAAAGAGCCTCTGGC
TGACGGCGTATCGCCACGTCAGGGTAAAGATACCCTTGGCCCAACCGCCGCCGCGAACTCTGTTGCGAAG
CTGGATCACTTCATCGCTTCCAACGGTACGTTATACAACCAGAAATTCCTGCCTTCCTCTTTGGCCGGGG
AAAAAGGGTTACGTAACTTTGGCGGTCTGGTTCGTAGCTATTTCGATAAGAAAGGCATGCACGTGCAATT
CAACGTGATCGATCGTAACACCTTGTTGGAAGCACAGAAAAACCCGCAGCAGCACCAGGATCTGGTGGTC
CGTGTGGCGGGGTATAGCGCCCAGTTTGTGGTATTAGCCAAAGAGGTTCAGGACGACATCATTAGTCGTA
CCGAGCAGCACTTCTGATTTTTCCTTGCTTGTCAGGGCCATGTTGGTACGCATGGCCCTTTCTCAGGCCC
GATTTTAGCGGCTGATGTGCTATTGCCTGATGGTCGCTTTTTTGACGAGTGATGTTATGAAGAGAGTCGA
ATACGATACCGAAGGCGTTTTATTCAATATTCAACGCTATTCCTTACATGATGGTCCCGGCATCAGGACA
ATCCCTTTTTTTAAAGGTTGTCCGTTGGCCTGCAAGTGGTGCAGTAATCCTGAGTCACAGCGCCCACAGC
CTGAACTGATTTATAAAAAAAATGATTGTATACGCTGTGGAAAATGCGTGGATGTCTGCAAACAGCATGC
GCTCTCCCCCAATAATCCTTTTTTCATCGATCGTGAACGGTGCATTCAGTGTGGTGATTGTACTCACGTT
TGTCCGACCCAGGCGCTGGAGATGAAAGGCAAGCGTATGTCCGTCGGTGAGGTGGTGCGTGAGCTACAGA
AGGAGGAAAACTTATTTCGTCGCTCAGGTGGGGGAATTACCTTATCGGGTGGCGAACCGTTGGCGCAACC
GGAGTTTGCTCGCGAGCTATTAAAAGCCTGTAAAGAGAAAGGGTGGCACACTGCTATTGAAACCACTGGC
TTTACAACTAAAGAGGTGGTTGAAGATGTCTTTCCGTGGGTCGATCTGGCGCTTACGGATATTAAAGCCA
TTAACCCAATGGTTCATGAAGAAAATACTGGGGTCAATAATAGTCGAATTCTTGAAAATCTGATCCGTAT
TTCTTTTATCACTAACGTTATCGTGCGTATTCCCGTCATTCCGGGGGTAAATGATAACCCGGATGAAATC
CGTAGTATTGCTGAATTTGCTCGACTAATGTCTGGCGTCGATACTATTCACCTTCTGCCATATCATACCT
TCGGGGAAAATAAATATGATTTGCTAGGCAGAATTTACCCAATGGGCGATGCGAAATCACATCCAGAAGA
TAAAATGGAAAGTCTGAAAAAAATCGTCGAATCAATGGGATTTCATTGCCACATTGGTGGTTAATTAGCA
TCAAAATAACAATATATATTTTATCGATTTTTATTCTTCTTTTGTACTCACAATCAATTAAACGGTGAAA
GTTATAACATCGCTTAATATAGGAAAATATCATGAATAAATCATTAAAAGGGCCATGTATTGCAGAGTTT
CTTGGTACCGGATTGTTTATGTTCTTCGGCACTAGCGTAATCTGCGCGGCAAAACTCGCTGGTGCCAGCT
TTGGCCTTTGGGAAATATGTATAGTATGGGGTTTAGGTATCGCTCTTGCGGTCTATCTGACGGCTGGCAT
ATCCGGCGCGCACCTTAACCCTGCCGTGACGATCTCGCTGTGGATATTTGCCCACTTTGATGCCAAAAAA
GTCGTGCCTTATATTCTGGCGCAGCTAGCGGGTGCATTTTGCGGTGCCGCACTCACCTATTTGCTTTACC
ACAATATGTTTGCTGAGTATGAACAAGCTCACCAGATGGTACGCGGTAATCAGGATAGCCTGTTTCTGGC
CAGCATCTTTTCTACTTATCCGGCATCGAGTATTAGCGTTTGGTTGGCCGCACTTGTGGAAATTGTCATC
ACCTCGATGCTCGTTGGGCTCATTATGGCCTTGACCGATGACGGTAACGGCGTTCCCAGAGGGCCGCTTG
CCCCATTGCTGATTGGTCTGCTTATTGCAGTAATCGGTGCTGCGACTGCGCCGTTGACGGGGTTTGCCAT
GAATCCCGCCCGCGACTTCGGCCCGAAACTTTTCACCTGGCTAAACGGCTGGGGATCGGTGGCAATGACC
GGCGGCAGAGACATTCCCTACTTTCTTGTCCCTCTGATTGCACCAGTGATCGGTGGACTCCTTGGTGCGG
CCATTTATCGCTATGGTATCGGGCGTTATCTGCCTTATGCACAAGCAAGCGGTAAATAATACTGCGACCT
GATTGTCATCGGTAAAACTCCGTCGCATCAACATGTTTGCGGCGGAGTTTTTATCTCATCTCCCTCCGAC
CGCTCCCAACAAACTCTCTTTTGTCACCAAATACTCTCTTGCAACTGAACTGCCGCCGGCATCCCATTCA
GTCGCACAGACGTAAAAAAACCACCCGTAGATGGCTTAGTCACTATACGATATCGTTACCCCCGCGGGTT
TTTAGCGCGAGCTCGTGCCGATTTCTTATTGTCTTGTGCAACACTTTCAGGCGATATCTTGGGCGCTGCA
CTGTTCTCGTTCTGCGTCGATTCGCTTTCTATTGAAGGCTGAGTATGGGCCGGTGTATCCGTAGCAACGT
GGTTGTCCCGATCTGTACAATCAGCGGTTAATACCTCAGGTTCGATGTTGACAGTCGGAATCACGTCCTC
TTTATGTTCAGCAACTGGCGCTTCCTTTTCAGAAGACGGTATTGCGGAATCTTGCGGATCGACGCCATTG
GTTTCCTCGGATGCAATCAGACGATGAATGCCTGTTGCTGTACGCGCAATGACTTTCCAGGCATAGACGC
TACCAATCCGGTGAGCGGCGGCGACACCTGCGGCGACGGCCGCATTCATTGCGCCGACTTCACCTGCCAG
CTTCACTGTCACCAATCCGCCGCCTTTCGTCAGCTCGTATCCGACCAGTTCGACATTAGCCGATTTCATT
GCGGCATCGGCGGCTTCTATAGCCACCGCTAAGCCCACGGTTTCAATTAAGCCTAAACTCTGCCCGGACA
TAACCTTCTCCTGTTGTTTTCAAATCAATGGGGTAAAGAGGGAATTGATGCCAGACCCGTCGCATCATCG
CGAAGCTGAGTGGCTTTATCGGTTAATTCCCATGGGAATATTTCCCGGCCAAAATGGCCGTAGCAAGCTG
TCTGACGATAGCGCGGCGCGAGTAAATCGAGTTGCTTGATCATGCCGTAAACGCTCAGGTCGAAATGGTG
TGTGACCAATTTTTCCAGATGGTCCTGTCCCAACCGAGATGTGCCAAAGGTATTAATGCGGATAGAAACG
GGTCGGGAAAACCCAATAGCCCAGGCAAATTGAACTTCGCAACGTGCTGCCAGACCTGCTGCGACAATAT
TCTTTGCTACATAGCGCGCGGCATAAGCCGCCGAGCGATCGACTTTAGAGGGATCTTTACCAGAAAACGC
CCCTCCACCATGACAAGCTGCGCCGCCGTAAGTATCGACAATGATTTTTCGTCCGGTGAGGCCACAATCA
GCGAGTGGTCCACCATGAATAAACGCGCCAGCGGGGTTAATCAATAAACGCGTGTTTGATGTCAGCCAAC
GAGCCGGGATAACGGGTTTAACAATCTCTTCAATAACGGCTTCACGTAGCGTTGTGAGCGAAATATCCTC
ACGATGCTGTGTTGAGATAACAAGGGTATCGACGTGCTGAACCAAGCCATTGCGATACTGCAACGTGATC
TGACTTTTGGCATCCGGCAATAATCCATTGAGTAGGCCTGTTTTACGCAACAGCGCCTGTCGTTCCATCA
GCCGATGTGCATACAGTATGGGGGCCGGCATCAGTTGCGGTGTTTCATCGCAGGCATAACCAAACGTGAT
CCCCTGATCTCCTGCACCGAGTGATTCCGGGTCGTTCGCACGGATCCCTTTGGCGATATCATGAGATTGC
TTACCCAACATACTAAAAACCGCACAGGTTGTGGCATCAAACCCTTTTGATGAGTTATCATAACCCATTG
ATTTTACGGTGGAGCGTACAACCTGTTCGATGTCGACCTGTGCGCAGGAAGCGATCTCACCGGCAAGAAT
AACCGCACCTGTTTTTACCAGACATTCACAGGCGACTTTAGCCCAGGGATCTTTTAGCAGGTAAGCATCA
AGGATGGCGTCAGAAATCTGATCCGCCATTTTATCTGGATGCCCTTCGGCAACCGATTCGGAGGTAAAGA
GGTATTCGTCCATCGCGGTGCCGCTTTAGAAAAAGGATGTCTCATTTTAGCGGCTCGCTCCGTTGGCGAG
AGTAAACTATCTTGCCTGAATGGCGGACTTTTTTGCGCTCACGGCAAGCGCAAGCGCAAAAATATCGGAT
AAATCAGCATGCCTCTGGCGAAACAATGCGGCGGTAATCTGAAGGGGAAATACCGGCCTCTTTCTTGAAG
ATTCGGCAAAAATAGTTCGCATCCTGCCAGGACAGTTCCAGTGCAATAGTGTTCACTTTTAAATCACTGA
ACTGTAGAAGTGATTTCGCCATGCTAATTTTACGGCTGGTAATATAGCTTGAGAACCCCGTTCCCATACT
CTTTTTGAATGCCCGGCTCAAATAACATGGGCTGACGAAGGATTTTGCCGCGATATCATCCAGTGTCAGG
TTGCTAAGAATATTCTTTTCGATATGAAATTTTGCGCGATCGACAAAATCCATATTCCCACAGGTGTTTT
TAAATACCTGTTCAAAAATACCCTCACTCATACTTAATAATCCATTCATTACGCGCCAGTAATGGCTTGC
TGGCAACCCTTGCTGGTGAATGTCCTGAATAACGGTAGCGACATTATTGCGACATACTGCATATTTATCC
CCCATGCCTGCGAGATGTTGTTGCACCAATTCCAATAAATCAGTCATTGTTTTCGAGCGATCGTCACCGA
ATACTTGTCCAGTGCAGGCAGCGTCAAGAATACTGAATAAAAAAGTATGCCAGGCAGGATAATCACAACG
ACTAATGAGATCGCTAATATTTTGGCGTTGTTCACGCGTGGCGGCGGCGGCTTCTTCATCTACCAATAAC
GTTTTACGAATGGTGTCGTTCAAAATACTTTGCTTCACTGGTTTTAACAGATAGTCATCAACTTTCAGGC
TCAGCATATGGCGCACGATATCGAAGTCGTCATTTGCTGTCGTCACAATCACTTTAGTCGCGGTATTTTT
CTTCTTAAGATATTCAATAACCTGATTGCCATTAGGTAGTGGGATGTTGATATCGACAAACATCATATCG
ATTTGACTCAGTTGATCGATAAGTTGGATGGCTTGTCTTCCTGTGGGCGCTTCATGAATGACGGAGTTCT
CAACACAGTGAGAAATAATGCGTTTTAGCGACTCTGACTCAATATATTCATCTTCGACAATAACAATGTT
ATACATATCTACACCCCTGGCTCAGGCTGTGACTAAAGGGAATCGTATTTTTATTGTGGTGCCTAGCATA
GGTTTATGAGGACTGATTATTTTCAACCCATAACTTTCACCAAATAATAACTGAAGGCGATTTTTAATAT
TATTAATGCCTATGCCGCCTTTTTGTCTGTTCTGGTTTCCTGACAAAATGTGCTCAATGTCTTCCTGGGA
AATTCCGTCACCGTTATCCGTAACTTCAATAATGACATCTTTTCCATCATCGGTCGCGCGAAGAATAATA
TGACTTTTTGTATCACGCGGTTCTACTACATAGTTGAAAAAATTTTCGACCAAAGGTTGAAGTATTAAAA
ATGGGCAAACGATATCATTATATTTATCAGAAATATCAAAAGTATAATCAAAACGATCGTTCATTCTCAC
TTTTTGAATTGACATATAACAATTTACATAATTAATCTCCTGGCCAAGCGTAATAAGACCATTATTATTC
TTGCGTAATAAATAACGCATCATATCGGAAAAATCATGAACCATAGTTTCGGTACGCTTGGAATCTTCTA
AAAACGCCAGGCGACCAATGGTATTTAGTACGTTAAATAAAAAATGTGGGTTGATTTGGTATGAAAGCGC
CTTAAATTCCGCTTCATGTAAAGATCGCTCAATCTCAACACGTTTGCGTAATGCACTGGTTAGCTCCTGC
TCCTTATGGCGAAGCTCACGCTGAATATTATTGGCGTGAGCCTGTTCAACCAGATATGAAGCGACATGGA
GAAGTGTATAGGCGGTGGATTCAAATCGCTCGTAGGGCATGTGCTGCGTGTTTTCATGCAAATTGATCAG
CCAGGGGTTTTCTTGCCATAGATGGTTATCGTCCAGAATGTAGGGAATACTTTTCTCTTTCTCTTCTTCA
ACCTTAACCTGGCCTGAAATAAATGCACCAAGGTAATGATTATTAATCATTATCGGCACAGCAAACTCCA
CGAAACCGCAGTAACAGCGATACACGACCGGCTCTCCGGCACGCATTGCTGCTTCGCCTCCCGCGCTATC
GCTATCGTAACAATGGCGCGCCAGCGTTTCGTTCATGCGGGAACGTGCACAAAAATCCGAAAAGCCGCTG
GGACGCGTCACGGGAACGCCTTCCTGATCCACGATCACAAGTGCGATCATCATTGATTTACTGAAATTAT
CCTGAAGGGTCTGTAAACGATCGACATCAAGAAATTCATGTAATCTATATTTATCTTTCATGATATCCAT
TTGTTCAATTTAATTTCCGTTAAACCATACATTATTTAATTATTTAAAATAATGAAACGGCTCACAAACA
AACAGAAAATAAATTGTATTGGAGATGTTAATGGCGTGAATGTGATGTTTTTATTTTGTTTGTAATAACA
TAAGAATGATATCAGTAGATAAAAACAGAGGACATTCTTCATTGAAAATATAAAATAATCATGTAGATGT
TCGTGCTATTTAACTCTGGGGTATAAAGTTAAATTTTTTCTTTGCTACGTCATTTCGCAGAATGCAGGTA
ATTTATTCCACCAATTGGCCTGCCTATAACAACGCCCTCAGGCCGCGCGACTCCTTGATGGTATAGCTCA
ATGAATCATTCATGGGTCTGATATCAATCGTCACAAGTCAGTGAATTGAACAAGTAAGGGCCGTTATACG
GATTGAACGTGCAAAATGTCAGATGCTGCTATCTGGACAAACGCGGAGGATCTCGCCCTGTTCAGTGCCA
CAATCTTTACCTAAATCAATATTCCGTCAGATTCTTGCAACCTACTTACGATTTTAGCGTATGACATACG
GTGGCTTGTTTCGCTGTAAATTGAGTGTCGTTGTAATCAGGATGTGTAGCACGGTATTGCCTATCCAGAA
GGCCGTGAGAGCGAACGGGCACACCATTATCATTCGGGCAGGGGAAAAGTTTATGACAGTCAGAACATCC
ACGTTGACGGCAGAAGGGCAGGCGAGTATTACGCTGGAAATGCGCGCCGGCGTATTGGGGAAAGAAGCGG
TGGATATTCGCCCACTCGGTGAACACGGGCTATGCAGTTATGATCCCGGCTTTGCCAATACGGCAGGATG
CGAGTCGGCGATTACCTATATTGATGCAGTGAATAGCGTGTTACTGCATCGGGGATTCCCTGTCGAACAG
CTTGCCGAGCAGTGCGACTTTACTGAAGTCTGTTACATTCTGCTGCATGGCGACGTGCCTTCGCCGGAGG
CGTATGCAGAATTTGCCAATAACATTACCCGACATACGCTGGTTCATGAGCAAATTACCCGGATGTTCAG
CGGCTTTCGCCGTGATTCCCATCCGATGGCGCTGATGTGTGCGGTGGTGGGGGCACTGGCCGCGTTCTAT
CACGATGTATTGGACATCCATAACGCAGAGCATCGTGAGCTAGCAGCCGTGCGGCTGCTGTCGAAAATGC
CGACGCTGGCGGCGATGTGCTACAAATATTCCATCGAACAGCCTTCTGTTTATCCGCGTAATTCCCTCTC
CTATACCGGCAACTTCCTGCACATGTTGTTTTCAGTACCGGCGGAAAAGTATGAAGTCAATCCGGTGCTG
GAACGGGCGATGAACCGCATCCTGATCCTGCATGCCGATCATGGTCAATGTCCGTCTACGATGGCGGTCA
GAGCGTCTGGCTCTTCCGGTGCGAACCCGTTTGCCTGCATTGCGGCCGGGCTGGCGTCGATGTGGGGGCC
ACTGCACGGAGGGGCGAACGAAGCCTGCATGCGCATGTTGGAAGAGATTAAAACGGTCGATCGCGTTCCT
GAATTTGTACGGCGTGCGAAAGACCGCTGTGATTCATTCCGTCTGATGGGATTCGGTAACTCGGTCTACC
AGCACTTTGATCCGCGTGCGGCGATTCTGCGTAAAACCTGTTATGAGGTGCTGGGTGAATTGGGTACGGA
AGACAGCCTGTTGCAGGTGGCGATGGAGCTGGAACATATCGCCATGACCGACGCCTATTTTCTGGAGAAT
AAACTTTATCCGAGCGTCGATTTCTATACCTCGGTCATCCTGAAGGCGATGGGGCTGCCGCCGTCAATGT
TTACGGTCATTTCCACCGTGGGGAGGACGATCGGTTGGATCGCGCATTGGGATGAAATGCACAAGCAGCA
GGACATCAGCATCTATCGCCCGCGTCAAATTTACACCGGGCAGCCGCGCCGGGACTATGTTTCTAAAAAA
AGATAAGTTTCCAAAAAGTGCCATTTTTTGACATTAAGGTTTCCTTAAGAGCAGATTTGTTTCCATAAAT
GGTATTTATCAGCGGAAAGATTGACGTCATTGCCACCCTGATGCCGATATCGTGGCACCAGGGTGGTAGG
GCAGAGACGCTAGAATTTTTCCCAGTTATCCTGTGTGTTACCGACGGGGGCTAGCACTAAGCGAGTCGGT
TGTGCGGTCTTTGTCATCGGCGCTGGGCGGGCTACTGGCATATTCCGCAGGTGGAAATGGTTCATGAGTG
TCACCAGATGGGATGACTGTTCGCGCAGGCTGGTTGCTGCACTGGCAGATTCTTCAACCAGCGTTGCGTT
CTGCTGTGTGACCTGATCGAGTTGGTTGACGGCATCATGAATTTGCGCAATGCCGGATTCCTGCTCCTGC
GTAGTTGTCCCGATCTCGCCGATTAACGTTGCGGCGTTGCGTGCCTGACTGACTAGCTCATCAATGGTAC
TACCCGTTTCTTCGACCAGACGGTTGCCTGCTTCGACTTTTTCGACGCTGGTATTGATTAGTACCGCAAT
CTCTTTAGCGGCAGAGGCGGAGCGCTGTGCCAGCGAACGAACTTCTCCGGCGACGACGGCAAAGCCACGA
CCCTGTTCGCCAGCGCGGGCGGCTTCAACTGCCGCATTCAACGCCAGAATATTGGTCTGGAAGGCGATAC
CGTCAATCACGCTGATGATATCCCGAATTTTATGCGAACTGTCGGAGATCTCTTTCATCGTCACGACGAT
ATCACTAATGGCCTCGCCGCCCTTCGTTGCCGTTTCGCTGGTTTGGCTGGCGAGGCGGGTGGCGTTACGC
ACGGTATCCGCATTCTGACGAATCGCCTGACTCATCTGCTCCATCGATGCGGCGGTTTGCTGCAAACTGG
CAGCTTGCTCTTCTGTGCGTTGGCTAAGGTTTTCACTGCCAGCAGCGATCTGGCTGGAGCCGGAAGCGAT
CGCTTCACTGCTTTGCCGCACCTGTTCGACGATATCTCCCAGACTATTACTCATGTGGTGCATGGTAGCT
AACAGGCTACTGTGGTCGCCCGGTTTTATGTCGATATCGACGGACAGATCGCCCTCAGCGACATGCCGGG
CAACGAGGGTTGCATACAGCGGTTCACCGCCTAACTGCTTTTTCAATGTACGGGTGATCAGCCATGCTAC
GACCGCGGCCATCGCGGTGGCAGCAAGGGCGAGGATCAGCATGATGACGCTGCCGGATTGCGCATTATGC
TGCGCACGGCTGACAATCTCATTGGTATCCTGCTGCTGTGAGGCTGTCATCGCATCCAGCACTTTGAACA
GTGCGTTTTGTGCGGTCTGCATCTCGTTAAGAATAATGGTGTTACCCTGCTGGCGCTGTTGTGGATCGGT
AGATTGCACCAGCTCCATGGCTTTCAAAAAGGCCGCAAGGTATGGTGGTCGCGTGTCCTGAAACTGTTTC
AGCAGCGTGCCAGTGCCTTCGGTATCTAACTGCTGCCCGAGCTTTTTCAGATTGGCGGTATTGCGGGCGA
TTTGTTCGTCAACGAACTGTTTTTCCTGTCGAATTTTTTCAGGGTCGGTGCTCAGTGCAATGTTGCGGAT
AAGGCGGGCGTTGGCATCAAAACCGGCTTTAACCTCCTGAATGAGCAGCATGTTGGCTAATGTGGTGCCG
GAAAGCCGGTTGATGTCGTTACCCAGCCCAACCAGTTGGAACCGTCCGAAAAATGCGACCAGCAAACTGA
TGATGATAACCAGAGTAAATCCCATACCCAGCATGTTACCGAGTTTGATTCTGTTCAGCATATTCATAAA
CATCCTTAATTTTTTGACATGCTACGAAGGCATAACGGAGGGGGCTCGTTATCGTAATTGATACAAGCAA
TGACAGGGCTTTATTGCTATGTTTCTTATTTTCGGGATACATCGTCGACTCCCGGATTTAAAAATCTATA
GATAAGAATATCTTTAATATCGGCAAAAAAAGCGTTTGGTTGATCACGTAAATTACGGTGAGAGGGATTT
CGTATGAAATGTGTGATCTGAGAGACAAAATACGGGTTATTACGACATTGGCTAACGGGGATGAGAGAGG
TGAAGGGAAGTAGTAACGCTGGTTACTTAAGCCTATTTTTAGGAGAAAAATGGGGATGAGGTTCCCGCCG
GTAAAATTTGCCCCGTGGTTGCTCCGCGTATCTCGGTTCTGAAGCGATTGGCGCGTTAGCCCTTAAGACG
CTAACGCACCGGTCACTTAAGAGACGTTATCGCCGACAAAAGGGGCGATATAGCGCTGATAGCGTGATGT
TTTCAACTGTTGCAGGTCGACAAGCACCAAGCCGTCGATGCAGTTATTGAAATCGGGATCGATGCCAAAG
TCGATAAACCGCACGCCTCCCGGTTCACACAGCTCTGAATACTGCTTGTAGAGCGTTGGAATGGCGCACC
CCATGTTGCTGAGCATACTTTTCAATCGCGTGAGATCCTGCTGGTAGTCCGTTCCTTCAAATTGCTTCAG
CACGTCAGGCAGCGAGGCCGGATAAGGGCGGCGTGACGTTGCCAGCGACTGACAGGGCGCGAAGTGCAGA
CGATAAAAAGCAACCAGCAAATCGCGTGCATGAGGTGGTAAGGTGCCGGAAAGCGATACCGGACCGAACA
GATAGCGGTGTTCTGGATAGCGCGCCAGATAGGCACCAATACCCAGCCAGAGATAATCCAGCCCGCGTTT
ACCCCAGTATTTGGGTTGAATAAAACTGCGTCCTAGCTCAATACCTGATGCCAGTATCGGGTCCATTTCG
TCGCCGTACTGGAATAGACTGTGGCTATAGAGGCCGCTTTTCCCTTTTTCTGCGATCAAGTTTGCCGTCG
AGACAAAGCGATAGGCACCGACAATCTCCAGCTCACGATCATCCCACAGGATCAGGTGCAGATAGTCATC
GTCATAGCTGTCCAGATCGCGACGCTGACCGGAGCCTTCGCCCACGGCGCGAAAGGCAATTTCCCGCAGG
CGTCCGAGTTCACGCAATAGCGGCACGTAATCCTCTTCACCGCGCCGATACAGATAGACTATCTTGCCAT
CCGGCGTGGTGCCCAGCGTTTCACATGCTGAAAGTGCGCGCTTCAACAGCACGCGGTCTTCGGCCAGCGC
GATGGGTTTCTCACCGGCAAAGCAACCTGGCTTTCCTTGCCCTAACCGATAAACGTGTCGCCGGAAGCGG
GCCGCCAGATCGTTGGCGTTCCATTCGCCCTGACTCCAGGATGCATAAGGAATTCTGGCACCGATACGCA
GTTTGAGGGTTTGTCCGCGCTGGCCAAACATTTCTCTGACCAGCAGGAGGGTGGACAGCGGGCGATAAAC
CATGGAAGAGAGGTAGAACAGCGCGCTGTTGCGTCCACCGATATGGATAGGCACCACGGGCGCACGGGCT
TTGCTTGCCATGCGGATAAACCCGTTGTGCCAGTGACCATCACGGATCCCTTGCAGGCTGGCGCGTGAAA
CCTCACCAGCCGGGAACACGATGATCGCGCCGTCGCCTTCCAGATGCTGCTGAATAGCGCTGATTTGCTG
GCGTTTGGTACGGTTATTGAAGTTATCGACGGAAAAAAACAGATTTTTGAGCGGGGCGACATAAGAGAGG
AGCTGGCTGGCGACGATGCGGACATCGGGCCTGACGCTGGCGACGGTGCGCAGTAGCGCCAAACCGTCCA
GTGAGCCAATCGGGTGGTTGGCAACCAGTACCACCGGCCCCTGACTGGGGATATTTTCTAAATCCCCCTC
GACCATTTCACAATTGAAGTTGAAGTAATCAAGAATCTGTTCGACCAGATCCAATCCTTTCAAATGCGGA
TAACGCCGGGCAAATTGCTGCATTTCATTTTCAAATAGCAGAGAACGCAAAACCGTTTTCTGCCAGGGTG
GCGTATGGCGATGCGGGGCAAGATCTTGCAGAATGGCGTCTAAGCTAAACATAAATCGTTCTCCGTAGCT
CTCCGTGGCTAAAAGTACGGGATAGAAATGACATATTTATGTCTGTTGATAGATTATTAGCCAAAAATGT
AAGTCTGTGTAATGAACGCGAGATTTTTTACACATAGATGCCCGTTCAGTAGGCCACTGCGCCGTGCAAA
AGTCCGATAGGGCAACTCTGCCGCTGTGGTTTGCACGTCTTGTTTCATTAATAAGGCATAACTGGCTACT
ATGCTCTATTAATAGAACAAAATGCTTGTTTTCCCTTATGTGTATTTATTTTTGAAAATACGCCGGACAG
CATACGCGCTAAGAGCTTAACGGGGTTACTGACTTGAAAACCAATCTGATTACCCGCGAGGGGTATGACA
AACTGCGGGCAGAACATGAGCATCTCTGGAATGTAAAACGCCCGGAAATTACCAAAATCGTTTCCTGGGC
TGCAAGCTTGGGAGATCGATCAGAAAATGCGGACTATACCTACAATAAGCGTTTGTTACGCCAGATTGAT
CGCCGTGTGCGCTATCTGAGAAAATGTCTGACGGAATTGAAAATCGTCGATTACTCACCGCAGCAGGATG
GCAGCGTATTTTTTGGCGCTTGGGTAGAGATCGAAAATGAGCAAGGGGATGTGAAGCGCTTGCGGATTGT
CGGCCCGGACGAGATCTACGGCGACAGTAAAGACTATATTTCGATCGACTCTCCGATGGCGCGCGCGATG
CTGAAAAAAGCGGTTGATGAGGAGTTCACCGTCAATACGCCAGACGGCCCACGTGAGTGGTTCGTCAATT
CGATTGATTACGTTAAGCCATGAGCGTAGCCCGGCTCACACCGGGCAGATGCATCGCCGGCGTGAAAAAC
GCAGCAGGTAATCATCTACATTTTGCGCCCGTAGCCGCTGTCTGGCCTGCCGCACGGCATCGCCCCCCGC
GCTGTTTTAATAATCGCAATAATATTCACGTTTTCCAGTTTATTGCGATTTCTCATTTTCTCCGCTTCAT
GACGCATTTCTGCGGAGGCTATTTTAGGTAAAACAGTTTCCCATTTGACTGCTTTATTTTGGGATGTTTC
GTCGCTTTTTAATCCCACTTTTTTATTAGGCTTATTCAGACGATCGATATCTGCATTAAACGCTATTGAA
CCAAATTTATTTAACTGTATAGGTTTTTTACAGTTTATTTCAGAGACGGCAGTATCATTTTCATACCGCT
GAATAATGTTTTCTCTGGCCTGATTTTTCTCATCTGGATTAACAGCATCTTCTGAATCAAATATCACGGT
ATCGGCACCGTAGTTAACGGCATGCTGAAAGCGACGGGGTGTATTACCGGGTACGAGGAGATAGCTCTTA
GCGTGTTCCACTCCGATTTTATTCTATTAACTTTTTGATTAAAAATAAATTTATTAAAATGTAACCAATT
AAATACGAATAACAATGATACCCATTTACATTTATGTTAATGATATGCTAACTTTCCGGTCATTATTTTT
CAATCTATCTATCACGACATTTTTATTACGTTTCGGGATGTGTTAACCCGAGTGCTAATAACACCCTTTT
ATACGTTACGGCAATCAATGATTACCTGTTTTATCTGTATGAGGCGTGGTTGTGAATATCAAGGTAGACG
CGGTTAAACGCAGGGGTACACATCAGTTTTCAGATAATTTCTCTCTGATTATTCAAATAAAAGTGCGTCA
AGGCGATTGGTTTGCCGCTGCGCATGCATATCCAGAAATACCGCGACTACCGGATTCAGCACGGTCTGAG
CAATCCCTTCCTCACGGAAGGGGAATAAACCCGCATCGGATCGTGATGTATGGCGATGCTCCTGCCTCAT
CGGCTGCAAAACCGGAGCATCTTTTTCATTCCTCATTTTGAGATGGATAACTTTGTTGATGAACGCCAGG
AAGAACTTCACGCCGTCTACCGGGAAAACGCGTTTTCCTATTCCCTCTACGTTGGCCGTCGCTGTCACAG
TGGCTGTGCTGAGCGGAGTCACGATACCCGTGCAGGCAGCAACGGCGGAACGCGATAATTCCACTATCGT
GGTTGAAGCCAAAGATGCTGAGGCTGCGCAGGGATTGGTGGCGGGCGGCATGTCGGCGCGTGCGTCCAGC
ACCGGGCTACTGGGCAAAAAGGACGTCATGGATACGCCGTTTAACGTCAGTAACATGACGTCGTCGTTTA
TTGAAAACAAACAGGCGCAGACGCTGGGGCAGGTGGTGGCGCATGATGCCTCGGTGCGAATCAGTAGTTC
GCAGGGCGGTCTGCTGGATTCCTACTACATTCGTGGTTTCCCGCTCAACGAAGGCAACCTGAGCGATATC
GCTATGAACGGCGTGTACGGCGTTGCGCCCAACTATCAGTTGATGACCGACTACATTGAACGGGTTGAAG
TGCTAAAAGGGCCGTCGGCGCTGCTGTATGGGCTGTCGCCTAACAGCAGTGTGGGCGGTGTGATTAACGC
TGTCACCAAACGCCCGACCACCGTAGGCAATCTGACCCGCCTGACCACCAGTTGGCAGTCTGATTCTCAG
TTTACGCAACATGCGGATATTTCTCGCGTTTATGCGTTGGACAATAACAATCTGCTCGGCGTGCGTTTTA
ACGGGAATTATGGCTACGGCGACACGGTGTGGGACGGCAGCGACAAACGTACACAGGTCGGCTCGCTTGG
GCTGGATTTCTCGTCAGAACGCTTCCGCGCCACGTTGGATCTCATCACTCAGCACCTGAAAACCCGTGCG
CCGTCTCGTCCTTATTCGTTTGCGGCGGGCGTGACCGTGCCTGACGCGCCGGATGGTAATAACAATATTT
CTCAGCCGTGGGGGTTTTGGCACTCCAAAGATCAGTCGGTGCTGCTGCATACCGAATACGATCTGGCGGA
TAACGTCACCTGGTTTACCGATTTGGGTGGTTCCAGCGCACACGTGAGCCGACTGTCGGAGCAGGTGCCG
CAGGTCACGAATAACAATGGTGATATCCGTTCTGGCGTAGGGAATTACCGCTTTACCACCAGTCGTTACA
ATTTCGCGACCGGCGTTCGTGCGGATGTGGAAACAGGCTCGGTGACGCATAAGCTGTCGGCACAGACCAG
CTACTATCGCGATCGTCAGGCCAGCGCTAGTAGGGCAGGAACAGCGATTGATTCAAATATTTATAATCCA
GTTTATGTGCCAGCACAGGACATTGCCGCGCCGTCGAGCATATACAAACGCTCCTCCACTGCACTGTCGG
GCATCGCGCTGGCGGATACGCTCGGTTTCTGGAACGACGTACTGCAAGTCACGGGCGGTTTACGTTATCA
GCAGATCAACTCGGATAATTTCTCTGCACCGGATGGCGGGACGCGCTCTTCTTATGACAAGAGCGCAATC
ACCCCGATGCTCGGGGTGATTGTTAAACCCTGGCAGCACGTCTCGCTCTATGCCAACTATATCGAAGGGC
TGAGTAAAGGGGATGTGGCACCCATGACGGCGAGTAATGCCGGGCAGGTACTCACGCCGTATAAGAGCAA
ACAGTACGAAGCCGGGGTAAAAATGGACGCGTTGGGGACGATCTCCACGCTGAGCGTCTTCCAGATCACC
AAGCCGAGCGGTGCGCTGGTTAACGGCACGTTTGTTGAAGCCAACGAGCAGCGCAATCGGGGTATCGAGC
TGGATGTGGTCGGTTCACCGCTGGAGGATCTGCGTCTGACGGGCGGCGTGATGCTGTTGGATGCGGAGCT
GACTAAAAGCGTGACGCCGGGTGCGCAGGGCAAACGTGCGCCGGGCACGTCACGTTTTCAGGCGAATGCC
GGAGTGGAGTATGACCTGCCGTTCCTGCGCGATCTAACATTGAACGCCAACGTTACCCATAACGGGAAGC
AGAACGTCAACACCATCAATACCCAGTCTATCCCTTCCTGGACCACCGTCGATTTCGGTGCACGTTACAA
GACGCGCATCTATAACGCACCGACCACGTTCCGCGCAGATGTCCTTAATGCTTTTGACCGCAATTACTGG
TCTGGCGTGACGTCGTTCAGCACGGTATCGCAGGGAACGCCGCGGACGCTGATGCTCTCCGTAGCGGTTG
ATTTCTAAGGAGCCGGGTTATAAGAAACCCCTCATTAAGGAGCTGGTCATGAGCAACCTGTTTAGCTTTG
CTGCAGTGTTTTTCCCGCTGTTACGTGGGATTGTCCCGACGATTTCCCGGCACAGTGGCCGAAGTGAGAC
GGCGTGACACCGTGAAAGCAAAAGGAACTGACGCATGCGCTTGACCGGACAGGTTGCGTTCATCATCCAC
TTTATGTTTGTCGTACAACTGGTGGCGATGGGGGCGATGGAGATGAGCGGGCCGTTTTGGCCGCTGCATC
TGGAAAGCATGTCGTCCGGCGCTGAACTGAGTATCGCGGGGATTGCCGTGTACGTCGGGCCGATGTTGGG
CATTATGCTGACCAGCGCCTTCTGGGGACGGATGGGCGATCGGTTGGGCAACAAGGCCATGATGATCCGC
GCGCTGTTCGGGCTGGCGTTGACTCAGCTTGGGCTGGCGTGGGCAAATGATATCTGGACGATCGTCGTGT
TGCGTTTTATTCAGGGTGCCTGTGCGGGTTATATTGCGCCCGCGCAGGCGTATGGCGTCGCAGTGGTCAG
CCCGTTACAGCGCACGCGGCTGTTTGCCTGGCTTCAGGTCTCCACCAACGTGGGATCGCTGCTGGGGGCG
ATTGTTGGCGGGCTGATTCTCGATTACCTGAACTTCTTCTGGATCAACCTGAGCGCCGCGATCCTGTGTG
CGCTGTGTGGCATCACCGTGGCACTATTTCTGCCGCATGTCGCCCCGATGGTGCCAACGGCACCGTCTGC
GGATGTGCAGGCGAAAGAGGCACCCCGCAAACGGCTCTGGGCGCTGTCTCCGATCCCCGCTCTACTGCTG
ATTTCCGGGCTGTTGCTGACCAGCCGCATGATTCCGCAAACGCCGTTTTCCCTCTACATGGACGGCTTCT
TTCAGGTGGATAAGTGGGTTATCGGCCTGTGCTATGGTTTGCAAGCGACCGGCGTGATTGTCTCCGCGTC
GCTGTGGGCGCGCTATTTTGAAAACCTCTCGCTGCCGCAGACGCTGAGCCGCCTGTGCGTGGTCATGCTG
GCCTGTACCATCGTGACATTGACCGCTGCTACCATGTTGAATATTGCGATTTTTATCCCGCTTTACTTCC
TGTGGGGCGTACTGTTGGGGGCAACAACGCCGGTTCTGATGGCACTGATTTCCCGTGCGGCAGGTGCCGG
ACAACAGGGGTACATACTCGGCGTGGCACAAAGCGTCAGCCAGTTTGCCTCGATTCTTGGCATTTCTTTG
GGCGGATTAGTTCTCTACTCCCCCGGATTACGTTCGCTATTCTTCTGCGTTGGTGCTGCGTATCTGGTGA
CCTTACTGGTTGCTCTGATGCTGCTACGACGTCTGCGGAGGCAAGCGGAAAAACATGGTTCTCTCTCGAC
GAAGGGAAATATCGAAAATGTTAACTAGCTGGAAGCGGCAGCGTTGCCGTTCGTTATTTTTGGGTGCGCT
GTTGATGGTATTTCTGTCACCGCTGGTAGGACAGGCTGCGCAAACCTCAACCGTCGTCAAGGATGTGTTG
GGGCGCGAGGTGAGAGTCAACACGCCAGTGCAGCGCGTGATGCTGGGAGAGGGGCGCCAGCTTTATCTGG
TTGCCATGCTCGACAGAGAAGATCCGGCGAAAAGGATTGTTGCCTGGCGGCGCGATCTGATTCAATCCGA
TCCGGCAACGTGGCACCAGTATCGCGATCGTTTTCCTCAACTGGCGACGATCCCGACGTTTGACGGCACG
GAAAAGGGCACGTTTGACGTAGAGCAAGCGGTGTCGCTGAAGCCGGATGTCATCATTATGAATATTGAGG
CACAGCGGGCGATTGTCGACGCGGGCTATGACCGGATATTGGACAGCGTCGGTATTCCAATCGTCTACGT
TGATTTCCGCTATCACCCGCTGGAAAACACCGCGCCGACCATGCGCTTACTCGGCACGCTGTTTAATCAG
GAAGCGCGTGCGGAAGCCTTTCTCGCATTCCGTGAGGCGCAGCTAAAACGCGTTTCCGACATATTGGCAG
CGAAACACCCGCGTTCTCCGCGCGTGTTCATTGAGCGACTGGGTGGCTACACCGATGAGTGCTGCCTGAC
GTTTGGTCGGGATAACTTCGGTAAGTTCGTGCAGTTGGCTGGTGGCGATAACGTGGCCGCGAAAAACGCG
CCGAATACCTTTATGCAGATGCATCCTGAACAGGTGATTGTGGAAAACCCCGAGATCGTGGTGATCACCA
GCGGCAACTTTGAAGCCTTCGTGCCCGGCGGCCGCTGGATTGGGTTAGGACCGGGGCAGGACAGGGCGGA
AGGGCGCAAGCGGCTTGAATGGTTTCTGGGGCGTCCGGCTTATACCAACAGCATTGCCAAACAGAAGCGT
GCGTTCCATGCTATCTGGCATCAGTTTTACAACGGCCCGTATGATTTCATCGCGATTCAGCAACTGGCAG
AGTGGTTTCACCCAGATTTATTCCGCGATCTCAATGCGGATGACACTTTCCGCCAGCTTCATCAGCAGTT
TTTACCAGTTGACTACCAGCCGGGCTACTTCGTCAGTCTTGCGCCGTAAAGAGGCAGCTCCGATGGTTAC
GTCGGAGCGGCCCGTGCAATTCCTGCATCCCTCTGAAAATGTCGATATATCAAATGTGGAATGCCTGATG
GAGGACATTTGCCGCCACGGTGCCTTTTTATTGGCGGCGGCGTTACTATAATCTTGGTAACCGACAATCT
TTGTTAACCACGACCTGCGTAAAGCACCGATGATTTTATGACTGACGGCACAGGAAATGATTGATTACAC
GAATTTTAATATGCTTTGTAACAATTTTGCCTAGAATGTATACCAGAAACGACTGTCAGTAATTCGTGTG
TTTCTGAACAATAGCAGCGTCGGCGCTATTACGCCTTTGGAGAAAGAGAATGCAAGAAAACTATAAAATT
CTGGTTGTAGATGACGATATGCGTTTGCGTGCGCTGTTAGAACGTTATTTGACCGAACAGGGTTTTCAGG
TACGTAGCGTAGCGAATGCTGAACAGATGGACCGTTTGCTGACCCGAGAATCCTTTCATCTTATGGTGCT
GGACTTGATGCTGCCGGGCGAAGATGGGTTGTCCATCTGCCGTCGTTTGCGCAGCCAGAGCAACCCGATG
CCGATCATTATGGTGACGGCGAAAGGGGAAGAAGTGGATCGTATCGTCGGGCTGGAAATTGGCGCGGACG
ATTATATTCCTAAACCTTTCAACCCGCGTGAACTGCTGGCTCGTATCCGTGCCGTGCTGCGTCGTCAGGC
AAACGAACTGCCGGGTGCGCCATCGCAGGAAGAAGCGATTATCGCGTTTGGCAAGTTCAAGCTGAATCTG
GGTACGCGTGAAATGTTCCGCGATGATGAACCGATGCCGTTAACCAGCGGTGAATTTGCCGTGCTTAAGG
CGCTGGTAAGCCACCCGCGTGAACCGCTGTCTCGCGATAAGTTGATGAACCTGGCGCGTGGTCGTGAATA
CAGCGCGATGGAGCGTTCCATCGACGTACAAATTTCTCGCCTGCGCCGCATGGTGGAAGAGGATCCGGCG
CACCCACGCTACATCCAAACCGTGTGGGGTCTTGGCTACGTATTTGTCCCGGACGGCAGTAAGGCATGAT
GCAATGGCGCTTTTCTCCGCGCAGCTCATTTGCACGGACGTTGCTACTGATTGTCACGTTATTGTTTGTC
AGCTTGGTCACCACCTATCTGGTGGTGCTCAACTTTGCCATTTTGCCGAGTTTGCAGCAGTTCAATAAAG
TGCTGGCATACGAAGTGAGAATGCTGATGACGGATAGTCTGCAACTCGAAGATGGCTCCACGCTTGAGGT
GCCACCTGCGTTCCGGCGTGAGATTTACCGTGAATTGGGTATATCGCTATACACCAATGCCGCGGCGGAG
GAAAGTGGCCTGCGTTGGGCCCAGCACTATAAGTTTCTGAGTGACCAGATGGCGCAACAACTGGGCGGCC
CTACAGATGTGCGGGTCGAAGTCAGCAAGAACACGCCCGTGGTGTGGCTGAAAACCTGGCTGTCACCGGA
TATCTGGGTGCGTGTTCCCCTCACTGAAATTCATCAGGGCGATTTCTCGCCGCTCTTTCGCTATACGCTG
GCGATTATGTTGCTGGTGATTGGCGGTGCATGGCTATTTATTCGGGTGCAAAACCGACCGCTGGTTGAGC
TGGAGCATGCGGCTTTGCAGGTCGGTAAAGGCATTATTCCACCGCCGCTGCGGGAGTACGGTGCGTCTGA
AGTGCGTTCCGTGACGCGCGCCTTTAACCAGATGGCCTCTGGCGTGAAGCTGCTGGCCGATGATCGCACG
CTGCTGATGGCGGGCGTCAGTCATGACCTGCGTACGCCGCTGACGCGCATTCGTCTGGCGACCGAAATGA
TGGGCAAGGAAGATGACTATCTGGCAGAGTCGATCAATAAGGACATTGAAGAGTGTAATGCGATTATTGA
GCAGTTCCTCGACTACCTGCGCACCGGTCAGGAAATGCAGACGGAAGTGGCTGACCTGAACGCGATTATG
GGTGAAGTGGTGGCGTCGGAAAGCGGTTATGAACGTCAGATTGACAGTGAATTTGCTACCGGTGAGCTGC
TGGTGCGCATCAGTTCGCTCTCGATAAAACGTGCGGCGATGAATCTGGTAGTGAATGCAGCGCGTTATGG
TAACGGCTGGATCAAGGTCAGTACCGGACGTGAGTTACAGCGCGTCTGGTTTCAGGTAGAAGATGACGGA
GAAGGTATCGCGACCGATCAATTACAGCATTTGTTCCAGCCGTTTGTGCGCGGTGATAGCGCGCGAACCA
CCAGCGGGACAGGGCTGGGCTTGGCGATTGTGCAGCGTATTATCGATGCGCATAATGGCGTGCTGGATGT
TGGCACAAGCGAACGCGGTGGGCTTTGTGTCCGTGCATATTTGCCGCTGTTATCGGAAGCGTCTGTAGTG
GATAACGGTGCTGCAAACGAGTCATAAGCTTAATGCCGATCGTTTAAGAACCGAGATACACGGAGCGACC
TCGGGGCGAGGTGTTCCTGCGGGAACCTCATCCCCATGTTTCTCCTAAAATGAGGCTTAGGCCACCAGCG
TGAGTCATAACCTCTTCTTAAGTCCTAAAATAGCAAAAGGCGCGGAATCCGCGCCTTTTCTCTGTGTGTT
TCTGGTGAGCGTTTAGCGCTTCGGCCCCGCTTTTACCAGTGCCGCACCTGCTGGCGCATCGGTGTATTTA
TCGAAGTTGGTGATAAAACGCTGTGCCAGATCGTCCGCTTTTTCCTGCCACGCTTCGACACTCGCATAGG
TATCACGCGGATCGAGAATGTCAGGATTGACGCCGGGCAGCGAGGTCGGGATTGCCAAATCGAAGACGGG
TAGCGTCTGCATTTCTGCATCATCAATGCTGCCGTTCAGAATGGCGTCAATAATCCCTCGCGTATCCTTG
ATTGAGATACGCTTGCCGCTGCCGTTCCAGCCGGTATTCACCAGATAGGCCTGTGCGCCTGCCGCCTTCA
TACGTTTCACCAGCACTTCGGCGTACTGCGTTGGGTGTAGCATCAGGAAGGCTGCGCCAAAGCAGGCGGA
GAAGGTTGGTGTCGGCTCCGTCACGCCGCGCTCAGTTCCCGCCAGTTTGGCCGTAAAGCCGGACAGGAAG
TGATACTGCGTCTGATCGGATGTCAGGCGAGAAACGGGTGGCAACACGCCGAAGGCGTCCGCCGTCAGGA
AGATGACTTTGGTGGCATGACCCGCTTTGGAGACCGGCTTAACGATATTATGAATGTGGTAGATCGGGTA
AGAGACGCGGGTGTTCTCAGTTTTGGAACCGTCGTTGAAGTCCACGTTGCCGTCTGCCAGCACCGTAACG
TTTTCCAGCAGCGCATCGCGTTTGATGGCTCCGTAGATATCCGGCTCCGCTTCTTTGGATAGCTTAATGG
TTTTGGCGTAGCAGCCGCCTTCAAAGTTGAAGACACCGTCGTCGTCCCAGCCGTGCTCGTCATCACCAAT
CAGTTGGCGTTTCGGATCGGTGGACAACGTGGTTTTACCTGTACCGGACAGGCCGAAGAAGACCGCCACA
TCAGATTTTTCGCCGACGTTTGCCGAGCAGTGCATCGAGGCGATGCCTTTCAACGGCAGCAGGTAGTTCA
TGATGGAGAACATCCCTTTCTTCATTTCGCCGCCGTACCAGGTGCCGCCAATCAGTTGGATGCGCTCCGT
CAGGTTGAACGCGACGAAGTTCTCAGAGTTCAGCCCCTGTTCCTGCCAGTTCGGGTTGGTGCATTTTGCA
CCGTTCATCACGATGAAATCCGGTTCAAAACCTGCCAGTTCTTCATCGTTTGGGCGGATAAACATGTTTT
TGACGAAATGCGCCTGCCAGGCCACTTCGGTTACGAAACGCACGCTGAGGCGGCTGTCTGGATTAGCACC
GCAGAAAGCATCGATGATGAACAACCGCTTGCCGGATAACTGCGTGGTGACGAGTTCTTTTAGGTGCGTC
CAGGTTTCCTGGCTCAGAGGGTGGTTATCGTTCTTGCCTTTGCCTTGATCGGACCACCACACGGTGTCGC
GGGTAACGTCATCGCGCACGATGTATTTGTCTTTCGGGGAACGGCCAGTAAAGATGCCGGTATCAACGGC
TACTGCACCCAGTTGGGTTTCGATGCCACGTTCATAGCCTTGTAGGGTAGAAGAACGTTCTTCTTTAAAA
AGCAGTTCATAGCTGGGATTGTAGACAATATCGCGGACATCATGGATTCCATAAGCAGCCAGGGCTTGCG
GGGTAATACCGTTGATCTGCATGTTGCTACTCCTCAAGTTATAGTCGTACTACTAAACATTGTAGGGAGT
GAGCTTATTTTAACCGCGATAGCAATCATAAAATTAAATAAATTCATTAATAACTTTGCTTATTCATGGT
GTTTGCAAAATAACCATGGTGGTTTGTAAGCGGGAGAATAAGTAAAATAAAACGGGTACTGACGTACCCG
TTAAAAAGGCTAATGCAACAGATTTCCTGATGAGTCGTGCCGAATGGCGCGGATGTCTAGTGAATTAAAC
AGGTAGTGCGTGCCGCAATAATCGCAGTGCATATCTATTTCACCGTCCTGCTCGATCATCTCATTGATTT
CCTGATCGGACAGCGTCATTAATGCATCTGCGCAACGATCGCGCGAACAGTGACACTGGAATTCGACATT
CTGTGGTTCATACACGGTAACCTCTTCCTGATGGTAAAGGCGGTACAGCACCTCATTGGCAGGTAGGGTA
AACAGCTCCTCGGCTTTGACCGTGGCGGTGAGTTGGGCCAGATGATCAAAATCATTACGGTCGGTATCCT
GCGCGGGCAATACCTGTAGCAGCATGCCTGCGGCGACCGGGTTTCCTTCATGTTGTCCGGTGCGGATAAA
TAGGCGTGTCGGCAACTGTTCGGACTGCTGGAAATAGCTTTCCAGACATTCGGCAACGGTTTCACCTTCT
AAGCCAACAACGCCTTGATAACGTTCGCCGTCGGTCGGCGTAATCGTAATAACCAGATAGCCATTGCCGA
CCATCTCTTTCAGCGTGCTCCCCGGTGCGATATCCCCTTGCAGACGGGCAACGCCGCGCATCTGCTGCTG
GTGGTTACCGTTAATCACTGCCAACTTCAGCGGGCCATCGCCCTGAAGCTGAACGGTAATATCACCGCTG
AATTTTAGCGTGGCCGTCAGCAGGCTGGTGGCAACCAGCATTTCTCCCAGCAGGGTTTTTACCGCAACGG
GGTAGTCGTGGTTGGTCAAAATACGTTGATACGTCTCGTTAACTGTCACCAATTCGCCACGAACGGCATA
ATTTTCAAACAGATAACGATGTAGTTGGTCATGAGCCATAATATTTTCTCGTCGTAGTGCGGCGGCTAGG
AGTGCGGCGATTGCCGAGTCTTCTCTGACGCGTAGCGCGTTAGTCCTGATCGCTGTATTTAAATTTAATC
AGATCGCGTCGCTCTTTTTTATCAGGGCGGCGATCGGGGTGTGGCATCGTCAGCGCATTCATTTTCCGCG
CCTGCGCCACCTTTTCTCGTTTCTCAATGCTTGCTGCCGTTTCCTGATACAGCGCCTGCGCTTCTGTCGC
GCTTCTGCGCTGGCCGCTGACGGCTAAAATGATGACGGTGCGTTCATCATTCCCCTGACGCAGTTTAATC
TCGGCATTCAGCTCGACCTGTTTGCTCGGTTTACCGCGTTGCCCGTTATAGTGCACTTTGCCGCCGTCGA
TCATTTCACGGGCTATGGCTCGGGTTTTATAGAAACGGGCGGCCCAGAGCCATTTGTCCAGACGAACGGC
GTCGTCAGCCTGTTCGGTAGCTTTCGCCATAAATTCTCCTGATTACCCTACTGCCGATCGTTTAAGGATC
GCGTTACCGGGGGGGGACCACGGCGCGAGGCATCCCTACGGGAACCCCATCACCGCGTTTCCCCCTCAGG
CCAACCGCATGCTCCGGTGTTAACGGAGTGACGCAGGGCTGGTAGCAGCGTAAGGTAGTCGTTCATTGAC
GGATGTTGCAGGAATGTCTTCTCCTGCTGGCCAGAATCTGGATTGCGCACGCCTAGACAGTAATGGATGC
CGAACGTTTTCGCAGCATCCAGAATCGGTTCGCTGTCATCCACGAATAACGTTCTGGCGGGGTCAAAGCT
GGTTTGCTGCTGTACGGCCTGCCATAAACGCTGATTCTCTTTCGGATACCCATAAGTATGGGTGGAAAGC
AATAAATCAAGGTGCTGATCCAGCCCTGTATGCTCGATTTTTACCGCCAGACTGTGCGGATGGGCGTTAG
TTAGCAGAATTGTCTCTTTACCGCACTCACGCAGCGCCGCTAAAAACGGCGTGGTGTCGTCGCGCAATCG
GGCACGCGTGCCGATAGCTGTTGTCATCTGATAGATATCCAGATCGAGACGTTCCGTCCAGTAATCGAAA
CAGTACCAGTTTAGCGTGTGCTGAACGGCTTGATACTCTTGTTGGATAAGCTGGTGCGCCTGTTCAAGGC
TGATTCGACGTTTTTCACTGAGCGACTGCGGCACCAGTTGAAGCCAGAAATAGCTGTCAAACGCCAGATC
GAGCAGCGTGCCATCCATATCCAGTATCACGGTGTCGATGTCGTGCCAGTTAACGTGGGGATTCATAACG
ACTCCAGATGTCGCGCCGTGCCATAGGAGTGATGAAGCAGGAGACGCGCAATGCAATAGTGGCAAGAAAC
CGATTCCGCTAGGTTAGCATAATCGTAGAGAGGGCACGATGCTGTCAGCGGGGGAGTTGAGGACGATTAT
CCGAGAATGAATCCGCCATCATATTGAAGCGTAAGCTGTAATAGCGCTGAATATCGGTAACCCGTTTCTG
GCTTCTGCGTATTTTAATACCGGTCAGAACCGCATTAATGATAAACGTCGCGGAAAAGAGCAGCAGCAGC
AGGCAACTGCCGAGATAGCGCCAGACGGTAATGACATCGGGTTCACTGTGTAGGCTGATGTGCTGCGTCC
CGTTGGCATCGGTATTGAGCTGAGTGATAACGCCGGTGGCATTAAACGGCGTATGTAGCAGCATCGCTGA
AAGCCGCTGAAGTTCCTGCCACTGATCTGATGGACGGTATTCATTGAGCGGCATGGGAGGGAGTGGATGG
TTAACGAACTGCCGGCCTTCATCGCTGCGGATCAGGAACCCACCGGGAGGCGGGCTGTTTAGCGACTCTG
CCGCATTATTGATTTCCTGATAGAAGAATTGATCGGTGGAACTGTTGACCAATGATTCGAGTGTTTCTGC
GCTGACGGCAGGCAACACGACATTCATGCCTTTCAACTTGCCGGAATCGGCATCTTTCACCAAGGTATTC
CAGTTTTTGACGTCACTCAGATTCACCAGCGCATTTTTCAGGCGGGAGCAATCGTTTTCCTGTTTACACA
AATCTTGTGTTCTCAGGACGACATCGGCGAAGTTCTTCATCAGAATCAGCCCTGATTTCTGGATGGTGGA
CGCTAACTGAGAATTGACCTGACCTTCTTTATCCGTTTGTGGATGGAGTTGACTGTTGACGGATTTAAGC
AAGGCGGACGTTTTTTCAATCGTCTCGGATTCCGGCAGTGGGAGTGGCGCGGCTTTGTTCCAGTAAATCG
CGGAGCAGTCGAAAGGGCTGAAGGCATAGGACGATGGAGCGGAGACCGGGTGAATGCCTGCTGGCACATA
GCACATGCCATTGCCGCGAACCGCCAGCGTATCGCCAATACGGAGTGGAGCTTTTTCCAGATCGCTGACT
TGCGTTACCTCAATATGTTGTGCGCCTTGAAGCCAGGCAAGGCTGAGTTTTAACGGCAGTTCAAGCTGCA
CGTTAGTGACCAGCAACATCAGGCTGAGCAGTGAACCGGTGGCCAGAAGCAGGTTCCGGCCCCAGCGCTG
TAGCGGAAAATATTTCACTTCATCATGCAGCGAAAGGTGCTCACCTTGACGGATCACCTGTCGGTTGAGA
TAGATATCTACGTCCGTTTTTCGCCCCAAATCCTGTGTGATATAGGGCTGCCAATGAGGCGGGTAGATCA
GATCGATGTTGCCGAGCGAGATATTGCCGAGTGGTCCCTGATTGGATTCGCCAAACAAACCCAAGCCTTG
CGGCGTGCCGTGAAGGCAATGCACATCCTGCAGTTCTTGGGCGGACGGCGATCGGAAAAGCTGCCACAGA
CTCCAGCTTACCAGTAACGTTGCGGTGCCGATCAGCCAGGGAAGTAAGGTGATAGGGCTATTCAGGCTGA
TGAACAGGAGTAGAAAAGACAGGCAGAGCACGGCCGTTTCTTTCAACCCTCTGGAGTGGTGCATGACGTG
TTCTTCACGCGTTTCTTTGCGGATAGTGACCAACTCCGCATGCTCACTGCCTTCCTGGCGGATGGAGGCG
TTTGGCACGGGGATTTCAGCCGGTAGCGGAGCCAGCGGACGCTCGTCGAGGCATTCAGTTAGCGAATGCC
CGTTTAGGGAAATGACCAACGGGATCGAGCGTGTCTTAATCAGTTCGACGGTGTTGTTTTCGGTAATGAA
CTGTTCCCAATTGGGCGGCAGATGAATTTCCTGGGTATCGATATAATAACGCCACTTATTCTGAGCATCG
GTGCTCAGGCCGTAGCGTGTAATGGTATGCGTGATAGGGTACACCCGATTACTTTGCAGAGATCGCGGCA
GTTTTGGTTGTGCATTGGGGATATCAAGCGGCGTGGTTTGTTGACTGTTTTCCTGAGCCAGATAGCGCTC
AATGGCGATCCGTTCATCTTCAGTTAACCGACGGGGAAGCGATTGTGAAACAGGTAAGGGGCGAGCGGAC
AGGAAACGGCGTCGCATACGGTAGCCGACAAGACCTCCGATAACGATCAGACAGGCAAGCAATATCGCCA
ATAGGGTAAATATTGTGCTCATGTCATCTCCATTCCAAAACGCAATGCTCCTTGTTTCCGTCGGAGTTTA
ACAAAATTATACAATCGATGATAACCCGTATGGCGTTGTTTTCTTAGATTAATAACGTAATTATGAATAG
AATTAATCGCATAAGGTGATGATAGTAACAAGCAAAAAATGCCTATTGAATGAGGATAATCCTATTTTTT
TTAAGTTATTGACTTGTGGCGGTGGTTTCTCATACAGGATGTGTCCTGCATGTTGCCCACACGTAAATTC
ATCGTCACGATAGTTGCAGCGAAGGTGACTGTTAACGCACAATGTGAATAGAATCAAAAAAGAATATTTA
CGATCTCTTCTTATTCAACAGCATGTCGTGTTCAGGTTGCGATAAACGCAGCCCCACATGCGCGTTGGGC
TAAGGTGCCGTTCTGGTCGTAATTCTCTGGGGGCATCAATGAGTCATAACCTGAAAAAACCTAAAATCCT
CAAGGTGGAAACGATAGCGCGTTCGCGCTTGTTCAATGTGGAATCCGTCGATCTTGAATTTAGCAACGGG
GTACGCCGGGTTTATGAACGGATGCGCTCAAGCGGTCGGCAGGCGGTGATGGTTGTCCCGATCGTTGATG
ATGAACTCTTGCTGATCCGCGAATACGCTGTCGGCATTGAGGAATACGAACTGGGTTTCCCCAAGGGGCT
GATCGATCCCGGTGAAACGGTCTTTGAAGCGGCGAATCGCGAACTGATGGAAGAAGTTGGTTTCGGGGCG
GAGAAGATGGACCTGCTGGCGACGTTAACCATGGCTCCCTCCTATTTTTCCAGCCAGATGAATATTGTGG
TGGCGCGCGGACTGTACCCGCAGAGTCTGGAAGGTGATGAGCCGGAGCCCCTGCCGCAAGTCCGCTGGCC
GATAGACAACATGATGTCACTGCTGCAAGAGCCCGACTTCCGCGAGGCCCGTAATGTCAGTGCGCTGTTT
CTGGCTCACGACTGGTTGCGCCGTACACCCCGCTAATTTCCTGATTCATCATCGTAGTCAAAACAAGAAG
GCACCGTTTCTGGTGCCTTCTTTGTACTGCGTAACGTCATCGAACGCTGGCTAGAACAGTTCTTCGCTTT
GTCCGTTATCCATCAGCGTGGTGCCGACTTCATGCACTTCGTATTCTTTCGGCTGCGTACCCTCGACGAA
GTATTCGGAACGGCTGTTCCCTCCACCGCTGGACAACTTGCCGCTGCTGCGGTCAATGACCACGCTGACG
ACGCCAGGTGGCGGGGTCAGCGGTTGTTCCGGTACGCCATCCAGTGCGGCCTTCATAAAATCATCCCATG
CAGGCTGGGCCGATTTTGCGCCACCTTCATAGCCGGAGATCTGATCTTTGATGGCCCCAGATGCGCTACT
GGCACCCAGATCGCGGCGATGATCGTCGAAGCCGATCCAGACTGAAGTCACCAGATTCGGGCCATAACCG
GAGAACCAGGCATCTTTGGAACTGTTTGTTGTACCGGTTTTACCGCCGATATCACGACGTTTTAAATCAC
GACCTGCGCGCCAGCCCGTTCCCATCCAACCTGGTTCACCAAAGACGTTGCTGTTCAGCGCGTCTTTAAT
CAGGAATGACAGTGGGGTACTGATAACGTGCGGTGCATAAGGCTGTGCTGCATTTTGCTGTGCGGCCTCT
GGTGTAACAGGCTCCAGTTCTGGCTGCGGCAGACCTAACGGCGGTGCTTCGTTTGACGTGGCCACATCTT
CAACGTTAGTGGTTGCTAGCACCGGAGAACGTGGCGTATCACCGTAGACCAACGGTAGATTACAGGTATC
ACAAACTACTTTCGGTGTCGCGGTAAAGACCGTTCCACTTACTTCGTTCTCTATCTTGCTAATCAGATAG
GGATCGACCAGATAGCCGCCGTTTGCCATGACGGCATAACCACGTACAACCTGTAGCGGCGTAAACGAGG
CCGCACCCAGCGCTAGCGATTCGGTATGGACGATATTCTGCGCCGGGAAACCGAAGCGTTGCAGGTATTC
CGCCGCATAGTCGACGCCCATCGCGCGCATGGCGCGCACCATCACCACGTTTTTAGATTGGCCTAACCCC
TGGCGCAAACGGATCGGACCGTCATAGGTTGCCGGGGAGTTTTTCGGCCGCCAGTCAGATCCTGCACCGG
CATCCCAACGGGTGATGGGTACGTCGTTCAGAATTGTTGCCAGCGTTAAACCTTTGTCCATCGCCGCGGT
GTACAGAAACGGTTTGATGTTGGAACCAATCTGACGTAGCGCCTGTGTTGCACGGTTGAATTTGCTTTGG
TTAAAGTCAAAGCCGCCAACCAGTGCTTCTATTGCGCCATTTTTCGGGTTGAGTGAGACGATAGCAGAGT
TGACGTCCGGCACCTGTGCCAGCCACCAGTCATCGTTCACTTTACGCACCCAAATCTGTTGGCCTGTCTG
CACTACATCCGTTACACGCTTCGGTGTTGGCCCTTGCTGCGTATCAGAACGATAGG
>3 length=59129 depth=1.11x
CGAAACGGATGAATCACATTCAAATCTGAATAATATTCTGCTAACTGAATTATTAGCGCTGGGCGCTCAA
AGCCTTGTAAAAAAGCATCATTGGATAGCTGCGTAAAAATTTTATTGGCTTCAATTTCGATACGGGATGC
GGTGCAAAAACGTGTTTGACCTTTAGAAATATCGATACACCGTATTTCTCCTGCCCAATCGAATAAATCC
CCGAATATTTTCCCGTGCAGACCACACCAATAATGCAGATCGTAAGGCGGCTCTTCAAATTCAATATCGA
GAACGGCCAGTTCGGATAGTTGACGTTCCGCATCGCCAAATTTACTGTCATCGTTGATGCCGAGTTTATT
TATCAGGACATTGCTATCAGGATAGGTATAAGGATCTTGCCCTGAGCCATATTTATCAGGCATAACCACT
CGCCTTATACATGGCTATCAGATTTTTTCTCAGCGCCTCTCTGTCCTGCTTGTCGCTTGGAAGTGGCGTA
TCCTCAACGCTGAATCCTTCAAGACGCATACTGTCCCGATAGTTTTTGAGTTTCACCTGATTGTAGTAAT
CACGCTTTTCTTCCAGCGTCACCATAAGTGGGGATCGCGTTTTGTCTGGCAACGCTTTTGTCGTGATTTT
CCGGTGCTGTTTAAATATCGACAGATCGATATTTTTCAATTTCTCGATCAACCGTTCCCCGTCGCCAAAC
ACGCCCCATGACGAGATAGACAAGGCTTGCCGTTTGCCATTTTTCTCGCGTGATATGTTGATATCCATCG
TTGACTGGAGCGTGTTTAACACGTCCTGTACTTTTCTTTCAGAGATACCCGTAGCGGTGACGATAGATTG
CGTATTAGGAGAATTCTCTTGTACCAGAGCCGCGAGTACCGCCATTTCATAACGCATGGGCTTTCACCTT
TAATCCGCATATATATGCGATAAAGAGTACCACAATTACGACCCAGGCGTATCTTACCTGCATGTGTGAT
GAGTGACTCGTCACCTGTTCACTCACTGTTAACCACTTAACTCACTAAAAATAAAGATAAAAAATGAAAG
GTGAAGAGAGTGAACAGTTTTGTGCAAAATCTTTTTATTTTGGCGTCACGTCCATGCCTCTAATCGTATA
ACCACTTCCCTGCTTTAGCTGACTCAATGATCATCCAGACAGTGAGAGGTTTTAACGCCTTCGGTAGTGG
TTTCTTTTGCCAGATTGGGTACTCATATGCAAAATAATTTCTTCCCTCAAAATTTGAATAATCGATATTA
AAATGTCCGAATACATCGAGAAGGAAATCGTGCGCATCTTCCGGCAGAAACAGATAATCATCCTGCAATG
TCCAGTCTTTAGTGACTTGCTTAATACCGGATTTAAACCAATGAGCCCTAATAGGGTAATGCTCCATGAG
GTATTGAATAACCTCATTTTCAGTATTTTTCTCGCTCATGTCAGTTTTAATGTACTGTAGGGTGAAAATC
GTTTGTCTTTAATTATACACAAGCAGATTAGCCAGGTAAAAAAATGCAGACCGTTTTAAGCCTGTTATAT
ATTGATGTGAACCTGTGCACAGTGTGCGATCACTATTTTGATGATGTTGCCTGTGGTCAGGGGGACATTT
GGGTATATCGCTCAGGCTCGCTCTCCAACACCTATTTCATTGTCGATTTCCATGTTGGAATGACAGAGCA
ATTAGATATTTCCCCCTTTTACATAAAAAGCACCGCCAGGAAGCACGTACTGTGTGATCGAAGAAAATGG
TTATGAACAAAAGGTTGTGTTTAAAAATTAATACTCCTTTATGATCTAACAGCAAGTGGCATTCCGCCCA
CACCTGCGTTGGCAACAGGATGTTGATAAGAAGGGGAACGCCGTCAGCCCCTTTTTCTGTTACTATCGCG
CGTTGGAAAATAGCGATATGTATGTAAATATATCTCGCATTACATCACCGCTCTCAATCACGCTTTCACA
GTGAACTACACGCAGGAGAAATCATGAGCCTTCACCTCTGGCTGGCTTATACAGGGATCATCATCGCCCT
GATTGCCATTCCGGGCCCGTCTGCCTTAATCAGCATGTCGCACGGTTTACGCTACGGCGCGTCACGCGCG
ACAGCAACCGTACTCGGCGGAGTCAGCGCGGCAATGATATTGATGTCCTGTTCAGCATTGGGGTTAGGCG
CCATCCTTGCCGCGTCAACCACCGCATTTATCGCATTAAAAATTATTGGTGCGGTTTATCTCATCTGGTT
AGGCATCGCGTCATGGCGTTCCAAAGATATGACCACAGCGGAGCAGGATGTGCAGGAAACAGGGGCTCCA
GGTTGGTTTCCGCTATACCGCAAAGGCTTTCTCGTTGGGATCAGTAATCCTAAAGATCTGCTGTTTTTCG
CGGCACTGTTCCCCAATTTTATCGATACCAACGCCCCGCACGCCTTACAGCTCATCATTCTGGCGGTAAC
CTGGGCTTTCTTCGATTTCAGCATCATGTTTATCTATGCCTGCACCGGCCGCCGTTTATCGGGCCTGTTT
TCCAATCCACGCCGCATCAAGCTGTTCAACCGCTCAACGGGTGGGATCTTTATTCTGGCAGGCACCACGC
TAGCGGCGTCAACGCGCTAAGCAATATGGCTCCTGCTGCCTCAAAGCCAGCAGGAGCAACGTCGTTACGA
TGCCGTAACGAAATCAGCAATGCCCTTCTCATCCATCCGATAACGAACCCACTCATCCTGCGGCTTCGCA
CCAATACTTTTGTAGAAATCGATCGCAGGTTGGTTCCAGTCCAACACGCTCCATTCTAGCCGTCCGCACT
GTCTTTCCTGCGCGAGACGCGCAATCTGTTTCAGCAGCGCTTTACCCGCTCCCGCATTACGATACGCCTG
CCCAATATAGAGATCTTCCAGATAGATGCCATATTTCCCCAGCCAGGTTGAATAGCTCATGAAGAAAATC
GCATAGCCGACGGGCTTGCCGTCAATCTCACAGATCAGCGTTTCAGCCGTCGCGCCCTCGCCAAATAACG
AGTTCTCAATATCTTCAATCGAGGCTAACACTTCATGGCGCGCCTTCTCATACACGGCCAATTCAATGAT
TAAATCCAAAATCACGCTCGCATCTGATTTCTGCGCAGGGCGGATGACAATATTCATAAAGCGTCTTTTC
TCCGGAGCTAACTTTTCAGTATCAACAATAGCTAAGGCTTACCATGCTACCGGATTAAAAATACTGTATG
AACTGCATTTTCTACAGCGACTGATGAACATCATGTACCTGGATTTACACCGTATCGATTTAAACTTGCT
GGCGGTGTTTCACTGCGTGTACCCACATCAATCCGTCGCCGCTGCGGCAAAAGAACTGGCAATGAGCGCA
TCGGCAGTCAGAACGCGCCTACGGGTCGCTATCACTCTTATAAATAGATCACAAGATAACTTGTCATACA
GATAATACGAAAAAAAGACCACATTAATACATTGATATAAAATGGAAATAGCTCTGCATATCTTCTGGTT
ACGCTGCTTTTATTATCATTTTTTTGTGACCTGTCTAACACATACCAAGAAACGTAACCTTCTTAATAAA
ATCCGCAATAGTTAATCCTCTACTAAGGGGATAACAATAGCCACGAGCCTAGCAAGAAGTTCCTCAATCC
TCTTTTGGAGTTTCCAATGACCAACAATAATAAGCTGAGCGTTGCGGAGAAAATCGGCTTTGGCATGGGC
GATGCCGCCTGTGGCATCGTTTATTCTTCCGTAACCATGTTTCTTACCTACTTTTATACCGATATTTATG
GCATCTCCGCCGCCGCAGTGGGGGTGATGTTTCTAGTAACTCGCGTGCTGGATGCCATCGTTGACCCGCT
GATTGGCCTAGTTGCAGACCGCACCAAGACACGCTGGGGGCACTTTCGCCCGTGGCTGGTCTGGTTTGCC
GTCCCCTACGCCGTGATTGCCGTGTTGGCCTACACCACACCGGAACTGAATGGCACCGGTAAACTGGTTT
ATGCCTACATCACTTACACGTTGCTGATGCTGTTCTACACCTTTATCAACATTCCTTACTGCTCACTCGG
CGGTGTCATCACCAGCGATGAAAAAGACAGAATTTCCGCGCAGTCGTATCGCTTTACCATTTCTTCAATG
GCAGGGCTATTGGTATCGGTCGGCACGCTGTGGCTAGTCGACTGGATTGGCGGCACCAACAAACAATTAG
GCTATCAGGGCACCATGATGATTATGGGTAGTCTGGCTGTTGTGATGCTGTTTTTTTGCTTCTTCACCAC
AAACGAACGCATCAACCCTGCCGTAGATAAAAATCAGAACGTCTGGGACGATGTCAGAAATCTGCTGAGC
AACGATCAGTGGCGCATCGTGGCTATTATTACCTTCTTTTCCAGCATGGCAGGCGTCATGCGCGGCGCGG
CGACGCTGTATTATGCAACCTACCTGATGGTAGGGCCGGAACAAGGCAGCGCAGCCGGAACGGCGATGAA
ATCCGCGTTTATCACCACCAGCGTCGTCGGCACCATTATTGGTGCGATGATGGCGGGTTATTTTGGTAAA
CGCTTCAGCAGCATAAGTCTGTTCAAAAATATCAACCTGTTGCTGGTGTTTGTCGGCATCATCTTATTCA
TGGTGCCGCCACAGTGGCTGGCTGTCGTCTTCCCGCTCTACTTTTTGATCGGCTTTTTCCACCAGATGTA
CCAACCGTTCAAATGGAACATGATGGCCAACGCCGCCGATTACGGCGAGTGGAAAACGGGCCGCCGCATT
ACTGGTCTCTCTTTCTCTGGCAATCTGTTCGCCCTGAAACTGGGTATGGCAATTGCGGGAGCCATCGTCG
GTTTTTCACTCGGCTGGTTCGGCTATGTGGCGGGTTCCCCCACACAAACGCCACTCGCCACAGCGGGTAT
TATCGGCTTACTGAGCATCGGTCCATCACTTTCCTATCTGGTACTTTATTGGCTGGTACGTTTTTACAAG
CTGGACGATAAAACGATGGAAACTATTCAGGCCGATCTGGCGAAACGTCACAACACAGCCGACCGCGCGG
TGGAAAGCGAACTTCCTGTCGATCAGGGCCTGACGCCAAAAGGCGCAGCCTGATCGCGATATCTGCGGGT
AGCGCGCTGCCCGCCCTTTACTATCAGGATGATGACATGAGTACAGCACATTCTCCCTGGAACCCAGATT
TGGGTAACGGACGCTATAAGAATCCGATTTTATGCGCCGATTATTCCGATCCTGACATCGTGCGCGTTGG
CGACGATTTTTACATGGTGTCGTCCAGCTTTAACCACATGCCTGCGTTACCGATCCTGCATTCTCAGGAT
CTAGTGAACTGGACGTTAATCAATCACGTATTCAGCCGGTTCGATCTGCCCGGATATGAACAATTTCAGC
CAGGAAAAGGCGTATGGGCACCCAGCATTCGCTATCATGCCGGAAAATTCTGGGTGTTTTTCAGTACGCC
CGATGAAGGGATCTTTATGTCGCAGGCTGACGATCCCAAAGGCGAATGGAGCGCACCGCATTGTCTCAAG
CAGGCTAAAGGCTGGATCGACCCATGCCCGTTCTGGGATGACGACGGCACCGCCTGGCTAATCCACGCTT
TTGCCTTTAGCCGCAGCGGTAAGAAACACCTGCTGCAACTGTGCCGAATGGCAGAAGATGGTCGAGCTCT
ACTCGATGAAGGAAAGATCGTAGTTGATGGTCGGGCAACACAGCCCACCATCGAAGGGCCGAAGCTGTAT
AAGCGCAACGGCTGGTATTACATTTTCGCACCAGCGGGGGGCGTTCCCACCGGATGGCAAACGGTACTGC
GTGCACGCTCACTGAATGGGCCGTGGCAAAGCAGGATCGTACTGCACCAGGGCACCACATCGGTTAATGG
CCCGCATCAGGGCGGCTGGGTCGAATTAGATAACGGTGAAAGCTGGTTTGTACATTTTCAGGATCGCCAT
GCCTATGGACGAGTCGTCCACCTACAGCCGATGCGCTGGCAGGACGACTGGCCGCTGATCGGTGAACAGC
ATAATGCGCAAGGGTTAGGGCAACCGGTGTTGGAAGCCGCCAAACCTCGCGTAAACGCCTCCGTAAGCAT
GCAACAGCCATTAACCTCCGACGATTTTTCTTCGGCGGTACTAGGGCGGCAATGGCAATGGCAAGCAAAC
CCCGATAAACGCTGGTTAGCGCATACCCAACCGGGACTTAAGCTATTCTGCCAGCCCATGCCTACCCGCG
CGGGTGAAGCTTCATGGTATGACGTACCGAATTTGCTGATGCAAAAATTTCCGGCTGAGGAATTCGAGGC
CACGATGAATCTAACACCTGTTCTGGAACAGGTGGGCGATCGCTGCGGCCTGATTATTTATGGTGAGCGT
TTCGCTTTCCTCGGCGTAGAGAAAAGCGCAGAAGGTCTGGAATTGGTAACCGGATTCGGCTGGATGAGTG
ATGCTCAGCAGTTGGAACAACACCAGAAGACTTTAGCGGTGTTACCTGGACAGCAGAGCATCACTCTGCG
GGTCACCGTGCGGCAAAACGCCATTTGCCAGTTCGCCTGGCTGGGCAATAACGGGGAATATTGTACGTTT
GACGATAGCTTCGCTGCCGGCCCTGGCAAGTGGGTAGGTGCTAAAGTGGGGCTGTACGCACTGACGACGG
CACGAGGAAATAGTGGGAGTCACGCTTGGGTCAACAATGTGAACGTCACCGCTATCGAGCAATAACCCGA
TAGCGGCTATAGGAAAGGTCACGAGTCTGGCTGTCTGCGCTTCGGTGCAGTTTTGGTATTAGCGAGTTTT
AGTATTAAATACCGAGAGCATCGGCAGCCTGCTCACTTTCTGCTTTGGGGAAGTTTGCATAGACCAGCGC
ATCGAGTAACGCAGCGCGATCGATCTCCGGATAAATATCCGAGTTCTGCAAAAGCTGACCGATTTCCTGA
GCCGTCAACTGAGGATAGATGGCGTGTGAAGCAACAGTTATATCGCGGGCGGCGTAACCCAGCTTGCGTA
AAATCACCGCAATCTGCTGGTGTGTTGTCGCATCCTGATACACGGTATAAAGCACATCGGCAATTAATGT
CGACGTCAAAACCGAAATACGGGACACATCCCCCACTCGCCCACCCAGTGCCTGAAGGATGTTCTCGACG
GCCTGTTCTGGCGTTTTTCCCTGCGCCTGTTGTGAAGCCAGTACGGAAACCAATTTATTTTTTATTTCAT
CATTCGCCATCATTCGGTTCCTTCATACGTTTATTACTGATGTTGTTTTAATATAAGCACGCTACCTGTC
ATGACCGTAATGAGCAAACAAAATCATGCATCAGTACTCTTGAATAGGTACAAAAAGACATCAACCCGCT
CTGCGGTGTATAATAACGCCTATCTTTCGGAAACGCGGCTCTTCTTAATCCTAATCACGAAAGAAACATA
CAGAAAGATAGCTTGAAGTATGACGGAGATAAAATACAGTTTGATACAACTCCGCATACATCGTTCCACC
CTCTTTTTTCCTGAAATGCGATAATCCTCCGATAAAAATCGCATTTTCGTTTATGCCCTGTCATTTTCAT
CGCCCGAAAAGACCATGTAAAATAAAGGGCTTAGTGAGCAAGAAGGCTATAAGTCATGATCACCACCGAC
GGTAATAACGCAGTCGCCTCTGTAGCGTGGCGAAGCAATGAAGTCATCGCCATCTACCCCATCACGCCCA
GTTCCAGCATGGCTGAACACGCCGCCGCCTGGTCGAGCGACGGCGGGCTGAATATATGGGGAGACACGCC
ACGCGTTGTTGAAATGCAATCAGAAGGCGGTGCGATCGCTACCGTCCACGGCGCATTGCAGACCGGTACA
CTCGCCACCACGTTTACCTCATCGCAGGGTTTGCTGCTGATGATCCCCACGTTGTATAAGCTGGCCGGCG
AGCTAACCCCGTTCGTACTGCACGTCGCTGCCCGTACAGTTGCGACACATGCACTTTCGATCTTTTGCGA
TCATTCAGACGTCATGGCAGTACGCCAGACAGGCTGTGCCATGCTGTGCGCCAGCAATGTGCAGGAAGCA
CAGGACTTTGCGCTGATTTCGCAAGTCGCCAGTCTGAACAGCCGACTACCGTTTATCCATTTCTTCGACG
GTTTCCGTACCTCACACGAAATTAATAAAATTGAGCCGCTGAGTGATGAGGTGATCCGCCACCTTCTGCC
ACAGCAGGCCATTGATGCACACCGTGAGCGAGCGCTCACACCGGAGCGTCCGGTGATTCGTGGTACGGCA
TCTAATCCAGATACCTTCTTCCAGGCGCGTGAAGCGACTAACCGCTGGTATGACGCAGCTTATGAGCACG
TTGAGCAGGCGATGAACGATTTCGCCGCCGCCACAGGACGCCAGTACCAGCCGTTTGAATACTACGGTCA
CCCGGAAGCGACCAAAGTCGTCATACTGATGGGCTCCGGCGTCGGCACCTGCGAAGAAGTGGTTGATACG
CTGTTGACGCACGGTGAGAAAGTTGGTGTGGTGAAAATTCGCCTGTACCGTCCATTCTCCGCCAAACATC
TGCTGGGCGTCATTCCGCAAACGGCAAAGAGCATTGCAGTACTGGATCGAACTAAAGAGCCGGGTGCGCT
GGCTGAGCCGCTGTATCTCGATGTGATGACCACACTGGCAGAGGCGTTCTCCGCAGGTGAGCGTTCACTT
ATGCCACGTGTGATTGGCGGGCGTTACGGGCTGTCTTCCAAAGAATTTACCCCGCAGTGCATACAGGCCA
TCTTTAATGAGTTAGCACTTGCTAACCCACGCCCTCGCTTCACGGTAGGGATTTATGACGATGTTACCAA
CCTGTCTCTGCCATTATCGGAACAGCACTTTCCAAGCAGTGCGTCGCTCGAAGCCCTGTTCTACGGCTTG
GGTAGTGACGGCACCGTTTCTGCGACCAAGAACGCAATCAAAATCGTCGGTGAAACCACCCCGATGTTTG
TACAGGGCTACTTTGTCTATGATTCGAAGAAAGCCGGTAGCCTGACCGTTTCCCACATGCGTGTTGGTCC
GCATCCGATAAACTCAGCTTATCTGATCGACCAAGCTGATTTTGTTGCCTGCCATCAGTGGCAGTTTATC
GACAAGTACAGCATGATCGAACGGCTAAAGCCTGGCGGCGTTTTCCTGATTAACTCGCCGTATAGCAGCG
ACGATCTGTGGCACCGTTTGCCGCAGGAAGTGCAGGCTGGGCTCAACCAGCGTAATGCTCGTGTATACAG
TATCAACGCCGCCAAAATTGCCCGCGAGTGCCATCTGGGGGCGCGCATTAATACCGTGATGCAGATGGCG
TTCTTCCACCTGTCACAGATTCTGCCAGCGGATGTAGCGGTAGAAAAACTGCGCACTGCCATCGCCAAAA
GCTACGGCAGTAAAGGTCAGGAGTTGGTTGAGCGTAACTGGCAAGCACTGAGCGCCACGCTGGAGGCACT
GGCGGAAGTCCCGCGAGAGGCTGTCAACCCAGACAGCCCGCAACGCCCACCGGTGGTTTCCGATGCCGCG
CCCGATTTCGTCAAGACCGTCACAGCGGCAATGCTGGCTGGGCTAGGCGATACGCTGCCCGTTTCTGCCC
TGCCGCCCGATGGCACCTGGCCGACTGGCACCACCAAGTGGGAAAAACGCAATATCGCGGAAGAAATTCC
GCTGTGGCAGCCACAACTCTGTACGCAGTGTAACCACTGTGTCGCCGCCTGCCCGCACTCAGCTATTCGT
GCCAAAGTCGTCCAGCCCGATGCGATGGAGAATGCGCCAGCTTCTCTGCAATCACTGGATGTAAAAGCAC
GCGATATGCGCGGCCAGAAATACGTGTTGCAGGTCGCCCCAGAAGACTGCACTGGCTGTAACCTGTGTGT
GGAAGTCTGTCCGGCCAAAGACCGCCAGAACCCAGAAATCAAAGCCATCAATATGGAATCCCGTCTGGAT
AATCTGACAGCAGAAAAAGAGAACTTCGATTTCTTCCTGCAATTACCAGAAATCGACAAATCCACGCTGG
AACGTATCGATATCCGTACTTCTCAGCTAATTTCGCCGCTGTTCGAGTACTCAGGTGCCTGTTCAGGCTG
TGGTGAAACGCCGTACATCAAGCTACTGACGCAACTCTATGGCGATCGTCTGCTGGTAGCGAATGCCACG
GGTTGTTCGTCTATTTATGGTGGCAATCTGCCCACCACGCCGTGGACCACCGATGCCAATGGCCGCGGCC
CAGCTTGGGCGAACTCGCTGTTCGAGGATAACGCCGAGTTCGGTCTGGGCTTCCGCCTGAGCGTCGACCA
ACACCGCCTGCGCGCCGTGCGTTTGCTCAAAAAATTAGCACCGCAACTGCCGCAAGATCTGGTGAATGCG
TTACAGGAAGCATCTATCGCGCCCGATCTGCGACGTCAGCAGATTGAACAGTTGCGTGGATTGCTGTCAG
CCATCAATGACACCGATGCCAACGTACTGGCAAGCGAAGCCGACCACTTTGTCGATAAATCTATCTGGCT
CATCGGTGGCGACGGCTGGGCGTATGACATCGGCTACGGCGGCTTGGATCACGTCTTGAGCCTAAGCGAA
AACGTCAACGTGCTGGTACTGGATACGCAGTGTTACTCCAACACCGGCGGCCAGCAGTCCAAAGCCACGC
CGTTGGGGGCAGTGACCAAATTTGGTGAGAAAGGAAAACGCAAAGCGCGTAAGGATTTGGGCATCAACGT
CATGATGTACGGTCACGTATACGTCGCGCAGATCTCGCTGGGTGCGCAGTTGAACCAAACGGTGAAAGCG
ATTCAGGAAGCGGAAGCCTGGCCAGGTCCGTCACTGATTATCGCGTACAGCCCGTGTGAAGAGCACGGCT
ACGATCTGGCATTCAGCCACGATCAGATGCGTCAGTTAACGGCAACCGGCTTCTGGCCGCTCTATCGCTT
CGATCCACGTCGCGCCGAAGAAGGTAAAGCGGCGCTGGTGACGGATTCTCGTCCACCATCAAGCAGCCTG
AGCGAAACGCTGCTGAAAGAGCAACGCTTTCGCCGCTTGAATAGCATGATGCCGGAAGAAACCGCGCAAC
TCTATGAAGAGGCGGAGCTGGATCTGCGCCGCCGTTTTGACTTCCTGACTATGATGGCAGGCAAGGCAGA
GAAAAACCCGCAGGAATAACCTTTCCCCTCCAAACCGGCTTCGGCCGGTTTTTTATTTACCGTTTTTATT
ATCCTTTTTCCTTTGCCATTCCCTTCTCACCTTTCTCTTTTGCACAGACTCATTAATACAATTTGATTTG
CTCCCTCTCCCGATAAACAGAGAGCCGAACAAGGATGAATACCAAAAAATCCGACGCGGATAGCCCAGTT
TGTCAGGCAGGGTAAAGAGGGGCTGACAAGAAGCGAGTTACCTTATACTTTATAGGATTATTCGCTCGTT
ATAGCGTCAAATCGATTTCAACGCAGCAGAGGATGAAACATGAAGGGAAAGTTCGCACCATCGCAGATTG
CACTGCACTGGTTGGTTTTTATGTTGCTCGTTGTAACCTACGCGACAATAGAATTACGTGGATTTGCTGA
ACGAGGTTCGTTGCTACGCACTGTGATGATTGTTACGCATTTTAGCTGTGGCGTAGCCATATTGGTTCTG
ATGCTGGCCCGTCTGCTGTTACGCCATCGCCATACCTCACCCGCCATTACGCCACCGCCGTCCCGTTTGC
AAAGTGCGCTGGGCTCACTCACTCATGCCATCATTTATCTACTGTTTATCACGCTACCGATTTTGGGCGT
TGCTTCACGCTACTATAATGGTCGGGACTGGATGCTTTTTGGTATCGGTATGCCAACGTCAAGCACGCCG
AATTTTGAACTGGCTGAAACGCTGATTGGCTGGCATGAAACGCTGGCACCGCTAGGGTACTGGCTCATTG
CGCTGCATACCGCTGCTGCTCTGTTCCACCACTATGTCATGAAAGACAACACGCTGCTGCGCATGATGCC
CGCCAAGCGTGATTAATCAGGCAACGAAGGAGCAAGAATGAAAGTCGCGCTGGGACAATTCGCCGTTGAC
CGCGAGTGGCAACAAAACGCCACGACAATCGCTGACTTTATGTCGGCAGCACAACAAAACGGTGCCGATC
TGCTGGTGCTGCCTGAAGGTGTGCTCGCTCGCGATATTACCAACCCCAACATGGTGCTCACCGCCGCCCA
ACCGCTTGATGGCCCGTTTGTATCGCAGTTGCTGGAAGCCAGCAAAGGCAGCGACATGACAACCATGCTG
TGCGTGCATATTCCTAATGGCGAAGGAAAAGTCTGGAATACGCTGCTGGCGCTGCGTAACGGTGAAATCA
TCGCCCAATACCGAAAGCTGCATCTGTATGATGCGTTCTCCGTACAGGAATCGGAAAACGTTCTGGCAGG
CGAAACCATTCCGCCATTATTGACCATCGCTGGATTGAACGTCGGGCTGATGACTTGCTATGACATTCGT
TTCCCTGAGCTTGCACGCCGTCTGGTGCTGGACGGCGCAGACGTACTCGTTCTCCCTTCCGCCTGGATTA
AGGGACCGCTGAAAGAAGCGCACTGGGAGTTACTGGTACGCGCACGAGCACTGGAAAACACCACCTACCT
CGTCGCCGTTGGCGAATGTGGCGTCAAGAATATCGGCAACAGCATGGTCGTTGATCCTTTAGGCGTCGTC
GTCGTTCAGGCACCGGAAACTCCGGCGCTCGTCTATGCCGACATTCAGCCAGAACGGCTGGCGCACGCCC
GTCAGGTTCTTCCGGTACTCGCTAATCGACGTTTTACAAAACCTATGCTGGAAGGGGAACGCTGAGTTGG
CGATATACTAGATAAACCTGTGCTCTTATTGACACGTCAAAAAGTGTGATTAGTTACACATGTTGTTTCC
CTCAAAGGCCATTCTGCACATATAATGCGCATCCGGTCGTTATCGACCCTAGCAGCCCGGCCTCCCTATT
CGGAGGCGCATTTATCACTCAAATAAAGAAATGAAAATGAGTATTCGCGCGATCTTTACTTTAGTTCTTG
CAGCCGCCGCATTCAGCCAGGCCGCTTTTGCCGTTGTTTATCCTCTGCCTGCGGCTAACAGCCGACTAAT
AGGCGAGAATCTGGAAATCACCGTACCGGAAGATAGCACGCTGCCGTTGGAGCATTTTGCAGCACAGTTT
CAAATGGGGCTGAGCAACATCATGGAAGCCAACCCGGATGCGGACGTCTACTTGCCCGTTCCCGGCAGCA
AAATGGTGATCCCTCATCAGTTAATTCTGCCAGACGCACCGCGTGAAGGCATTGTTATTAACAGCGCAGA
AATGCGTCTGTACTATTATCCAAAAGGCTCCAAGACCGTGGTGGTGCTACCGATCGGTATTGGTGAGTTG
GGTAAAGATACACCGATTAACTGGACAACCTCCGTTCAGCGCAAGAAAGCGGGCCCAACCTGGACACCAA
CCGCGAAGATGCATGCAGAATATGCGGCACGCGGTGAAACGCTGAAAGCCGTGTTCCCAGCAGGTCCGGA
TAACCCGATGGGGCTGTACGCACTGTACATCGGTAACCTGTACGCAATCCACGGCACCAACGCCAATTTT
GGTATTGGCCTGCGTGTCAGCCACGGCTGTGTTCGTCTGCGTGCTGATGATATTAAATATCTGTTCAACA
ACGTTCCGGTCGGTACACGCGTTCAGTTCATCAATGAACCAGTGAAAGCCACCGTTGAGCCAGATGGTTC
ACGCTATGTCGAAGTTCACAATCCGCTGTCTCGCACGGTAGAAGAATTCCATTCTGATTCTCCGGCACCG
ATCAGCATGACGCCAAAAGTGAGCAAGGTTCTGGCCGATGCCAGCGTGAACACCAGCGAAGTGGATCAGG
CAATCCAGAGACGCTCTGGCATGCCGACCAAAATCAATGGCTTGATCGAAGAAGTCACGCCAGCGATCCC
GGTTGAATCGGTTGCTGCGCCAGTCACTCCAGAAGCACAGCCGCAACACAGTCTCAACGCGGAACAAAAC
GCTGCCCCTGCTGAGTCACAAACGACGGCTGAGGCCAACGCCAACCGTTCGTAATCGCCATGATGCGTTG
GAAACCGACTTAGGTTTCCAACGCTTTTCTCAAACGCCCTACCGTTTAATCTTTCTGTGAAGCTTCCAGC
GCTTGCGCCACATCTGCGATGATGTCGTCAATGTGCTCAATACCCACTGAAATTCTAACCAGATCTTCAC
TCACTCCCGCCTTCGCCAACTCTTCCGCATTCAATTGCCGATGCGTGGTACTTGCTGGATGGCACGCAAG
CGATTTGGCATCACCAATATTGACCAGTCGTAAAATCATCTGCAGTGCATCAATAAAATGACCACCCGAT
GCTTTACCGCCTTTGATGCCAAAGCTGATAATCCCAGATGCTTTACCTGAGGTAATTTTGTCGCAGTTCG
CTTTGTATGGGCTATCCGGCAACGCACCATAATTCACCCACGTCACCAGCGGATGCTGATTCAGGTAACT
AGCCAGCGTCTCCGCATTGCTGCAATGGCGTTCGATACGCAGGCTGAGGGTTTCCAGCCCCTGCAACAAC
AAGAACGTGCTATGAGGGGAAAGTGCCGCGCCAGTATTGCGCAGCGGCACCACGCGGCAGCGCCCAATAT
AGGCCGCCGGACCGAAGGCTTCGGTATACACCACACCGTGGTAAGAAGGATCGGGCTCGTTCAGCAACGG
GAAACGCGCTTTATTCGCAACCCAGTCAAACTTGCCAGAATCGATAATCGCACCGCCGATCGTGGTGCCA
TGACCGCCAATATACTTAGTCAGCGAGTGGACGACGATATCTGCACCGTGCTCAAAAGGCCGGCACAACA
CGGGTGTCGCCACGGTGTTATCAACAATAACCGGGACACCGTGGCGGTGAGCAATCTCCGCGATTTTGGC
AATATCCACGATATTTCCCGCCGGATTCCCAATCGATTCACAGAAAACCGCGCGAGTGCGCTCGTCAATC
AGCGATTCCAGCGTCGTAAAATCATCGAAAGAGGCCATCCGTACCTCAACCCCCTGACGCGGCAATGTGT
GAGCAAACAGGTTATAGGTGCCGCCATACAACTGGCTGGTGCTGACGATATTGTCCCCAACCTGCGTGAG
TGCCTGAAGCGAATAGCTAATTGCCGCCATGCCGGACGACAGCACCAGCGCACCGACCCCGCCTTCAATG
GCCGCCAGTCGCTGTTCCAGCACCGCATTTGTCGGGTTCATGATACGGCTATAGATATTGCCTGCCACCT
TCAGATCAAATAGATCGGCACCGTGTTGCGTGTCGTCAAAGGTGTAAGAGGTTGTCTGATAAATCGGCAC
AGCGGCAGACTTCGTTGTCGCTTCAGATTCATAACCATGATGTAGCGCGAGGGATTCCAGTTTCATCTTA
CGGACCTTTTGTTGATCGTTGGAGTGAGGAAAATATTGAGACAAAATAGCAGACTATAATCGGGAAAAGC
ACTTGATGATGTAGAAGAAATGGAGATAAGTTAGTAAAAACAAGACTAAATTTCAGCGTTACATTATTAC
GCCGGAACCCCCTCGCAAAACCACACGCTACTGCTGTACCGAACCGGAAAAAGCGATAAAATTTGTGCAG
AGGAAAAAATGTGCGCATCGTAACCTATCTACTCGTATCGTATTGCACCGTCTGCAAATCACAGCTACTT
TTAACGTCATGGATCTCCCCACCCGAAAGCGCAATAAATGACTGATAAAATAAAAAATATCGCCACCTGC
GAATTGCCTGCCAGCATCCAATTCCCCCGCTACGATCGTCGGACGCTAAAGCCGCGTATCGTCCATATCG
GTTTTGGCGCTTTTCATCGCGCTCATCAGGCGCTGCTCACCGATCGCGTTCTGAATAAGATGGGAGGAGA
CTGGGGGATTTGTGAGGTCGTGTTATTCAGCGACGGCACCATGATCAATGCATTGCGCCAGCAGGATCAC
CTGTTTACCGTGCTGGAAAAAGCCGCAACGGGCAATCAACCGATTGTCGTCGGTGCCGTGTGTGAATCGC
TACATGCCAGAATAGAAGGCATTGATGCCATTATTGAGAAACTTGCCGCACCAGAAACCGCCATCGTCTC
CCTGACAATTACCGAAAAAGGCTATTGCATGGACGGTTCGAGCGGCAAATTGGATCGTACCAATAAACTG
ATTCAACAGGATCTCGCCAATCCGCGTCGTCCCGCCTCCGTACCAGGATTGCTGGCGGAAGCGCTGCGCT
TACGCCACGAACGCGGGATTGCGCCATTCACCGTTCTTTCCTGCGATAACGTGCCAGAGAATGGTAAAAC
GGCCAAAGCTGCCGTACTGGAATCTGCAAGAATCAACGATCAGAGCCTGATCGAGTGGATCAAGATTAAT
GTTTCCTTCCCAAATACGATGGTGGACCGCATTGTTCCTGCGGCAACACCCGAAGCGTTGCAGGAAATTG
CAGACCACCTCGGTGTTACCGATCCCTGTGCAATAGCCTGTGAGCCCTTTATTCAATGGGTGATCGAAGA
TCATTTCACCGCAGGACGTCCAGAATGGGAAAAAGCGGGCGTACAGCTAGTACATGATGTCCTGCCGTTT
GAAGAAATGAAACTGCGTATGTTGAACGGCAGCCACTCATTTTTAGCCTATCTTGGCTATCTCGCCGGGT
ATAATCACGTCAGCGATTGTATGAACGACGAGAACTACCGTCGGGCGGTGTCTCATCTCATGTTATTGGA
GCAGGCACCAACGCTCAGCGTGGTGGATATCGATCTGAAAGACTACGCTGTCCAGTTGCTTGCTCGTTTT
TCCAACCCAGCGCTCAAACATCGGACTTGGCAAATTGCAATGGACGGTTCACAGAAGCTGCCTCAACGCA
TGTTGGAATCGCTACGTTGGCATCTGCGCAATGGAGGAGACTATCGTGCTCTGGCATTGGGGATCGCGGG
TTGGATGCGCTATGTCAGCGGAAAAGATGATGCGGGCAACTCGATCGAAATTCGCGATCCGTTGGCTGAC
AAGTTTGAGCACATCGTTTCGGAAACCTCAGATAGTGCCGAGCGGGTCAGTGCGTTTCTCAATATTCGTT
CTATTTTCGGCGAAGACCTGCCAGTCAACCACGATGTATTCAATGCTATCGCACAGGCTTATCTGAAGCT
GCGCGATCACGGCGCAAAGAACACCGTGGCCGCACTGATACACGACGTTCAATAATAATAAACCCAAGCA
ACGCAAGGTAAATCGCACTTTGGATGCCCAGCCCCAGAGTGCGGCTTTTGCCTTTTGTTTCATCCAGCCA
CGGCAGCGCTGACCAACTCATTCCCCCTCCAATAACCGCGATCGCCAACATCGCTACGGCTATCAGCCAG
ACGAGCTTATCCAGTAGCGAGTTGGGAAACAAAATTTGCAATGCGGAAACCACAAGAAACAACGTGCCGC
AGCGTAATACCCCGACCAAGATACCCGCGCGATCTCTCAGCCCACGCGGGGCCGAAGAAGGTAACCAAGC
CTGAAAAGCAAACAACCCAACTACAGCAATAAAAATCACATAAATAATGGCGTAGACCAGCAAATGACTC
ACGTTACAACTCCTGATGAGGGAATACGATAAAGCACACGGCTCGGGATGATGACGACATTTTCTCTATA
AGGTCAATGCGTTATTACACACTATGCTATCGATTTGTCGGGCAGGGCTCAATATTTCCTCGTCACCCGT
TTGCATACATACCACCTCATCGTAATAAATCTACACATTTTGTAAATTTAGAACACAAAATAAAAATCAA
AAAAAAATAAAAAGCAAATTAAAATATCTAATTTCATGATCAACCTGACAGATCGTCATTAAAAGCACTC
GAAAGCGTGATCGTCAGTTTACTTTCTTTTCAATAGAGCAAATCATAAAGAAATGATAGTTCAATTGAAC
TGAAATATTGTTTCATATTTGTAATTAGGCTGATCATGAATAAACCAATCTCTTTTAAACACACCTTCTG
CTACGGCAGTGCAAACCTGCTTGGCAGTGGCGCGCTCGCTATCAGCGGCGCATGGCTGATGTACTTTTAC
ACCACGTTTTGTGGATTAACATTGGTTCAAGCTGCTGCTATTTTCTCCGTTGCCAGCATCATTGATGCTA
TCAGTAACCCGATCATGGGGTACATCAGCGATAACTTCTACAACACCCGTATTGGTCGCCGATTTGGACG
CCGACGCTTCTTTATTTTGCTGGGTGCCCCTTTGGTTCTGGTCTACCCCATGCTGTGGGTTGAAGGCTTT
GGCTTCTGGTACTATCTGGCGACATACGTGCTGTTCGAGCTGATTTATACCTCGATCATGGTGCCGTATG
AAACGCTGGCTACCGAAATGACCTCCGACTTTAAATTGCGCTCTAAGCTGACAGGTTCTAAAGCCATTTT
CGGTAAAATCGCCAATTTTCTGGCAGCATTCATTCCAGGACAGTTTATTGCCGTCTACGGTAAAGACTCT
GCGACCCCCTTCTTCTACACCGGTCTGGTCTATGGTGCCATTATGTGTACGGCGATGATCTCACTGTATA
TGACATCCTGGGAGCGTCCGGTAAACGAAATCGTCCGTGAAAGTACGTCCAGCCTGTGGCAAGCCATGAA
AAAGCTGAGCGTAGATATGGCCTCCACCTTCCGCCTGCGTATTTTCCGCAAGCATCTGGGGATGTACCTG
TTTGGCTTCGGCGCTGAATGGCTTTTCGCTTCCGCATTTACCTACTTCATCGTCTTTGGCCTGAAACAGA
ATACGGCGTTGGTGTCACACCTCAACAGTTTCAGCTCGGTCATGCAGCTCATATCTACCGCAGCCTTCAT
CGGTATTTGCGTGAAAATGGGCTTTGCACGGCCGTTCCGTCTGGCACTGATGGTGGTGATTGTCAGCGTA
TTGGCCTATGCCGCGCTCTATTTTGCGAACTGGTCAGAAGACATGACCATCTTCGTCCTGTTTGCCATTA
CCGCTGTATTTGGCTTGAGCACTGGTGGTATCTACTACATTCCCTGGACGGTTTATACCTTCCTGGCCGA
TGTGGATGAAGTCCTGACCGGACGTCGCCGCGAGGGTATTTACGCAGGTGCAATGACGTTTGCTGGCAAA
ATGGTACGTTCCGTTATTGTCTTCGCAATGGGCTGGACGCTGAGCCAATTCGGCTTTGTCTCTGGGCAAT
CTGTACAGCCGGAATCTGCCGTACAGGCGATTGTTGGCGTGTTCTCACTGGGCGTTATCGCTCTGGCGCT
GGTGGCAATTTACTACACGACGCAGATGAAGCTGGATCGTAAGAACCACGGCATTCTGCTAGAAGAGATT
GCGCGTATCAAAGCGGGTGGAGCCATTAGCGATATACCGCCTCATGCTCGTGCTGTTGCGGAAGAGTTGA
CGGGTTGGGAATATGAGAAGTGCTGGGGTAACAACCCGTTAGGTGTTCAGTCAGAAGAAACAAAACCACA
GGTTGCGACGGCACAGCATTAATTGAAACCCGTCATCGATTGAAAACAGGCGGTCATTAAAAACCGCCAT
CAGTTAAAAACCATTATCACTTAAAAACAATCAGCCCAATCTTGTATTGGGCTGATTCATTTTGTTTTTT
TGATTAGCTAAGTGAGCCAGACATCGCAGGCGATCGTGTCAATCACCTGCCGAAATGCAGGGTTAAATCA
GCGCAGCTTCTTTCAATTCACTTTTCAGGTAGGCGTAGTATATCGGGGCGGCAATTACACCAGACAAGCC
GAATGCCGCTTCAAACACCAACATCGCCAATAGGATTTCCCACGCGTGTGCTTTGATCCTCGTCCCGACA
ATTTGTGCATTCAGGAAATACTCAAACTTGTGAATCAGCATCAAATACACCAGTGCAACCAACGCGATCG
GCAACGAAAGGGATAAACCAGACAGAAAAACGATCGAGTTGGAAATCAGGTTACCGATAACCGGTAGCAA
GCCAAAAACAAAGGTGAGCACTACCAGCGTTTTGGCAAACGGTAGATGAACACCAAACAGCGGCAGAGCA
CCAAGAATAAAAATAGCAGACAGCACCGTGTTAACCGCAGAAATTTTCACCTGGGCAAAAACAATATTGC
GAAACGATGCCGACAGCAGAGAAACCCGACGTAGCAATTCCGCTTTTAGTAACGGTTTTTCCGTGTCCTG
ATCGACGTTATAAAGTGAGACAATCGCCCCAAGAACCATACCAATAAGCATTGTCACAAATCCATGCAGG
AAGCTTTTCCCCATGTTCTGCAACATCACAATGTGCGCCTGAACCCATTGCAGCAACTCATGCTGAAGCT
CTTCGATACTGACAGGCAAATATCCCGGTAAGTAGTGAACAATCTGCTGCTGGATATCATTGAGGATATA
GCCAATACGCACATTGAACGCAGCGGTATCCTTCATTTCCTGCATCAACAAGCCAACCAGACTGCCGAAC
AATAGGCTTAACAGGCTGACCACCAGCGTGCTGATTACTGCAACCACAATCCAGCGGGCACGTTTACCGC
TGATGACCCGTTGAAAATAGGGGGTCAGCAAATTGACTATTTCATACACCAAAAAGCCGGCAATAAAGCA
GGCCAGCAAGCGTAAAGGCAGCAATATAAACAGGCCACCCATAATAAAGAAAAAGCTCAGCAGGCGAGCT
TGTTTCAGGTTCAGTAACTGCATGATGACATCCCGTATGAAGAGGCAACGCCGAGAATACCCTTTGTGGA
GTATGCTACGCCTTTTTCGGCATCAACAGATTGATATATATGCGCTAGATTTATGTCTATTCTGCGAGTG
ATAACCAACCAGATATACCCGTCATACTTCAAGCTGCATGTGCGTTGGCTTCGTCCAGTCACCCAAATCA
CTTACTTGAGTAAGCTCATCGGGACTCCTTCCCTTGCCGCCTTCCTGTAACTCGAATTATTTAGGGCATA
ACAAACGAAGAGTATTTTTGGTGTTTTATCGGTGAAATACCAGCAGTGTTTTAGCTCGGACGGATATCAA
TCCACCAGGAAAAACACGTTGTCACCTTCACGGGTAGCGTCCGTGCCACTGCATCAAGTAAGCGATCGGT
CTCTTGTCGCGGAAAAACGCCCGAAATCCGTAGATTCGCAACAGCAGAATCTACATGAAATATCGGTCAA
TAAAATACGTATTTCGTCGTGGTATATCCCTGCCAGGCCGACTTTTGTGGCGCAGATCACTCAAGACATC
CGCCTTTCCACTTAGAAGTGGAAAATTCCTCGCTACAAACTCTTAACGTCAAACGTTAGCTTTATACCGA
GGCCATTAATGGGGTAAGACGAGTGAATAACGGAGCGGTAATGAACGACGTTGGAGATCGGGCGGAGCAA
ACAGCAACCCTTGCCGAGCGTATGCTGGCGCAAATTTACACGTTGCTAAACCACCACGACATCACACCGA
ACGCAGTACAGCAACAGATGCTAACTTCTCACGTCCGCGCGATGGCTCACCGGTCCGTGACCGGCGAACC
GCTGCCGGATGTGGACGCCAGCCTGTTTGACGAAATTTCGCCAGAGTCGATGGGTCTTGCCCACGATGTG
GTGGAGGAATTTGGCAACCTCCCAGAGGAAGAGGCCTGGCTGCTGTCAGTCCACTTTGAAGTAGCAAAAA
ATAACCTATAAGGAACGGAAGATGGAACAGATTACTGTCGTCATTGGCGATCGTTTAGGTAAAGGCCAGA
AAGTGGCAGCAGGTGTTGAAAAAGCAGGAGGCCGCGCGGTTGTCGTACCCGGCGTCGCAGCGGATATGAA
GCTGGGTGATGTGATGAAAGCGGAAAACGCAACCTTCGGTATTTCATTTTGTGGTAGTGGCGGCGCAGGT
GCCATCACTGCGCAGAATAAATACGGCTACAAAGCCAAATACGGCATGCGCTCTGTTGAGGAGGGTGTCA
CCGCCATCAACGAAGGCTGCAACGTACTAGGATTCGGTTTTATGGATAAAGAAGAATTAGGCGAACGTCT
GGTACTGGCGTGGCAAAAAAAGTACGGCGTATAACCATGAAAGAACAATTCACCACCACTGTCAGGGTTA
AAGGAAAAGGTGATGAGAAAGCACGCGCCTTCGCCGATGCACTGAACCATGTTCAAACCGCGGTGATGAA
GGCATCACCGCATATTTTACTGCGTATTGAGCCACAGGAAGTGCAGGTTGTTCATGCGCACGAAACGGCG
CGTAAAGAGGCGTTTTTGTTCCTCTTTCTGCGTCGAGAAAGACGCACGTACAGCGTGGAGCTGGACGTTA
CCGTCAACGTGACCGCCATCAATCTCGATAAAGTGGATTTTGTCACGGCATAACTCAACGCATATCCAGT
TTTTCGCCCCGCAGGGCGGCGGATTGACAAGATAGAAGAGGGCTGACTGATGTTCTTAATCATACTAATA
AAATCGCTCATCATTGGCGGCCTAGTTGGCGTCGGCGTTGGCGCAGGGGCTGCACGCATGTTTCATGCGC
CTACCACTCAGGGGATGGGCGCATTTCGTACACTGGGCGAACTAAACTCTTGTGAAGGGGATCCGGCGTC
ACATTTCTCCTTTGGGCTGGGCTTCTTTTTTAACGCCTGGGCATCCTCCGTTGCGGCAGGGTCTTTCACT
CAGGATGTTGACCACCGCATTATCCCAAACTGGGGCGCGGCAGCGTTGATGGTGAAAAACCGCAATGTTG
GCGAAACCCTACACGATCCCAAAAAGATGGCCATTGCTTGCGGTCTGATTGGCATGATCGTGGTGACTTT
CCTTAATTTGACTGCCTCTTCCGTACCCGCAGCACTACAGGTGACCGCCGTTAAAGTGCTGGTTCCCGCA
GCCAATCTACTAGTGAACATCGTGATGCCGGTGATCTTCTGGCTAGCTGCAATTGACGCAGGCAAAAAGT
CCGGCTTCTGGGCCACAGTTTTCGGCGGCTCAGCACAACTGATTATGGGTAACGCCGTACCGGGATTGGT
TCTGGGTATTTTGATTGGTAAAGGTGTGGAAGAGAGCGGCTGGAACCGCGTTACCAAAGTGATGATGACA
GCAATTGTTGCGCTGTTCGTGCTGAGCGCCTTCTTCCGCGGTTTCGATCTGAAAGTGATCGCATCCTTCA
ACCTGAGCGCGCCAAACTGGCTGGAGCTCATCCACAATTCGCTCAGCGGTAAATAAGGAAAGACGATGGA
ACAGAATAAAGGCTTTTGGTACGCCGACTGGTCATTCCCGATTTTCGTCGGCCTGCTCTCTTCCGGCGTT
TTCGCCGGGACACATATGTATTACCTGTACGGCATTGGCGCGTTTAATGAAGTCGCGTTCGTATCAATGC
TGCGTGCCGGGATGGATACCGGTGTCTACGGTGCGGTAGCGGCATTCGGTGCCAGTTTCCTGTTCGCCCG
TATTATCGAGGGTTCACTGGTGGGGATCCTTGATATCGGCGGCGCAATCCAGACCGGTGTGGGTCTCGGC
GTTCCGGCACTATTACTCGGTGCAGGTTTTGTGTTCCCGGTTGCGAACTTTGTTGCTTCTCTGGCGACGG
GTCTGGTGATCGGTTTGGCGATTGGCTACCTGATTATTCTGGCTCGTAAATTTACTATCAACCAAAGCGA
CTCTACCTACGGTGCAGATGTGATGATGGGCGCGGGTAACGCCTCTGGTCGCTTCCTTGGCCCGTTGATT
ATTCTCAGCGCGATGACAGCTTCAATTCCAATCGGCATCGGTTCTTTAGTAGGCGCACTGCTGTTCTATC
TCTGGCAAAAGCCGATCACCGGAGGCGCGATCTTGGGGGCGATGCTGCTGGGCTCCCTCTTCCCAATCGC
CCTCTGACACACACGGGCACTGAGGTGCCCGTTACTACTGGAGATATGTATGTTTGATTTACTCCTGCGC
CGGGCGCGTCTGGCTGACGACACAGTAACGGATATTGCCATCAAGTCAGGGAAAATCGCCGCATTGGGGG
AGATCCACGGCGCGGCACTCAAAACCATCAACCTACACGCAGCGCACTACGTGAGTGCCGGCTGGATCGA
TTCCCATGTGCACTGCTACCCGCACTCCCCAATCTACCACGACCAGCCAGACAGTGTGGGGATCGCCACT
GGCGTAACCACCGTCATTGATGCTGGCAGCACCGGCGCTGATGACGTAGATGATTTTTATACGATTACTC
GCCAGGCAGTAACCGAGGTATACGCGCTGCTGAATATCTCTCGCGTAGGGCTTATCGCGCAGAATGAACT
GGCCGATATGGCCAATATTGATGCCGAGGCCGTGCGCGATGCAGTGAAGCGTCACCCCCATTTTATCGTC
GGTTTGAAAGCGCGGATGAGCAGTAGCGTGGTCGGCGAGAACGGTATCGCACCTCTGGAGCGCGCGAAGG
CAATTCAGAAAGCAAACGGCGAACTACCATTAATGGTACACATTGGTAACAACCCGCCGCACCTTGATGA
AATTGCCGATCTGCTGACCACAGGGGACATCATTACCCACTGCTATAACGGCAAACCGAATCGTATTCTC
ACCCCTAGCGGTGAGCTGCGAGCATCGGTGGCGCGTGCGATTGCGCGCGGTGTACGGCTGGATGTCGGAC
ATGGCAGCGCCAGTTTCAGCTTTGCCGTGGCGCAGCAGGCGATAGCTTTGGGGATTTTGCCACAAACCAT
CAGTTCCGATATCTACTGTCGCAATCGCATCGACGGCCCGGTGCGAACGCTTGCAAACGTAATGTCCAAA
TTCCTCGCCATTGGTCTATCACTGCCACAGGTCATTGCCTGTGTGACTGGCAATGCCGCCGCCGCCCTGC
ATCTGGAGTGTAAAGGTCAGCTTATCGCTGGTTATGACGCCGACCTGACGATCTTCGATCTACGCAAACA
ACCAATACGATTTACCGACGCGGAAAACGACAGTTTGCAGGCTGACCAGTTACTTACGCCATTGGCTGCC
ATTCGTATGGGAAAAATCTATCTGACCGAACAAGGGAGTGCAGAACATGCCTTCGATTTATGAAAAGTAT
CAGTTAAAACGCGTCATCAATGCCTCGGGACGCATGACCGTACTCGGTGTTTCCACGCCACGTCCAGACG
TGGTGGATGCGGTATTAAGTGGCATGAACCACTACTTCGAAATGAAAGATCTGGTGAACAAAACCGGTGA
ATACATCGCCAGGCTGTTAGAGGTTGAAGGCGCAACCGTGGTGTCATGCGCATCGGCAGGAATTGCCCAA
TCTGTTGCGGCAGTGCTGGTACGCGACAGCGACTGGCTGCTGGAAAACCTGCACAGCACAGTGATAGATA
ACAACGAAATCGTACTACCACGCGGCCATAACGTTAACTTCGGGGCACCAGTCAGCACCATGGTTACGCT
GGGCGGAGGAAAAGTCGTGGAAGCGGGCTACGCCAACGAGTGCTCAGCAGACCAACTGGCGGCGGCAATT
TCATCACGCACAGCGGCAATCCTCTACATTAAATCCCACCACTGTGTACAAAAGAGCATGCTCAGCGTTG
AACAGGCCGCTGCGGTGGCGCGCAAACACAACTTACCGCTGATTGTCGATGCGGCAGCGGAAGAAGATTT
ACAGTGCTACTACCGTGCTGGAGCCGACCTGGTTATTTACAGCGGTGCGAAGGCGATTGAAGGACCAACC
AGCGGGCTGGTGATCGGTAAAACACAGTATGTGGAGTGGGTAAAACGCCAGACGGCAGGTATTGGCCGCG
CGATGAAGGTAGGCAAAGAAGGCATCCTCGGCCTGACTTGCGCCATCGAGCACTACCTCAGCACAAGTAA
AGAGAGTGGCGCGGAAATGGTCGCCAAAATGACGCCGTTTCTTGAACATCTCAATACCCTGAAGGGTGTT
AGCGCCCGTGTAGTGTGGGACAGCGCCGGGCGCGATATTGCCCGCAGCGAAATAAAATTTGATGAAGCCA
CTACTGGTATTGCCACTGGTGAACTGGTTAGCGCCCTAAAACAAGGAGAATACGCTATCTACTTCCGTGG
CTACAAAACCAATGAAGGGATTATCGAAGCCGATGTACGCAGCGTGACGGCCGACCAGTTAGAGATCGTT
TACCGCCGTATCGCCGAAGAATTGAACAAGGAGCACACAGCATGAAACTGACGCCAAATTTTTACCGTGA
CCGTGTATGCCTGAATGTGCTGGCGGGCAGCAAAGAGAACGCCAGTGAAATTTACGACGCTGCCGAAGGG
CATGTACTGGTAGGTGTGCTGTCAAAAAACTACCCGGATGTGGCAAGCGCCGTGGCGGATATGCGTGATT
ATGCCGAACGTATCAACAACGCGCTATCTATTGGCCTTGGAGCAGGCGATCCGAACCAATCGGCGATGGT
CAGCCTCATCGCCCGTGAAGTACAACCGCAACACGTCAATCAGGTATTTACTGGTGTGGCAACCAGCCGC
GCACTGCTGAGCCAAAACGACACCGTGGTGAACGGACTGGTGTCGCCAACCGGTACGCCAGGTCTGGTAA
AAATTTCCACCGGGCCACTCAGCAGCCAGACAACAGACGGCATCGTGCCAGTCGATACCGCGATTGCCCT
GCTAAAGGATATGGGCGGTAGCTCGATTAAATACTTCCCGATGGGCGGCCTGAAATGCCGTGATGAGTAT
CAGGCCGTCGCTGAAGCCTGTGCGCGTAACGGGTTCTGGCTGGAGCCGACTGGCGGAATCGATCTGGATA
ATTATAGTGAGATCTTACAAATCGCTCTGGATGCAGGGGTCAGCAAAATCATTCCGCACATTTATAGCTC
TATTATTGATAAGGTGAGCGGCAACACTCGTCCATCCGATGTTCGCCAACTGCTGGCAATGACCAAAGCG
CGAGTGTAACGGGCTCAGGACTTAAGACTACGCGAGGAGACCGACGTGCGATTCCCTAACCAACGTTTAG
CGCAACTATTTATAATGTTGCAGAACGAGACGCTACCACAGGATGAGTTGGCACAACGGCTATCGGTGTC
CACGCGTACCGTTCGCGCAGATATCACTGCATTAAACGCGCTGCTGGAACAACACGGTGCACAGTTTATT
CTGACGCGTGGTAGCGGTTATCAGTTGAAAATCGACGATGAAACGCGTTACCAGACGTTACAAACCACCC
GCTCGCGCGCACTGCGCATCCCCCGTAGCGGGCAGGAACGCGTGCAATATCTGGTGGTCAGGTTTCTGAC
CTCAGCGTTCTCCCTCAAACTTGAAGACCTGGCGGACGAATGGTTTGTCAGTCGTGCCACGTTGCAAAAT
GATATGGCCGAAGTGCGAGAGAGACTCTCCCGCTACCAATTAATACTGGAGACGCGTCCGCGCCACGGCA
TGAAGCTGTTTGGCAGTGAAATGTCTCTGCGCGCCTGTCTGACCGATCTGCTATGGGAGCTGACACAACA
GAGCACGAAAAGCCCGCTGCTCACTGAAGAAACGCTTAATCTGGGTGTACCAGAGGCGCTTGCAGCTATC
TTACATGACTGTTTTAGTCAGCATCACATTCGCCTCACCGATGAGGGAGATTTGTTTATTCGCCTCTACT
GTGCGGTGGCGATACGTCGCATCAGCGAAGGCTACCCCTTATCGGAATTTAGCGCCGAGGATGGTGATGA
CAACGTGCGTGACGCCGCGAAGGATATTTCGGCAGCGTTGCAACAGTTGGCGGGGAAACCGCTGGCTGCC
GCTGAAGAACACTGGCTGCGGGTACATATTGCCGGGCGGCGTGTACAGGAACTCGTACCAAGCACCATCA
GTGCCGATGACGATGAAACGCTAGTGAACTACATCCTCGGCTATATCAACACACACTATAACTACAACCT
GCAAGATGATGCGCAACTGCACGCAGATTTGCTGACACATATCAAGACCATGATCACCCGCGTGCGTTAC
CAGATAATGCTTCCTAATCCACTGTTGGATAACATCAAACAGCACTATCCGATGGCATGGGATATGACGC
TGGCGGCAGTCTCAAGCTGGGGAAAATACACGCCATATGTGATCAGCGAAAACGAGATAGGCTTCCTGGT
ATTGCATATCGGTGTTGGTCTTGAACGGCATTACAATATCGGCTACCAGCGCCAGCCACACGTGTTACTC
GTGTGCGATGCCGGTAATGCAATGGTCCGGATGATTGAAGCGGTGCTGGTGCGTAAGTATCCGCAGATCA
TCGTTACGCGTACCGTTACTCTGCGCGAGTATGAACAGTGTGGGGGCATTGTCGAAGATTTTGTGATTTC
CACGGCACGTATTAGCGAAAAAGATAAACCCGTAGTCACCATCGCACCTTTCCCTACCGACTATCAGTTA
GAACAGATCGGTAAGCGAGTGCTGGTGGATCGCACCCGACCGTGGATGCTAGAGAAGTATTTCGACGCGG
CGCATTTTCGCATTATTGATGGCACGATCGATCAGCAAACGCTGTTTACTACCCTGTGCGATCAGTTGCG
TGATGAAGGTTTTGTCGATACAGCGTTCCTCGATTCAGTGGTCGAGCGTGAAGCGATTGTCAGCACTTTG
TTTGGCGAAGGGATTGCGCTGCCGCATTCACTGGGCCTGCTGGCGCAAAAAACCGTAGTCTATACCGTAT
TAGCCCCGCAGGGGATCCAATGGGGAGAAGAAACCGCACATGTGATCTTTTTACTGGCGATTAGCAAACG
TGAGTATGAAGAGGCAATGGCTATCTACGATATCTTTGTCACCTTCCTGCGTGAACGCGCCACGGCAAGA
TTGTGTGCCTGTACAGATTTTGCAGCATTCAAGACGATAGCAATGGAATGTGTCAGCCGTTTTTGAGAAC
AGTTATCCCAAGATGACAATGAAGAAATATGTCACCCGCCAGATGCCGTACTCCCATTGTGAAACCGAAA
AAATAATTTTAAATAAAATACCGATGTCGGCCCCTTCAGCGTAAGGATCACCAGCGATAGCTCTAAGATC
CCCCCATAAAGCAGCGGCATTACGAGTAAAAAATAACGTTATTCTTAATCAAAATGTGCTATCTGGTGGC
AAAGGCTATATTAGCTTAGCCACATCAATAAGTAGACGAGAGTCTACTTATTCATTTGCTACCCTTTAAT
GTTCTCAATACACTAAAAATTAAGAGATTTTTAAGAAAAAACTACCGTACTTAATAAACGGTTATGGTTA
AAGGGATAATTCGCAAGCAAGTGCAAGCAGATAGAAGAAAGCAGGATTAAATCGAAACGTTTCGCTGTTT
ATTTTAAAGAAGCATATTATATACAATAAAATAGTTAACTATTTATTTTAACTTGATTTTCCAATTTTTC
GTGAAAAATAGAAAATGTTTCTTATTCTCCATTCACGGAAAATCAATGCTACCTTATTGTTTTACTCACC
GTAACCGTTCGTGGGGAATAATCTAGCGCAATCGGTTGCATTGAGAAAAATGATACTATCGTTGTTAATA
ACAACAATTTTTCTTTTATCATTATTTTCTACTGGAAAATACGCGCGTCTACTTTTCTGGCCAGATAATC
AACAATGATTCAAACTTATGATGCCAAATTTGTTGAAGGCTCAACCGTATCTTGGTTCAGGATCAACAAG
GAAAGCACCCGGTTTTCAACGTTCAGCTTAGAAAAAGACAGCGTGCTTAGCTGCTTTTTGGTAAAGCCAT
CAGACAGCAGATCCGAAACCACGCGCGTACTCAACACGTTGGCATTCGTTATAAAGTCGTGATAGGCAAA
CTTAACATTGATAGGTAGCACATCATCAATTGAGACGGGCGTATTCATTTCAGCACGCAATCCAAAATGG
GCGTTGAAGGCAGAATTCGCGCAGACGACTTTACATTTTTCGTCAATCACTGCCACAGCACGCCGATCAT
TCTGAACTGGTTGAGAAAGCATGCCTAAAATCTCATTCCGGCCAAATATCAGACTCATTGTTTCCTCTGC
ATCATGCTATGTAAAAAGATATCTCACAGCGCACCATGACCTCACGGCACACCATTGATAAGCAATCAAC
CTACCGGAAAATAAAAGGTTTCCGGACTAATAGTGTTCTTACCTACCCTAGAAAATCACCTAACGAAAAG
GGTGAATTTCGCTGACCGGAACCGTTTATCGGTTCTCAAGCTAGCGGGGCTCAAACACCTGCCGCCTTAC
TTGCGTCAGTGATGTTGGGTATATCTATGTTATTTATTTTTGGAAACCGGATATTTCTGAATAAGACACA
AAAATAACATTTTACTTTTCTTTTTTGTCAGCAACTCGCTGAGCGGCATCTTTACTCTTTTTAAGGAGGC
CTACGGCTGTGCGATGAAGCCTACCTAGAGTGTAGATTATTCACACTTATCTGCTCGTTGATAATCGGAT
AAATCTACTTCATTAATAGCTACAGACAATTAACAAATAGAACGAAATCTCAACACATCGAACACACTTG
ACGCGCTAAATAACTGGCCTGCGTAGGAATATACTCTGAACAGGATTTTTACTATCGGCTGAATAAGCGG
GATCTTTATACCTTTTGATCGTAAAGGGCGATCAAAAACTTGATAACAATAGATATAATCTATTGAAAAC
AATGAATTGATCGTTAATGACATTATAACAGCATAGCTAATTCTGCCGTCTTCCATATTGTGACGTATAT
CACTTATCACATTTTAGTTACCACAAAAAAACTGTCTGTTTTCTGAACCAAAAGACTACCTTTTAAGTAA
CACCCCATTGCTTTTCCTGCATTGCGTGATCAATCGCGCAAAAAAGAAACAAAGATAACGAGTTAACTAC
AATTAACCATTATTTGACATAGCATTAACATGTTTAAGGAGAAGCGCTATGACACAACATAATAAACACG
CCATTCCCGCCGCTATTGCGGAAAATGCACTGATTAATGCCCAGCAATACGAAAATATGTATCGGCTGTC
CGTTGACGATCCCGCCACCTTTTGGGGTGAGCAGGGAAAGATCGTCGATTGGATCAAACCCTATGAAACG
ATCAAGAACACCTCATTCGACCCAGGCCACATCCGTATTCGCTGGTTTGAGGACGGTACGCTTAATGTGG
CAGCAAACTGTCTGGACCGCCATCTGGCCGAGCGTGGCGATCAAACCGCCATTATTTGGGAAGGCGATGA
CGCAACAGAAAGTAAGAAAGTTACCTATCGAGAGCTGCACCAATCTGTGTGCCGCTTCGCCAATGTACTG
AAGTCGCAGGGCGTCAAGAAAGGCGATGTCGTTGCCATTTATATGCCGATGGTGCCGGAAGCGGCTGTGG
CAATGCTGGCCTGTGCCAGAATCGGTGCGATTCACTCGGTGATCTTCGGGGGCTTCTCTCCCGAAGCAAT
TTCCGGGCGTATCATCGACTCCAGCGCCAAACTCGTTATCACCGCCGATGAAGGCGTTCGCGCCGGGCGT
GTGATTCCGCTGAAGAAGAATATTGATGAAGCGCTAAAGAATCCGAACGTCACCACCATTTCCAGCGTTA
TCGTTTTCCGTCGCACGGGAAAGAGCGGTGAATGGAAAGATGGGCGCGATCTGTGGTGGCACGATCTGGT
TGAAAAAGCAGACGACCATTGCCCACCAGAAGAGATGAATGCGGAAGATCCGCTGTTTATCCTTTATACA
TCGGGTTCAACCGGCAAACCCAAAGGTGTATTGCATACCACTGGCGGCTATCTGGTTTATGCCGCACTGA
CCTTCAAGTATGTCTTCGACTACCATCCTGGCGACATCTACTGGTGTACGGCAGACGTTGGCTGGGTTAC
AGGGCATAGCTACCTGCTTTATGGCCCGCTGGCGTGTGGCGCGATTACGCTGATGTTTGAAGGCGTGCCA
ACCTGGCCAGATGCCAGCCGTATGGCACAAGTAGTCGATAAACATAAGGTCAACATTCTCTATACCGCCC
CTACTGCAATTCGCGCGCTGATGGCTGAAGGTGACAAGGCGATCGAGGGCACATCGCGTGAATCGCTCAG
GATCATGGGGTCTGTCGGTGAGCCGATCAACCCGGAAGCCTGGGAGTGGTATTTCAACAAAATCGGCAAT
GGCAAATGCCCGATTGTCGATACTTGGTGGCAAACGGAAACGGGCGGCTTCATGATCACCCCGATCCCCG
GCGCAATCGAAGCAAAAGCCGGCTCCGCGACGCGTCCGTTCTTCGGTGTACAGCCTGCGCTAGTCGACAA
TCTCGGCAATCCACAGGAAGGCACCAGCGAAGGCAATCTGGTGATTGTGGATTCCTGGCCGGGTCAGGCA
AGGACGCTGTTTGGCGATCACGATCGCTTTGAGCAAACCTACTTTTCCACTTTCAAAGGCATGTATTTCA
GCGGCGACGGCGCGCGCCGTGACGAGGATGGCTATTACTGGATCACGGGTCGTGTTGACGACGTGCTGAA
CGTTTCCGGCCACCGTCTGGGAACGGCAGAAATCGAGTCTGCGCTCGTTGCCCATCCCAAGATTGCCGAA
GCAGCCGTGGTTGGTATCCCGCACCATATGAAAGGGCAGGCTATTTACGCTTACATCACACTAAACCACG
GCGAAGAGCCGTCCAGCGAGCTGTATACGGAAGTGCGCAACTGGGTGCGTAAGGAAATCGGCCCGATTGC
TACGCCGGACATTCTGCACTGGACAGACTCCTTACCGAAAACGCGATCCGGCAAAATCATGCGTCGTATT
TTGCGTAAGATCGCCGCCGGTGACACCAGCAATCTGGGGGACACCTCAACGCTGGCCGATCCTGGCGTCG
TCGAAAAACTGCTCGAAGAAAAGCAGGCCATGAGTACCGCCTCTCAATAGCTACCTGACCCACCGCTCTC
CCCATTCCCGTAAGCCATGACGTGGCTTGCGGGGATGTGGCTGGCGATAAATCAGGCGGTGACTCGCGGT
AAGACTAAACCCTACAAATTACTGGAGACTTACGATGAATGATGCCATTTATCAACGGATTGAAAGTAAC
CCCTTATTCAGAGAACTGGTCAACAAGCGACAGCGTTTTGCCGCTTTTCTTTCACTGATCATGCTAGTGC
TTTATGTCGGTTTTATTCTACTGATCGCTTTTGCGCCGAGCTGGTTAGGAACCCCGATCGCGCCGGGCTC
CAGCATTACCCGCGGTATTCCTATTGGGGTGGGATTGATTGCGATTTCCTTCATTCTGACAGGCGTCTAT
GTGTATCGCGCTAACGGTGAATTTGATCGTCTGACCAAGCAGTTACTGGATGAGGTAAAGCAATGAAAAT
ACGCTTTATGATGCTGTTCGGACTGTTGACGCTGCCAGTGCTTGCATGGGCAGCAGAGGCACTCACGGGG
GATGTCCAGCGGCAGCCGTTGAATATTCAGGCCATCGTGATGTTTCTGCTGTTCGTCGGCGGTACGCTGT
ATATTACCTACTGGGCGTCGAAGAAAACCCGCTCACGTAGCGATTATTATACGGCTGGCGGAAATATCAC
CGGTTTCCAGAACGGGCTGGCGATTGCGGGTGACTACATGTCAGCCGCCTCCTTCCTCGGTATTTCCGCA
CTGGTCTATACCTCCGGCTACGACGGCCTGATCTACTCGCTCGGCTTTTTGGTCGGTTGGCCAATAATCC
TGTTTCTGATCGCAGAGCGACTACGCAACCTCGGGCGTTACACCTTTGCTGACGTCGCATCATACCGTTT
GCAACAGCGTCCAATCCGTAGCCTTTCCGCCTGCGGTTCTCTGGTGGTCGTGGCGTTGTATCTCATCGCA
CAGATGGTGGGCGCAGGGAAACTCATCGAACTGCTATTCGGTCTCAACTACCATGTGGCTGTAGTACTGG
TTGGCATTCTGATGGTGATGTACGTGATGTTTGGTGGCATGCTCGCCACCACATGGGTACAGATTATTAA
AGCCGTCCTACTGCTCTTCGGCGCCACCTTTATGGCCGTCATGGTAATGAAATCCGTGGGTTTCAGCTTT
GATGCACTTTTCAAACAGGCCATGGCGGTTCACCCGAAAGGCGCAGCAATCATGAGCCCCGGCGGGCTGG
TTTCTGACCCGATATCCGCATTGTCTCTTGGATTGGGGCTGATGTTTGGTACGGCCGGCCTGCCGCACAT
TCTGATGCGTTTTTTCACCGTCAGCGATGCCAAAGAAGCCCGGAAAAGCGTGTTCTACGCCACGGGGTTT
ATGGGCTATTTCTACTTCCTGACCTTCATCATCGGCTTCGGAGCCATCCTGTTGGTGAGTGGCAATCCTG
CGTTTAAGGACGCGACGGGCGCACTCATTGGCGGGAATAACATGGCGGCAGTGCATTTAGCTGATGCGGT
CGGCGGCAATTTCTTCCTCGGCTTTATCTCCGCTGTAGCTTTCGCCACCATTCTGGCCGTCGTCGCAGGG
CTGACGCTGGCAGGCGCGTCTGCCGTCTCTCACGATCTCTATTCCAACGTGATTAAGAAAGGGAAAGCGA
CGGAGCGCGATGAGCTGAAAGTCTCGAAAATCACCGTACTGGTGCTGGGTGTCGTGGCGATTTCGCTCGG
TATCCTATTTGAGAACCAGAATATCGCCTTCATGGTTGGGCTGGCGTTCTCCATCGCCGCCAGTTGTAAC
TTCCCAATCATTATCATCTCGATGTACTGGTCGAAGCTGACAACACGCGGTGCCATGATTGGTGGTTGGG
CGGGACTGCTGACTGCCGTTATTCTAATGGTGCTGGGGCCGACGATCTGGGTGAAAATACTCGGTCACGC
CACACCTATTTATCCTTACGATTATCCAGCGCTCTTCTCCATGCTGGTCGCATTTATCGGTATTTGGTTC
TTCTCCATCACCGATCGCTCCGAGACCGGACAGCAGGAACGCGCACGCTTCCATGCACAGTTTGTCCGCT
CACAAACCGGCGTCGGTGCTTCAAAAGGCAGTTCCCACTGATACCTGCCTCTCTGGCCCGCATTTCGCGG
GCCAGCTCTTCTCCGCAATCCAACGCTTTGCGTTGTTGAAAATCGCTCCTGCGATTTTTTATCGTGGGCT
ATCCCTGCCCACGCCCCTTCGGGCCAACGCTTTGCGTTGTTGAAAATCGCTCCTGCGATTTTTTATCGTG
GGCTATCCCTGCCCACGCCCCTTCAGGCCAACGCTTTGCGTTGTTGAAAATCGCTCCTGCGATTTTTTGC
GGGACGGATTCCCAATAGTAACCTGTAGGCTTTCCAGCGCTGCGCGATTCGCTATGGTGTCGGCATACAC
ATCACAGGGAAGGGTGCAATGCAGCCTCACGATGCCATCTTCAAACAGTTCTTAAGCGATATTGATATCG
CCAGAGATTTTCTTGCCGCTCATTTACCACCCGCTATTCAGCAACAGTGCGATTTCAGTACATTGCAGTT
AGAGTCTGCATCGTTTATCGAAAACACATTACGTTCGCGTCTGTCAGACATGTTGTACTCACTGCAAACT
CGCTCTGGTTCTGGGTATATCTATTGCGTCATAGAGCATCAAAGCCGCCCCGATAAGCTCATGCCTTTCC
GGTTATTACGCTATTGCCTTGATGCGATGCAGCAGCATTTATCCCAAGGCCATCAGTCATTACCCGTGGT
CATTCCACTTTTGTTCTATCACGGTAAACGTAGCCCTTATCCATATAGTTTACAGTGGCTAGATCATTTC
ACCGATCCAACGCTGGCTGCACAGGTTTACCACCATGCCTTTCCCCTGATAGACCTGACCGTTATTCCAG
ATGAAGAGATCAAAACGCACCGTCGTGCCGCGTTGCTGGAACTCGTGCAAAAGCATATCCGCACGCGGGA
TATGCTGGAATTGGCACATGACATCGGGCTATTATTTGAACACTGGAATCTGTCTTTGCCATTACGACAC
GCGCTGTTACTGTACGTTGCGAAAGTGGGTAATACCTCTGACATAGACAGGTTTATTGATTCAGTGGCAG
AGCCCCTGTCAACGCATAAGGAGGATACAATGACCATTGCACAACAATTACACCAAAGGGGATTTGAACA
AGGGATGCATGAAGGAATGAAAACCAGCGCGTTAAATATTGCCCGCCAATTGCTGCAAAGTGAGATGGAG
CAAGAGTTAGTTCAACGCGTCACACAATTGTCCGATGAAGAGATGGCGCAACTGCTTCGCAGCGAGCAGA
AGTAATTTTTGATCGTGGGCTATCCCTGCCCACGACCCTTCACGTCACTGATACTGAGTTTATTCCTCGC
TTAACGTCACCACGTCATACATCACGCTACCGCCTTTTAATTGCAGTGTGATGGTGTTGTTGCCGTTTTT
CAGGAGACGGGATGACACGGGGATACGCGCAACGTGATAACGACCGCTCTGTAGCGCACCACGATAGATA
GTTTTGTCGTTCTCGTAAGTCAGCGTCTCCAGCGTAGTGCCGTTGACCATGACCGCCAACTGTGGCGTGG
ACGGTTCACTCATGCCGCTATTGCTCGCCGCCGCCAGAGCGACATTCAGGAAATAGGTTTTCTTTTCAGG
TTTTAGAGCAAAACGGATATCCCATTTTCCCGGCTTGGTCTGTGCGTAGTACCAGTCGTGCTGATAGTCG
CTACGGCCAATATCGAACGTCAGATTTGCTGGAACCTCATGCTGCCAGCGGGTATTGCGCGCCTCGTTAC
CAAAGCGAAATTCGCTCGCCTGCCGGTTTGCCTGTCCAATGGCCCAGACAATCGGTTCAGCTTTTGGCAG
TGTTATCACTGGTAGCACTTTCTTATCACCGGAAACGGACAGCGTTTGCTCTGCCAATACCCCTGGCTGC
GTACCGCTGTTGGCGTACACGGTTAGATGGTAATTGCCCGGCCGGACATGAGGAATAGCAAAATTTCCCT
GTGAGTCTGTCGTTGCCTGATACGAATAACCGCGGGTCTGCATATCAAACGGCTCATCCAATGATGATGA
AAGCACGACTGTGACTGGCTGCTGGCTAGCAACGCGTCCGCTAACCTGCGTGCGTTCAAACGCATAGCGG
GAGTCGTTCACCCATTGGTACGGCCAACTCACCGTTTCCGTCAGCGCCTGACGCTGTGCATCCGCTAGCA
TCTGCTTGGTATCGCCCTGGTTAATGTAGAGTAGCCACGGTCCGTAGAATTTTTTCCAGCCCGGCGGGGC
TTTCATATCCGGCGTACCAAAGTGCGAACCCGTCATATAGTTCAGAATGATCGCATCCTGATGCACCAGC
AAATCCTGCTTGAGCGCATCGCCGGAGAAATACTCTCGATTGCCGTGAATCAGCCATGCCCCTACGCCGT
TACCGAAAACGCCCCAGAAAGGCACGGCACGCATGTAGCCAGCGAAATCATATTTGGAATAAATGCTGCC
ATCAGGCAACCGCCAGGTTTCATCCTGCACCTTTGGTGAGGCCTCAAGCTGGCGATAAAGCAGCGGTTTG
CCCTGACGAACGCCGCTGTAGAGGTGGTCTAACCGCGCAGGATCGAAGCGATAAACGTTACGCAGTTCAC
TGACGTTAACATCCTGACTTCCGCTATTTTCCGCCACCACATAGCTATAAAGCCCGCTAACGCCACGCCG
CATAATCAGGTGATATTCGAGCTTTAGCAGCCCACCGCGATCGTCAATATAGGCCACATGCGCCATGTCA
CGATCGTTACGCAACACCTCCACGCGCTCGGGGACGAAATCTTTGACGCCTTTAACGTAATAGTCGAGGT
AAGCACTACGGGTTTTGCTCGGGTCACGTGCCGCACCGGACAGGTTGGTGACGATATTTTTACCCTCCGT
CACCATGCTCACTGCGCTGCCATCCTCACCGAATGTGACTTTCAGCAAGCCATTATCCAGCACGGTATTC
AAGCCCGAAACGGATAACGACACGGCATTATCCTGCGCACTATAGCCATAGGGTGCCAGCATGGCTCCCA
CCAACAACAAGACAGATCGCTTCACAGTCAGCCCTCTTGTGTTCCACTGGTTAGACAGAAACGTTTATCG
CGATGGTTCAGGCTATTACCGCTTCAATATCGAGATACACGGGGCTACCACGGTGTGAGGTGTCCCTACG
GGAACCTCATCACCGTGTTTCCCCTAATATCCAACATTAGATGTAGCCTGATATATCTAAAAATTTCTGC
CATTTTAAATAGATAGGATAGAGATATCAGGAACAACATAATCGAGGAGTTAAGCGCCCTCCTTCACGCC
ACTGCCAGAAAAAATAACAATCTGGCAATAGCGGGAAGAAAGTCAGGATCGACATCGCAGAAATCAAAAC
TAATCAGAATGACAGCTCGCGGATCAGCACTGCGGATACCACTTTCCAGCCGCGAATCAATAGGCTTTGT
GCTTCACCGTCCATCACCACCGTGCCACGCAGTACCTGCGGCTGAGCGCGATAATCGGCAGGCAGGCTGA
GCAATACGCGATACACTGCCTGCTCAGGATGCAGCTTGCGCTGTGCATCGCTCAGCGTGGCAATATCACC
GCCATAAACCGAGGCGAGTTCCGGTGCCGCATTCAGATCGCGGGTCGCCGTACTGGCGATTTCCACAATC
GTGAGCGGCAACGATGAACGACTGACATCCTGTAAATAAAACGTGCCTTTTGCGCCAGTACTGAGCCGCT
GCCAGTCTTTCTCCGACACGAAGGCTTCCACCAGTCCACCGGTTGGTTTGGTCACCACCGCCAGCCACTC
GCCCTGCCCCAGCCACTCGCCTGCTTCCAGCGGTGTCGCCATATCTGCCACTACGCCGTCTATCGGCGCA
CGCACCGTCAACTGATCAGACTGGCGCTGCAATACCTGCAACTTTTGCAGTGCGGCTTCATGCTCCTGCT
TCACGCGTTGGTGATCGCCTGCGGCTTCCTTGTTGAAAACCTGAAAAGTGCTTTGCCAGTTCAATGTCGC
AATCTGGCGTTCAAGCTGTTGCCGTTCATGCGCCAATGCGTCAGACGACAGCGTAAACAGCGTTTGCCCA
GCGTGCACAGGCTGACCAACCTGCACCTCAATGCGCTGAATCATCGCAGGCACGGGCATGTACAGGCTGC
TTTGCTGTTCCGCCCGCAGCAGCGCAGGTGCATACACGCTACGCTGCCAGGGGATCATCAGCAAGATCAG
AACCACTGCGCTCACCGCCAGCGTTGTCGTCATATTACGGTTCATACGGTAATCCTTACGGCGTTTACTC
CATTCGCGTACTTCATTCACCACGGGCATCACCACGAAATAGCCGATTTCAATCGCAAAAAGCAGCATCC
CCAATAGCTTGAACGCCATGTGGTAAACCAGAATCGCGATACCGGTAAACAGAAAGAAACGGTATATCCA
CACCGCAAAGGCATAACCCACCAGCGTGCGTTGCAGCCAACGGGGAAAGTGCTCCGGTGGCGCATCGCCT
AAGCCGAATAGCCATTCCCGCATCTTCCAGCGACCGATAGCAAAACCTCGGTTTTGCAGATTCGGTACCT
GTAATCCATCAGAAAGCAGGAAATAGCCGTCGAAGCGCATCAGCGGGCTGAGATTAATCGCCAGTGTCAT
GATCCACGTCGTCGTCGCCAGCATAAATGCGGCGCTGCGCAACATACCGTCCGGCAAGAAGCTCCATGCC
AACGTCGCCCACGCTGCCAACGCCAGTTCGGTCATCATACCCGCCGCACCAATCGCCATCCGCTGTCGGC
GGCGGGTAAGCTTCCACGAACCGGACGTATCGGTGTACAGCACCGGCATCATCACCAGAAACGCAACCCC
CATGGTGGCAACCCGCGCACCAAAGCGCTTACAGGTGTAGGCGTGACCGAGCTCATGCAGAATCTTGGTA
ACGCACAGCGTCAGCCCAGCCAGCGCCGCCCCTTCCAGCGTGAAGAAATGTAGAAACGTGTGCTTGAACG
TCTCCCACTGGCGTCCGGCGAGGAATAACCCCAACGCGGCCACCAGCAGCGTCAGTTTGAGAAAAGTACG
ACTGAAAAAGGGTTCAATCCACGGCAGGGTTGCCGCCAGAAAGCGATCCGGGTGCCATAAGGGAATGCGG
AAGAACAGATAATTCTTTAGCAGCTTGCGCCAAATCGAAACACGCGATTGCTCTACCTGACGGGTAAACT
GCGCCAGCGCGTCATCGCCGGAAACTCGCGTCAGGCTGTTAGCCTGCAAGAAACGGTTGAAGTACTGCAC
ATCGCTGTCATCGAGCGTCAGTGCAGAAGTCTGGTTAATCTCGGCGACAATCTGCGCGGCGTTCCCCACC
GACCAGCGCGATAACATCGCCATTTCTGCCCAGCCGATACGAAAATAGAGGCCACGCAGCGGATCTTCCA
GTGTCCAACTGGGCGAACCGTCGCGGTTAGCCGGCCCCGCGTGCAGGATCAGTTCATCGCGCAGCGGACT
GAGTCCGGCGGCTGGCGTAGCCCCCTCGGCCATCGTTAGACACCTAACCAAACGCGCAGGGATGCCAGCG
GTTTACGTAGCAGATAAACAAACAGCACCGTGCGTTTTCCGTATAGCTTAGCCGTGCCTTTCAGGCCCAC
CCGAAGCTGCGGATCATCCTGCGTAAAACGCGCGCGCAGCCGATAGGCCATCACATTATCCGGCGTCGGG
GCGGCGCGATAGCCGATCTGTTCAAGTCGCGCTTCTTGTGCTGAATTCGGTGCCACATTGAGGAACAGGC
GGACATCCGCGCCGTTTTCCAGCGCAATCGCATCCGCCGCAGGCAATTGGATCTCCAGTTCCACATCGTG
TGGATCGGCGATCATCATGATACGTTCGCCGACCGCTACCGAGCGCCCAATCCAGTCACTGGCATCATCC
AGAATCGCCACGCCGTCACGCGGGGAAACAAGCTGCATACGTTCCTGCTGACGTTGCAGAAAATCCATGT
CGCTCTGCGCCTGTTCGCGGCGGCTTTGCAGCACGGCCAGACTGGCTTTACTGTTGGCATCAAACAACGC
CTGTTGCTGTGCCTGACGGTATTGGGCATCGGCAGTCGCAAAAGCCTGTCGCGCCGATTCCAGCCGATTT
TCCAGTTCGCGCACGTCCAGCCTCACCAGCGGTTGGTTAGCGCTAACGGTTTGATTGGGCCGAACCAGAA
TGTCATCCACCACGCCCGCGACAGGAGCGCGAACCATCACCGGACGATGGGCGACGATCTCCGCCGGAGC
CAGCACCGACTGACGAACGGGGATCAATAAGATCAGCACTAGCGCCACCAGCGCGGCAACGATCAGACGG
CGTTTTTTCGGACTGGTTTTGACCTGACGACGGCGCACTTTACACAGGCTTAACCATGCATGTGCATAGG
CGTCTGCCAGCTTTTCCAACAGGATGATTTCGGCAGGCAACCATGCGCTGTCCCGTGCTAACACCAGCAC
CAGCGGCGCATCACCTTGTGCCACGCGCAGCGGTAACCAGAGTAAAAATTCCGGCAGATGCTCCTGCCAC
AGTTGGCGATCGTCCGTGGGCAAATCCCGAAAACTGAGCGCCTGCGTTTGACGTCCTTCTTCCCGCCACT
GCCGACACAGGCGGCTAAATTCGGTGCAAAACGGCGCATTGTGATCGAGCGAGGCCAGCCCAGACGCGGC
CTGCAAACGCCGTTTATCGCAATCCCACAGCAGCGCCTGACGATATTTCACCAGATTGTGCGTTTCATTG
ACGATAAAAAACGCCAGTTCATCCAGCGTTTCTCGCGCTCTCGCGCGGCTTTGCAACTGTAACAGTTCGG
CCAGCAGCACCAGCCGGGTATCCTGTTCAGTTTGTGCTGCGGTCGTGTTCCGTTCGGTCATGGTGACACG
CTGCCTGCTGCTTCAGGCGGTACAATTTGCGCTACGCCGCTCATACCCGGCAGTAATCCAGCGGTGGATT
GGGTTATCCGGCCAAAGACCTTCACTGACTGGCTAACCGGGTCGATGACCGACGAGAGGCGGCTGATTTC
AGCCGGATAACTCAGGCCAGTTTCATCCAGCGTGACCTGAAAAGCACTGCCCTGCTTTAACCACACTAAC
CAACGCGACGGAACGATCATTTCCAGCTCGAACGCGCTGTCATCATAGATCGCCAGCAGTTCTTTGCCTT
CCGGCACCGATTCCCAGCGCTTGACCTTGGTTTCCGTGACGCGACCAGAGAACGGCGCTTTAATGGCACA
GCGTTGCAGCATCGCACGATTGACGCCACTTTCCGCCTGCGCCATCGATACCGACGATCGTGCCTGATCG
ACATCCGACAGGCTGATCGAATTGAGCTTATCCAACCGATCGGCAATCGCCAGTTTCTTACGCGCGGCAT
TCTCTGCGGCGTTTGAATAATTCAGCTTCTCGCGCAGCACGGTGCAGTCAAACGTGAGCAGCGTATCGCC
CTGCTTGAAGTGTTCGCCTTCTTTCACGGCAATATCCGTCACTTTTCCGGCAATTTCGCTGGATAACACG
GTATAGCGCTGTGCGCTAAGCTGCACGCGAATGTCTCCCTGTGTCGCGGCCTGCCCCCATAGGGGCAGAC
TTAACGCACTGACCAGCAACAGCGGACGCATCATGCCGACAGCCATTAACGCGAGCCTCCCGCCTGTAAG
GATTGCAGGTTATCCCACATATCGGTATTTACCACGCGGTAAGGTTTCCCCGCGTTAGCCACTGGCGTAA
CGGCAGCAGGCACAATAGGTTTCGTCACTGGTGCAGCAGTTGATGCTGCTGGCGCAGTAGAAACGGCCTT
GGTGGAAGCCGTCGTGGTAGCAGGCACCGCCGGTGTTGGCAGGGACAGACGCGGCACTGCAACACCGCCG
TTCTCAAGATTTCCGGTGGTGCGGGCAATCGAACTGCTCAGCGCCGCCAGACTGACATCGTTCACATTAT
CCGGTAGCACGTCCAGCCCTGCCGCCTGATAGACTGCGCCCAGCGCATTTTGCACATCGGCAAAACTGCG
ATCGCGTGCGCGCGTGGTCAGAATGGTTTCCGTGCTAACGCGCACCTGTTCCATCTGCGTCTCAGCGCGA
TGCTGTACGCTGAGCGTAGTCTGATTGAGGATACCGCGCTGAATCCGCGCCAGTTCCTGATAACGACCAA
ACATCTGCGTACTCTGCTGATATTCCTGCCAGGCAACATTCACCTGCGTCAACACCGCCATACGCAGCGC
CTGACGACGGACTTCTGCCAGATCTTCATTCGCCTGCCCGGCACGTTTCACCGATGACCATGACAACACG
TTCAGCAGGTTACCGCTGACCTGAACGCCCGCGCTCGCCCACTGGCTATTGACCAGATAGCTGTTGCTGT
CGCCGTTAATACCAGCAAACAGTGACACACCCGGCAGCAGACGCAACAGCGATTTACGCGTTTCCAGTAC
GCTGTTGCGTGCCAGATAGCTCTCTTCGCGTACTTCCGGGCGTTTCACCATCGAGAAATTTTCCAGATCG
TCGAGCGAGTAGGCCATTTTTGGCGCAACCAGACTGCTTTCATTGGGCACGACGACATCGTATTTGCTGG
ACGGCGGCAGGTTCATCAACGCCGCCAGACGGGATTTCGCCACCACCAGATCGCTGTCGACGATTTCCAA
CTGGCGCACCATCTCCAGCATATTTTTCTGGAAACGCAGCGCCTCAACCGGTGCCAGCAAACGCTGTTGT
TCGGTCTGACGCGCGTATTCCAACGCCTGACGCGCCTGCGTCAGCGCAGTCGTCACTTCCGGCTGCAAGC
GCTGCGCCGTTGCCGCTTCCCAATACGCGGTACGCACCTGACGGGTAATATCCGCCACGACGCGACGACG
GCGTTCTTCCGCGGCCAGCGATTTGTTCGCCTGCACTTTGGCATTGAAATAGCTGATACCGAAGTCCAGC
ACATTCCAGCTCATCGTCAGATCGGCAGTACGCATGGTCTGATCCTGGCTGGTGGAGGATTCCAGCGATT
GCCGACCTGTTGTGACCGACTGACTGCTAGAGCCCGCTACATTATCGCGCGTTTGCAACCCGGCGCGGGC
GGTCAGTTTAGGTAACAACATGTCCAGATTCTGCACGCCTAACAGGTCATCTTCCATCGCCTGTTCCATC
AGCGCGACCCGCTGTTGCAGGTTATATTTCAGCGCACGGGCAATCGCCTCATCCAGCGTAATCGTACCGC
GCACGGGTTCCTGATTGGCAAACATCTGCACTCTGTCACTCAATGCCTGTGCGGCCTGCTGCTCGACCGT
GACAGGCTCTGGTTTGACGGCACAGCCGGCCAACCCCAGACAGGCGAGGGTTACCGCGATCCGTAATGCC
CGGGAACCTGCGGTGCGTGGTGTAGCCTCGTGTTGAACATTCTGCTGCTGACTGTCGTGTTGCTGGCTAT
CCCAGACATTCGCTATGTGCTGATTCACCCGGGTTCTCCCCATATTCTATTTGTCTGTTCCCTTCATCTT
GCAGGCGGTGGATTGATTACCGCCTGCAAGCGCCTGGGTTAATGGTTAAGTAAATAAAATCTCGTCTCAA
TATTCAGCCTGCAATGTGCTACGCACGCAGGCTGCTCAATTCACCGAGTGCTGCCAGCAGCGCATCTTGT
TCCGGCTGATGCTGACGCAATTGCTCGGTAAAGGCGGTTTTCCCTGCTGGCGCTACTCGCTCCACATCCC
TGTTGTCAGTGGCGTGGGATGGTAGTTGCATCGCACCACGGCCCGTCGCCATCGTAGCCCCCTCGCCCTG
CCCAGTTTGCAGCGTGATCGGCACCGTCCGGCTGGTGCCATCTGCGGCTTGGGCTTTCAGCACCAGTTGA
ATTTGATTTACCTGCACTGCGCTGGCATCGGTAATGCTCACCACGCCGCTGCGAGCATCAAACTGTACCC
ACGCAGGTAGTGGACGCCCGTTCGCCAGTTGCAACGTCAGCGTGGCATTACCTTCACGCACGCTGAACAT
CCGTTGCGGCAAGCTAAAAGTGAGCGCACCAGAGGCATCGGGTTGTAATGCGCCCTGCACGCTACTGAAC
GCCGATTCCAATGCAGTTGCCTGACCGCGTACACTCAGGAACAGGTTGGAATCCGCCGGGGAGACTGTCG
CGCCGTCGCGCACGGCAGTGTTAGCACGAGAAGAGAAGTTGACCTGCTCCAGCGTCGGCATCAATTGTGA
CATCACAGGATCGAGCACCCAAGGTGCATCCGACTGGCGTGCCGTATCAGCATCGCCTTGGCGCACCGCG
TCGATGATGGTGTTAGTCGGTGACGGTTGTGTTTCAGAGCGGGACAGATCGGCGACAATCGCCCCCAGCG
GTTGCTCGCGTTCTCTTTCGCTCGCATCAGCGGGCAGGCTCACGCCCTGATGCACCAGAATCACGGGTGT
CGCTGTGGTGGTATCGGGATCCGTCGGCGTGCCAGGATCAACCGGCGTTGAGGCTGCATTGATCGCCAAC
GTCACATTCAGCGCCGTCGCGTTGCCCGCGCTGTCCGTAGCGGTAATCGTCAGGTTGAACGACCCCGCCG
TTGACGGCGTGCCGCTGAGAGTACGGGTTGCGCTATCAAAACGCACACCGTCTGGCAATCGCGTACTGTC
AACGGTAAACGTCAGCACATCATTTTCAGGATCGGTAAACAGTGAATCCGGTAAGGTATAAGACCAGCGG
GTGCCAACCTGTGCCGCTGGCGGGGCAAAGGCATCACTATTCCCGACTGGCGCTTGATTCACACGATCGG
AAATCGTCACCGTCGCCTCATAAGGCGTGGAATCCTGCTCTCCGTCATTCAGCACCACACGGAGTGCCAC
AGAACTCTCATTAACCACGACCGTGCTACGCCACCCCATCTGACGTACAAGAGCAGTCGCGTCATCACGG
GAAAGGCTGGCGGTAAACGTCACAGAGGCCCGACCATCAGCCTGGCTCAACGTTGCTACCGGTTGCCCAT
CTTTACTGATAACGTTACCCGAAACGGTAAAACCGTTGCCAGCAATCAGCTCAAAACGATCGTTTGATGA
AGGCGATTCGCTACGCTGAAACACAACCGACGCCCCACGGTAATCCCCTGCCCCGCCATCTGCGGCATCT
AATTCCGCATCGCTGAGTGTCAATGTCGGTACTGCCGCTACCGCAGATCCTCCATTGGTATAGAAAGCAC
TTAGCGGAGTCTGGTGCAGAACCACCAGAGAATTGGCAAGGATGATGAGCTCACCTCGTGGTGATACCGC
AATTTTCTGGGCATTCGCCAGATTATTCTGGGCATCAATACGTTCCAACGTGTCTGCCGAATAATAAGCC
AGAGAACCATCGGATAAGGCGACATACAGCGTTTTATCATCCGCTGACAGTGAAATGTCTTCCACCGTCG
CGGTGCCACTGATGGTGCCCAAATGCGTTAACGTCCCGGCAGCATTGAGGCGGAAGGCATCTATCTTCAA
CGGATGGTTATTTACCGTGGTTTCCCCTTCCCATGTGGAGGAACTGGTTCGGCTATTCGCGATAAAGATC
GTCTGCCCATCGGCACTGACAGATAAATGTTGCACATAGTCCAGATTCACGACCTTACCGGTGCTGTCCG
TCTCCCCTGAATGGAGATGCGTCAGCGGGGTCAACTGACCTGTTTCACTATTACGTTGATAAACAATGAG
GGATGAACCGTTGCTGGGGTTGGTAACCACATAAACTTTATCCCCCTGCGTGATGACTTCCGTCGGTGCC
CAGAGATAAGGCGGTCTTGACATATCGTTATCGAGCGCTTGAATACGGGTAAGTGTACCGGTAGTCGTAT
CTCGTCCATAAACGATAACCGTCTCCCGATCCATCAGATACAGGCTTTTCCCATCATCCGACAGCGTAAT
CTGCGCCGCATCCCAGATCTGTTTCAGAGAGCTTTGCTCTGTCAGATTGCCTTCACTATCGAGTGTGAAG
GTAACAATAATGCCTTCGCTGCTATTTCTTTGCAGAGCGTATAAATTTGCACCATCAGACGTCATTTGGA
GTTGAATGACGCCGCTGGCAATAGCGCTCGTGCGCACGTGCGTCAACGTACCATCAGCATTGCGGCTAAA
CAGCGCAATGTGGCCTTGCCGGTCGGCAATATATACGCGACTACCGTCAGCAGACACCGCGCTATTCGTT
GAACCAGTCAGTCCAAATGCGGACAATTCCAGCGTCTGTAGCCGATCCAAATCGCCGAATGACAGAACAG
GATCGGTATTTACGGCGGGAACATCATTAATCTGTGTGATGCCGATAAGTAAAGCGACATCCTGAGACAC
CAGATAGCGATCCGCCAGCGTCACGGTTACCGCCACCTGTGCGGCAGGCGTATGGCTGTCGCTAGCATAG
GTAATCTGACGCAGCGCGTTCTGCACGTCTTCCGTGGTCGGAATTGTGCCCGAATCCGCGTTGAAACGGA
TCGTCAACACACCATCTTGGTTAGTCACCTGACCAATGGTGACACCGTCTTTCTGGAGCGAATCACCCGA
TAACGTCAGGCCATTACCCGCATTGAAGCCAATCTTATCGAGCGCAGTTTTGCCGTCGCCCAGCGTCACC
TTCAACGTCGCCCCGTCATAGTTACCTTTGCCGCCGTTGAGTTTGTCCATCTGCGTATCGGATACCGTTA
CGTCAGGTGCCAGTGCGATAGGATCGGCGCGTTCGGTATACGTCGGCGTCGTAACCGGAACCGTGATTAC
CGGTGCGGTATTAGCTTCTGCCGCAGGTGCCAACGTCACCGTAATGCTTTGTTCCAGCGTGGTTTCCGGT
GCGGTGCCGCTGTACTGATGTTCCTTAACCATCAGAGTAATGTGTCGCTCCCCGCTGGTATCACTCCCCA
GATAGTTGTAACTGATACTATCAATCAGCGTCGCCGTCTCACTGCTCCCCCGCGATGCATAGAGTATTAC
CGTAGCTTTACCTTCACTATTCACGGACACGCTATACTGCATGTCATTGGCTGTGCGCGGTGCTCCGTTA
GAAGGAACAAGTACAATCGTATTGCCTTCCACATTGATCGCTTCATTCGGCCCAGACTTATCGAACGTCA
GCACTACCTGCCAAATATCTTGCCCGCTTTCGATGGTTTTGATATTGGTATCTTTAAACAGTTTGACGAA
CTCGCCGTTGCCCGGAATCTGTGGGTTCAGTACCGTGGTATTTAATTCTGCAGGATTATTTATGCCAATG
AGATCGACAGTGATATCACTACTTGCCGTGTTGTTATCGCCATCATTAATACTGAAGGTGAATGTCGGCG
ACGATCCCGCCTGTTCAGGATCTTTGCTGCTGTTGAGATAGGTGATCTGGCGCAGAACATTCTGCGCATC
GGCTTTGGTTGCCGCACCAATGAATTTAACGGTCAAGACGCCATTAACCTGCGTAAAGGTGGCGATCGCG
GTGCCATTTTTGACGATATTGTCCCCATCCAGCGTTAAACCGTTACCCGGCTTAAGGCCAAAGATGTCTT
CTTGTAACCCACCTTCTTGTCGGCCCACAGTAATGCTCGCGCGGTTATAGTTACCCTCACCATTATTTAA
CGCATCGAGCTGCGGATCGGACAAACGGCCAGAGGGCAGCAGCACCGTTGCATCATTACCTTCGGTATAG
GTGGCACCAGCCGTACCAATATCCAACACATGGATCTTATCGCCGCCAATCAGATACAACTGCTTGCCAT
CGGCGCTCAGCTCCACGTTTCGCAGATCCGAGAAGAAAAGATCGATCGGGCTATCCCAACTGCCGCTAAT
CGTGTCCTTCCACGTCAGGCTACCGTCTTCGGCACGGGAGAAGACGGTGATGTTCTTACCGATCACAAAC
AGCGCCGTTCCATCAGCAGAAACCACAAGACCGGTTGCCAGCGCTTCACCGGTATCGCCCCCGTCATCGG
TGATTGACGTTGTATCCGTAAGCGAGAGCGCACCATTGGCTCCCACCGTTATCGTATTGAGCGTGTACTG
AATTCCATCAGCATTAATCGCATACAGCGTTTTGCCATCAGGCGATAGCGCAAGCCCATTGATGTAATAC
TCACCCGTTCCCGTAAGCTGGCTAGCCTGAGCCAACACGCCTTGGTCGCTAATACTGAACGCGGTAACGC
CAACAGTACCGCCGGAACCGGATACGAACAGGTAACGCCCGGTAGGATCAAGCACCAGGCGGCTCGCACC
GATCAAATCATCCGCCTGAGAAACCGATGTCAGCTTGCCGTCCGCTTCACGCTTAAACACCAGCACGCTG
CGCTCGTCATTCTCGCCATTGGGCTGTGACGCCGTTATAAAGAGATAATCGCCCTGCGAAACAATATGGG
AACGCACATCCAGCGAACGCCCCCCCAGCGCTGCCGCATCAAGGACACCTGCTTGCGTTAGTTGACCGTC
ACTACCAACGCGGAAAAAGGTCACCGCGTTGTCTTCACTGCCCACCACATACAGGTACTGCCCATCAGCA
GACAGGAGCACATCTGACGCGCCGGCCAATCCGGCATTATCCACAATCTTATCGTTTTGCTCCGTCTCAT
TGTTGTAAACGGAGTGGTAATTAAAGAAGGTCTGCGATAGGGTAAATTTGCCTTCTTCGTTACGGATAAA
CACACTCAGCACCGCAGAACCACTATCTGGTGAACTCACGACATAGAGGGTTTTGCCATCCGCAGACAGT
TGGCTGTCTTTTACCCCAACCAGCACATCACCAAAACTATTGGGATCGTAGCCATCAATCGCGTAATCAT
TTTTAAGAGAACTGGATTCGCCGCCGAGCGTTGGCACCTGTGCAGGATTAGGGGCAATGGTCAGCGTCAA
TTCGTGGTCTACGCTCTCGCCTGACGCATCGCTTACCGTGACGGTAACGTCAAACGAACCCGCTCCATTA
AGCGCAGACATACCGGAAATAGTGCGTGTTGCAGGATCGAAGGCTAGTCCATCAGGAAGACCAGTGACTT
GCCACGTCAGCGTGCCGTTTTCAGGATCGCGGAATAGATTTTCTGGCAGCACTGCGGTGTACGATTGCCC
AGCGACGGCTGACGGCGGCACGTACCCCGCGTTATCCACAACTGGCGCTTTGTTCTCTACCAGCGTCAAC
AGCAGGCTGGTATCTTTAGACCCATCGCTCAAGGTGATCTTCAGTGGAATCGATGCGCCTGCCGCATCAC
CATCATTGCGGTAAGTAATCTGATGCAGAACCTGATTGGCAACCGCTTTTGTGACGCTTTCGGTGAACAC
GATCGACACCGCGCCTTCATTCACATTAAGCGTACCAATTGTCTCGCCTTGATATTGAATATCGCTGCCG
GACAGCGTCAGACCGCCGCCATCCTGGAAAGCGAAGTGGTCATTTGCCGACGCTGCACCGTTGCGGCTAA
TCGTGATTGATGCACCCTTATAGTCATCAGCAGCATCCAGCTCTTGGTCTGACAGCATGATACCTTTGGC
AAACGCGATATCCGCCGTTTGGCTATAAGGGGCATTTGCCATTGCGGTGAACACATTCAGCCCAGCAAAG
AACGTGCTGACGCCAGCATAGATATTCTTACCATCGGCACTGACAGCAAGATGGTTGACGGTGTTAACTG
AGAGGTCAACACCGTTACGGAACGTTAGTGCTCCAGAATCAGCATCGCGGGCGAATACCAGCAACGACTT
GCCGCCGAACGCTGCAACATACAGCGCAGAACCGTCCTGAGAGATCGCGATTTCGCGCAGTGATGTCGCG
CGTAACTCAGCAGGAACGTGGCTTTCACTGTTGTACGAATCCATTATGCCAGCATAGGTTAGCGCGCCTG
TATCGCTATCACGGCTGAAAATCGAGACGGTACCCTGTGAGTTTGATGACACATAAACAAAACGGTTATC
GGGTGAAATAGCGATGTCTTGCAACGCTGTCAGGTAACGATCGTCCTTCGGAATTTCCGCACTATTTACG
TCAGCCGCGATCGTGCTTTTATTAATCGTCGCGACATAACTCAGGTTACCCGTCTCCGCATCACGCGAAA
GTACGGTAATGCTGTTGTTCCCAAGATTAGAGATATAGGCTGACTTACCATCGCTGGACAGCACAATGCC
GCTCGGGCTTTTCAGCGGGAGGGTATCACTGCCGATCAGTGAACCAACAAACGTCAGCGCACCAGAGGTG
GTATCACGCGAGAAGAAAGCCACAGCATCTTTCCCTGTCGATCCATCCATCGGCGTCACACCATTAATGG
TATACAGTGAAGTGCCGTCGTCGGATATGACGATCTCGGAAACGGCCGCATCCAGGCCGCTAACGCCATC
TACGCCCTGTGTGGCAACAATGCCGACATAGCTCAACTGTCCTGTAGTGGCATCGCGGCTAAACTGCACC
AGCGAGTAGACGCTGGTGCTTCCCCCCGCCGCATAGCCTGCCACATACACGCTGGTGCCGTCTTCCGACT
GTGCCAGCGTGGTGATCGTGTTCAAACCGTTAACTTCAAACGCGGGAGTAGACGGATCATCCTGCTCGCC
CTGCGTGAAACTTTGCAGTAGCGACAGCTTACCGTTTTCCGCATCACGCGCGTAAACGCGCAGGTAAGTC
TTTCCACCGTTATTGTTCCCTTCACTGCCGGTGACCAGCAGGGTTTTACCATCCTGAGAAACACTCATCG
CCGAGACGCGTTCATTGTAATCGCTGAGCTTCCCGTCGTTGTAAAACAGCGCAGCATCAGGGGAATAGGT
TACCTCGATCGCGGGTTGCTCATTTAAGGCCAGATTGATACTGCTGGAGACAGTCAGCGTCGCAGTATCA
TTTCCACCATTGGCGATACCGCCGTTATCCTGCAATTCTGTTAGCGTAATGGTACGTAAGCCGCTGGCGC
TGGTACTTTCTTTACCAGCCGAATAGCTCATGCCGTCGACCAGCGTCATCATCACCATACTACTGATACC
CTGAGCACTGCTTAGCACCAGAGAAGACTCACCATTCACGGCGTTATAGGTGTAGCTATATTGGTAACCA
CTCACCGTGGTGCCCGCACTGTCCTCACTGAGATCGATGACCGTACCATCCACAGTCAGGTATTCCTGAT
GCGGGTTATTTAGGCCACCAATACCGATCGACAATTTTGTCAGCGCCTGCCCAGCTTCTCCGGTGTTAAC
CGCCGTGTCTTTGAACAGCGTGACGGATGCACCGCGCGTATCCAACGTCAGGTTGCTTCCGCCCTGGCTA
ACCAGCGCTGGCGCACTATTGGCAGTCAGCAGCAACGCAATGCTCGTCACTGTACTATTGAGCTCACCAT
CATTCGCCGTCACCGTCAGCGCCACCGTCTCGGTGGTGCTCTGGCTGCCGATATTGCGATACGTAATCTG
TTTCAGGACCGCATTAGCGGTTTCCTTTGTCACATCAGCAGTAAACGTCACGCTGAGCGTGCCTTGATTC
TGTGCAAAAGTGCCAATTTCTACGCCAGCTTGCAGAATTTTTCCGCCTTGCAGCGTCAGGTCATTACCTG
CACTTAGGCCGAATTGATCGTCTGCCGAGGGTGTTTCACGACCGATAGTCAGCGTGGCACCGTTATAGTT
ACCCGCACCGCCGTTTAACACATCCAGATTGCTATCGGACAGCGTGACATGATCGGCAAACGGTAATTCA
CGGCCATAGAGGTAAGTGCGTAATGCGCTAAAGCGTTGGATTGCTTCGCCAGCCACCAGAAGTGATTGCC
CATCTGGCGACAGCACCATGCCATGCGTATCGCCAATATTCGTAATCTGGCCGCTTTCATTTAGCGTCCC
CGTAGAAGTATTGACGCTATAAATTTGCAACGTACCTTCGCTGCTTAAGGCATAGAGCTGGCTACCATCA
GCGTTAAGATACTGCGCGTTGATGTTTTCCAGCGCTTTCGTATCCACACGGGTCAGCGTCTTTCCTTCGG
TGCCATCACGCAATTGATAAACGCTGATTTCGCCGTTATCAGGATCGGCGACATAGATAAACTGCTGATC
CTTCGAGATCGCCAGTTGATAATCCACCGCGCCATAACCTTCCCCAGACGTCTCCAGCGTTGTAACAGAA
ACTAATGTCCCGGTTTCACTCCGCTGGAAAACCGACAGCGTGTGCTTTGCTCCCATCCCAATCGTGAAAA
CATAGTTACCGCTGCTCGCCACAATACCGCTGCGATCGATCCCGCTGTCACTTACGCGCTGGAGGAATGT
CAGGCCACCCTTCGTCGCATCGCGAGTAAAGACGACCAAACCGTTCCACTGTGTGGCGACATAGACCTGA
GTACCATCACTGGAGATGGCCAGCCCAGTAATATTGCCGTTTTGCGAAGGGATTGTCTGGGTATAGCTGC
CCTCGACTTGAATCACCTGTCCGTTGTCGCCAAGGCTAAGAGCGACAATATTGTTATTGCCCGTGATAGC
GTATAGCGAACGGTTATCTGCGCTCAGCGCGATGTCTTTCACATCTTTAAGCGCGCTGATATCACTCAAC
GTTTGGCTCAACGTCAGTTTGCCATGCTCGCCAACCGTGAAGACACCCAGTGTTCCATCGCTTCCGATGG
CATAGGCACGCTCGCCATTACTGGAATAGCGCACGTCCTGTGGCGATTTCATACCGGGTACAATAATAAG
TTCCGCCAGTTCAGGCGCATCCGATACAGACACCACTGGTGCAACGTTAATTTTGCTATCGATAGTAATG
GTAGCGTGAATATTGAGATCGGCAGTGTCAGCGCTCGTGCCGCCCTCATCGCTCAGGCTTTTCAGCGTCA
CAACCACATCGCCGCCGGCCACAGTGTTATTGAGTGGCTTATAGGCAATGCCGTCGATCAGCTTAGCAAC
GTCATTAGGCTCAAACGCTTCAGATGAAGCAATACTCACCGTGATGGTTGTCGTCGCACCACTCACCGCG
ACGGTATAACCGTATTGTCCGTCACCCGCTGTTGTTTTCGCGCCATTAACGGCTTCCAGCGTGATTTCAG
TACCGTCGATGACGATTGCCTGATTTGCGCCCGTGCGGTTGACCGTAATCACGAGATCTTTCAGTTCCTG
CCCGCCGTTATCCGCTGACACGCTAACGCCGCTAAACAGATCAATCGGTGTAAAGCTGTTGCTGGAATCG
GTGATGGTGACCGTTTCCTTAGCTGGCGTGGCATCGACGCCGGGTGCCGTCTCCGTTGCCGCAACGTGCG
TAATCACATCGGCGACCGTAGCCACAGCGGCAGCATCAAACATCATGCGCGGTTCCAATACCCACGCCTG
ACGCGGAGGACGCGTTAAGGCTGAACCAGATTTTGAGCGGGAAAAAGTCATCGTGTCATGTCCTGTAATA
AAAGGGGCAAATCGCGTTATTCCTGGCTACCTTCAGCGGTTATTCAACCAGCCGAACATAGCCGCCCTCG
GTCTCGATCTGGCTGGCGATGCGATCCAAACGTCGAATCAATTGATTCTCAACGCCCTCTGCGCCGAAGC
CTGCACCATCGATAAAGCTCATCCGTTTTTCGCCCTCGGTGCAAACCAGCAGACCCGGCGTGGCTTCCCT
ATCGAACAGGTTGCGACCGAAGTCTTCCGGGTCGCCGGGGCGAATGCCGACAAAATAGAATTTGATGTTG
CGCGCGCGGAAGCTGGAGCACAGATCGCGGAAGCGCTGTGCAGCAAAGATGCGGTCAGAACCCGTACCAA
CTTCGCCACGAAACTGGTTGCGATTGAAGTTGTAGCTGTCGGTGTCAAACCAGTCACCGATGGTGTTAGC
CATCATCACAATCACCTTTTGCCCGTCGCCGTTGCCATCCAGATTGAAATCCAGCGGCAGCGTCGTATCG
CCCCAACCGTCTGAACCGCGCATGTTTGGCGACAGCGCCGCCCCCGCCCACGACATGCCGATGGCGTAGT
TCACGTTAAAACGGGCAGAAAATTGATCGATACGCTGATTCAGTTTGCTTGCTTCATTGGTCAGCGGCAT
CAGTGCCGCATTCGGGCACCCTTTATCCGCCACGATCCAGCGGGTATCCACCGCATCGTTATCGTCAAAA
TCGGGATTCGGGCCGCGCCAGGAGATAGGTGGCGCACCAGGGCTGCCGTTTTGTGGCAAATCATGGCGGT
AGTAAACACGGAATTGACCGACGGGTGGTTCATCCCAGAAGAAGTTTTCTTCTCGGCCTAGCCCACGATA
CATGCACAGCAGATTGGCACGCCGATCGGGGAAACGGCGATCGGCCAAACTGCTCACCACGCCGCTGGCA
AACAGCGAACGCAACTCCGGCGGGTTCAGTGCACCCGGTGCTGCCCAGCGCCGAATCCGGTTCGCATCTT
CCGCATCGTACACATTGACCGATTGGCTGTACGGCACTAGCGACAACCACAGGTTGTCGCGTTTAGTGTC
CGCGCTACCGAGAAGACGCTCAACAAACGAGTGACTGACACTTTTCAGCGAACGAATATCCCCCGCGCTC
ATATCCCCCGTCACCGGCATCACAAGGGCCACTTCCGTCGGGCGGTTGATGACTTCCGAGGTCGAGTACA
CTTCCTGCGCTCTCGCCCCCAAACTCAGCAAGCTGGGCTTGGTTGCAAAAGCCACGGTCACGGTATAGGT
TTTACGCGTCGCGCTATTGCGCCCTTCCGTGACGGACACGTCGCCCGCCACCAGTTTTTCACTCAGGGCT
TTATTCATCCCCAGATTGCTTTTGACGTATTCATACGCCAGCGTATTGATGTCTTCCTGACTGTATTCTT
CGCCATTAATGGTGGCCTGATGCCCAACAGCCAACGCTGCGGCATCCGTCGCCCGTTTGATCTGCGTCGC
ATCCCCCGTTGCCGTTGAGGTATCGACAATGAAAGCCGCCGTCACCAACAGCGCCATCGCCCCCAGCGCA
TAGAATGCGGTGCCCGCGCCTTTTTCCTGATGAATAAAAGCAGAAAGGCGCTCACGCCAGAACAGAGTGA
TTCCGGTATCGTCTTTTTTTACACTTCTGTTCTGTAAGGTTTTTTTCATGCATTCCTATCCTGTATACCT
GGATTCAGTGCGTACTCACCCCGCCCATAAAACGGGAAAATAAAAACGACATTGCTCATAGTGATAGATT
TATTATTCCGGCCTGGGATTACGGGTTCCGTTCGTCTTCTTCCAGCCCGGCTTCTTTTCTGAGTTTCTCA
TCAAGCGTTACTACGCCAATAGCCACCCGATTGATGGATGAAGCATGCAACATGCCGCCCAGCGACAAGC
CCCCCAACAACCCAACATCTTTTCCCTCACGGCAAATTTCGACCACCATCATAGAGGTATTCTTATTGCC
TTCTTCCCGATCTCTTTCCGGCAATTCAGGCGTATATTCTTCGCCTGGCAGCGTTTCGCTTTCGGCGCAG
AGTGCCGCCGCCGTCCCTCGGCTCAATTGCCAATACAGTTCGCCGGTCTGACGCACATTACTGATTAACA
ACTGGTAATTGCCTGTGCCTTCCTTTGGTAACACCGTATCGAGCAAGCCTTGTAGACCCTGCTCATCCAG
CGCCTGCTGCATCGCTAATATCGAGGCAATGGCACCCACACGCTGTTCCATTCGCGTCCGCTCCAGCCCA
ACGGTGTAGATATCCGCACACAGCGAACCTATCGCCAGCACAATCGGAAATGCCAGCGCCGTTTCTACCG
CAGTAGAAGCTCGGCGAGAAAACCAGAAGCCGCGGAGTCGACTCAGGAAGCGACTGATGTTCAACCAACG
ACGGCGTTTCAATAAGCGCTCAGTCATTACGCAGTTCCGTCCCGAACACATGTTTGTACTGATAGCGGAA
GGTGTCCCCCAGCGTTAACACCTCCGGCAGCGGCGTAATAAACGCCTTTTTGATCTGCACCGTCACCGAC
CACACAGGCAACGTCGTGGTTGGCTCACTATCGGGATCGTCCTGGCTGCTATTTCCGTTTGTTAACCCGC
CAAGCTGAGTCAGATTGTCGAAGTGCAACACGCTGACGGTTAAATCGTCTTCCTTGAGGTAGCCGTAACC
GGCTTCAACCATGCGCGCCTTCAGCCGTGTTCCCATCTGTTCCGCACTGTCCGATACGAGGTTATCAAGA
CGGAAAGTCTGTACGGCTTTATCCAGCGCAGCGCTTCCGACGGCGATCACCAGCCCGATACGCGCCAGTT
CGAACAGCATCATCACGCCAACCAGCACCACTGGCACCAGAAACGCCACTTCCGTCGCGATCACACCACA
TGTGCTACGCCAGTTGCGGTCATGGCGCGGTACTATGCCCGGTACTATGCCTCGTACCATGCCTTGCACG
ATGCCTGCATCACGCCACGGGGAACGACGGTGAAGCCACGCCATTACTCAGGCGAACTCAATTGCAGGCG
TTGACGACTGGATAGCAGCAGCGCTTCGCCACGAGATTTATCCTGCTGTATCTGCAGTAAACGCTGATTC
AACTCATCGATCAGTCCATCAATACGCTGCGGCTGGGCAATAGTCGCCAGCACCGCGCGTGCCTCATCGT
TTCTGCCGCCAGAAAGGTAGGCCAGCGCCAGATTCAGCCTGCCGGTTGCGTTACTGCCATCCACCGAACG
CAGCAGGGAAATCGCTTTGTCTGCATTGCCACTTGCCAGCCATGAGAGCGCCAGATTGTTAAGCGCCGCG
ATATCCGCCGGGTTCACCTGTAGCGCTTTTTCAAACAATTGACGCGCCTCTGCATGCTTGCCTGATGCAT
CCATCACCACGCCCATACCATTGAGTGCACCCGCGTCATTCGGCTGCGCTTTCAGCGCACAGGAAAAGTC
GTTTTGCGCCATCGTATTACGTCCCAATGCCAACTGCGCACGCCCCATACCCAGACACACCGCCAGCGCT
TCTTCCGGCGTCATTTTGTTGGTATCACCGCCTAGCGCCTGACGTGCCCGTCCGTACAATTCCAGCGTTT
GCTGCGGCGAACGTGCTAACGCAGCCACGCTGGCATACTCCAGCATCTCTGCCCCTTTCAGTGCATCACG
GCTGTCGAGACGCGCATACACTTCCGTCGCTGCTTCAACACGCCCTTGATCGCGCAGCAGGCGTGCCAAA
CGCAGGCCTTCATCCTTGCTGCCCTTAATCGCCGTCGAGCTACTGCATCCCACTAGCACGGTACTGACGA
TCAGCAGTGCCAGCATGGGCGCGCCGCGCTTGAGTTTTGCTACCAGATCGACCATTTTCGATAACTCCAT
CGGTTGTAACCCTAGTGATTTCCGATTCATACCGGGAATCGATGCTTTTAAGTCTATGTTTTGAAAATAA
TATATTTTGAAAATAAAACGTTATTGCGCCAGCAGGCGGACTACTCGTACCAATGCAGGCGACGCCATAA
TGGCAATAATCGGTGGCAGGATCAGCGCCATCAACGGCACGCTCAGTTGCGCAGGTAATTTCCCCGCCTT
CTCTTCCAGCCCTAAAATCAGCGTCTTGCGGCTTTCATCCGCAATGGTACGCAGCGCCTGAGACAGCGGC
GTACCGTAGCGTTCCGCCTGGATCAGCGTCGCGACCATACTTTCGATCTCACTAACCCGGGTACGCTCCG
CCAGATGCCTCATCGCCAGTGTACGATCCGACAGGATCTGTAATTCGGCCGCGGTGTAGTGCAGTTCATC
CGCCATTTCCGGCGACGATAGTCCCAACTCCTTTGACACCACCTGCAATACACGCCCGATAGGCAAACCG
GCTTCGGCACAGACCACCATCAGGTCCAGTGCATCCGGCACCGCACGCGCCAGCTTTTCGCCTCGGCTTG
CCGCACGCCACTTTAGCCACCACTCCGGCACCATCGAGCCAACAAAGAAGCCAATGAGCCCCGCCGCGCC
CCCCGTCAGGCCAGCACGGTCAGCAGGCGGTAGCCATCCCCACACCAAAGCGATAGCAAGCAGCGCCCCA
GCGGCAAATTTCCCCATCACCAGCCAGCCCACCGCTTCGTTACGGCGGAGACCAGCCAGATCCAGCAGGC
GACGCAGATTGCGACGATCGCGATCCGATCCCGACAGGCGCTCGCCCTGTATAGCAAGGGGCTGCAACAG
CTTTTCCAACAGGGGGGATAATGCAGTTCCCTGGCCTCTCAGGATGTTTTCCTGAGAGGCCGCCTCTATA
GAGGCCGTGGGCAAGTGCCCGCGCATGCGAATTTCCAACTGCTTGTATTGCTGCGTTTTATGGTGCGCAC
GGGCCAGATAAATGCCAGCCACCATCAGCACGAGCGCCAGCAGCAGTAAGGGATCGTCAAAAATAGTCAT
GAGTGGCTCACCCTTTACCCTATCCGTTTAACCATAACGTGTGTCACCAGCATGCCGACCGAAACGCTGC
ACAAGGCATAAATCAGTACCGACGTTCCTACCGGATCGGAGAACAAAAAACTGAAATCCTCCGGCGACTT
CATGTACAGATAGGCCAGACAACCGGGGAACAGTGCGGCGACAATCTTG
>4 length=55410 depth=0.99x
AGTTAATAGTTATATCGGTGGGGCTACTCAAGCAAGCAGTTCCTGCTGGGACCATATGCTCTAAAATGAT
TATTATTTAAATTCCGAAGTGTTTTATGAAAGAAAAAATAAATTCTGTAATTGAAAAGAAGAAAAAATTG
ATAGTGATTTTTTTATCAAACCAAATTCTCCTGAATCTATTTTTCAGGGGAAGATACCGACGCTAATCAA
AGGCGTGTATAGAGATGCCAGCCGGTGCAACAGCGCCAGACTGTAAATAGAAGCTGGGAAACCGACTTTG
TCACCAGCGGCCATAATGGTGAACCGCAGGCTATATTTAATCAGGAAGGCATCGTATTCAGGATGCTGAT
ATGGTTCATTTAACTGATGCTGTTAAATATTGGAATCAAAAGGGTGGGTACTATGGGGCGAAGTCTAAAG
AGGTTAGAGCCTTTATGCGAGACCCCAAAAACTATGAGTTAGAGTATTTTGGACATAACCGTTCTCAGGG
GGCAAGCCTACCTGATAGATATAGAAATCCAAGTGATTTTATTGGGCCTGCGGAAATCTCGAAATACTTT
CTATGATTGAATAGGTGCGTAATGAAGATTCTTTCTGATGTAAGTCAAGAGTTAGAGGAATTAATAGTAT
CTGTAGTCGAAAAGGGTAATCACCGTCATGATGAAAAATCTTATGGACAGGCATTAGAAGAATATAATGA
AGCTTGGAGATTACTCCCTGAACCAAAGCTAGATTGGGAAATTTCCAGTTGGGTTTCTGCGTGTATATAT
AGTGCATATTTCGATATGGAGGATTTTCATGAGGCTAAAAAATGGGCAGAAATTGCGTTACAAACCAGAG
GGTCAGATATAGATACGGCTCCGCTAATTGATCTTGGGATGGTTTGCTATGAGTTAGAAGAATATGATAT
GGCTTATAAACATTTTCATGATGCGTATAGCTACGGAAAGAAAAGAGCTTTTCAGGATCGACCTAAAAAG
TATCTTGATTTTTATTTGAATAAAATATCGAAGAATTGAAGTTTCTGTAAAATTAAAATGGTATAGAGTT
TCTTATTTCGTAAATATCGTGATTATTAAATTAAAAATGGCAGATTTATTTTTTGACCAGTCAAATTTTT
TAGTGAATCTGTCTTTTTTAATACGCAGGCAGGTGACTCAACCGAACTACCTGCCCACAGGTATGGGTAC
CATTGGGACAGGCTAGAGGCTAATCTCCATATCAATCACCAACCTCCCCCACTCAACCGGCACGGCGATC
GGCGTCCCGGTCATAAATCTCGACTCTTTTAGCGGTCAGCCTTTAATAATGATGGATGGTATGCCTATTC
GGTCTAAAGATATGTGGAACGCAGACATCTTTAGTAAGGACATAGGCCAAGTTGGTAGGCAGAGGGTGTT
TATACTCTAAAAGAAACTATAAGAAAAAGGAAAGAGTATCTTTTGAGGAAAAAGGCAGGGCTAGCCGATA
ATCCTGAATATGATAAATTTTTTAAGGAAGTAGATGATTAGTGTCATTATATTTTAATGATGGTTAGTGT
GCAGAGATATCTGAAAGGGGATGGAATTAAAAATAAACTCGAAGAACTTTTTGATATTTTAAAAATAGGT
GTTTTTCCCTGTGGCGTGAAAAAACTCTAATGAGATAGTTGTTTTTGATCCATCTATACTGAGGTCAGGT
TAACTCCTCGATCATAGGGGGTATTATAGCAAGAAGATGTAATTCTCCTAATAGGTTGTAAAGCTGTACG
CGATAAAACATGTATTGTGCTTCACTAATTTATCCACCCTATTATTCCGAGTTGTCAGCGGGGCAGACGC
AACCCCTTCAGAGTGGTGTATACCCTGAATAGTAAACACTACGACCAGACCCATGAAGATATCCGCTATC
TGTGGGATGGGGACCAGATCGCCGAAGTGCAGCATGACCGCGACGGCGAACTTGTCTCACGCCGCCACTG
GATACACAACGGCTGGGAACTGCTGGTGCAGCAGCGCCAGAACGCCGCAGGGAAATTATATGTAACAGAT
GCTTTGATGTCTCCCAACGATATTATGAGATATCTTCTAATTACTGATCCCTTACATGTAGGACGTAGTG
ACTATGCAATCATTTTTAAAGCAGATTCCGTCCAAATGAGTAACATTAAGAGATTTTCTATGTTGGAATA
TATTCATTCGGGTAAGATAAAATTAAATGATGTTTTATACCCTGGAAGCAATCCATACTCAATAGCGTCT
AATATGAACTATGAGGACAGGAATAAGCTAACCCTCAATCAGATAAGTATGCGAGGTAAATTCGGTGTTA
GAAAATGAGAAAAAAATAATCATTACGCAGGATGAGATCAGTGCATTGAAAAAGCTCATTATGTATACTA
AATTTTCTTGCAGTGATGTCGAATCACTCCAATTCGCTGGCAGTACTGCTATAAATTCACTATTCGATAA
AATTATTGAGGCCGATTATCTTGGAAAGTATGAGAAAGAATTTTATAGCCAAAGAAATATAGCTAATGAA
AATTTCTTAAAAGAAAAAATGGAAGGATATAAAAATAAATCAATTAATAAATTAAGTGATGAACTATTAA
GAGAAGCATTTAAAGAGTGTGTTTATCCATTCCCATCGGAATGATTTTATTAATTAATAGTAATAATTAA
AGTAAAATCCGGAAGTGATTCCAGCGATCCTTCTGGCTATTTTTTATCTGTTGTTTATCGTGTGCGACGT
CAGAAATTAATCTCGGTCTCAATCACCAGTCTCCTGCGCTCAACTGTAATGGTGATGGGCATCCCGGTCA
TAAACCCCGATTCTGACGCGCGTTATCTACCCGGATGGTCGCCGGGAAACTCTGCACTGGAATGCCCATG
GTCAGTTGCAGGCCTGGCGTGATACACAGAACAGCGAAGTTCGCTGGCAGTATAACGGGCTCACGCTTTA
TCGCTGGTTTTAAAGCTTTTTTTCGATGACATCTTTCAGCACTCAAGACTCAGATCGGCAAACATCTGTT
TAAGTCGGCGATTCTCGTCTTCAAGGTCTTTGATCTTTTTGATATCAGCGGCTTCCATCCCGCCATATTT
CGCCTTCCAGTTGTAGTAGCTGGCTTCGGAAATAGCGGCCTCGCGACACACCTCTTTGACGGCCCTTCCA
GCTTCGACTGATTTCAGAACGGCGATGATCTGGTGCTCGGTGAATCGTGCTTTGCGCATGGCGATCTCTT
CAGTGACATATTCAGTATGTCGGAAGATCCCTAAAAGCGAATGGGCCGTTTTGGTGGGATACTTACAGCA
CTGCCTATCCGTTATTTCCAGATAGGCAGTGCTGTCGCTAAATACGAAGTGCTTTAACGCGCGGCTTCAT
AAATCTTCTGGCTTTCTTCCAGTGTGATATCGCCATGTTCGCCTAATGCGGTCAGGCCATGCTCGCTGAG
TTTGGCGACCAGCGTGGGAATAGAACTGCCATCCAACTGATAGTCAGACAGGCGGGTTGGTACGCCCATT
TTCTCGAAGAAGTCACGAGTAGCGGCAATCGCGCCGTTGATGCGCTGGTCTTCGCTACCGTCGCGCAGAT
TCCAGACGCGTTCGGCGTATTGCAGTAGTTTGTCTCGCTTCTGGATTTTTCTTGCCGTCAGCATGGCGGG
CAGGACGATAGCCAGTGTCTGGGCATGGTCGAGGCCGTGTAATGCCGTTAATTCGTGTCCCAGCATATGA
GTTGACCAGTCCTGCGGTACGCCTGCGCCAATCAAGCCATTCAGCGCCATGGTCGCGCTCCACATTACAT
TGGCTCTGACCTTGTAGTTTTCCGGTTCAGCCAGCGCGCGCGGGCCTTCTTCAACCAGCGTCAGTAGCAA
ACCTTCCGCAAAACGATCCTGTACTTTGGCATCAACGGAATAGGTCAGATACTGCTCAACCGTGTGAACG
AAGGCATCGACCACGCCGTTCGCGATCTGGCGAGCGGGCAGGGTGTAAGTCACGACCGGATCGAGTACGG
CGAAAAGCGGCTGTGTGTGTGGTGAACGGAAAGCGAGTTTATCGTTGGTGGATTTACGGGTGATGACCGC
ACCGTTGTTAGATTCCGAACCGGTCGCTGGCAGAGTGAGTACCGCAGCGAGTGCGATGCCGCGATCGATT
TCCGCTCCACCAGTTTGCAGAATATGCCATGGATCCTGTGCCGCCTGATAATCTGCGGCGGCAGCGATAA
ATTTCGTGCCATCAACCACTGAACCCCCGCCAACCGCCAGCAGGAAATCAATCTTCTCCGCACGGACGAC
TTCGACGGCTTTCATCAGCGTTTCATACGTTGGGTTAGGCTCAATGCCGGAAAATGCGTGTACGTTGCGG
CCTTCCAGTGCGCGATAGACCTGATCCAGCACACCATTGTGCTTCACGCTGCCGCCGCCGTAAGTGATGA
GAATACGGGCATCGGCAGGAATTTCTTTGCCTAATTCAGCAATCTGGCCTTCGCCAAACAAAATCTTGGT
AGGGGTATGGAGTGTGAAATTTAGCATAGGTTATTTGTCCAGTTTAAAGCCCTGTTGAAGGATCGCGGGC
AAGACTTTAGGGAAGTAGATGTGTTGGTAATAGCTGGCGGTGTTATCGCCCCAGTTGTCGCCGTCAGCGC
GGCCAGTTTGCTGCCAGTGCGCCACCAGCGTGTGGTTATATTGTTCAATCGCTGCAGGCAGAACGTCCTG
ATGATAGGTTTCATCATGGCGGAATGAACTCAGCGGCAGGCGCGGTTTCTGATGCGCAGGGGTATCGATG
TAGCCGATAGCAACGCCGGCGACAGGGAACGTCAGCTCAGGAAGCGCCAGAAAGTCGATCATTGCTTGTG
GTTCACGACGGATGCCGCCAATCGGGACGATACCCAGCCCAAATGAACGTGCGGCGGCCATCAATGTGCC
GAGCGCGATGCCGACATCCGTTGTACCAGCGATCAGGCTTTCGAGACTTTCATGCGCGTGCTGCTGTTTG
CCGCTCATGGCAATCCCAACCTGCGTTTTATGCATATCCAGCACGACTGTGATGAATACAGGCGCTTTGG
TAATCCACGGTTGGCCACCGGCCAGTTCGGCAATGCGTGCTTTGTGCGCGGGGTCGCGGGTGACGATGAG
TGAAACCTGCTGAGAGTTCACGGACGTTGGTGCCAAATGTGCGGACTGAATAATGGCATCCAGCACGTCA
TCGGGAATCGGTTTATCAAGATAGCTACGTTCGCTGCGATGTGACGTAAACAGTTCAATCGTTTTATTCA
TGTCTTTTCCCGAATGATAGTGGGCAAATGTATGCTTAGTATTGTCATCAACCGAGGGAAGACGTTCAAT
GCACATTTCTGTTTGGTTATTGCCTATTCCTACAAAATACAGGAGAAAAGGGTGATAATAATTCGCAGGT
ATGCCATTTTGTTTCTCCTGTCAGGAGAAAGGCTTCAGGCAGGAAAAAATAACGGGTAGCGAGACAACAC
TATGTTGATGGAAAACCAAGGCATGTTGACGAAAGGTCAGGGCATGTCGATGGAGAGCCAATGCGAGCGG
CTTGTTCAGAAACAAATAATTCAGAAACAAACAGAACAGCAACAGGCTGCGCGGCAACGCATCGTGCAGC
AGGCTATACGCTGTTCAACCAAAAGCTGGGTCACGCCTTCGCTCGTGCCGCAGGTTCGAATTCTGTATAC
GGAACAGCATCATCCTCGAGTGCCAGTGATGTATGATCCGACGATTGTCATTATTCTTCAGGGCAAAAAA
ATTGGCTATCTGGGCGGAAAAACGTTCTTGTATGACCCCGAAAACTACCTGTTGATGACCGTTCCGCTGC
CGTTCGAATGTGAAACGATAGCCAGCGTTGAGAACCCGCTGGTAGGGATTGCGATTAGCATCGATATCCC
GATGCTTCAGGATTTGCTGATTGACATCGGTGATGATGACAGCGCGATCCGCCCCTGTTCCTGTACCTGC
GGGGTGAATAGCGCACCGCTGAACGATGAGATTCTGTGTGCCGTTGAGCGGCTGCTGGATGCGATGAATA
ACCCGCGCGATGCCCGTGTGCTAGGCCCGACGATTGTGCGTGAGATTATCTATCATATGCTTTGTGGCGA
ACGTGGTGCGGCATTACAGGCGTTGGTGAATCGGCACACGCACTTCAGCCAAATCACCAAAGCACTGCGA
CGCATTGAGAATCACTACGCCGATAGCCTGAATGTGGAACAGTTGGCTGCCGAGGTGAATATGAGTGTCT
CCGCGTTTCATCATAACTTCAAGGCGGTCACTAACACATCGCCGCTGCAATACCTGAAGTCCTACCGCTT
ACATAAAGCACGCGTGATGATGCTCAATGATGGCCTGAGAGCGGGCGTTGCGGCAGCTCGTGTCGGGTAT
GAGAGTGCGTCGCAGTTTAGCCGGGAATTTAAGCGCTATTTTGGTGCGACGCCAGGCGATGAAGTCACGA
GATTAAAGGCCAATAATATGGCGGTTGAAGAAGGCTGATTGCGGCAATAAATCGAACGGTTGACCGATTA
GGCGACCGTCCGTTTTTTACGCCACACCACAACAGCCATGCCGATAAGGCCGCTGACCAGTAAAATAATA
GGCAGCAGGATTAGCGCGGTCATCACCTGATCTTCATAGCGTTTGACCAGCGGAATGTGGCTAAGCGCAT
AGCCGAGCGTGACGATCCCGCCGACCCACAGCAGCCCGCTAAGCCAGTTGAAAATTTGAAAACGCGTATT
ATTTAACCCAGAAATTCCCGCCATCGTTGGCAGTAACGTGCGGATAAAGGCTAAAAATCGCCCCACCAGC
AGCGCCGTCAGGCCGTGGCGATGGAACAGGTGATGGGCGCGCTGGTGGTAATGTGCAGGAAGTTGCAACA
GCCAGCCTTTTACTAATCGGGTATCGCTCAGCCAGCGCCCTTGCAGGTAACTGAGCCAACAGCCGAGACT
GGCGGCGATGGTAAGCAGAATCATTGTGGGGAAAAAGCTCATCACGCCTTTGGCAATCATGGCTCCGGTG
AGCAGCAGTAGGCTATCGCCGGGCAGAAAAGAGGCCGGTAGCAGACCGTTCTCCAGAAACAGCGTTGTGA
ACAGAATACCGTAAATTACCCAAATGACGTGGGGATCGGCCAGCGCACTAAAATCCTGCTGCCAGAGCGC
CTGAATAATGTCGTGAACCATACTCATATTACTTCCCGCGTGACGATATTCATTATTTCTCAGGCAGCGG
CGGTAGAGCGCTGGGTTACCTGAAATCTATTGCCTATCAAGCCCTAAAATCGGTATGGGGCAAATGCCTT
GTCGCATTGTGATAATACGGCAGGGCTTAATGCTACATTTTGGTTAAGGTAACGCCGTTTTTTGGTAAGC
GTTGACTCACGATTATCATAACGCATTACCCACTGCGCCGCAGGGGAAATCAAGACGCGGCGGCTTTATG
GTCGTCACATTTTCTGTATTTTTTTCCTGCCGTTGGCCTAAGCATCCGCTTGCTGACGCCTTGTTAGGCG
CTCAGTCTGCTGAAACCTGCGGTCAGATCGTCGATCAGATCGTCACTGTCTTCAAGTCCAATATGTAACC
GAATAAGTGTACCGGTAAAATCCACGCCGCTCACAGGACGAATGGCTGCAAGTTCTTCTGGCTGATTCGC
CAGAATCAGGGACTCAAAGCCCCCCCAGGAATACGCCATACTGAAATGCTCAAAATGGTCCAGATAATGT
GCCAACGTTTCTTTGCTTAATTTCTCCTTCAACACAAAGGAGAACAAGCCGTTGCAGCCGTTAAAATCGC
GCTTGTAGAATTCATGCCCTTTGCATCCTGGTAACGCGGGGTGGTTAACGACCGCCACTTCTGGCCGTTC
CGCCAGCCACTTCGCGATGCGGATGCTGCTTTCCTGATGCTGTTTGAGCCTAACGCCCAATGTACGCAGG
CCGCGGCTGGCGACATAAGCGGTATCTGCATCTACCATTTGCCCCATCAGGTAAGAGTGCTCACGTAGCT
GTACCCAGCAGCGTTCGTTAGCGACTGCTGTGCCGATCATAGCATCGGAATGGCCGACGATATATTTCGT
ACCGGCCTGAATCGAGATATCAATATCGAAGTCGAACGCCTTGAATAAGATGCCCGCAGCCCAGGTATTA
TCAATCATGATAACGATCTCGGGATTGATACGGCGCACGGCTTGGACGATGGCCGGCACATCGTGGACTT
CCATGGTGATAGAGCCCGGTGATTCAAGAAAGACCACTTTGGTATTCGGCTGGATCAGCTCGGCAATTCC
GGCACCAATGAGCGGATCGAAATAGGTAGTGCTGACGTTCAGCTTGCTGAGTACTTTCGTGCAGAAATCT
TGCGTGGGTTCGTAGGCCGATTCCGTTACCAGAATATGATCGCCTGCCGCAACGAAAGAGAGGATTGCGT
TAGAGATGGCTGCTGCTCCACAAGGGTACAGCGCACAGCCAGCGCCACCCTCCAGTTCCACCATCGCCTC
CTGAAACGAGAAATGGGTCAACGTGCCACGGCGACCGTAGAACAGCGCGCCGTTGGCCCGGTTAATCGTG
GCATGTTTCTTGTCCTGCACGGTATCGAATACCAGAGAAGAAGCGCGTTGAATAACGGGGTTTACGGAGC
CGTGGGTGAATTTCTTGCTGCGTCCTGCGGCGACTAACGCGGTTGCCGTTTTTTTGCTTGTCATAACCAC
TATCACCTTTTTCTGTTCAGTCTTGCCGAATGACTCACTGCGCTGACTATTTCCGACGGCGAGCGCGGTG
GGAATCGCGGGGCATGATTGGATTCATGAGCGTTCAATTTATAAGGTCTACGTTATCACGGCTTGGGCGG
CGTGTGGTCGGGTTTTGTCGCGACAGAGAAAAGGCTCAGCACTGCTGATATCCAGCAGCGAAGGGGCTTT
TCGCCGATTTTTCTGGGATAAGATCGGAGGTAGGTGAAAATATTTCAGGTAAGAAAAGCGCCATGTTTTT
CTGCATTGCTACGAATAACATGGCGCAATTAGGAGGGATTAACCCGTGTGGACGCCAAAGAATTTCGGCA
ACCAGAGCGAGATAGCCGGAATATAGGTGACCAACATCAGTACAAAGAAGAGCCCACAGTAGAAAGGCAG
CATCGCTTTAACGACCTGTTCTATCTTCTGTTTACTCACCGCACTGGCGACGAAAAGTACCGACCCTACC
GGCGGCGTGATCAGGCCGATCCCAAGGTTAACCAGCATGATCATACCGAAATGCACTGGATCGATGCCGA
GCGAGTGGGCGACAGGCAGCAAAACGGGGGTCAGGATCAGGATCAACGGTGCCATGTCCATCAGCGTACC
GACCAGCAGCAGCATGATGTTAATCCACATCAGGATGACGTACTTGTTATCCGAAATGGAGGTGAAGAAC
TCGGTAATGCGGGCGGGCAACTGCATGTAGGTCATGATGGCACCGAATGCGGCGGCGAAGCCGATCAGGA
TCATGACGATCGTGACGGTTTTTACCGTGCGGTACATCAGTTTGGGCAGCTCAGACCATTTATAATCTTT
ATAGATAAACATGGTCACGAAGAAGGACCATAGGCAGGCGATGGCCGCAGACTCCGTCGCGGTAAAAATG
CCGGACAAAATCCCACCCATGATGATAACAACCGTCATCAACCCCCACAGGGTATCGACAAAGATTTTCA
GCGCCTGACGGAACGGTACGCGTTCACCTTTCGGGTAACCCCGTCGATGTGCGAAACCAACACACATCAC
CATCAAGGTCAGGCTGAGCAGCAGACCGGGCAGGATCCCGGCGATAAACAGCGAGGCGATCGAAACCGTG
CCGCCGGTTGCCAGCGAGTAGATTACAGAGTTGTGGCTCGGTGGTGTCAGAATTGCCTGCACGGAGCCGC
TGGCGGTGACGGCAGCGGAGAAGTCGCGTGGGTAGCCCTTCTTCTCCATTTCTGGGATCATCACTGAGCC
GATTGAAGCCGTGTCTGCCACAGAAGAGCCGGATATCGCCCCGAAAAACGTCGATGCGACGATGTTAACG
AGTGATAAGCCGCCGCGAATAAAGCCGACAAAAATATACGCGAAGCTGACCAGCCTGCGGGCGATGCCGC
CTGCGGCCATAATGGCACCAGCCAGAATAAAGAAGGGGATCGCCAGTAGCGAAAATTTGTTCACGCCGTT
GGTAATCTGAATCATGACAGCCTCAAGCGGCAAATCGATCCAGAAGGCACCAACAATTGCGCTCAACCCT
ACCGCGTAGGCGACGGGAACGCCGACCGCCAACAGCACTGCCAGCGTGGCAACAAGAATAAATGCATCCA
TGGTGTATTGGCTCCGAATTAAGAACTGCCAAGCATGACCACAGGGCGTTTATCCTGCGGGCCGAAAAAC
ATTTTTTCGATGATGAAAAGCACAGTAATTAACGAGCCGATAGGCAGCGGTAAATAACTTTCACCCGCAG
TTAATAATGGGAATTCTGCGACGGGCTGTTCCCATAATTCCAGACAGAGCACTGTGCTGTAATAAAGAAT
AAACAGGCTGATCAAGAGCATCAGGAGATTCGACAGATGAACGCAAATCTTCTTACCGGATTCTGGCAAT
CTGTCGGTCAACATGCTGACAGCAATATGTGAATTAGAACGATAGCTGACCGCCGCACCTACAAAAGTAA
ACGTCACCATACAAATAATTGAAATGGGTTCTGGCCAGGATAATGCCGCATTTAAAACATAACGTGCGAA
TATGCCGATAGGAATTATTAGCGTCATAATGAGTAACGCCAGACCAGAAACCCACATGGCAATACGATAG
AGTACATCCATACTTAAGTGATAAGACTGTGCCATTGTGTCACCTATATTCACTCAGTGAGTGATAAGCG
AAGGATAATTTTTTTATCAAGCTATTAAGGGTGGCGGATAAATAGAGTTATCAACGTTCCTCTATTTATC
CGCTGAGATGAGATATTGATTATTGGACGTCGGCGACGGCTTTAATCAGATCCTGATATTTGGCACCAAA
TTGATCGCGTACAGGCTGTGTCGCTTTGAAATAGTACTCGTTATCGATTTCATGGAACTGAACGCCACCG
GCCTTCATTTTATCCAGGGATTGCTGAGTATATTCATTCCACAGTACGCGCTGCTCTTGCTGCGCTTCTT
TCGCCAGTTTCAGGATCAGATCCTGATCTTCCTTGGAAAGCTTATCCCATTTGGTTTTGGAGTACAGGAA
CAGCTCAGGAATAATGAAGTGGCGACTCCAGGTGAAATTCTTGGCAACAGGCATGTAGTTATGTGCCACA
TAAGTTGGTGGATTATTTTCGGTGCCGTCAATCACTCCGGTTTGCATGCCGCTGAAGACTTCGCTGGTGC
CCATAGCGATGGCGTTAGCGCCCATAGCTTTCAGCGTTGCGAGAGCAACCTGGCTGGTTTGAACGCGAAT
TTTCATACCTTTGAGATCTTCTGGTTTCGCCACGGGTTGCTTGGTGATTAAATTACGCGTTCCCGCATCC
ATCCAGCCCAGGAAAACCAATTTTGATTTACTGCTATGGGTAATTTTGTCACCAATTTCCTGACCGATTT
TTCCATCCAGCACTTTATGCAGATGATCTTCATCACGGAAAATATAGGGCAGGGTGAAGACTTCTATTTC
TGGTAAAATAGCGGCAACGGGCGTCATTGAAACACGGATAATATCAATTGCACCGAGCTGCGCCTGTTCA
ATCATTTGCTTCTCATCCCCTAATACGCCGCCGGGGAAGGTTTTAATTTCCAGCCTGCCATTGGTAGCAG
CTTTTAATTTTTCTCCCATTTTCTGTACGGCGACGACATTAGGATAACCTTCAGGGTGAACATCAGAGGC
TTTAATTTGTTGTGCCTGAATCGCTTGGCTCATCAGGAATGCAGTAGAACCCAGACAAATGCCGATCAAT
GTTTTCGACAGCTTCATTGAATTATCTCCAGAGGTAGGGGGACATTATCGATAATAAAAGGGTGATTAAA
AAATCAAACCCATGAAAAATAGAATAATTTATTGTGGTGCATCGGTGAGAAGACGGCATCCTTGTATAGC
TATTATCGTGGCGCGCGTCGGGATTCTCTGTGGGTTAAGCTAACCTATTATACAACTTCGTAGAATGACT
CGTGTCACAAAAGAAAAAGCTAATATGAAATGCTGTTTTATAGGGTTTTTATTCCTATTTTCTTAATCTA
AATCTTCATAACATGATGTTTTTATTTGTCTTGTTGTGTGTTTGTGTTTCTATTCATTTCATTGAACTTA
TCGCCAGTCACCATGAAATGGTGTGATAACTTAATGTCGATCACAAAAACCTTACAGTATAAGGCAGTGT
TTTAGGCGAGTACCTGCAGCTATCGCCTGCCAGATATATTCCTGAATGCGATTCTTCATGCTTCTTTATG
CATTTTCCGTCGAAATGCAGGTAATACCCCCAAAAACCCTGTCAGAACGCAAGAAAAAGTGTGTTATCTG
ACGTAAATAATAATGAGAACGACTATCAATTCGTTCAGGGTTTGGTATCATTTCAGGCTGCGTTATTGCG
GCATGATACCTGCGGGTGCGTGCGCGTTATTGTACAGAACGAATGGTGGAGGCACAGCGTGAAAACGGCT
GTCAGTAATACAACTCAACAGGTGTTATCAACCTGGCAAAAAAAACGTGGTGCGTTCAGCGCATTTTCCC
GTAGCGTGCTGGTTATCCTGCTATGTACGGCGGGACTAAGTGGAAATGCGTTTGCGGCTCCGGCAACGAC
GCCGTTATCGACAGAGAATGCGGCACCAACTGCGGCACCCTCTCCAATACCCGTGACAACCGAAGCATCT
GCGCCGACGTCAGCGCTTACGCTTCCGGCTAGTGCGGTGCCGGGTACGAATAACCTGATGAAAACCGATT
TATCCGTCTGGGGTATGTACCAGCACGCCGATGCCGTGGTGAAAACGGTGATGATCGGTTTGCTGCTGGC
TTCCGTGATTACCTGGTCGATTTTCTTCAGTAAAAGTGTCGAAATGTCTGGCGCGAAACGTCGCTTGCGT
CGTGAGTATCTGGCGCTGGAGCAGGCGAAAACGCTGGACGATGCGCTGGAGACGGCTGATTCGTTCAAAG
CAGGCAGCGTAGCGCAGCAATTGCTGGAGGATGCGCAGAACGAACTGGAACTTTCTGCACGTTCAGATGA
TAACAACGGGATTAAAGAGCGCACCGCGTTTCGTCTGGAACGTCGCGTGGCGGCAACTGGGCGTCATATG
GGGCGTGGTAATGGCTACTTGGCCACGGTCGGTGCAGTTGCACCGTTCGTAGGGCTGTTCGGTACGGTAT
GGGGCATCATGAACAGCTTCATCGGTATCGCACAGACGCAAACGACTAACCTGGCGGTGGTTGCCCCGGG
GATTGCAGAAGCTCTGCTGGCGACGGCGATTGGTCTGGTCGCGGCGATCCCTGCGGTTGTCATCTATAAC
GTCTTTGCGCGCTCGATTGCTGGTTACAAAGCGACGGTCGGTGATGTGGCGGCACAAGTGCTGCTGCTGC
AAAGCCGCGATCTCGACGTGGCTGCCAGCAACGATAACCGGGCGTCTTCAGCAGCGCATAAACTGCGGGT
GGGTTAAGTCATGGCGATGCATTTGAAGGAGGACGTAGGTGATGATGGTGAAATGCATGACATCAACGTC
ACGCCGTTCATTGACGTCATGTTGGTTCTGCTGATCATCTTCATGGTGGCAGCTCCGTTGGCAACGGTGG
ATATTCGTGTCGATCTGCCAGCATCATCAGCCGTGCCGCAGCCGCGCCCAGAGAAGCCGCTTTATCTGAC
GGTAAAAGCGGATAAGCAAATGTTTCTGGGGGAAGAGGCGATTAACGAGCAGTCTCTGGCTCAGGTGTTG
GATGCAAAAACCAGTGCCAACAAAGAAACAACTATCTTCTTTCAGGCGGATAAAAGCGTCGATTATGAAA
CCATCATGAGCGTGATGGATTCACTGCGTAAAGCGGGTTACCTCAAGGTTGGTTTGGTCGGTGCGGAAAC
CGCTGCTGCTAAATAACGATTACGAGTGATGTTTTAAGAAGGAATGCGGGGTGAAGGTTCAAACCGCATT
CCTTTTTTTATTTCAACGTGAAGTCCGGTGCCGCATGAACGCTGGAAAGCGCCGCTAGTCCAGCGCTCAG
AAAGGCAACCAAGGCACCATTTCCCGCAGCCTTTATCAAGACGCGCGACAGGGTTAACTCGCCGCGCGGT
CGTCTTTCTATGCAACGTGGTCGCATGAATCAGCGCTGGCGGTTGCTGCTTTCCACCAGAGAGTTGTAGT
TCCTGATGAGCCTGTCGGCGCTGCCATGTACCATCCAGCCGGAGTTCTTGGACAGCAGTATACGATCGCC
TTGGCTGTAGGGCGTCTTATCGCGCACTCGGCGCAAGCGCTCTTTAGCGGACATACGATAATCTTCCAGT
GGCAAATTCATCAGAGACCATGTCGCGGGTTTCACTGTGTTGGGCTGCTTGGTCAGTTCGATCAGTGCGT
CGACGTTGTCCTCATAGGCTTTAAGCCGGGCAGTGGCGGTGTTGATGTCGAAGTCATCCTGCGTTAGCAC
ATTTACCAGTTGCTTGGCGCTGAGCATAGTGGCCATATGCCAGTAATTGAACTGGCGGCCTTCGCTCTTC
TCGATTTCTGCCAGTTGCTTTAGTTGGCGCTCGTCGTTAGCTTCTTCCAGAGCCTGATTGAACTGGCGAC
TGGCTGTGTTGAATGCCGCATAGTGCTTGACGATGTCGCCGTGCATCGCCTTGCCGCGTGCCATCGCATC
ATCTTTATAGTTCTCGCGATCGTAGTAAGTCGAGGCTTCCTGCAGCGTTTGGCCCCAGGCGATTACTGTT
GCAGAGTAGTCTTTGGCGGCCGTGTCCAGCGCGGGCATGGGTGGCTCGCTTTGGGCCGCGCTGATAACGG
GGTCTCTACAGTCTTTCAGGCTGGATTCCGATACCGAGTAGGTGCCGTAAATGACGCGTTCCTTGCCCGT
AGGGCCTGCTTTCATATCTTTTACCCAGGATGTGTAGCGCTCCATCGCCTTGTGGGCAGAAACATGGGTG
GAGTTGAAGCATTCGATGTAGATATTGAGCTTCTGGTTAGCATCCACCTGAGGTTTCGCCGCCGGTGCGG
GTGCCGCGCTGGCGGTGGCAGAAGCGGGCTGGTCTGGGGCTGCTGCGACGTCGGGCTTGTCTTCGCAGGC
CGTTAAGCCGATGGTGGCGGCAACGAGCGCGGCCAGCCTAACGGGTGTCCGGATAGTGCGAACGTTCATG
TGAATCTCCCTTTTCTTTGGTCGTGATATATGATGGTTATGCCGTCACATCAGGGCTACCGTTAGACGCC
CTTGGGTGATGCGCTACATGTGGTGATGACTGTTTTTGAAGAGGTGATGCTTCTTTGAACGCAGAGTGGC
TGAGGAAAGCAGCGGGGGGCTAATTGGCGAAGCGGTGCCTTATTAATTGCCTTATTTATCATCCAGATGA
ACCTTAGCGTCTTCCTTGACCATCATGCTTAGACAAAATGATTCCGCATTATTGCTATCAATGCAACCCT
TAACTTCCCGCTAGGTCAAGCCGTCGTGACGGGAATATTTGCGTTAATAGCAGAAGACGTCATAGACCTG
CTAGCAATAAGGTGATTGTAGCGAATAACCGCTTGAGAACCGTTTTGAACTATGCCCGTGAGTCAGGGTG
ACGCCAGTGAATACGCGTCGGGATATAGCGCCGGTCTTCTTCAAGCGGCTGTTGCGCAATCAAACTTGTA
ATCATTTCAAAGCTGTTGCGCGCCAGATTTTCACAATCCTGTGCCACGGTATCGATCTTCAGCGGTAAAC
AATCGAACAGATAGTGATCGTCAAAGCAGCACAGCCGGATACCGCTTTCCATCAGGTTATGCTGGTTCAT
ATAGCGCAGCACGCCTTCCATCAGGCCGCAGGCGGCAACAAACAGTGCTTTTGGCGGACGTCCCAGCGTC
GCACACAACTGAGCAAACATTTCATAGCCCGCACTGGGATGATAGCTGCCATGAAGGATCCACTCTGGCT
GGCAGTCGATACCGGCACGCGTCAGCCCAAGCTGGAAGCCTTCCAGACGGTGGCGAGTCGGGGAAATACG
CGGCTGGCCGCCAAGGAAATAGAACTCATCACGGTGCTGACGGGCGATACGTTCGACCATTTCCGCCGTG
GATTCTACCGCTTCGGAAATCACCATCGGCAGCGTGGAATCACCAATAACCCGGTCAAATTGTACAACGG
GCAGTTGCTGATTAATTTTTTGATATTCGACGTCGCTCAACAGGCTGGAAGCGACGATCAAGCCATCGAC
CTGACGCTGTACCAGACTGTTAACTGCCATCATCTCCTGACTGGCATTCTCGTCGGTACAGGCAATCAGT
AACTGTAACCCTGCTTCACGGCACCGCATCTCCAGTTCGCGGGAAATCACGGCGAAGCCGTAGTTGGTCA
TTTCCGGCACTACCAGCCCTAGCGTGTTGCTGCGTGAGGAACGCAGAGAACGTGCGTGAATGCTGGGTTG
GTAACGCTGCTCGTGCGCAACGGCCAAAATGCGATCGCGGGTTTCATCAGAAACGCGAAACTCTTTACTG
CGGCCGTTAAGCACCAGACTGGCGGTGGATTTTGATACACCGGCTAGTGCGGCGATGTCACTGATTGTTA
TGCGTTTAGTCGGTTTCACCGCGTGGTCTGCTATCAGAAAAAAGGGATGTTATTCTATCACGCATGGCGC
TAACAGCCAGTGTTGTAGCGTTAATCGTCCAGAGCCGCTGAACATGATGGTCGCCTCGCTTTCCGGGAAG
TAGCGTGCAGACATCACGGCCTCGCCATCGTTGATAAAAATCTCAATGCTGGAGCGATCGCACAGTATCT
GCAATTGACGCAGATCGCCGCGCCAATAGCGATGTTCGGGTTCGCCAGTGCGACGGTTGTGTCGGCTCAT
CGTGACGCGTTCGCCGTCCCAACAGAGAACGATCTGCGAGGCAAGGTTGAACTGGAACTCTCCCTGAGCG
GTGATGAGTATTTCCGCGCGGCTAATGGCGAACTGCGGCGCGTAGTCTGCGGCACCCTGCCAGATATCAT
GCTGCTTGCGTAACTGTTGCAATTCTCGGGCAGGACGTTGATAAACGCGATCGCCATGCCGTGTGAGTTC
ACGCGGGCAGGTCATGGTATGGATCCAGCCATGTTCGATTGTCGGTTCAAAAAACTCATTGTCATCAGGA
ATCGACATCCAACCGAACAGCAGGCGTCGCCCGTCTTCACTCAGCGTAGTTTGCGGTGCGTAAAACTCGA
AGCCGAGATCCAGTTCGTGAAACCCCTGATGCGGATAAGTACCGCTTTCGTAGTCGAGTGAACCAATAAA
ATAACCAGCCTGAAAGGTATTCAGGTAGCGTTCCTCTTCGGCGGGAATACCCTGTGGGCAGCAAATCAGT
ACATCTTTGCCATCCAGCGGGAACAGGTCTGGACACTCCCACATATAGCCAAAATCACCGAGCCCACCTA
AACGGGAACCGGCGATCTCGCCGATCTTGTCCCATGCCAGCAGATCGGCAGAACGATAAAGCAGTACTTT
TCCCTGAAGATCGAGATCTTGTGCACCGAGCACCATGTACCACCGATCGTCATGACGCCACACTTTTGGA
TCGCGGACGTGGCCAGTGTAGCCGTCGGGGAGCGTTAGCACTGCTCCCAGCTTGTCATATTCACCGTTGG
GGTTTTCGCGGGCGAGGCACTGAAACGCGGTACGTGAGCCATCGTCGTATTTCACGTTACCCGTATACAT
CAGCATGATCGCCTCCTGATCTACCACGGCGGAGCCGGAGTAGCAGCCGTGGCTTTCATAGCTTTCGCTC
GGCACCAGCGCCACGGGTTCATGCTTCCAGTTCACCAGATCGGCGGAGCTCCAGTGCCCCCAGAATTTTG
CTCCGTGGGCACAGGCTAAAGGATTCCACTGATAAAACAGATGGTAACACCCGTTGTGATGAATAAACCC
ATTCGGATCGTTAAGCAGGCCAACGCTCGGGGACAGATGCCAGTCCGGGCGATAAGGATCGTCTTGTTTC
CGTGATTGGCCTGACATCAGGGCGTGCGCCATGCGCTTGAGTAAGTGGATTTCCTTCATTATTCGCTATC
CGTTTTGTATTTCAGCAGTAAGGAGATGACAAAGGCGGCACCGAATGCAATCAACATCCCAATCAGGTAG
TTAAGCATCGATCCCCCTTGCACAATCGCCAGCCCCGGAAAACCAGTCAGCCCGACGGCCGTCATATTGA
CGTGATTGAAGACTACCCATGCACCACCGAGCGCACCGCCCGCCAGTGCTGCCAGGAACGGCTTAATGAA
GCGCAGGTTGATACCAAAGATCGCTGCTTCCGTAATCCCCAGCAGACAAGAAAGCCCTGCCGGAACGGCA
ATGGCTCTGGTTTTGGCATCACGCGTTTTGAAATAGACCGCCAGACATGCGCCACCCTGCGCCACGTTGG
CCATCGCCCAAATCGGCAGCAGGAAGTTGACGCCGATAGCGGGGTTGCCAAGCAGACCAGCTTCGATCGC
ATGGAAGCTGTGATGGACGCCAGTGATTACAATGGCGGAGTAAAGGCCACCAAACAGTAAACCCGCGAAC
CAGCCAGCGTGAGCAATCAAGGTGCTGAGGACGAGAGAAATGCCATCACCCAATGCACGCCCCGCCGGCC
CGATGATCAGCATGGCGACAAAGCCGGAAATGATGACCGTCAGGAACGGCGTGACGATAATGTCCAGTGC
ATCGGGTACGATTTTACGCAGACGTTTTTCCACGATGCTCATGAACCAGACGGCCAGCAGTACCGGGAAT
ACGGTGCCCTGATAGCCAATCATGGCAATGTCCATGCCGAAGAAATGCATGGTCTGGAAGCCCCCTGCGA
CGCCCCAGGCGTTGGTCAGTGCCGGATGGGTTAGAATGCCGCCCAGCGTTGCACCCAGATAGGGGTTGCC
GCCGAATTCTCGTGCGGCGGTAAAACCGATCAGAACAGGCAGGATAATAAAGGCTGCGGAACTGAACATA
TCGAGCATCACGAAGATCGCGCTGCTGGCATCGACCCAGCCGTAGGTTTTGATCATGCCGAGCAGCCCCA
TCAATAGGCCGGAAGCGATAATCGCTGGCATGATAGGGACGAAGATGTTTGATAGCAGACGTGCCAGCCG
TTGCAGCGGGTTCAGCTTTCTCGCCGCGATCGAGGCGGCTTCGGATTTGCTTGATTCACTGATGCCAGCG
GCTTTAATGAACTCAGCGTAGACCTTATTCACCAGCCCCGTTCCGAAAATAATTTGCATTTGCCCGGCGT
TCTGGAAGCAGCCTTTAACGCCGTCAACATTCTCGATCGCTTTTTTGTCTGCCAGGCTGTCGTCGTTTAG
CACCAAACGTAGGCGAGTGGCGCAGTGGGCAGCGCTGGCGATATTCTCTTTTCCGCCAAGCAAGGGGATG
AGCGCGGAGGCAGTTGCGTTGATATCCATGTTATTCCTCTGTGTATACCGTTTCTTTGGCGTCGATTAGC
GTGTCATCGACGCCAAGGCTAGCCAATCATCAGAACCAGGTTTCCATCTGGATGCCAAAGTTCCATTCGC
CGCCTGCTTTAAAGCCGGTGGAGCCAAACGTATCTTCGCTGGAGTAATTATCCAGTCGTTTATCCCAGTC
CATATAACTGGCAAACACGCGCAACTCAGGGCGGCTGAAGAAGTTGCCGATATCACCGACTTTGAACGTC
GGCGCGAAGGTCAGTTTATAGAAGCCGCCGCTAACCTGATTCAGGCTCCGATAACCGCGCGGATCGAGGT
CCATGTATTGATAGCTGCCTTCATAGGCCAGTGCAAAATTTTCGGTGATTTCCTGAATCAGGCGCGCATT
AAAAGTCACCCATTCGTAGCTGTCGCCGTTGACGTAACGGTCTTTGCTGGTTTGCGCCAGAATGGACGGC
GCGAAGCTCCAGGTCTTGTTCAGCGCTGTTGTGCCGTAGGTCGCAAACCGCCAGGTGTTGGCGTCATTGG
TCAGGTTGCCGTCGGAGCCGATGACCTTCACTTCACCGCCCAGTCCGTGGCCGTAAAGGATCGCGGTTTT
TGATGTCCCGTCGCGTAAGCCGTAGAAGCTGTCGCCGTGGTACGCCACCATTGCGTGATAGCCTTTATCG
CCCGCATTAGGGTTACTGACCCACGTAGAATAATCGCGGTTGGTTCCTGCCCTTGCGATATCACTGGCTC
TGGCTGAGTCGATATCGTTGTTTTTCGCCTTCATGCCGCTCAGCATGAACTGGAATGGCCCGACGTAGTT
GTTGGCGGTAAAGACGTAGTTTTTGATGTCGTTGTCCAGCGCGGTAATTTCGCCGAGGCTGCGGCCATAC
AGCGAGAAATTACTCTTGGCGCTATCTGCCCATTTCACGTCATAGATCCCGCCACCCGTGCCAGCAAGGA
ACACCACGTCGCTATCGAGCCAGTGAATATCGAAGTTATCGCGATCGAAGCGTTTACCTGCCCACAGCGT
GGTGTCTTTAAACGCGCCAGTGAAGGTCGGCAGTGATCCCAGCTCGACGAAGGCTTCGCGGATGTTCAGG
TCGCTGGTGGCGGCTGTCCAGTCGTTATAGCTGCGCTGGCCGTCTGCCATCATTACCTTGAAGCGCGTGG
TCGCGCCGTTATCCAGCTTTTGTTTGTGCTCTAGTTTGAGCTCAACGTAGGTGTCATCTTCATTCCCCAG
GCGACCAATATGTCCACCCGTCTGACCGGCAGGGGACATGCCCGGCCCGATATCGGTTTTGGAACTGGTT
GCGGAATCATTGATTGACAGACCGGAACGCGCATAGCCGTGGAATTCAAATCCATCGGCGAACGATTTCT
GCTTGGCCAGCGCCGTCGTGCGCTGTTCCACCTGCTGAGTTTTCTGTTCGGTTTGTGTGGTACGGGTGGC
GAGTTGCTGGGTTTGTTTCTCGGCGGCAGTGGCTCTGGCCTCGGCGGCTTGAGCGCGGGCTTCAGCCTGT
TGTAAACGCTGTTCCATTGCGTTCAGACGTTCTTCGATACTATCGGTGTTGGCAGCAGAAACATAAAGCG
GGGAGGAGAGTAATAATCCTATCGTCACAGCAAGGTGGCTTGGTTTCATTTTTTCGTTCTCGTCGTGAAG
GAGATTTATTGTTTTTGGATTTCTCATGTTTAGCTAAATTGCTAAACCGGTTTTTCATGAGGAAAATAAA
AGCCAGAAGAAGGGTTAGCAAGAAATTTCACTCGCCCGATTCTGTAACTGTGATCCTGACTACAAAACCG
GGCGGTAGCGGCACAAAACGGAGGGATTAGGGTTTGATTACGGGGAGGGCGTGCAGCGCTTGGGCGTAGG
GGAGTGCGGTCATTGCGCCTTTTGCCGTGGTGGCTAGCGCACCGCACCGCTGTGCCTGCTCGATAATCGG
ATCCCAGCTAAGCGGCTGCGATAGATCGTCATATTCCGCCAGGCCGTGCAGTAAACCCGCAACGAAGGCA
TCCCCCGCGCCAGTGGTATCGACAGGCGTCACCGATGGCGCAGCAAAGTGCCGTAGCTGGTGGCGATCGT
GCAGCCAGACGCCTTCACTGCCCAACGTCACCAGCAACAATCGAGTAGGGTAGCGCTGTATGAACTGCTG
GATGCCTTCTTCAACGTCGAGCGTTGAACAGAGAAAGGCCAGTTCTTCACGCGACAGCTTCACCACATCG
GCCAGCATGAGCGCCTGTGTCAGACAGTCGCGCAGCTCCTGCTCGCTTTGCCAGAGATCGTCACGGATAT
TGGGATCGAAACAAACCCGCCCCAGCGCGGCTTTTATCTGCCGCATTGCCTTAAATGCGGTATTACGCGA
CGGTTCCTGCGACAGCGCGATGGAACAGAGGTGCAGCCACTCTCTCCGATTAAACACCGGTAGATCTTCC
GGCTGTAAAAATAGGTCAGCGCTGGGGCGTACCATAAACGTGAAGGTGCGTTCCCCTGCCTCATCAAGGT
TTACGACCACGGTTGATGTTCGGTGGTGCCTGTCGTGCGCCATGTAGTGGGTATCGACGTTTTCCTGTTC
CAGCACCGTTTTTAGAAAATGCCCAAACACATCGTCACCGACGCGACCGACAAAGGCGCTGTTTCCCCCC
AGTCTGGCAATGCCGACCGCGACGTTGGCTGGCGCACCGCCGGGGCATTTCAGATAGCGTTCCGTACCTT
CTGGGATGAGATCGACAACGGCGTCGCCCATGACCCAAATTCTGTTTGCCATAAAGTTACTCTTATCAGC
GATAGTTAGACTGTTTGCTAACATAGAAGAATCGGTTTAGCTAAGCAATCCTCTTCACTGCGGAGATGCA
CTTACATCAAGATAATTTATATTTCCACATCTCATTGGTGAAAATTTATGCGATAGTCATCACGCGCTAC
GGTCGCCGGGCTAAATAAAAAGGCTGACTATCCGATATCTATGGGGCGTGGCCGGATGAAACCGAAAATT
AAGCCGCAAAAAAGGACGAATGGAGAAGGATATGTATTACCCCACCTCTTTCTGGGTTTATCCCGGTGCG
TAATTACAACCTGCTTTGGGGAATATGGGCGATATGGGCGACATTGGTTGTCGCCTGGCTTGTTGATATT
TATAGCGAATTTCCCCTTCGCTATTATGGTCAGGGAGTGGCAGTCGTGCTGGCCGCGAGTGCTGTGATTG
CATTTTTCTATACTGTTAAAAGGAATAACACCATGTTTTCATTTGATAAAAATAAAAAAGACGTAAAAGA
GCCGCAAGGGCGCAGTGAAATAAATAACTCTCCCGCCATCAGCCCATCGAACGAGTTGATTAATTCAGTG
AACCCTGTGCGCGTGAAAAAGGATACCTTCATTTCTCAGGGCGCGCGGATGACGGGCTCTCTAAGCGTTG
ATGGCAACATCACTGTAGAAGGTCAGGTAGAAGGTGATGTGCAGTGTGATAACACAATTAAAGTGGAGCA
CACCGGTCAGGTAAACGGTGAAATGAAATCGCAACAGATCGTCATTAACGGTCGTGTGGAAGGTCGTGTA
GTCGCCAGCGTTGTGGCGATTCTGGCGCAAGGAAAAGTGTTCGGCGATATTTTTACTGATGAGCTTTCCA
TCGAAAAAGGCGGTATTTTCACCGGCCAATCCCACCCGTTAACCCCGCCAACGCAAAATCAGGAAAAACT
GACCTACGTGGAAAAGAAAAAAGAGAAAACCAGCAAAGCGCCAGCAGAGCAAGAAAACGTCGTGGCATTA
GCGGGAAGTACACCGACGGCGTGAGGCAGGTGGTAAGAGGTGGTAAAGTCTATGGACAAGGAGGGCATCA
TCGACCGGCGTTATTTCCACTATTGGGGCAAAGCGAATAGATCAACGGATGCGCTGGTGGGTGACGATTA
TCACCTACTGCCTTATCACTGTTTGGATGTGGCGGCCTGTGGCTATTTCTTGTTAAAGGGAAATTATTTT
CAGGCTAGCCATGTACTGCGCGAACTGGCATCTGGTGATGATGATGTTGCTCCATGGTTTGCGTATTTTC
TCGCCTGGCACGATATCGGGAAATTTGCCCGTGGTTTCCAGCGTAAATATATCAACCCGGATTCCCCGTT
GGTTCAGGCTTCAGGGCAGGTCGATACGGCGCGGCATGACGCGTTAGGCTTCTGGCTTTGGCAAGAGCGT
GATGATTTTCCCGATCTATTACCTTTCTCTGCGGACATGCTCACCTCTGACTCCCAAAAGACGCTTGATA
TCTGGCTGAACATCGTTACCGGGCACCACGGCAAGCCGCCAGAGGTGGTGAAAAAAGGGAGTCTGGCCTT
TCATCGTGACGATTATCGGGCAGTGCAAGATTACCTGCATGATGTAGCAACATGCTTTCCTGAAGTGTCC
GTTTTTCCTATGTGCTTTGCGGACAAGGGCTGGCGAAACAGGTTGAAGCAACAAAGCTGGGGATTGGCTG
GTTTGACCGTACTGGCAGACTGGCTGGGTTCGCGTCAGCAGGACTTCTGGTATTGCAGTACGCCAATGCC
GCTCGAAACCTACTGGCGTGAGCATGCGCTACCGATAGCGGAAAAGGTTGTCTCGCGCTTGCCGCGTACT
CCGTCTCCCGCTTCTTTTCATTCTATCCAACGGCTCTTTCCCTTTATGCAGCAACCGACGCCGCTACAAC
AGAAAGCGCTAGAGGCTGATATTTCCGCTGACGGTCCGCAGCTTTTCATTCTGGAAGATGTGACGGGGGC
CGGGAAAACGGAAGCAGCAATGATACTGGCGCATCGACTGATGGCGCAGCGAAAAGCGAGCGGCATTTAT
GTCGGTCTGCCGACGATGGCGACGGCAAATGCCATGTATAAACGGCTGGCGCAAGCCTATCGCGCATTAT
ATTCACCAGAACATAACCCTTCGCTGATGCTGGCGCACGGTGCGCGACATATGTCATCGGCCTTTATGCA
ATCGCTATGGGAAGGTGACAGTCAGGGGCAGGCGCAGTACGACAAGGAAGAAAATGCCGCCAGCAAAGAC
TGCAACATCTGGTTTGCGGACTCGCGCAAGAAAGCGCTGCTGGCCGATATCGGCGTGGGTACGCTCGACC
AGGCACTGATGGCGGTGATGCCGTTCCGCCACCAGTCGCTACGGGTGCTAGGGCTACAGAATAAACTGCT
GATTCTGGATGAAGTACATGCGTATGACGCCTACATGAGCAAGCTGATCGAGCTGTTGATTGGTTTCCAT
GCACAGCAGGGCGGCAGCGTGATTATCTTAACGGCGACGTTACCGCTTACTCTGCGAGAAAAGCTGACGC
GGGCGTTTGCCGCAGGCATAGCCTGTGAGGCTGCTCCGCCCGACCCCAATGCCACGTATCCGTGGCTGAC
GCAGTTAACGCGTGAAGGATTGCGGGAAACGAAGTTGGAAACGCGGAAAGAAGTGCGGCGCGAGGTCAAG
ATTGGCTGGCTGACTGAGCGGTTGCAGGGCATTGATTGCGTTAAGGCTGCGGTGGCGGCAGGGCAATCGA
TCGCTTGGATTAGGAACACGGTGGGTGATGCTATCGCGGTTTATCGCCAACTCATTGAGGCGGGTGTCGC
AGAGGACAATATGCTGCTATTCCACAGCCGTTTTGCCTTTTGCGATCGGATGGCGATTGAAGAGCGGGCG
CTGGCGTGGTTTGGCAAAGACAGTATGCCGAATGAGCGTGCTGGTAAGGTGCTGATTGCCACGCAGGTTG
TCGAGCAGTCGCTGGATATTGATGTCGATAACATGATTAGCGACCTTGCGCCCATCGATCTGCTGATTCA
ACGCGCAGGGCGGCTACAGCGACATATTCGGTTTCTCGACGGGCGTCGTAAAACTGAGGCGGACGCTGCG
CTGCTAACGGATGAGCGCCCGGCAGCGGTGCTGCATATCATGGCACCAGTCTGGCAGACAGAAGCGGAGG
CTGACTGGTTGGGCGATGAGCTGCGCAATAGTGGCTATGTCTACCCCGATCATGCTGCGCTGTGGCGCAC
GCAGGCGATATTGCGCGAGTGCGGTGCGATCAAAATGCCGGAAGCGGCGCGTCTGCTGATTAACAGCGTG
TATGAAGAACAGATCGCGGTGCCTCCGGCATTGGAGGCAATAGCCAACAAGGTACTGGGCGAGCGTTACG
GCCAGCGTTCAGTAGCGAGTCAGTCGTCGTTAGCGCTTGTCCACGGTTATTGTGCCCAATCCAGCGAAGC
AGGCTGGAGCGATGCAGTGGACATTTCCACCCGTCTGGGGGAGGAAACGCTGGATCTGTATCTGGCATGG
AAACCAGAAAACGATGGTGAGCTACCTCAGCCTTATGCCACATCGGACACTTTCGCCTGGGAACAGAGCC
GCGTGCAGGTACGAGTTAGCTGGTGGCAGAAACGTAAAACCGGATTACCGATACTGGAAGGTGAGGTACT
GGAACGGTTTCGGCAGCAGTTACACCGCCCACAGGCGGAAGTGCTGCTATTGAACCGAGGGGAAAACCAC
GCATTTTATAGCGAACAGGTGGGGTTGATGCTATTGGGCTCGTGAGAGGAACGAGCTGCATTGTGAGGCG
TTGTCGCAGTATTCACCGATAGGTATGAAATGCGCTTTTTTGATGGTCATCCTGCCGTTATTGCTTTTGA
CTCGGAAATTGAAATGTTCCGGGGAGAATTTATTGGCTTGAATGGCGGCGCTGATTTTTATGCCTATAGC
GTTGATGAACTGAAAAAAGAAGGGGCAACCTCTCTCGCTATTTTTCTTCTCGCGGTTTGTCCCCGCTGGC
GCGGGGAACGCAAGAAAGATCTTATTTCATCCTAGCGGCGCATTTCGTGGAAATCAAACTACGACGGAAG
GAATGAATAGATTGTTAATTATTCCAATTGTCCCTATTACGATAAACATCACCGTTTATCAAACCAAAGC
GGAGGCATCGCCGCCGCATCCCACCTGTATTGTCCCGTCTCTCAACCACAAACGTGAGCCATCTCTCTGG
CGTCGCGGCTTGAATGCGTTAAAAAAGAGACTGTAGAACCAGCCTGAATCTGGCTTGCCGCAGGGATGCG
GCACACACAGGAGGTACGATGTTTTCATTGATTGAAGAACCTTGGCTGCCCGCCGTATTTGCGGATGGCC
GAATGAGTAACATTTCCCCGTTGCAACTCCCCGACGACAATATTATCGATCTCGCCTGGACGCGTGCCGA
TTTTCAGGGGGCGAGCTATCAGTTGCTGATCGGTTTACTGCAAACCGCCTATGCGCCCGCCGATGATGAT
GACTGGGATGCGATTTGGGAAGATGGTCTTGGCACCGATTTCTCGCAGGCGTTAGCTGCGCTAGCACCGG
CGATGCAGTTTGGTGCGCAGAAGCCCGCGTTCATGCAGGATTTCGCCACGCTCGACAGCGACCCGACGCC
GATTTCCGGCCTGCTGATCGATGCCCCCGGCGGCAATACGCTCAAGCTGAATAAAGATCATTTTATCAAG
CGCGGTACGGTCAACGCGATATGCCCGCACTGTGCGGCAATGGCGCTATTCACGCTGCAAACCAATGCGC
CATCCGGCGGGCAGGGGCACCGCACCGGGATGCGCGGCGGCGGGCCGATCACCACGCTGCTTATGCAGGA
AGACGCCAGGCTACCGCTGTGGAAAAAGCTTTGGATGAACGTGCTAACGCAGAAGGTGATGCCAAAGGGC
AAGCCTGATGCCACGGTGTTCCCGTGGTTAGCGGCTACACCCACCAGCGATGGTACTCACCCGCCCGTGA
CGCCGGAAAATTCGCATCAGCTACAGGCTTATTGGGGCATGCCGCGTCGTATCGAGCTGGATTTCACCAC
GTTACAGACGGGGGAATGCGATCTGTGCGGTACGGAATCGACCGCGTTGCTCACGCAGTATCGCACCAAA
AACTACGGCATTCAGTACGATAGCTGGCGGCATCCGCTTACCCCTTATCGTCGGGCGCTGAAAGGCGACG
ATGCCCCTTTTCTGTCGGTGAAAGGGCAGCCGGGCGGGCTGGCGTACCGTGACTGGCTAGGGATGATGGT
GTCAGTGGAAGATAAGCTCAACCACACCTATCCCGCCGCCGTTGTGCAGCACAATGCTGGCAAGCGGGCG
CTGCGCAACGCGGGGTTATGGTGTTTTGGCTACGACATGGACAACATGAAGGCGCGTTGTTGGTATGAAC
ACCACGTTCCGCTGCTGTTTTCCCCGGCTCGCTTCCAGAGTGATGCGCTTTCGTTGCGGGAATATAAAGA
TCACTTACAACTGGCGGTGGAGCTGGCGCGGGACAGCGCCACGCTGCTGCGTCAGATGATTAAGGAAGCC
TGGTTCTCGCGTCCGAAAGACGCAAAAGGGGATTTCAGCGCTATTGATGTCGCGTTCTGGCAGGAAACGC
AGCCCGATTTTATGCGGCTGTGCTGGTCGTTGGCGCAGGGTGATACACCCGCGACGGCGCTGAATATCTG
GAAAAAATCGCTCTATCGCTACCTGTTGAATAACTACGATGCCCGGGTGTTTAGCAACCCGGATGAACAC
CGCGATTTGGCTAAGGCGGCGAAAACGCGGAAGAAGCTGAGCGCGTTTTTCTATAAGCAAAAAGCGGCAG
AAACCATTAAACAAATGCAGGAGGCAGTGGATGGCGAACACGGCTGATTTTTTAGTTATCACCAAGGATG
ACGCGAAAAAGATTAATGATTGGTTTGACGGTCTACAAAACCGCCACGGCACTCCCGGTAATGGTCGTGC
GCGACGGGCAGAGTTGCGCCGTGCCAAACAGCCCCCCTACGGTGTGCTGACCTGTCAGGGCTATCACGAT
CTGGCAGGGAAATTAGCGGCACAGTTAACGCAAGAACATCACATTGTGGCGCTGGCGATGTTTGTTTCTG
TCGCGGCACATGCAGAGAAAAACATGTTGAAGACCAGCTTCGCTGCCCAGCTAGGTGAAAAACAGGGCGG
CGATCGTCCTTTTCTTTCCCCTTTGCGTTTTGAACGGCTACAGCGTGCACAAACGCCGGAAGAACTGCAT
CGCCAGCTTTTTCGCACGGTACAAATACGCGGTGAGGCAGGCGTAAACCTTCCTTCGCTGGCGGACGGTA
TTTTCCTATGGGCAGAAGAGTGGCAGGCACGGCAGGAAAACTGCGCACCTAACCTTCATCCCTTGCGGCG
CAATGCTGTGCGCTGGGCATGCGAATATGCGCAGGCGTCACAAAACCTCACCGCCGATGAACCAGATACC
ACAGAAACGTCAACGACAGCTTCAGACAAGGAATAACTGATGACCACTTTTATCCAGCTTCACTTTTTAA
CCGCTTATCCCTCTTCCAATCTGAACCGTGATGACGCGGGTCGCCCGAAAACCGCAATGGTCGGTGGAGT
GGAGCGACTGCGGGTTTCCTCGCAAAGCCTGAAGCGTGCATGGCGCACCTCTGAGGTATTTGAAGATGCA
CTCGATGGACATATCGGCACCCGCAGCCGCCGGGTTGGGCGTGAGGTATACAACGCGCTGATTGCCAGAG
GCATGGTTGAAAAACTGGCAGATAAAGCGGCGCTGAGTATCGCAGCCCAGTTTGGTAAACCGAAGAAAGA
AGAGAAAGACAGTAAAGATCCACTAGAAAAATATGATATCGAACAGCTTGCACATATCAGCGTGCAGGAA
AAAGCGCGGATCGATCGCTTGATCGCCCAGCTAGCGACAGAATCTCGTGAGCCAAATAGCGAAGAGCTGA
AATTATTACGCAAAGATGCCGCCAGCGTCGATATCGCGCTGTTTGGTCGTATGCTAGCCTCCAGCCCAGA
GTTCAATATTGAAGCGGCGTGTCAGGTCGCGCACGCGCTGGGCGTGAGTGCCGTTACCATCGAAGATGAC
TTCTTTACGGCGGTGGATGACTTGAATACGGCAGCCGACAGCGGATCGGCGCATATGGGCGAACAGAGCT
TTGCCTCTGCGCTGTTTTATCACTATGTGTGCATTAACCGCGATCTGCTGCTGGAAAACCTGAACAACGA
TGAAGATCTGGTGGCACGAACCCTACGTGCGCTGACCGAAACAGCATTAACCGTGTCGCCGGGCGGCAAG
CAGAACAGCTTTGCCAGCCGGGCGCTGGCGACCTATGCGCTGGCAGAAAAGGGAACCGATCAGCCGCGAA
CCTTGTCCGTCGCATTTTTCAAACCGATTCGCAGTGCTGATCAGGTTAATGATGCAATCGATCTGCTGTG
CCAACAAAAGGCCAAGTTTGACCGGGTGTACGCCTCTGGGGGTCGTGTTCCTTCCTATGAGCTGAACGTG
GAAGCGACCAATGAGGGCGGATCGCTGCAAGGGTTACTGGATTTCATCAGCCAGTAGGAGCGTGCTATGG
ATAACTATCTGGTCTTCCAGATCTATGCCCCGCTGGTGTCATGGGGAGAAGCGGCGGTCGGTGAAGTGCG
CCACACCTCAACGGTGCCTAGCCGTTCCGCCCTGTTGGGGCTGCTGGCGGCCGCGCTGGGGATTCGACGT
GACGATCGGGCTGCGCTGGCAGAGTTTAATCAGCATTACTCTGTGGCGGTGCGGCCGCTTTCCGATCGCG
AAACCTGGCTGAATGACTACCACACGGTGCAGATGCCGAAAGAAAACCGCAAAGTGCCACGCTATACCCG
GCGTGATGAACTGCGGCCGGAGGCGGGGCAATCACTTGAAACCATGCTGACCTCACGCGAATACCGCTGT
GATGCCTATTACCACATCGCCATTAGCGTCACGCCAGACGCGCCCTATTCGCTAAGCGCGCTGCGTGACG
CGCTGTTATCTCCGGTGTTTGCGCTCTATTTTGGGCGTAAAAGTTGCCCGCCCGCTCTGCCGCTGGCACC
GCACCTATTTTCAGGCTCGCTGGCCGAGGTGTGGCAGCAGGCAAGGCAGACGCCTGCACTGAACGATCTC
GCGTTACAGTTAATCGGTCGCGCCGAAGGGCTGTGCTACTGGGAACAGGAAAGCGACACCGGGTTAACGC
CGCAATACCGTGTCGTGCGCAACGATCAGCCTGCCGATCGACGGCGCTGGCAGTTCACTTCCCGCGTGCA
ATACGTCGGTAGTGAGAAGGGAGAGGAATAATGTATTTTTCCAGAATAACGCTGAACCTTAATGCGTTAC
CGCATGCTATGGCGACAAAGCGGTTACATGCAGGGGGCTATGCCAGCCATCAATGGCTCTGGCAACTGTT
TCCCGACCAGCCACAGCGGTCATTCCTCTTTCGCGAAGAGGAACAAGAGACCAAGAGCTTGTTTTATCTG
CTCTCCGAACAGGCACCGCAGGTTGACCATAATCTGTTTCGGGTTGAAACCAAACCGTACCAACCGCAGT
GGCGTGACGGTATGACTCTGGCATTTTCACTGCGTGCTAACCCGGTTGTCACGCGGGATGGCAAGCGTAG
CGATGTGTTGATGGATGCGCGGCATCAGGCGAAAGCCGCTGGGCTTTCTGGTGTGGAATTGTGGCAGCAC
CAGCAGCAGCGTGCTCGCGACTGGTTGGTGCGTCAGGGTGAAAACGCAGGCTTCACGCTGTCGTCGTGTT
GTGTGGATGGCTATCAACGTCACCGCCTGAATAAACCCGGCCAGTCGGCGGCGATCGTGTTCAGCAGCGT
GGATTATGACGGGATGCTCCACATTACGGATGCCGAACGGTTTGCGGCATCTGTCCAGCAGGGATTAGGA
AAAAGCAAAGCATTGGGGTGTGGCCTGCTGCTATTGAAACGGGCGTAGCGCACCCAATTACAGGGAGAGT
TGACGATGTATGTTCCGCTCAACCCGATCCCTCTTAAGGATCGGGTTTCACTGATCTTTCTGCAATATGG
GCAGATTGATGTTATCGACGGTGCGTTTGTGCTGGTGGATAAAACCGGCGTGCGCACGCATATTCCCGTT
GGTTCGGTGGCCTGCATCATGCTGGAACCGGGTACGCGGGTTTCTCATGCTGCGGTGCGGCTGGCGGCAA
CGGTTGGCACATTGCTGGTGTGGGTCGGCGAAGCGGGCGTGCGGCTGTACGCGTCCGGTCAGCCCGGCGG
CGCACGGTCGGACAAGTTGCTCTATCAGGCTAAGCTGGCGCTGGATGAGGAATTGCGTCTGAAGGTGGTG
CGCAAAATGTTTGAGCTTCGCTTTGGCGAACCTGCACCGAGCCGCCGTTCGGTCGATCAGCTCCGAGGGA
TTGAGGGTGCCCGCGTGCGCCAAACCTATACGCTGTTGGCACAGCAGTACGGCGTGAAATGGAATGGCCG
CCGCTACGACCCGAAAGACTGGGAACGTGGGGACAAAGTGAATCAGTGCATTAGTGCGGCGACATCCTGC
CTGTACGGTATTACGGAAGCGGCCGTACTGGCGGCGGGTTACGCCCCTGCGATCGGGTTTGTCCACAGCG
GTAAACCGCTCTCTTTTGTCTATGACATTGCCGACATTATTAAATTCGAGGGCGTGGTAGCGAAAGCTTT
TGAAATTGCTGCCCGTAACCCTGCCGAGCCGGATCGTGAAGTGCGGCTTGCCTGCCGTGATATTTTCCGC
AGCCAGAAAACGCTGAGCAAACTGATTCCCTTGATTGAAGAGGTGTTGTCTGCGGGAGGGATTACGCCAC
CGCTGCCACCGGACGATGCTCAGCCGCCTGCGATCCCTGAACCGAAACCGTTTGGTGACAGCGGCCACCG
AGGACAGGGTTAAATGAGTATGCTCGTGGTCGTAACGGAAAATGTTCCACCGCGTTTACGTGGCAGGCTG
GCGGTGTGGTTGCTGGAGGTTCGCGCGGGTGTTTATGTGGGTGACACCTCGCAGCGGGTGAGGGAGATGG
TCTGGCAGCAGATTATCGAACTGGCAGAACAGGGCAACGTAGTGATGGCGTGGTCGACGAATACGGAGTC
TGGTTTTGAGTTCCAAACCTGGGGTGAAAACCGCCGAATGCCGGTAGATCTGGATGGCCTGCGGTTAGTC
TCTTTCTCACCTATTGAAAATCAATAAGTTAGCGATCTTTAACAACATGGAAAAATCGGTGGAATTTTTT
CTGCCGAAAAAAGTGTTATAAAACAACTCTCTACTTTTAGAGTCTTCCCCGCGCCAGCGGGGATAAACCG
TCCAATTTAAATATGCTTTTTTTACCAATTCCGTCTTCCCCGCGCCAGCGGGGATAAACCGGACGAGGAA
TCTGATAACGCATTCCGTGTTCGCGTGTTCCCCGCGCCAGCGGGGATAAACCGGTCGTTCATCAGGTCAT
GCTCTGACAGCTTCGGTGTTCCCCGCGCCAGCGGGGATAAACCGCAGACCCTCTTTGGTATACTTCAATT
TTATAAGTGTTCCCCGCGCCAGCGGGGATAAACCGCAACGACATCGAAATCAGCGCTAAATATTTCTGTG
TTCCCCGCGCCAGCGGGGATAAACCGGATGCGATGAAACACACGTATCTGGGCTATGCGTGTTCCCCGCG
CCAGCGGGGATAAACCGTGGAAGGCTGGGCGCGTGAAATCGGGTGCAATCGTGTTCCCCGCGCCAGCGGG
GATAAACCATCTGTCATTGGCTGTCGGGGAGGTTCACTGCCGTGTTCCCCGCGCCAGCGGGGATAAACCG
CCCCAGCGCATAAACGACGCTATACCACAACCGTGTTCCCCGCGCCAGCGGGGATAAACCGTCAGCCCCC
CAAACAAACACAGCCGCTATCCAGTGTTCCCCGCGCCAGCGGGGATAAACCGTCTGCGTTAACAGGCCGC
TTGTTTGGGCGTTTGTGTTCCCCGCGCCAGCGGGGATAAACCGATAAATCATATTCAGAGTTGGAATTCT
TGAATGTGTTCCCCGCGCCAGCGGGGATAAACCGCTGTGGCTGAGCTATTTCGTGCGCGTCGTTGAGTGT
TCCCCGCGCCAGCGGGGATAAACCGAGAAAAATACTCAATCGTGGTCGTGCCGAAACGTGTTCCCCGCGC
CAGCGGGGATAAACCGCTGTTTGGGTTGATGAGAAGGAGAGGACTTTGGTGTTCCCCGCGCCAGCGGGGA
TAAACCGGATATGCAAAACGTCATTATCGGCGGCATTCTGTGTTCCCCGCGCCAGCGGGGATAAACCGGT
TGCCGAAATCTTCAATGGCATGGATTTAGGGTGTTCCCCGCGCCAGCGGGGATAAACCGAGAAAAATACT
CAATCGTGGTCGTGCCGAAACGTGTTCCCCGCGCCAGCGGGGATAAACCGTGCTCGCAACGTTTGCGTAT
CAGGACTACGCAGTGTTCCCCGCGCCAGCGGGGATAAACCGTGCTAATTTGTAACCTTCCGGTATTACCG
GAGAGTGTTCCCCGCGCCAGCGGGGATAAACCGTTCCAACCCTTTCAGCAAGCTCTACCTGAGTAGTGTT
CCCCGCGCCAGCGGGGATAAACCCTAATCCGTGGAAGCGGCTACAGGATTAGCTGTTCTGGTTCGCAGTG
GTACAGCTTAGCCAGCTTTTCTCGGGTGCGCTTCTGCGTCCTTGAATCTGGGGATTCAAGCTGAGAGACG
GCCGCTTGGGTCATGCCAAGCGCGGTTGCAACTTCTTGCTGAGAGAAGCCTCTGAAAATTCTCCAGGCTG
CCTGTAAGCTGACGTCTTGATCAATGTGGATGCTAACCACTTCATGAGGAATAGAGACGTCATCCTCTGC
GCTATGATCGTAGGGAATACTCTCATAGAGGGCGGGGTCGTCAGCATTTTCAATAAGTTTCTGATATAAC
TCGTACGGAACAACAGCATATTCAGGTTTACCGCTTTTATCCCGAATGACTTGTATGCTCATAGTGTATT
GCTCCAACATTTTCTTTCGATGGGTGAAAATCAGTTGCGGTGTAAAGAAGGACGCATTTTCCTCCTCAAT
ATGTCGTCGTTGTCCTGCGTTTGATTTCAAGTATCTCGCACACTTGTGGTACATCGTTGATTAGCTCAAA
GATAATGCGGTAATCCCCAACCCGTAGCCGATATTGTTTACCAGACGATTCGAGTTTTTTCAGGTCCAGA
TTCACATCTGGAAATGTACTCAGCTCACCCACTTTTTCTTTGATTCGTTTTCGATATCTAGTGTCAATGG
TGCCGAGCTGTTTTAATGCCCGTTTTGACCAACTAACCTTAAGCATGAATCCCTCAAACGAAACCCTTCC
TTGATATAAGTTAATTATAAGATAATTTCAGGTTTTTTTCATTTTTTCTTATTTTTTGTCGATGATTATG
CTGCTCCTTCAGGGATAAACCGCAGTGACGCAATACGGTGAAGATAGGCAATGTAAAGTGTTCTCCCGTG
CACCTTTTGACACTGCAATCGCCCAATTCCCTAATCAGGCGGCAGCATTGGCTGACCTATACCGGACGAT
AAAGCGTGAAATATATGCAACGCCGGACGATATGAAAAAACGTTTCCCCAGCTTAGACAGGATGAAGTAC
AGGGAAAAGTGGTGGGTTATTGATATTGGTGGCGGGCATCTTCGGGTGATGTTTTTCGCTGATTTTGAGC
GAGGGAAAATTTTTATCAAACACATCACATCCCATGCAGAGTACGACAGTCTGACAGAATATTACCGGAG
GAATAAAGAATGATGTACGCAGACGCAATCAAGGCCGCTAACAATCTGACGAGTATCGTACCGCTCCTCG
GAGGTAGCACCTCTCGTAAAGATTATGAGGATGCGCTGAAACTCACTGAATATTTACTCGAGAGCGAGCC
TGATAGCCCGCTAATCGATATGCTGACGGCTAAAATTGACAAATATGAAGAGGATGCGCCAGAGTTTGTA
GCTTTCAACGAGCGTATTAAAGCGCTCCCTGCTGGTATCGCTTTGCTGCGCATACCTATGGATCAGCATG
GGCTAACGCAAAGTGACTTTGAAGCTGAGATCGGTAAAAAATCTCTGGTTTCCCGCATTCTAAATGGTGA
GCGTACACTAACGCTTGATCACATGAGAGCACTTGCTAAACGATTTGATATTCCCGTGAGTGCTTTTATT
GATTAGTACGATTTTTGCCAAGTACAGCATGATGCGTAATGTAATAAAGACTGCCGTGCTGGACTGTTAT
CTGAATAATCCCTGCGTTAGCAGGGATTACTTTATGGCTGAGACGCATTGTAAGAAATTATTGAAAGGAA
TGCCGGTAGATCTGGACGGCCTGCTGTTAGCCTCTTTTTCATCTATTGAAAATCAATAAGTTGGCGATAT
TTAACAACATGGAAAAATCGGTGGGATTTTCTCTACTGAAAAAAGTGTTATAAAACAAACCTCTACTTTT
AGAGTGTTCCCCGCGCCAGCGGGGATAAACCGTTTTTCTGTACACGTCTAGTGGGTTTAAATCAGTGTTC
CCCGCGCCAGCGGGGATAAACCGCAAAAAACGAGTATCGCAATGGTGCGATTCGTGTGTTCCCCGCGCCA
GCGGGGATAAACCGGTAAGCAGCCGGGTCTATCGGCTGGCTCTCACGTGTTCCCCGCGCCAGCGGGGATA
AACCGGTCTGGCGGCCACGTATTTCCCGCGGAACAGCGTGTTCCCCGCGCCAGCGGGGATAAACCGGCTG
CACGCCAGCCTTCCTACTGGATTCAGTTGTGTTCCCCGCGCCAGCGGGGATAAACCGATTAGGGCGGATG
CGGCAGTAACGCCAACCCAGTGTTCCCCGCGCCAGCGGGGATAAACCGGGCTGCGATGTGGTCGATGAGG
CGCTTAACATGTGTTCCCCGCGCCAGCGGGGATAAACCGGCGTCTTGTGCAGCATTACGATAAAAGTTAC
CGTGTTCCCCGCGCCAGCGGGGATAAACCGCCAGCTCTTTCTTTCTTGACAGCTTCATAAAAGTGTTCCC
CGCGCCAGCGGGGATAAACCGGCCGGGCTGGAGATTATCGGTAATGCGGAACAGTGTTCCCCGCGCCAGC
GGGGATAAACCGGTCTCGACTACTAATAGGATCAATCATGCGGAGTGTTCCCCGCGCCAGCGGGGATAAA
CCGGGCTGCGATGTGGTCGATGAGGCGCTTAACATGTGTTCCCCGCGCCAGCGGGGATAAACCGGTGAAA
ACCTCCGCTACTACCTTTGTTCTCTAGTGTTCCCCGCGCCAGCGGGGATAAACGGTTATACCCCTTGTTG
CATGTTGGTCTAAATATTCCCCGCATGCGGACAAATCCCGCTTCTAGCTGGCGCGATGGCAAATTGCGTG
TCAGTATTACAGAACGCTGTTTTTGTGCTCACCGTACTGGTGCGGTACGATATCCATAATTTTTTGTCTT
CCATACGTTACCCGTAAGGAGGTGGTATGAAAGTTGAAGCCGCAGAGTCCTCCGTTTTTGCCAGCCAGCA
GGTGATGGCGAAGCGTTCCACAGAGCATGCGGAGAAAGTGGCGCTGTCCGAACAGCTTCAGCCTTATCAG
GCGGGCAGCGGTGCCGTTCCTGCTGGTCAGACGACACGCTATGATTTTACCCGCATCAGCCCTGCCGAAC
TGTATGAAACGGTAGAAGGTCTTGTCAGCAGCGGACAACTGGGACGCGAAGAGGGCTCCGCACTGCTGGG
TTTTATTTCGTCGCCGCGAGAGAATATCGGCAGTGTGCCGCCTTCTAATGTGTTCCAGCCAATTAATGTT
TTCGACACCATCCAGCAAGGTGCTGCGGGTGCATCATCCCGTAGCGAAGTGCAAAATACCGAAAGCCTGC
AACGTGCGGCAGAGGCGCTGAATCGCTTTCAGGGGCAAGTCTCCAGCATTAGCGTTTACGTCTAGCGCAT
CGGTATGCAATGGTCTGATGACGTCGTCCTTTATCTTCTCCCCGTGTTTGCGGGGAGCGTTGTTTTACGC
TGCGATCAGCGTTGGGTCTGAGCTTTGATTTCCGTCAGCAGCGTGATGAGCGCCTGCACGTTGTCGTCCT
GTGTGCGCCAGGATGACACGCTGATACGCAATGCTGGACGCCCTTGCCAGACGCTGCCGCCAAACCATGC
CTTGCCCGAAGCCTGTAACGTCTCCCGTATTGCTGTCGTTTGACCGTCGGTTTCCCCACGCAGCAGAACC
TGATTGAGTACCACCCGATTTAATATTTCAAAACCCGCATGGCGCAGACCCTCGGCGATTAACGTTGCTT
GTCGGCAGTGCCGTTCGATCATCTCAGCTACACCATCACGCCCCAGCGTGCGTAGCACCGCCCACACGGG
GATCCCGCGTGGGCGACGGGAAAATTCGAGCGTTAGATTCTTCTGGGCATCGCGTGCCGCACTTGAGTAA
ACCGCATCAGCGTTCATTGCCTCGGCTAATACGTCCGCACTGCGGCAAATTGCCATCGCACAGTCGTAAG
GAGTGTTCAGCCATTTATGCGCGTCCGTTGTCCAACTGTCGGCCAGCTCGATACCCTCTGTGAGCGCTGA
GTGGGATGAAGCTCTGGCCCATAGCCCGAATGCGCCATCAACGTGAACCCAGGCACCCGCTGCTTTAGCG
GTTGGAATGATCTGCGCAAAATCATCGAACTCGCCCGTGTTTACCTCACCGGCCTGCAAACAAAGAATCA
TGCGCTCGTTGAGCGGAGGAAGCTGTGTCACATCGACCTGTCCAAACGCATTAACAGGTGCGACGATGAT
ATGGCGTAGTCCAAAGCCGAGTACGCGTAGCGCTTTCTTCACGGTGATGTGCGTCAGTTCCGAAATCACG
ACCTTAATTTCAGGTGCGCCGATCAGCCCATCGTTGTCAAAATCCCAGCCCTGTTTTGCCAGAAGAGCAC
GACGCGCGGCCGCCAGGCAGGAAAGCGTGCAGGCGGTGGCGCTGGTGCCGAATCCAACGGCGCTTTCTTT
TGGTAAGTTCAGGGCGTCGAGCACCCAACGGCTGGCGAGGCGTTCCAGCGTGGCTGATATTGGTGAATTA
TCAAAGGTGGAGGCGCACTGATCCCAGGCGATCATCAATCGCTCGGAGGCGGCGGCAATCGGTAATGCTG
CACCGATAACAAAGCCGAAATAGTTTGGGCCATTGGATGCAGTGGTGGCCGGTGAACCGACCTCATCCAG
TAGCGTCAGAGTGTCTTCAGCCGAAAAACCCTGTTGAGGCAACGCCTCATCAAAACGCACCAGCGCCGCG
AGAGCCTCTGCATCGGGGAAAACCCGACGCTGTGCATTCTCTACCAAATAACGTCGGCCGCGCTCATCGG
CATCGGCCAGTAATGTCAATTCGCTCATGGTTTTTCCTTCATCAATAATCATTTTTTGTTATCTCGACGG
TGTGAATGCTGCCGGTGGCGACGCTGAAATGTGCCGCGTTATTTTCCAGAAGAGTAAGGCCAGCAGACTG
ACTGCGGCACCAAGAAAGCATACGCCTGACCAACCGGCAGCGTCATACGCTACCGTCGTTGCCATCGCGC
CAAGCCCGCTGCCGATGCTATAAAACAGCATATAGCAGCCAACCAGACGGCTGTGTGCATCAGAGTGAGT
CTTGAAAATCATGCTTTGGTTGGTCACGTGAATGGCCTGTCCGCCCAGATCGAGGGCGATGATGCCGACG
ACTAATGCGAAGAGAGAATAAGGGGCCAGCCACAGCGGTAGCCACGATGCCAGAAGCAATAATAGGGCGA
TACCGCTGAGCCACTGTTCGCGGCCTTTATCGGCCAGCGAGCCTGCTTTCACTGCCGCCAGTGCGCCGAG
AATACCCACCAGACCAAACGCACCGATAACTGTATGAGAAAAGAAATAGGGTTCGCGACTCAGCGGCAGA
ACCAGTGCGCTCCAAAAAATGCTCAGGGCAGCAAACATCAATAGAGCGATGATGCCACGTATTTGCAACA
CGCGTTCTTTACGCAGCAGGATCAGCATCGAAAGCAGCAGCGCGGAATAGTGTGGGCACTGTTGGGCCGA
CGGCTGATGCGGCAGTGCGCGCCATAAAAGCGTGGCAAGCAGTAGCATTAGTAGCGCGGAGAAAAAATAC
ACGCTGCGCCAGCCTGCTATATCGGCGATGAAACCGGACAGTACGCGAGCCAGCAAAAGCCCAATCACCA
CGCCTCCCTGCGCTGCACCCACAACGCGCCCACGCTCCTGCGGTGCAGCAGCCGTCGCGGCATAAGCAAT
CAGGCCCTGAGTCATGGCCGTGCCGAACATGCCCACGGCTAGCATGCCGATCAATAAATACAGGGATGTG
GTGGCTAGTCCAACGGCAATCAGCGCCACGATGAGCAGACTTAACTGGGCCAACATCAAATAGCGTCGAT
TGAGGATGTCGCCCAGCGGCACTAGCAGAATTAACGCCAGCGCACAGCCAAGCTGTGTTGCTGTCATCAC
ACCGCCAACGGCGGCGATACTGATGTGAAAATCTATCGATAACGCATCCAGCAGTGGCTGTGCGTAATAA
ACATTGGCGACACTGAGAGCGCTGGCACAGGCAAACAGCAGCACTAACGCGCGCGGTAATCCCGTCTGCG
CAGGTAGCCTTTTGCTGTAAAGATCATATTCAGTGACGGATGACGTGGTATGAATAGGACTATTTTTCAT
AATATTGGCTTTCATTACTCATTTTGGTTTCAAAATAAAACCAATTGAAGCATGAGCGATCTGGTTTTAC
TCTGCAACCAAAAAATGAACGGTCGGTTTTTCAGCTTGTGGATAAGGCAGGCAGGATGAACAGGAAAAAG
GGGAGGAAATAGGTATGGTGAAGCGCAAAAGTCTGAAAGAGGATGTGTGCCCCGTCGCGCGCGCGCTGGA
TGCCGTTGGCGATCGTTGGACATTGCTGATTATCCGCGATGCTTTCGATAATCGCCGCCGTTTCAGCGAT
TTTCAGCGCAGTTTGGGCGTTGCCAAAAATATTCTTACCGACCGTTTGCGTACCCTGGTTGACGAGGGCA
TTTTGTCCGTTCAGCCCGTTTCCGAAAGCTCGGCCTATCAGGAATATGTTCTGACGCCAAAAGGTGAACA
GCTCTTCCCACTCGTTGTGGCGCTACGTCAGTGGGGCGAACAGCAGCTATTTGCTGAAGGGGAATCTCAC
TCCCTGTTATTGGATAAGCGTACTGGCCAGCCTCTGCAAGCCATGTTGCCGCATTCTGCGCAAGGCCAAC
GATTGGTCGGGCAGGATACGTTCGTTCAGAAAATCGATTGAGGGGCCGTGATGCAGACAGAATCGAGAGA
AACAGATAGCGATCTTGAGGCAATCACCCGCTATCTGAAGAAGTCGCACGTACTGACGTTATGCGTGGGT
GAAAATTCGGAATTATGGTGTGCGAGTTGCTTCTATACTTATGACGATCAACAGATAGCCTTCTATCTAA
TGACGGAGTTACACACGCGCCACGGTGAAATCATGGCAAGGTTGCCGCAGGTGGCCGGTACGGTCAGCGG
CCAACCGAAGAGCGTGATGCTGATTAAAGGCGTGCAGTTTCGGGCGCAGGCGGTGCAGTTGGAAGGGGAT
GACGCACTGCAGGCCAGAGCGCGATACAACGCGCGCTTTCCTATTGCTCGTGCATCACAAGCACCGATCT
GGAGGCTCGACCTGATAGAAGTCAAAATGACGGACAATATGCTGGGTTTTGGTAAGAAACGTTACTGGCA
GCGCGATGAACAAACGGGCCAGAAAGCACACGACAAGCATGAAAAGATGAGAGAGTAAAAGACGCAAAGC
AAGGGGGAAAACGGATGAGCCAGGTACTGTTATTAGGTGCAACGGGGTTAGTGGGACACGAACTGTTAGA
ACTGCTGAAAGTTAATAACCGGGTAGAGACGATCTATGCGCCGACCCGTAAACCGTTAATGCTTTCTGAT
AAAGTAGTCAATCCGTACAACACCGATCTGTCTGCCGCACTGGCGCAGTTGACTGAGCCTGTCGATATTG
CATTTTGTTGCCTGGGGTCGACGCTCAAGACGGCAGGCAGTAAGCAGGCTTTCCGCTATGTGGATTACAC
GCTGGTCGTGGAAGGATCAAAAGTAGCGCTCGCGCTGGGCGCGACGCACCTTTTGGTGGTCAGTTCATTG
AGCGCGAATGCAACATCGCCTTTCTTCTACTCGCGAGTGAAAGGGGAAACGGAAAAATCGCTGCGTCAGC
AGGGCTGGCAGCATCTGACATTGGCACAGCCGTCGATGCTGCTGGGGGAAAGAGAGGACAGTCGCACACT
GGAGAGCCTTGCCGCGCCGCTGTTTCGCCTGTTTCCGGCGAAGTGGCGGGCGATTGAGGGGAAAACGGTG
GCGCAGGCGTTGTTGAATCAGGCGTTCTCGCCAGAGCCAAAAGCGCGGGTGACGGTACTGGAATCCGATC
AATTACGTTCGCTAGGTCAGTGGCAACCGCTTCAGTAGCTCTTTATCGATCAACGCAGGCGGTGGACAAC
CTGATTGCTGCTGCCGCGCCAAATCAGTGCGGGATCTTTCAGATCTTGCACAAATTTTCCATCGACTAAC
ACGTTGATGAGATCGACCACTCGCTGTTGTTCCAACGTGATGTCTGCCAGCACGTAGCCGGTCCAAACCC
AGATATCTTTGCCTGGGCATTCCGCACGGATACGTTCGACCAGCCGCAGAATATCAGGCACATTTTGTGG
GTGAAGCGGATCGCCGCCAGACAGTGAAATTCCCTGACGTGGAACCGCTGTATCCTGAAGGTCGGCGATG
ATCTGGTCTTCCTGTTCCTGCGTAAACGGCTGACCGGAGTTCAGTCGCCAGGTGCTTTTGTTGTAGCACC
CAACACATTCATGCACACAGCCAGCGACAAACAGCGTGCAGCGAGTGCCGGGGCCGTTGACTACATCAAC
GGGATAATATTGGTGGTAATTCATACGGTAGAGCCCATGTTATGAAGCGGGCGTGTGCTAACGGTGCCGC
GAAAGGTGGGCCGCATTGTGCGGCCCAGAAGGGATCATCCCAGTTGACCGTTACCCAGATGCTTAATCCG
GCGTTTAACTTCTTCCTGCTTACCGGCGTTGAACGGGCGTGCATCCGGGCTACCGAGGTAGCCGCACACG
CGACGCGTCACGGAAACGCGTGCCGAATCGTGGTTACCGCATTTCGGGCAGGTGAAGCCTTTACTGGTGC
ACTCGAATTCACCGGTGAAGCCACACTCATAGCATTCGTCGATCGGCGTGTTGGTACCGTAGTAAGGCAC
GCGGGTGTAGCTATAATCCCACACGTCTTCCAGCGCTTTGAGGTTGTGCTGTAGGTTCGGGTATTCGCCG
TAGCAAATGAACCCACCGTTAGCCATCGGCGGATAGGGCAGCTCAAAGTCGATTTTCTGGTAAGGATTCA
CCTTCTTTTCTACATCGAGGTGGAAGCTATTGGTGTAATAACCTTTGTCCGTCACGCCCTGTACGACGCC
AAATTCGGCAGTATCCAGGCGACAGAAGCGATCGCACAGGTTCTCGCTCGGCGTGCTGTACAGACTGAAT
CCGTAACCCGTTTCGTCTTTCCACTGCTCGGTGGCGGCTTTCAGACGAGCGATAACGGCGACGGCTTTGG
CTCGCAGCACTTCATCATCAAACACGTGTGTTTGGTTACCGAAGAGCGCATTGATGGTTTCATGCAGGCC
GATATAGCCCAGTGAAATTGAGGCGCGTCCGTTTTTGAAGATGTCTGCGATGCTGTCGTCCGCGTTTAAG
CGCACGCCGCAGGCACCTTCCATATACAGGATTGGCGCGACGCGCGCTTTCACGCTTTCCAGCCGCGCAA
TGCGCGTCATCAGCGCTTTCTTCGCTAACGTCAGGCGTTGATCCAGCAGTGTCCAGAAGCGGTCTTCATT
GCCCTCGGCTTCAAGCGCAATACGTGGCAGGTTCAAGCTGATGACGCCCAGATTATTACGACCGTCGTGA
ATCTGCTGGCCGTCTTCTTCATAGACGCCGAGGAAGCTGCGGCAGCCCATTGGCGTTTTGAACGAACCGG
TGACCTTGACGACCTGATCGTAGTTCAGGATATCGGGATACATGCGTTTGCTGGCGCACTCTAGCGCGAG
CTGCTTGATATCGTAATTCGCATCGCCTGCTTTATGGTTCAGGCCGTCGCGGATAGCGAAGACCAGTTTC
GGGAATACTGCGGTTTTGTGATTTTTACCCAGCCCGGCAATGCGGTTGCGCAGGATGGATTCCTGAATCA
GACGCGATTCCCAGCAGGTGCCAAGCCCGAAGCCAAAGGTGACGAACGGCGTCTGGCCGTTCGCGGTGTG
CAGTGTGTTGACTTCATATTCCAGTGACTGAAAGGCGTCGTAGCACTCTTTTTCCGTGCGGGTCAGGGCA
TAGTTTTCTGCATCTGGGATCTTCCACTCTTCCGCCACCGCTTTGTGTTTCGCATGGCTGGCGGTGACGA
ACGGGGCCAGAATTTCATCAATACGGTTAATGGTGGTGCCGCCATAAATGTGGCTGGCGACCTGCGCGAT
AATCTGCGCGGTGACAGCGGTAGCGGTTGAGATCGACTTCGGTGGCTCAATTTCCGCATTGCCCATTTTG
AAGCCGTTGGTCAGCATGCCGTTCAGGTCGATCAGCATGCAGTTGAACATCGGGAAAAACGGCGAGTAGT
CGAGGTCGTGATAGTGAATCTCACCGCGTTCGTGTGCCAGCACCACATCACGCGGCAGGATGTACTGTTT
GGCGTAATGCTTAGCGACGATACCCGCCAGCAGATCGCGCTGGGTTGGGATCACTTTACTGTCTTTGTTG
GCGTTCTCGTTCAGCAGCGCCATGTTGCTCTGCTCGACCAGACCGCGAATTTCCTGATTCAGGCGACCGT
GGCGTTCACGCGCAATATCTCGGTCATGACGGTATTCGATGTAGGTACGCGCCAGTTGCTTATAGTTGCC
AGACATCAGCAGATTTTCGACCGCATCCTGAATATCGCGGATATCCACACGCGATTTATCCTGCATTTGT
TGAGCGACCGCACAGGCCACCGTTGCACAGTAGTCTGCATCATTGACATCGGCTGCACGTGCCGCGCGTT
CGACCGCCTCTTTGATACGAACTTCATCAAAAGGCACCTGGCAACCGTCCCGTTTAATCACAACTGGTTT
CACGTTTTTTTCCTCTAGAAAGGTTATCCACAGGCGAAAGCCCTAGCCGACAAGGGTTGATGAGGGCTGT
GGATGACACTGTGGATAAACACTATATATGGGTCGTGTTTATAGGATAGGCACTATATATTGAAATTGCG
TAGGGGTGTTTGCGCTTTTATCGCTGCAAAATTGATGTAGAGCAAAGAAATCATCATGTCGGAGTGAATT
TGAACCTGAACAAAAAATAGCCAAAAAAGGCGATTGAAGCGTGAAGGCTTGCTACGCGCGGGTTGGCAGA
AATTCGTCTGTTTTTTGGCCGTGATGTGTGTCTGAGATGTCCATAATCTTGTTGTGGTGAAAGAAAAAGC
AGAAAAAAGCGCACTGGTTACCGTGCGCTTTTCGGGGATTGTACTGCCGATCGTTAGCGGCGAACGGCGA
TCGCTTCGATTTCGATTTTCACATCTTTCGGCAGACGGGCGACTTCAACGCAAGAGCGAGCCGGGAACGG
TGCATCATGTTCCTTAAAGAAGGCTTCATACGCGGTATTCACGAGGGTGAAGTCGTGCAGATCTTTCACG
AACACGGTCATTTTCACGATATCGGAAACTTTCAGGCCGGCAGCTTCCACGATCGCCTGAACGTTTTCCA
GTGACTGGCGCGTCTGAGCGGTGATGTTGTCAGCGACCAGACCGCTTTTCGGGTTTACGGGGATCTGACC
AGAGGTGAAGATCATGCTGCCAAGGTCGACGCCCTGAACATAAGGGCCGATGGCGGCTGGGGCGTGCTCA
GTGCTGATAATGCGTGACATGGTATCTCCTTGATGGGGGCGTAAAAGGAACGCGGACGCAGCCATTATTC
AAAAAAGCCCCGTGACAGGCAATGTCCATGACGGGGCAAAGCAGAAAACTAGCGATCTTGCAGCACCGCT
TGACGCTCAAACTCTTTCTCACAGTACTTACACTTCAGGTGAACGTCGCCGTCGCGTTGTTTAACGCTGA
ACGACGATGACACCGGTTCGCTGCGGCTGATGCAATTGCTGTTCGGGCAAGTGAGCACACCAGTAATGTG
GTCTGGCAGCGTCGGCACTAGCTTGCGCACCACGTCATACTCATCGATCTGATTGACGGTTGCCTGCGGT
GCGTAGATCGCCAACTGGTTCGCCTGCTGCTCAGTCAGAAATATGTTTTCGATCTTGATCAGATCTTTGC
GGCCAAGATGGTTGGACGGCAAATTCAGGCCGATGGTGATGCGCTGGTCTGTCGCAGTCAGTTTAAACAG
CGTCAGCAGCTTAAAACCGACCTGTGCGGGAATGTGGTCGATCACCGTGCCACGTTTGATCGCTTCAACC
TGTAATTTATTATCGTGTGTCATGATGGTTTCTTCCTCTTACAGAACCAGTTCGCGATTCAGGACCAGCG
CCAGCAGCGCCTGACGGGCATAAATACCATTACCCGCCTGTTGGAAATAATAGGCGTAAGGCGTGGCATC
CACATCAATGGTGATCTCATCGACGCGCGGCAGCGGGTGCAGCACTTTCAAATTCTGACGGGCGCTGTCC
AGGTCGGCAGCGCGCAAGACAAATTGGGATTTGATATTGATGTATTCGGACGGGTCCAGACGTTCTTTCT
GAACGCGCGTCATATACAGAATGTCCAGTTCGCCGACAACTTCATCGATGCTGTTGTGCAGGCTGTAAGC
AATATTCTTCTCTTTCAGCATGCTCAGAATGTAATCCGGCATCGCCAATGCGTCCGGGGCGATGAAGTAG
AAGCGGTTGCCTTCGAACTTCGCCAGCGCCTGCGTGAGTGAATGCACGGTACGACCATATTTCAAATCAC
CGACCATCGCGATGTTGATGTTGTTCAGCCGGCCTTGCGTTTCCTGAATGGTGAACAGATCGAGCAGCGT
TTGCGTCGGGTGCTGGTTCGCACCGTCCCCGGCGTTCAGCACCGGAATGCCGCCGGAAAATTCGGTGGCA
AGGCGTGATGCGCCTTCCTGCGGATGACGCATCACGATGGCATCAACATATTGGCTGATAACAGAGATAG
TGTCGGCCAGCGTTTCGCCCTTTTTTCCCAGCGACGTGTTGTTGCTGTCAGCGAAACCGACGACGGAGGC
GCCCAGGCGGTGCATCGCGGTTTCAAAAGATAAACGCGTCCGGGTGGAGGCCTCGAAGAAGCAACTGGCA
ATCACTTTATGTTTTAACAGCTCAGGCTGAGGTTTGGCTTTCAGGCTGGCGGCGACATTCAGCGCCAGTT
CTAAATCTTCCCGACTGAGGTCGTTAATCGAAATGATATGTTTTTGATAGAGCGGATTGACCATGTTGTC
TTTCTCCTAACGAGTAAACAGGAAATGTCGTATCTGGCGGCCCGAACGGCGGGCAAAAAAAAGCCCCTCA
TTGAGGGGCTTTCTTAATTGATCGATTGAGCGACGGAAAGGAAAACGCTGGCTGGCTGCCGGATGGCAGT
TGTGGTTGAGAACCAACATAAGCAGCGGATTTTTTGGTGTAACAGTGCATAACCCCTCCCGGCAAACTGT
CGGGAATTATACGCGCCGACTAGGCTATTTCAAGCATAAAACGTGGTTTTTTACGCACTGCAATCGGTTG
CGGAGCGAATGCTCTCTGCATGATGGCCGTAGGCGAGAGAAGGCTGGCCGAGAAGAGTGATGAACAGTTC
ACTTTTTTGGATTAACGTGCTGGCGGGTGTCACGTTTGCAGCGTATAAGGTTTGTAAAACAGGGTTTCAT
TTTTCATATCAATGAGGTTTTTATGATTACTGGCAACGTCCACCACCTTGAACTGGTTCCTTATCTGCCT
GCTAAACTGCGTGAAGCGATTGAGTACGTGAAGCAAAACATCACGGCGGATACCCCGCTGGGCAAGCATG
ATATCGAGGGTAACAACGTATTCGTGCTGATTTCCAACGACAGCACCGATCTGCTGGAAAAGCGCCGCGC
CGAGTATCACGCCAAATATCTGGACATTCAGATTGTGCTGTCTGGCGTAGAAGGGATGACGTTCAGCAAC
CTGCCTGCTGGCAAGCCAGATACCGATTGGCTGGCTGATAAAGATATTGCTTTCCTGCCTGCGGGCGAAC
AGGAAAAACTGTTTGTGATGCAGGAAGGGGATTTTGTCGTCTTCTTCCCAGGGGAAGTACATAAACCACT
GTGTGCCGTCGGTGAACCGGCGCACGTGCGCAAAGCCGTGGTGAAAATCGACGCATCGCTGGTGTAGGAT
TTCTGTGAACAATGACGGGAAAAATGTATTCATTCAGCAATTGATTAATGCCGATCGGGTTCGCCAGATA
CACCGGAGAACCACGTCACCTTCCCAAGAGCAGTAAAGGAAAAACCAGGTAAATACGGTCAGGCCTGGAA
AAAAACAGCCAGTCAGTTGCTTAACTGACTGGCATATTCAGAAAATAATTTTCTTGCTAGAATATTTCAT
GATCTTTCGATTAGAGGTATGTTATTACTTTAAACTATGTAGGATGTTTGCCCTGGTATTGGCCTGTCAC
AGACTTTTTATTCTATTTTAGTTTTGATAAACAGGTATATATCAGGTACGGCATATTTTATGTAGGGTAA
TTTTAATGTAGGGATACTCTGATGAAGCCAATTACATTACCTGACAGATTAATCGCAATGTTCGAAAGCG
ATCCTCTCGTCGGCTGGGCAATAAAAGACACAAGCTCCCGTTTTATTTATGTCAATAACACCTTTAAAAC
CTGGCAAACCATATCAACTCGTTATGATTATGAAGGCTTGAATATTAGGGATATCCCTGTTCCTGTAGCC
GAATTTTCAGACATTTTTAACCAGCAGGAACGAGAGATAGAACGCACAGGTAAGGCGGTGAGAGCCATTA
CCACGCATATTCAAGGCACGGAAAAAATAATGCAGCCTGCCTACAATATTCAGGAGCCAATTTATGATGA
ACATCGCAACTGTGTAGGCACAGTTATCAGCGTCAGACATGTTAGGATCATCACGCCGACCTCGTTGCTA
AATGGAACAATAATGCAACACTCCACCTTCGAGCCCCCTTCTGAAATATTTACCGAGAAGGAATGGGAGG
TTATTTACCTACTGGTCTGTGGGATGATGCTTAAAGATATAAGCAGCATCCTCTCAATCACCGTCGATGC
CGTTAACAGCAGACTCCGAAGCTGCTACAGAAAAACAGGCTTGAATTCACTATCAGGCCTAAAAGAATAC
TGTAGAGATAACCGATTTGATAACTATATCCCGCTGTTCTTTCTGAAAAAAGGACATATCATTATCAGAG
GCTAACCTGATGGATCCAGATTTGACTCCTGTTGAATATTACTTTGATCACTCTTTGTTTGGCTGGGCAA
TAAAGGACTGCAACTCCCAGTATGTTTATGGCAATAAGATGGTATGTCAGTATTTCGGTGTAACAGAAAA
TAAACTTTTAGGCTGTCTCGACACTGACTTAACACCCGATGTCAGCGAGCACTATGAGCATATACTGTAT
GACGACCAAAAAATATTGACCACAAATGAAATGAGTATCGTCCTCAAAACATTTGATTACGGAAGACGAA
ATAGACTCAGATCTTTTCTGGTGGAGAAGCGTCCTTGGCGGCTCAATGATGGCACTGACGGTATTGTTTG
CACTTACATAGAAATCACCAATGTTTACTTTTCAACTTTTCTTATGCCATGCGAAAGGAAGCCCTTTGTG
TTCACCCGACCGGCAAATATTTTTACAGATAAAGAGTGGGAAGTCGTTCTTTTGCTGCAGTGCGGGGTGA
AGCAGAACAGTATTCCGGACATACTCGGTATAAGTTCTTCAACGCTTCGTAACAGGATAATGCGTTGCTG
TGATAAAACAGGTGTGGCAAACAGCGCCACCCTGATCCAACACTGCAACCAAAAAGGATGGGATAACTAC
ATTCCCCCTTTTTTTCTGATAAAAGGGCATGTGTCGATTACCTGAGGGGCGGTAGTTCAGTTGAACGATC
CAACTGCTGTGCAAGAATCCGAAAACGTGCCTGGTTTTCGGATTTTTTTATGTACATTGCTCAGGCTATC
GACTTTGTTTCCCGTTACGACGCTACCTGTAATCCTCTGATCTGTTTTTAAAACATCTCAAAGGCAGGCT
AAACCTTAATCCTGCGCCAGCGTAGCGACCATCACTGCTTTGATGGTGTGCATACGGTTTTCCGCCTGAT
CGAACACGATACTGTGTGCGGATTCAAAGACTTCGTCCGTGACTTCCATTCCACCGTGCAGGCCATACTG
TTCCGCCATTTGTTGACCCATGGTTGTCTGGTCATCATGGAACGCTGGCAGGCAGTGTAGAAACTTTACC
TGCGGATTGCCCGTTGCAGCGATCATCGCCATGTTCACCTGATAAGGTTTCAGCAGCGCGATACGCTCTT
TCCAAGTTTCTTTTGGTTCACCCATAGAAACCCAAACGTCGGTATAGATGAAATCTGCGTCCGCGACGCC
TGCGGCGATATCTTCCGTCAGCGTGATGCTGCCACCCGTTTGCTCTGCCGCCGCCTGACACTCAGCCACC
AGACCGGCATCCGGCCAGCAGGCTTTTGGCGCAACAAGGCGTAAATCCAGCCCGGTCAGCGCCGCCGCTT
CCAGCATGGTGTTACCCATGTTGTTACGCGCATCGCCAGCGTAGACGAGCGTCATGTCTGACAACGCTTT
ACCCGGCAAATGTTCCTGCATTGTCAACAGATCGGCCAACAACTGCGTGGGGTGGAATTCGTTTGTCAGT
CCGTTCCACACGGGAACGCCCGCATATTGTGCTAGCGTTTCAACAATGTGCTGGCCGTAGCCGCGATATT
GAATGCCGTCGTACATTCTTCCCAGTACGCGGGCGGTGTCCTTAATGGATTCTTTATGGCCAATTTGACT
GCCGCTTGGGCCGAGATAGGTCACTTGTGCGCCCTGATCGTATGCAGCAACTTCGAAAGAGCAGCGAGTA
CGAGTCGAATCTTTTTCGAAGATGAGTGCGATGTTTTTACCTTGTAGGCGGCGGGTTTCGGTCCCGCTTT
TTTTATCGGCTTTCAGTTTCGTCGACAGGGCTAAAAGATGGGCAATTTCTGCGGGTGTAAAATCCATTAA
CCTTAAAAAGTGACGCTTATAGAACGGTTGCATGATGTACTTCTCCATGTGACCCAAGATTATCTATTGA
ATTAAAATTCACTTTATATGTGTAATTATTCAAATTCAAGTGGTGATATCAAACTTTGTGGTGGAGCAAG
CCGCAGGGCTGTGGGACAATAAGCAATATTACGTCGATTAATGAGGACTGAGGCATGGCAAATCGCGAAT
TACTGGAAGAGCAACGGGAAGAGACACGCCTGATCATTGAAGAACTGCTGGATGATGGCAGCGATCCTGA
CGCGCTCTATACCATTGAACACCATTTCTCTGCTGAGAAGTTTGAAGTGTTGGAGAAAGTTGCTGTAGAA
GCCTTCAAGCTGGGCTATGAAGTGACGGATGCGGAAGAACTGGAAGTGGAAGATGGCGTGTTGCTGATGT
GCTGTGATGCGATCAGTGAAGTTGCGCTGAATGCGGAACTGATCGACGCACAGGTAGAACAGCTACTGGC
GCTGGCAGAACGTCACGGTGTGAATTACGACGGGTGGGGTACTTACTTCGAAGATCCAGATGGTGAAGGC
GAAGAAGGGGATGATGAAGATTTTTATGACGAAGATGATGACGGTAAGCGCCATTAATCATTGAGCTTCA
ACCCTGCCTCACAGAATGCCGCGGGAATACCCTGCGGCGTTTTTATTTGGTTTTTACGCGATCGTTATGT
CGATCGCTTAAATGCGGATGCCGTATTTCCCTCGGAATCTCGATCCTGAAACAATCGGTATGGCTGTCTA
CAGCACTTTCAGCATCGTTACTTCACAATCGGTGTGGCCTGTGTTGCCCATTGAATGGGGGATCGCATCG
AAGCCCAGCGACGCATATAGCCGAATTGCGCTGGTCAAGTGGCCCGTCGTTTCCAGATAACAACGGCGAA
AGCCATGCTGACGAGCAAAATCAAGTGCTTGTATTGCTAACTGACGTGCCAGACCTTTGCCCCGCACGAC
GGGTAAGAAATACATTTTCTGTAATTCACAGACATCTTCTTCACCCGCAACCAACGGCGCAATCCCACCA
CCGCCAACCACGCGGCCTTCATATTCAATAACCCAATAGGCGCTTTTCGGCTGGTTATACAGGGCAAACA
ACGCATCCAGATTAGGGTCGGAAACGGTGTAACCTTTATCGGCCGTTAAACCAAATTCAGCAGAAACCTG
ACGGATGACCTGTGCAATCGTGGCATCGTCCTGCGCAGTGATTAGGCGTACCTGAAGATTAGTGGAGGTC
GCAGTTGTCATAATACATACTCTTGTTCTTACGGTTTATGAGGGTAATGATCTTGACCGATTGTAATACC
ATTTCAGACCACCTCGATGCAACGTCTATACCTGTCATAGTTCAAGTGGCAGCACGTCAGTTTCTCTATG
AATTACCCTATTCCTAATAATTAATCAGTATATAAATTTGTTTAATTGCTGTTAACTTTTATTGTTGTCG
TTAACAGGACATGCTTAAATAAGCCGCTTTTTGTATGCCGATAGCGTGTCCAATAAAGCATTTATGAGGT
TTATTTCTTTTAGGATGAAAGGGTTATGACTACCAATACTTCAAAAAATAACACGCAGCATCGCGTGCAG
TTTCATGGTAAGGCTGGGGAATATTTTGCAATTTGGCTGGTGAATGCGTTATTAACGGCAATCACCTTGG
GAATTTATTCTGCATGGGCGACAGTGCGCCGCCGCCGTTATTTCTACGGCAATACGGAAATTAATGGTGA
CCGTTTTGACTACCACGCCGAGCCTATTCAAATCTTAAAAGGGCGTTTGCTGGTTATTGCCGGTATTATT
CTTTTTTATGCCGTAATGGCCGCGTCACCGACGCTTGGCGTACTGCTCGCGTTGGCATTTGCGGCCCTCA
TTCCGATTATTGTAATCCGTAACTGGCGTTATAACGCCATTATGTCCAGCTACCGTGGTATTCGTTTTAA
TTATCATTGCCAGACAGGCCGCGCATATTGGGTATTACTGCTTTGTCCTATTTTGCTTCTTCTGGCTTTG
TATGCCGTGCTGGTTGTTGTGATGGTTATTGGTATGCAGAGCAATAGCCCGATTCTGGCTATATTCATCG
CCCTAGTGCTTGCTACTCCGGGTTTTGCTGTGGTGAATGGCATCATGAAAATGATGCAGCTTGATTTCTA
TGTGAATAACCTGTTTTTCGGTAAAACGGCGTTTAACGCGGAATTGACGAAAGCGGCATTCATTAAAATT
GGCCTGATTGGCGTACTGATTATTATTCCTTTTGTGATCGTAGGACTGTCATTCATGAGTTCGTCCTTCT
TAACATCATTCCAGACCGCGATAACGGGTGGCGGAAATGAAGATGAGGTGATCAGTATGATGGCGAGCAA
TACTCTTAATCTGATGATCACGCTGCTTGTGCTGCTGCTGGGGGGGCTGGCTTCTACTTGCTACCAACTG
GTCGCACAGCGTAATTACCTGTTCAATCAGACATCGCTGAGCGGCGGTGTGAAATTGCACTCTTCCATGC
AAACGCTGTCTTACATATGGCTGCTGATAACCAATAGCCTGATTACGGTCTTTTCTTTCGGTTGGGCTGC
ACCGGTGGCAGAGATTCGTCATGCTCGCTACCTCGCGAATGCGACGATGGTTGAAGGTGATCTGGCACTG
CTGCACGTTCAGGCGCATCAAGACACGGCAAACAGTGCTCTGGCCGAAGAAGCCGTACAAGCCCTCGATT
TGGGTGTCGGCCTGTAAGTTATAAGGCAGGAATATGAATATTGAGGGGCATTATCAATACCCCGGATTGG
CGGCCCGCGTGGCCGCTTCTCTTCATTTAACGGACAATGGTTCGATGATGGTGCTGAGCACGGAGTCATC
GAATACGACATTTACACTGGAGCAGGTCGCGGTTTCCGATGCGCTGGGATCCATTCCCCTGACGTTAACG
TTTCCTGACGGCGGTCGCTTTGTTCCTGCCGACGATCCTACATTTCGTGCGTGGTATTCCGCGCGCCGTC
GCCCTGGGCTGGTCCATCGTCTGGAACGCCATAAGCGTGGCGTGATTCTCACGTTATTTGCCACGCTATT
CATCGTCATAAATTATGTCTATGTGGTGTTGCCGTGGGCGAGCTCCGCGTTGGCGCTACACATTCCTACC
GCGATCGAACAGCAATTGGGGCAACATACGCTAACGCTGTTACGGCACAGTGATTTTAAACCTTCAAAAC
TGCCTATTGCTCGCCAACAGGCGATGCAAACGCTGTTTCAACAGGTTATGCCCGCTGACATACGGGAAGA
CAAAACGCCGCTGCGCCTGGAGATTATGTCGGCGCCTATTGGGCCGAATGCCTTTATGTTGGCAGATGGC
ACGCTGATTATCAGTGACGATCTGGTAACGCTGGCGAAAAGTGATAACGAGCTGGCTGCGGTGATGTTGC
ATGAAATGGGACACCACGCCTACCGCCATCCAATGCGTATGGTCGTGCGTTCGTCATTGGTATCGCTGAC
GTTCATGTGGATGACAGGAGATGTGAGTGGCGTGGGGGATATCGTGTTGCAGTCTGCCGCTTTTATCAAC
GAGATGCAGTTTTCTCGCGATATGGAGCGGGAAGCCGATGCATGGGCAATAGCAAAAATGCAACAGCAAG
GGCGTTCGCTTCAGTCCATGCAGGCAATGTATCAGGCCTTGATCAATCACGACCGCAGCGAGGATGAAGT
TGAATCGCTGGATTTACCTGACTGGCTGAGTACACATCCAGATATGGACGAGCGGCTGAGAACGATTGAA
AGAGAAATGAATAAGCACTGATCCTCAACGCTGATTTTACCCCCTGCCATATGCCGATAGTGCGCGGATA
TTACTGTGCACTATCGGCATTCTTATTCGTGATGTGAACAACTTCCCCCTGCTTTTTGCTGTTTTTATGG
ACGTTAATGTCGAGCGGAAAGTATGAGCGGCGTAGTCAGTTGATTAACAGGAATGTGTTAAATATCATTC
TATTGGAAATTTCTTATAGAATCGTTCGCTATAAATAAAAAATCCAGATAATAATATCTTTTTATTATTA
GCTCACTTATGGTGATTGGGATTTTTCCTAATAGACATTAAAATCGCGGCTTCACGACGTCATGATTACC
GAAGAGCTATTTATGGTTAACCGAATACTATCAGGGGTGGTGGGTGCATTTCTGTTAATGCTGTCACCAT
TAACGTATGCACAGATAAATTTTTCAGCACCACAAGAAGGCGACTGGATCGCGCCTGAATTTACCTTCAG
CAGTGGCGAAAAATTAAAAGATCTGCGCATTCACTATTACACGCTCGGTGATAAAACCAAGCCCGCCGTG
TTATTACTGCATGGAACAAACCAGCCGATTAAAGCGCTGTTAGCAAATGGTTTTGGCGGGGAGTTGTTCG
GGCCGGGGCAGGCACTGGATAGCAGCAAATACTTTATTATCATGCCGGAAAGCATTGGTTCTGGAAAATC
CTCCAAACCGTCAGACGGCTTACGGATGGCATTTCCCCAATACGATTATAACGATATGGTGCAGGCCCAG
TACCGCTTAATCAAAGAAGGACTGGGTATTAACCACCTGCGTCTGGTGATGGGATATTCCATGGGGGGAA
TGCAGACCTGGCTCTGGGGGGAAAAATACCCGGACATGATGGATGCATTGGTGCCAATGGCGTCGCTGCC
AAATGAGCTGTCTGGCCGTAACTGGATGATGCGTCGCATCTTGATTGAGTCCATCAAGAACGATCCGGCC
TGGAATAATGGTGATTACACGCAGCAGCCGCCAACGCTGAAAACGGCTAGCATCATGTTCAGTATCGCCA
CTACTGGCGGAACGCTGGCCTATCAGAGCAAAGCGCCGACGCGAGCACAGGCAGACAAACTGGTAGAAGA
TCGCCTTGCTGCACCGTCAAGCAGCGATGCCAATGACTTT
>5 length=53509 depth=0.91x
TAAGCAGTATTTTAAAAAATAATTAGCATGAAAATATTTTACGTCTGTAATTTTTTTAATTGTGATTAAT
TAGACAGGACAGCAATGTTTATAAAAACTATAGAAAAAACAAACCATTCTGAGTTGGTGGTGAGAAATAG
TTTGTATTGGATGTCTGCTTACACAAGATGGCAACTGGGGGCAGATGACAACGATTGGATCGTCTCTTTT
GAGTCCTTTGACGACACAATCAAGTTTGAATTTGAACGCCGCCTGAATGATTACAAGCTCCGCGAAGCTC
ATCAAAGCCATACCGGGCATATCAGGGCTTCAATCATCTCCACGGTGCTAAGAAGCATTGATGCGAGGCT
GACTGAATGAAGCTAATGCCATTTAACTTTTACCGATTGAATGATGGCAGGGTAGTCATTAGCAACATAG
TTGGTTTCCACTGCTTTGCTGAGAGCGACGAGTCTAGCCTTCTTACTCAAAGCGACTCCCCTTCAGATAA
CCAAGCTCAAGATTTCTTGAGAGCAGGCTGTTTTATAGGTTTCACTAATCTCTGTTTTGCTAAATAGCTT
ATAAGTTAATTGTCCATAATGCCGATCTATATCGGTCATGATAAGAATCATAAGGAAGAATTATGCAGCT
AACAAAAATTTTTATCTCTGGCTTTAAAAGTATATCTACTGATCACCCACAAACAATATCGTTTGACAAA
AACATTACAACATTTATTGGCTCAAACGGGACGGGTAAGAGCACAGTAATGGAAGCTTTATGTAAGCTGT
TTTGTGTTGATCACTCGTTGAGAGGAATATCTGCCAACGATTTTTATAACAATTCAGAAGGTTCAGAAAA
TGATAAACATTTAATAATTGAAGCTTGGTTTAATTTTCCAGAACCTAATTCTGGTGAATTGTGCATTCCT
CCTTTGATAGAACATTTAACCTTTGATGATGTTACCGATGAACTTGTTTTTCGTATTCGTTTAGAAGCAA
CTTTAAGCTATGAGTTGAATCCATTAGGAGACATAGAGGAAAACGTGTGGATCTTAAATAGTAGTGATGA
GGATCCTGACGAAAATGATATGACTAAATGCTCTTCTGCAATTAGAAACTCTATACAGTTAAGCTATGTG
CCAGCCAATCGTGATCCTTTAATTCAGTTGAAATATTCATCAAAAGCAGTTTTAGGGAGACTACTTAAAG
CAATAGAATGGTCTGATGAAAATAGAGAATTGCTTGAAGAACAAGCTAATAGCCTTAATCAATTGACTGA
TACGAACCCCGCATTTGCAGAAATAGCACAAGCAATTAATAAGAGTTGGAATAGTGTATACAGGGGAAGG
TATTTATCTCAGGCTCAACTTAAATTCCCAATATCGAATATTGATGAAATATTAAAGCTCTTACAGTTAC
AGTTTGACCCAGATGAGTTAGGAAGCAAGGTTAGTGTTGAAAGACTGAGTGATGGTCAAAAATCATTGGT
ATATTTCTCTCTCATTAAAGCTATGTTTGATATTGATAGGAATACTAGAAAACTTTTGTCAGAAGGAAAA
GATTGTAATTTTAATCATGAAAAGATGCGATTACCAATATTTAATATGATTTGTCTTGAAGAGCCAGAGA
ACCATTTATCTCCTCATTATCTAGGCAGAATTATATCTTTGGTTAAAGAATATGGTGACAATGACTTTTG
TCAAGTTATTGTATCATCGCATTCACCTTCAATTCTAAGTCGAATTGAACCAGAACAAATCCGTCATTTT
AGAATGGATAATGAAAATAGAAGCACTGTTATATGTAAACTCGCCCTTCCAGACGATGCTGATGAACATT
CCAAATTTGTAAAAGAGGCTGTTAAGGCTTATCCAGAAATATATTTTTCTAAACTTGTTATATTTGGAGA
GGGGGATAGCGAAGAAGTTATTTTACCTAAATTGCTTGAAATTTATTCGAGAAATATGGATTCGCATTCT
ATATCAGTCGTTCCACTTGGAGGAAGGCATGTTAATCATTTTTGGCGATTGTTAAAATCACTAAAAATAC
CTTATGTAACACTACTTGATTTCGATATTGGTCGTAATGGCGGTGGTTTTGGAAGGATGAAATATGCTGT
TGAACAAGTAATTAAAGTAGGCGGAGGGACAAGGTTTATTAAAGATTCAATATTAAAAATCATCCCATCC
TGGAATGAATCATGTAACCCTAATAAATATAAAATTAAATATATTAAAGATCATCCTGAGCCAATTTCAA
AGCGTGTTGTTGAGTCTCTAGAAGAATGTAATGTATATTTTTCTTCTCCTTTAGACATTGACTATTCTAT
GATTAGCGCTTTTCCATATATATTTTGCAATAAAGATGAAGCATATGGAGAACAGGGGCCAAATAAAATA
AATGAAAATAAAGAAAAACAACTAATAGATGCTGTTTTGAAAAGTGATAATATTGGGGTTCAAGACGGTT
TCGGTAATGATTATATTAATAAGTTTCTTTGGTATAGGTATCGATTTTTATCAAATAAAAGTAAACCAGC
TTCGCATTTGAGAATGTTTTCACTAATTGAAGATAAATACTCTAATGATGAAATAATTGAAAAGTTACCT
CCAGAGTTGATTCGATTATTGGATAAAGTAGTCAAGCTTTCAGAGGAGACAGTAGAATGATTCGTGAATG
GACATTATCTGAAGGTATTGAAGCTACTGACGAGTTGATGGATTTAATTAGAGAGGAAAGTTCAGTTTCA
ATTTTAGCTGGGGCTGGGGCTGGAAAAACGGAGTTTCTGGCACAAAAAGCCAACTATTTGCTACAAACAG
GTCTTTGCTCATGGCCTAAGAGGGTGTTGTGTCTATCAACTAAAAAAGAGGCACAAGTAAATATTAAAGA
AAGAGTTATGAAACGATGTGGCTCTGTAGGTAACCGTTTCGACTCTTACACTTTTGATGCTTTCTGTAAA
AGTATTGTTGATCGATTTAAAAATTCGTTGCCAAAAGAAATTCGCCCTGATAGTGACTATGAATTAGAGT
TTGATCAAAAAAAATCAAATGGTAAAGATAAAATTACCTTCATTGACATGAGATCTCTCGCTATTAAAAT
AATTAAATTAAATCCTGATATAGCGAAGGTTTTTTCGATAAGCTACAGCCATGTTTTTATTGATGAATTT
CAAGATACGAGGTCTGATCAATATGAATTAATAAAGTTATTATTTTTGAATAATAAAACTATATTAGTTG
CTGTTGGGGATATAAATCAAAGTATAATGCTTTGGGCTGATGCTTGTCCTACAGTCTTTAGAGATTTTCA
AAATGATTTTTTAGCGAAGAACAAATTTTTATTAAAGAATTACCGGTCAAGTAAAGAAATACAAGATGTT
CTGTCATGCTTTATCAGTTTTATCGACTCTTCCCATGAGCCTAATATGGTTAAGAATAAACCAGAGAATT
GCTCTATTCATGTTTATGATAATGAATATAAAGAAGCTGATGATTTGGTTCATAAACTGAAAGAACTGAT
AGCTTCTGGAGTAAATGAAAAAGATATTTGTGTTTTAACAAAGCAACAATCCTCTTTATACACATCTGTT
CTTAGAGATAAGTTAACACAAACTGGAATTAATAATCTTGACATGACAGATCTCCAAGATTTTTTAAAAG
AACCTTTAGGCAGGATATTTTCCAGTTTATTTAGTATTTATACTGATAAATCGCACTCCAGCTATAGAGA
GTTTTGTGACTTATATTTGGAAGTGAATAATGTTAGTAGCGGTGATGAACAGGAGGCCGATCTTATTAGA
AAATTGTCTTACCATCTTTCAGAGAGTAAATCTACACTTTCTGTTGATTCTAATGCTGATTCGATAGTAA
GTTCAATTAACAAAACCCTCAAATTTATCCAAATAGGAAAAGTAGTTTCAAAATGGGGACAGTATAAATC
TAAATCTTTCAGAGATAAAGTCTGGAGTAACCTTGAATATCATTTACGTTATACCATTGATACTACAAAC
TCCTTATCAGAAGCATCGAAGATGTTCAGAGCTGAAAATTGTGTTCAATTAATGAATATACATAAATGTA
AAGGCTTGGAATATAAAGTTGTTGTTTTCCTTGGTATTGAAGATCAAGCTTTTTGGAAATATTCTCCAGA
AAACTTTGAAGATAAGTGTGCTATTTATGTGGCTTTATCAAGAGCAAAAAATAAAATCATTATTACTACA
GCTAAGAATAGAGAATTTAGATTGAATGGGCGATATGACAACAGAACATCGGAATATGTTAAAGTAAAAG
AAATATATAATTTTTTAATAAATAATTGTAAGTTTTCCCTTATGGTTGAAAAATAATTATGGGGTTGATA
TCGGCACGATAAATCAGAAGCTGACAGTATGAGTGATATATAAATTTAAAGCATACAATCTTTCGTCCTA
CAAGCGCCAAAGCAGTTATCCTGCTATTGAAATTCGGCTTTATAGATGTAGGGACTTAACTGCAACTTTT
GATGCATGACTCATACTCAATTAAAACATTAGATGCCAGTGAGTGAAAGCATATTTTCATAATGGCCAAC
AGGAAGTTGGCCATTATAGTGACGGTTCTACAAATAGATTTTTGAAAAAAAGGATATTATACGATTTCAC
ATCATTGGATTTGTGCAATATCTTCCGCATGAAAATCCTGATACAACCAGTCGAGCCTTTCCCAGAGGAT
GAACGTCAGAATTTCTTTGACTTGAGGCTGTTTGGTCTCGATCACGGCGTAGATCAGTGCTCTGCACTGA
TCGATGATTTCTTCTTGTTCCAGAGGTGTGTTATCGAACATGACACACCTCCGTAGCCTGTTGCCAGAAC
AGATTAAAATAACGCTTAACGTGTTTAAGGTGCTGATCTTCAATAAGGGAATTGCTAGACTTGCTGATAG
CCATGTCGTTAGTCCTATAACGGTGTGGTCAGCCCCTGTCTGGTATTCCACTACCTTTCAGGGGCGAAAC
TGATGATGAGTGTAATGTGTCTTTGTGATAGTGTACGTACCTATAAAACTCAGCATAGTTAAAAAGGTAC
GTACATGTCAACGATAAAACGCGATACGAAAAAATCTTCATCAGTAGGGAAATCTCCAACCTTCCAGATA
CGGATCTCACCAGAGTTACGTGAACAGCTTGATGAGATAGTTGCAAAAGAAGGTGCCAGCCTTGGCAATT
GGTTCAAAGAACTTGCCCGTAAAGAGCTTCGTAAGCAGGGGATTGAGCCGAAGGGGTGAATGGGTCTTCT
CTCCCTTTTCTGGTCTTGCCCAAAAACTATCAAAACCTATCTCACAGGAAATGTAAGTGAACGATGACGT
CGAAGAGCTACTGGTTGCAGCAATAGACTTGGCCGCGAAATACAAAAAACTTACAGGTAAGCCGCTCGGA
ATAACCGGTGAAGTGGCAGAATTCTATGCCTCTAAGCTATTAGGTTTGAAACTAATGGAAGCCCGTAGTG
CTGGATATGATGCTACTGGTTCTGATGCTCGTAAAATCCAAATCAAAGGTCGCTCTCTTTCTGATAGTTC
AAAACCAGGACAACGATTAGGCTCAATCAGGTTAGAGCATGAATGGGATTCTGTGATTTTGGTATTGATG
GATGATGTGTTCACCGTCGAAGAGATGTGGGAAGCCTACCGTCCTGAAGTGACATATGCATTACTCGCAC
CTGGTTCTAAATCTCGTAATGAACGAGGCTCGTTATCTATCAGTAAATTTAAGCAGATTGGCCGGAAGGT
TTGGCCTGTTGGCCTTTAAGTTAGACGTATCCAGATAGAAATAGTTGAAAACATTATCTTTAATTGAATG
AATTATCCGAAAAGGTTTTTTGACTCACTATGATCGAACAAAAATCAAAAAGAAGTTTCCTTGAAGATGT
TTTTGTTAAAACTTTCTCAAAATACCTAAAAGTAATAAGCAAGACTTCTCTTAAAAGAGGGTATTCTAGT
GGACGAGAAGCTGGATACTCAAAAGGTCATAGCGATGGGAGGAATACTGGTTATTCTGATGGTTATTCTG
ATGGATATGATGCTGGTATTCTTCAATATATTGTCAGGGATGAAAGAAGCAATGTTGCGATGCAACCCAT
TGATAAATCGATATATGGCCCTGAAAGAATACCCGTAAACGATACAATTAAGTCTCTTATGATAGAGATG
ACAAAGAAAGCGTATGAACAAGGGCTTATCGGCTATCCAACAAAATCTCAATGGGACATGATTTTCTCAG
ATCATCCTGCTACCTGTGTTGTCGCCGGTGCTGGTTCTGGTAAATCGACAACGCTTGTTCTTCGTGTTGT
TTTCATGCATTTTTATCTGAAGATACCATTGAGTCAATTGACTGTAATTTCATTTACCAAGAATTCTTGT
AAAGAGCTTAGAGATAAAATTTATTCAGTATTCCAGTTCTGGGGGTATAAAAGTGATAAAGAAACCATTG
GCTCTGTAGTAAGCACATTTCATTCTTTAATATATCGATTATCCCGAAGTGTGATGCCCGGCTTAACACC
ATTTGATTTTTTAGGTGAAGAGATAAAAGATGATGATATCCTTGAAATTACAACCAGCAAAAAAACAGAT
ACGCAATTAACATTTCTTAAAACCGTCTTTACAAAATTGTATTTGGAAAATTCCGACTTCAAAAATTGTA
TCGATAAATTGATTTCATTATCAATAACTTCCCCTGGAATGACTGATGATAGTGAGGTTGAAAATTGGCT
CATCAATTTTTCCCATGAAAGAGATTTAAAACTAGTTAGGTTATTAAATGAGCGTTGGGAAAATAAAGGT
AAATGGCCGATTGAAGGTATTGTTCCTGAGCCACAACCTTGCTTTTCTGTGAATGGTAAAATGTTCTATT
CAAATGGATATGTTGAACATAATAAAATGCCCGTTTTTTTGTCCGATAAAATTGGCCCTGATAAGGTTTC
TGGCAAGGATGAGATATTTCCGGGTTATGAAAATGATCCGAAAAGGAAAGTCATTCTTAGTAAAGCGGTT
TTTTATAAAAATAGAATTGTTGCTGCATACAATAATAAATTATGCATAACAATTAATGGAGAGAAAAAAT
TAGATTCTGTAATTAATTTTTTATCTTCGCATGTTAGTGGGGAAGCTCCCAGTAATTTTAATGTTAAGTT
AAGTGGTGAATTGAATTCTTTGGGAATACTTGATCTGCTTTACGATCAAGGTGCTTTTATAGAAAGCTTA
GGAAAAGATGTAGTTTCATCGATATCTAATATATCCCTCTTTAGAGAAGAGAATGTGGACTTTTTCTTTT
CAAAAGCATTAGCTATATTTTGGAAGGAGTTCGAGACAAATTTACATATTGATAACATAATGACATTCAA
CCGAATGTTTATGATGTTTTCTGATGAACATGTGCTGAAACAACGCCGAGAAGGTTTATTAGGCAAGTAT
CTGCGGTTCGAAAATTTGTTGATTGATGAATTCCAGGACATATCTCCGCAAATAGCTAACTGGATAAAAT
CGATGCAAAGAGAGAATGCCATTCTATGTAAAAAACCAACGATCATGGCTATTGGTGATGACTGGCAATC
TATCTATTCCTGGCGTGGAAGTTCACCGGACATCTTTATGAATTTTTCAACGTTTTTCCCTGTTCATCGA
GATCTAGGTAAACACCATACTGTCAAAATGATGGAGAACTTCCGTTCTGATGAGAAGATTATCCATGATG
CTGAAAGCTTAATGAAATTCGTCGTCCGTAAGATAGATAAAAACGCTCTGCCATGTAGATCCCCCGATGG
AGATGAACATGGTGTTTGGTGTTATGAATATGATAATCATGATGAAAACGATAAATGGAAAGAAAAGTCT
ATTGATCTTATATACAGCCAGTGGTCTTTAGTTTCTCAGCAATCTAAGTATGATAAAACAAAAGTGATTG
TTTTAAGTCGAACCAACAGCACATTAACAAGCATGCGTGATGCTTATATTGAAAAACATGGTCCTCTTCG
CGGTATAGAATTTCTTACCGTTCATTCAGCAAAAGGTTTAAAGGGTGAAGTGTGTATTATTTTTGATGAT
ATCAAAGCTCTAACTGGTCATGTACTTCGAAATGAGATCTACAAGCAGGTAGAATGCTTTCATCAGTCAT
ATGATCAAGCTATGGTCGATGAGTCTTATCGTCTTGCATATGTTGCCATCACCCGTGGTGTCAAAAGAGC
TTTTTGGATCGCACCAAAAGGAAGTGATGGGGCATTTTCCCGATTTAGAAAGTGATCATGCTATCTGATA
ATAGCCAGAGATAACTCTGGCTATATATTTTATCTACATTGCCTGATAGCGATAGATGACAGAAACACCT
GATTTCGAATAGCAGTTCCTCGGTCTAAGAATCCGCTAAGAGCGAGGAGCGGACGTTTAGCTTTTACTAC
GCTTTCTGACTTTTAAGGGAATCAATTGTCATGCCTACGGATGTTTTTTATATTTTCTTGTACCCAAAAC
ATCCGTGTATGCTGTCAATCATCGGGCGTTCACTATTTCCTCATTCAGATCTTGTAATCCATGAGCTCAT
AAATTCTAGCAAGTTGCTTCTGGTCAATGCATTCCCCTTTTTTATACAACGTAGGCAATAATTTTTCAGG
CACAATTGTTGTTTTCATCAACGTTCCCTCTTCTGACTCACCCGTTACCGTTGTTTTAAACCAAGTATGC
ATGTTATCAAGTGCAGCATCTGCTGTGAAGAATATTATATTGTCACCTGGAATAAATCTTGCAATATGAG
AGCGAGTCTTAGCAAGCCGGTAAAAAGATTGAATATCACCTTGAGCATTACTGGCATTAAAATCGCTAAC
GTCGCGTTTAACTTTCAGAATATTTTGCGCTTCTTGGCAGCCATAAATAGATGCAATACATATGGCTATA
GTTGGATGCCCTTTCTTCAATCCCAGATTTTCCGCCTCTTCAGCTATTCTTTCAGCATATTTAAGACGTT
CATTTTTATTCGGAGTCTGATAGACCCTCAATTCACGATTAAAGAAGTCAAGAAGCTTAAGGCTTGCAGG
TAAGGATAACTCCGCACGCAATTCCAATGGAGTATCCACATCCATAAATATTGGTATTAACTGCTCCAGA
GCTTCTGGAGGTTCTACTAGATTGTTAGAGCCGAGGAAATCGACGATTTGAGAATAATCACTCTTAAATA
TATCGATCATTTTTTGAGTATCGAGCACATTTGTATAATCAGTCCCTCTTTCGATAATAGCCATTAGCAA
AGAAAAACGATACTTACCGCTTTTAACCATCTCGCTTAACTCATCCAGACGTTTTATAATCGCCTCACCT
TTACTTTCCAAATTCCCAATAGATTTTATATGGGAAATGATACAAATATCGAGCAAAACGATTGGCCTAG
GTAGATATTGATTTTTTATATTTCTGTCGTTCGAGGGCATTCCGAATTTCCTTATTTAATTTGAATCAAG
ATGTATATACTATATTTTTAAGACTAAAGGGAAATATAGTTAGACGGTAAAAAAAGGATAAAAAATCTAA
TCAAACAAAGCTAAATAATGTGTTAAGTCTACTTAAAAAATCGCATAGATCAAAGGCTGTTTATGTCCGC
TTCTGGCACTTAGCAGCCAGCCTGAGTTAACTAGCTTCCTAAGTCTAATGTTTATAGTGCTTTAAATACA
TTTCAACAAACACATCACGAGACTCAACTTCACTACCAAGAAGTTGCTTCTTAAACTCGTATATTAGGGT
TATTTCGTTCTCAGTCAATGGGGAACGTCCATCATAGTTTACGAATGAGCAAATCGATTCGCTGAGCTCT
TTGATATCCATATCATCCTAATCATTATAATTGCATCAATGGTCTTGTGTGTTCATTAGCGATAATATGC
AAAGCGCAAACCATTGAAAAGGAAATTTATATGGCTAATTATGCATACATGACTATCGAAGGTAAATCAC
AGGGATTAATTTCTGAGGGTTGCTCCACATTAGAATCTATCGGTAACCGATATCAGGCAGGGCATACGGA
TGAAATCATGATTTTGGCTTTTAACCACATGATGAGCAATGACGGTCATGCTGTCCATAATCCGATCACC
CTGGTAAAACCTATCGATAAGTCAACGCCGTTACTGGCAATGGCATTGAACGAGCAAGAGAAGGTCAAAG
TGCTGCTCGACTTTTACCGCACGACGCAACATGCCAAGCAAGAGAAGTTTTTTTCCATTCAGATCAATGA
TGGACTCATATCTGATATCAACCTCGTCATGCCTAACATCATCGATGATGGTGCCGGTCTAATATTGGAG
CATATCTCTATCAGATATAAAGATGTGACATGGACGCACCACAAAGCCGGAACGTCTGGTTATGCATTGT
GGGAAATGACAAAGTTTATGAACTAAAAGAGTGCAGGGGAGACTCTGCGTTTATCTGTATTGGTTAAGAT
TTTATGTGATACTTTTGTTACTCAGTGCCGTGCTTAATCTGGCAAACAACTTTGTGCTCTGGCTTGTAGT
AAATGTGCTTTCTTTGTTTCACCACAATCTCCTCCTAGTCTAAGGATAGCGTTGCAACGACTAGGTGAAC
TTACAGCCAGAAACTGACGTTACAAACATCCCTTGTGTTAATTATTGTGAAACAAGTCATTGGGACATAA
AAAAACAGTGTTGACGCTGCCAACACTGTTTTTATCATATAATCGTATGAGCGATTCTTAGAATTAAGTT
GCGGGCTTTGCAGGAATGCTCCTGATTGAAAATTGATCAATCCAGTTGATTAATCTATCTAAATCATTTT
CTATATCAGATAGTTCAGGAAGGTTGTCAGGAAGCTCATTGGGCTGAGAATGTTCATAAACAGAGTAACG
AGTCATCAAATCTTCAAGCAGTTGGCAATCATCTGGAGTTATTTTGACCAGTCTCATCAGTTTATTTCCG
GTCATCACGCTTCGGCGGAATCTCAATACGATTTCGTCCAGAAGAATGGTTTCTATGCAACGTTCAACAA
TAATGCGTAGGTTACTACACAGACTTTTAGCTTCACGATCATATAAATCTTGATCCCCATTTTGGTAGGC
TTTTTTAAGTAAGCTTAAAGGTCCATTTTTTAAGATGTTTAGAGCTTTTTTAGGTTGTTGATTACGTATG
TTTCCAGGGACAGTTTGACCAATTCTTCCTGCAAAATTTTGGAGTGTAATTATTTCTAAAGATACTGATT
TTCCTAGATTTCCAGATTGTCTTCTTTTTGCTTCAGCTTCGACTAAAGCCACTAGGGAAAGGCGATGGGT
GAAGATAATAACCTGTCTTGTTTCAGATAGGTCAATTAATCTACTAACTACTCTTTCTTCGTAGTCTTGA
TCTAGAGATGATATAGGATCATCGAAAACAAATGGAGTTGATTGTTGTTCACCTGTCATGTCAGCAATAA
ATGCAGACAGTGCTACAATTCTTGCCTCACCCTCGCTTAAAATAATTGCTGGTGATATTTTTTGCGTTGA
ACCATCTAATTCTAATTCAAAAGAAATGTTTCCTTTTCCTTGCTTTATATCTTTTGGTTTAACTCTAATC
CGTCTGTTCCCTAATTTATTTAGCTCGGAAGAAAATCTGTTACGATAGCCATTACTTATTAACTCTTTTG
CAAGGTCATTGCTTTTTGTTGAAAGTTGGTTTGTTCTGGTAAGAGTTTGCGCTTTATCGATTTCAGCTAT
TTTCTTCAGTCTTTGCACCTCATCAATTAGGGATTGTTTGTTTTGATATAGCCATTGTGTTGCCTTTAAA
AAGGTTAACCTTTCTAGTAGTGCTAGTCTTCCGCCATCTTTTTGTAGTGCTTGGAGTGACTTTTCTTCAG
TATCTAATAGGTTGTATGAATTATCATGTGCGTCATGAATAGGTTTCCAGTTGATTGTATTAAGTTGTTC
TAATGACGTTGCTGTATCTAGTAATAATTTACGATTAGATATATCAATTAATATTTTTTCGGATGATTTA
TCATCCATTTTTAAAATATTTAATCGAGAATGCCAGTCCACTAAATCGGGGAGTTTACCGTATTTTACTT
TTTTACTTTCATAGATGGTTTCTGCTTGTTTTGCATTCTTCTCTAAACCATTTTTTACAAATGATTCAAA
GGTTATCATTCGTTCTTTTGCATCTGACAACAATTCTTGCTGGCACAACACACACCGTGCTGAATCTGTT
GTGTGAGGGAAATTATTACTCGGATATGCATGGGAAACGGAAAAATTCCTAGCCTGCTCCCACATTGCTA
ACCATGTGGACTGTCCAATACCTTCAAGAGGAGAGTTCTTAAATGTTAACTGAGCTGCTTCATTGGCATT
TTTTCTTTTAGATAAAGCATCATTATGAAAATCAATCAATTCCTTAACTGACTCATTACTATAAAGCAGA
CTTAATTCTGTAATGAATCTTTTTATTTGCTGAAGTGATTTTTTCTCAGTTTCGATCTGTTTTAATCTTC
CTGGTATATCTTTTTGCGATAAGGTTGATTCCCCTTGGATTCTTTCTGTATCCATCTCTTTTGTATAATT
GCAACTACTTTCAATATCGCTGATTGATGTTTTTGCATTTATTTTTTGATACCAAGAGAAAACAGCATTC
CCAACGAAATCTGTGGGGAATTGTGGGCGGAGATCCACTAGTTGGGATTTTTTAGCTGTTAGTCTCGTAT
TAATTTCATCACATGTTGAAATTAGAGCTTTAACAAACTTAATTCTGCTTGGTTCGTATGTTGCTGGTTT
TTTGTCTTTGACATAAATGTTAGCTGCATGAGTGTCGAAAATTTGTATATTTTTTAAGTCTTTACATGGT
CCATTTTGGGGAGACCAAGTGGCCTGGCAAATAGATTGACCATCATGGTAGTGAGCTGTTGCACTAATTG
AGTTTGTCTGCACCTCAAACACATTACCGTGGATATCTTCTTTATATTGTGATCCACAAATTTGCTTGAG
CAACCTTGAGTAACCTGATTTTCCAGCTCCATTTTGTCCATATATTACGGTTAGTTGCGTATCGCCAAAA
TCAATACTAGCAGGCGGTGTCAGAGCATTAACACCAATTATATCAGTTAGTTTTAGTAGGCGTAACGGAA
GCCTTTGAGATGCTTGGGAAAGTGAGCCTACGACATATGGCTCAAAAGTTATATCTTTAGATGAACTAGC
TTCTCCTTGGCAGAGTTCAGTTAGTGCATCGAGCTCCTGGGGGGTAAGACGTCGTTTGTTATTGATTATT
TGAATTGCTGCTGTTTGCAGCCATTTAGGACGTTCTGATAACCATTGCTCAAAGGAATCGTCGATTGTTT
TTATCGGAGTGGTAGGCATAGTTTTATCTTTCCATGGTTGTTTTATCTTAATGTAATATTAGACCTTTTT
GATGAATGAGCTAAGCGGTTGGATATGTTCGCATCATAGCTGTACGAACAGAGTCACTGAATTGATCTAG
GAGTTTTTTATCCATTAGTAACCTGTCACGGAGTGACTTTGTAAGTTCAAGTTGCATCCCTTGTCGGCTA
ATACCCCGATTGCAGATGTTTTTTGGTTCATTACCTAAAAAATTAGGGTTAATTTCAATTAAAAACCCTA
GGGGTTTCAATGTTGTCGTTAAGTGGTTTTTAAATATTTCACGAAGGTTTCCTCCAACCCAAATTCTTTC
TTTCGGCTCTGTCGCGGGATCCTTTGCTCCGTGTATAGCCAAAACGCTTTCTACGTTTCTTAACATTGTC
TCGCATTGTGGTTCATCGAAATTAGTGCTTGTTATGTGAAGAGTTCTATTACCTCTAGGTTTATTTGCAT
TGAATATGTAAATGGATAGATCGTCACGAGCAATAGCTAACGAGATTTCTGTGGTTCCTGATTCGTATCT
TCCACCATGCGGAGCCATGATTGCATATACGTTGCTACGGTTCTCTATTTCACAAGTAATGTTAAAACTC
TCTTCACTTTCTGATTTTTTTAACTCAGCGAAGCAAGAATATGTGTCGTTATTCATATGTCCTCTTTTAA
TTTAATGTGAATGGTTTTAAGTTTGATTCTTTACAAGAAATACAGCCTATAGATTCATCTGTTTTTTTCG
AATTTTTATACACACTAAAAATAATTCCCACTCTATTCTTCTATCTCCAATAGCAGCCATTATTGTAATC
TGAGAAGCATACTCTCGGAGTGATTGACATGTCCTACTTATTGATTAACACATTACAGTATAGGTCTATT
TTCACTCCTTGCCGACCGTGAAGTTTAATCATGTCCCAACATAGCCGATCACGTCTGAGCGAATATAGTT
TATCTTCTCCGATTATACCAATCGCAGAACTTCCCAAAGATGAGCATCAGGATGATTGCAACAACCAGAT
GGTAAACCTTCTTACTCCATGGCGCATATCCAACAAATACAATATAGCAGATCCAGAAAAAACAAAGCGT
CAGTAGTAAAAATCCTAACTGATAGGATAAAAACAATAAAACTTTCTTGATGATTTTAAGCATGAGATTT
AATCTTTTCTCCTACTTTATCAATCAATGCATTAAACATATGATCGCCATATATTCTTTTCACTTTTAGT
GATTCCATGATTGGCTCCACCATTGGTTCGATTAAAAAGAATAAAAAATCAAGATCGTCTTTTCTTAGTG
CGTAATAGACCTCTGGGTTTTCGGTGTTCAGACTTCTTGAACGATATATCGATCTCTCTGCCATTCCGCC
ACCTAGCAATATATAATATGAAAAAACAGAGGGTATGCTCGCCAGATTTCCAATACGGGTTGCTAACTGC
AATACTACTTGAGATACAATGACACTTCCTGTCATCGCACCCGCAGCACCGTGGTAAATATTCCGTTTCT
GCGATTCAGACGTGTGTTTGTTGAAGCTATCAAAGATCCTCTTTACAGTTTCATAGATCTTATCGCGTGA
AAGAATTCCTCTGTGTATTGCCCGGATCATTCTTTCCATTTCTCGTGACCGTGCATATCGGGTATCCGTA
TCAAGAAATGAGTAGGTGAGATAGCCAAAGTTTTTACTGACTTCACCTATCCCTGACCCTATACCTCTGT
AAAATTCACCGGTTGTAAACAGAAGAACTATTTCATCAGCCAGTTCATCCAAGTCTGCTTCAGTCATTGT
TATTCCATCCATGAATTACATGATTGCGTTACGATTGATTGTAATGCAATCAACTAATGAGCGGAATACA
TTCTTATTACATTAATAGATTGGTAACTATTTCATTGGAAAGAGATTTGTTTAAGGTAGTGGTAAGTGGA
CACGTTAGCCTGGACAGCGATTTAAAAAGCTTGTCGTTTAGAAACTGAGAATGCAAAGCAATGAATCGAG
GTGATAATATAATCTAGCCATCCTTGGCCGTAAAATCTATCCTTTCTGTGCAAACTCAAACGGGCTAACT
ACTCCATTGCGGTTCGCATCCAGAAAATCAGCCCACCATTGCAGCATCAGTTTACGCTGGTCAAGATGAC
TGACTTTATGGGTATAAGCAGATCTAACGGTGTTTTTTTCTTTATGGCTCATTTGAAGCTCAACCGTGTC
TTCCGACCATAATCCCGATTCTGTCAATGCACTACAGGCTAACGTGCGAAAGCCATGCCCACACAGATCG
GTTTTGGTGTCGTATCCCATACGCTGAAGGGCTTTATTGATAGTGCCTGAACTCATCGCAGAATCACTGT
CGTAAAACCCGGTGAAAATAAACCCGTCACCCGCTTTTTCACCATAAGTGATCTGTTTAACCTCTTTCAA
GATCTCAACCGCCTGCCTGCACAGTGGGACAAAATGCTTTCTCTTCATTTTGGCACCACGACCAGAGTGT
TTTACCCCTTTAACTTCTTTGCGTTGTTCAGGGATAACCCAGAGAGATTTTTTGAAGTCGATTTCACTCC
ATCGGGCAAAACGTAACTCACTTGACCTGACAAAAACCAATAATGTGAGCCTGATCGCTAATTCTGTTAA
AAGCCCCCGACCACGGTAGTTGTCGAGTTTTTGTAAGAGATCGGGAATTTCATAGATTTCGATAGAAGGG
CGGTGTGCTGTCTCACCTTTTTCGATAGTGCCTTGCAAATCATAAGCAGGGTTATAACTGATGATCTTCT
GCTGGACGGCGTATCGCATGATAGAGGTTGTATACTGCTTCAGGCGCATGGCGATGTCGAGATAGCCTAA
TTTCTCAACTTTTCTTAGGGGGATGAGTAAATCGCTGGTATCAAGCTCTGATACATCACGATTTCCCAGA
TCTGGCAGGAGGTAGTTTTCAATGCGTCTCCAGACCTTAACTTTGTAGTCTTCTGACCACTTGGTTTTGG
TCTCAGCCCATGCACGAGCCATTACAGCAAAGGAGCGAGACTCATCGTGTGTTCCTTGTTGCTCCCGGCC
TGATTTTTTTCTGGCTCCTGGATCAATCCCATTAGCAATCAGCTTACGCGCTTCATCACGACGCTCCCTT
GCGTCAGTCAAAGAAATAGCAGGGTAAACGCCCAACGCTAACAGTTTTTGCTTCTGTGCAAAGCGGTAGG
AAAGCCGCCAGTATTTAGATCCGTTCGGGTGGATAAGCAGGTGCATACCAAAACCATCAGTAAGCTTGTA
TTCTTTCTCAAGAGGTTTAGCTTTTTTTACTTTGGTGTCAGTAAGTGACATAGATTCTCTTTCCTTTTTG
TTGGTATAAGGAAAATCTAACCAGAACTACCAAGAAATCTACCAACAAAATTGCTGGATATAGGTGTATT
TCAGTGGATGTTAGTAGACAAGAGAGGGGAGGCAAGTGATTGATTAAATGCAAAAATGTAGACGCCCGTG
GGCATCTACATTCTTTAAATTGGCTCCTCTGACTGGACTCGAACCAGTGACATACGGATTAACAGTCCGC
CGTTCTACCGACTGAACTACAGAGGAATCGTGTGAACGGGGCGCATAATAACGGCGTGAGCTGCGCATGT
CAAAGGCGTAAACCACAAAAATGCACTGTTCGGTGAGAGAATGTGCAATCTGCCGATATTTTTGGCAAAT
ATCGGCATTTCAGCGTATTTCTCTATCGTCAGGGCTATCTTATTGGTGCTTTCTGTCTATCTGACAAGAC
ATATAGCGGCCCTTTTCCTGACAGTGTGAATAAGGATATCACTGTAAAAGAGAGGGCTATACCGCCTAAA
ATCAGGTAAGTGCCATGAAAACCTATGCTGTCATACATATTGCCAGCAAAGATGGACATGAAAATAATGG
ATATTTGTTTGAAGAAACAGAAGCACACCAGATAAATCGTCGCGGAAAAGCGGACTTCAAAGATAGTAGT
AATATATTTGAAGCAACCGACGATCAGGAAGGGGACTTCGAACATGTGTAGCGTTTTCAGTACAATCACT
TCCAGTACAGAATCGGCAAAAGCAGAGCCAATAATTCGTACAGACATAATCGTCCCAGCGATGAGGAGCG
CGTTTTTACCGCCGATGCGGTTCACAATCAGCGGAGCGAAGAACATGATGGTGGCATTAAGTAATTCACC
CAGCGTAGTGACATAGCCAAATACTCTTGTTCCTTCCTGTCGGGTCTCGAAAAACGAGGTGAAGAAGTTG
GCAAACTGCTGATCGAACACATCATAAGTACAAGAAACGCCGACGACATAGAGGGTCAGAAACCAGATTT
TGCGTTCTTTTAGCAGTTCGAATGCCATTTTCAGGTTAAATGGTTTCTGGTTAGAGCCTAGCTGGTCGGC
AACGAGAGCGCTGGAGGAGGTCTCTGGTTTTGCCAGCAGTAATAGGGCTGCGAGGATGACTGCACAACCT
GAGCCAAGCCAGAAAACAAACTGGTTATTGATGGTGAACATGATACCGACAATAGACGCGCAGAGCGCCC
AGCCGAGGCAACCGAATAGGCGCGCACGGCCAAATTCAAACTGGCTACGGCGACTGACTTTTTCGATGTA
GGCCTCAATGGCCGGTGCGCCTCCATTGTTGATAAACCCTAGATAAATCCCACCGATGATAGAACCTAAA
ACGATATTGTATTTTAACAATGGGCCAAAAACATAAATAAAGAACGGAGCAAAAAATACCAGCATTATGG
TGATAATCCATAACAGGTGTTTTCTCAGACCTAATTTATCGGACAGCAAGCCAAATATAGGCTGGAATAG
TAAGGCGAAAAAAGAGATACAGGCAAAAATGATCCCTGTGTCACTTTTACTTATTTGATTAATGTCGTGA
AGCCAAATAGGGAAGAAGGGAAAGTAAGCCCCCATGATGAAGAAATAGAAAAAGAAAAACAGGCCGAATA
TCCAAAAATTTTTATTATGTAGGTAGTACATGTTGTTTTCTCCGATATGCATAATATCCGCAACATTTAT
TTTGACGGCGGATATATACGTGCTGGATTCAACTAGAATGGAAAGAGATAGTGCAACCGTGCCCTTTCGT
TATTTTTAATACTATTTTATTAATACGGTTGGTGATGTTTGATAGCGACACGATAGTGATAATGCGTTGC
TGTGAGCAAATCATCCCAATGAACGCTGGGGCTCCAGGAATCATCGCCACCGATTCCCATGTGGAAGCCA
TCCAGATTGAGCCAAACGCCTTTTTCCTTTTTTAGTAAATGGTGGTGGGTGCATGCCATCAGTTGTGTTA
GTCCGTAGCGACTTAGCCCGAAATGGAAGTTTCCGGTGATAACCCATTTTCCATATGTCAGCGTACGCGT
GTTGCAGCGTAATCCGTTCTCCGATGGGAAAATGTAGGGCGTGTGAAGGTCATCTAGTGGCAGGCTCCAA
TGCCCGTGTTGTGCGGCGAGCTGCCGGTCTGGGTAATTTTCATGTGGCCCGAGCCCGACCCAACTGACTT
GAGGCGTGATGTCAGCCAATTGGCAGCTCAAGCCCACTCTGGCCAGTGACGGCAATACAGTTGCAGCATC
AACGTCGACATCAACGGTCATCACACCATGTGCATCAATCTGCCAGCATTTTTTACTCCGTAACAGGATC
TGCCCGGCATGGCAGAATACATGTTCGGTGACAATGTGTACGGCATCGGCGAGTTGGTCAGCCTGAATGG
CAACGCACTGCGCCTGCAATTGATAAAGCCCGGCCGATTTCCAGCGCTCGGCCCAGGCGTGGGGATCGAT
GCGATCGACTTCACTGATACCGATGTCATTATCCAGCGGTGCCCGAACAAACTGATCCTGTAAGGGGGCT
AGCAGCGTAGGAATATCTGTTGCCCACCACTGTTCTAGCCAACCGCTTTGGCGGTTAAAACGCCAGCGCT
GTTCGCCCTGAACGATTTCAATGTATGTCTCGGACGCTTGTAGAACTGGTGGTTTTTTCTGCCCAGAGCA
TGATACTTCGGGTAGATGAAGCGGTGTAGGGAGTTGCCACTGATCCCAGGCACAGCGATGGTTTGCTTCT
GACCAGGCAGTTTTTTTGGGCTGTACGACTTCAACATTGAGCCACAACTCCCCTGCGCGATCGGCTATGG
GAAGTGCTTCCAACAGCGTCAGGATCTGAGTGGACTGAGGGGCAAGCGCTAACGGTAGCGAACCTTGCGC
AAGCGTGCCACCGTGCAGAGTAATGCTCCAGTTCAACAGCTCGTTGTCCGTATGGCGAAACAGATATTCG
CTGGTGACGTGTAACTCACACGGGGATTCAGCCTGCCAGGCGAATTGAATATGCTGCTGTGCCCGTTGAG
CTTCATATAAGCTAGGGTGGGGAGTGCGATCGGGAAAAAGAAGGCCATCCAGACAGAACTGGCGATCGTT
AGGCATGTCGCCAAAATCTCCACCGTATGCCCAGTAGGCATTGCCTTGTTCATCGTGGCGGGTCAGCGAT
TGATCAACCCAATCCCAGATGAATCCGCCCTGTAACCGAGGGTACTGACGGAATGCTCTCCAGTAGCGGG
CGAATCCCCCCAAGCTGTTGCCCATCGCGTGAGCGTATTCACAGAGGATGAGTGGCCGATGCTCATCCGG
CATACTGACCCATTTTGTGATCGACCACTTAGGCACGCTGGGGAAGGGCTGGTCTTCATCAACACGGGCG
TACATAGGGCAAACAATATCGGTCGCACGGCTATTCGCGCCGCCACCTTCGTAATGCACGGGGCGAGTCG
GATCGTGGCGTTTGATCCATTGGTAAAGTGCATCATGGTTTGCGCCATAGCCGGATTCATTCCCCAATGA
CCAAATAATGATGCAGGGATGATTACGGTCGCGTTGCACCATCCGCGATACACGTTCACTGTAGGCTGGC
AACCAGGCGGGGTCATCCGACAGACGATTCATCGGCTGCATGCCGTGCGTCTCAATGTTTGCTTCATCTA
CCACATACAAACCGTAGCGATCGCATAGCCGATACCACAGCGGGTGGTTTGGGTAATGTGAACAGCGTAC
CGCGTTAAAATTATGCTGCTTCATTAGCATAATATCGAGCAGCATCGTGTCTTCGTCCATAACCTGTCCG
TGCTGTGGATGATGCTCGTGACGGTTAACGCCACGGATCAGTAATGGCTTGCCATTTAGTAGCAGTAGGC
CGCTGCGGATTTCAACTTTTCTGAAACCAACATCATAAGCTTCCGCTTCGATTAGCTCGCCTTCTACGGT
TTCCAGTGCGATAACGGCGCGATACAGGTGTGGCAACTCGGCACTCCACAGCTCCGGCTGTGGCACATCA
ATACAGAGAGAAGCCTTGTCGTGGTAGGCACCGCGTTCATCGACAATATCGTAACCGAACGCCTGGTGTG
CATTGCCGATGAGTTTATTACCACGCCAGAGTTGGGCGTGAATACGATGGTTTTTGACCTCAGATTCAAG
GAGTGTTGCTCTCACCTGAATATCCAACGTACCGTGGCGGAAATCTGCACTGAGCGGGGTCGTCAGTTGG
ATATCGCTAAGGTGAACCGCTGGTTTATGTAGCAGCGTGACGTCGCGGAAAATACCGCTCATACGCCACA
TGTCCTGATCTTCCAGATAGCTTCCGTCAGACCAGCGTAGCACCATCACCGCCAGTCGATTCTCTCTGGC
GGTCAGATAAGGACCGATATCAAACTCCGCAGGCAGACGACTATCCTGTGAATATCCTACCCAGTGGCCG
TTACACCAGAGGTAAAATGCGGAATTGACGCCATCAAAAATAATCCGGGTTTGTCCGCGGTTGAGCCAGT
CATGATTGACTTTAAAAGTGAGCGAATAACAACCTGTAGGGTTATCTTTTGGAACATAAGGCGGGTTGAC
GGGGATCGGGTATTTTACGTTGGTGTAAATCGGCGTGTCATAGCCCTGTAGTTGCCAATTGGAAGGCACC
GGAATGGGAGTAGAATCAGGCAAATCCTGCCGTAGCCAGCTTTCCGGTACGGCTTCGGGACGAGTAAAAT
AACTAAATTTCCATTCACCATTCATGCGACGAAGGCGCTGAGAAGGCTCATCTTGCTGTGCAGCAGTGAT
GCTACGCCAACTGTTGAATGGAGGATGAGCAGGGAGCCTCTGATAGTTTGTGCAAGCCGGATTTTCCCAA
TCACGCCTAGCAAGGATCTCTTGCAGCGTGACGTGCTGGCGTGTTGGGTTAGGTAAAACGGTGTCGCCCA
TGCTGGCTTTGCTCCTGAACGTTTATGAGTCTGTCATTGTGATTGGTTATTTTAAATTGTTATCCGCTCA
CAATTTCTGTTTTCCATAACATATCGACTCTCCAAGGCGAGTAAAGCGGAATGTGATAATAAAGTGGAAG
CGATCACAAGATCGTTTGTAAAACGAATCGGAATACATAGGATTTGGAAAGTGTTACGCAATAAAATAAT
GAGGTGTAATAAATAACTTATTGTTTATCATCTTATTTTGTTAGGGTTTGTCGTCGGTGGTGGAAATGGC
ATTATTGTGTAAAGGGTTACAGTCTTTGAAGTTGGCGTGTAATGTCCAACAGATTTTTTGTTAATTCTTG
CAGGGAGGCATGGGTTGATGACTGTACGGTGGTGCTATGGCGCACGATCAGTTCGGTGGGTAACAGCAGT
GACGACGCATGAGCAGGATCGTGCAGCGTGGCGAGCAAGCGGGTGACGCCTTCTTTGCCTAATAGCTTAA
AATCCTGGCGAATAGTTGTCAGTGGCGGGGTGTAATAAGCACTGTCCTGAGTATCATCAAAGCCGATCAC
CGACATCTGCTCTGGCACACGCAGGCCATATTCGTTCAGCGCACGTAGAACGCCAAGCGCCATCTGATCG
TTTGCCACAACAATGGCGGATACGCGCAGGGATTGTCCCAGTAAGGCTAGTGTCTGGTGATAACCGGCAG
CGGCACTCCAGTCACCGTGTAGCACTGAGGCGGGGGACAACTGTTGTTTCTCTAACTCGGTTAACCAACC
TTCATAACGTAGGCGGGCGGAAATCGAAGTCATTGGCCCAGTTAACAGAGCGATATGTTGGTGCCCAAAC
TGCACCAAATGGGCGATTGCCAAACGTGCACCGTGATCGGGATCGAACATAACATTGAGTATGTCGGTAT
GTGGATCTGCATCCATAAACAGCACGGGCGTATCAGCACAGGTTTGGCTAATGTGGGTTGCTTCATCCGC
TGATAGCGGAACATTCACGATGACGCCGCTAACTCGCTGAGAAAGTAGGTCGTTAACCGCATTATTGCAG
GTGTTGACATCTGGGTTGTTCAACATGGACATCACGATGTTGATCCCCAACTGGCTGGCGGTACTCTTAA
TCGCGGCGGCAATTTGTGAAGGGGCGTGCAGTGAAAGATCGGTGGTTACCAGCCCCAGCGTGGTGATGGT
TTTCCCTGCTAGCTGCTGTGCGACACGGTTAGGTGTGTAATTCAGCGCAGCCATCGCCTGTTCCACTTTA
CTGCGAGTACGAGATGAAACATGAGGCGCTTGATTCAGCACGCGGGAAACTGTCTGATAGGAAACCCCTG
CGTACTCGGCGACATCGTGTAATGTTATGGGTTTCTGTTTCATAGCGACTATTCCGTGCGTGAAAGGGCA
TTATCATAGCAAATCGTGCGGGGAATCCGTAATCGATGTGTGTACTCTGACGCAATGAAACAGGTCAAAA
TGAAAGTGTGTCAGAGCCGAAGTATGTCAAAAGTAAAACCGGGAACTGACGCTCCCGGTAGTGTGGTGGA
TGGTTATCCGATGTTTACTGTTCGGACAATACAAACATGCCATAAGGGTGAATTTGCAGATAGTAACTGT
CGCCCGGATTCGGTTGAAGCTGAGTAGCGTTAACCTGCAACAGCATCGATTGACCGTGCCAGTCTACCTG
CACTTCATACTGTGGCCCCATGTAGGCGACCTGTGTGATGGTGCAGCGCTGGCTTTCTTCACCTTGATGG
CTGAGCGTAATTGCTTCCGGGCGGACGCCGACGGTCGATTCGTTCAATCCTGCTGCAAATCCCTGTGGGC
GTGGGATGAGGTAGCCGTAAATATTCACACTGTCTGCCGTGAAGGTAGCAGGGAAGATGTTGGCATCTCC
CATAAAGCTGGCCATGAAGCGTGAAGCTGGCTGGCGGTAGAGCTCCTGCGGCGCACCCAACTGCATGATT
TTGCCTTTGTTCATCACCAGAACCATGTCGGACACCGCAAAGGCTTCACTCTGATCGTGTGTGACGTACA
GCGAAGTGATGTTGAACTGCTGCTGAAGCTCACGTATTTTTTCACGCATACTACGGCGTAGGTTGGCATC
CAGGTTACTCAGTGGCTCATCGAACAGCAGGACTTTAGGTTTGAGGATCAGTGCGCGCGCCAGAGCGACA
CGCTGTTGCTGTCCACCGGAGATCTGATCGACGTAGCGATCTTCAAACCCTTCCAGATCGACCAGCGCCA
GCGCTTCTTTCACGCGCTGATTGATTTCAGTCTTCGGTCGACCGAGCATTTTCAGCCCATAGCCGATGTT
TTCGCCCAGCGACATGTGCGGGAAGAGGGCGTAAGACTGGAACACCATGCAGATATCACGTTGTTGAATC
GAGCGCTCGGTGACGTCTTCGCCGTCGATGAAAATCTGACCTTCTGTCGGTTTTTCCAATCCGGCAACCA
CTCGGAGTACCGTGGTTTTTCCGCAGCCTGATGGCCCTAGCAGCGTGACCATTTTTCCCTGTGGGATCGC
CAGATTCAAATCATCAATGACGGTGTTATTGCCGAAACGTTTAGTGATGTGCTTCAGTTCGACAAAGCTT
TTTTCAGTATTCAAGGTAATCACTCCGCTTAGTCACTATTCTTGGCTTTCGTGCGGGAAACCCGCGCTTC
ACCGACCAGATAATCGAACAGGAAAATAATGGCCAGCATGACCACAATCAGGATGGAACCGTAGGCAATT
GCCATGCCGTATTCGCCGTCTTCCACGCGGTTAAGAATGTAAGACGTAGCGACACGGGTGTCTGGCGTAA
CCAGGAAGATAATGGCGCTGACGGTAGTAATGGCACGCACGAAGCTGTAAATCAGTGCGGACAGAATGGC
CGGGCGCAGCAGCGGGAGCAGAATATAAAACACCGTGCGCATCGAACCCGCTCTCAGGCTGAGCGATGCC
TCGTCCAGTGATTTATCCAACTGCCCCAGCCCGGCGATACCGGCGCGAATACCGACCGGTACGTTACGCA
TGACCATCGACATGATGACGATCACCGCCGTTCCCGTTAAGTAAACCGGCGCGCTGTTAAAGGCCAGAAT
GTAAGACACACCGGCAACGGTGCCTGGCACGGCAAAGCACAGCATGGTGGTGAACTCGATAGCCTTCTTG
CCGTAGAACTGCTGGCGCACCACGATGTAGGCGATAAGCAGCCCGAACAGTGCTGTAATCGGTGCGGCGA
TGCCCGCGAACAGCAGTGTATCCAGCAGGGAAGGCCAGGCGCCGTCGCTAAAGCCTTGCCCGAACAGCTT
GCTGAAGTTTGCCAGCGTCAGGGTGTAATCCACGCCCCAGTTAACGGTAAAACTGCCGTAGAAAATGCTG
CCGTACAGCAGGACGTTAAAGGCAATCCAGACATAAAGCAGGATGCTGACGATCCATACCAGCGAGGCGG
GCAGCGGCTGCACATCACCCCGAGAGGATTTGCCGGAAATCGTGACGTAGGAGCGTTTACCGATCCACAG
ATATTGCACGCAGAATACGGCCAGTGAGAACAGCAGCAGGACAACGCCGAGCGTACTGGCTGACTGGTAA
TCCAACTGTGCTCCCGTGATGTAGAAGTAAATCTGGGTCGCGAGTACGTCGAAGTTACCGCCTAACACCA
GCGGGTTACTGAAATCGGCCAGCGACTGGACGATCACGATCAGGAACGAGTTAGCCAGTGCCGGTTTCAG
TAGAGGCAGGAAAACCCGCTGAAAGGTTTGATAGCGGTTAGCACGCAGCGTGTAAGATGCTTCTTCCAGC
GACGGATGAATCGTCTTCATCGCGCCTTCGAGAATCATAAACGACATCGGCGTGAAGGCGAGCACTTGCG
CCAGCCAGATGCCGGTGAATCCGTACAGCCAGTTAGTGTTCGTCAGGCCAAACCAGGCCACCATCAGCTC
GGTGATATAACCGGAGCGACCCATCATTAGTGTCACACCTAACCCGACGACAAACGGTGGCGTTACGATA
GGCAGAATGGAGAAAATGCGGCCGATAATCGCGGAACGTCGGGCAATGCGCGAGGTATAAATCGCCAGCA
CCATACCGAAGAAGGTACAGCCGATCCCAACAGCAACCGATAGCAGGAATGAATTCCAGATCACTCGTAA
AATGTGGGCCTGACTTAGAATCTGCATAAACGACAGCGGCGCAAATTCACCACTGTCATTGGTGAACATC
GGGATGAAAATGGCGATGCTGGGGTAAAGAATAAAGACGCTAATCAGTGCAATGATGCTGATGAGCGAGC
CGATAACGAAGCGATCGCCACCCAGCCAGTCAAGCCGCGAGAGCGCCAGCGTAATAATTGCACTCAGCGC
CACAAACAGCCCAATGGAGCCATAGCCCATTCCGCGGCCTTCAATGGTTGCACTGATGACCACGAAGAGG
ATGCAGAACAATGCATAAGCCGCATCAAAACGGTGGCGACCACGCTGTCCCCGGCTGGGTGTATGCAGTG
GACGCGCCAGTAATCCTAGCGGGAGCAGAAACCAAAGCAGGCTGATATTCAGGTTCGACCAACTGTAGGC
CGTCAGCAGTTCATCGCGTGAAGCATCGAGCAGGCCATAATCCAGACTCCACGCTGGCAGCAGCAAAAAT
GTCGCAGCAATCAGCGCCAGCCACAGGAAAACGGGATCCCGTTTAGGTGTCGGTGAGAGAGTTAGTGTGT
GTGACATAAGGTTCCCTGGTGCTTTATAGAATTGTTTTATGAGATTGAATCGTCACAGGTATTGGTTGGT
GAATCATATTGAGTAAGGGTCAATCAGCGATGTTGAGAACACGGCGTTAAGCGAAACGCGATATCGCCGT
GTTCTCGTTTTTTTTGCAATCAATCAAGAGCAATGAAGCGAGATTATTGGCCCATTTTGACTTCGTTAAC
CCACTTGGAAATCAACTCTTTACGCACGTCTGCCGCGCCGTATTTGTCCATGTCGTAGTTGATCAGTTTC
AGATCCTGTAACTTCAGTGACAACGGGGACGCTTCAGCAGTGGTGTTGGTCAGAATCTGGTAGGACTGGC
CTTTCTTCCAGGAGAGTTCCTGTGCTTCTTTTGACAGCGCCCAGTCAACGAACAGCTTGGCGTTATCCAT
ATTGCGTGCACCTTTTAGGATGCTGACGCCGCCAATTTCATAACCCGTACCTTCACACGGGGAGATCAAG
GCCAGCGGTGCGCCTTTCTCTTTTTCCAGCGAGTAGTCATGCAGGAAGCCAATGCCGATGGCGGTTTCGC
CACGCGCAGCGTTACGTGCCGGGGCAATACCTGACTTGGTGTACTGCGATACGTTGGTGTTCAGTTTCTT
CAGGTAATCAAAGGCCTGATCCTGACCCCAAAGCTGGGAGAACGTTGCCAGCGCGGTATAGGCTGTGCCG
GAACTTTGTGGATCGGCAATCTGGATTTCACCTTTGTAGACTGGATTGGTTAGATCTTTCCAGCACTGTG
GCACGGGCAGGTTTTTCTCTTTCAGGCGGTCGGTGTTAACGCCAAAACCGAGGATGCCGACATAAATGGC
CGACGAGTAGTTACCTTTACGTTTGGCAGGATCGCGGAACTGCGGCATGATCTGCTCAAGGTTTTTAGAC
TGATACGGCTCCAGTAATTCCATTTCACCGGCCTGAGATTGTGGGTCCAGCGTGCCGCCGTACCAGACAT
CAGCCTGTGGGTTCTTTCTCTCCGCATCGATTTTTGCCAGCGTGCTGCCCGCACTGTTACGGAGGAATGA
TACTTTGACGCTGTATTTTTCGCTGAAAGCTTTAGTTTCTTCCTCGCAAAAGGTGTTGGTAGCACCACAG
TAAACGACTAAGCGCCCTTCAGCCCGAGCAGTGGTGGTGGTGACGGCAGCAACGGTTAGTCCAGCGGCGA
TGAGGGTCGTTAAGGTACTCAGTTTCATGATGTTTTCCTTATAGGTATCTATCTGTTGTTATTGCTATTT
TGATGTCATCAAACGTTCCCGGCGGCTGACGCCTGCCATCAGTAGCGGCATCAATAACAGTCCGATACAG
GCTGAAGCCAACGCCAGCAGAGTAAAAAATCCCGACCATCCATAGTGTTGCAGTACCTGTGCTAGCGGCC
AGCCCGCCAGTGCTGCTCCCAAGTAGGCAAACAACGCGAGAAAGCCTGTCACCGTGCCTGCGGCATCCTT
ATGGCTGTATTCCGTCGCAGCCAGACCAATCAACATCTGTGGTCCAAAAACAAAAAAACCGGTACTGAAG
AAGCAGGCCGCGAGCAGTGAATAGTGGTGAATCGGTGCTAGCCACAGCGCGGTCATGGTTAAAAACAGTC
CGAGTGCAAACAGTAAAATCATTGGTGCGCGTTGACCACGAAACAGCAAATCCGATCCCCAACCGGCAAA
CAGCGCTCCCAGCAATCCACCCAGTTCAAACAGCGACAGCGTTGCGTTCGCGCTGAGCAGGTTGAAACCG
TGGCTCTCCGACAGCCAGATATTTCCCCAGTCATTCAGTGCGATGCGAATCAGGTACACCAGAATGTAGG
AAAACCCGAGTAGCCAAATGGTACGGTTACGCAAAATCGCATCACGCAGAATTTGACGCATCGGCATTGG
TGGACTCTGTTGCTCCTGACGAAGCTCCAGCGCGTCGCGTCGCCACTGGCCGACGCTTGGCAACCCTTGC
TGCTGCGGTTTGTCGCACAACTGCCAACACAGCCACAGCCCGATCACAATGCCGATAATACCCGGCACCA
GCAGCGCCGCTTGCCAGCCCCATTCGAAAGCCAGATAGCCCGCGAGTAAGGGAACCGCCGCGCCGCCGAT
GTTGATTGACGTATTCCAGCATCCCCACCAGAGGCCGCGCTCATTGCGCGAATACCAACTGCTCAGCAGC
CTGGCGCAAGGAGGCCAACCCCAGCCCTGAAAGAAACCGTTCAGCGCCCAGACAATCAGCAAACCGGTGA
GCGACTGGCAGTACATGAACAGAATGTTCAGCACGCCAGTAATCATCAGTCCGACGCCCATAAACCAACG
TACCTGCGTGCGATCGCACACGATGCCGGAGATAAATTTGGACGCGCCGTAGCAGAGATAAAACAGCGTC
CCCAGCAGACCGATATCGCCTTTGCTTAACCCTAATTCCAACTGCATCACTGGCATGACGAAGTTGATGC
TTTTACGCGTCAGGTAAAACGTCGCATACCCGTTGACCATGGAAATCAACAACCGCGGTCGCCAGTAGCG
ATAGCGCTGACTGATTTGTGCTGGTGAAAGCTGTCCCTTTGGAAACATGGGTGCCTGCATGGGTTCTCCG
TCGCGTTGAGAGAAGAGTAGGGGGATGCGAATTAAAAAGGATGAGACAAGGTTTTAGATGACTAGGAAAA
ATTCCTAGCTAGTCGTCTTTTTGTTTAAATTTTGTGGGTAGGTTAACAATTATGTGTGTGCCACGCGGCG
CGGCGGGTTGCACTAACCAGTTGCCACCCAGTGCCTGCACCCGTTCTTCAATGCCCCGCAAACCGAAGCC
ACCGCCTGTCGAATGAGCATTGCCTTTCTGTGCGATGCCCACGCCGTCATCAATGACGTCGAGCGTAATC
AGATCATCCTGCTGGCTGAGACGGACGGTAATCTGCGTGGCGCTGGCGTGTTTGTTGATGTTGTTGAGCA
ACTCCTGCACCAGCCGGTAAAGCGTGAAAATCACCACGTCATCATGAGGGGGCGTGGGAAGCTGATAATC
CAACTGAAACTGGATACCACGAGTCGCGAAGGAGAACTCATCCGCCAGGTGGTTCAGCGCTTTATCCAGC
ACCATTTCATCCAGTACTGGCGGGCGCAATTGACGTAATAACTGGCGCGTGGTGTGATGGATTCGTCGCG
ACAGCTCGCTGATTTGCCCGGCGGCATGTTGGGCTGCCTCAGCCGGTGCGCTGTGTTTCACCAGCATGGC
CTGAATCTGAATAGCGGTGATGTTTTGACCGATATCATCGTGTAGCTCACGCGCGATATCTTTGCGCACG
ACTTCTTCGGTATGAATGATGCGTTCCATCAGCCGGTGGCGGGTTTTTAGCTCCTTTTCCAACTGCTGGC
GGTAGCGCTGAAGACGCTGTGCCAACTGTTGCTGACGGCTGATAGCGATCCCCAATCCAATGCCGAGCAA
TGCCTGTGTAGAGAGAAAAAGTTCTAGCTCGAGCAGGTCATCAAAAGCTCCGCTCACCTGGCGAGTGACG
GCAATCATCAGGCTGCCGAGTACGGCGGAAAGTACGCCACCTTGCCAGCCGAATTTATACGCCATCACCA
CATTGGGCAGAAAAACGAAGATCAGCAACAGGCGTTCCATCTCGGGCGTGAATGCCATTTGCAGGCAAAC
GCCGATAGAAAAAAACAGCGAGCACCAGATTAGCAGTGAGGTACGCAGTGGTGGATCGGGGATCTCCTGT
GCCAGCAATGTCTGCAAGTGCTGCTGTTTGATGTATTCGTACAGCAGATAGATGAACGGAATCAGCAGGA
CACCGCCGGTAAAAGTAGCCAGCAGCGTTTGCGTCAGTTGCGAGGGTAACCAGGGTCCGATAGCGATGCC
GTGCAGAATGGTGTTAAGCGTCAACGCTGCCAGCAACAGCAGCAGTCGTTGCCAATAGAGCGTATAGCGA
TGCCAGATTTTATGCGTGATGATGGCCGGAATCAGGCTCAGAAAAGGGGAAAACAGTAGCAGCGAGCGCG
TCATGAGTTGCTCGCTGATAAGCCAACTCTGTATAGAGATTTCCGCAAGCAGCAAAGTCGGCCAGTATTT
GCGCGGCAGCAAAATCATCAACGCCAATCGCAGCCCTTGGGGTAACAGTAGCGCCGCCTGCTGGTCGTTA
TTGCTTAAATAGAAACTGATAGTCCATAGCGCCAGCCAAACCAGGCTGTAGAAAAAGGCCAGAAACAGCG
TCATACCGATGACGTGTAGGCGACGCATAGGCTATTTCCCTGCCAGCAATTGGTGTTGCAGGGCAAAATG
CACCAGTTCTACTGTGGATTCACACTGTAATTTACTGAGAATATTAGCGCGGTGGACGTGGACCGTCTTA
TGGCTGAGTTCGAGCTGTTCGGCGATGCTTTTCACGCTAATCCCGTTAATTAACAGGCTGAATATTTCCC
GCTCGCGTGGGGTCAGCGCCAGTAGTTCCTTCGGTGGCTGCTGCTGATGGCGAATGGCGTGTAGTGCATC
GGCACACAGATAAAGGCCACCGCTACTGACTACGCGAACCGCCTGCACTAATTCTTCCGGGCCGCAGCGC
TTCGTGAGGTAGCCGCCCGCGCCCGCATCCAACGCGCTTTGTACAAACGCAGTGGTGTCATAGATGCTCA
GAATAATGGCGCGAAAATTGGGACGTTGTTGACGCAGGCGGTTTAATAACGACAGGCCGCTCTCATCCGG
CATGGCGATATCAATCACGGCAACGTCAATCGACTGTTTGAGCAAATGCGGCCACGCCTGCGCTGCCGAG
GCATATTGCCCTACGACTTGAATGTCGTTCTCTAATGTCAAAAGCTGTGCAAAGCCAGACCGTACAACGA
TGTGATCGTCAACTAAAGCCACATTAATCATGGTTTCGCCGTGTGAATCTAAAGTCATCAAAGTGTCATA
ATGCGGGGGAATCCAGAGGCGAGCAATAGCAGATAGGTAAAATGGAATCGGCTTAGCAGATATCCCCACA
CTGATTTGATCGAATGATGAAAAGCATATTGATAGAACGCGGAGTTATTTGACTCGGTTAAGCGAGGAAC
ATACTGTTTTTCTCTTTAAATCTATATGTTTAAGGTGTCAGGGAAACAGAATGATGAATAAATGGCGTAT
AGCGCTGGTGGCGGGAACGGTCACCGCGGCAATGGTGTTGACTGCGTGTGATAATGCAGGTAACTCTGCC
AATCATATTAAAGTCGGTGTGATTAATGGCGCGGAGCAGGATGTTGCTGACGTTGCGAGGAAAGTAGCAA
AAGAAAAATATAATCTGGATGTCGAGCTGGTTGGATTTAGCGGTTCACTATTGCCGAACGAGGCGACAGA
TAAACGCGATCTGGACGCAAATGTATTTCAACACCCCCCTTTTCTGGAACAGCAAAATCGTGAACATGGT
TATAAGTTGGTGGCGGTAGGGAATACCTTCGTTTTCCCAATGGCGGGGTATTCGAAGAAAATTAAAAGTA
TAAACGATCTAAAAGATGGCGATACCATCGCGATCCCTTTCGATCCCACCAATCTGGGGCGAGCGCTGTT
ATTGCTGGAAAAAACCGGATTAATAACGCTAAAGCCGAATACGGGGTTATTACCTACAGTGCTGGATATC
ACGACCAATCCGCATAATTTGCGTATTATGGAAGTCGAAGGTGCGCAGTTACCACGTTTATTAGACGATC
CGCAAGTGACAATCGCGGTTATCAGTACGACCTATATTCAGCAAACGGGCTTAACGCCAACGAAAGACGG
CATTTTTATTGAAGGTAAAGAATCTCCGTATGTGAATATCATCGTGACCCGCGAAGATAATAAAGAAGCT
GAGAACGTGAAGAAGTTTATTAAAGCGTATCAGTCTGATGAAGTTGAGCAGGCTGCTGACCGTGTTTTTA
ACGGTGGTGCAGTAAAAGGTTGGTAATACGCATTTTTTTCGCTGCCATTTTTACTAAAAGATGGCAGCGT
ATTAATTGATGTTTTAATTATTCGCAAGGTTGTTTTTTTATTAAACTCGCTTAATAAGCTTAATAAAATT
CCCTATATACACTCTTTAATTGTCGGCGGTGTGTTATTTGTCATCGATTAAATAACGCATCGTAAGGCAT
CACTATTCACTAATTGTAAAGAGGGATATTTATGGCTTATCCAACAACAAATATTACTGGGATTATTGGT
TTTGCAAAAGCGGCGAATGTCACCGGAGGAACGGGTGGTAAAGTTGTGACGGTAAATTCTTTGGCTGATT
TTAAATCAGCCGTGAGTGGTTCCGCAAAAACCATCGTAGTGCTGGGCGCATCGTTGAAAGCATCAGCATT
GACCAAGGTTGTATTTGGCAGTAATAAAACCATTGTCGGTTCTTTTGGCGGAGCTAATGTACTGACCAAT
ATTCACCTGCGTGCTGATAGCAGTTCAGCTAACGTTATTTTCCAGAATCTGGTTTTTAAACATGATGTCT
CCATCAAGGATAATGATGATATCCAACTGTATTTGAACTACGGTAAAGGCTATTGGGTGGATCACTGCTC
ATGGCCGGGGCATACGTGGAGTGATAGTGATGGTAGTCTTGATAAACTGATTTATATCGGTGAGAAAGCA
GACTACGTCACGATCAGTAACTGCTTATTCTCAAACCATAAATACGGTTGTATTTTCGGCCACCCGGCAG
ATGACAATAATAGTGCCTACAATGGTTATCCACGTTTAACCATCTGCCATAACTATTACGAAAACATTCA
GGTTCGTGCACCCGGCCTGATGCGTTATGGTTATTTTCATGTCTTCAACAACTACGTCAATAAGTTTAAT
CTGGCCTTTACGGTCGCGCAGAATGCCAATGTGCTTTCTGAACGCAACGTATTTGGCACTGGTGCAGAAA
AGAAAGGCATGGTTGATGATAAGGGCAATGGTTCAACCTTTACGGATAATGGCAGTTCACCGGCAGCGGT
AGCGAGCAAATCGCCTGCTGCTAAATGGACGGCGTCATCTAACTATTCATACAGTTTGATGACGACTGCG
GCGGCTAAATCCTGGGTGGTTTCTAATGCGGGAGCACAAAATAGCGCGCTCAAGTTTCCATCATAATCAT
TGAACGTTTTTTATTAGGGGTTGAAGTTTATTAAATATTGAGTATGTGTAATATGCCACTCGGTGAATAT
ATTAATTCGAGTGGCATATTTATTTCAATCGGTTAATTGAAGCAATCACCTACTTAAGCGGCGATACTAC
CTCTCTGGCTGTGGATAAAGTACCATTCGACCGTTTTCTTAATTAACTCTTCTGTCGCATCGACATAATG
TTGTGGGGTGGTTTTGATTTCCTGCTCCAGAATTAGTGGAAGTTCTGTACAACCCAAAATAATTTTTTCG
ACGCCAGCCTGCAACAGGCGATCTTTTACCGGTGACAGCATGCTATAGGCGCCAGCAATATTACCAGATT
TATAGGCATAGATACTTTCCATTACCTGGTGTTGGTCAGCCTCATCCGGCGTGTAGCACTCAATATTATC
GTTTATCAGGTTGTCCTGATAAATTCTCGCTGTCACTGTTGCCGTCGTCGCTAATAAGCCGACGCGTGTG
GTATTGGCGCTCCTAATTGCCTGACAGGTCACATCAATAATGCTGATCATTTCCGCGCGACACTGTTGTT
TTAATTCATTGAACCAATAATGTGCGGTATTGCACGGAATAATGATGCACTCAGCGCCTGCATTTTCGAG
AATTTTCATATATTGCAGCATCTTACCTAGCGGCGATGCGCTGTGCTGGAGGATGCACTGCGTTCTGTCA
GGAATATCAGGAATAGAAACCGCAATCATTGGAATGTGGTCTTGATCCCGATACGCTGGCGTGTTTTTGA
TCAGTTTTTGCATCGCATCGACGGTGGCGCCCGGCCCCATACCACCAAGAATTCCCACGAGACTGTTCAT
GCTGTTAACCCTGTAGCATTATGAAATTAAAAGGATAATCGCACACCAGCGGGCAATGTGAATTGCTAAA
TTCCCATCTGCTATGTATGATTTGCATAACTATTGGCATCCCTATGCTTTTACTGGGTTTAACGGCGTGC
CATAGAAAGAATCTTTGTGGATGATGTAAAGCGTGGGTATTGGGGACGAAAACATGACGCTGAGCGTTTT
GAGTGAGGGGTGATGCTAAACAATATCGAAACCAAGTGGCTCTATGATTTTATCATGTTGGAAGAACACC
GGAGTTTTACGCTGGCTGCCGAGAAGCGGAATATCTCTCAATCCTCATTCAGTCGGCGCATTCAGGCGCT
GGAAGCGGCCGTCGGGTTTGATATTTTTGACCGCAGCGCGCTGCCGTTGCAATTAACCGAACAGGGCCGC
GTGTTCCACGCCTATATCCGCAATACGCTGGACGATTTAGAGTATCAGCTCAATAAGTTGCACGGTGGGG
ATAATTATAAAAATAAGATCACCATTGCGGCAGCGCATTCGCTGTCGGTGTTTATCATGCCGGAGTTGTT
AAAAGACGTGCCAGACCCGCAAGAAAAAATCTTCTATGTTGAATCGATCGATGTAGATGAAGCCGTGCTG
AATCTTAAAGAAGGGCGCAGCGACTTCATTTTCTCGTTTTACAATGAGGATCTAATGGGGGAGCCTTTTA
TGCACGAGAAGATACTGGAATCCCGGCTTTATCCTGTCTGCGCGTGCGACAGTGCAGGGAAGCCGCTGTT
TGACGTGAGTGCTTCATCAGTGCCACTGCTCAACTATACCGAGACAAGCTACATGGGGCGTCAGGTCAGT
CGTTACTTATCCAGTGTTGACGGCGATAAGTTCACGGTCAATTTTGTTTCTTCCATGAGCGACTTGCTCA
AGCGCATGACCAAGAAAGGTTATGGTATTGCCTGGTTGCCGGACTATTCGATTCAGGAAGAGTTGAAAAA
TAAAGAGTTGGCGATACTGAGTATGGAAAATGCGGTGATCCGCATGGGCGTTTATCTGTATCGGCTTGAT
GCGCGTCTGAATATGGCGTCCGAGAAGTTTTGGCGCTACATGAAAGGACTTTCATCGACGTCTGGGCTAT
AAACGTCGCGATAATATACTCTAGAGGTAAAAAAATAGCGGCCTGCAGGCCGCTATAGATCATTTACTCA
TTCAGCATTAGCTATTTTGTGTCGCTTGCTGAGGTTCCTGATAGGCGACGATCTCGTCGGTAGCTTCTTC
TTCCTCATCGTCGTGGATGTCTTTTTCCAGACTGGCCACAACGGCAGTAGAGATACTGTTACCGATGACG
TTAGTTGCAGTACGGCCCATATCCAGGAACTGGTCGATACCGATAATCAGCAGGATCCCGGCTTCTGGCA
GGCTGAACATTGGCAGCGTTGCCGCAACCACCACGATAGAAGCACGCGCTACGCCTGCCATCCCTTTACT
GGTGATCATCAGCGTCAACAGGATCAGGATTTGCTGGGTAAGGCTGAGGTCAATGTTGTAAGCCTGTGCG
ATGAACAGAATCGCAAAGGACTGGTACATCATTGAACCATCAAGGTTGAACGAATAGCCCAGCGGCAGCA
CAAAGCTGGTGACTTTTTTCGGTACGCCGAATTTGGTCAGTGCTTCCATGGTTTTCGGGTAAGCGGACTC
ACTACTCGCGGTAGCAAAGGCCAGCATGGTCGGCTCGCGAATCAATTTCGCCAACGTCATGATAGCTTTG
CCCAGGAACAGATAGCCAACCAGGAACAGCACGCCCCACAACACGGCCAGGCCGAGGTAGAACTCACCGA
TTAATTTACCGAAGTCGTAAAGCAGCCCCAGACCTTGTGTGGTAATCGCGGAAGCGATTGCGGCAAACAC
AGCAATAGGGGCCAGCGCCATCACGTAGTCGGTCACGCGGAACATCACTTTAGTCAGTTCTTCGATCATG
GAAATGATCGTGGTCGCGTGTTTGTTTTTGCCTTTTACATAGGCTAGCGCGGAGCCGAAGAACAGAGAGA
AAACCAGAATTTGCAGGATTTCATTGTTCGCCATCGCTTCTACGATACTTTTCGGGAAGATATGGCTAAT
GAAGCTCTTGAGCGTAAATCCATCCGTATTCAGGCCAGTTGCAACCTGTTGTGCAGGGATGTCGAGATTC
ATGCCTGCTCCCGGTTGGAACAGGTTAGCGAAGAGCATGCCGATCAACAAGGAAATGAATGATGCGCTGA
CAAACCAGATCATGGCTTTCATACCGATACGACCAACGGCAGAAGAGTTTCCTCCCATGCTTGCCAGGCC
AGAAACCAGCGTAGCGAAGACCAGTGGCGCGATGATCATTTTAATCAAACGCAGGAAAATATCGGTAACC
ATGTTGAAATAAGATGCAACTTCTTTTGCTCGACTGCCATCAAGATATTGATGGCAGGCCCATCCGATTA
ATATCCCCAGGACGATAGCCAAGACTATCTGTACAAGTAACTTCTGCCTTTGCATATAAACCTCATGTTG
ATGAATTGATTCAGACAACACAATATTATTGCCGCGTGATGGTTGGTGCTTTCCCTGAATACACCAAACC
CTCACCCGAATCTGTTATTGGGGTGTTGTGTCTGCCCGGCGATATTACAACGATTCTTGCTTTTTACATT
TTTTTTCTGCGGATTGTTATGTAATTGTGATCCTTGTCATGCGAAAAATGCATGTCCGCACCGGCTGTAA
TGACAAATGGGGATGTGGGACGCAAATCGAGGAAAAAAACACCTTATACATTAAATGCTTATTAAACAAT
TGTTTACCTTGTTTTTTCGCTGAAAAAATAAGGTGAATCAAGGTGTTGAATTAGTGTTGCTAATGATGTT
GTGGATTGCATCAATAAAAAATATGGTCAATTGGTTAAAAACTAGGTAGTAATAAAAAAACAATCAACGA
AAGAATGATATATATCGCACTTTTTGGTTACATTAGTTTTTTAATTATTTTAACTACGACTTGTGTTTAT
TAATCATGCTAGTCGATCTATTACGCCAAATAAAGTGTAATTATTAATCAAAGTGTTTCCGTTTTGTAAT
ATTTACCGTGCTGCGGTTATTTAAAATGGTGTTCTTTGTTGCCTGAGTAGGGGTTGTCGATTATTTAAAA
TAATGTTGTTAATTTGTTTCACTGAAAGATTGCTGTTTACTTACGGTGTTCTGGCCAAGCCGAAACAGCC
TTGTATCGAAAATGATGAAACCACCACGTAAAAGCACGTTATGCCAACATTCCGTGGTGGTTCAGTAGGG
CAATTCGTTAGTTGACGTTTTCTGCCGTAGAGCGCAGGCGATCTTTCAACTGACTGTACTCGTGCTGCAC
ATAGGTTTCCGCTGCCTGCTGATCGTCAATAGCCTCTAGCCTAACGGCGCAGTGCTTGTATTCTGGCGTT
TTAGAAACGGGATCGAGATGATCCAGAGTGAGTTCGTTACAGGCCCCAATCCACCATTGGTAAGTCATAT
AAACAGCACCTTTATTGATGCGTTCGCTAACGGCAACACGAGAGATAACCTTGCCACGTCGTGAGGAGAT
CCAAACCAGTTGCTGGTCGTGTATTCCTAAACGCTCGGCGTCATGAAGGCTAATCTGTACGTAACCTGGC
TCATCCGCCAGCGTTTGCAGTGCGGTGCAATTGCCCGTCATGGAACGGCAGGAATAGTGACCGACTTCAC
GCACGGTACACAGTACCAGCGGGTAATCCTCATCCACCAATTCCATCGGTGGCCGCCATTCTGCCGTTAA
CAGCAGGCCTTTACCGCCGGGGCGATCGAAGTGATTGCCTGCGTATAACCACGGAGTACCGGGGCTGTCT
TCCGTCGGACATGGCCACGGCACATAGCCGAGTCCGGCCATTTTCTCGTAGGTTGCGCCGTAATACAGTG
GGCAGAGCTGTCGAAGTTCGTCCCAGATTTCCTGCGTATTGTTATAGTGCATCGGATAACCGAGTGCCGT
CGCCATCAGGCTGATGATTTCCCAATCGGGTTTGACGTCGCCCTGAGGTTCCACCGCTTTATAAAAGCGT
TGGAACCCTCGGTCAGCGGCGGTATAAACCCCTTCGTGCTCGCCCCAGGAGGTTGCCGGTAAAATGACAT
CGGCAATCGCGGCAGTTTTGGTCATGAAGATATCTTGTACGATCAGTAAGTCCAGTTCGTTGAAGGCATC
ACGCAGCATCGACAGGTCTGGCTCGGTTTGCAGCGGATCTTCGCCCATCACGTAATTGGCTCTGATTTTT
CCTTCTTTTATTTTGTGTGGTAGGTCGGTCAGCGAATAGCCAATTTTGTCAGAGAGATCGGGGACGCCCC
AGGCATCGGCAAATTTTGCCAGCACTGCCTTATCCGTGACGTTTTGATAACCGGGGAACATATTAGGTAG
CGCGCCCATATCGCACGCTCCCTGTACATTATTTTGACCACGCACCGGCCCGACGCCAACGTTCGGACGC
CCTAAATTGCCGGTCAGTAGTGCCAGACCGGACAGCCCTTTGACCACATCAACACCTTGACCCCACTGCG
TCACCCCCATTCCCCACAGAATGGTAGCGGACGGCGCGGCGGCATACATCCGCATCGCGTCTCGAATCAA
TTTAGGTGATAAACCGGTAATGCCAGCGACATATTCCGGCGTGTATTTCGCAACGGTCTGACTGAATTCT
TCGAAACCTTCGGTATGGCGGGCGACGTAGGCTTTATCGTAGCGACCTTCATTGATCAGGACGTTAGCAA
ATGCGTTGACCAGTGCCATGTTGGAGCCATTTTTCAACGGTAGCCACAGATCGGCAATGCGTGCGGTTTC
GATGCGACGCGGATCGCACACGATGATTTTTGCTCCGCGCGCTTTGGCTTTCAGTATCCGACGCGCCACG
ATGGGGTGCGAGTCTGCGGCGTTGTAGCCAAAAATCAGGATGCAGTCGGTCTTTTCAATTTCGCAGATGG
AGTTACTCATTGCGCCATTGCCCAGCGTAACCTGTAGCCCGGCAACGGAAGGGCCGTGGCAGAGTCGGGC
ACAGCAGTCGATGTTGTTATTGCCGGTTACTGCCCGGGCAAATTTCTGCATCACGTAATTGGTTTCATTG
CCGGGTCCACGGGACGATCCTGTGTGCATGATCGACTCGGCACCGTACTGCGCTTTAATGGCTTTCAGCC
GGGAGCTGGCGAAGTCGATGGCTTCATCCCAGGAAACGGCCTCAAAGGGTGCACCTTTCTGACGGCGGAT
CAGCGGCTGTTTTAAACGAGGAGTAAGAATCTTAGTATCGTTGAGAAAATCCCAACCGTAGTAGCCTTTC
AGGCACAGCTCACCTTCATTGGTGACGCCGTTTGCCCCTTCCGCACCAACCACTTTGCCGTTCTCTACCA
GCAGGTTAATTTTGCAGCCTGACCCGCAATACGGACAGACGGTAAGCACTTTCTGCATGATTGTTCTCCA
AAGCTGAGTCTTGGATCGTAAGAACTGCAGGTGTTGATGCAGTTGTCTAACTTTTGATAATCGCCGATAA
AGAAAATTAATTTACTGATCGTAGTCATGCTCAGCGCGTGACTACGAGTCCTAACACGTTGAGCGTTGCG
GCCTTTTCCATTGGATTTTTGTCTGGAAAATAACGCCACAGCATATTCATCCTCTTTATCCGTTAATGCC
TATACTGTTTTTGACGATACTTATTCTATGTGCCACCGATCGGGCTGATGTATTTATGCCTGTTGGCCGT
TTAAAACAACGAGGACTGGCACATCAAGGAAGATAATGCATTCTATTGGTTGAATTTTAAGCATGTCTTC
CCCATCACAACGGGTGATGAATCAGGGAATTCCAGAACGTTTGTTAGATCGCGCGGGATAGGGCGGGATA
CAACGGACGGCACAGTCATGAGCAAAAAGTAAATACTTTTCCTGCAGAGCGTGCGGGCGGGAAATATTTG
TTAACGTCGCGGAGTGCATTATGGGATTTCTAAAAAATGTCAGCATAAAAATAATGGTGCTGGTGATAGT
GGCTTCCTTACTGGTGGCGTGGGGAATAGCATCTGGTTTTAGTCTTTACTCACTTTATCAGGTTACCCAT
TTACTTGATAAAAGTGAGACTCAGCAAAAAACGTATTCCCATCTGGTCTATGGCGCCGATCAATATTTTC
GGGCCGTAACGCGGATGGAAAGAACGATGGATTACTTGCAGCGTAACGAGCCAGACAACGCCAAACAGAC
GTTGGAAATGGCACAGATAGCGCTAAAAAATACCAGGGATTCGCTGGAGAAATTCCAGACGGCAGAGCAT
GTTGGCGTTGAGCACGCGACAGTTGATGCGGTAAGCAAAACGTGGAGCGCTCTGATTGCTACCGCGATCG
AACCGATGAATGCGGCGCTGCAACGTAATGATTATGAAGGGTTTCGACAGATATTTCGCTCTACTTACCC
ACCTATTAGCTTGACGTTTGGGGATGACATTAAGCGTTATTCGGACGGCATTACCGCCTCGTCATTGATC
CCAACCGTAAATGAACACAATGATAAAAACCGCAATGCGCTCATTGCCGTGATGGTTCTTGGTCTTATTG
TGTTGATTTTCACAGAATATTACTTGAGGAACTATCTGGTTATCCCAATTTCGGTGCTTAAATCTCATTT
AGCACAGCTAACGGCGGGGCGGTTGGGGTGTGAACTGGTTGAATTCGGTCGAAACTGTGCGGGAAGGTTG
ATCCCCGATATCAAGGCATTGCAGAAAAGCTTGCGCGATACGGTAACCGTCATCCGGCAGAGCACATCAG
AAATCAACAATGGGACATCCAGCATTAAGGATGGCAATGATAATCTCTCTAGTCGCACAGAAGAGCAGGC
GGCGGCATTGCAACAGACGGCTGCCAGCATGGAAGAGATTAGTTCTACGATACGGCAAACGACCGACCAT
GTGCATCAGGCGCGTAAGCTGGCACAGGATGCGGCTGACATGGCGCAAAAAGGCGGAAATATCAGTACCA
ACGTGATGGCGACGATGGATGGTATTAGCGCCAGTTCGCGGCATATTTCCGATATTACTTCGGTAATTAA
CAGCATTGCATTCCAGACTAATATCCTGGCGCTGAATGCGGCTGTTGAAGCTGCGCGAGCGGGGGAGCAA
GGGAGAGGGTTTGCCGTGGTCGCTGGAGAGGTACGCACGTTGGCGCAGCGTAGTGCGCAGGCGGCAAAAG
AGATTGAGGCGCTGATTGCGGAGTCTGTTTCGCGGGTTGAAACCGGCGCTGGGCAGGTGAAGCAATCTGG
TGAGGCAATGTCGGCAATTATCGTTTCCATCGCGCACGTGAACGATCTGATTGGTGAAATTGCGGCGGCA
ACGGACGAACAAACACGCGGTATTACGCAAATTAGTCAGGCGGTGCATGAAATGGATAGCGTCACGCAGC
AGAATGCGTTGTTGGTGACACAGTCGGCAGAGGCCGCAGCCCGATTGGATGAACAAACCAGCGAGTTGTC
TGCCGTTGTGGATGTGTTCAGTTTGGATTCGGATAGCGATCTGCAACCTGCCTTTTCCCGCTCAGCGTTG
TCTTCCCCTGCTCACCGGGCTATCGGACAGAGCACCACTCCGCTGTTGTCTGTTCATGGCCGTCACGGTG
AGGGGTGGGAAAAATTCTGATCCGCCGTGGGGTTAACACGTGGCCGTTGTTGAACGTATGTAGACAGTGA
GTGCGAGAGAGTCAACGAGGCTGGGATGAACTGGCAGAAAGGAGTCTGCCCGGTTTTTCCTTGGCTGCCG
TCTGAAGGCTCGTTGGTCATCGCATAAAAATGTCAGTGAAAAGCATTAACGTATGCAATGCCTTGGACTA
CAGCAGGAAAAGGTGTTTTTTCTGTAAATCTGACCGTGGTAACGTAAAGAAATATCATCTTAAGACGAGG
GTCTCTAGACTTTTAGCTGATAACGTTAATGAATGGCATTATTTTTGCATTTATTTTTGTGTTGGTTTAA
GTGGCATTTTTGCCGTTTTTACGATCAAAAAAACCGTATTTACCTTATGGGTTAGGAGGTGAGAGGATTT
TTTGACTGATAAATAAGTCCTGTAAGTTTTTGTTACAAACTAAACCTCTTATTGCTTGTGTTTTCGTGAC
GTAAATCAAGACAGATGGCGACTATCAAAGTGATAATAAGAATAAATATCATTTGTTATTCATCACTCGC
TTATGTCTATCTGGCAAAAAACGCTTCTGTTGTTGTGTTGGCTGTTTAGCTGTTCAGTGGCAGTTGCCGC
GACCGATTACGCCTCATTCATTCACGATATCGAAACCCGGCTGGATAAAACGGCTCAGCTCTATGAGCAG
CAAAAGCCGGATGACGCCCGCACTGAAGTTCAGATGGCCTATTTTGAGGTGTTTGAAAACCTCGAAGGTC
CCATCCGCATCAATATCTCCGCGCAAAAAAGCTATCAGCTCGAAGCGACCTTCGGTGAGATTCGCCGCAT
GATTGGCGAAGGAAAGCCGCAGGCCGAGGTACAGGCAAAAATTGCGTGGCTGAAGGGCGAACTGGATGCT
GTTTTGCCCGTGCTGTCGGGAGGGCACAAACTGGTTGCGCAGGAGCAGCACGGCGCCTATGACAATTCAG
AGATCGCGCCGTACTGGCAGCAGAGTTTTAAAATTATCGATGACCAGCTCGCGCTGGCCGTGACGGAATA
TCAGGCTGGCGATTACAAAAAAGCCAGCCAAAGCGTGCAGCAGGCGCACTATCAGGGTTTTAAAAACTCC
GAGATGGAGATGTCGGTCAGACAGAATCGCTCCGCGCAGCAGGCCGCTTCCATTAATCAACAGTTCTCCG
CACTGATTGCGCTAGCCAGCCAACCCGATCAACTGACGGACGTTGCCTATCGGGTTACCACGCTGTTGCA
GGATATCGAGGATGTCCTGCCGGGGCTGCCGACAACGCGCGATAGCCAGCAGGCGACGGCAGCACCTGCC
GCGAGCGGCGATACTGGTGGTGTACCGGACGCGAACTGGGCGAAGGTTTCCGACGATATCAATCAAGCGA
TTGCCGCCGCAATTGCACAATACCGTGAGGGTCAGGTCAAACCCGCCATCATGGCGGTGCAGGACACCTA
TTTCGATCTGTTTGAAGCCACCGGTATGGAGAACAAAGTAGGTTCTCGTGATGCTGCGTTCAAATCTACG
CTGGAAGGGTATTTCACCCGTCTGGTAAGCATGATGAACGCCAGGCAACCGGTGGAACAACTGCAAGGGC
AGGCTGACGCGTTGCAGCAGGAGCTGGCGAAGGCGGTCACCATGTTGGGCGACGGCGATGAAACGCACTG
GAGTCTGTTGATATACAGTCTGCTGATTATTGTGCGTGAAGGGTTGGAAGCGTTGCTGATTGTGGCGGCG
ATCGTGGCCTATCTGGTGAAGAACAATCAGCAGGACAAACTGCCGCTGATTCGTCAGTCGGTTTACGTCG
CATTGCTGTGCAGCGTGATTACTGCGGTGATTTTCCAACTCGTGTTCACCAACTCTGGTGCCAGCCGTGA
GTTGCTGGAAGGCATTACGATGCTGATCGCCGTGGTGATGCTGTTCTTCATGAGCTACTGGCTGTTGTCC
AAAGTAGAAGCGCGGCATTGGAAGGCCTATCTGGAAGGCAAGCTGTCCCATTCGCTGAGCAGTGGTTCCA
TGATCGGGCTGTGGCTGACCAGCTTTCTAGCCGTGTACCGCGAAGGCGCGGAGACGGTGTTGTTCTACTA
TGCACTGGTCGGTGATGCTAGCAATATGGCGGGGCATCTCTCCATTCTGGCTGGGTTTGCCATCGGCTGT
GTAATCCTGCTGATCGCTTACTTCGTAATGCGCTACACCATTGTCAAATTACCGCTTAAGCCGTTCTTCA
TGTTTACCGGCTGCTTTATGTACCTGATGGCGTTTGTGTTTGCAGGAAAAGGTGTGCTGGAACTGATCGA
AGGCAAACTGTTTGAACCGACGTTGCTGACGGGTGTACCGGAAATCAGTTGGCTGGGTATTTATCCTTAT
GTGGAAACGCTGATACCACAGAGTGTGCTGGTTGCCGCAGCGTTAGTCGCTCTGTGGGTGATGCGGCGTA
GAGCGTCCACCGTCTGATAAATAATGAATCTGACGTGACTGTAATACTGAAAGCAACAAAGAGTAGAACA
TAACCATAACACCTCCTGCTCGCTTAGCGAAATAAGCGTAGGGGAGACGACTGAGATGATGAGGATGGGT
TTGATGAATATGCAAAAAAGTCTGATTGCAGGTGCCGTTATTGCTGGTATTTTCACTGCGCCTGCCGCAC
TGGCGTTTAAAGAATATCCAGCGGGTGAACCTGTTTCCCTGAACGAAATGGAAATTGCTGCCGTTTATCT
GCAACCTATCGACATGGAACCGCGTGGGATGGGCCTGCCAGCCGCGAAAGCGGACATCCATCTGGAAGCG
GATATTCACGCTGCTGAAGGTAACAAGAACGGTTTTGGTGCCGGTGAATGGATGCCGTTCCTGACCATCG
CGTACACATTGACTAACACCGATACCGGTGCGAAGCAGGAAGGAACCTTCATGCCGATGGTTGCCAGCGA
TGGCCCACACTACGGCGCGAACATCAAAATGATGGGGGTGGGTAACTACAAAGTGACTTACCACATCGAT
CCGCCATCAAAAGCGGGTATGCACCGTCACACCGATGGTGAAACGGGTGTAGGCCGCTGGTGGAAACCGT
TTGACGTCAGCTTTGACTTCAAATACGTCGGCTTAGAATAAGGTCTTCTGTCCGCGATGCGCTGTCGCGG
GCATATTCACGTCTCTGTGGTTTGCTATCGCAGCCTACAGAGGCGGTGATTTTTCGGTCAGCGTGCTGAT
GCCACCACACATCATGCCCAACTGATACACCTGCAAAACGCAGTCAACGCACATGTAACGTGAAGTGTGA
CGAGCCTATGAGTTATTTCTTTATCACGACACTCCAATCCTTCCTGCCGATTGCACTATTACTGGGGCTG
AGCTGGAGTCACCGTTCCACGCCGACGATCGGGCCGCTGAGCTGGCTCACACTGCTGGCGCTGTGTGCCG
GTACGTTTATTGGCGTTCATTTTCCTAATGGGCAAGCGTTTCTGCTTGGGTTTACGGTGCTTCAAGCGCT
TGCCTTGATCCTGTTTCTTGCCTGCCAGTGGTTTTCCCATCCGCGTCTCGGTTATCTGTGGCAGGCGTTG
CTAGTGGCGGGTGCTGCGGTACAGTGGGGCAGCGATCCCAATCTGACGGCGTTAACGTCCACCCATGTGG
TGAATACCGATCTGTTGCTGAATTTCAGTGCCGTGGTGCTGGCGTTTGGCTGGCTGGTATTTTGCGCCGC
GCTGTGCGGCATGATTGTGCGTCGCATTCCTTTACTGCGTTGGCCGCTGCTGGCGTTGCTGGTCGCACTC
CTGCTGTTGCCGATAAGCGGTAACCTGTTGCTGTTACTGATGAAGTTACAGGCGCTAGGGTTAACCAAGC
CACGCCTGAGCTATGTGGCACACGTCACCAACAGTGCGTATTTATTAAATTATCTCAGTGCGCTATTCAT
GGCGGTATTGGCTGTGGGGCTGGTTTGGCCGCTGTTGCATGCACGTCATCAGGTGCTGGTTACGCATGAA
GCGATTGAAAAGCGTAAAGCGACGGCAGGCTACCGCACCGTGCGTCGCACGCTGCTGGCGACAGTCACGG
CGCTGCTGGTTGTCGTCTTCGCTCAGCTCTATTGGGATAAGGTCGCATCGCAGCCGCCTCGTCTGTCGGA
AGCGCAGCCAGTGACGCTGGCGGCCGATGGCAAAGTGCATATTCCGATTGAGCAGGTGCGTGATGGCAAG
CTGCATCGCTTCGTGTGGGTTGCCGATGATGGCAAGGCTGTGCGCTTTTTTATCATTAACCGCTATCCCG
ATCGTCTGCGTCTGGGCGTGGTGTTTGATGCCTGCCTGCTGTGCGGCGATCAGGGCTACGTGATGGAAGG
AAATCAGGTAATTTGTGTCGCGTGTGGTGTGCATATTTTCATCCCTTCTATCGGGAAGGCGGGGGGCTGT
AATCCGGTCCCGATTGAAGGGTGGAGCAACGACGACAATGAATTGGTGATTGGGCGAGCCTCGTTGGTGG
CAGGTACTAACTACTTCTCGACGGTAGTGTCGATGGAAGTAATTGATCCGGTTGATGGTTCCAAATTAAC
CAACGTGACCGCAGAGCATAAATATCGCTACGGCGGTAAAACGTACTTCTTCTCGTCAGAAGCGAATTAT
AACCGTTTCCGCGAAAGTCCCGCGAAGTTTGCCACGGCCAAAGCGGCGACAGGCGAACCGGCGGAGGAGG
AATAATCATGCTGTGGCGACTGTTACGCCAGTCCTGGCGCAGAAATATTCGGCGCAAATCGCTGGCGGTG
TTGACCGTGTTTTTGGCGGCGGGGTTGATCTCCGCGCTGCTGGCGGTGTCCATAGACATCGGCGATAAAA
TGGCGCGTGAGTTGAAGTCCTACGGCGCGAATATTTTGATTGAGCCAGCAGGGCAAGCGGCGTTGCCTGC
GCTGTTTGGCGAGCGTAGCAATCCGCTGGACGGGCAGGATTTCCTCGATGAGGCTGAGTTGCCGAACATC
AAAGATATCTTCTGGCGCAATAATATCGTCGGCTTCGCTCCGCTGTTGAGCGGCGATGTCGAGATCAATG
GCCAGCCGGTTGCCGTATTGGGCACCTTCTTTTCCCAGCCTGTCGCGGTGCCGGATGAGGAAGACTATCG
CACGGGGCAAATGACCGTTAGTCCATACTGGCAGGTGGCAGGGCTGTGGCCTCAGGAACCGGTGACGACG
GAAAATGTGGCGCAGGCGCTGGTAGGGAAACAACTGGCGACGCAAATGGGCTGGAAAGTGGGGGATAAAC
TCGCGCTGCACGGTTTGAAAGGCGACGCGACGGTAGAAATTAGCGGCATTCTGAGCAGCGGCGGTGATGA
AGAAGGTCGTTTGGTGATGCCGCTGGCAACGGTGCAATCGCTGCTAGGACTGGCGGGTAAAATTCAGGCC
ATTCGTGTGTCGGCGCTCACCGTGCCGGAAAATGAACTGTCGCGGCGGGCGCGTGAAAATCTGGAAGCGC
TCAACGCCGAAGAATATGATCTTTGGTACTGCACCGCGTATGTATCTTCGATTGCACACCAGTTGGAAGA
GGCGATTTCCGGTTCGGTGGTGCGCCCCATCTGGCAGGTCGCAGCTTCGGAAGGTGTGGTGATCGACAAG
ATTCAACTGCTATTGGCGGTGGTGACCTTTGCGGCGCTGGTGGCTTCTGCAATGGGGATCGCCTCGCTGA
TGACTAGCACCATCATGGAGCGTGCCAAAGAAATCGGGCTGATGAAGGCGCTGGGTGCAAGACAGTGGCA
AATCATGTTGCTGTTTTATCTTGAGGCAGCACTGAGCGGCCTGGCGGGCGGTATCGCAGGCTGCGTCGCT
GGCTGGGGGCTGGCGAAAGCGATTGGCCTGATGTTGTTCGGCGTACCGCTGAGCTTCGCGTGGATCGTCA
TCCCCTGCGTACTGGTGATCTCAATGCTGATCGCCATCATCGGAACGTGGTTCCCTGCGCGGCGTATTGC
CAAACTGTATCCGGTGGAGGTGCTGTATGGGCGCTAATGGCTGGATGAATAGTATGTTCTGGCGTTTGGT
GTTTCGTGCGCTGCGGTTGCGTATGCAGCGCGTCAGCGTGGTGTTCGCTGCACTGATGGTTGGGGCGGCG
ATTGTGACAGCGATGTCCGCCGTCTATTTTGATATCAATGCCAAGATGAGTCAGGAACTACGCACCTTCG
GCGCGAATTTTTATATCGGCCCGGCGCGCGGCAATTCACTTCCACAAAGCACCTTTCAGCCTATTATCGA
CAATGCCCCAGCGGGGTTAATCAATGCATCCAGCCCTTATCTGTACGGCATGGCACGTACAGAACTGGAG
AAAGTGGTGCTGATGGGCGTGTGGTTCGAATCGCTGCGTCAGCTAGCACCGTACTGGCAGGTCACGGGCA
ACTGGATTGGTGTGAGCTTTGACGATCGTAATGCCATGATCGGGGTGAAACTGGCAGAGCGATTAAACGT
CAAAGTCGGCGATAGCATCACGCTGGTGGGGGACGGCGGGAAGCAGCGCTTGCAGATTAAAGGCATTGTG
GAATCCGGCGATGCGACGGACAACATGCTGATCGTGAATCTGGATCTGGCGCAAAAGTGGTTGGATAAAG
AAGGTGCGATCAGCAATGCCTTGCTGAGTGTTAGCAACGATCTGGGGCAGGTCGATCGCTTTGCTGCACA
GCTTCAGCAGCAATATCCGCAACTGGAGATCCGCCCGATTCTGAAAGTGTCGGCGTCGGAAGGTCAGGTG
CTGAATAAAATCAAAGGGCTGATGGGGCTGGTTTCAGCGGTGATCCTCGTTTTGTCTTCACTGTGTGTGA
ACACCACGCTGATGGCGATTGTCGGCGAGCGCGCGCGCGAGTTTGCGTTACAGAAAGCGCTGGGCGCAAG
TGGGCGAGACATCATTCGGCAAATGCTGGCGGAAACCGGCATTATCGCACTGGCTGCCGTGGTGTGCGGT
TCGCTGCTGGGCTATTTGTTGGCACAGGTGTTAGGCATGGCGGTATTCAACGCGACTATTTCTCTGCGAT
TGCCGGTGTTCCCGCTCACGCTAGGGCTGTCTTTGCTGGTCGCGGCGGTTGCCGCCGTGGTTCCTACCCG
GCGGGCGATTTATGTCGAACCGGCCAAAGTTTTGAAAGGAGAGTAGGTCGATGTCTGTAGAGGTGAACGT
GCAAGAAAGGGCGCAGGCAGCGGAAGCGGTGATTGAAACTCGCCAGCTCTATAAACGCTTTGGTCAGGTT
ACCGCGCTGGAAGATATCAATATCCGCATCGCGCGCGGTGAATTTGTCGCCATCATGGGCGCGTCCGGTT
CTGGTAAAACCACGTTGATGAACATTCTTACTTGTCTGGATACGGTCAGCGAAGGGCAGGTGCTGTTGGA
CGGCGTAGATGCTGCAGGGCTGGACGAGGAAGGACGGCGACAGTTCCGTGCTGATAAAATTGGGCTGGTA
TTTCAACAATTCCATCTGATTCCGTTTTTGACCGCCTTGGAAAATGTGATGCTGGCGCAGCATTACCACA
GTGTGGTGGATGAAGCAGCGGCACAGCGCGTACTTGAACAGGTTGGGCTGGCGCATCGTGTGGATCACTT
ACCGAGCCAGCTTTCCGGCGGTGAGCAGCAGCGTGTCTGCATCGCCCGCGCGTTGGTGAATGAACCTCCG
GTGATTTTCGCCGATGAGCCGACGGGAAATCTGGACGAAGAGAATGAACGGCGGGTGTTGGATCTGCTGA
AAGATCTGCATCGGCAGGGGCGTACCATTGTGATGGTGACGCACAATCCTGAGTTGGGGCGGTTTGCCGA
TCGTATTATCCGCCTGCAACACGGCAAGTATTTCGGTGAAGAGGTGAATCATCATGAAATGGCGTAATGG
GATTACCGCGCTTTGCCTGCTGGGGGCAGTGGCGCTGAGCGGCTGTAAGGAAGAACAGGTTAGCGTCGGG
GCGCAGGCACCTGCGCTGGCAGCCTACGATCTGGCTGGCCAGCAGGTGGAGCTGTCGCGCTGGCAGGGGA
AAAGTGTGTACCTGAATTTTTGGTCGTCGGGCTGCGGTGGCTGCATGATCGAAATGGGGGCGCTGGAGAA
GTTGAGCAAGGAGTATGGCGATAAAGTGGTCGTTGTGGCAGTGAACACCGATCCTGATGGCGTAGATATC
ACCTCGATGCTAGCACATCACAGCGTGACGTATCCGGTGGTGCGGGATCAGTTGGGTATAACTAAAGAGC
GCTATCAGGTCAGCGGCACGCCAACGTCATTCATAATTGATGCTAACGGCAAGGTGACCGATCAGCATCA
GGGGGCAAGGGATGAAGCGCAACTGACAGCGTTGTTTCAGAAGCTGGCAAGCCGGACATAACAACCAGCC
TGCCCTTATCTTATTTTCTCACATCCTCTGCGGTGTGCGTTTATTCTGCCCGTGAAACCGGCACCTGCAC
TTCTATCACCGCAGGTTCCGGTTTCATTCGCATGGCGTAGATCACGCCAACAATCAAGCAGGCAATGCCG
CAAAGCGTCAGCAGTGGCGGCCAGGATTGTCGAATGATGAAGGCATAGGTCAATCCCGCCAGCGTTTCAA
ACACAATCAGCGGCCCGACCAGCACCGTCGGCAGGCGCTGGCTCGCCTCGTTCCAGAATAACGTACCGAT
CCATGAACAAAACAGACCAATCGCAATCATCAGCGGGATGAAAACCTCAGGCCGTGGGCCGAACGGTTGC
GTAAACGACTCATTTGTCAGCGCCAGATGACCGCATACTAGCATATAACCCACTAGTGCCAGCGGCAGCG
TGACTAGCCCCTGTGCGGTGGCCCAGGTAAGCGGCGTATTGTTTTTGTGGTCGCGCAGCCAGCGGGCGTT
ACGTAGCGGATACCAGGTCCAGCAAATGACCGCGCAAAACGCCATCGCAATACCGCTGGCGTAGCGCCAT
ACATCGAATGTAGCCGTATTCCCCTTCAGCTCGGCAATATTGACGCAAACCAGTCCGGCGGCAATCAGCA
ACAGCGAAGGGAGAAGCCGACGCCACGCCACGCGACCATCATGCTTGCTGTACAACAGATTGGCGGTGAC
GGAAATCACGACGGGCAGTGTGCCGATAATCATCGTTGATATGGGTGCCCCGGTGCGTTGGATCGCGCTG
GCAAGCAGGAAGTAGTACAGCAGGTTGCCGATAACGGCAAGCTTCGTGGCTTCCAGCCAGTCGCTGCGGG
TTAGCTTGCGTAGGCGACGGCGATCGAGCCATGCCAGCGGTAAGGCAATCAACCCAAAAGCCAGATAGCG
CCCTGTGGACTGCAAGGCGGCAGAATAGTCCGGTACGAGCAGCGGCCCAACAAAAATCAGTCCCCACATC
AGCCCGGCAGCAAGCGCAAATAAAACACCAATCAGCATGATAAACCCAGTTGTTCACAATAGTGCATCGC
GCCAGTCTAGGGAAAGTCGGCGATGAATTATTGTAGGATATTGCTGTTTATTATCAGAAGAGACTAGCGT
TGAATTGGATAAACCTGCTTTTGATAGCGAATAGGTGTGATGCCATAACGCTGAGCAAAGGTGCGAGTCA
GGTGTGCTTGATCGGTTAACCCAACGGCGACGGCAACATGAGCGGCAGCCATACCACGTGTCAGGAGTTG
TTTAGCTTCATACAGCCGAATCGCCATCAGCATCTGGTGTGGTGTCACGTGAAACTGAGCTTTGAACTGG
CGCAGGAAATGATACGGACTGAGGGAAACTAGCGCCGCTAGCTCTTTTAAGGTGATCGTGTGGGCGAAAT
TCTCCCGCAGGTAGGCTTTCACCACATCAAAGCGGTGGAACGGTTCAATAATTTGATGCTGTGCAATACG
CGCATGGGGGCGGAAAAGCGCAATCAGCGACAGCAGCAGGCTTTCACTCGCCAAGGGATCGGTTGTCTGC
CACATGGCGGCTAGCGTCATCGCCAGTTGGCGCGCGGTTGCGGGATCGTGGCGCACGACGTCGGTAAACC
ACCAGCCTTTCTCACCGGAGACGCTTTCCAGCACATCGGGTGGAATGTAGATCATGCGATAGCGCCAGCC
ATCTTCCGTGGCAGATTCTCCGGTGTGCAGTTCATCTGGGTTCATCAACACTAACGAATCGACAGGCGCA
ATATGTTTGGCGCCACGGTAGCGGAATCGCTCCGCGCCGTCGTCAATGGTGCCGATGCCAAACGCTTCGT
GCGTGTGTGGCTCAAAGGCATAGCGGCAGATATGTGCGTGATAAAGCTCGATGCCAGGTAGCGTCGGCAG
GTGCCGAAACTGGGCATAGTCTCTTTCATCGGTAAAGTGTTCCGGTACGCCCTGCATGCTGCTACCTAGT
CTCTGATCCTGCTTTCCATCATAGCAGTGATAGCACGCCCGCTTGAAGTTTAGTGGAGGAAGTAATATCG
AAAAGAGGAATAAAAACGCCCAGGTAAATAGATCAGAAAGGCATAAATCATAGCGAAATGGTTGATTGAC
GCGGTGTGTGACATAAAAAGGTGTTTATTTAACCTTTTGATTTTACTATTTATGTTTATTCCTTGTTAGG
TAATCTATCTCGGCAGACATACCGTTAGTATAAAAAAATATAATCAACTCCATTTGCTTATTTGTTCTGC
CTCTCATTCCTTGCATCAATGTTGCTATCTGTAATAAAGAACAAGGGAGTGAAAGGTGAACTTTCAGCAA
CTGAAGATTATTCGTGAATCAGCACGGTGCAACTACAACCTGACCGAGGTGGCGAATACGCTGTTTACCT
CTCAATCCGGCGTGAGTCGCCACATCCGCGAGCTGGAAGAAGAGTTGGGGATTGAAATCTTTATCCGTCG
AGGTAAACGCCTGTTAGGGATGACCGAGCCGGGAAAAGAGCTGCTGGTGGTGGCTGAGCGCATTCTGAAT
GACGCTAGCAACATTCGTCGGTTAGCGAATGTTTTCACCAATAACGACACAGGGCAACTGGTGATAGCAA
CTACGCATACACAGGCGCGTTACAGTTTGCCGCCAGTGATTAAAGCCTTCCGTTCTTTGTATCCGCAGGT
GCGCCTGGTGCTGAATCAGGGGACGCCGGATGAAATCGTGGCGATGCTGCATTCTGGCGAAGCCGATATC
GGTATTGCCAGCGAACAATTAATTAACGATCCTTCGCTAGCCGCGTTCTCCTACTACCGCTGGCACCATT
CGGTGATTGTGCCGGAGCACCATCCGTTGACGGAAAACCCCGTGATTACGCTGGAGATGCTCAATGCGGA
ACCGCTGATTACCTATCGTCATGGGATAACGGGGCGTTCACGGCTGGATCGTGCGTTTCATGCGGCGGGG
ATGTCGCCGGAAATTACGCTGAGCGCACAGGATTCGGATGTGATTAAAACCTATGTTGAGCTAGGGCTCG
GCGTTGGAATTCTGGCCGATATGTCATACGATCCCGTCCGTGATAAGGGGCTGGTGCGGTTGAATGCCGA
ACACTTATTTGAAGCTAATACGGTTTGGCTGGGGTTAAAAAAGGGTCAGTTACAACGTAACTATGCCTGG
AAATTTATTCAGTTGTGTAATACCGAACTGTCGCTGGATGAAATTAAGGATAAGGTGTTCTCAGATAACG
ATGAAGCGGTGATTGATTACCAAATCTGAGTCGCGACACATTTGCCTAACCTGATGCCCAGCCAGCGTTT
TTCTGACTGGGTGAGATTTTTCCTTCCTACATCGTCACGGTTTATTGTCGTGTGACGCCTGCCATTTTCT
GTTCTCGATTCAGCATAAGTATGATTTAT
>6 length=49375 depth=1.08x
AAAATTATGCCTGCTAATTTTAGCAGGCATAATGTTAAGAGAAATATAGGGGCGTAGCTCAGTTGGTAGA
GCACCGGTCTCCAAAACCGGGTGTCGCGAGTTCGAGTCTCTCCGCCCCTGCCAGATAAAACCCTTCACGT
CATCGTGAAGGGTTTTTTTTGATCTGTACTTTATGCTCGATCCTGTCTTGTATCCCTCTTCCTGATTTCT
CCATTATTTATCTCTATTGGATACCCGGTTAATCTAATTCATTGTTATTTAACAGATAAAATACTTTAGT
GTCCTTCTGACAGATCGTGCTGATTTAGCTGTAAATATGCACAAAATCACCGTAATACCAGGTTGTGAAC
TTGCTCATCTACCTTGTTCGATATTTGAACTAAAACTATCTACAACCTGAGTGAAGAGTAAATCGTTATT
CAAAATACGCCTTCAGGTTACATTCACTTGTGAGTGATATCTGCCAACATCACATCGGTAGCGCTATAGC
ATAAATTCGTGGCGCTATGCTGTACCTGAAATCTGACTACGTAGCTGTAAAGCTACACAGAAGGAGTTTA
AGTATGTACAGACGTTTACTGGTCGCTGTTGCTGTAAGCACGGCATTATGCGGTGCCGTACAGGCAAAAC
CCTTAACTGTCGGGTTTTCCCAGATTGGTTCAGAATCAGGATGGCGTTCTGCGGAGACTAAAGTGTCAAA
GCAGGAAGCTGAGAAACGTGGAATAACGCTGAAGATCGCTGATGCTCAACAGAAACAAGAGAATCAGATT
AAGGCTGTACGGTCATTCATTGCTCAAGGCGTAGATGCCATATTTATCGCGCCGGTCGTTGCCACCGGTT
GGGTCCCAGTCTTACAAGAAGCCAAAGAAGCAAAAATCCCGGTTTTTCTACTTGATAGAACGATTGAAGT
TAGTGATCCATCGTTGTACACCGCTGCTATTGCCTCTGACAGTGTCTATGAAGGAAAAGTGGCGGGGGAA
TGGCTTGTGAAAGAGGCCGCAGGTAAACCCTGTAATGTTGTCGAATTGCAAGGAACGGTTGGGGCTAGCG
TAGCGATAAACCGCAAGAAAGGGTTTGCTGACGGTATAGCTTCGGACCCGCAGATAAAAATTATCCGTTC
ACAATCGGGAGACTTTACTCGCAGTAAGGGTAAAGAGGTTATGGAAAGCTTTATTAAAGCTGAACAGAAC
GGGAAAAATATTTGTGCAGTTTATGCACATAATGATGATATGGCTATAGGTGCTATTCAGGCAATTAAAG
AAGCGGGCCTAAAACCTGGTTCACAAATAAAAGTTGTTTCTATTGATGGTGTCCCCGATGTTTTCAAGGC
CATGATGAATGGTGAAGCTAATGCCACCGTTGAGTTAACACCCAATATGGCTGGGCCTGCTTTTGATGCT
TTATTAGCGATGAAGAAAGACGGAAAGCAGCCGGAAAAATTTATCCAGACAGAATCTCGCTTATTATTAC
CTGACACAGCAAAACAGGAATATGAAACCAAAAAAGATCTTGGTTATTGATATTTATATTATGAATTCAT
GATTTATATAAATTTTGCTAAATACCTAGCATAAATATGAATATGGAAAAGTAGGTTTACCCTGTTTTCT
GCCCTTTTAAATAAAAGGGCAGTGAATATTGTCAGCCTACTTACCATAATATTGCTCAGGTGTGACGTGG
CCTTGTTAAGTTGTCGCATAGGTGATGCTGATGGAAACGACACGATTGTTAGATATTCGGGGTATGAGCG
TTGAGTTTCCGGGAGTGAAGGCATTAGATAGTGTGGATTTCACGCTTAATCGCGGCGAGATAGTGGCGCT
ATTGGGGGAGAACGGTGCAGGTAAATCAACGCTAATTAAGGCGCTGACAGGTGTTTACCACCGCTCATCG
GGTGGCATTATCCTTGATGGCATAGCGATTAATCCTGTTAATACGGCCCATGCCCAATCATTGGGTATCG
GTACGGTATATCAAGAAGTTAATCTATTACCTAATCTTTCTGTTGCTGCTAATTTATTTATTGGACGAGA
ACCCACTCGGTGGGGCATCGTTGATCAACAGAGAATCCTACATCAGGCCGAAGCGCTCTTATTAAGTTAT
GGACTGATGATTGATGTTAGCCATCCACTTGGTAATTATTCCATTGCGGTCCAGCAAATAGTAGCGATTG
CCAGAGCTATCGATCTCTCCGCTAAAGTTTTGATTCTTGATGAACCCACCGCCAGCCTTGATGCAAAAGA
AGTCGATATGCTGCTGGATATATTGCGGAAGTTGCGTGATCGCGGAATTGGCATGATATTTGTCACGCAT
TTTCTGGATCAGGTTTACCGTATTAGCGACAGAATTACCGTTTTACGTAATGGGCGACTAGTCGGGACGT
TACCTGCTGCAGAATTGCCGCGTATTGAATTAGTTCAAATGATGTTGGGACACAGTTTTGATGAAACGTT
ACTTAAACGTGGTAAACACAGTGATGCCTCGGGTGAACCTATTGTGCAATTTAAACACTATGGCCGACGT
GGCTCGATTAATGACTTCGAGCTTTCCGTGCGCCCAGGGGAAATTGTTGGTCTGGCAGGTCTATTGGGGT
CCGGCAGAACGGAAACCGCGCAGTTAATATTTGGTATCAACGTGCCTGATGCTGGTGAGGCTTGGGTTGA
TAGCAAACGAGTCAACATTCGCACGCCGCGTGCAGCAGGAAAGCTAGGTTTTGGCTATTGCCCAGAGGAT
CGCAAAACTGACGGCATCGTCGGCGCAGCAACGGTACGAGAGAACATTATTCTGGCACTCCAAGCTCAAC
GTGGCTGGCTGAAACCGATTTCTTTACGCGAGCAAACCCGTATCGCTGAAAAATTTATCAGTCTGTTAGG
GATTCGCACGCCCAGTGCTGAACAGGAAATTCAGTATCTATCGGGAGGGAATCAGCAAAAAGTATTGCTA
TCGCGCTGGCTGGCCACAGAGCCGCGTTTCTTGATTCTGGATGAGCCAACGAGAGGGATTGATGTTGGCG
CACATGCTGAAATCATTCGCCTTATCGAAAAACTGTGTGAGCAGGGGATGGCGTTACTCGTGATCTCTTC
TGAACTGGAAGAGCTGACTGGCTATGCCGACCGCATCATTGTGTTGCGAGACAGGCAACACGTTGCGCAT
CTCGAACATAGCGAGATCTCGGTAGCCGCAGTGATGCAGGCAATCGCAATACAAACGGGAGCGACTGATG
CCAGACAATAACATCAAACCTGCCAAAAAAGTGCGCCTAACGTTCACCAAAGGAGTACCACAGCTTCTGG
CGCTGGCCGCTATCCTGTTGATTGACAGCATGGTCGCGCCAAACTTCTTTTCCCTTCACATTCAGGATGG
GCGCTTATTCGGGAGCCTTATCGACATCCTTAATCGCGGTGCGCCCGTTGCGCTACTGGCGTTAGGTATG
ACGCTGGTTATTGCCACGGGCGGCATTGACTTATCAGTTGGTGCGGTTATGGCGATTGCGGGAGCGACAG
CCGCGACGCTTACGGCTGCGGGTCATCCACTCCCTTCCGTATTACTGACCGCATTATTGGTTGGCGCACT
ATGTGGGTTATGGAACGGCTTTCTGGTCGCGGTGTTACAGATTCAGCCGATTGTGGCGACGTTAATGCTG
ATGGTCGCGGGGCGGGGTATTGCTCAACTGATTACCGAAGGCCAGATTATTACATTTGATAACGCCGGGT
TGGCTAAGCTGGGTAGCGGAACCTTGTTCTATCTGCCGATGCCGGTGATTATTGCCAGCGTGACGCTGTT
GGCCCTGTGGGTACTGACGCGTAAAACGGCGCTTGGGCTATTTATCGAATCAGTTGGCATTAATCTGCGC
TCAGCTCGCAATGCTGGCGTGAGCACAAAGCTGGTATTAATCGCGGCTTATGTCATATGCGGCATATGCG
CCGCCGTGGCAGGCATTATCGTAACGGCGGATATCCGCGGTGCGGATGCGAACAATGCAGGCCTCTGGCT
GGAATTAGATGCGATTCTGGCCGTGGTGATCGGTGGCGGTTCTCTACTCGGAGGACGTTTTAATTTGCTG
CTTTCTGTTGTCGGTGCATTGATTATTCAGAGCATGAATACTGGCATCCTGCTCTCTGGTTATCGGCCGG
AATTTAATCTGGTTCTGAAAGCGCTCGTTGTTCTGCTGGTTCTGATTATGCAATCCCCACGTATTTCGCT
GCATCACCTATTCAGGAGGAAAGTATAATGTTGAGACGCCACTTCCCTCTGCTGATGACAGTTCTGGTAT
TTATTGCTGGTTATCTGTTTTGTCTCAGCCAGTTTCCCGGTTTTGCTTCGACGCGAGTTTTCTTTGATTT
ACTGACGGATAACGCTTTTTTAGGGATCGTAGCGGTTGGGATGACGTTCGTCATTCTGTCTGGCGGGATC
GATCTCTCCGTGGGATCAGTGATTGCGTTTACCGGCGTGTTGTTGGCCAAATTGATCGGTGTCTATGGAA
TGGATCCTTTCTTTGCGTTCGCAATCGCGTTGGTGATGGGAGCCATGTTTGGCGGTGTGATGGGATGGAT
CATAGATACGCTGAAATTGCCTGCATTTATTATCACGTTGGCGGGTATGTTCTTTGTCCGGGGAATGAGC
TTTATCGTTTCACAGGAGTCGATTCCCATCGATCATCCGGTTTATAGCCAACTGGCGGGTTTGGCATGGC
GCATGCCTGATGGCGGGCGGTTTACCTTTCTGGCACTGGTTATGTTGATTGTGGTGCTGGTAGGGATTGT
AATGGCGCATCGTACCCGCTTCGGTAACCGTGTTTATGCGATTGGCGGTAACAGCTATTCTGCGGAGCTG
ATGGGGGTGCCTGTCAGGAGAACGACAATTCATATATACATGCTTTCAAGTACGTTAGCGGTGCTATCAG
GCATTGTTTTTTCGCTCTATACCTCTGCGGGTTATGCTCTGGCGGCAAGCGGTGTGGAGTTGGATGCCAT
CGCGGCTGTCGTGATTGGTGGTACGCTACTGACCGGCGGTGTTGGAACCGTATTAGGAACCCTGTTTGGT
GTACTGATTCAAGGCTTAATTCAAACGTATATCACGTTTGACGGCACCTTGAGTTCATGGTGGACAAAAA
TTGTCATTGGTTTCCTGCTGTTTGCTTTCATTGGGCTACAGAAAGCGTTAAGCACCTTCTGGTTAGGCAG
ACGTACTTAAGAACCTATCTCATTAGGGCTACTTCATTTGCCATTTTGAACCTGGGCAGTGCTCGCACAA
ACGCAATTGTGTTTGAACGCTCCTTGGGGCTACCCGTAGGGTGAGCGTAGCGAATAAATCCTCACGTACT
CCGTGTACGCTCCGGTTTTCGCTATGCTCGCCTGTTGGGCCGGACTAGCGTCCGTTCAACATGCATTACA
TGTTGTCTGCGCGCTGTCCGAGTCCAAACTGGCTGCGCCAATAACGCCTACTGAGATAGGTTCTAAGTCG
GATATGAGCTGAATGGATCATGCATTTATTAAAATAGGCGTTTTCAACAACTGACGGATCATTGTCTGTT
GATCGCTATTTTGCAACCAAACGGCATAAAACGGACGCACGACGGGCTGACTGTCGCCGACTATCTGCAG
ATTGGTGTACGTTTGTAACCAATGGCTAGGTAAAAACGCGCAACCGCCGGTTGTTTCAAGCAACTGACGG
GTTAAATGGGCCGATGTTGTTGTCAAGACAGGAAGTTGCTCGTTGGCTAGCAGGCGATGTTCCTGCTGAT
GAAAATCAGCTCCCCATTCAAGTTTGATATAGGGCAGTTCCTGTCCGGGTGGGTGCGCTTCTGCTGCAAA
CAGCGAAAGGGAAAAATTGCCCAGTAGCTGGCTCGCCAATTCTTCCATTTTGGGTGGTTCAGTCGTAATC
AACAGATCCAACTGACGTTCATGGAGTTGCTTTACCAGCGAGTGGCGCAAGGCAATCCGCGCTTCTAACT
GGAGCAATGGGCGCTGTTGGTAGAGAGATTGTAGCCACGGTGTCAGATATACCTCCCATAACGAAGCGGT
TGCTCCTACCGAGAGCAGGCTGTGTTGCTGAGAGCGTGCGACCTCTTTTTTGGCGATCTGCCAGGTACCG
ATAAGGCTTTCCGCATAGGGTAGAAGTCGTTCGCCAGCGGGGGTCAGACGTATATTGTTCCGATGACGTG
TGAACAGGTTGGCACCAAGTTGCGTCTCTAACTGGCGAATCCGAAAACTCACCGCTGATTGCGTCAGATA
CAGGGATTCGGCGGCACGGCCAAAGTGTCTTGTCCTACTGACTTCCAGAAAGGTTTTTAGTAATTCGGTA
TCCACGCCCGTCTCCAAAAAAAATTTGTCGTGATGATTTAAATGTTTTGTTTTACACAATGTCAAGCCTA
TCTAATACTCCGCGCCATAAACAACACGACCATAGAAGAATTAGGAGCGTGTAAGATGGCAGAAAGCTTC
TCTACCACTCATCGTTTTTTTGATAACAAGTTCTACCCGCGTGGTTTTTCCCGACATGGCGACTTTACTA
TTAAAGAAGCACAACTGTTGGAGCGCCACGGTTACGCGTTTAACGAGCTGGATTTAGGCAAACGTGAACC
AGTGACAGAGGAAGAGACATCGTTTGTTGCAATGTGTCGCGGCGAACGTAAAGCGGAAACGGAACTGGAA
AAAATCTGGTCCAAATATCTGGAACGTGTCCGTCGTCCTAAACGCTTCCATACGCTGTCCGGTGGTAAGC
CGCAAATGGACGCGGTGGAAGAATACACTGAAAGCGATGATTAATTAAGAATGGGGCGTTAGCCCCATTT
CCTTTTGGGGTAAGTCATTAACTCCCGCTATTCAAGGCTTTTGTGGAGCTGAATGAGTAATCGATCCATA
CAACGGTAGCTCAGTGCTTCGGCAAGATGCTTCCTCTCAATGTTGCCCCGATCGCCGAGGTCAGCGATTG
TACGTGCGACTTTCAATATTCTGTGCCAGGCACGTACAGATAAACCAAGTTTGTTCATCACCTCTTCAAG
GTAAGCTGCATCAGACATCTCTAGCGCGCAGTGTTTTTCTATTTCGCGTGAAGTTAGCCGTGCGTTGATC
TTATTTGCTCGCTTCAACTGTATCTGCCGGGCGATCAGCACACGCTCGCGAATTGTTGCGCTACTTTCCC
CCTGATAATGTTGTTGAGATAACACCCCTGGTGGCAGCAAAGGAACTTCGATCGAAAGGTCAAAGCGATC
CAAGAAGGGACCGGAGAGCTTACTGAGATAGCGCAGTATCTGTTGTGCAGGGAGCCGGTTATGGATGCCC
TGATAGTGACCTGACGGACTGGGATTCATTGCAGCGACAAGCTGTACACGTGCTGGATAACACACTTTGG
CTCGGGTGCGGGAAATGATAATTTCACCGGATTCCAGAGGCTCTCGTAGTGAGTCCAGAACGCGTCGCTC
GAACTCCGGTAATTCATCCAGAAACAGTACGCCGTTGTGGGCGAGCGAAATTTCTCCGGGTTTGGGCAGT
GAACCTCCGCCCACGAGCGCAGCCATTGAAGAGCTATGGTGAGGCGCTCTGAAGGGCCTGGCCCGCCAGC
GCGTCATGGTGGCATCAATGTTGACGAGGCTGTTGATAGCGGCGCTTTCTAACGCTTCTTCATCGCTCAA
TGGCGGCATTAGATTGCCTAGCCGACTCGCCAGCATGGTTTTCCCTGTTCCTGGCGGTCCTAGCAATAGC
AGGTTGTGACCGCCTGCTGCCGCGATTTCTAGCGCGCGTTTAGCTTGCTCCTGACCGATAATATCCTTCA
GGTCGAGCGTATCTTCCTCAAGTTGCGGAACGGGCGTCATATCGGAGCAACTGAGTAGCTCTTCTTCTCC
ACTGAGAAAAGCACATACCTGTAACAGATGTCCCGCCATTAGCGCTTCACCCTGCGGTATCAGCGTCATC
TCCCGTTTGTTGTCATCTGGCAGGATAAGCTGACGACCTGCTTTTATGGCTTCTAGTGCGGCTGGAATCG
CGCCATTTACGCCACGTAACGTACCAGACAGGCCGAGTTCGCCGAGAAATTCATAGCGGCTTAGCTTTTC
GCCATCGATTTGTTCTGATGCCGCTAGAATCGCCAGAGCAATCGGTAGATCGTAGCGTCCCCCTTCTTTG
GGCAAGTCTGCCGGGGCGAGGTTGACGGTGATACGCTTTGCTGGAAACGTAAACCCGCAATTGATGAGTG
CACTGCGCACACGATCGCGCGCTTCTTTGACGGTGGTTTCTGGTAACCCCACCAGCGTTAATGCAGGTAA
TCCGCTGCTGATGTGAACTTCGATGTAAACGTCCGGCGCTTGTACACCAATCATTGCCCGAGTATAGGTA
ACTGCCAATGACATGCTATTTCCCCTTTGATGATGGTATGCATCATGTGCTGCAAGGGCGAGAAAGTAGA
GGCTGTCATCGCTAACCTGCGCGGCGGTGTCATAAAATAATCTTCTGTTTCAACAATGGATAAAATTTGT
GCGCACGGTGCCGCAATTATTTAGGGCGAACGGTTCTCTTAACGTTATCTGACGAGCGGTAACACATGTT
TTCATTGCTTCGTATCCTCATGTGATGCTCGTTTTTCATCCAATGGACGAAAATAATTTCACAGGCTTCT
ACCTTATGATTACGTTGTATTTTTTCCCGTATCATAGGTAATCCTTACTGGTGGCAATGAAAAAAAATTG
TTGTCATGGCATGTCTGACTGTGATAACTCTGTAGGCATTCGTTCGACAGAAGATTAATGAACAACCTAT
TATGAAAGCCCTATCCCTAGTGATTAGCCTAGTCGTGATTAGCGTGGTGGTGATTATTATCCCACCGTGC
GGGGCTGCACTTGGACGAAGAATGGCTTAGAAATCAAGGCCTGATTCAAGAAAACCCCCGCACCGAAAGG
TCGGGGGTTTTTTGTTGGGCGTAATCTATAACAGAAAGGAACAGAAAATGAACATCAGCATAAAATTCTG
TTATTCCCATAAGATGTCGGGGAAATAACTATGAATGGAGCACAGTGGGTGGTGCAAGCGTTGCGAGCAC
AGGGAGTGGAAACCGTTTTTGGTTATCCGGGTGGGGCGATAATGCCAGTCTATGATGCACTTTATGACGG
CGGCGTTAAACACCTTCTGTGTCGCCATGAGCAAGGTGCGGCAATGGCAGCGCTTGGCTATGCCCGCGCG
ACGGGCAAGGTGGGTGTCTGTATAGCGACATCTGGCCCAGGTGCTACCAACCTGATCACCGGTTTGGCCG
ATGCGTTGCTGGACTCTGTGCCTGTGGTGGCGATTACTGGACAGGTGGGGTCGGCGCTGATTGGCACCGA
TGCTTTTCAGGAGATAGACGTGTTGGGTCTGTCACTGGCCTGTACGAAACATAGTTTTCTGGTTGAGTCT
CTCGAATCATTGCCGGAAGTGATGGCAGAAGCGTTCGCGATTGCTAACAGCGGCCGCCCTGGCCCTGTAC
TGGTCGATATTCCTAAAGATATTCAGTTAGCTGTCGGCGATTTCACGCCGAACTTTGCGCCCGTTGCTAA
TGATGTTGATTTCCCTGAACAAGATATCGCGCAGGCGCACGCTCTGCTGGCGAAAGCACAGAAACCGGTG
CTGTACGTTGGCGGCGGGGTCGGTATGGCGAATGCGGTTCCTGCACTGCGTGAATTCCTGAGTGTGGCGG
ATATTCCTTCGGTTTCTACGCTGAAAGGGCTAGGTGCCGTGGATGCCAATCATCCCTATTATCTCGGTAT
GATTGGTATGCATGGCACGAAGGCGGCGAACCTGATTGTGCAGGAATGCGATCTGTTAATCGCGGTCGGA
GCGCGTTTTGATGACCGCGTGACTGGCAAGCTGAACGCCTTCGCCCCTCATGCTAGCGTCATTCATATGG
ACATCGACCCGGCGGAACTGAGCAAATTGCGCCATGCCAATGTGGCGCTGCAAGGCGATCTGAAGGCGAT
ATTACCGGCTCTGCAACAACCGCTGAACATCAGCGCGTGGCGTCAGCAGGCTACACTGATGAAGGCGGAA
TACCCGTGGCGTTACGATCATCCCGGTCAGGCGATTTATGCCCCCGCGCTGCTGAAGACGATTTCCGAAC
GAATGGATGCGGATACCGTGGTGACGACCGATGTGGGCCAGCACCAAATGTGGGCTGCACAGCATATGAC
GTTCAGCCGTCCTGAGAATTTCATCACCTCCAGCGGTCTCGGTACGATGGGCTTTGGCGTACCCGCAGCG
GTAGGTGCGCAGGTTGCGCGCCCGGACGACATGGTTATCTGCATTTCTGGCGACGGTTCTTTCATGATGA
ACGTTCAGGAACTGGGCACCATCAAACGAAAACGGCTGCCGTTGAAGATCGTACTGCTGGATAACCAACG
GTTAGGCATGGTACGCCAGTGGCAGCAGTTATTCTTTGATGAACGCTATAGTGAAACCGATCTCTCCGAT
AACCCTGATTTCCTGACGCTGGCAAGCGCATTTGATATCCCCGGCCAGCGCATCACCCGTAAAGATCAAA
TTGATGCCGCGCTGGATGCCCTATTTAATAGCGAAGGGCCCTATTTACTGCATGTATCGATCGATGAATA
CGAAAACGTCTGGCCTCTGGTTCCGCCGGGTGCGGGTAATGAAACGATGCTCGATAAAACCAAATAAGCT
CGACGAAACCCACTAATGGCTGACTTACACAGAATAAGTGCTGGAGACAACAGAATGACACACCATCAAC
TTTCGATTCAGGCGCGCTTTCGTCCCGAGGTTCTGGAGCGTGTATTGCGTGTTACCCGCCATCGCGGCTT
CAAAGTTTGCGCGATGAATATGGTGCAAACTACTAATACCGATCACATTAATATTGAACTGACCGTTGCC
AGCCATCGTTCGGTGGATTTATTGTCAACACAATTGAGCAAGCTGTTGGATATTGCCTGCGTTGACATTC
AACCGATGACGACATCACAGCAGATCAGCGCCTAACGCAAAAGAGTAAGGAAAAAGAAGAATGACAAAAA
AAGCGGACTACATTTGGTTCAATGGCGAGATGGTTCCTTGGGCTGAAGCAAAAGTACACGTGATGTCGCA
TGCCCTGCACTATGGCACCTCCGTCTTTGAAGGCGTTCGTTGCTACAATTCACATAAGGGCCCGGTGGTT
TTCCGTCACCGTGAGCACATGCAGCGCCTGCATGATTCGGCAAAAATTTACCGTATGCCAGTCGCACAAA
GTGTGGACGAGTTGATGGAAGCCTGTCGTGAAACGCTGCGCAAAAATAACCTGACCAGCGCCTATATTCG
TCCACTGGTGTTTATTGGTGATGTGGGGATGGGCGTTAACCCGCCAGACGGTTATCAAACTGATGTGATC
ATCGCGGCTTTCCCGTGGGGTGCGTATCTGGGTGAAGAAGCGCTGGAAGCCGGTATTGATGCGATGGTGT
CGTCCTGGAACCGTGTCGCGGCGAATACCATTCCAACCGCTGCTAAAGCGGGCGGTAACTATCTGTCCTC
CCTGCTGGTGGGCAGTGAAGCTCGTCGTCACGGTTATCAGGAAGGGATCGCGCTGGATGTCCACGGCTAT
GTTTCTGAAGGGGCTGGCGAAAACCTGTTTGAAGTGAAGGACGGCGTTATCTTCACGCCGCCGTTTACCT
CTTCAGCGCTGCCGGGCATTACGCGCGACGCCATCATCAAGTTGGCGAAGGACGCAGGATATGAAGTGCG
TGAGCAGGTGCTGTCCCGTGAGTCATTGTATCTGGCGGATGAAGTGTTTATGTCCGGCACGGCGGCGGAA
ATTACGCCGGTACGCAGCGTAGACGGCATTCAGGTCGGCATTGGCAAACGCGGCCCGGTCACCAAAGCCT
TACAGGATGCATTTTTTGGCCTCTTCACGGGTGAAACCGAAGATAAATGGGGCTGGTTGGATCCGATAAA
TCGTTAAATTATATACCCTAAATAGTTCGGGTTGCAGGAATGCCAACGCACATGCAGCTTGAAATATAAC
GGGTATACAGACAGTCAGGCGGTGACGCGTTCCGTCATCGCCAAATTCGTAATTTTTGGAGTAACAGAGC
ATGCCTAAGTACCGTTCAGCCACAACCACACACGGCCGTAATATGGCCGGTGCCCGAGCCTTGTGGCGCG
CCACCGGAATGACCGATGACGATTTTGGTAAACCGATTATCGCGGTGGTTAACTCCTTCACCCAATTCGT
GCCCGGCCATGTGCACTTGCGCGATCTGGGGAAACTGGTTGCCGAGCAGATCGAAGCCTCTGGCGGCGTC
GCGAAAGAATTTAACACCATTGCGGTTGATGACGGTATCGCCATGGGACACGGCGGTATGCTCTATTCTC
TGCCTTCCCGTGAACTGATTGCCGACTCCGTGGAATACATGGTTAATGCCCACTGCGCGGATGCGATGGT
GTGTATTTCCAACTGCGACAAAATCACCCCAGGGATGTTGATGGCGTCACTGCGCCTGAATATTCCGGTG
ATTTTTGTTTCCGGCGGCCCGATGGAAGCAGGGAAAACCAAGCTCTCCAACCAAATTATCAAGCTCGATC
TCATCGATGCCATGATCCAGGGGGCGAACCCTAACGTCAGCGATGCCGATAGTGAGCAAATTGAGCGTTC
TGCCTGTCCGACCTGTGGTTCCTGTTCGGGGATGTTCACCGCGAACTCTATGAACTGCCTAACTGAGGCG
CTGGGGCTTTCCCAGCCAGCCAATGGTTCATTGCTCGCGACGCATGCCGATCGTAAAGATCTGTTCCTGA
ATGCGGGCACGCGTATTGTGGGTCTGGCGAAACGTTATTACGAGCAGGATGACGCGAGCGTATTGCCGCG
CAATATCGCCAGTAAAGCCGCATTTGAAAACGCCATGATTCTGGATATCGCGATGGGCGGTTCCACCAAC
ACGGTATTGCACCTGCTGGCCGCAGCGCAGGAAGGCGAAATTGATTTCACCATGTCGGATATCGACCGTC
TCTCACGTAAGGTGCCACATCTGTGCAAGGTCGCGCCAAGTGGTCAGAAATACCATATGGAAGACGTACA
CCGTGCTGGTGGGGTTATCGGCATTCTGGGTGAGCTGGACAGAGCTGGTCTGTTGAACCGTGAAGTCAAC
AACGTGTTGGGTAAAACGCTGCCGGAAACGCTGGAAGCCTACGACGTTATGCTGACGAAAGATGAAAACG
TGAAGCGTATGTATTCCGCTGGCCCGGCAGGTATTCGCACGACCAAAGCGTTTTCTCAGGATTGTCGCTG
GGATTCACTGGATACCGATCGTCAGGAAGGCTGCATCCGTTCACGTGAATATGCTTACAGTCAGGACGGC
GGGCTGGCTGTGCTATACGGCAACATCGCGCTAGATGGTTGTATCGTCAAAACCGCAGGTGTTGATAAAG
ATAGCCTGATTTTCCGCGGCCCGGCAAAAGTCTATGAAAGCCAGGATGACGCGGTAGACGCGATTCTGGG
CGGTAAAGTGGTGGCGGGTGATGTGGTTGTCATCCGTTATGAAGGGCCGAAAGGCGGGCCGGGCATGCAG
GAAATGCTGTATCCGACCACCTACCTGAAATCGATGGGGCTGGGTAAAAGTTGTGCGCTGATCACTGACG
GTCGTTTCTCCGGTGGGACGTCTGGTCTGTCCATCGGCCACGCGTCTCCTGAAGCCGCGAATGGTGGCAC
GATTGGCTTGGTACAGGACGGCGATATGATTGCCATTGATATCCCGAGCCGCAGCATTGTGCTGGACGTC
GCGGAGAGTGAATTGGCAAGCCGCCGTGAAACAGAACTGGCACGGGGCGATGCGGCCTGGACACCACATA
ATCGCGAACGTCAGGTTTCTTTTGCGCTGCGTGCGTATGCCAGCCTGGCAACCAGCGCAGATAAAGGCGC
TGTGCGGGATAAAAGCAAGCTGGGAGGCTAATGCTGATGGCTGTATCACAACCTCTTCCTGCCGCGCCGG
GGGGCGCGGAGTACCTGCGGGCGATCTTGCGGTCGCCAGTGTATGAAATCACGCAGGTCACACCGCTGGA
GAAGATGGATAAGATCTCTTCGCGACTGGGTAATGTCATACTGGTAAAACGTGAAGACAGACACGCGGTG
CACAGCTTTAAGCTGCGTGGTGCTTACGCGATGATGGCGGGTCTGAGCGACGAACAAAAATCCCACGGTG
TGGTGACGGCGTCAGCCGGTAACCATGCACAAGGGGTCGCGCTGTCCTCCAGCAAGCTGGGAATTAAATC
GCTGATTGTGATGCCAGTGGCGACGGCCGACATCAAGGTGGATGCGGTGCGTGGTTTTGGTGGGGAAGTG
CTGTTACACGGCGCTAACTTTGATGAGGCCAAGGCCAAGGCGATTGAACTGTCAGTGCAACAGCATATGA
CTTTTCTGCCGCCGTTCGATCACCCGGCGGTGATTGCCGGACAAGGTACGCTGGCGTTGGAGTTGCTACA
GCAAGATGCGCATTTGGATCGCGTATTTGTGCCTGTTGGTGGTGGTGGCTTGGCAGCAGGCGTTGCCGTG
CTGATTAAGCAACTGATGCCACAGATTCAGGTGATCGGCGTTGAAGCGGAAGATTCCGCCTGTCTACGTG
CGGCGCTGGACGCTGGGCAACCTGTCGATCTGCCGCGTGTTGGGCTGTTTGCCGAAGGCGTGGCGGTGAA
GCGCATCGGCGATGAAACGTTCCGCCTGTGTCGGGAATATCTGGATGATGTGATTACCGTCGATAGCGAT
GCCATCTGTGCGGCAGTGAAAGATCTGTTCGAAGATGTCCGTGCGATTGCGGAACCGTCTGGCGCACTGG
CGTTAGCAGGGATGAAGAAATACATCCAGCAGCATCAGATTCAGGGGGAGCGTCTGGCGCATATTCTGTC
CGGTGCGAACGTCAACTTCCACGGATTACGCTACGTTTCCGAACGCTGCGAACTGGGTGAACAGCGTGAA
GCCTTGCTGGCTGTGACGATCCCCGAAAAACAGGGAAGCTTCCTGAAGTTTTGCCAACTGCTGGGTGGTC
GCTCCGTCACGGAGTTTAACTATCGCTACGCGGATGCCAAAGACGCCTGCATTTTTGTCGGCGTGCGTTT
GACGCGCGGTTATGCGGAGCGGCAGGAAATTATTGCTGAGCTTTCCGCTGACGGCTATGAAGTGGTGGAT
TTGTCCGATGATGAAATGGCGAAACTGCACGTTCGCTATATGGTCGGTGGACGGCCTTCCAAACCACTAC
AGGAGCGGCTGTACAGCTTTGAATTCCCTGAGTCACCGGGCGCGTTACTGAAATTTCTGCATACGCTGGG
GGCGCACTGGAATATCTCGCTGTTCCATTACCGCAGCCACGGCACAGATTTTGGTCGCGTGCTGGCCGCG
TTCGAATTGGAGGCTGGCGATCGGGAATTTGAGCAGCACTTGCAGGCATTGGGCTATGAATGCCATGACG
AAACCAATAATCCGGCATTCCGCTTCTTTCTGGCGGGTTAATTGCTGAGTGTTTCCCTAACGCCGCCGAT
GGTGTTTCGCTACTGACGGCGTTATCTTTATGTCATCTGACAGCAACAGGGATGGCATTTCTCTATGGCA
ACGCAATTCACGGGTTTTTCTCAAGCGGGTTTGACGTTTCTTCAGCAGGTGCGGCAGAACAACGATAAAG
CGTGGTTTGATGAGCATCGTTCAATTTATGATGAGCAATTGGTGGCACCGTTTCGCACGCTGGTGGATGA
ACTCAGCCTGACAATGTTGCAGATTGACGACCACTTTGAAACTCGCCCTGCAATCGGCAAGACCCTCTCC
CGCATTCATCGTGATACGCGCTTTTCACACGATAAATCACGCTATCGCAGCCATATGTGGCTCACTTTCA
AACGTACCCGCAAAGACTGGACGGATGCCCCAGTGTATTTCTTTGAAATCACGCCCGATACATGGCGCTA
TGGGCTGGGCTATTACAGTGCGACGCGTAATACGATGGATTTGTTCCGCCAGACGTTGCGCGGTAATTCG
CCGCAGTTTCTTGAGGTTGCTAGCTGTCTGGGGAATGCCTTCACGCTGGAAGGGGACAGCTATAAACGCC
CGCTGGTTAAAGATCAGGAACCGGAACTGGCTAACTGGTATAACCGCAAATCGTTTGCCGCGATATGTAC
TCGACAGGATATGGAAGCGCTGTTTTCTGGTGACCTGGTGGCGGTTCTGTCTCAGGGATTTACCCAGCTT
GAGCCGCTTTATCATTACCTGATGAATATCGAAACCATGAAGAAAGCCGCGCAGGAAGCAGAGTCCGATA
CGCGGGAATTTTCGGCGGATAAGTGGTTTGAGCGCTAGAGCCAGAGCTAGCTAGCGCTACGGTGCTTTCT
GTTGCTCTAATGGGGTGTTATCGCGCTCCAGCAAATAGTTAAACAGGTAACCTTCTTCCTGATTGCTGCC
GAAGGTGGCGATTTGCAGATGATCATCGTCAATGCAGGTAAGCAGTATTTTCACCTGCTGACCGAAGCTG
CTTTCACCTTTGCCAGTGGCTTGCGTATCGCTCATCTGACGGGCAGTGAAGCCGGAATCATCCAGCTTGT
TACCGTAGCGGAATGCAATGGACGCGCCGCCTTCAATCTTGCCACGCTGATTGGTCATGGTCAGGCTGAC
GGCGTGGTAGGGCGCTTTCTGGTCATACATTTCCCGAAAATAATCACCCAGATCGCGGTACTCCTCAGCG
GAAAGCCCTGACATCACATATTCATAGCTGAACGACCCGTGGAAGCAGGACGTGCTTTTTACGGGGGTAA
TCGGTGACGGTAAGGCGTGCTGTGCGATGTCATTTAGGTAACGCAGCCGATTTAACTGCTGCTGATAGCG
CTGGCGCAGGCAGTCCTCATCTTTGCACCGATCGCGCGTAGTAAGCCAACTGCGCTGAAACTGGTTGAGC
GTTTTTTCCCACGGCGCGCTGTTGTCATACGCCGTCAGGAACGAGCGGGATGTTTTCCATGCCTGCGCCA
ATTCTTCATCTAGCTGCCCGAGCAACGGGCTGGCGCAAATCAACTTTTCCTGGGCGGAAGCGGCTTTTTC
GCAGGAGAAACTGGCGGCTTGCGCAGGGGGGTTGAGGGCGGCGAGCATCATCCCTGCTGCAGCGATGGCA
GTGAAGGCTATCTTCATGGTGTGTCCTGTAATATGTCCCAAAAGGCGGCAATGAGTGGTTCGCTGAGCCG
TTTTTTCTGTACGCAGACGCCGAGTTCAAGTGGCTCCATCACCTGTTCGGCCAAGACAGAGACGCGATTG
CGTACCGGTTCCGGGCTGTTTTCCAGCACGATATTAGGGAGTAATGCGATACCGCAACCCAGTGCCACCA
TCGATACCATCGCTTCATGACCGGATATCGTGGCGTAAATCTGTGGGTTGGCGATATGGTTGCGTCTGAA
CCACTGATCGATTCGCTTACGCACCGGGCCGTGTTCCGGCAGGATGAAGGGGATCTGCGACCAGTCTGGA
TCGGGTTGGCGCACCAGCGCCTGTACCGGGCAGGGAAGTGCTGGGATAATCAGCGCCAGAGGCAGTTTAT
CGAGCGGCATGAAGTCAACGCTTGCAGGCAGCGCTTCTGGGCGTCCGGCAATCCCCAAATCTCCATCAAT
CGACTGAATTTTCTCAACGGCATCGGCGGCGTCACCGGTTGTCAGCTTGATTTCTACCAGCGGATGCAGC
GCCCGAAAGCGATCCAGAATCGGCGGCAGATGGCTGTAGGCGGCGGTGACGGAGCAGAAGATTCGCAGTT
CTCCGCTTAATGATGGCCCGTGTTGGTCTATCGTGTGGCGTAGCTGCTGGTATTGCAGCAGCGTCTGTTG
AGCGAACAGCTTCAGGTGCTCCCCGGCATCGGTGAGCTGCACGGTACGGTTATCGCGCAGAAACAGTGTC
TGCCCTAAATCCTCTTCCAGCCGCTGAATTTGCCGCGACAGTGTGGACGGGCTGATATGCATCGCCTTGG
CGGTACGGCCAAAGTGTCGGCTTTCCGCCAGATGCAGAAATAATTTGAGATCACGTAAATCCATGCGATG
CAGGCCCCGTTTTTTATCTTGTAGCCGTTTTTTATCTTGCAAATAGTGCAATATGACGTTGCTAATATAT
CAATTTAAGCAACGCAATTCCTGTCATATGATGGGGTCATAGTGAATTCCCATTTGGCGGGAATCCTTTT
CTGAATAACAGACAAACAAAACCGTATACGGAGCACGACATGGCTAACTATTTCAACACATTAAACCTGC
GTCAGCAGCTGGATCAATTGGGCAAGTGCCGCTTTATGGGGCGTGATGAATTTGCCGATGAGGCGAGCTA
CCTGAAAGGGAAAAAAGTGGTGATCGTCGGTTGTGGTGCTCAGGGCTTGAACCAAGGTCTGAACATGCGC
GATTCCGGTCTGGATATCGCTTATGCCCTGCGTGCTGAAGCCATTGCGGAAAAACGTGCATCATGGCGCA
AAGCGACCGAAAACGGCTTCACCGTTGGCACCTACGAAGATCTGATCCCGCAGGCCGATCTGATCGTTAA
CCTGACGCCGGACAAACAGCACTCCGCAGTGGTTCAGGCGGTACAACCGCTGATGAAACAGGGCGCAGCG
CTGGGCTACTCTCACGGTTTCAACATCGTTGAAGTGGGCGAGCAAATTCGTAAAGACATCACGGTAGTGA
TGGTGGCACCGAAGTGCCCAGGTACGGAAGTGCGTGAAGAATACAAACGTGGTTTCGGCGTACCGACGCT
GATCGCGGTTCACCCAGAAAACGATCCAAAAGGCGAAGGCATGGCAATCGCCAAAGCCTGGGCGGCGGCA
ACGGGCGGCCACCGTGCGGGCGTTCTGCAATCCTCTTTCGTTGCAGAAGTGAAATCTGACCTGATGGGTG
AGCAGACTATTCTGTGTGGTATGTTGCAGGCTGGTTCTCTGCTGGGCTTCGATAAACTGGTTGCTGAAGG
CACCGATCCTGCTTATGCAGAAAAGCTGATTCAGTTCGGCTGGGAAACCATCACCGAAGCGCTGAAGCAA
GGCGGGATTACGCTGATGATGGATCGCCTGTCTAACCCGGCGAAACTGCGTGCTTATGCGCTGTCTGAGC
AACTGAAAGGCATCATGGCTCCGCTGTTCCAGAAGCACATGGATGACATCATCTCCGGCGAATTCTCTGG
CGGCATGATGGCTGACTGGGCGAACGACGACGTGAAACTGCTGACCTGGCGTGAAGAGACCGGTAAAACG
GCGTTTGAAAACGCACCGCAGTTCGACGGTAAAATCGCTGAGCAAGAATACTTTGATAACGGCGTGTTGA
TGGTTGCGATGGTGAAAGCGGGCGTTGAGCTGGCGTTTGAAACCATGGTGAGCTCCGGCATCATCGAAGA
GTCCGCTTACTACGAATCACTGCATGAGCTGCCGCTGATCGCCAACACTATCGCGCGTAAGCGTCTGTAT
GAAATGAACGTGGTTATCTCTGATACCGCAGAATACGGTAACTACCTGTTTGCTAACGCAGCCGTACCGT
TGTTGAAAGGTGCGTTCATGGCATCTCTGCAACCGGGCGATCTGGGCAAAGCGGTCGCGGGTACTGAAGT
AGACAACGCGCAACTGCGTGACGTTAACGAAGCCATCCGTAACCACCCGATTGAAACCGTAGGCCACACG
CTGCGCGGCTACATGAAAGACATGAAGCGTATCGCTGTCGCGGGTTAATCGTCGCTTTACGTTTAGCAAA
GTTCGATAATTTCTATGCTGCTCCCTCTGGGAGCAGCATTTTTTTATCCGCAGCTATCCCGCAGCTTGCG
TTATCCCTGTTGCGTATCGGCGGTGCTTTCACGCGAGGCAAGCGCCAGCGCAGCGGTTAATTCAGCTTTT
GTCATCCGTATACAGTAAGACGGCATGTTCCTTTCAAAGCGCCACCCTTCAGACAATTTTCCCGCATCGA
CGACATCAAACCCGAAGGCATCATAGAGTTCGGCCACAATGGCTTTTTCCCGTTCGTCATCACCCGCAAG
CGGTAGCGCTCGGCGATTGGCAGAACCCGCAGGTAAACCATCACTTTCAAGCTGCGTCATGGGGATGGCA
TTGAACGCTTTGGTGATCTTTGTACCTAGTAAATACCCAGCCAGTAGTTCGCTGGTGGTGGTACTGCGCG
TATCCAGTGCGGCTACCTTGCCATCTCGCTCGGTATAGTAGTTGACGGCATCGATGACGGATTTGCCCTG
TAAAGCCTGTGTAGGGAGGTTATCGATGGCGGTAAAGGGAACAGCAATAACGATGATGTCGCCAAAGAGC
GCAGCCTGAGTGGCGGTACCGATATCGCAGCCGATCATGGGACGGAGGCTGAACAGTGACTGGGGATCGC
GCGAGTTGCTGAGCATAACCTGATGACCGTTCTGAAGCGCTAATTTAGCGATCGCCCGCCCAACAAAGCC
CGCACCAATAATGCCAATTTTCATCTTTTTCTCCCTAATACTTTTGAGAAGAGAAGCTTAATTGCCTACA
ATTTGAAGATAAATTGTGTTTTTAATCGAAAACAAACAACAAATATGAGTGAATCATGGATCGGCTGACC
AGCATGAACACCTTTGTCAAAGCGTCGGAGTTGGGGTCTTTTGCCGCGGCCGCAGAGGTGTTGGGCATTT
CACCCCAGATGGTGGCGAAGCAGGTAGCATGGCTCGAAGCGAGGCTTGGAGTCCGACTGCTGAACCGTAC
CACGCGTAGGCAGAGCCTGACGGACATTGGTCTGCGCTATTATGAGCGCTGTAAGGTTGTTCTTGCTGAA
GCGGAAGATGCCGATGCGATTGCCCGTGAAATGCAGGTGACACCTTCCGGTATCATTCAGGTGAATGCCC
CGGTTACCTGGGGATCGCATCTGCTCGCGCCGTTTATCACGCATTACCTTGCTCGCTATCCCGACACGCA
AATTGCGCTGACGCTGAACGATCGTATGGTTGACCCGATAGAAGAGGGGTTTGAAGTCATCATTCGCATC
GGTGAATTGGCAGATAGTTCGATGGTGGCTTGGCCACTTCAGCCTTACTCGTTGATCGCTTGCGCATCGC
CTGACTATCTGGTGCGTGAAGGCGTGCCAGATACGCCATCAAGTCTCGCACGCCACGCGAGCCTTATTTA
TGGCGTGCGCACCGCTGCTGCGTCTTGTCGGTGGGTATTTCAGAAGGACGGTAAGACGGAGGAAGTCAGG
CCGGAAGGTCGGCTTTTTGCTAATGACTGGAATGCGCTGCTGCATGCCGCGATAGAGGGATATGGTATCA
CGCTTGGGCCGGAGGTCGTGTTACGTAAGGAAATTGACCGTGGGCGTCTGGTGCAGGTGCTGTCTGACTA
TAATGGGCCTGCTCGCCCAGTTCATGTCATGGTGCCGGTGGGACGGCGGGCGGCGGTTAAAGTTAAAACC
TTTGTCGATGCAGTCAGAGCCAATTTCGGATAACGATAAGCCCGTGACACGGCGAACGATGCCACGGGCA
TTATGGCTAAACGGACTGGTATTCCGCTTCTGCCTGCTTGAAGCGGTCGGTAACCGCTTTTGACGGCGCT
TTACCCAACAGGCTGACGATGAAAATGGTCAGACTGTTGAAGATAAATCCGGGGATGATTTCATACAGAC
CCAGCCAGGCATACTGCTTCCAGATCAGTACCGTTGCTGCACCTACGATCATGCCGAGCAGTGCGCCGTT
GCGTGTCATACGTGACCACAGCAGAGAAATCAAAATCACCGGTCCGAAGGCGGCACCGAACCCTGCCCAG
GCATAGCTCACCAGACCGAGTACGCGGTTTTCAGGGTTGAGCGACAGCGCGATAGCAATGATAGCGACTA
ATAGCACCATCGCACGTCCCACCCATACCAGTTCTTTCTGACTGGCATTTTTGCGCAGGAAGGGCTTGTA
CAAATCCTCGGTGATGGCGCTGGAGCACACCAGTAACTGGCAGCTCAGCGTACTCATCACGGCAGCCAGA
ATCGCAGACAGCAGCACGCCGGCAATCCACGGATTGAACAGCAGCATGGATAGCTCGATAAAGACGCGCT
CGCTATTTTGCGCCACATTACCTGCCTGATCCGGGTGATTGTTGAAGTAGGCGATGCCGAAGAAACCTAC
CGCTACAGCACCGGTCAGGCACAGAATCATCCAGGTCATACTGATGCGGCGCGCGCTGTGAATGGTGTGG
TGTGAATCGGCAGCCATAAAACGTGCCAGAATGTGCGGCTGACCGAAATAGCCCAGACCCCAGCCCATCA
GCGAGATAATAGCGACAAAATTCAGTCCTTTGAACATATCCATATTGGCTGGATTTTTCGCTTCAATCAC
CATGAGTGAGGTGTCTATTCCTCCCAGTGATAAAATGACCATCACTGGCGTCAGGATCAGGGCGAAAATC
ATCAGACTGGCCTGCACGGTGTCCGTCCAGCTTACAGCCAGAAAGCCGCCGATAAAGGTATAGGCGATAG
TGGCCGCTGCTCCTGCCCATAACGCGGTGTCGTAGCTCATGCCGAAGGTGCTTTCAAACAGACGAGCCCC
TGCTACCACGCCGGATGCGCAATAGATGGTGAAGAAAATCAGGATCACTAACGCAGAGATTACGCGCAGT
AATTTACTGTTATCTTCAAAGCGGTGGGTAAAATAGTCAGGCAGCGTGAGCGCGTTGTGGTTTATTTCGG
TGTGTACGCGCAGGCGTCCAGCGACCCATTTCCAGTTCAGGTAGGCGCCTAACGTCAGGCCGATCGCGAT
CCAGCTTTCAGAAATACCGGAAATGAAAATAGCACCCGGTAATCCCATCAGCAGCCAGCCGCTCATATCG
GAAGCGCCAGCCGACAGTGCAGTGACGACGCTTCCCATCCGACGTCCGCCCAGAATGTAATCACCAAAGT
TATTGGTGGCGCGGTAGGCAAACAGGCCGATGAGGACCATCCCGAAAATATACACCAGAAACGTCACCAG
CATGGGTGTGCTTATTGTCATTCAACTCTCCACATTTTTTTTCGTGCCGCTGTCGCGGCGACGCTGTGTT
TTATAGTAATCACTCAGGCCGGAACGAGGCCTGAAGGTGATGATGGGCAGCAACCGTTCCATTTGTTAAC
AAGGTTGCACAAAGTTGCAACATGGTTGATATTGACGTTATCCCGATGTGCATCTTCTAATCACAGGAGT
GGACGCTATGGGCTTTACCACGATGGGTGTAAAACTCGATGAGGAAACACGTGAACGCATCAAGGCGGCG
GCACAGCGTATTGATCGTACACCGCACTGGCTGATCAAACAGGCTATTTTCCATTACCTCGAACGCCTCG
AAAGTGGCCTCGACACTCCTGAAACACCGCAATGGGCGAACGCGAGCCACATTGAAGCAGGAGAGATTAT
GCCGCAATCTCGTGAAGAAGAAACCCACCAACCCTTTCTTGATTTCGCCGGGCAGGTTCTTCCCCAGTCC
GTCATCCGCGCAGCCATTACCTCTGCTTATCGTCGGCCCGAGAACGAATTTGTTCCTATCTTGCTTGAAC
AGGCAAGACTTACTGATGATATGTCGAAATTAACTCAAAATCTGGCTTATCGGCTGGCAAAGCAATTACG
CAGTCAGAAATCCGGAAGTGGCCGTGCGGGCATTGTGCAAGGGTTGCTACAGGAATTTTCACTTTCTTCT
CAGGAAGGGGTGGCACTGATGTGTTTAGCGGAAGCGCTGCTGCGTATTCCTGATAAATCGACGCGTGATG
CGCTGATCCGCGACAAGATCAGCAGAGGAAACTGGCAGGCGCATCTCGGTCATAGCCCATCGCTTTTCGT
GAATGCCGCAACCTGGGGGCTACTGTTTACCGGCAAGTTGGTTGCGACACACAATCAAGCACATTTGTCG
AATTCGCTGAATCGCATCATCGGTAAACGCGGCGAGCCGCTCATCCGCAAAGGCGTCGATATGGCCATGC
GACTGATGGGAGAACAGTTCGTCACGGGGGAAACCATCGGTGAAGCGCTGGCGAATGCCCGCGAACGGGA
GGGTAAAGGTTTCCGCTATTCCTACGATATGTTGGGTGAAGCGGCGCTAACGGAACACGATGCCGCTGCC
TATCTGACCGCTTACCAACAGGCGATTCATGCTATCGGCAAGGCCTCGAACGGGCGTGGAATTTACGAAG
GGCCGGGTATTTCCATCAAGCTTTCGGCGCTGCACCCGCGCTATAGCCGTTCGCAGTATGATCGTGTGCT
CAATGAGTTGTACCCACGGCTGTTATCGCTGACGCTGCTGGCGCGCCAGTACGATATCGGGATCAATATT
GATGCGGAAGAAGCAGATCGACTGGAGATCTCTCTCGATCTGCTGGAAAAGCTCTGTATGGATCCGCAAC
TGGTGGGGTGGAATGGTATCGGGTTTGTGATTCAGGCTTACCAGAAACGTTGCCCATATGTGATTGATAT
GCTGATTGAGTTGGCACAGCGCAGTCATCGGCGGCTGATGATTCGTCTGGTGAAAGGGGCGTACTGGGAC
AGTGAAATTAAACGGGCGCAGATTGACGGGCTGGAAGGCTATCCGGTCTACACGCGTAAGGTCTACACCG
ATGTGTCTTATCTGGCCTGTGCACGTAAACTACTGGCCGTACCGAATCTGATTTATCCGCAGTTCGCCAC
CCACAACGCGCAGACGTTAAGCGCGATCTACCACATGGCGGGTAACAATTATTATCCTGGTCAGTATGAG
TTCCAGTGCCTGCACGGTATGGGAGAACCGCTCTATGATCAGGTGGTCGGTGCGGTTGCCGACGGTAAAC
TTAACCGTCCGTGTCGTATCTATGCCCCGGTCGGAACCCATGAAACGCTACTGGCTTATCTGGTGCGCCG
CTTGCTGGAAAACGGCGCGAATACCTCGTTTGTTAACCGTATTGCGGATACGTCTATGGCGCTGGAAACG
CTGATTGCCGATCCGGTTAGCAGCGTAGAGGCACTGGCAAAAGTAGAATGGAGTATGGGCGCACCGCATC
CCCATATTCCGCTGCCGCATCAGCTATATGGGCAGGCACGGAAAAATTCGAGCGGACTTGATCTCTCGAA
TGAGCATCGGCTGGCTTCGCTCTCCAGCGCGCTGCTAAGTCAGGCGGTGCAGCCGTATGCCGAGCCGATG
ATTGAAGGGGAGTGCGAGGCGAGCGAACAAAAGCCCGTAGTGAACCCCGCCGACGTGCGCGATGTGGTGG
GCTATGTCCGCGATGCCTCCGTGGCGGATGTTGAACGGGCAATCGATGCTGCGGTGCATGCCGGTGCCAT
CTGGTTTGCGACGCCGCCTGCTGAGCGTGCCGCGATATTGAATCGGGCCGCCTCATTGATGGAAGGGCAG
TTACAAAGCCTGCTGGGGCTGTTGGTGCGGGAAGCCGGTAAATCCTTTAGCAACGCGATTGCGGAAGTGC
GTGAAGCGGTCGATTTCTTACGCTATTACGCGGGGCAGGTGCGAGACACCTTCACCAATGATACCCATCG
TCCTCTGGGTCCCGTCGTTTGCATTAGTCCGTGGAATTTCCCGCTGGCAATCGTTACCGGACAAATTTCT
GCTGCACTGGCGGCAGGAAACAGCGTATTAGCGAAGCCGGCTGAACAAACGCCGCTGATTGCGGCGCAGG
CCGTGCGTATTTTGCATGAAGCAGGTATTCCCTTGGGTGTGTTGCAACTGCTGCCTGGACAAGGAGAAAC
GATAGGCGCGTCGTTGGTGAACGATGAACGGGTACGTGGCGTGGTGTTTACCGGTTCGACGGCTGTAGCC
AAAACCCTGCAACGTAGCATTGCTGGCAGACTCGATCCACAGGGGCGTTTGACGCCGTTGATTGCCGAAA
CGGGTGGCCTGAATGCCATGATTGTCGACTCGTCTGCACTAACGGAACAGGTGGTTAATGACGTTATTGC
CTCTGCGTTCGACAGCGCCGGACAGCGTTGTTCGGCGCTGCGCCTGCTGTGCCTGCAAGAAGATATCGCG
GATCGCACGCTGGCTATGCTGCGCGGCGCGATGGCGGAGTGTCGAATGGGGGATCCTGAACGACTATCGA
CCGACATCGGCCCGCTGATTGACGCCGAAGCGAAAGAGAATGTGGATCAGCATATTCAGACGATGCGGGC
GAAAGGTCATACCGTATTTCAGGCTGCGCATCCGCAGGACGAGGAGACATGGCGGCACGGAACGTTTGTA
AAACCGACGCTGATTGAGCTGAGTGATATCAGCGAGCTGAAAAAAGAAGTTTTTGGTCCAGTTTTACACG
TCATTCGCTATCAAAGCCAGCAGTTGGATACCGTGATTGAGCAGATCAACGCGGCGGGTTATGGCCTGAC
GCTGGGCGTACATACGCGTATTGATGAAACTATCCAGCGTGTGACGAACAGGGCAAAGGTGGGTAACCAG
TACGTGAACCGCAATATGGTGGGAGCCGTTGTCGGCGTTCAACCGTTTGGCGGAGAAGGCTTATCAGGAA
CCGGGCCAAAGGCCGGCGGACCGCTTTATCTATACCGCTTACTGGCACATCGACCGGACAACGCGTTTGC
AGCAGAATTCGCCAAACAGAATCGTGAGCAGGCACCGGATACTTCTGCCCAAATATCGCTTCTGGCGGGA
CTACAGGCGTTGGAAGACTGGGCGATTAGCGGTGAGCGTCACGATCTGGCGGCGCTGTGTCAGCGCTATA
AAGAGCATAGTGTTAGCGGAACAACGCTACAGTTGTCTGGCCCGACAGGGGAAAGTAATACGTATACGTT
GTTGCCACGTGAGCAGATTCTATGTCTGGCAGATAATGAGGACGACCGTTTGATTCAGGCGGCAGCGGTG
CTGGCAACGGGCGGAAAACTCCTGTGGCCTGAAGGTGAACAGGAGAAAACGCTCTACGAACGTTTACCGC
AGAAGGTGCAGTCGCGTATTCAGCTTGTACATGACTGGCAACGCCATGATGGGGTGTCTTTTCACGGTGT
AATTTATCATGGCGATGCCGATCGGTTACGGCAGATCAGCGAAGCACTCGCAGAACGTGATGGGCCGGTT
ATTCCGCTGCTGGGCTACGCGCAGGGTGATATCCATGTTCAACTGGAGCGTCTGCTGAGTGAACGCTCTC
TGAGCATCAATACCGCCGCCGCGGGCGGTAACGCCAGCCTAATGACGATAGGTTAATAAGGCATTCAATA
AAAAAGCGCGCCAAACCGGAAGAGTGGGCGCGCTTTTTATGTTTGGGCGTCGGCGTGACGACTTAGTTAC
GGTACAGCACCTTGATCACATGGTAACCAAACTGGGTCTTCACCGGACCAAACGGTTTCAGTAATTCGCA
GGAAAACACGGCTTTATCGAAAGCTGGCACCATGTCACCTTTACGAAATTCACCTAAATCTCCGCCGTTA
CGTTTTGATGGGCAGGTTGAGTGTTTTTGCGCCAGTTTCTGAAAATCGGCACCTTTTTCCAGTTGAGCCA
AAATGTCGCTAGCCAGTTGCTCGGTATCGACCAGAATGTGTAGGGCTGCTGCGGTATTTGCCATGTTATT
ACCTTTTTTTGCAAAAGAGATTCCGGCGCGCAATGTAACATTTGCAACGCAGGATGTGGACTGCGACGTG
CTTTCCTTAATAACAAATCCCCGGTCAAGATCGATACGGCTTTCTGCTACAATCGCCTTCCATTTTATGA
GTGAGCAAGATCGTTATGCGCTTAAACCCCAGCCAACAACATGCCGTCGAATTCGTCACCGGACCTTGTC
TGGTACTGGCGGGCGCAGGCTCAGGCAAGACCCGCGTTATCACCAATAAAATTGCGCACCTTATCCGTCA
GTGTGGCTATCAGGCTCGACACATTGCTGCGGTAACGTTTACCAATAAAGCGGCGCGTGAAATGAAGGAA
CGTGTGGCGCAAACGCTGGGGCGTAAAGAGACGCGCGGGCTAATGATTGCGACCTTCCATACGTTGGGGC
TAGAGATCATCAAGCGTGAATACGCCGCGCTGGGTATGAAATCCAATTTCTCCCTGTTTGACGATCAGGA
TCAGATAGCGCTGCTGAAAGAGCTTACGGAACAGTGGCTGGAAAACGATAAAGTTCTGCTGCAACAACTG
ATCTCAACGATCTCAAATTGGAAAAATGATCTGATCGATCCTGCCGGTGCAGCCGCGACCGCTCGATCCG
AACGCGACAAGCTGTTTGTACATTGCTACTCGCTTTATCACGAACACCTGCGTGCCTGTAACGTGCTGGA
TTTCGACGATCTGATTTTGCTGCCTACGCTGTTGCTGAAGCAGAATGCCGAAGTGCGTGAACGCTGGCAG
AACCGCTTACGCTACCTGCTGGTGGATGAATATCAGGATACCAATACCAGCCAGTACGAGCTGGTTAAGC
TGCTGGTTGGCACTCGCGCACGCTTTACCGTCGTAGGGGATGACGATCAGTCTATTTACTCCTGGCGTGG
CGCACGGCCACAGAATCTGGTGTTATTACAGCAGGATTTCCCCGCGCTTGATGTGATCAAACTGGAACAG
AACTACCGTTCATCCGGGCGTATTCTGAAAGCAGCCAATATTCTCATCGCTAATAACCCGCACGTTTTTG
AAAAGCGGCTGTTCTCGGAGCTGGGTTACGGTGATGAGCTTAAAGTGATTACCGCCAACAACGAAGATCA
CGAGGCCGAGCGTGTCGTTGGCGAATTGATTGCCCATCACTTTATTAAAAAGACCCAGTACGGCGACTAT
GCCATTTTGTATCGTGGCAACCACCAGTCACGTCTGTTTGAAAAGATGTTGATGCAGAACCGTATTCCAT
ATCGTATCTCCGGCGGCACGTCTTTTTTCTCTCGACCTGAAATCAAAGATTTACTGGCTTACCTGCGTGT
ATTGACTAACCCGGACGATGACAGCGCGTTCTTACGCATAGTGAACACGCCCAAACGTGAGATTGGTCCG
GCGACGATGAAGAAGCTGGGCGAGTGGGCAGGGCAGCGTAATAAAGGCCTGTTCAGCGCGAGTTTTGATT
TCGGATTGAGCCAGTCTCTGACTGGCCGTGGGCTGGAATCCCTGCAACGGTTTACGCAGTGGATGGAGGG
TATTTCCCGCCTTGCTGAGCGTGAGCCTGTTGCCGCCGTGCGTGACCTGATTCATGGGTTAGACTATGAA
AGTTGGCTGTATGAAACCTCACCTAGTCCAAAAGCAGCGGAAATGCGGATGAAGAACGTCAATCAGCTAT
TCAGTTGGATGACGGAAATGCTCGAAGGCTCCGATCTGGATGAACCCATGACGCTGACGCAGGTGGTGAC
GCGCTTTACGCTGCGGGACATGATGGAGCGTGGTGAAAGTGAAGAGGAATTAGATCAGGTACAGCTAATG
ACGCTACATGCGTCCAAAGGCCTGGAATTCCCCTACGTCTTTTTAGTTGGGATGGAAGAGGGCCTGTTGC
CGCACCAGAGCAGCATTGATGAAGATAACGTTGACGAAGAACGCCGTCTGGCATACGTGGGGATTACACG
TGCTCAGCGCGAGCTGTTTTTCACGCTGTGTAAAGAACGCCGCCAGTATGGCGAACTCATGCGCCCAGAA
CCGAGCCGCTTCCTGCTTGAACTGCCGCAGGATGATGTGGTGTGGGAAACGGAAAGAAAAGTGGTTAGCG
CACAAGAGCGTATGCAGAAAGGTCAAACGAACGTCGCTAATATTCGGGCGATGTTGGCAAAAGCAAAAGG
GGAGTAAATTTCCCCTTAACTATCTGTTAAATCGTCGCTTCTTCCAGCATCAGCGGCCAGTGTACGTAGC
TTTGCCAGCGGCTTTCCTGTTCCAGCATTTCTGCCCGGAGCGGGTGCTGAGCCAGCCAGCCAGCAGGTAG
AATCAAACGTAGCGCTTCACCTTCTACGCGTAATCGTACTGCTGGTAATGTGTCATCGCGGCGGCGGCTG
GCAAAAATAATTGCCAGACGCAACAGGCGGCACAGGCGCTGTGCCTGATTGACCGGTAGCGCATTCTGCT
GACTGAGCGGCATCAAATCGACGGGGTTAATCTGGTTTTGCAGGAGTGTGGCTAACAGTTTCTTCTGGGC
TGGTGTGAAGCCGGGGAGATCGCTATGGCGAATCAAATAGGCTGCATGCTGGGGCGACTGGCGAAAATCA
ATGCTCAAACCGATTTCGTGGACCAGACAGGCGCTGCGCAGTAACTCGCGACATCGGCTATCCAATTGCC
AGTCACGGGCAACCTGTTGCAGAAAGTTGTCTGCCAGCGTACTGACGCGTTTAGCCTGTTCAGTATCCAG
CAGATAACGACGTTGTAGCGTCTCCAGCGTGCGGTGACGAATATCCTGATCGACGGGCAAATTCAACATG
CCATAAACCAGCCCTTCACGCAGAGCGCCTCCAGCCAGCGTCATCGTCTTGATGTCGAGTTCCTGGAAGA
TAGCCAATAGGATGGCTAACCCGCTGGGGAAAACCAGCGCGCGTTCCAGCGTCAGGCCTTCAATTTCTAA
TTCTTCCAACTTATCGCACTGAATCGCATGCTCTTTAAGCTGCCTGAGCTTCGGCAGGGTAATGTATTCA
TCCATTCCCTGCGCGACCATAATTTCCTGTAGTGCTTGTACTGTACCAGAAGCGCCGACGCAGATTTGCC
AACCCTGTTCGCGCAGAGAAGCCGCGACAGGGCGCAACATTTCACGCGCTGCATGTTCAGCACGTTCAAA
GTTACCGGCTTCGAGGTTGCGATCGCTGAAATAGCGATCCAGCCACGTGACGCATCCCATCGGGAGGCTG
ATCAACTGGGTCGTTTTGGCACCGACACCTGTCGCGAGTTCGGTGCTGCCACCGCCGATATCCACAACCA
GACGCGCATCCGGGCCACCTGTCGTATGTGCTACGCCTTGATAAATCAAGCGTGCTTCTTCTTCGCCGCT
GATAACTTGAATCGGCAAGCCCAGAATTTCCTGAGCCCGTTGCAGGAATTCGTCAGCATTCGTTGCCAGC
CGCAGGGTTGCGGTCGCGACGACACGCACCTGATCCTGCGGAATGTCCTGCAACCGTTCGGAGAACAGTT
GTAGACACTGCCAACCACGCTGCATCGCTTCCTGCGAGAGCCGACTCTGCTTATCCAGCCCTGCCGCAAG
GCGGACCTTACGCTTTATTTTCGCCAACGTCTGAATGCTGCCTGCGGTTTCCCGGGTGACCAGCATATGG
AAGCTGTTCGAACCGAGATCGATGGCTGCGTAAAGTGAAGAAGAGCTCAGCATCAACGGTTAGTCCGCTC
GTTTACGGTTATTACGGGGCGCTCCACTGCGGCGTGGCGCACTACTATGTCGGCGCGGGCCATTATTAGA
ACGCGGTGGGCGTGTTAAACGCTTAGGCGCAGGTAAATCGTTCATCAGTGCGTCACTGTTGTATTTGCTG
ACCGGGATACCGTGGCCGATATAGGTTTCGATAGCCGGGAGATTCAGTGCGTACTCTTCGCAGGCCAGAC
TGATAGAAAACCCACTTTGCCCTGCACGGCCAGTACGGCCAATACGGTGAACGTAGTCTTCGCAGTCATC
CGGCAGGTCGTAGTTGAAAACGTGGGTTACAGAAGGAATGTGCAAACCGCGCGCTGCAACGTCCGTTGCC
ACCAGAATATCCAGATTACCTTGAGTAAATTCTTCCAGAATACGCAGGCGTTTTTTCTGCGCCACGTCGC
CCGTCAGCAGCCCAACGCGGTGGCCATCGGCAGCCAAGTGGCCCCAGACGTCTTCACAGCGATGCTTGGT
ATTGGCGAAAATAATGCAGCGATCCGGCCACTCTTCTTCCAACAGCGTCTGGAGCAGGCGCATTTTCTCT
TCGTTGGATGGATAAAACAGTTCTTCTTTAATGCGGTGGCCGGTTTTCTGTTCTGGTTCGACTTCCACGT
ACTCTGCGTTATTCATCTGTTCAAACGCGAGTTCACGCACCCGGTAGGAGAGCGTAGCGGAAAAGAGCAT
GTTCAGGCGCTGTGCAGCGGCTGGCATACGGCGGAACAACCAGCGGATATCTTTGATGAAGCCGAGATCG
TACATGCGATCCGCTTCGTCCAGCACGACGACCTGAATCGCGCCCAGATTAATATGGTTTTGTTTGGCGT
AGTCGATCAATCGGCCAGTGGTGCCGACCAAAATATCAACGCCGCTTTCCAGCACCTTAAGCTGCTTGTC
GTAGCCGTCGCCACCGTAGGCCAAACCCAGTTTTAACCCAGTCAGGTGAGACAGCGCTTCTGCGTCAGAG
TGAATTTGGACAGCCAATTCACGCGTGGGTGCCATAATTAAGGCACGTGGTTGATTGGTTTGACGCTCTG
CGTTTGCAGGGTGTGAAAGCAAATAATGGAAAGTAGACGCGAGAAAAGCCAGCGTCTTGCCGGTACCGGT
TTGCGCCTGACCCGCAACATCACGCCCTGACAAAGCTAATGGCAGAGCTAACGCCTGAATAGGCGTACAG
TTATGAAACCCTTTACTTTCAAGGGCTTCGATAACCTGCGGGTGCAGGGCGAAGTCGGAAAACTTCTGTT
CAGTTAAGTGTGTTTTGCTCATAGTGTGGTAGAATATCAGCTAACTATTGCTTTACGAAAGCGTATCCGG
TGAAATAAAGTCAAGTCATTGTTGGTTAATGCTACACCAACAAGCTAGAAATAATCCTGTGGAGTAAAAT
ATGAGCGATAAAATAATTCACCTGACTGATGACAGCTTTGGTACGAAAGTATTGCAGGCTGATGGCGCTA
CCCTGGTTGATTTCTGGGCTGAGTGGTGTGGTCCTTGTAAAATGATCGCTCCTATCCTGGATGAAATTGC
CGAAGAGTTTGAAGGTAAACTAACGGTAACCAAGCTGAACATTGATGAGAATCCCGCTACCGCCCCGAAA
TATGGCATCCGTGGTATTCCTACACTGCTGTTGTTTAAAAACGGCGAAGTGGCGGCGACAAAAGTCGGCG
CACTGTCCAAAGGGCAACTGAAAGAGTTCCTGACGGCAAATCTGTAATTAGCTTGATTCCCCCTTGAAAG
GGAATTGCCGGCGGGCGCAATCAGGCAATATGCAATTCTCATATTGACTGCTTGCTGCTCGTCGGGAAGC
GTGTTAGATTCTTCAGCACTGCATATCGTACTTACCTATGTTTAAGCCCTTAGGCTTAAGCCTGAAAGTT
AGAGTCTAAAGCATTATTCTGTGTCGAAATCGAAAAAACGTTGTTTTACAAAGTCTTTCTTGCAAAATGA
TTGTTTTACGTCACGTCTGTGATCCGATTTGGGCAGTCTACGAGTTTTACAATAATTGGTTTTATGTGTC
TTCGATCTCCTGCCGTTGATTTATGCAGATATCGTTTATGCGGATGTCGTTTTGCGCGGGTTTAATGCGC
TTCAGGTGTGAAACCAGACAGGAATCCGGTGGTTGAAGGCTGTTATAGAGGCACGGATGATCCTGCCATA
CCATTCACGTTAATAGTTCGAGATTTACCCCGAGTTAAAGAACCCACCACTATGAATCTTACCGAATTAA
AGAATACGCCAGTTTCTGAGTTAATTACTCTTGGCGAAAATATGGGACTGGAAAACCAGGCCCGCATGCG
TAAACAGGATATTATCTTCGCGATTCTGAAGCAGCATGCCAAAAGCGGCGAGGATATTTTCGGCGATGGC
GTGCTGGAGATACTGCAGGATGGCTTCGGCTTTCTCCGCTCCGCAGACAGCTCCTACCTCGCAGGCCCCG
ATGATATCTACGTTTCTCCCAGCCAAATCCGCCGTTTCAACCTCCGCACTGGTGACACCATTTCTGGCAA
GATTCGCCCGCCGAAAGAAGGTGAGCGCTATTTTGCACTGCTGAAAGTTAACGAAGTTAACTACGACAGA
CCTGAAAACGCCCGCAACAAGATCCTGTTCGAAAACTTAACTCCACTGCATGCAAACTCTCGTTTGCGCA
TGGAGCGTGGTAACGGTTCGACAGAAGATCTGACGGCGCGCGTACTGGATTTGGCTTCACCAATTGGCCG
TGGTCAACGTGGTCTGATCGTTGCACCGCCGAAAGCAGGTAAAACCATGCTGCTGCAGAATATTGCGCAG
AGCATTGCTTACAACCATCCTGACTGTGTGCTGATGGTGCTGCTGATTGACGAACGTCCGGAAGAAGTGA
CCGAGATGCAGCGTCTGGTGAAAGGTGAAGTGGTTGCGTCAACGTTTGACGAACCGGCTTCCCGTCACGT
TCAGGTTGCTGAAATGGTGATCGAAAAAGCGAAGCGTCTGGTTGAGCATAAGAAAGACGTGATCATCCTG
CTGGACTCCATTACTCGTTTGGCGCGTGCTTATAACACCGTTGTTCCTGCGTCAGGTAAAGTGTTGACTG
GTGGTGTGGATGCCAACGCCCTGCATCGTCCGAAGCGTTTCTTCGGTGCTGCACGTAACGTTGAGGAAGG
CGGTAGCCTGACCATCATCGCCACCGCGCTGGTTGATACTGGCTCGAAGATGGACGAAGTGATTTACGAA
GAATTTAAAGGTACAGGTAATATGGAACTGCACCTGGCGCGTAAAATCGCAGAAAAACGCGTGTTCCCGG
CGATTGATTACAACCGTTCCGGTACGCGTAAAGAAGAACTGCTTACTACCTCTGAAGAATTGCAGAAGAT
GTGGATTCTACGCAAAATCATCCACCCAATGGGCGAGATCGATGCGATGGAGTTCCTCATCAACAAGCTG
GCGATGACGAAAACCAACGATGAATTCTTCGATATGATGAAACGTTCATAAATCCGGGCGTTCATCTATA
TATACCCTAAATAATTCGAGTTGCAGGACAAAACGCTAGCGTTTTGAACAACGCAAAGCGTTGGCCCCTC
AGGGTGAGGCTCAGAGATGAGCCGAGTATTGCCAACCACATGCGGCTTGAAGTATGACGGGTACATTACG
ATAACTCGGGGAACGCCACGCTGGGTCGTGGCGTTTTTTTATCCCCTAATTGGTCGGATGTGAATACGCT
TCCGTAGGGAAGGTACGGTTATCACTTCAATTTGTACTGGCGATCAACGTGGGCGATAGGATATAAGGCG
TAAACCGAGTCTATACTGAACAGCTACAGCGTAGCTGTTAACGGTGAACTTACTCACTATGGGTACCGAA
TTACTATTTATTTTCTTGTTTTCTCTGGGCTTTCTTTTTTTTGCTCGCGGTATCGCGGGTAAAATAGGGC
TTGTCGATCGTCCCAACTACCGTAAGCGCCATCGGGGTCTTGTGCCTCTGGTTGGCGGCATTTCCGTGTA
TGCGGGTATCTGCTTTACCTACTTTATTACCGATCAATATATCCCCAACTTCGATCGTTACCTGCCGTGC
GCGGGTGTGCTGGTATTTGTCGGCATGCTTGACGATCGTTTTGATATCAGTGTGAAAATTCGTGCCGTTG
TGCAGGCGTTTGTCGCGGTGGTGATGATGGCCTTTGCTGGCTTGACGATACACAATCTGGGGCACATTTT
CGGCCCATGGCCGATGGGGCTGGGGCCGTTTGGCTATCTGGTTACGCTGTTTGCCGTTTGGGCTGCGATC
AATGCGTTCAATATGGTGGACGGGATTGATGGGTTGCTCGGTGGGTTGTCCAGCGTCTCTTTCGGGGCGA
TGGGGATCTTGTTGTATCTGAGCGGCCATACGAATCTGGCATTGTGGTGTTTCGCCATGATCGCGGCGAC
GTTGCCTTATATTCTGCTTAATCTCGGCATGTTTGGGCGACGCTACAAAGTCTTCATGGGCGATGCGGGT
AGCACGATGATTGGCTTCACGGCTATTTGGCTCCTGATTCAGACGACGCAAGGCCCGCAGCATCCGATTA
ATCCGGTTACCGCACTGTGGATTATCGCTATTCCGCTGATCGATATGATCGCCATTATGTATCGACGTTT
GCGTAAGGGAATGAGTCCGTTCTCGCCTGACCGACAGCATATTCATCATTTAATGATGCGAGCCGGTTTT
TCTTCCCGTCAGGCATTTGTCCTGATTACGCTGGCTGCCGCCTTGTTGGCTGCGTTCGGCGTGTTGGGAG
AATATTTCTTTTTTATACCTGAATGGGTCATGTTGGCATTATTCTTGCTTGTATTTCTGCTATATGGCTA
CTGCCTGAAACGAGCATGGCGGGTCGCCCGTTTTATCAAGCGAGTCAAACGCCGTATGCGGCATTCTGAT
GAGCAAAAGCAGTCATCCTGACCAAATAACTTTGGGGAAGTAATGAAATCAGAGAACTTGTCTACTGGGA
ATGCGTTGATTGATAACGAACTGGATATTCGTGGTTTATTTTGCCACTTGTGGCGTGGGAAAGTGTGGCC
GGTAGCGATTGGCCTGCTTTTTGCCATTGTAGCATTAGGTTACTCCTATCTTGTTAAACAGGAGTGGAGT
GCGACAGCGATTACCGACAAACCAACGGTCAATATGCTGGGTGGATATTACTCGCAGCAGCAATTCCTGC
GTAACCTTGATGCCCGATCTTTTTCCACTCTTCAGCCTGAACAACCGCCTATCTCGGCTGATGCTTATGG
TGAACTCATCATGCAATTAGCGGCTTATGATACCCGCCGCGATTTCTGGTTGCAGACCAACTACTACAAG
CAACGGCTGGAAGGTGATGAAAAGGCTGACGCGGCCTTGCTGGATGAACTGGTCAATAATATTCAGTTTA
CGCCGCGTGATGATGGGAAAAAAACCAACGATTCCGTTAAGTTAGTGGCGGAAACCTCTGCGGATGCAAA
TACGTTACTCCGTCAGTATGTGGCTTTTGCCAGCCAGCGTGCTGCCAGCCATCTGAATGAAGAGATTAAA
GGGGCCTGGGCCGCCAGAACTATTTTCATGAAGTCGCAGATTAAACGTCAGGAAGCGGTAGCGAAAGCGA
TTTACGATCGTGAAATTCGCAGCGTCGAACTGGCACTGAAAATTGCACAACAACAAGGTATTAGCCGTAG
TCAGACGGATACACCAGTAGATGAAATCCCCGCATCGGAAATGTTCCTGCTTGGCAGGCCGATGCTCCAA
GCCCGACTGGAGACGTTACAGACCAGCGGCCCTCACTACGAACTGGATTACGATCAAAATCGTGCGATGT
TGGCAACGTTGAACGTTGGACCAACGCTCGAGCCTAATTTCCAGACGTATCGTTATTTGCGAACGCCGGA
AGAGCCGGTGAAGCGTGACAGCCCGCGCCGGGCATTTCTGATGGTGATGTGGGGTGCGATTGGTGCGCTC
ATCGGGGCGGGGATTGCCTTGGCCCGCCGTCCGCGCTAACCGGCTTGCTGATTTGTGTTTGATGCTTGGC
AAGCATTTGCATCTACCCTGATTAAAGAGATTCAATGTGAAAGTGTTGACTGTTTTCGGCACCCGGCCGG
AGGCCATTAAAATGGCACCGCTGGTCCATGCCTTGGCTCAGGATGGAGCCTTTGAATCGAGAATTTGCGT
AACAGCCCAGCATCGGGAGATGCTGGATCAGGTGCTGCGTTTGTTCGATATTACGCCGGATTACGATCTG
GATATTATGCGACCGGGACAGGGGCTCAGTGAGATATCTTGCCGGATTTTATCGGGGCTTGAACCCGTTA
TGGCGGAGTTCAAACCGGATTTGGTGTTGGTTCATGGCGATACCACTACGACGCTGGCAACCAGTCTGGC
GGCTTTTTACCAGCGTATTCCGGTCGGCCACGTAGAAGCGGGTTTGCGTACTGGTAATCTGTATTCTCCC
TGGCCGGAAGAAGCCAACCGTAAGCTGACCGGGCATCTGGCGATGTACCATTTTGCCCCGACGGAGAATT
CCCGCCAAAATTTGCTGCGTGAACACTTGTCCGATCGGCATATCTTTGTGACGGGCAATACGGTGATTGA
TGCGCTGTTTTGGGTGCGTGACCGTATCATCGGCGATGCTACGCTACGTCGCAGCCTCGACGAAAAATAT
GCTTTTTTGGACGACAGTAAAAAACTGATTCTGGTTACTGGGCATCGACGTGAGAGCTTTGGCGGCGGCT
TTGAGCGCATTTGTGGCGCGTTGGCCGATATTGCCCGCCGACACCCTGAAGTGCAGATTGTGTACCCAGT
CCACCTGAATCCTAACGTTAGCGAGCCGGTGAATCGTATCCTGAGCGGCATTGATAATGTGATGCTGATT
GCACCGCAGGACTATCTGCCTTTTGTGTATTTGATGAACCGTTCTTACATGATTTTGACCGACTCGGGTG
GAATTCAGGAAGAAGCACCGTCGCTAGGAATACCTGTTTTGGTGATGCGTGATGCGACGGAGCGACCGGA
AGCGGTGGAAGCGGGGACGGTCAAACTGGTCGGCACGGAAGTGGCGAGCATTGTCGATGCGGTATCTATG
CTGTTGACGGATGAAGAGGCGTATCAGGCAATGAGCCGCGCCCACAACCCCTATGGCGATGGCCAAGCCT
GTCAACGCATTGTTGATGCGTTAAAAAATCGCCAGGAGCGATTTTAAACGTCGCTTGCGACGATCCGAAG
GGTGTCGGGCAGGGATAGCCTGACATAAAAAATCGCCAGGAGCGATTTTAAACGTCGCCATGCGGCGGCA
GACATAAAAATTATGGTGACACTATGAGCTTTACTACCATTTCCGTAATCGGTTTAGGTTACATTGGCTT
ACCCACCGCTGCGGCGTTTGCGTCGCGTCAGAAAAAAGTTATCGGTGTCGATGTGAACAAACTGGCGGTT
GAGACCATTAATCGCGGTGAAATCCATATTGTCGAACCCGATTTGGATACCTTGGTCAAGGTCGCGGTGG
AAAATGGCTACCTTCAGGCGATGACAAAACCTGTGCCAGCCGATGCTTTCCTGATCGCCGTTCCTACGCC
TTTCAAAGGCGATCACGAACCTGATTTAACCTACGTTCAGGCTGCTGCTGCGTCCATCGCCCCTGTTCTG
AAGAAAGGCGATCTGGTGATCCTGGAATCAACGTCCCCCGTAGGGGCGACGGAGCAAATGGCCGAGTGGC
TTGCTGAGGCGCGCGCGGATTTGACGTTTCCGCAGCAGGTTGGGGAAACGGCGGATATCAATATTGCCTA
TTGCCCTGAACGCGTGCTACCTGGTCAGGTCGTGGTCGAGTTGATTAAAAACGATCGCGTTATTGGCGGT
ATGACTCCTGCGTGCTCTGCCCGCGCCAGTGAACTGTACAACATCTTCCTGGAAGGTGAGTGTGTGGTTA
CTAACTCCCGCACCGCCGAAATGTGTAAGTTGACTGAAAACAGCTTCCGCGACGTTAATATTGCTTTCGC
CAATGAGCTCTCGCTGATTTGTGCCGAACAAAACATTAACGTATGGGAACTTATCCGATTGGCAAATCGC
CATCCCCGCGTCAATATCCTGCAACCCGGTCCTGGCGTAGGCGGGCACTGTATCGCGGTCGACCCTTGGT
TTATCGTGGCGCAAAATCCGCAGCAGGCTCGACTGATTCACACCGCCAGGCTGGTGAACGATGGTAAGCC
GCTCTGGGTGGTGGATCAGGTCAAAGCGGCCGTGGCGGATTATCTGGTGCAAACGGATAAGCGCGCTAGC
GAGGTCACGGTGGCCTGCTTTGGATTAGCGTTCAAGCCTGATATCGACGATTTGCGTGAAAGCCCTGCGG
TGGGGATTACGTCGATGATTGCACAATGGAATTCCGGCGTGACGCTAGTCGTCGAACCGAATGTCAAACA
CCTGCCGTCCGCGCTGGCTGGGCAGGTAAAACTGGTCGATACCCTCAGCGCATTAAAAGAAGCTGATGTG
CTAGTGATGCTGGTCGATCATCGTCAGTTTAAAGCGATTAACCCAGAAGATGTGAAACAACCGTGGGTCA
TTGATACCAAAGGAGTATGGCGTTGAAACGTATTTTAATTACCGGTGGAGCTGGGTTTATTGGTTCAGCG
TTGGTCAGATACATTCTGACTGAAACGCAGGATAGCGTTGTTGTTGTCGATAAACTGACTTATGCGGGGA
ACCTGTCTTCGCTGGCACCGGTTGCTGAGAGTGAACGTTTTGCGTTCGAGCGGGTGGATATCTGCGATCG
CGCTGAATTGGATCGCGTCTTTGCGGCTTACCAACCTGCACTGGTGATGCATTTGGCGGCGGAAAGCCAC
GTTGACCGCTCTATCGATGGCCCGGCGGCGTTTATCGAAACCAATATTGTCGGCACCTATACCATGCTGG
AAGCGGCACGCCACTACTGGCAGAACCTGGCAGATGCGGACAAGGGGGTGTTTCGTTTTCACCATATTTC
TACCGATGAAGTGTTTGGCGATCTGCATGGGACGGACGATCTGTTTACCGAAACCACGTCTTATGCGCCG
AGCAGCCCCTATTCAGCATCGAAAGCGTCTAGCGACCACCTTGTTCGTGCCTGGCTGCGTACCTACGGGT
TCCCGACGGTTATCACCAACTGCTCGAATAACTACGGCCCTTACCATTTCCCAGAGAAGCTGATCCCGCT
GGTCATCCTGAATGCAGTCGCGGGCAAACCGTTACCGGTTTACGGTGACGGCGCGCAAATTCGTGACTGG
CTGTTTGTCGAAGACCACGCTCGCGCACTGTACAAAGTCGTGACGGAAGGCGAAATCGGCGAGACGTACA
ACATCGGTGGTCATAACGAACGTAAAAACATTGAAGTGGTGCAGACTATTTGTGAACTGCTGGAAGAGCT
GGCACCGAATAAGCCTGCTGGCGTAGCGCATTATCGCGATCTCATCACCTACGTGAAAGACCGCCCAGGC
CACGATATGCGTTATGCCATTGATGCCGGAAAAATTGAACGTGAACTGGGCTGGCGTCCAGAAGAAACGT
TTGAGACGGGCATGAAAAAAACCGTCAGTTGGTATCTGAATAACGAAAAATGGTGGCGCAGCGTGCAGGA
CGGTTCTTATACCGGTGAGCGTTTAGGACTGAACGACTAAACTGCGTGCTATATGGCGGAAAAGAAAGGG
GCGAAATAATGACCTGTCCGATATCAGCAGGAAAGGGAGAGATTTGCGCCACGATTGAGCCGCTGGTCTG
GGAGAGCGAATTCTTCCAGATTGACAGCGGTAAGCTGAATTTTTCGCCTGCTGCGCCCGCGTTAACGAGT
GATGTGCTGAGTGCATTTACGCTGACGCAGGCCAAAATCGCAGCAGACAACCTGGTGTTGGCGGATGCGC
TGGCCGATCTCGGTTTTCGCTTGGTGGAAGGTGAGGCCGATCTCAGTCTGTCGCTGCACTCCGCTATCGC
TGTTACGTCGTTACCGCGCTGGCGTGAAGCCACGCCTGACGATATCCCTGTGTTGAGGGATGCCGCATCA
CGCGTTTTTGCGCTGAGCCGCTTTCGTTCCCCGTGGTATCAACCGGAGGATAGTGGGCGCTTCTACGCGC
AGTGGATTGAGAATGCCGTGCACGGGACGTTCGACCACTGCTGTTTGCTGGTGGAAGATGCTGCGGGCCA
TCCACAAGGGTGGGTCACGCTGCGCAGGGTTGATGACACGGAGGCTCGTATCGGGTTACTCGGTGTTTGG
CCCGGCGTTACGGTACGTGGCATGGGTTCACAACTGATGGCACTGGCGGAAACGTGGTGCCGACAGCAAG
GGTTGATACGCCTTCGGGTCGCGACGCAGATTGGCAACGTGGCGGCTCTTCGTCTTTATCTTCGCCGTGG
TGCCACTATTGAGAGCACGGCGTATTGGTTATACAGGTGATCACATGATTCCATTTAATGCGCCACCGGT
TGTCGGTACGGAACTGGACTATATGCAGGCCGCCATGAGCAGCGGCAAATTGTGCGGCGATGGCGGGTTT
ACCCGCCGTTGTCAGCAGTGGCTGGAACATTATTCCGGTAGTAAAAAAGTCCTGCTCACGCCGTCTTGTA
CCGCGTCGCTGGAAATGGCCGCTATCCTGCTGGACGTGAAGCCCGGCGATGAAGTGATCATGCCGAGCTA
TACCTTCGTTTCTACCGCCAATGCCTTTGTATTGCGCGGGGCGAAAATCGTGTTTGTCGATATCCGTCCA
GATACGATGAACATTGACGAAACGAAGATCGAAGCGGCAATTACAGAAAAAACGCGCATTATCGTGCCAG
TTCACTACGCGGGCGTCGCCTGCGAGATGGACGCGATTATGGCACTGGCGAAAAAATACGATTTATATGT
CGTGGAAGATGCGGCACAGGGCGTGATGTCCAGCTACAAAGGCCGCGTTCTGGGCTCCATCGGCCACATC
GGCTGCTTCAGTTTTCACGAAACCAAGAACTACACCTCGGGCGGAGAAGGCGGGGCCACGCTGATTAATG
ACGCCAGGCTGGTGGAGCGAGCGGAAATCGTCCGTGAAAAAGGCACCAACCGTAGCCAGTTCTTCCGTGG
GCAGGTGGACAAATATACCTGGCGCGACATCGGCTCAAGCTATCTGATGGCGGATATTCAGGCCGCCTAT
CTCTGGGCACAGTTGGAAGCAGCGCGACCGATTAATGAGCGTCGCCTGAAACTGTGGCAGAACTACTACG
GCGCATTTAAATCGCTGGCCGACGCTGGGCGACTTACCCTACCGACCGTGCCTGCCAATGGGATCCACAA
CGCGCACATGTTTTATATCAAACTACGCGATCAGGACGACCGCAGTGCGTTTATCAATTATATGAAAGAA
GCCGAAATCATGACGGTCTTTCATTATATCCCGCTACATAGTTGCCCGGCCGGCCTGAACTTCGGTCGTT
TCTCCGGTGACGATCGCTACACCACGCAGGAAAGCGAGCGGCTGGTACGTTTACCACTGTTCTACAACCT
GTCGGACGTCAATCAGCGTACCGTCATTAATACCATTCTGAGCTTCTTCTCCTGATATGTCGTTGGCGAA
AGCATCGATATGGACGGCAGGCTCCACGCTGATAAAAATCGGCGCGGGGCTGGTTGTCGTCAAACTGCTG
GCGGTCACGTTTGGCCCCAGCGGTGTGGGGATGGCAGGAAATTTCCGCCAGTTGATTACGGTATTGGGCG
TGCTAGCCGGTGCGGGGATTTTCAACGGCGTCACTAAATACGTTGCGGAGTATCAGCAACAGCCGGACCA
ATTGAGACCGCTGCTCGGCACGTCTATCACGCTGGTGCTGGGATTTTCCACTTTTCTGGCAATACTCTTC
CTGGCGGCCGCAACGCCTATCGCTAAGCTACTGTTTGGGCATGACGATTATCGTGATGTGGTGCGTGCGC
TGGCATTTATCCAGATGGGTATCGCCTATGCCAACCTGTTTCTGGCGATCCTCAAAGGCTATCGAGATGC
GATAGGCAACGCGCTGGCTGTTATCGGCGGCAGTCTGATCGGGTTGGCGGCTTTTTGGATCTGCCTGCGG
CTGGGCGGCTATGTTGGCGCATTGGCAGGGCTGGCTCTGGTGCCTGCGCTGTTGGTTATTCCTGCGGGAA
TAATGCTATTGCGGCGTACACCGCTGTCGTTAGCGTCGTTAAAACCCGCGTGGGATCGCGCCATCGCCGG
GCAATTGGGCAAATTTACGCTGATGGCGTTGATGACGGCGGTGACGCTGCCCGTCGCGTACATCATGATG
CGTAACCTGCTGGCGGCGCATTACAGTTGGGATGAAGTGGGCATTTGGCAGGGCGTTAGCAGTATTTCCG
ATGCTTACCTGCAATTTATTACCGCCTCCTTTACCGTTTATTTATTGCCGACGCTCTCACGTCTGACGGA
TAAGACCGCGCTGGCGCAGGAAATTGTGCGCTCTCTGAAGTGTGTATTACCCGTCGTAGCGGGCGTCAGC
TTTTGCGTGTGGCTGCTGCGAGATTTTGCCATCTGGCTGCTGTTCTCCAGCCAGTTTACTGCAATGAGAG
ATCTCTTTGTTTGGCAGTTGGTCGGGGATGTGATGAAAGTGGGCGCTTACGTCTTTGGCTATTTGGTCAT
CGCAAAAGCGGCGCTGCGCTTTTATCTGCTCACGGAAGTGAGCCAGTTTCTTCTGTTAACCGGTTTTTCT
CACTGGTTAATTCCGCTTTATGGCGCACAAGGCGCAGCGCAGGCCTATATGGCAACCTACTTGGTCTATT
TTTTGCTTTGTTGTTGCGTATTCATTATTTACCGTAGGCGAGCATGACGACACTGATTCATGTATTGGGA
TCTGATATCCCGCATCATAACCAGACCGTTTTACGTTTTTTTAACGACGTACTGGCGACGGAACTCCCCG
AACAGCAGATTCGGCATTTTATCGTCGCGTCCCACGACGGCATTTCGCCAGCCGATTTTCCTGCATTGCG
TATCGAAACCTGCGTGGATAAAAAAACGCTGGCTGAGGCGGTTATCGCCAGAGCAAAATCGAACCGCAAG
ATGCGCTTTTTCCTGCATGGGCAGTTTAACCCCACGCTGTGGCTGGCGTTGCTGAGTGGGAAAATCAAAC
CTGAGCAGGTTTACTGGCATGTTTGGGGCGCGGATTTGTATGAAGAAGCAAGCGGCCTGAAATACCGCCT
GTTTTACCTGCTGCGGCGTATGGCGCAGAAGCGCGTCGGGCACGTGTTTGCCACGCGTGGCGATCTGGCG
TGGTATCAGCCGCGAGCTCCTCGCGTGCCGACGTCACTGTTGTACTTCCCAACGCGGATGAATCCGTCTC
TAACGGGTATGCAGGTGGATAAGCCGCTGGCTGGGCCGATGACGATTCTGGTCGGCAACTCTGGCGATCG
CACGAATCGTCATCAGGAAGCGTTGCAGGCGATTCACAAACAGTTTGGGAGCAATGTGCGGGTTATTGTG
CCAATGGGCTACCCTGCCAATAACGCATCCTACATCGCACAGGTGGAAAAGGACGGTTTGGCGCTGTTCG
GCGTGAAAAATTTCCAACTGCTGAAAGACCAACTGGCGTTTGATGATTACCTCAACATGCTGCGTACCTG
TGATTTGGGCTATTTTATTTTCGATCGCCAGCAGGGGATCGGGACGCTATGTCTGCTGATTCAGTTTGGC
GTGCCGTTCGTGATTAGTCGGCAAAATCCGTTCTGGCAGGATTTGACGGAACAAGGTCTACCCGTGCTGT
TTTACGGTGACCAACTGGATGAAGCGTTGGTGCGTGAGGCTCAGCGACAACTGGCATCGGTAGATAAACA
CCAGATCGCGTTCTTCAATCCCAATTATCTGCAAGGCTGGCGGGATGCGCTGGCGTTGGCGGTGGGAGAA
CCGATATGACGCTGGGGCAATTTGGTGGGCTATTTGCTGTCTACTTGGTTTCAGTCATCTTTATCCTTAG
CCTGACCTGGATGGAGTTTAGGCGAGTGCGTTTTAATTTTAACGTACTGTTTTCTCTGCTCTATTTATTG
ACGTTCTATTTTGGTTTTCCGTTTACCTGTGTACTGGCGTTCCGGTTTGGCGTTGACGTCGTCCCCGTGC
AGTACCTGCTTCAGGCGATGCTGTCCGCAACGGCATTCTATGCGATCTATTACGTCAGCTATAAAACGCG
ATTACGCCAGAAAACCGCCGCGCCGCGTGCGCCACTTCTGACGGTGAATCGGGTTGAAGCCAACTTGACC
TGGCTGCTGCTGGCGTTGATCGCGGTAGTGACCGTCGGTATTTTCTTTCTCAACAACGGTTTCCTACTGT
TTAAGCTGCGTACTTACAGCCAGATATTTTCCAGCGATGTGTCTGGCGTGGCGTTGAAACGCTTTTTCTA
CTTCTTCATTCCGGCAATGCTGGTGGTCTATTTTCTGCGTCAGACGCAGCGTGCGTGGCTAGTGTTCCTC
ATTGGAACAGTTGCCTTCGGGATGCTGACGTATGTGATTGTCGGCGGCACGCGCGCGAATGTGATCATCG
CCTTCGCTCTGTTTCTGTTTATTGGAATCGTGCGCGGCTGGATTACGCTCTGGATGCTAGTCGCGGCTGG
CGTGTTTGGGATTGTCGGGATGTTCTGGCTAGCGCTGAAGCGCTATGGGCTGGATGTCAGCGGCGATTAC
GCCTTTTATACTTTCCTCTATTTAACTCGTGACACCTTCTCGCCTTGGGAAAATCTGGCGCTACTGTGGC
AGAACTATGACAAAATTGAATTTCAGGGACTGGCCCCCATCGCCCGTGATTTCTACGTCTTTATTCCCTC
CTGGCTATGGCCCGATCGTCCGAATCTGGTGTTAAACAGCGCCAACTATTTCACCTGGGAGGTGCTGAAT
AACCACTCTGGGCTGGCGATATCCCCCACGCTGTTGGGTTCGCTGGTGGTGATGGGCGGCGTGCTGTTTA
TCCCGCTGGGGGCGGTTGCGGTAGGGCTGGTTATCAAGTGGTTTGACTGGGTGTATGAGCTAGGGAAGAA
CGATAGCAATCGCTACAAGGCGGCTATTTTACAGGCGTTCTGCTTCGGTGCCGTATTCAATATCATTGTG
CTGGCACGTGAAGGCGTCGATGCCTTCGTTTCACGCGTGGTGTTTTTCTGTCTGGTATTTGGGCTGTGCT
TGCTTGTAGCGAAGTTGCTTTACTGGCTGCTGGAAAGTGCCGGGCTCATCCGACAGCGTCTGGTGCGCAT
GCGTGCCACGCCGCTAGCATCCACACCCAGCACTGTACGGGATCCTGTAATAAAGGAGCAGATATGACCG
CGTTGAAAACCCCAGAGACCATTCCTTTGTATGCTATCCGTGGTTTGTCCATTCACGGTTTTCGCAATAA
GGCGCAGTTTATTGATTACCTGTTTGCAGGGGTGCGGGTTGAAACGGGGACGCTTGTCGCGATTAACGCC
GAGAAAGTGCTCACGGCGGAAAAAGATGTGGCGCTGCGAACGCTGCTCGATCGCGCAGAATATAAGTATG
CGGACGGTATTAGCATTGTGCGTTCAATACGGCGCAAATATCCACAGGCTGACGTCACACGGATTGCGGG
TGCAGACCTGTGGGAAGCGCTGATGGAGCGGGCGGGCAAGCAGGGAACGCCGGTTTTTCTGGTGGGCGGC
AAACCTGATGTGCTGGCACAAACGGAAGTGAAACTGCGGGCGCAGTGGAACGTGAATATTGTCGGCAGTC
AGGACGGCTATTTTACGCCAGAGCAGCGCGATGCCCTGTTCGAACGTATCCGCGCCAGCGGTGCGCAAAT
TGTTACTGTCGCGATGGGATCGCCACGGCAGGAAATCCTGATGCGCGACTGTCGTCACCACTATCCTGAT
GCGCTATATATGGGCGTCGGTGGAACATATGATGTCTTTACCGGGCATGTGAAACGCGCCCCGCTCGTGT
GGCAAAACCTAGGGCTGGAATGGCTGTATCGCTTGCTGTCCCAGCCGAGCCGTATTTTTCGGCAGTTTAA
GCTGTTGAAATATGTCGCCTATCACTACAGTGGTCGCCTGTAAATTCATTGAATTGGCGCGTTAAACGCG
CCAACCTTTCCTCACCGCCTTTCTCTACAGTAGATAACCCTAATTTTTCATTCCTATTCGACTTCAATTG
TCTGTTTGCCAAACAATCCGAAAGACAGAATTCTATCTTTGACGTATTCGTCGTCTCTGATGTGTTATTC
ATGCGCGCATTACGGTATTTTCATGGCCGCCAATTTGAGGCGAGGATCATTTTTTCTAATAAACAGATCG
CATTTCTGAAATAAGAACAATAACCGGCAGCAGTCGGGATAAGCACAACATAAAGACAGAGGATATATGG
CAGAAGATGTAAAGCAGGAAAAACTCCATCGAGGGTTGGAAGCCCGACATATTGAGCTGATTGCGCTGGG
TGGCACAATCGGTGTCGGGCTATTTATGGGCGCAGCCAGTGCGCTGAAGTGGGCGGGGCCATCAGTCTTG
TTGGCCTATATTGTTGCCGGGATTTTCGTTTTCTTCATCATGCGCTCAATGGGCGAGATGCTCTATCTGG
AGCCGGTAGCAGGATCGTTTGCCGTCTACGCACATAAATATATGCACCCCTTCTTCGGTTATCTCACCGC
GTGGGGCTATTGGTTTATGTGGATGGCGGTCGGGATTTCGGAAATCACCGCTATTGGCGTATATGTTCAG
TATTGGTTCCCCGACTTGCCACAGTGGATACCGGCCATCGCTGCGGTAGCACTCGTCGCGGGCGCAAACC
TTGCTGCCGTAAGGTTGTATGGCGAAATCGAATTCTGGTTCGCGATGATTAAAATCACCACCATCGTCGT
GATGATATTAGTCGGCGTCGGTATTATCTTCTTCGGATTCGGTAACCACGGTCAGGCGACCGGATTCAGT
AACCTGACCGAACACGGCGGCTTCCTCGCGGGAGGCTGGAAAGGTCTGCTGTTTGCACTCTGTCTGGTGG
TGGCGTCCTATCAGGGGGTTGAGCTGGTAGGTATTACGGCAGGAGAGGCGAAAAATCCGCAGGTGACGCT
GAAGCGTGCTATCAATAACATTTTGTGGCGCATCCTGATTTTCTATGTGGGCGCGATCTTCGTTATCGTC
ACGATTTTTCCTTGGAATGAAATTGGTACGTCCGGCAGCCCGTTTGTGCTGACGTTTGCCAAAATCGGTA
TTGTGGCAGCGGCAGGCATCATCAACTTTGTGGTACTGACGGCTGCGCTGTCCGGCTGTAACAGCGGTAT
GTATAGCTGTGGTCGGATGCTGTATTCGCTGGCTAACAACCGCCAACTTCCTGCCTGGCTAGGTAAAGTG
ACGGCCAGCGGTGTGCCGGCGGCAGGCGTCATGGTTTCTATTCTTTGTCTGGTGGCTGGGTCACTCTTGA
ATTACGTCATCCCTAACCCGGAAAAAGTATTTGTTTATGTGTATAGCGCCAGCGTGCTGCCGGGTATGGT
GCCGTGGTTTGTGGTGTTGATCAGCCAACTGCGTTTTCGTGAGCAGCATCGTGCTGCGCTGGTCGCACAT
CCGTTTAAATCGATACTGTTCCCGTGGGTAAACTACCTGACGATGGCATTTTTGCTGTGTGTGCTGGTGG
GAATGTATATAAATATAGACACACGGATGTCTTTATTGGTTGGTATCGCCTTTTTAGCTGTAGTCAGCCT
GTGCTATTTCGTGCTGGGATTGGGCAAAAAAACGTCGTTGGCAGGGGGTAAATAGTCGTGTTTGGGGGCG
GGAAGCGCGGATCTGTACGTTATTTAGCTTGAAATGAACAAAGCATAAGCAAACGCATCATTTCGATAAA
AAAGCACTAGACAGTCAGTCGCTAAGTCCGTAATATCCCGTCCCGCAACGGCGCTAAGCGCCCGTAGCTC
AGCTGGATAGAGCGCTGCCCTCCGGAGGCAGAGGTCTCAGGTTCGAATCCTGTCGGGCGCACCATTATAT
TGTGTAAACGAGTATGTTGTGTGCAAGAGCTGCGGTGGTACACTTACCTTCGTAAAGAAAGTATCCCGTA
AAAAGGAAGTGCCGCGTAATAAGATGTAAAATGTGGTGATGGTGGCTATAGCTCAGTTGGTAGAGCCCTG
GATTGTGATTCCAGTTGTCGTGGGTTCGAGTCCCATTAGCCACCCCAGATTTAGCAGTAAATTAGCGATT
TTTCGTTAATAAAAAAGTTTGTGAGTTATGCGAAGGTGGCGGAATTGGTAGACGCGCTAGCTTCAGGTGT
TAGTGTTCTTACGGACGTGAGGGTT
>7 length=41591 depth=1.08x
ACCCGCGTGATTTCATTATAAAGAGAACACCAAAAGGGCACCTACCGAATTTACTCTCTCTAAACGGTAC
TCGCATTATTGCTGCTCTTCTTGTGTATCTCTTTCACACATCGAGCGGAAATATGTTAAATCTGTTCTCA
GATGACGCTATCGGCACAACCTACTCTTTTATCCTCAGTAAGGCTGGGTGGGTAAGTGTATCGTTCTTTT
TTATCCTGAGCGGTTTTGTCATGAACTGGTCATCGCCATCGGTTAGCAGTCCGCTTCAATTCTATAAGAA
ACGATTCGCGAAGGTATACCCTGTAAATATATTTATTATTATACTCCTTATTTTTACTGGAATAATAAGC
ATTGGGCGTGTTGATGTCTGGTTACCCAATTTATTATTGATACAGACATGGATACCGCAAGGCGATATTT
ATATTGGCGGAAATGTCCCCAGTTGGTTCCTATCTGTTATTGTTTTTCTTTATATTATTTACCCATTCTT
ACTCAAAATCGTCAAAAAGATACCGACCGAATCTTTATGGACGTCCGTAATATTATGCTATATCGCCTTA
ATCGCGGTTAATGGTGCAATCTATACGTTATTACCCACCGTTCCGGTGATTGAAGGTTGGCCTCACGTCG
TTGGTGAAATTCAATGGTGGCTTTCCTATACCTTCCCGCCAACACGTATTTTTGAATTCGTCATCGGTAT
GTTGCTGTCGCGTATTATCCTGGAGGGAAAGTGGATACCCGTATCTGTAACCACAAGCATGGTACTGACC
GCATTAACATATTGCATCGACCTTTTCATGCCGTTCCTGCTTAGCCTCAATTTGGTGACTCTCATTCCGC
TGACATTACTGATAGGCTCACTCGCGGTGAGTGATCTACAAGGAAAGCGTTCATTTTTACATGCGAAACC
AATGCAATGGTTAGGCAGCATTTCTTTCTGTTTTTACCTGATTCATTTCTTAGTTCTGCGCTTGCTAAAT
GAATGGACTGATGGCAATCGATACGATGTGGTAGACGCTGCGCAACTGATCATAGCCGCTGGGGCGGTTA
GCCTGATCGCTGGCTGGTTGCTTTATCAATTCATTGAACAACCTGTCGGCAAGCTGCTTACTAACAAAAT
GAGGAAAAACATTAGCAGTCCAGAGCAAGAAACTCGCCCAATATCCTGATAAAAAAGCCAACTATTGATT
GTGAGTACAGACTAATAATAGAACGCAATCGGCCCAGAATGATCTCCGGGCCGATTCTTTACGCGTTACT
TTTTAGACGTTATTTCAGCGTCGCTTTCACTACCGCTGACAACGGCGTTGTTGAACGGCCAATCAGTTGG
CTCAACTGTTTAGCGCCATCAAACAGACCGCCTTTGGATGCCCCGACGTCTGAATCGGCAATAATCTGCG
CGAAAACATCAGGTAGACCAGCAGAAACCAGCGCAGCGGTGAACTCCGCTTCAGACAGGTTTTGATAACC
GATAGATTTACCAGACTGCTTGCTAATCTCCGCAGCCAGCTCCGCCAACGTATAGGGCTCATCACCAGCC
AGTTCATAAACTTTGCCAGCCTGTCCTTCCTGCGTCAGTACCGCGACAGCGGCGGCAGCGAAATCTTCAC
GGGTTGCAGATGTAATTTTGCCTTCGCCCGCACTACCGATAAATACGCCGTGCTCCAACGCCGCAGGGAT
GCTGGCCGCATAGTTCTCGGTATACCAGCCGTTGCGCAGCAGGACATGCGGTAAACCAGAGTCTTTCAGC
AACGCTTCGGTTTGACGGTGCTCTTCCGCCAGCGCTAACGGTGATTTATCCGCGTGCAGCAAGCTGGTGT
AGGCCAGTAATTTCACCCCGGCCTTCGCTGCGGCTTCGATCACATTGCGGTGTTGTGCCGCACGTTGCCC
AACTTCGCTGGAGGAAATCAGCAGCACGTTATCCACACCTTGCAGAGCGGAAACCAGTGCCTCTGGCTGA
TTGTAATCTGCGGCTTTCACCTGCACGCCAAGCGCCGACAGATCGGCAACTTTATTGACATCACGCACCA
GCGCGACGATGTCGCCCGCCGGAACTTTTTCTAACAGTTGTGCTATGACTAAACGGCCCAGTTGGCCAGA
TGCACCCGTAATCGCAATCATCTCAAGCTCCTTTTATTAACCGTCTTTTATTAACAGACACTGGCTGGCA
TAATATCGGCAAAACTAACTTTAAGTAAGTACATACATAAAGGTAAGTATAGTGAGTCAACACCCAACAC
CGATAGATTTATTGCCCCCACTTCTGCCAACCGGCAACGTCTTAGCCGAGAAATGCCCGTCTCGCCAGAT
ACTTAACCACGTAACCAGCCGCTGGGGTGTACTGATCCTTATTGCATTACTTGATGATACACATCGCTTT
AGTCAACTGCGTCGACGGATTGGCGGCGTGAGCGAACGCATGCTGGCGCAGACCCTGCAATGGCTGGAAA
GTGATGGTTTTGTCCTGCGAACAGCCTATCCGGTTGTCCCGCCACATGTGGAATACAGCCTGACGCCATT
AGGCAAAGAGGTTGGCAAGCGGGTGAAAGAGTTGGCGGCGTGGATTGAAGGGAATCTGGCTGACATTCTG
GCAGCGCAACAATCAGGTGAAAAACAGTCAGATGAACAACTGCCAGCTAAACAGCGCACCTCCTGAGCCA
AGATTCTTGCTCAGGAAGCGCCGAGTTTGAGGAACAGGCGGTGATATCAGAGAGAAGCGCTTTCCCACTC
TCGCCATCAACCGCCATAAAACGACAATGTGTCTTCAGTCGGTCGCAACTGATACGTTGTCGATACCAAT
AATTGTTCCGTGCTCATTATGCCAAACACGCTGGATCTTATTACGATGCAATTCCTGAACGACCCCATAC
GGTAAAGAAAAACTCCTGGCAACGTGTTTGATATCTAGTACATCAGCACGCGTTCTTTGTTCCTTTCTGG
AACGATAGCGATAGTGTTCCAGTTTTCCCCAGGCAACTAAGAGCGACGCGGTTACCAGGAATATGCATAA
ATGTATCGATATAACCCAACATTCTGAGGTAAAGAAAGCCCCTTCTGGAGCATAGTTATTCCAAAAAGTG
TCGATAAACACCTCAAAAAACAACCAAATAAAGATTCCCCATCCACATAGCGTCAGGAAATAATCGATAA
AGCGTGGCCACCAACGTCTTTCAGACACGATTAAAGGTGAATGCATAATTTATCCTCTTTCAATACCACG
GTCGGGACTTTCCCAACGCGCTCGTTTTTTACGCGAACGCAGCATGACCTTGGGAAAACTGACCAGACTG
GTGCACAGGCTCAACGTCCAATACACCATCGGATACCAGACCACCCAGAACAAATATTTACCAATGTCCC
TCTCATAGCGTCGTTCGATCAACATACTGACTACAAATTGGATTAAGCAAACAACCCCTATCATCATGCC
GGTAAATGCGGGAGGAAAGAGCGTTTCCACCCGGATGCCCTCGGGCAGTTCTATTAAAAAGCCTAACAAA
TACAATAAGACACTCATGGCATAGGTGAAGGCCCATAATATTGAAATAGAATATTCGAGGAACAACGGCC
ACATTCGGCGATAGCGCCATGACCATAAGTGGCGGAAGTTTTTTAAAAAGACTTCAGCGCCGCCCTGCGC
CCAGCGCAGTCGCTGCTTCCATAAACCAGATAGCTTTTCCGGCATCAGAATCCAACACAGGGCTCGTGGC
TCAAAAAATATCGACCAATGCCGCAATTGAAGCTTCCAACTGATATCAATATCTTCCGTGATCATATCGG
TGCTCCAGTAGCCAACCTCTGCTAGCGCACTGCGACGAAAAGCGGCGACGACGCCAGAAACCGTAAAAAC
TTTGCCATAAACGCGCTGCGTGCGTTTGATCAAACCAATAATTGAGGAGAATTCACCAACCTGAATGCGA
CCAACCAGCGTCGAGCGCGTCCTTATCCTTGGGTTCCCCGTTACTGCGCCAACCCGTGGATTATTGATTA
ATGGGTTAACCAAATAGGCCACAGCATTGGGATCGAGAAGCGCATCTCCATCAATGCACACCAGCAGATC
GCTCTGGGCCGCTGCACACGCGGTTTGAAGCGCCAACGCTTTACCCTGATTATGCGCAAGATGAATGACG
CGCAGTTTGTCATAGTCGTCCGCCAACCGATCGAGCACCTCTCCCGTATCATCATTGGAGCCGTCATTCA
CCGCAATCACTTCGATATGGGTATAATGTTGTGCTAATGCCGCCTCAATGGTTTCACACACGTTAGGCCC
TTCGTTATAACAAGGGATCAAGATAGACACTAACGGGCGTCCGGCTGGCTCATCAGGTATGACCCCCTCC
CCCCAGCGCCAATGGCGTTCATGGTGAAACCAGAAATACAGCCCACCCGTTATCCATATCCCTGACATAA
ATAAAGGCCAGAAAAAGGTAAAGTTTAGGATGACGTCCCCTGTAAAAGAGAACATGACGCCAAAAGGGAT
GCCAAGCATCAGGCATAAGATGAAGAAAGCTAAAATTCTCTCTATCATGGCAGTGGGTACCACTCTGATG
AAATCATGGGACGGATGCTCTCTAATTCAGGCGAATTATTAAGAAAATCATCCGGATAATAACCGTAATT
TTGCGCACCATTCAGTTGCAACACGGTCATCCATTTAACCAATTGCGCGGTGTCTAACCACGGTTCTCCT
GGGACACGCCAATCCCTTGCCTGAAGTTCAAATACTGTTTTATTCAGCGCGCCGGGGCGGCGAGCCACTT
CCTGTACCAGTTTTTGCAGCCACGCATCGCTGTCCCTAGACGCGACGTTTTCCATCAATGGCATTGCCAT
GGGGGCAACCCAGTCATAAGCGGCAAGGAAGTCATCCAGATTTTGGGAGAACCATGCTTCACTCTCTGGC
TCAATAGCAGGGAGCGCGAAAATGTTGCGCGCGGTTTGGACTTGCGGGCCGCGGATCTCATGCACACGAG
CGGCCAGGTCGAGCGTAAAATCCGTTAACGCTTTACTTTTAAACCGCGTCCAGCGTGCCGTAAGCTGGGG
GTTGCGACGAATGTCATCAATCGTGCCGGGGAATCCAGCCTCTTGATATGCCTGTATGGCTTGATGGCTT
GCGTCTTCATCGTCTGCAAGCACCGCATCATCATGAAATAAGATGCCACTAAACGTGGCGTAGGAGGAAA
GATCCTCATAAATATCAGTAATTCGCTTTCTGGCCTCCGCATCCCATAGCGATAAACGCCGATATTGGCT
GTGGTTGATACTACGTTGCCCGCTCTCACTGTCGATCCGCTCAACGCGCTGCAACATCTCATCATCCATA
TCAAAAGCCAGCACCGGCATCCAGGCGTAAACACGAACAAGCGCCCGCGAGGCTAGTTGCCAGGCCACAT
GATTGAATAAGTCTTCTCGAACGGGCATCCAGCGATTAGGGAAATAGAGTGACTGTACATTGCCATCCCC
CTTCGGATCGGAGAAAGCCTGAAGATAGACGGTATTAATACGCAAGTCGGCAATGCGTTGAATTAAGGCA
TCCACATTACGAGACTGCTGCACTTTATCGGTGTCATAAACATAATCCAGATCGATATGTGCAACCCGTA
TAACCTCAGGTTCTCGGGCATAGCTAACCAACAGCGCGAACCGTTGTACATCAGGATTATTGTTAATCAG
TATGCGGGGAACGTTATACGGCGAGTCAACCGACGCGGGCCCACTTCCAAGCGTTAGCGCTAGCTGATAG
CCACGCTGCTTAACAATGTTTAGCGCGTCCCCCCCCACCGCACCATAGGGCCAAACCCAAACTCGAGGTT
TTTTCCCCGTAGCATCAGCGATTCGTTGAGTAATAAGGTCAGTATCATGCGCAAAACGTTGACGGTACTC
ATCTCGCGTTTCGTATCGTTTACCTTCTGGAAAATAGCGGCGAACGGCAGCGGCCGGTTCCATATTTCCC
TGCGGGTTTGCCTGAATCCCTTTATGTAAGTCATAAGTATGAGCCCCAATTTCTACCAGGCCAGATTGCG
CCATTTCACCGACTTGCTGCCAGGTAAGAAAATGGTTGCGAGGTATTTGAACACCACTAAAATCCACCGG
CTGATCTTCAGGTGTGTCCAGCCAGCGTCCTACGGGCGCCAGTACCGCCGGCCAACCATAGGCTTTCAGT
AGAGGGTAAACACGATAATAAAAACTGCTGTAACCATCATCAAATGTCAGTAATACCGCCCTGTCCGGTA
GCGGTTTTCCCCCTGAGCCAGCAGCCAGAATGTCATCAACGGATACTGGGTGGTAACCATTCTCCCTTAA
CCAGGCAAAGTGTTCATTAAGTGCATTAGTTCGTACCGCCATGAAACGCTGATCGGCACCGTCATCTGCA
ACATCATGATAGGCAATAACGATATATTGATTGGCCTTCAAGGCCTGCTCTTTGACCAAGGTAGGGCGCT
CTGCTGGCGAGCTATATTTCACGTCGACGGAATGTGTACAGGCGGTGATCATTAACACCCCCAACGTCAT
CACAAAGTTTCGTAGTCGTATGAATGACATCACCTTTCTCCTTAAAACCGATAATTCAAATCAAAAGACA
GCGATACGTTCTGTTCCCGCTTACCGTCGTAAGGCCGCTTATCCCACTGAGCACTCACCCCCATATCCAG
TACGTCATTCCACCGTACTCTTTGCCCATATCCGAGCGTGGTGATAGCCCCTGCGGATTCACCTTTTTGC
CAGTAACGCCCCGCGCCAGCCTTCACTTCTTGATGCCACTCCGTCTGGTAATGTCGGTAAAGCAAGTGAT
CGAGGGTAAAGGCGGGTAGCACGGCCACATAACTCTGCGGGTTGTAATAAGAAACAGCCTGCTTGCTGTT
TGCTCCCCAATTGATCGTCGGGGTGAAATCCAGGATTAAAAACGATGATGAAAAGAGGCGCTCTTGCCCG
CTCAGCGCATACTCCTGACGTCTGTTACCATCAGAAAACCACCCGTTCGACAGGTCTGCTTGCCATGAGC
GTCGTTCGCTTTGCCGCCAGCGTACATATCCCCCGCCGCCATTCGCCGTTACGTCATTTTTAAGTGCGCG
TAGCGGCGTGCTGCGCATTAGCCGTTCAGCATTCAGGCCGACACGCCAAAAGTCATTAATGTCATGTCGA
TAAGAGAGACTCGCGCCGATATCAGAGCCAAATCCGAAATTTCGGTGTGAAAGCTCAACCTCAGCCCAAT
TGTCACGGTCGGTAAATTCCACACCGCCGCGCATAGTGCGATGAATACCCCGTCCTTCAGTGAAATCACT
TTGATTAAAAGCCCCCCCAGAGAACACTCGCCAATGGTCGGCAAATGGCGGGCTATAGAGCACGGCATCA
ATATTAGTGTCATTCATGCCCTTGGCTGGACTGTCAGACTTGAGGCCCTGAGCGCCGGAAATACGCAGCT
CCGCCATGTGATGAACCTGACGCAAACGCGCTAATCGTTTCACAGAGAAATCATCCGGGTAGCGAGCCAC
GGTATCGTCGGCCAACTGATCAAGCTGGCGCCACTCCTGCAACTCCAATGCCGTAAGCCCTTGATGAGTT
TCCAGCCGGAACGATCTGGCTTCCAACAATTCAGCTCGCTTTAATAACGTTTCGGCACGACGCGGCCATC
CCCTGTTTAGATAAATCTCGGCTAAACGTATATTCAGCTCTTGGTTCCCCGGCCCGCCCAAGGCCAGATT
TTCCGCCAACCGTTGCGCAGCAGGAAGATCGTTATGAGAAACCAACGACTGTATACGCAGGTATTTGATG
TCAACCCAATCGTCGTTAGGGATGAAGCTTGATAAGCCATAAACTCTTTTCTTATAAGGCGTTTTTTCTT
CAGCCTGAGCTGACAGCCGCGCTGCCTGCTCAACTTTCTCATTTTCCAGGAGGCTGTAGAAAAAATCGCC
TTGCCGCACTATCTGAACGTGTTGTGAAGGGTCTTCTTGTATTACCGAACTGAGGATCTGCTCTGCTTTT
TCAGGCTGCTTCAAATAGAGATAAGCAGAAGCCACCCAGCGTCGTGCATAGCTGGGAATATCCCCCTCTT
TGAGGAGTGATTGGTATTCCGAAATAATTTCTTCCATGCGATAGCGGACGAGCAACGCACCTAGCCGATC
AATTCGAGCATGGCGATAGCTGGCTTTTGCCGAAGGAAGCGTTCGCCATTGATTCATCAAGCTGCTATAA
CGGGCCAAAGCGCGATCCGCGACAACGAAGCGTTCGTTTTCCGTTGTGGACGTGATAAACGCAAGACGGA
CCAGTTCCGCCGCCGCCTCCAACTCTCGCGGGCGTTGCCTTTCATCAGTCTGGAAGACATGACGTTTGCT
GTCCTTCAATGCGTTCAATGCAGGTGCGCTAATCGTATTACGTGAAAGAATATCGCTGTAATCAGAAAGC
AGTGTTTTATCCTGCGGGGCGTAGCGCATGGCCTGCATGATAGAAAAGAGGGAGTCAGTATGTTGCCCCG
CAATACGCTGCACCCACGCTAATTCTCGCCAATGGTTCGCCGTTGGCTCGCGTTTAACACGAGACGTAGC
CAATTCCAGCGACCTTTTTGTCTGCCCGGCATCGGCGAGGGTGAGTATCAAACCACTACGTGCATCATCA
TCCCGTGGAGTACGTTGTAAAACCCGCTGCCATAATTCCACCGACGACTGCCACTGACGGAGATTACGGT
AGGACTTCGCCGCCGCCCTCTGTGCCGGGTCAGGTAGTGACATCGTTGGCGAATAGGTTTTCCAAATTCG
GATCACTTCTGCATCCTTTCCCGCCCAACCGTTAATGAGCAACCAGTCGGTCACCTCGGCAGCGGTCAGT
TCGCGATTCCTGGATTGCCCATCAAGCCATGACGTCGCAGGGGAGATATCTCCCTGCCGGGCGTTGCTAA
TTAGCGTGTCATAGTGAGATTCTGCCGCCGCGACGCCGACAGAAACGGAAAAATAAACTAATGATTTAAG
TAAGTTAAACAATATTGGGTTGAGTCTGCTTGAATGAGAGTTAACAAAACTCATCGCTGAATCTCCCCAC
CAGTGATGACAGAATGACATTCAAATACATCGTTGAGCGCTGGTTTCATGACTTAACACCTCTTATCGAG
TCTAAACGCGGCATGCAGCTATCCCTCCCATGATTCAAAGTCAGAGATAGACGCTAAGGCCAGTTTCGCG
CATAATAATGCATATAGTTTTTTTATCAATATAATTTTTATACGCATATGACTAAAACTTCAGCAGCAGG
TTCAGATCAAGCAGTGAAAGGGCGCAGTTGGGGGCTGGAACGTCGGCTTCAATTCATCGACTTTCGGTTA
CGGTGGAATGGGCACATAAATCGTACAGATCTAACGTCTTTTTTTGGGCTATCGATCCCTCAGGCGTCGC
TCGACATCGCTAAATATATTGAGATCGCCCCCTATAATCTGATCTACGATCGACGCACCAAAACTTACAC
AGCTACGCCAACATTCTCTGCGGTCTACCCACAGAATTCAGCCCAACGCTATCTCGCGGAATTATTGGCA
ATGAAGACGGGTGTTCTTGAAGCGGACGCCAGTTTCATTGAATCTGCCCCAGAGGTGTGCTGGATTGATG
CCCCACTCAACACCTACAATGAACAGGTTGTTGAAGTCATTGTTAGAGCAATTCGTGAAAAAAAGGCGGT
GAGCATCTGCTATCAATCCTCATCATCAATGGATAATTCGCCACGGCTCATTTCCCCACATGCCTTAGGC
AATGATGGGTTACGGTGGCGAGTGCGTGCCTACTGCCATATCGAGCAGCAGTTTGCTGACTTCACGCTTA
CTCGAATTCTCAGCACTGAAAACATCGAACCTTCAACAGTCGATCCCGCTGGCGATTATCCGTGGCATAC
CTATCTTCAGTTAATTTTGGCACCTAGCGATAAATTACCACCAGCACATCAACGCGCGTTGGAGCTGGAA
TATGGTATGACCCATGGCGAGTTGAATATATCCTGCCGTCTGGCGTGCTTACATGAAACGCTCAGGCGAT
TCCACATCAACTTAACGGATGAAAATGGCAATAAAGATCAGCTATTTATATTAAAAAACAAAGAAGAGAT
TCAAGCATTTCCGGGGACGTAACCTTCGACTCTTATTAATGTCTCTCGGGATAAAGCAGAGCAAGGTCAT
GATTAAGTGAATTCACATATTGAGTTTACTTAATCATGACCTTGCGTCAGGGATGCATAAAATGATGTAA
GATAAGAAGATGAATTATGATGATTCTGATACAAAAGTGATGCCCAGCAAAATAGGTTAACCGGGAAAGA
AAATGAAAATTCGCGCATATGAATTATTAATTATTTTCAGTTCAACCTTAATTATGAGTTACTTAGGTTT
GTCTTTTCGCCTACTTGACGACACCTCTTTATTCTGGCCAGCAGACACCCTCTTATTTTGCTTTCTTATA
CTCTATCGTAGTCGAGATAAAAGCACAAAAAATAAATTATTTCATAGCGTTACTTTATGCATGACAGGTT
TTATCGGCATGCTGCTACCCTCTATTCACCTTGAAAACGATCAATCTTTTTTTGAAAAAGTCATTTACTG
CGCAGCAGGCTCAACTTTTTTCATTACCGCATGGCTTACATTAATAATACTTTTAAAGACAAAAGGTAAG
TCATATAGTCTATTAAGTAAAAGTTATATTTTCTTTATATTTATTTCCATTGCTATAGGATCTATTTTTT
CAGCCACATTTTATGGATTGCATTTATCTACAAGAACAAGCAGTGAGTATGTTTTTATTCTTTCAAGAAA
GTGGTTTAGTGAAGAATTAAGCTCTGGTGTTATTTTTGTTTTTTTATTTCTCAATATAGCAAAGAAGATA
AAAAACGTCCTTAAGATATCACAAATATCAATTAAAATGACCATCAAAAAACCATTTTTCATACTGTATC
CTCTCATTATTATTTTTTGCATAGCATCTTCAAACATCACTCTGAGTGTCTTAGCCATATTACCGTTGAT
TTATCTTTCTTTATCTTTATCATTCAACAAAATCGTTGTCATGTGCTCTGCAACTGGCATCGCACTAAAT
TATATTTATATAAACAGATTGATAGGCGTTCATAATAAAATAGAAAAAGAGTATTTGTTCGAGCTATCTT
ATTTATTTCAAATCAACACATCGGTTATCATCATCACCGCCCTTACCGCATCTTTCTTTATTAATGGAAA
TAGAAAAAACATAAAAAGAATAGAGTTAATTAGTAACCATGATGCACTGACAGGTATGTTAAATAGACGC
TCACTCAATCAACATATGATGAATATCATTAATTCCATACGTGATGGAGAGAATAAAATGATGTCTCTGC
TTGTGCTTGATATTGACCACTTTAAAAAAATTAATGATACCTATGGACATGCTGTTGGCGATAATGTAAT
CAGAGGGTTTTCCACAGCCATTAAACAACATACCCGACCTCAAGACCTGCTATGCCGGTGGGGAGGAGAA
GAGTTTTTAATAATAATCCAAGGTCTTTCGAAAAATGAGTGCCTAGAGATAGCAGAGAGAATACGAACTA
TTATAGAAGGGTCTTCATTAGCTATTTCAAATGGTCATGCTGTGCGATGCACAACCAGCATCGGTGTCAG
TTTTTTTCATCTGGAAAGAATAGAAGATTTTCATGACGCGTTTAAAGAAGCCGACAAATTATTGTACATA
GCAAAAGAACAAGGGCGTAATCGCGTAAATTCGGACATTAATGTAAATTCGGTACAAAAACTAATATCAT
GATATCAACATCCGTTTAAAATACCTTTTTTAAAAAGGGTAGTCCTATATCAGCGGAACGCTACCCTACC
GATGAAAACGAAAATCGAAGATAGAGAACCCGCTATGCAATCACCCAAAAAGTGGCTGATTTTAGCCATT
GTTTCCAGTGCCCTGTTCCTGATTGTTATCGACATGACAGTGCTGTACACCGCGCTCCCTACGCTAACCC
ATGACTTGCACGCCACCGCATCGGATAAGCTGTGGATTGTTAATATTTATGCACTGGTTGCCTCCGGTTT
GCTGCTGGGCATGGGCACACTGGGCGATAAGCTAGGCCATAAGCCCTTATTTATCTCTGGTCTGGTTGTT
TTTGGTACTGCGTCATTGCTGGCAGCTTATTCGCCCAGCCCCGGTATTCTTATCGCCGCTCGCGCGCTGC
TGGCGATCGGGGCAGCGATGATGATGCCTGCCACCCTCTCAATTATCCGTCTGACCTTCGCCGATGAACG
GGAACGTGCGCTAGCGATTGGTATCTGGGCTGCGGTGGCATCCGGCGGAGCGGCGTTTGGTCCCGTGATG
GGTGGGATACTGCTTGAGTACTTCTGGTGGGGATCGGTTTTCCTCATTAACGTGCCGGTCGTTCTGCTTG
CGCTCATCATGGGGATCACCATGATTCCACACCGGCCGGGCAACGCCTCACACCGCTGGGACTTCATCGG
TTCTCTATTAATCATGGTGGGTTTGATTGGTGTAACCTACGCCATAAAAGAACTGGGCAAGCGAGTTCCC
TCCTATGAAGATGCACTGATCGCTCTGCTTATCGGCGTGGTGTTCATTACCCTATTCGTTCGACGTCAGC
GTAACAGCACGCATCCTTTAGTGGATTTCTCTCTCTTCCGCCTGCGGCCTTTCAGCGCCGCTGTTGCCGC
TGCCATCGTGGCGGCAGCCGCATTAATCGGAATGGAACTGGCTTTCACCCAGCGGTTACAGTTAGTCGTC
GGGCTGTCCCCGCTGCAGGCTGGGTTGTTCATTTTACCGCTGTCGTTGGCCTCCTTTATCTCCGGCCCGT
TAACCGGAAAGATCTTGCCGCACGTGAATAGCGGGAAAATACTGGCGGCAGGCCTGTTGATTTCGGGGCT
GGGAATGGGAAGCTATCTGCTGCTACACAATGCAACTATTATTATACAAATCATCAGCTTGACGGTGATT
GGTGCTGGCGTGGGGTCAACTATGACAGCCGCATCGAGCACTATTATGCAGGTTGCGCCTGCTGAAAAAG
CGGGTATGGCGGCATCAATCGAAGAAGTGTCCTATGAATTGGGGGGCGCGACGGGGGTGACATTGATGGG
CAGTTTGCTGTCTTTTGCTTACTCCGCGACGTTTATGCTACCCACTGAGTTTTCTGTACCGGACACCGCC
TATGACAGTCTGGATGAAGCATTAATTTTTGCCGAATCCTTACCAGAAAATATGCAGCGAACGCTTATTA
CACAGGCACATACCGCTTTTGATTCTGGGTTTTCCGCCGTGCTGGCAGTCGCCACGCTGATCCTGTTGCT
AACCTCTGCCTTCGTCTGGACAACGCGTCATCATAAACAGCAGCGTAATCAGGCCGCTGATGCATAGCAT
CACAGGCTTATCATAAAAACGCCGTTCAATAACGAACGGCGTTGATGATGCATCTACGTACTCGAATTTA
GCGATATACCACAAATTAACTCAGTAGGCTTCTTTACCGTATTGCAGTGAACGAGGTCCGTACAGCATAC
CGCGCGAACGACCCGCAGCCAGCAGGCGTGCGCTAGTCACACCTGCAATATCATGGCCTTTGTCGGAGAT
CGTGTCCGCAATTTGACTCACCGCAGCCTGCACCAGAATACCGATGATGCCACCGTTAGAATTTGACTGC
TGCTCGTTGCTGGAAGCCGTTGCGCTTCCGCTCCACAGCAGTTTGCCGGTACGCAGATCAACCAGACGTG
CATCCGCAGAAACACGGGTTTCGCTATTAATCACGATGTACGACGTGCCGTACTCTTTCACGTCCAAATA
CAGCGCAGCATCAGCGCCAAAGATTTGGTGCAGCTTTGCCGTGCTCAGCGCATGGATGTCCGACGCGGTA
GACAAACCATTCTGTTTGAACGTTTCATCCACTACCGCAACAGGCAATACATAATAGCCCGATTCTGCCA
GCGGGTAGGTGACCTGTGAAAGCAGGCTGTAGCTTGCTTTCACATCAGGAGAATGGTTAACCGGCGGCAA
GACCAGAATAGACTTAGGCTTGCTCTGCTTAAATGACGTGTAGTCATAAGGCACGGGTTTAGCACAGCCA
GTCAGCACCAGCGCAAAAACCAGACCACATAATCCTAAGAAACGATTCATTTAATATTCCCTTTATTTTT
ACTCAGCAGGAAGTCCATGAAAGGTGCTGATTCAGGGAATTTCGCTTTTTCAGTTTCAAACTGTTGGCGA
GCTTCACTATCACGGCCAGTATTGGCGTACAGCAACCCAAGTTGAGCATAGAGCCCCGGCGGGACAGGTT
TGTTTGCGGCTTTCGCTTTCTCGATTGATTCATTCAGAGCAAGGATCTGTTGTTCTGGACCAACTTTATC
TTGTTGATAATAATCATAAAGCGCAGGCTGATAGTTGTCCCAACTGTAAATCGTTTTCGGCGCGGACGCG
CAGCCAGCCAGTACCGTCGCTGCCAATAGCAGGGTAACTTTCTTATGAGATAACATGGTTATATTCCTAT
TCCATTAGTTCGCTGGACGCCAGGCGCCGCTTTCAATTCCTGCAACCAAATTATTGACGGCTTCACGAAT
AGCCAAATCCAGAACTTTACCGTTCAGCGTCGAGTCATAGCTGGCCGTACCGCCGAAACCGATAATTTCA
CGGTTGGACAACGTATACTCGCCCGCACCCTGTACGGAATACACGACTTCAGACGTTTGTACGTTCACCA
CATTCAACGTGGTTTTTGCGTAAGCAACCTGTGTTTTACCGCGACCAAGGATGCCCCACAACTGATGGTC
ACCCACTTCTTTACGGCCAAACTCGGTCACATCGCCGGTAACAACATAGGTAGCGCCTTTCAGCGTCTGC
GTTTGCCCTTTAATACCCGCCTCTGCTTTCAGCTCTTCCATATTGGTGCGATCCAATACGTTAAAGCGGC
CACTCTGCTGAAGATGGCTAACAAGAATGGTCTTGGATTGATTACCTAAGCGGTCAACACCATCAGAAAA
AATACCGTTCATGTAGTTAGAGCGGTTTTCAAATTTTCCGACGGAAATCGGGCTGCGAACGCCCTGATAA
GGCGTACTGTAAGAAGTCACTTTTTGTGCTTCTACGGTACGGGAAGACTCTGTGGCACATCCGCTCAATA
GCGCAACCGACATGAATACAGAACATAGAACGACCTTTTTATTCATAACACTATCCCTTAGTGACAATTC
ATTAACCCTGAGAAAAATCATGTCATTGATTAATAATGAAAATACCGTAAAGATATTATTTATCTTCAAC
ACTGTTTTGCTGCATTTAAATGATGCCAAACATTATGAAGGGCCTAAGTAAAAGTAACGAGTTATTTCAT
GGAAAAATGAACAAAAGTAATGAAAATCAGAATTTTTACCCAAGATAAATCACAATAAACCAGATAAAAA
ACAAGGTTATATGCAACTATGCCATTACTTTCACCTAACATTGCAACTTACTGAAACGATTCAATATTTC
CATTAATAACCTAGGTGATATTTAACATTAACCGACTTTTTACCTGCTCTATATCAAGGTCGACGTGTTA
TCCAGCTATTAGGATAAAGGCCACGATCGAGGGATCAAGGGTGGGAAAAGGTAATGAACCGATTTGTTAT
TGCCAGTACTCAAGACTGTATGGGATGTCATGCATGTGAAATCGCCTGTGTGATTTCACACAATGACGAG
CGCTATCCAGATAGCACCACGGTATTTCAGCCCAGAATCAAGGCATTCAATACGCCAAAACTGCGGGCCG
CCGTGACATGCCGCCACTGTGAAGATGCCCCCTGTGCAGGCGTATGCCCAACACAGGCCTTGATCAGAAA
AGACAATAGCATTCAGCTCGTTCAGGAAAAGTGCATCGGCTGCAAAAGCTGTGTACTGGCTTGCCCGTTC
GGCGCGATGTCGATGGTGACAAACCCGATGAACAACAGCACCATCGCGCATAAATGCGATCTCTGCGCCG
ACCGCCCAGAAGGGCAAGCGTGTGTGGAAGCTTGCCCAACGCAGGCATTGCAGTTAGTCAGTGAACAAAC
GTTAGCAACCCGCCGCCAAGAGAAACAGCAGGTGATGGCACAACGTTCCGCCGCACACTGGCAGCGTGAA
ACGCCCGTGGTGAAAACACTGACGCTCAATCCACTCAGTAAAAGGAAAAACTGGCCGCGCCGGGATGCGG
AGAAAAAACCGCTGGCGCAGAGAACCACCACGTTTGATGAAATCTATCATGGCTTCTCCGTACAGCAGAC
GGAAGATCAGGCTGACCGCTGTCTTTCCTGCGGTAAACGCGCCATCTGCGAATGGACCTGCCCGCTGCAT
AACAATATTCCCGAATTGCTGAGTCTGGCAAAGCAAGGCCGCATTCTTGAAGCCGTAGAGCTCTCACACC
AAACCAGCAGCCTGCCGGAAATCTGCGGTCGGGTATGCCCGCAGGATCGGCTATGTGAAGGGGCCTGTAC
GCTGGGCAAAGAATATGGCGCGATTACCATCGGCAACGTCGAACGCTACATTACCGACACCGCGATGAAG
ATGGGCTGGTCACCCGATATGACGCATGTTGTTCCCAGCGGAAAGCGCGCCGCGATCGTTGGGGCTGGCC
CGGCAGGGTTAGCCTGTGCCGATGTGTTGGCACGTAATGGCGTGCAGGCCGTCGTGTTCGATCGTCACCC
GGAAATTGGTGGCCTGCTCACGTTCGGGATCCCGTCGTTCAAACTGGACAAAGACGTCCTGATCCATCGC
CGTGAAGTGTTCAGCGCCATGGGAATCGACTTCCAGTTGAATACCGAAGTGGGGAAAGACATTTCTCTGG
CCCAGCTTCTGGACGACTATGACACTGTTTTCCTCGGCGTGGGCACCTACCGCTCCATGAAAGCCAACAT
TGATAATGAAAATGCTCCCGGCGTTTTTGATGCACTTCCCTTCTTGATCGCCAATACCAAACACGTCATG
GGGTTACCTGAATTAGACGATGAGCCCTATATCTCGATGGCGGGCAAACGCGTCGTGGTGCTCGGCGGTG
GAGATACTGCAATGGACTGCCTGCGCACATCCGTTCGGCAAGGTGCGATATCCGTAACCTGCGCCTATCG
CCGTGATGAAGCCAACATGCCCGGCTCGAAAAAAGAGGTTAAAAACTCCCGCGAAGAAGGCGTGGAATTC
ATGTTTAACGTTCAGCCACAGAAAATCTGCCTCAATGAACAGGGCGAGGTGTGCGGTATTAGTCTGGTTC
GAACCGAGCTGGGCGAGCCTGATGCCAGCGGCCGTCGTCGTCCGCGCCCGATTCCTGGTTCGGAATTCGT
TCAGCCTGCAGAAGCCGTGATAACCGCATTTGGTTTTCAATCACACAGTATGCCGTGGCTGGAAGAGGCT
GACGTCGATCTGGATAATTGGAGATACATCACTGCCCCGCTCGATAGTCAGATACCTTGCCAAACCAATC
ATCCGCGTATTTTTGCGGGTGGTGATGCCGTGCGCGGTGCCGATCTGGTGGTTACCGCTATTGCTGATGG
GCGGAAAGCCGCATTGGGAATGATTGCAACGATGGGGCTGACCGCCGTCACGGGTGCTCTTCCCGCACAC
CCGCAGCGCCACGAGATAAACGCAGTACGCGAGGAGGTCCGCACATGAATCAATTTGTTATCGCCGAAGC
AGAAAAATGTATCGGTTGCCGGACTTGTGAGATCGCCTGCGCGGTCGCGCATAGCGGTGGCCAAAGTGCA
CAACTGCGGCCATCTCACTTCTTTCCCCGTCTGAAAGTGATTAAAAGCGCCAGCGTCAGCGTACCTGTTC
TGTGCCGCCAGTGTGAGAACGCCCCCTGTGCCAGCGTGTGTCCAAATGACGCGCTGGTGCGCGATCGGGA
TAGCATTCAGGTTATTCAGTCCCGCTGCATCGGCTGCAAAAGCTGTGTCGTCGCCTGTCCCTTCGGTGCC
ATCAATGTGGTAACGAAAGCCTCAAATGACGAGAGTACGCAAAGTGAAGTCCACAAATGCGACTTATGCG
TCGATGTAGCCCCAAGCCCTTCCTGCGTCAGCGTGTGCCCAACGTCGGCGCTTCGGTTAGTGACTGCGGA
TGAGCTACGTAAGCAGACGCTGGAAAAACAGCAGCGTTCCGCATTAGGGTGGCCGAACCATTAAACAAAC
GAGAATATGACGGACAGAGAGGGACGCCACAAAACACTGATGCAGAAAATTCGCGGAGCCTAATTGATAA
TTATCGCCGATTTATCCATCGATTTTTCTTTAGTTCACATATTAGTCTGATAATATGCATTGGTAATACC
TGATAGGTTCCCATCTTTTATCACGATCACGGAGTGAACAATGACCTGCCATTTTGTCAGGTGGACAAGC
ACGGAAGCGCTTCCTGACTTACAAAGACTGCCTGATAGGCTCATCTCATCGACACAAGGTTTTTCAACCA
AACGCCGCGAGCGTTATCTGAAAAGTCGAGCGCTGCTGGCTGAGATGATGTTCTATTTTTTCGGTTATCC
GCTGTTGCCCACGCTGCTGGTGTCCCCTGAAGGACGCCCCTATTTCGCCGATCCTAATCTGCCCAATTTC
AGCATCGGCTATGCAGGTAATACGATCGCTATCCTCCTGAGCGAAGAGGGAAGCGTCGGTATGGATATCG
AAATCGTTCACGTCAGGCCAACGAACCAGACCGTTCCGCAGATGCAAGCACAGACGCAGGCTGAACAGGC
GTGGATTGACGCTCAGCGCGACCCACTGGAAGCGGCAACGCAATTATGCACCATCCGCCAGTCGCTGGTA
AAAATGCCTGGCGCAAACAGCCATCTTCCCCATAACCTCAAACTTCACCCCGCTTCCGGCAGGCTACGTT
CAACCTACACGCCAGCCGTAGAAGTGATGAGCGATGTTGATGATTATCTTGCATGGGCCTGCGCCCATAT
TCCCACGCTTAACCGACTCGTCATGTGGAAATACACATCGGCATCGGGCATGAAAAAGTCGGGGGAAATC
CTACAGCAGCAGCGCCAGTCTGTACGCTATATGAAATTAACCAGCCATACGATAGAAAAAGTCACCTCTA
CCGCATCACAGTAACCAACCGCGTTACTGCTGGCTGAGGCTCCGGGGAAACCCCGGAGCCACGAACGGAT
TAATGCGCGTCGATAAACACGATTTTCAGCAGGAATAACAGCGCAACCACCACGACACAAGGGCTGATTT
CACGCCACCGGCCTGTCGCCAGCTTCATCACACAGTAAGAAATGAAACCCAGCGCGATCCCTTCGGTAAT
CGAGAAGCTGAACGGCATCATCACCGCGGTAATAAAAGCCGGAACAGCTTCGGTCAGATCGTCCCACTTC
ACGCGTGCCAGGCTGGACGTCATCAATACACCCACGTAAATCAGCGCGCCAGCCGCCGCATAGGCAGGCA
CCATACCCGCCAACGGTGACAGGAAGATCACCAGCAGGAACAGCAGACCCACGACGACGGCAGTCAGGCC
GGTACGCCCTCCCACGGATACACCCGAAGAGCTTTCAATATACGCCGTGACGGATGATGTCCCGATAAAC
GAACCCGCCACAGAACTGATGCTATCGACATACAGCGCCTGCTTCATACGCGGGAATTTACCACGAGCAT
CCACCAGACCGGCTTTGTCCGTCACACCGATCAGCGTGCCGGAGGAGTCAAACAGGTTCACCAGCATGAA
GGAGAAAATAATGCCGGACATCCCAAGGTTCAGCGCTCCCGCCAGATCAACCTGACCAACCACCGACGTT
ACACTCGGCGGCAGTGAGAACACGCCGGAAAAGGTCACATCGCCCAGCAGCAGGCTAATTGAGGTGGTCA
CGACGATGGAAATCAGCACCGCAGCGTGAATATTACGTGAAGCCAGCGCCACAATAATGAAAAAGCCCAA
GGCACCCAACAGCACGCTGTGTGAGGTCAAGTCACCAATCGTCACCAGCGTGGCTGGGCTGGGAACGATA
ATGCCGGCGTTTTTCAGGCCCATCATGGCAATGAACAGCCCAATACCGCTGGCGATCCCCAAACGTAGGC
TAAGCGGGATATTGGCGATCATCCAGTAACGAATCTGAAAGAGCGTCAACAACAGGAAACCGATTGCGCC
CCAGAAAATAGCACCCATCGCCACTTGCCATGGCAGCCCCATCGCCCCTACGACAACAAAAGCGAAAAAT
GCATTCAGCCCCATAGCAGGAGCCAACGCCACAGGCAGGTTAGCCAGCAACCCCATTAAAATACTGCCAA
ATGCGGCAATCAAACAGGTGGTCACAAAGACCGCTTTGGTGTCCATCCCCGCAGCACCCAGAATCTGCGG
GTTAACAAAAACGATGTAAACCATCGTCAAAAACGTCGTGAAACCAGCAATCGTTTCCGTACGTGCTGTC
GTGCCATGTTGTTTCAGTTTAAACACGCGCTCCAGCAGGCCCTGCTCAGTAGCAGAACCGGGTTGTGATT
TATTCATTCGTACCAATCCAAAGAAGGGAATAACTGTCGTCGGGTATCCTATAACAAAATTCTACCTTTT
TACGTTGATCCCACGTTTTTTTTCATCGAATAAGAAGAACCTATTAACCCCATGTCTATTGCGCCGAAAT
CCCTCGCTTGAAACCCCTTAATTTTCTGCAAGATCGCCGTGAAAATGGCTTTATGGGTCGCAATATTGAG
TCAATTGGTTAAAGTAAGGAACGTCTTCTCATTCTGATCGTTTAAGAACCGAGATATCGGGGCGACCATG
GTGCGAGGTGTCCCTACGGGAACCTCATCACCGTGTTTCCCCTAAAGCTATACTTAACTATTTCATCGAT
AAGGATTAGTCATGCCCCGTATTGAATGCGTCTTCTTCGACTGTGATGGCACGCTGGTTGATAGCGAAGT
GCTGTGTTGCCAGGCTTATGTGAATATCTTCATCCCGTATGGGGTGAACTTATCTCTGGAGGAGGTGATA
AAAACCTACAAGGGCGTGAAGCTGTACGAAATTATTGCCCGCATCAGCCAACAGTATGGCTTAACCGTAT
CGGTGGAAGACGCGGAGCGTCATTTCCGGCAAGAGGTGAAGCGTCTGTTCGATGAGTCCCTGCAACCCAT
CGAGGGTGCGCGTGAATTAGTGCAATCCATCACTGTCCCCATGGCCGTGGTTTCCAACGGCCCAGTCAGT
AAGATGCAGCATTCGCTCGGCCTGACGCACATGCTCGATCTGTTTGGCGACCATCTTTACAGCGGCTACG
ATCTGAAAAAATGGAAACCCGACCCAGCGGTGCTATATCACGCCGCCGAGCAGTTACAGCTTCCTATTGA
ACACTGCATTCTGGTTGAAGATTCCGCCGCGGGAGCACAGGCGGGCATCGCTGCGGGCATTCCCGTGTTC
TATTACTGTGCCGACCCACACAACCAGCCGATCCATCACCCACTGGTCACCATGTTCGACGACATGCGCG
AACTGCCGCAGATCTGGCGTGAAAAAGGCTGGAATATCACGGCATAGTAGCGAACCACAGAAAGCCAGCG
TCAGGCTGGCTTATTCCGCCACCACAGCAAACGACGCTTCGGCTGTTTTTGCTGCTGGTTAAAACGGGCG
TTAACCCGGTTAGCCAGCAACTCCAGCGACAGGCAAAAAACAAAGTAGACCAGCGCGACAAAAAGGAAAA
CTTCCATCGGGTAGACCATGCTGCGGTTATTGACCTGCGTAGCAAGAAACGTCAGCTCGCCAACCCCGAC
AATGTAGGCCAGTGACGTGTCTTTAATCAGGGAGATCCATTGATTAATGAAGGAAGGCACCATCATCCGC
AGTGCCTGCGGCAGGACGATCTGCCACAACACCTGCCAACGGCTCAGCCCCAACGATAACCCAGCCTGCC
ACTGGCCGCGCCCAATCGCGACAATACCGGCTTTCACGCCATGTGCCAGATACGCCGAAGCAATCAGCGC
CAGCGCACAGACCACAGTAGTGATTTCAGGAATGTCGACGCCAAAAACGATCGGCAGCAGGAAGTACGTC
CAGAAAATCAGCATGATGACGGGGATCGCCCGGAAGAACCCTAGCACCATCGCCAACAGTGCGCTCCATA
CGCCTCGCGACATCGCCAGCGCCACGCCCAAAATCGTGCCTAGTACGGCAGATGCTACACCCGCCAGCAG
GCTCATCACCAGCGTCAGCGCCGCGCCACCCAGTGGACCATCCGGGAACGAGCCCCACATCAAATAGTCG
ATATTATCGGTGATAACGGTAAAATCCATCTCAGTGCCTCTCCGCCAGACCACGCTGCTGACGCCACATG
CCCCAGCCTTCCATCACGGCAATAATCACGATGTACAACACCGTCGCCACGCCAAACGCCTGAAACGTGC
GCAAGGTTTCCGTCTCCACCTGACGCGAGGCGTAGGACAATTCAGCGACACCGATCGCCATCGTTAGTGA
TGAGTTTTTGACAATATTCATGTACTGCCCAAGCAGCGGCGGCAGGGCAATTTTTAGCGCCTGCGGCAGC
ACCACGTAGCGCATGGATTGCCAGCCCGTTAACCCCAAAGCCTGCGCGGCATACTTCTGCCCGTGCGCCA
CGCCGCGAATACCGGAGCGGATCTCCTCTGCAATGAACGCGCTAGAGTAGAGCGTCAGCCCTGCCAATCC
GGCCAAAAATTCAAAAGAAGGCCACGCTAATGTCATGCCCAATAGTGAAATAGCATGAGGGGCGTTTAGC
CATTGCATCATCTCTGAGGGGAAAAGCTGTCCGGCACCGAAATACCAGAAAAACAACTGCACCAGCAGCG
GCGTATTACGAAATAGCGAGCTATATGCCACGACAACGCCACGCAACACATGAATCTGGCTATCTCTGGC
CGCCGCCAGCAGAAAACCCGACACCGTAGACAGCACGACCGTACCAAGGGAAAGGCCCAGCGTGATCAGG
AAACCGTGCCACAGCCAGGTGAGGTATTGAGGAGCCAACAGCCACGACTCAAGCGATTGCAGCGCCGTAT
CCATGCGTTTTATCTCTCTTTGTCATAAATAATATATACCCTAAATAATTCGAGTTTCAGGAAGGCGGCA
AGGGAAGGAATCCCGATGAGCTTACTCAGGTAAGTGATTCGGGTGAGTGAACGCAGCCAACGCACATGCA
ACTTGAAGTATGACGGGTATAAATAAAAATGCCCCCTGCAATGCAGAGGGCTAGGATCATAGCACTGAAC
ACGTTAGCTATCAGGATTTAGGTTGCTGATCCAACGGAGCAAAGGTGAAGTCACCGCGCGGTTGAGATGA
TTTCGTGCTCGGCCCAAACCAACGATCGTAGATAGTCTTCGCTTCGCCCTGTTTTTCCAGGTTAATCAGC
GTGTCGTTAATTTTCGCTGTCAGGCGCTCTTCACCCTTCGGAATACCAACGCCCTGATACTCTTTGGTAA
TACTGAACGGAGATATTTCAAATTCGGCCTTCTGTGCATCAGGCACGTTAGCCAACAGGCCGACCAGCTT
GGCATCATCCTGCGTGATAGCCTGAACATTGCCGTTACGCAATGCGGCAAAGGCCAGTGGCGTATCGTCG
TAGGAAATTACTTTGGCGGTTGGGTAATGTTCACGCAGGGTAATTTCCTGCACGGTGCCCTTATCCGCAC
CGATGCGCAGCGTTTTGATGTCGTCCGGCGTTTTCAACACGCCTTTACGGGCGATGAATTTTTGTCCGGT
CGCAAAGTAAGGAAGACTAAAGTTAACCTGCTTGGCACGCTCATCGGTAATAGTGAAATTCGCGGCAATC
AGATCGACTTTCTGCGAGCTTAACAAGGGAATACGGTTAGCAGGATTGGTCGCACGCAGTTCAACCTTCA
CGCCCAGCGCTTTACCAATCGCCTCGGCGATATCCACGTCATAACCCACCAACTTTTTACTCTGTGGATC
GACATAGCCAAACGGTGGATTACTGTCAAAGACGGCAATTTTCACCACGCCGGCCTTCTGAATATCATCC
AGTTTGTCTGCCTGTGCAGCACCAGAAACGGAAGCCAGCCCGGCCAACAAAGCCACTGTCAAAATCTGCT
TTTTCATTCCCTGCCCCTTAATTATTACTGTATGAACAGCAGGCTATCAGTAGGATGAAAACGCAGGAAA
TAACATAAAAAGCTATAATATAACCTTATGTTACTTCGGTATTCTGGCAGATTATCCTGACGATTCAGCG
AACCTTGTCAGCGTATGCTGACAGAATAAACCAGGTCATCATCCCCCCAATCAGCCCCCAAAATGCCGCA
CCAATGCCCCACAGCGTTAATCCAGAAGCGGTGATCAGGAAAGTGACGACCGCTGCATCGCGCTGTTTTT
CATCCAGCAAGGCGCGGTACAGGCTACCCGAAATGGTGCTGAGCAGCGCTAAACCGGCAATAGCGTGGAT
CAGCGGCTGCGGCAGTGCGGTAAAAAGTTGCCCGATCGATCCACCGAAAACACCCGCCAGTAGATAAAAT
CCGCCCGCTGCGACGGCGGCAAGATAGCGTTTCTTCGGATCGGGATGTACATCCGCCCCCATACAGATCG
CAGCGGTAATCGCAGCAATACACACGGAAAAACCGCCGAACGGCGTCAATATCAACGCGATTAATGCCGT
AACGGTAATCAGCGGCGACACGGGAACCTGATAGCCCGCGGCTTTAAGCGTGGCAACACCCGGTGCGTTC
TGCGACGCCATGGTGACGATGAAAAACGGAATACCGACGCCCAGCAGAGACGCCCACGAAAAATGCGGCG
TAATAAATTCCGGCACGGCAAATACCAGCGGAGAATCAGCAACCGCAATTTGTCCACGCCATAACGCCAG
CAGCAGGCCAGCAAGCAGCGTTAACACAATAGCAAAGCGGGGCAGCAGCCGACGGCTGAGCAAATACGTC
ACGCACATCGCAAAAGCGAGCCAGAAATCCTGTTGCAGGGAAAGAAACGCATCCGCACCAAAACGTAGCA
GGATCCCCGCCAACATCGCAGCAGAAATGGCTTGTGGAATGACATTCATCAGGCGGGCAAACAGACCGGT
AATCCCGCAGATAAAGATAAGCGCAGCGGCAAACAGGAACACGCCGATCGCCTCATTGAGCGACGTACCC
GGCAGGCTGGTGACCAGCAGCGCCGCCCCCGGCGTTGACCACGCCGCCAGTATCGGTGCGCGGTAATACA
GCGATAGACTAATGGAAGCCAGCCCTTGGGCAATACCCAACATGCTTAACCAGCCGCCGATTTGTAGCGT
ACTGGCACCCGCCGCTTCCGCCGCCTGAAAAATAATGGCGGCCGAACTGGTGTACCCCACCAGCACGGCA
ACAAAACCGGCGATAAAGGTCGAAAACGTGACATCTTTTAGCGCAAATGACACTGGCATGGTATAGCATT
CCACTCTTATCGTACGCTATAACGCACAGAAAGCGTTAACATAGCAGTGTGCGCTATAACGCACAAGCAG
GAGCCAGCATTGATGTCTGATGAACTAACCCGTCGTATTGGCGATACATTGAAAACATTAAGGCAGGAGA
AAGGCTGGAGCCTCACGCGAGCAGCGGAAGAAACGGGAGTCAGCAAAGCAATGCTCGGCCAAATCGAGCG
TGGTGAATCCAGCCCGACGGTCGCTACCCTGTGGAAAATTGCGACCGGTCTGAATGTCGCGTTCTCTACC
TTTATTGAACCGACGCTCGCGGATGAAGGTGTGACGTATCGCTCAGGGGCAGGTTCAACGTTCAGGGAAA
GTGCCGCAGGAATGCGCGCTGTGCCACTCTTTCCCTACGACGAAAAACTGCGTTTCGATATGCTGGTTAT
TGAACTGGCTGCAGGTGCCGGCAGCACGTCATCGCCACATGAAAACGGGGTGATCGAGCATATTATTGTG
TTGGAAGGCCAGTTGGAGATCACCGTTGATGGCCAGACGCACTTATTGTCCACCGGTGACGCCCTGCGCT
TTGCTGCCGACAGGGAGCACCGCTACCACAACCCTACCGACACCACGGTGCGCTTCCACGATTTGATCCA
CTATCCTGATAAAAACTAACGCCCTGCAAGCAGGGCGTTATCAGATGTTAAGCGCGAAATAACGTTACTC
TTCCGCTTTTCTGTCTTTCTCAGCCAGCAGTTTTTCCAGCGCATCACCACCAAGGTGGCGGAAATCCTGA
CCTTTGACAAAATAGAAGATAAATTCACAGATGTTCTGGCAACGATCGCCGATACGTTCGATAGAACGGG
CGCAGAACAGTGCCGTCAGCACGCTGGGGATAGTACGAGGATCTTCCATCATGTGAGTCATCAACTGACG
CACAATCCCTTCGTACTCTTTATCCACTTTCTTATCTTCACGATAAATACGGATCGCTTCGTCCAGATCC
ATTCGGGCAAAAGCATCCAGTACATCATGCAACATCTGCACGGTGTGGCGGCCCAATGATTCCAGGCTGA
CCAACAGCGGCTGATGCTGGTGGGAGAATTTCTCCAGCGCGGTGCGGCAGATTTTATCCGCCACGTCGCC
GATACGCTCCAGTTCAGAGATGGTTTTGATGATCGCCATCACCAGACGCAGATCGCTGGCGGTGGGCTGA
CGTTTCGCAATAATGCGCACGCAGGCTTCATCGATCGCCACTTCCATCATGTTAACTTTGGCATCGCCTT
CAATTACCTGCTGAGCCAGCTCCGCGTCCTGATTATGCATCGCGGTAATCGCGTCACTCAGTTGCTGCTC
CACCAGCCCGCCCATGGTCAGGACCTGCGTGCGGATGTGTTCCAGTTCGGCGTTAAACTGACCGGAAATG
TGTTTGTTCAGATTCAGATTATCCATGATGCTTTCCTAATCAACCGTAACGGCCGGTGATGTAATCTTCA
GTCTGTTTCTGCCGTGGGGCAGTAAACAGGGTATCAGTATCGCTGAACTCAATCAGCTCACCTAAATACA
TAAACGCCGTATGATCTGAACAACGCGCTGCCTGCTGCATGTTATGCGTCACAATGACCACGGTGTAATC
TTTTTTCAGCTCAGAGATCAGCTCTTCAATGCGACCGGTAGAAATCGGGTCGAGTGCAGAACAAGGTTCA
TCCAGCAGCAAGACATCCGGGCGAATCGCAATACCGCGCGCAATACATAAACGCTGCTGTTGACCACCGG
ACAGGCTATAGCCACTCTGATGGAGCTTATCTTTTGTTTCCTGCCACAGCGCCGCTTTGGTCAACGCCCA
CTGGACACGTTCATCCATATCGGCACGGGACAGTTTCTCAAACAGGCGAACACCAAACGCGATGTTATCG
TAAATGGACATCGGGAACGGCGTTGGCTTCTGGAAAACCATACCCACCTTGGCACGTAGCAGCGCGATGT
CTTGCTTATCGGTCAGGATGTTATTGCCATCCAGCAGGATATCGCCCTCGGCGCGTTGCTCAGGGTAGAG
CTGATACATTTTGTTCAACGTGCGCAGCAACGTGGATTTACCACAGCCGGACGGACCGATAAACGCGGTA
ACCTGATTCGCGGCAATATCCAGCGTAATGTTTTTCAACGCATGGAATTTTCCGTAATAGAAATTCAGAT
CGCATACCTGGATTTTGTTGGATGTCTCAGTAGTCATACTCATCAAGACTTCTCTCTTTTACCTGGCGCT
GACTTGCAACACCTTGAATTTGTTTAATGTTTTTCAGATAATTACTGTTTTTAGCAAATTAGTGCTTTTA
GCAAGCTAGTGTTTCTTCGCGGAGAAAATAACACGCGCCAGAATATTCAGTAGCAGAACGCACAGCGTAA
TCAGCAGTACCCCCGCCCAGGCCAACTGTTGCCATTCCACAAACGGGCTCATGGCAAACTTGAAGATGGT
GACTGGCAGGTTAGCAATCGGATGCATCATATCCGTGCTCCAGAACTGATTAGACAGCGACGTAAACAGC
AACGGCGCCGTTTCCCCCGCAATACGCGCGATAGCCAGCAGCACCCCGGTGATAATGCCGGATACCGATG
CCTTCAGCGTAATCGCCGAAATCATTTTCCATTTCGGCGTACCCAGTGCATAAGCGGCTTCACGCAGGCT
ATCCGGCACCAGTTTGAGCATATTCTCGGTGGTACGAATCACAATCGGCACCTGTAACAGCGCCAGCGCA
ATCACCCCTGCCCAACCGGAGAAGTGCTGCATCTTTGCTACCACTAGCGTGTAGACAAACAGGCCAACCA
CAATAGAAGGCGCTGACAGCAGAATGTCGTTGATGAAGCGAATCACTTCGGCAATCCACGATTTACGACC
GTATTCCGCCAGATAGATGCCCGCCATAATCCCCAACGGCGTACCCAGCAGCGTCGCCCATAGGATCAGC
AATCCACTTCCGGCGATGGCATTCGCCAACCCACCACCCGCCGTATTGGGCGGTGGTGTCATTTCGGTAA
ATAACGCCAGAGACATACCATCCACGCCTCGGGTAACGGTCGAAAACAGTATCCATACCAGCCAGAACAG
GCCGAAAACCATCGTAGACATGGATAAAAACAGCGCAATACGGTTTTTCTGGCGACGCCAGGCCTGCATT
TTACGCCGTGAGCGTTCCAGTGCGGCTTCTTGCTCTATGCCTAATGTCGCCATTAGCTCGCCCCCTCATT
TTTTGCCAGACGCATCACCATCAGCTTTGAACACGCCAAAACAATAAAGGTAATCACAAACAGAATTAGC
CCCAGCTCCATCAACGCCGCGGTATGCACGCCGGATTCGGCTTCGGCGAATTCGTTCGCCAGCGCAGAGG
TAATACTGTTGCCTGGCATATACAGTGAAGCGCTGTCGAGCTGGTAGGTGTTACCGATGATAAAGGTAAC
AGCCATCGTTTCTCCCAAGGCGCGCCCCAACCCCAACATGACCCCGCCGATGACACCGTTCTTGGTGTAA
GGCAGCACAATGCGCCAGATCACTTCCCACGTCGTACAGCCGATGCCGTAGGCGGACTCTTTCATCATGA
CTGGCGTCTGCTCAAACACATCACGCATGACCGCGGCAATGTAAGGGATAATCATGATGGCCAGAATAAC
GCCAGCCGCCAGAATACCAATCCCGAACGCCGGGCCAGAGAACAGTGCGCCAACAATAGGGATGCCGGAC
AGGACGTTGCCGACCGGTTGCTGGAAATATTTGGCAAACAGCGGAGCAAAAATGAACAGCCCCCACATGC
CATAAACAATACTTGGTATGGCCGCCAGCAATTCAATCGCTATGCCAAGCGGGCGTTTCAACCAGGCTGG
TGCCAGTTCTGTCAGAAATAACGCAATTCCGAAGCTAATCGGAATCGCAATAATTAGGGCAATCAGTGAG
GTGACGACAGTACCGTAAATCGGAACCAGTGCACCAAACTGCTCTGCGGGCGCATCCCACTCTTTCGTCC
ACAAGAAGGAAAAACCGAATTTCTCGATGCTGGGCCAGGACGCCACAATCAGGGAAACAATGATGCCGCC
CAACAACAGTAGCGTGACCAGCGCCGCCAGTTTTACCAGCGTGCTGAAGAGGATATCGCCATATTTTCCC
GGGGCTTTGATAGTTGGCTTGTACTCCGCCATACGTCTCTCTTCTCGATTTAACTACATTTGATAAACTA
TTGAAGGCAGAGAGGCTTATCACCTCTCCGCCCCGATACGACGTGTTATTCCGCGACGTATTTCCAGAAC
CTGATAGCATCATCACGCTCTGGTAACCCACGCGACGGTTGTCGATACAATAATTAGTACAGCGCTTTGC
CGTTGCTGTCTTTTACCTGGGTTTTCCAGGCTGCACGGATTTGCTCAACCACTTCTTTTGGCAGCGTGGC
GTAATCCAGCGCTTCGGCTTGCTCACCGCCTTTCTTGAACGACCAGTCGAAGAATTTCAACACTTCAGCA
CCCTGCTCAGGTTTCTCCTGTTTGGTATGAACCAGGATGAACGTGGTGGAGGTGATCGGCCATGCATCAG
CGCCTTTCTGGTTGGTCAAATCCTGAGCGAAGGACTTGCTCCAGTCGATCTCTTTAGCCGCGTTGCTGAA
GCTTGCGCCAGTTGGGCTAACCGCTTTGCCATCGGCAGAAATCAGTTTGGTGTAAGCCAGATTGTTTTGC
TTGGCATACGCATATTCTACGTAACCGATAGAACCAGGCAGACGCTGTACAAACGCAGCGATACCATCGT
TACCTTTACCGCCCAGACCGGTAGGCCAGTTCACGGTAGAACCTGCGCCAATCTTCTCTTTCCACTCTGG
GTTCACTTTTGCCAGGTAGCTGGTGAATACGAAAGACGTACCAGAACCATCAGCGCGACGAACCACAGCG
ATATCCTGATCCGGCAGCTTGGCGTTCGGGTTCAGTTTGGTAATGGCCGGGTCGTTCCACTTTTTGATGT
TGCCCAGGTAGATATCACCCAGTGTTTTACCGTCCAGCGTCAATTCGCCAGATTTAATACCAGGAACGTT
CACTGCCAGTACCACGCCACCGATAACGGTTGGGAACTGGAATAAACCATCCTGTGCTAATTTATCGTCA
GCCAGAGGCGCATCAGAGGCACCGAAGTCTACTGTTTTAGCGATAATCTGTTTTACACCGCCAGAAGAAC
CGATCCCTTGATAGTTAACTTTATTACCGGTTTCTTTTTGATAGGAGTCAGCCCATTTAGCATAAACAGG
CGCAGGGAATGTCGCACCGGCACCGGTGAGGTTAGCAGCAGCAAAAGCGGAAACCGCTGTCAGAGAAAAG
GTTGCCGCAACAACACTGGCAAGAGTGGTACGCATCAGTTTCATAATCCCTCCTGTGGGATATTCGACGT
GTCGACGTAGAGCCGTTATCAAATCAGAGTTATCAAATCAGAGTGTAGTTTGCAGGAGGAAAAATAGGAC
AATTTGGTGACAGTAAAATGTACGGAATATGACAGTTTTATTACACCGAAATACAAACAAGACTTCCTCT
CACTGATCCGACCTGGTTTTTTCCTGTTATACCGAGCAACGTCGGATATTCCTTTCCGCTGTACAAAATC
TGTAACAATCATGTTTTACGGTAAGGCCTGTCTTTTAGCACGTTAGTTTTAATTTTTTGGATATAACAAC
GTTATATTCTGATTATCTGATGGTGTTTTCAAAAAAAAACCTGACAATGACGATGTGAATGAGTCAAAAA
ATCCAAATAGAAAACGAGAGACGTGCGTGCGTTATGACAGTTGCCATGTTGGCATTAGCCATAAGTGTTA
AATAGGAGATCGACATTGAAAAGAAGAGCCTTCATACAATCTGCGGCACTCCTGCCGCTCGCCATGCAAC
TTCCTGTTCATGCTGGCACCGCCGATCTATGCATAAGCCAACCCGGCAATGACGATAAAAGAAAAAGGTT
ATCTATCGCGGTAATCAGTGACCTGCATATAGATAACGATGATTTACTCTCATCATTTAAAAAGGCATTA
AATAATATAAAAGAAAAAAATAAAATATCTAACATCATCATCCCAGGAGATATTAGTGACAGACATGAAT
ATATAAGTAAAGTCATGGGTGCTGTAGAAAACACGTTTCAAGGTGGAGATGAGAAGATAATAGAAATATT
AGGGAATCATGATGTTAGAGGCCCTGATAGTAAATCATGGACTAAAGATCCCGATAAAGAAAACCCTTAC
TACAAATTTATTATAGAAAAATATAAAAAAATGAATGCTAAAAAAATAAATCATAAAAAAAAGCATGCAT
GTTTTGATATTTTTATTGGCGACCATCATTTTATCGCACTGAACACGGATAGAGGTCTAAAGGATCAGGC
CTACTACGATGATTCAACATTAGAATGGTTCGAAAAGAAAGTCTCTGAAAAGGTCAAGGGTAGGAAATTT
GTTATATCTCATCAACCACTTAATGACACACACTGGCGCTCTAATTTGTTTGGTGGGTTTGGGGAACAGG
ATGAAAAAATAAAAAGTATATTATCAAAACACCCAAAAACCGTTGTCATATCCGGTCATATCCATAATGG
ATTCGGTGTTTTAGAGGCCATGCAAAAAGAATTCGGCACCCTAATTGAAATCCCCTCATTCAATAGAACG
GAAAATGGATTAAGGGAGAAAGGCTATGGTTTTATTCTACAAATAGAAAGTGATTCCATTACATTTGAAG
CATGGAATTTTTTAAAAAACCAGCACTACCCTGAATATGACGTAAAAATAACTGACCACGCGGTCTCTTC
TATCTTAGAGAAAAAGCAAGAAAACGAAGAATGTTACAAGAGCCTGGTTGCAGAAAATTATCCTTGGGAG
AAAATAGCAGAAAATAATGATGGCGGAGATAACATAACCGAAGGGCAAGAGCATTTTGGCTTAAGGCGGT
TGTGGCCTAATTATAAGTGGGAGCAGTATTCATCCGATCCCTTGTTGAAGCAAACTTACTAGCGCAACCC
TCCCCAGAATGGTCAGTAAAAAAACGCTGACCATTCTGGGGGGAGATTAGAACATGAGCCCCATCTTGGC
GATACCCACGCTAACGCCCCCAATCCATTATTGCCAACGACGGAAGATCAGCGATGTGTTAATGCCGCCA
AAAGCGAAGTTATTAGACTGAATATAATCTGTCTTAATATGGCGTGGCTCACCCATGATGTAATCCAACT
CGCCGCAATCTTCCGCAGGTTGCCGTAGATTAAGCGTCGGCGCAAACCAGCCTTCACGCATCATCTCGAT
ACTCATCCATGCTTCGAGCGCGCCACAGGCACCCAGCGTGTGACCGAAATAGCTTTTTAGCGACGAAATT
GGGGTGGAGTTACCGAACACAGCCGCGGTAGCCTGACTTTCTGCAACATCCCCTCGATCGGTTGCCGTAC
CGTGGGCGCTAATATAGCCCACATCGCTGGGTTGCAAACCCGCGCAGCGCAGCGATCCTTCAATACAAAT
CTGCATAGTTTCACGCTGAGGCTGCGTAATATGTGCCGCATCACAGTTGGTGTAAAACCCAACCAGTTCA
GCATAGATTGTCGCACCACGCGCCACTGCATGCTCAAGCTCTTCCAGCACTAACGTACCCGCCCCTTCAC
CGATAACCAAACCGTCGCGACTGGCGTCAAAAGGAGACGGCGTAGTCTCCGGCGCATCATTGCGTTGGCT
GGTGGCAAACAGCGTATCAAATACGGCAGCTTCTGACGGGCAAAGTTCTTCCGCACCGCCAGCAACCATC
ACCGTCTGATAGCCATGACGAATCGCTTCCCAGGCATAGCCAATCGCCTGGCTCCCCGATGTACAGGCGC
TGGATGTCGGGATCACTCGGCCACGCAGCCCAAAAAACAAACCGGCATTCACCGCCGTGGTATGCGGCAT
CATCTGCACATAGGTCGTACCGGTAATATTATTGGTGTGCTTTTCTGTCAGCATGGTGGCGAATTCGCTC
ACCGGCCCCGTGCTCCCTGTTGAAGAACCGTAAGCAATACCGGTTTCGCCATTCGTCAGCACCGGATGAC
CAATCAACCCCGCCTGTTCCAGCGCCAGCTCGGTGGCGCGTGTGGCCATCAGAGATACCCGCCCCATCGA
ACGGATGCGTTTACGCGTGTAGTGTTCTGGCAGACTAAAGTTATCAATCGGCGAACCCAACTGCGTATTC
AGGCCATCGTACACCTGCCATTCGGGCATCTTACGAATGGCATTACGACCCGCACGCAAACCGTCAGAAA
CGCTTTCCCAGGATTCACCGAATGCGGTGACCCCGCCCATTCCCGTAACCACGACACGGCGCATCACAGC
ATCCCTCCATTAATAGAAATGACCTGACGCGTCACATAACTCGCGATATCAGACATAAGATAGCTCGCCA
GCCCGGCGACTTCTTCCGCCTGCCCCATGCGTTTCATGGGGATCATCTTCATTGCTTCTTCAATGGCGAC
CGGTTCCATTTGAATCATGCCGGTATCGATCAAGCCGGGCGCGATACAGTTAACCGTTATTTTTCGTTTC
GCCAGTTCGATAGCCAGCGCTTTCGTTGCACCAATGATGCCTGCTTTCGCGGCGCTGTAGTTAACCTGTC
CCCGATTCCCCATGATCCCGGAAACCGAAGACAACGTGATAATTCGTCCGCCGTTACGCAGGCCAATCAT
CGGCATCACACAGGGATGGATCACGTTATAGAAGCTATCGAGATTGGTGTGGATCACGCTATCCCAAGCC
TGCTCGTCGAGGGCAGGAAAAGCACCGTCACAGGTGATACCGGCATTACTGACCACGCCATAGTAGGCAC
CGTGCACCTCAATATCCTGTTCAATCACGGTGCGACACGCTTCCCGATCGGCAATATCGAAACTGACAAT
ACGGCCGGAACCGTTTTGCTCCATAATCTGGCGTAAGGTTTCTTTAGCCCCGTTTTCATCACGGTGATAA
TGCACCACCACGGTAAACCCCTCTGTCGCCAGACGCAGTGCAATGGCTCGACCGATCCCTTTGCTGGCAC
CGGTCACTAACACAGAACGCGTTATGCTTGTTCTCCCGGTTTTCATAATAGTTTTTCCGGCTGTCATAAT
AGCTTTCCCTGTTCTAAAAGTGTTTTCAACTCATTATCGTCGGGTTGATAGGTGTTCAGCCGACCAGAGG
CATACTTCTCGCCATCGATCGCTATCTCACCCTCAAAACTACCGACTTTATCATCACGCATCAGTAGCGT
GACGGTCACATCGAGCAAGGCACCGGCAGGGAAAACATCCTGCTTACAGTGATAACCCCGCCCGCCGAGC
AACATACCGGGGCGCGGCTTCTCATGTAGCTCGCGGCTCTGGCGCCCGTGCCAACCAGACCAGACTCCGA
TCGTTTGAGCAATAATTTCGATACCAAACCAGGCTGGCAGATGTCCCTGCGCATTCAGAAACGGTGCCAA
AATACTCTCGCGGTTGACCGCCACACGACAGTGCGCGTGTTCATCATCAACGTGCAACACTTCAGCCACC
AGCACCATCGGGGCGGAATGGGGCAGATAATCTGCCGCAGCCAGATATTCACTCATGATCCTTCCCCAAA
ATCAGACACGTATTATTGCCGCCAAACGCAAAAGAATTGGACAGAATCACCGGGCGGGCAAGCGGCGCGG
GTTCATGGAGCAGACCACACGGTGGCAGCGATGCATCGGGGCAGCTACGTGAAAAATCCTGCGCAGGCAA
CGGAAGATCCCGCGTAAGAAGCAGCCAGCAGAGGACAGCTTCACTAATACCGGCGGCACCCAGCGTATGG
CCGGTGAGGTGTTTGGTTGAGCTACAGGGTACGCGATCGCCAAAAACGGCGTGAACCACATTAGCCTCAA
TCTGGTCGTTCAGACGCGTAGCCGTACCGTGTAAATTGATATAACCCACATCATTAGGCTGTAATCCGGC
TTGCGACAGCGCCATCGTCATTGCGCGGATCGCCCCTTCGCCTTCCGGGTGCGGCGCTGACATATGGTGA
GCATCGGACGACTCGCCGAAACCCAAAACCGCCACACGATCGGGCTGCTTGCCGATCAGCATCAGCGCAA
CGCCTTCGCCGATCGTGATGCCATTACGCTCTTCACTAAACGGTTGGCAGCGCGTTGAAGAGAGTGATTC
AAGGCTATCAAAGCCATTCAGCGGCATACGGCTCAGCGTATCCGCGCCGCCAACGATAGCCACATCCGCG
AGCCCGGCATCGATTAATCGTTTACCGCTGATCAGCGCTCTGGCACTGGAAGAGCAGGCGGTTGATATGG
TGTAAGCAGGTCCATTTAACGCCAGATAGGCGGCCAGAAACCGGGAAGGATCGCCAAGTTCCTGCTGCGC
GTAGCGATAAGTGGCAAGGTTTTCGCTGACATACCGATCGGCTTCATCCAACCCGGAGGTACTGGTGCCC
AAAACTACCGCCACTCGGTCAGAGCCAAACTGCGCGATAGCCGCATCCACCTGATGCCGGATTTGTTCCA
GTGCAGCCAGCAATAGCTGGTTATTACGGCTGTTATGCGCCGCCAATTCCAACGGGATAGCGGGTAATTC
CGCATCCACCTTCCCAGTCCAACAAGGCTTATCATGCAGCAACCACCCGGTATCAGGGCGCATGCCTGGC
GCATGACCGCTGGCAAGGTTATCAGCGATCTCATCCAGATTATTGCCCAGCGCATTCAGCGCACCAACGG
CGTTAATGTAAATCATGCTAACTATCCAGATGTTGAATCACGATGTGATAACCAAAGACGAATTGCTGAA
CGCTCATCGGCACGCGCTGGTTATTGCGCGTCATATAGCGAATTTCGGTAATCAGCGTGCCGCGATTGTC
CCGCAACTGTCTCTTGTCATCGCTATCTTTTAGCGTCCAACCGGCTGGTAGTTGTGTCTGCCACACGGCG
ATCGGCCAGTGGCTCAGCATGATATCCGCCAGTACCTGACTGGCTGGCGGTAACTGCGGCAGGACGATGG
ACTGTTCAGTATGAACACCCTGAGCATCATAGGTAACGTTGAACAGACGAATACCGATAGAGGAAAGGCC
AACCAGCGAAAGCTGCTTATCATCGGCACTCAACATCACCAGCAGCGATTGCTGCTTACCGTCAAAGGTT
CCCGTCAACAACTGCTGTTCGTTGACCGATGGGGTAATGGCGGGTACCGGGAGCGTAACTTTCACACCCG
[truncated: 4,713,667 more chars]
