# Supplementary material for: Pectobacterium parmentieri SCC 3193 Mutants with Altered Synthesis of Cell Surface Polysaccharides Are Resistant to N4-Like Lytic Bacteriophage ϕA38 (vB_Ppp_A38) but Express Decreased Virulence in Potato (Solanum tuberosum L.) Plants
Source: Int J Mol Sci. 2021 Jul 8;22(14):7346. doi: 10.3390/ijms22147346 (PMC8304393; doi:10.3390/ijms22147346)
Supplement: Supplementary file 1 [file ijms-22-07346-s001.zip › Supplementary Materials/M392_draft_genome.fna]

>1 length=108826 depth=0.98x
ACTCAGGAAAAGCGTCTGATGTCAGAACATCGGGCACAGTTGGATGCGATTGAAAATGCGCAAGGCGTAA
TCGAATTTGATAAAGACGGCTATATCACCCACGTCAATAAACACTATCTGATGCTGACAGGTTATGAAGA
AAAGGAAATTCTCGGCCTGCACCACAAATCACTCTGTGAACCCCTTTATACCGAACAAGCTGACTATCAG
ACATTCTGGGAGACCTTGCATCGAGGCCACCCCATCAGCGGACGCTTCCACCGATTGGGTAAGGACAATC
ATTCATTCTGGATACAGGCAACCTACAGTCCAATCATGGATAGTGAAGGCAATGTGAGAAAAATCATTAA
ATATGCTCACAACATCACGCAAAACGTTGAAACCGAAAAAAAAGCCCATCAGCAAGGCATCATTCTCGAT
ATCCTGCTGTCAGTCCATGACAGTTTTCTGCTCGACCATAATCTGCCTTCAGCCTGCGATAAAGTCTTTG
AGCGACTGCTTGACGTGACCAACAGCAGTTTCGGTTTTATCGCCACATTGCAGGAAGATGAAAACGGCCA
ATCGCTATACCTGCCTGCGATTTCCAACCTTGCCTGGGACGAAGACACGCTGGCCTGGTACAGACACCAG
CGCAGAACCCACGGCGGCCTGAGGCTCCGTAAACTTGATAATCTATTTGGCCATGTTGTGACCCACAACA
CCGTGGTTTGCACCAATAACCTATTGAGGCAAAAAGCAGGCCGGGACCTTCCGCCCATCCATCCTGCGCT
GTATTCCCTGCTTGGCATTCCTATCACCCACGACGGCAAAGCGATCGGAATGATCGCACTAGCTAACCGT
CGGAACGGTTACGATCAAACGATGATCGAACTACTGGCTCCGTTGGTGAAAACGCTCGGTATCATTATTC
ACGCCCGTTCGCTGGAGGATAAGCGCGCACAGGTAGAAGCCTCTCTCCGCTTTAACGCGGGGCATGATTT
TCTGACCGGCCTGCCGAATCGCAGCACCTTCTTCGAACAGGCCAGTGCTTTTTTCCAACTCATACAGCAA
AATCAGCACGCAGATAAAAGTTGCCTGGCCATTATTGATATCGATTCCTTCAAAAATATTAATGACAAAT
ATGGCCATCTGGCTGGCGATGCCGTTCTCAAAGAACTGGCGATGTTGATGCGTATGTCATTACGTCAGGA
GGATCTGGTCGCCCGTCTCGGCGGTGAGGAGTTCATCATTCTGTTAAAAGATGTCTCCTACCAAACGGCG
GTGATGACGATCGAGCGTATTCGTAAAGCGATTGAGCAACATACGCTGGAATACGATCGCCAGAGCCTGC
ATTTTACGATCAGCGCAGGGATTGCTGCCTACCGACCTGAGTTTGCCTCCGTTGAGGACTGGATTCAGCT
AGCCGATGAAAACCTTTATTCCGCTAAACGGCAAGGGCGTAACTGTGTGAAATAAGCCCATCCCGGCAAC
GCTGCTGGTCGCTTTGTTCGAACGTTTGCATTCCCGCAGCAACTCCGGTTTGCATCAGGCCGGGAAGCTG
GTGCGTTTTCCCCTCACGAATCAAGTTGCTGACTGCCGCGGTGGCAGTCAGCACTTCATACAGCGCGATT
CGGCCACCTTGTGCTGCGGGCAACAATTTTTGCGCCACCACGGCCTGCAAACAGGTGGCTAACTGGCTGC
GAACATACGCTTTCTCTTCACCGGGGAAGACATCAATCAACCGATCAACAGCCTGCGGTGCACTACGTGT
ATGTAACGTTGACAGCACCAGATGACCGGTTTCTGCCGCCGTTAACGCCAGCCGAATCGTCTCCGTATCG
CGCAGTTCTCCCAGTAGAATAACATCGGGATCTTCCCTTAATGCCGCCCGTAGCGCCTGCGCAAAAGACG
CGCTGTGTGCACCGATCTCTCGTTGTTGGATCAGGCAGCGTCGGCTGGTATGAATAAATTCGATCGGATC
TTCCAACGTGATCACATGGCGATCGCTGCTGTCATTTAACGCCCCGACCATTGCCGCCAACGTCGTAGAT
TTACCGCTGCCCGTCGCACCAGTAATCAGGATCAGCCCATTTGGTTTCTCCAACAGCGTCGCAAGAACGG
GTGGCGCATGTAATTCATCCAATGAAGGTTGAAAAAACGGGATAATACGCAGCGCGACAGACAGCCCTTC
CCGCTGGTGAAACACATTGACCCGCAGCCGTTGCCCATCAGGCAACATTAACGTGCCGTCCACTTGCCCA
ATCTGCCGCAACTGCTCTCTCTGAACCGGTTCGAGCCAGGCATCACACCATTGTGCCACCTGTTCCGGCG
TTAAACGTGGTAAGGTATTTTCAGGCTGTAGCCGCCCATCCACACGTAACACCGGAGGGTGCCCGCTACA
AAGGTGCAGATCAGAGGCATTATGTTTTACACTACGCGCCACCCACTCATCCAACTCCATAGATTAACCT
CCTGAATAACCATGACGACAATCCAGCAGAATCTACAGGACATCCGGCAACAAATCGCCACCGCCGCACA
GCATTGCGCGCGGTCACCAGAAGACATTACGCTACTTGCAGTCAGTAAAACCAAACCTGTGAGCGCGATC
GAAGAAGCCATTGCGGCAGGACAACGCGCGTTTGGCGAGAACTACGTTCAGGAAGGCGTGGAGAAGGTTC
ATTATTTCCAGGAAAACCACCCGGACACGCCTTTAGAATGGCACTTTATCGGCCCGTTACAGTCAAACAA
GAGTCGGCTAGTCGCTGAGAATTTTGACTGGTTCCACACGGTGGATCGCCTGCGCATCGCGCAGCGCCTG
AGTGAACAACGCCCGACCACCTTGCCACCGCTAAATATTCTGTTGCAGATTAATATCAGCAGTGAACCGA
GTAAATCCGGCATTATGGTGGCTGAACTCGCAGAACTCGCCACCAGCGTCGCCGTATTACCTAACCTGCG
TCTGCGCGGCCTGATGGCGATTCCGGCACCGGAAACCGATTATGAACAACAGCTTGCTGTTTTCAAACAA
ATGGCAGCGCTGCTCCAAACATTGTCAGTAAATTATCCGCATATTGATACACTCTCTATGGGGATGACGG
ATGACATGCGCGCAGCGATTACTGCCGGCAGCACGCTGGTGCGTATCGGTACGGCAATCTTTGGCGCACG
GGACTATTCAGCAAAAAGCGCATAAATAAACAGTCAGCCAAAAGCGTATAAGCCGCAGAGGCACGTCATC
TTTGACAAACAGGTGAGCAACGAGGATGCAGATGCAGCAACGTAAAATAGCGTTTATTGGTGCCGGGAAC
ATGGCACAGGCCATTATCGCCGGATTGGTCAACGGCGGTTACCCCGCTCAACATATCAGCGTCTGCGCAC
CTTCGGGTAAAAACCGCGATGCGCTGGCTGCACAATATGGCGTCATCAGCAGCGCGGATAATGTGCGCTG
TGCACAGGAAGCGGACGTCATTGTTCTGGCAGTCAAACCACAGATGATGGCGACCGTGTGTGAACCGCTG
GGTGAGCAGGTCAATTTCACCGGTAAGCTGGTGCTCTCAATTGCGGCAGGAATCAGTATCACCCGTTTTC
AGGCGCTGCTGGGTGAGCCGCTGAATATCGTGCGCATCATGCCAAATACGCCGTCTCTGGTCGGGAAAGG
GATGAGCGGAATGTACGCCCCCCCCTCTGTCAACCAGGCAGATAAAGACTTCACCGCACAACTGATGCAG
AGCGTCGGTAAAATTTGCTGGGTAGATAGAGAATCCGGCATTAACGGCGTGATCGCCGCGGCGGGCAGCG
CACCGGCCTATTTCTTCCTGTTTATGGAAGCGATGCAGCAGGAAGTAATTCGCCAGGGGTTCGATCAAGA
AACCGCTCGCCTGTTGGTGCAACAGGCTGCGTCGGGCGCTGCGGCATTGGTTGAAGCCAATCCCGATACG
CCGCTGTCGACCCTGCGGGAAAATGTCACCTCCAAAGGTGGCACCACGGCAGAAGCGCTACGGGTATTTA
ACGAACAGCAGTTGACGCAAACCGTGGCTGAGGCCATGCAGGCGGCGATTGCTCGCGCACAAGAAATGGA
AACGCTTTTTTAATTAAAAGCATGCCCCCGATTCTTTATCTTATTAAGGAAAAGAAGTACTTATGCTCAC
CCTGACTTTTCTGATTACTCTGCTTGATATCCCCGTTATGGTGTTATTACTTCGCATCTGGATGCAGTGG
TCACGCAGTGATTTCTATAACCCGCTGTCGCAGTTTGTCGTCAAGATTACTCAGCCGGCTGTCGGCCCAC
TACGTCGTATTCTGCCGTCGCTGGGGCCAATTGACAGCGCCTCACTGTTACTCGCCTTTATAGTGATAGC
CTTTAAATTATTCATACTGGTGTATCTTGGCGCAATCCCAGTAAATTTGACGCTTATTTTAATCTCTGTA
TTTGCGCTAGCAAAATCTATCGGTCATCTCATTTTCTGGGTGATAATCGTTCGTTCCATTATGAGTTGGG
TCAGCCAGGGCCGTAGCCCGATCGAATATCTGTTGCACCAATTGACCGAACCACTGATGGCACCGATCCG
CCGGATACTCCCCGCCATGGGGGGGATTGATTTCTCAGCAATGGTCGTCATTCTGATCCTTTATTTGCTG
AAAAGTCTCACTATTGATCTCTTTACCTCCCTGAATTTGGCGTTGTTTCCTGGGCTGTGGTCTTTACTGT
GAGTGCCGTTACCCGCCACGGTGACGCGCTGGTGATTCGGCTGTATATTCAGCCGAAAGCCAGCCGCGAT
CAGATCGTGGGTTTGCATGGCGACGAATTGAAAGTCGCCATCACCGCACCGCCGGTGGATGGGCAGGCCA
ACGCCCATCTGACCAAATTTCTCGCCAAACAGTTTCGGGTCGCCAAGAGCCTGGTCGTGATTGAAAAAGG
CGAACTCGGGCGGCATAAACAGATTAGGATTACCCATCCGCAACACATCCCGGCTGACATCGCGGACTTC
ATTGAATAAATACGCAGGACAAGATGATGCAAAAAGTGGTTTTGGCTACCGGAAACCCCGGTAAAGTGCG
CGAGCTCGCCAGCTTGCTGGCCGATTTCGGTCTGGATATTGTGGCGCAGACCGAACTAGGCGTGGATTCC
GCCGAAGAAACCGGTCTGACCTTCATCGAAAACGCCATCCTGAAAGCACGTCATGCAGCGCATATCACGG
GATTACCAGCGATTGCCGATGATTCTGGTCTGGCTGTCGATGCGCTGGGCGGTGCTCCGGGCATTTACTC
GGCACGCTACGCGGGCGTGGATGCCAGCGACCAGCAAAATCTGGATAAGCTACTGCTGACACTAAAAGAC
GTACCGGACGAACAGCGCCGCGCCAGCTTCCACTGCGTGCTGGTGTATCTGCGCCACGCGGAAGACCCGA
CACCAATTGTCTGCCACGGTAGCTGGCAGGGTGTGCTGACGCATGAAGCGGCGGGCAACGGTGGCTTCGG
CTATGACCCGATCTTCTTCGTGCCGGAGCTGGGTAAAACGGCAGCGGAACTGACGCGTGAAGAGAAGAAC
GCGCAGTCTCACCGCGGTCAGGCGCTGCGCTTGTTGCTGGATGCGCTACGCAATGCTTAAGCTTCCCCCG
CTCAGCCTGTACATTCATATTCCGTGGTGCGTACAGAAATGTCCGTATTGCGACTTCAACTCTCACGCGC
TGAAAGGCGACGTGCCGCATCAGGAATATGTCGATCACCTGCTGGCGGATCTGGATGCCGATTTGCCGCT
GGCGAGCGGTCGTGAACTGCATTCGATCTTTATCGGCGGTGGTACACCCAGCTTGCTAAGCGCTGAGGCA
ATGCAGGCGTTGCTCGACGGCGTGCGGGCAAGGATTCCTTTAACGCCGGACGCCGAAATTACGATGGAAG
CCAACCCCGGTACGGTTGAAGCCGATCGTTTCAGCGGCTATCAGCGCGCGGGTATTAACCGTATCTCCAT
CGGCGTTCAGAGTTTCGATGCGCAAAAGCTGACGCGCCTCGGTCGTATTCACGGCCCCGACGAGGCCAAA
CGCGCGGCACAGCTAGCGACGGGTCTGGGATTACGCAGTTTTAATCTGGACTTGATGCACGGCCTGCCGG
ATCAGTCGCTGGACGAAGCGCTGGACGACCTGCGTCAGGCTATTGCACTCAATCCGCCGCATTTATCGTG
GTATCAGTTGACCATCGAACCTAATACGCTGTTTAGCTCACGCCCGCCAACGCTACCGGACGACGATGCG
CTGTGGGACATCTACGAGCAAGGTCACGCACTGCTGAGCGCGGCCGGTTACCAGCAATATGAAACCTCCG
CCTACGCCAAGCCGGGCTACCAGTGCCAGCACAACCTGAACTACTGGCGTTTCGGTGACTATTTAGGGAT
TGGCTGCGGAGCGCACGGCAAGCTGACCTTCAGCGATGGTCGCATTCTGCGCACGGTAAAAGTTCGCCAT
CCGCGTGGCTATATGCAGGGCACGTATCTGGATAAGCAGCACGATGTTGCCAACGACGATCGACCTTTTG
AGTTCTTCATGAACCGCTTTCGCCTGCTGGAAGCCGCCCCGCGCGCGGATTTCACGGCCTATACCGGTCT
GGAAGAACACAGCATCCGCTCACAGTTGGATCAGGCGTTGGCACAAGGCTATCTGACGGAAACCACCACG
CATTGGCAAATCACCGAACACGGTAAACTGTTTCTGAATTCCCTGCTGGAGCTGTTTCTGGCGGAAGAAT
AGCAACAATCAAGTGGGCACGTTTTCTCTGGTCAATCGGCCCACCGCTTTCCCTTCTGGTTCTCTTCTGT
AACGCTTACAGAGCGGCATCGAACGCAAAGGACTTGGGCAAGACCTGTACTCATTTTCCGTCGTCAGACA
TACGCTATTTTTTCTTTCAGTCCTCCATAAGCTGCATTAGCTCAGACTTGAGCTGACAGCGAAAAGCAGA
CACTGAGCTATTTAAAAATATTGTGGTACTTTCAGCCGATTTTGTCCGGCATCCTCTGGACTCTCGCAAC
CTACATGGCCAATTCAAAAATGGTGGTATAACATCATCGCTTCAACGCATTAATCTGCGAAACCGATAAA
CAAGAAGCAATATATGGAAATTATTTTGATGCGTCATGGAAAGCCCACTTACATTGGCAATCCGAAAGTG
AATTGCGATGAAATGGCTGACTGGGTTGCACAATACAATCTTTCGGATACGGGCAGCGATATGCCTCCAG
AATCAAGAAAATCAATGGCATCCAAAGCATCGCTGATCATAAGTAGCCCTCTGCCAAGAGCACTTTCCTC
TTTAAGTGCGCTCGGATGTGAACCTGACATCATTGACGACGTGTTCAGGGAAGCGGACCTACCTTTAATC
AGGATACATGGCGTTAAGTTACCCCCCACATACTGGGCAGTTTTTTTTCGTGTCATGTGGCTCTGTGGCA
TGTCAAATAGGGCTGAGAGTTTAGGAATGGCAAAAAAACGTGCTTTCAAGGCCGCAGAATTACTGGTAAA
TCATGCTAAAAAATCAAATCGTCCCGTGTTGCTGATGGGACACGGCGTTATGAATCGGCTTATTGCAAGA
GAACTCATCTCGTTGGGTTGTATAGAAAATTGTCGCCAGGGAAGAGAGCACTGGAACGTCGGCGTTTACA
AACTTCCGCAAGTAAAACCTTAAGTTCATATCACAATGTATTTTCACTGCTACCACAAAACTACCTGCCT
GATTAGGTTTAACCCTGTGTAGTACCAAGCCAGGTCTGAACTAATACCCATCGGTAGCAACATAATTTCA
AACGATATCAGCCGGTTCAGGCCATACAAGGATTGAATTTTCATCTGCGGTTATGACACAGTAGGAACCT
ATCACGCACGACTTATCACCCCTGTTTACAACCACCTGCGGGTAACGATGATGAAACGTATAACAACAAT
CGTAGTAGCGCTGCTGGTCACAGCAACATTGAGCGGCTGCAATACCACGCGCGGTTTTGGCGAAGATGTG
CAGAAGCTGGGGAGTAAAATTTCACACGCCGCCAGCTAACCTACCGTCAAATAACAAAGAACCGGCAACA
CGCTATGCCGGTTCTTTCTTTACGCCGCGACCTCCGATTCCTTTCGCCGCTTAGTCATATATCTCAGAAC
GCCGACAACATATCAATATGCGGAATGCCGTCTTCGTCGTATATCTCACCGGTCGCCACAAAGCCGAATG
CGCCGTAGAATGCTTGCAGATGAGCCTGCGCAGAGAGGAAAAGAGGCTTCTGCGGCCAGTGGCGTGCGCA
GGCAATCAGCGCGTGATCCATGAGCTGATGCCCCAGATGTTGCCCGCGGGCATGCGGCGCGACAATCACT
CGCCCAATCGTCACCACATCGTTGTTCGGATGCGGGGCGAGCAGCCGGGCATAGGCGGCCAGCTTGCCAT
CACGATACGCCGCAATATGGCGATTGCCTTCTAGCAGATCGCGCCCATCAATATCCAGATAGGGGCAGAT
TTGCTCAACCACGAATACCTGACTGCGCAACGCCAATATGTCATGCAGCGCATACACATTCAGGTCTGTC
ACATCCCAGTCATGCCATATCAGACTCATTGTCACCCTTCCTATTCCGCACCGGCAGAACGTGTGCGGCG
TTTAGTCAGGATCAGCCATGTACACAGCAACGCAATCGCCAGCGCGAACAAGACACCAAAGCCTACCCCG
ATTGCGATAACCGAAACACCCAGTTTCACCACCAGAGAATAGAGCCCCAGCATTAGCAGCATAGCGCCGT
TCTCACCCAGATTCTGTACCGCGATCGCATTTCCCGCACCGACGCTGGCCTTCCCACGCTCCTGTAACAG
CGCATTGAGCGGCACAATGAAGAACCCGCCAAGCGCCCCCAGCAGAATTAGTAGAGAATAGGCACTAATA
AGGTTGTGCTGAAGCGTGAAAATCACCACCACTACGCCGATCAAGAACCCCGCAGGCAGGCAGCGCCGCA
CGTTATCGAGCGTAACCAGTCTGGCAGCACCACCAGCCCCCAGAACAATCCCAACGGCAACCATCGCATT
AAGCAGCGTCGGCGTCGCGTTATCGGTAATCCCAAGCGCGTGCGGCACCCACAGTACCAGCAGAAAACGC
AGCGTTACGCCCGCGCCCCAGAACATACTGGTGCCAATCAGAGAAAGCCGGGCATCGCCATCACGCCACA
GAACCCGACAGGCAGAAAAGAAACTGCTCGCCATCTGCACCGGGTGCCACGGCTGCCCCGGTCGGGCGGC
ATTAAGATGCGGGATCAGCATATTCGCCCCCAGCGCCACGCCGTAAGCCACCGCACAAATCGACAGCGCA
GCGTAAATATTCCAGTCCGCCAGCACGCCGCCTGCTACGGAGCCGGTCAGGATCGCCGCAATGGTCGACG
CTTCCATCAACCCATTAGCCTTGACCAACTGATCGCCGCGTGTGATCTCACCCAGAATGCCGTATTTCGC
AGGCGAATACGCAGCGGCACCAATACCGACCAGCGTGTAGCCTATAAACGGATTGCCGCCCACGCAAATC
AGCAGTGCCCCCGCCAGCTTCAGGGTATTGGCAAACATCATCACCCGTCCTTTGGCGAAGCTATCCGCTA
TTTGCCCGACAAACGGAGCCAGAATGATGTACGCCGCCACAAACCCCATCTGCAAAAACGGCTGGCTCCA
GTCGGGATACAGCAATTGTTTGATCAGTGCTAACGTGGCAAACAGCAGTGCATTATCACCAAACGCGGAG
AAGAACTGCGCGATAATCACCGCGCTCATACTGCGCGACAGCAAAGGCGTCGCGGGTTCAGTCTGTTGAC
TCATGCACTCTACTCCGACGCTTGAGTAATGGTTTTTTCAGCACTCGACTCTTCGGCCATGTGGCGCAGT
GTGACAAAGTCAGGCTTGCCGCTGCCGAGTAACGGTAACGCTTTTACATAGCGAATATCACGCGGCACTG
CCAGTTCAGGAACCCCACTGCTGCGGGCCTGTGCAAGCAACGCATCACGGGTTATCTGGCTGTCCGTGGT
AAACAGCACCAATGCCTCGCCTTTACTGCTGTCACTTTTTGCACTGGCGGCATGTTCCGCTTCCGGCGAC
ACTTTCACTGCCAACTGCTCCACGCTTTCGAGCGAAACCATCTCTCCCGCCAGCTTGGCAAAACGTTTCA
CGCGGCCGATGATGGTGCAGAACCCTCTTTCGTCCAGTTCGACAATGTCGCCAGTGTCATACCAGCCCTG
TTGTAATTCGCCTTCTGCATTTTCTGCCGCGGGTGTCTCTAGCACGCCGGGGTTTTCTACCCGCAGATAG
CCCTTCATGATATTCGGCCCGCGCAGTTGCAGACGACCACCGCGCGTGATGCCCGGCACCGTAATCAAAC
GTGATTCGATTTCCGGCAACAGCAGACCAACGGAATGGATTTTGGTCGCCATCGGCACGTTGATCGCCAC
CACCGGCGCACATTCGGTCACGCCGTACCCTTCCAGAATGCGGATACCAAATTTATCCTGCCAGACCTGA
CGCGTCGTTTCTGACAGCTTCTCCGCACCAGCCACCACATAACGCAGACGAGCAAAATCATACGGATGGG
CGAAGCGTGCATAGTTGCCTAAAAACGTAGACGTGCCAAACAGCACGGTACAGTTCTGGTCGTAAACCAG
CTCCGGCACGATGCGATAATGTAGCGGGCTGGGGTAGAGAAACACGCGCGCGCCCGTAATGAGCGGCGTT
AACAGGCCAACCGTCAGGCCAAAGGCATGAAACAGCGGTAACGCGGACATAAAGCGGTCACGCGGCGTGA
AATCCGCCACGGTACGAATCTGCTCGACGTTTGCCAGCAGGCTGTCATGGGAATGCACCACGCCTTTCGG
GTTCCCCTCGGAACCGGAGGTAAACAGCACGATGGCCGCATCATCAGGTTTCTGCGGCAGCATCGCACGG
GCAGGAAACAGCAGATGAAACACAATCCACAGCTTATCGGCCAGCGTCACGGTGTCTTTCAAATCTTCCA
GATAGACCCAATTGGCTTCGCTGACCTGCTTCGGCAGATCCGTCAGCTTTCCCTTTTCAAGAAACTGGCG
AGACGTGACGATCGTTTTTATCCCCGCGGCTTTCATCGCGTTTTGTAGCCCTTTCGCGCCCGCGGTGTAG
TTCAGCATGGCGGGAATGCGGTTACGCAGCGATGCGCCCAGAATGGATGCAGCAGTAATGGTCGCGTTCG
GCAACAGCATACCGACATGCTCATCGGCGCGGGTGAAGCGCTGTAAAATACGCGACACGCCCAGCGATTT
TTTCAATAAGCCCTGATAGCTGTCTTCATTGAATGAGATATCCGCAATGCTGGCAGCGTTCCGTCCGTAA
CGGGTTCTCGCCGCCAAAAAGGCCTGATACAGCGTATGCTGCGGACGCGTGTCCATCCGTGCCTTCATCA
TAATCTGGTGCAAGCGTTCACCAGCCATCGCGCGACGTGCTCTGGCGCTACTGGCTTCCGGCATCGGCAA
CGTGGTAGGAGGCAAATAGGTGATAGTAATCTGTGGGAGGCAACGGCGTTTAAATACGCCCGCCAGTCGA
CCAAACGGCGTGATCTCAGCGCCATCAATACGCACAGGAATGATCGTTGCCCCAGATTTCGCCGCAACAA
ACGCCGCCCCGCTGTAAATCTTCATCAGCGATCCGGTGACGCTAATACGCCCTTCCGGGAAAACGACGAC
AGGCTGGCCGCGTTCGATCACTTTGATCAACCCCTTGATCGCCAGAGGTTTGGTAGGATCTAACGGTACA
AAATCGATATAAGGCTTCAGCCAGCGCATAAACCAGCGATCGGAAATCGAGGAATACACGGCAAAGACGG
GTTTTATCGGTAAGAATAACGCCAGCAGGACGCCATCAAGAAAAGAGACGTGATTGGGGGTGATGAGCAA
TTTGGATTGCTGAAATTGGCTACTGTCACCCTCGATCCGGATGCGGTACAGACGCTGGAACACCCAACGT
AACAGGGTATGAATCATGCCTTCTCCCAATAGACAGATAAACAAGTAGCTTGCTGAGGTGCAAACCATCA
AGCGATACGTCAAAATACTACATACATATCATACTTCAAGTGACGGGTACGCGACTGAACGCGAAGATTG
CTGTCAGCACATCATTCACATAGCATTAATCGCGCTGGAGATAGCGAAAGCTGGGAGTTCAGACAAAAAA
AAACCTACGCATCCGCGTAGGTTGGTGTAATCAAATGATTTCAATGTACAGAGTACATTGATATATCACC
AATCAATACCTCTGGGACTTGTTACTCTAAGGATCGCGACTTATCTTCACCAGCGATGAATCGAAAGAGT
TATCCTATAAGTGCAACCAACTGTAAAATTTTAGCGAATCATGTAAGCCAACCGCCTTCTTTGCGCCCTT
GCACCAGATAAATGCCGCTATTTGCCCCTAAAGGTTCCTTTTCACTCCGATTCCTATTTTTCGCCATTTC
CCCATCAATAACCTCCCGATCACATTTCTTAGTTTTTTATGGAAAAATGACCCTTCAAACAAAGGGGTGT
TAGTCCAGTTTTTCATCAGAATCAATCAGAAAGTAAGGAGTAAAATCGCGGAGTCTGCATGGGGCAGACG
CTAAATTTAACCAGGTGTGTGTAACGGATAATGAAGAACTACAAAATAGGTACCCGGCTGGCCAGCGGCT
TTGGCCTGCTTATTGCGCTTTCGCTGGTCATGCTGACCAGCGGTATTTATCAACTCAACCAGGTGTCCCA
GAGAACACAAGAAATGATGCAAGAGCCGCTGCGCAAAGAACGGCTGGCAGCGGACTGGCATGCCACGCTC
GTCGCAGGGGTTCAGCGCAGTATGGCGGTAGCACGCAGCAATGACGATTCGCTGGTTGAGCTATTTGCCG
CAGAAAACACTCGCGCCAGTAAAGAAAGCGCTAAACGGCAGGAGGATTTTGCCAGCCTGATATCAACGCC
CGAAGAAAAAGCCTTATTCGATAAGGTTGGCGAATATCGTCAGTCCTACATCAAAAAGCGTGATGCGATT
ATCACGGAAAAAGGGGCAGGCAATTTCGATCGTGCCAGAACATTGTTCGACAATGAGTTCGTTCCCGCTT
CCAATGGCTATCTGACAAGTGTGGAAGCGCTGCGCGACCACCAGCGCGCCAGCATCGACCAAATGGGACA
AGACATTAACGCTGGCGCAAGCCGTGGCGATCTCATCCTTGCCGTCACTGGCGTACTGAGCGCCATCATC
GGTGTTCTGATTGCCTGGGTGCTCACACGCAGTATCGTGCAACCGCTGTCGCGTGCCGTACAGGCTACGC
AAGCCGTCGCGGCGGGCGATCTGACGCATAATATACAACCAGAAGGACGTGACGAAGCAGCCCAACTGCT
ACACGCCCTGCAAGATATGACCGTGCGCCTACGTTCCATCGTTGGCGAAGTTCGCCAAGGTTCCGAGTCC
ATCGCCGGGGCCTCTTCACAGCTTGCCGCAGGCAACATCGACCTTTCCAGCCGCACGGAAGAACAGGCCA
GTGCTCTACAGGAAACGGCAGCCTCCATTGAGCAATTAAGCTCGACGGTCAGGCAGAATGCCGATAACGC
TCGTCAGGCCAACCAACTGGCACAATCGACCACGCAGCAAGCGCAGTCGGGTGGACAATTAGTGACAGAA
GTGGTGAAAACAATGGGCGCGATCGACTCTTCATCGAAGAAGATCGTCGATATCATCGGCGTCATCGACA
GCATCGCCTTCCAGACCAACATTCTGGCGTTGAATGCCGCCGTAGAAGCCGCGCGAGCGGGTGAACAAGG
ACGTGGTTTCGCCGTGGTCGCGAGTGAAGTGCGCAGCCTGGCGCAACGCAGCGCCTCTGCGGCTAAAGAG
ATTAAGGAGTTGATCGATCGCTCCGTTCAGACCGTGGAAGCGGGCAACCGACTGGTGGTACAGGCCGGCG
CATCGATACAGGATATCGTCAGCGGCGTGCGCAAGGTCAGCGATCTGGTTGGAGAGATCAGCTCCGCCAG
CAATGAACAGACGATGGGAATCGAGCAGGTGAATGTTGCCGTGAACCAAATGGAAGTCACCACTCAGCAG
AATGCGTCGCTGGTGAACGAAGCATCGGCCGCCACGCAGTCTCTACAACAGCAGGCGGCACAGTTGACCG
AAACGGTCAGTCAGTTCCGCCTAGACAACAGCCATCAGATCGCCCGTACACCAGTGGCAACACCAACATT
AGCCCTCCAACCTGCGCTGGCCGCACCAAGTAAAGGCAACGCTGCAACCGGTGAAGGAGACTGGACATCG
TTCTGATGTCATATTCCCTTCAGCCCTCCTCTGCACAGTGCTGGAAGCACTACGACTTATAATGGGTTTT
GCCGTTATCTGGCGTAAAAATTATGCATCGGTGGGCTTGGCCGCCGAGTGAGCGGCATGGACGCCGCGAA
AGCCAGTGCCGCGTCGGGAACGCGTCACTGGCGGCTCGGTTAGCGGTCAAGAGTACCGATGGAACCGCGT
AGCGGCATAATTTAGCCGTAAGCCTGGGGTCACGGGGCGAGCGGCGCTTGAGCCGTCCCGTGTCGGGCGC
GTGCTACGAGGTAGCATGAAAATAACGGTATTATCGCGCACGAAACTGCCTCTGAATTTGCATAGAAACA
TGACTAAGACGAAGGGGCAGCCTACAGCGACTGGTGATACAACCGCACCGCTTTATCCGGGTAGTCCAAC
CCATCGCCGATGTAACGCCAGCCGTGCTTTTCGTAATAGCCGCTAAACGTGGCATACAGGTACAGATCGT
CAAAGCCTGCACGGCGACAGAACTCCAATACGTGCCGTTGCAGCGCCGCGCCCAGCCCTTTATCACGATA
ACTTTCTGCCACATACAGCGACGCCAGCCAAGGCGTCAGATCCTGTCGGCTAATTAAATCGCAGCGCCAG
AACCCCACAGTCCCGACGATACACTCGCCATCCAGCGCGATAAACGTCAGCGGCAGCGCCGCAGGGTTCA
GGCTATTGCGCACCACGCTGGCAAAGAATTCACGGCTGTTCTGGCTACCGAATGCCTGCCATATCCAGTC
GATCACCTGCTCCTGATGCTGGGGATGATCCGCCAGATAAACAATCTCCGCCATAGTGATACCCAACCTG
TAAAATATTTATAGAATCAAAAAAATTACCATCAAATCACTGATACCTATCGGCAGTACCTTCTCGTCCA
CGCATCTGTAAATACCTCGCCTAGCTAACGCCATACGTTTCCACATGTTATTCAGGAGGAAAGTGCGAAA
TGGCGACATCACAAAACTGACAAAAATTTGGTTAAGAAACGAACATCAGTCGTTAAATCCGACAATATGC
CTGTGATATCATGCCATATGAACAAGGATGGATAGGCATTTCAGCCCGTCATCATACTCAATTAAGGCAC
AGCTATGAAAACCATGCTTGAGGTGGCGAAACGCGCAGGGGTGTCTAAAGCCACCGTATCCAGGGTGCTA
AATGGCACCGGGCAGGTCAAACAATCTACGCGCGATGCGGTATTTCAAGCCATGGATGAACTTGGCTACC
GCCCTAATTTTCTCGCGCGCTCGCTGGCTCGCCGCACTTCAAACAGCATTGGGCTCGTCATCTCCAATTT
TGACGGCCCCTACTTTGGCCGCCTGCTGCGCCGCGCCGCAGAAATGGCCGAAAGCAGTGGTAAACATCTG
ATTGTGACCGATGGACACGATACGCCGGAAGACGAAAAGCGCGCAGTGCAGTTGCTGTCTGACAGACAAT
GCGACGCCATTATTCTCTACACCCGTTATATGTCCGAAGCCGACCTCATGGTGCTACTCGATACGTTAAC
CATTCCGATGATGGTGATGAATCGCGATCTGCCACAGGCGCGGGAACGCTGTATTTTCTTCCGCCAGCAG
CAGGCGGCATTTGACGTGGTGAATTACCTGATAGAACAGGGCCATCGCGAGATTGCCTGCATCACCGCAC
CGATGAAAACACCGACGGCACAGGCGCGACTCGCGGGCTATCAGCAAGCCTTACTCACTCATCAGATCGA
GGTTGACCCACGTCGAGTGGCACACGGAACCAGCATGGTTGCCAGCGGTTATCAAGCCGCACGCCAGTTG
CTGAATAACGGCGTTAACTTTAGCGCGTTGTTCGTCAGCAACGATGACATGGCGATTGGCGCGATGAAAG
CGCTGTACGAGGCGGGGAAAAAATTACCGCAGGATGTCTCCGTTTTTGGTTTTGACGACGAACCCTGTGC
GACCTACCTGCACCCTTCACTTTCCACCGTTTACATGCCGATTGAAGAGATGGCCGCCACCGCGATTACG
CAGGTGCTGGATCTGATTGCGGGCAAAGACATCAAACCGCTGCAACCTTTTACTGGCGAACTGAAGCTAC
GTGAATCGGTACAGAAAGGGCCATACTTTACTGCGTAATACTACCGACTCGGACACTTCAGCACGTCATT
ACCATGATGAACATTCCCGTTTTCACGCTTTAGTCATCGTCCAACTGTACCGCGACATAAAGCAAGAAAC
GATCGTCAAAATTTGCCAGATTGAGTCCTGTCAGTTCAGAAATACGCCGCAGTCGGTATTCCAGCGTATT
CTTATGAATATAGAGCGCATTCGCGGTGACGGCGGCCTGTAAATTATGTCTGAACCAGGTATGCAGCGTT
TTTCTGAATACCCCATTGCTATCCATCGCTTTTAGACGGCGCAGTGGACGCACCAGTTCGTTGGCCTGCC
ATCCTCCACGTAGGCTATCGAGGAGGACAGGTAACTCCATGTCCTGATAGCAGTAGCATGGTGTTTCTGG
CATGCGCTGCTTACCTGCTTTCATAGTGGTTTTTGCCGTATGGTATGAACGCTCAACGCCGCCGTCACCG
GGAAAAAAGTTGCCTAATGCCAGACGCACACGCAGAGAGCTTCCTTCTTGCAGTCGATGATATAACTTCT
CCATTCGCCGTTTATGTTCTTCAGGCTCCCACCGTTCTGCATGGATAAACGCGGGCTTAAGTACCACCAT
CTCAGTCAGAGAGACTATCGCCATCAGGTCATCTTTATCGGTTTCCATCAACAGTGACTGCAACTGCTGG
AGTTCTGTCATCGCAGTGCTGACCCCCAGTTGCCCGCTGTCCAATTCAACAACCATCGCAATCCGGGGCT
TTTGCAGATCGACCCCTAATCGCTGCGCCCATTCGCACTGCGTGGCTGAATAGGCAGAACTGCGCACCAG
ACTGAGTACCAACTCTTCTCGCAAACGGCTATTTTGTGCCAGTAGTTGGAGTAATCGTGCCTGTTCCAGC
ATCATTTCCGCTGTCATACAGACTAATTCACCATATTGACGCAACCCCGCTGGCGTACCCGTTAGCCCAA
TCACGCCGACAATATTCCCATTTAAACGTAGCGGCAGATTAACACCCGGCCTGACCCCCTGTAGCATATG
CACGGATGCGTCATCAATATTAACAATACGTTCCTGCGTGAGCGCTAACAGTGCGCCTTCATGTATTTCG
CCAACACGTTCCTTATCACCACTGCCGATAATCCGCCCTCGCGCATCCATGACATTCACATTGCAATCAA
TAATCTGCATTGTCCTTGTCACAATAGAGCGCGCCAATTTATCATCAAAATCATAGTCAGCCATAAATTA
TCCCCGGCGTAGGTGGCATAAAATATAACGTGAATGTTAAGCTCTCACTTAATATCTATTTATCGTCATC
ATGTTTCACGTTAATAAAACCACGCCAATCATTATTACAAAAAAGAAAACAGCCACTCATTGTTTCCCGA
CGGGAATGAAAATCAACTTTAATTAGTTAAATTAGCTGTTATCAATTATTTATTATCGTCAACATAAAAA
CCCAAACAAAAGCATCAATAAAAATGAATTAAAAGATGTTACGTACCTGAAATAATTTATATTTCAGGTA
TATAACCAATATATATCCAATTTAACGAATAAGGATATATTAGGAGACCTGCATGATGCGGCAGGTATTT
GAGCTGCCAACCAGACTCATTTGATCGCCCTGCGTGAGTAACACTAAATCTCCAGAAGCCAGATAGCCCT
TTTCGCGCAGTAACGTAATGGCATCGTGCGCAGCCGCAACCCCTTCAGCTTTGCTAGCAAAAAATAACGG
CGTTACACCACGATAGAGTGCCGCGAGATTCAACGTCTTCTCATGACGGGACAGTGCAAAAATCGGTAAG
CCCGACGTAATACGCGAGGTCATCCGTGCAGTACGCCCCGATTCGGTCATAGTGACAATTGCTTTTACAC
CTTTAAGGTGGTTTGCTGCATACATGGTCGACATGGCGATCGTTTCTTCAACATTATCGAATTCAACGTC
AAGCCGGTGCTTAGATACGGTGACCTGAGGCTCTTTTTCTGCCCCCAAACACACGTTCGCCATAGCGATG
ACCGTTTCTTCCGGGTAGCTCCCCGCGGCGGTTTCTGCCGATAGCATGACGGCATCCGTACCATCCAATA
CGGCATTCGCGACATCCATCACTTCAGCACGCGTTGGCATCGGGCTGGCAATCATCGACTCCATCATTTG
CGTCGCCGTAATCACAACGCGATTAAGACGACGAGCGCGTTGGATCAGCGCTTTTTGCACACCAACCAGC
GCAGCATCACCAATCTCCACACCCAGATCGCCACGCGCGACCATCACCACATCAGATGCCAAAATGATGT
CATCCATACATTCTGGTGTAGCGACCGCCTCAGCCCGTTCAACCTTGGCGACAATGGCAGCCTGGCAACC
CGCCTCACGCGCCAACTGGCGAGCATAACGGAGATCGTCACCATTGCGTGGGAATGATACGGCCAGAAAA
TCGACGTTAATCTTCGCGGCAACCAAAATATCGGTTTTGTCTTTCTCGGTCAGTGCATCAGCAGATAACC
CACCGCCCAGTTTGTTAACCCCTTTATTATTGGATAAAACGCCGCCGACGGTAACGAGAGTGGTAATTTT
TTCGTCTGCCACACCCATCACTTTTAACTGAACGCGACCATCATCCAACAACAAGATATCGCCGGGTACA
ACATCGTTTGGCAGATTTTTATAATCGATACCAACCTGATGATTATCACCTAGCCCTCTTTCCAGACGGG
CATCCAGAATAAACGTATCACCAACACTCAAAAAAACCTTCCCCTCTTTGAACGTTGACACCCTGATTTT
AGGCCCCTGTAAGTCCCCCAAAATCGCCACATGTTTATTAAGCTTACGTGCAATATTACGATTTTTTTCG
GCACGAATAATATGATCGTCCGATGTTCCATGGGAGAAATTAAATCGAACAACATTCACGCCCGCTCTAA
TGATTTTTTCCAGATTATCATCACGATCGGTGGCTGGCCCCAGTGTTGCAACAATTTTGGTTCTTCTTAA
AAACGCAGTCATTTTCTTTCCTGTTTTTATTCTAAAAGGCGATGCTGTGTATCCATCTATATAAAAAATG
GAAAGCAATCCGCTGCAAAAATAATGACAAAAATAGGGACTAATGATGGATAGACGTCGCCTTAATTAAA
CGTCCAATATTTTCACAGGCACGCTCCATATTTAACGCCCCTTCTTTTAATAAACCATCAATACTTTTTG
CGTGGGGAATAATACCGAAGATGGCATCAATACCTTCCTGATAGAGATCTTCAACACCGCTTCCTACACA
GCCAGATACCGCAATCACCGGGACGCTATTTTCCTTCGCCGTTCTTGCCACACCGTAGGGGGTTTTACCA
AATTTGGTCTGGCTATCAATGCGCCCTTCCCCCGTAAAACAAAAATCGGCTTCAGACAATTTCTCCCTTA
GCCCGCTGTACTCAATCACAATATCAATGCCTTTTTGCAGCGTGCAACCAGTAAACGCCATCAAGCCTGC
TCCCAATCCCCCCGCCGCTCCCGCGCCGGGCTGGCTGGCAATATCTTTACCCAACTGTGCCTTAATAAGC
GTGGCATAGTGGGACAGATTGCCGTCGAGCATGCTGACCATTTCAGGCGTTGCTCCCTTTTGTGGCCCAA
AAATATGTGAGGCACCATTTTCACCACACAATGGGTTAGTCACATCACACGCCACCAGAATATCGATGTC
AGCAAGACGCTTATCAATACTTGAAATATCAATATGATGTAGCCTTCCTAATGCACCACCACCACGACTT
AACCGTTCGCCGGCCTCATCATAGAATTTCACCCCCAGCGCTTCTGCCATCCCTGCACCACCATCGTTGG
TTGCACTACCACCGATACCCAGGATAATTTTTTTGATCCCCTTATCCAGGCAGGCACGAATCAACTGGCC
TGTGCCGTAAGTCGTCGTGATTAACGGGTTTTTAGTGTCCTGATTGACATGGTGAATACCACTGGCAGAA
GCCATTTCAATCACGGCAATGTCGCCGTCGCCCATTACACCATAAGTTGCTTCCACCGGTTCACCCAGTG
GGCCAACCACCGTTTGCTGGAAAATATGGCCCTGTGTCGCATCAATCAATGATTGCACGGTGCCTTCACC
GCCATCTGCCATGGGTACGTGAATATACGTCGCTTCAGGGAATATCTTTTTCAGACCTTTTTCCATGGCA
ATACACACTTCTTTTGCCGTCATACTTTCCTTGAAGGAGTCCGGTGCCAAAACAAACGTTTCATTTTTCA
TACTCATCATCTCGCTACCTTATAAAACAAAACCGTACAAAACCGTTGAGACAATGGCCATTGTCCCCCC
CACCAGCGCCTCATAAGGAATTAAGGCCATACGTTGCCGAATACTCATATTCATGCTTTGTGCTGTGACG
TGGAAATAATTACCCTGCGGCAAAGAGTCAATAACGGTAGCGCCTGTATGAACCATAACGGCAGAAGAAA
TAGGGGGAGCGCCAACATGTGAAATAGCATCACCAAATGTTCCTGTCGCTAAAATAACGCCAGTGGATGT
TGATGCCGTAGCAGCAGCCATCAAAATACCTGATATCGGTGCCAGGAAGGTGCCAGAAATACCAAGAACA
TTAATTAATGCGACAACCTGTATCGATAAATTTGAAGCGGAAATTAACCCAGCAATCGCGCCTGCACCAA
TTAAAATCAGCACGGTAGCAGTCATTTTCTCCAAACCGGATGCCGTATAAGCCAACATTTTGTGTTGCTG
CCCCATCGCGACCAGACCAATAAACCCCGCCAGCGGCAATACATACATCGCATCAAGTTTAAAGGAAGAG
AGCAGGTTGATATGCAAAATAGAACCAATGGGATTAAGCATCAGCAGAACAACGGCAACCAACGGTGCCA
CAATCGCTTTGCCAAGCGTCGGATAGGCCTTGTCACTGGTCGTCGCAGACAACGCATTCGCTTCCTGTTC
GCTGACCTTGACGCCTTTGTTTTTCAGTAATGTGGCGACGATCACAGCCATTACCATGCCGCAAACCGCA
GGAATAAAACCGGCAATCATCACATCACTCAAGCTCAGGTGAAACCCATTCGCGGCGGCAATAGTATTTG
GATTCGGTGAAATAATATTGCCCGCTTTTCCGCCGCCAGACAGTGCCAATAACAATGCCAACTTTGACAC
GCCCAATTTATTCCCAACAGATAGCGCGATCGGTGCAACAATTAACACGGCAACGGGAATAAATACGCCA
ACGGAAGTAATAATCATCGTCGCTAACGTCAGGGCTAAAATGGCTTTTCCTTCCCCCATTTTTCTTACGA
TTGCCTGAGCAATCGTTTCTGCGGCCCCTGACTCCATCATCACACCCGCTAAAACACCCGCCGCCAATAC
ACGGATAACGGTGCCCATCACGCTTTGTGTGCCGGAGGTTAATAATGAAATAGTTTGATCTAAATTGGCT
CCGCCAATCACAGCGCCAATGATGGCACCAAAAAATAAAGAATAGACAGGGTTAACCTTTCTTAGAATAA
GAATTATAGCAACAAACAAACCTATTAAAGCCCCATACCAGCCAAGGGGTTCCATTGCATGCATAATTAA
ACCTCTTCTTGTTTTTTATAAAAAATAGACAGCAGGGTACGAATACAAATCTTTTCTCTGGCCGATTTGT
ATTAAATGATGTTTTTAATTTTATTAACACTTAATGAATAATAGCGTTCAAACCTCGCCCTATTAATATT
TCACGATAGTTATTCTATGCTTTCCTAATAAATCGACCTATGTGTCCAGACACGAAAAAAATGGGCATTT
GAATAAAAAAAACTGTGTCAGAGAACAAGATAGCGAGAGGTTTATCACATTGTGATTTGACTACATCAGA
AACGAAGGTTGGTCAGGCAGGGGTAAAAAGGCACAAAAGACCAGCGCAAACAAAAAGGAGGCCGCGTGCT
AATCCACACTCGCGGCCCTCCTTAATATTATTAGTACACGCTACGCGCCGTAAAGGTGATGTTCCGGCGC
TGCGCGTTCAGTGCGTTGACAACACTAGGAGTATACGGGCTGATTAAAGCGCTTCCAGCGCCAGCAGCGC
TTCCAGCGTCTGACGGCGGCGGATTAGGCGCGGTTCGCCGTTTTCAAACAACACTTCCGGCAGCAATGGA
CGGCTGTTGTAGTTAGAGGACATCGATGCGCCGTATGCACCGGTATCATGGAAGACCAGATAGTCGCCAA
CCTGTGCTTCCGGTAGCGGGAAGGTTTCTACACCACCGCCTGCTTGCTGGGTAAACACATCGCCGGATTC
ACACAGCGGCCCTGCAATCACACTGTCGCGCAACGTGGACTGGCTGATATCGCGGCCGTCGCCCGACAAC
AGAGACACATGGTGATAGCTGCCGTACATCGCAGGACGCATCAGATCGTTAAACCCGGCATCGACCAGCA
CAAAGTGGCGGCTGCCCATGGATTTTATCGCCCGCACTTCCGCCACCAGCACGCCAGATTCCGCGACCAG
AAAGCGCCCAGGTTCAATTTCCAGCGTGACCGGATGGCCGAGATGCGCAGCAATTTTCTCCCGCGCGGCG
TTCCACAGCCCGTAATAGTGTTCGGTATCAATCGCTTCTTCGCCGTGACGATAGGGAATCGACAGCCCGC
CGCCCGCTGAAATCGCCTCAATATCCTGACCCAGCTCAACGACCTGACGAACCATCGCCTCGCACACTTG
TTCCAAATGGCCGTAATCCACGCCGGAACCAATGTGCATGTGGATCCCCACCAGCTTCAACTGATAGCGC
TGAATGTGTTCCAGCGCCAGCGGCAAATCGCCATACCAGATGCCGTGCTTGCTGTTCTCGCCACCGGTAT
TGGTTTTCTGACTATGACCATGACCAAAACCCGGATTCACGCGCAGCCATACCGGATGCCCCGGCGACTG
TTGCCCAAGCTGTTCCAGCATATCGACCGAACCCGCGTTCACTGGGATATTCAGTTCGGCAACGCGTTGC
AGCGTCGGGCGATCCAGCAGATCGGCGGTAAAGACGATCTCATGAGCATCAGTACCCGGCACAAACCCCG
CCACCAGCGCACGCTCAATTTCCCCCAGCGAGACTGAATCGACTTTCACCCCATGTTCACGCATCAGGCG
CAAAATATGCGTGTTGGAACACGCCTTCTGCGCGAAGCGAATCGTATCGAACTGACGAAGTTGGGCGATG
CGGTTAACGATAGTTTGAGCGTCATAGGCCCACACCGGGCAGCCAAAACGAGCAGGCAGTTCACGCAGGT
TTTGCGCGTTCAGAGCATGAGTGAGGTCATTCAGATCGTGGGGCATAAATAATTACCAATTACGGGTTAA
TCGTGGTTGATAGCCACTATAAAAATTACCATTCTGGTAAACAAATATCGTTTTGAGCAGACTCTATTCA
TCTATGATATGGATAGGGGGGAACATAATGGCAATATCTTTACGACACATCGAGATTTTCCATGCGGTTA
TGACGACCGGGAATCTGACGGAAGCGGCAGCGCTACTGAATACGTCGCAGCCGACCGTCAGCCGCGAGCT
GGCACGCTTTGAGAAACTGATTCAGATGACGCTGTTCGAGCGACTGCGCGGCAGGCTTTACCCCACCGCG
CAGGGGTTACAGCTATTTGAAGAAGTGCAGCGCTCTTACTATGGACTAGAACGGATCATCAACGCCGCCC
GTGATATTCGCCGTTTTCAGCAGGCTCAGCTTTCCATTGCCTGCCTGCCCGTGTTCTCACAGTCGCTACT
GCCTGACGTTTGCAAGCCGCTGCTGGCCCGCTATCCGCTGCTTAATCTGCACATCATTCCGCAGGAATCG
CCGCTGCTGGAAGAGTGGCTATCCGCACAGCGTCATGATTTAGGGTTAACCGAAAACAGCCTCACGCCAG
CCGGTACAGATCGGCAAACGCTGATGTTATTAAATGAAGTGTGTGTGCTGCCTGCCAGACATCCACTGGC
ACAAAAAGCGGTGCTCACACCGCAGGATTTTGCTCATCAACCCTTTATTAGCCTGTCGAGTGCCGACAGC
TATCGCCAGTTGCTAGACAACCTGTTTCAGGATCAGGGCGTGTCCCGCCGGATGGTGCTGGAAACCCACA
GCGCAGCATCAGTGTGTGCGATGGTGAGGGCAGGCATCGGGCTGTCCATCGTTAACCCGCTCACTGCTTT
GGATTATGCGGCCTCCGGCGTGGTCGTGCGGTCTTTCAGTATCGATGTCCCCTTTACCGTCAGCCTGATC
CGCCCGCTACACCGCCCAGCGTCAGCGCTCGTCGATACCGTCATTGAACAACTCAAGCAGTACGCCGCAA
GCGTGCCTTCACGTCTGGAACAAGTCTTACGGCAGTAGCGCCTAGCTCGTTACACCGCTTTCTGGGTCAG
CGTCCGCCAGCGCGGATCGTGAGCAAACCAGTCCACCAGAAAATCTAACAGCGTTCGCAGCGCAGCGGGC
ATCTGACGGCGCGAGGTGTAAATACCGTAAATGCCCATCGCCTGCGGGCGATATTCTGGCAACAGCGCGA
CCAACTGCCCGCTAGCGAGATAAGGCGTCACGGAATAGCGCGGTTGCAGCGCAATCCCCGCCCCTTCCAG
CGCGCCTGACAGCAGCACGAGCGATTCATTACCGCTCAGGTTTCCACTGACGGGAATCGTAAACTTTTCA
TCATCGCGGGAAAAATGCCACAGGCTTTTGCCAAAATAGGTATAGGTCAGGCAGTTATGCACCGAAAGAT
CGGTAAGCTGCCGCGGAATACCATGCTCATTCAGATAAGACGGTGACGCACACAATACCGACTCACAGCT
TGCCAGCGGGCGCGCGATCAAATTGGGATCAAGTTCGTTGGTAATACGCAACGCCAGATCGATACGCTCC
TCAACCAGATTCACTGACCGATTGTTCATTTGCAGATCGATAGCGACCCGAGGATGGTGCCGCAAGAAAG
TGGTGATCGCCATGCCGATCGCCCCCTGCGCCAGCGACTGCGAACAACTGAGTCGCAGCAAGCCGCTTAA
CATAGCATTGCCAGTATCAGCCTCAACGCGCATGTCCGCCGTCAACGCTAGCATCTCCCGACAACGCACC
AGCGTTTTTTCCCCCGCATCAGTCAGGCTCAACTTACGCGTAGTGCGATGCAATAACCGCGCGCCTGCCC
ACGTCTCCATCTCTGCCAGATAGCGCGTTACCATTGCCCGGGACATATCCAGCGTCTCTGCCGCTGCGAT
CATGCTGCCGCGATCTATAATAGTGACAAACACTTCAGCAGCCGTAATGCGATCCATAGATTAGTCCGTT
TTGTGCAACAAACAATTGCCAATTTTGCGGTTTTTCGTACGATTAATGCAACATAACATGAACCCACTTT
CAGTCATACTTGTGGAGTATCACCATGTCTAAATCTATCGCTTTTACCGTATCGTTACTCGCTGCATCGT
TGGGTCTGGCTTCTACTGCTAACGCCGCTGAGCTAAAAATCGACGTGTTTAATCCAGGTGAAGCGAGTGT
ATTCCCGGTTTCTTCTGAGATTATCAGCGGCGATAAAGAAGTTGCTCTGATTGATGCACAGTTCCAGCGT
AACGATGCTCAAACGCTGGTTGATCGCATCAAAGCCACTGGCAAAAAACTGACTACCGTCTATATCAGCC
ATTCCGACCCTGACTACTACTTCGGTCTGGATGTGATTAAAGCCGCGTTCCCAGACGCTAAAATCATTGC
GACCCAAGCCACTATCGATGCCATCAACGCGAGCAAAGACGGCAAAGTGGCACACTGGGGCCCGGTTCTG
AAAGAAAACGCACCGAAAGAGATCGTTGTTCCTCAACTATTGGCAGGCGATAGCTTTACCGTTGATGGTA
AAAAACTGGAAGTGAAAGGACTGAAAGGGCCAACGCCGGATCGCACTTACGTCTGGATTCCTTCGCTGAA
AGCCGTTGTTGGCGGTATTCCAGTGTCTGCCAACATCCACGTCTGGCTTGCCGATACCCAAACACCGGAA
TCTCGTGTTCACTGGCGTGAAACGCTGAAATCCATTGAAGCGCTGAAACCGACCACCGTTGTACCGGGCC
ATTTCATCGCGCCAACAGATTACACCCTGAAAAACGTGACGTTCACGCTGCAATATTTGGAGACGGTAGA
AAAAGAGCTGGCGAAAAGCAAAAATTCTGCCGAACTGATCGCCGCAATGAAGAAACACTACCCGACGCTG
AAAGAAGAATCGGGTCTTGAACTGAGCGCGCAAGTTCTGAAAGGTGAGATGAAGTGGCCGCAGTAAGACT
GCATTATATTTACGATCCCTTGTGCGGCTGGTGCTACGGCGCCGCCCCACTCGCGCTGGCGGCGCAGGAG
ATTGACGGACTGGACCTGATCCTCCACGGTGGCGGTATGATGACCGGCAGCAATAGCCGGACTATCACCC
CAGAGTGGCACGATTATGTCATCCCTCACGATCGCCGTATTGCGCAGTTAACCGGGCAGACTTTCGGAGA
AGCTTATTACGAAGGGCTGCTGCGCGATACCAGCGTCGTACTGGATTCCGCGCCGCCGACGGCTGCTGTA
CTGGCTGCGGAAGCCATGGACGACAAAGGCATGGCAATGCTGTACCAGATTGAGCAAGCACACTATGTTT
CCGGTCTCAAGATCGTCGATACCGCAGTGCTGCGTCAATGTGCAGAAGCAATCGGCCTGGATGGCGATGC
CTTCTGCACGGAGTTGGCGTTTGTTCGAGCAGAAACACTGTCACAGCATATCAACGCCAGCCGGGAACTT
CTGGCAAAAGTGCGCGGACAAGGTTTTCCTACTTTTGCGCTAGAAGATGCCAACGGGAATTTCCAACAAA
TACCCGCGGCAAACTACCTCGGTCAGGTAGAAGCGTGGCGTAACATGCTCACACAGATGGTCAACCACGC
AGCGGCATAATCACAGCGACCCACCTTTCTCAAGGGAGCAAGCCAATAGCCTGCTCCCTTTCCTTTTCGT
TCTCGATGCAGTTTGTATCTCATCCCTGCAAACCGCTAAAGTATCTCCTTCGTGATCAATCAGCGCACTA
CCGCATTTATTCATCAATCTCGTTGAGAAGGAAGCAACATGAGAGCTATACGCCCAGCGTAATTGCTGGA
AAATACGTTTACTCTGATGAATACGGCGGGCTGACACCGATTGATGAGCTATAAATGCGCAAAGTAGTCA
ATAACGGGAGAAAAGTTACCATGAAATTAAGCCACAACTTTAGCAGTGCATTAAGAACCTTCGCCTATTT
CATGGCTAGCGGCACCCAAAATACGCTTGAAGGCATTGATTACCTTTCGCTGTACGGCAAAGAACCCAGC
GCGTTTGAACAAGTCTTCGCGATCTACGCCAATGTGTTAGAGCTGGATGAAGACGGTAACGTACTGAACG
CCAAATATGCCGAAAAACGGGCAACAGACTATTTACGACAATACTGTGATCCCAGTTTCACCGTTGAACC
ACCTTATGAAGACTGGGAAGTTGAGCTGCATTAATTTATCCACGGGGCGTCTTGATCAAAAAAGCCTCGA
CGAAACGGTCGAGGCATAGTAAAAAACCGCGTTAATGGCGGATTATAATATTTTTATATCAGTCAGCTTG
ACGGGTAAAAACAACATCATTCAAATGAAAAACGCTGCTGGTCACCACTAATCGTGGTGTACGAACGGCT
ACCGCTTAACGTAATTTGTTGAAGGGTATCCGTTGATATTCCAACCCAATAGTCACGAATGACATAGTTG
TAACCACCCATATTGGCACGATTATGTCATCCCTCACGATCGCCGTATTGCGCAGTTAACCGGGCGGACT
TTCGGAGCAGCTTATTACGAAGGGCTGCTGCGCGCGTACTGGATTCCGCGCCGCCGACGGCTGCTGTACT
GGCTGCGGAAGCCATGGACGACAAAGGCATGGCAATGCTGTACCAGATTGAGCAAGCACACTACGTTTCC
GGTCTCAAGACCGTCGATACCGCAGTGCTGCGTCAATGTGTAGAAGCAATCGGCCTGGATGGCGATGCCT
TCTGCACGGAGTTGGCGTTTGTTCGAGCAGAAACACTGTCACAGCATATCAATGCCAGCCGGGAACTTCT
GGCAAAAGTGCGCGGACAAGGTTTTCCTACTTTTGCGCTAGAAGATGCCAACGGGAATTTCCAACAAATA
CCCGCGGCAAACTACCTCGGCCAGGTAGAAGCGTGGCGTAACATGCTCACACAGATGGTCAACCACGCAA
CGGCATAATCACGGCGACCCACCTTTCTCAAGGGAGCAAGCCAATAGCTTGCTCCCTTTCCTTTTCGTTC
TCGATACCGTCCTATATCATTTTAAATTAGCGGGTTATGCCGCTAAAATATCCCTCTGCGTGCGCGATTC
ATCGGTATCGAGGATATAGCAGGTAAGAACAGGTTGCTCATAAGCCGTTATTGTTATTCGTTGCGCCTTA
TCGGCGTTTTTTTATTAAAATGTGAAGGATTACACATGAAATTTATTTCGTTATTTTTTGCCACTGCACT
CTCACTTTGGCTGTCTACGGCATACGCCACAGCCGACGATTTTGAGAATAAGCCTCTCGCGGAAATACAG
CAGCTCGTTAATGAGGGTAATGCAGGCGCACAATTGGAACTGGGTTATAGGTACAATGAGGGGAACGAAG
TAGAGAAAAATGACGAGCAGGCAAAAGCCTGGTACATGAAAGCTGCGGAGCAAGGAAACGCCGATGCACA
ATGCGAACTTGGCTTCATGTATTTTGAAGAACAAGAGTCAGCCAAAGCGATCCCATGGTTTAAAAAAGCA
GCCGCTCAAGGCAATGTTGACGCGCAATTCCAACTCGGCATTATGTATACAAAGGGGTTTGGTACTGCAT
CAAATAGCAAGACAGCATTTAAATACATGAAAGATGCCGCAGAACAAAATGAGCAAATGGCACAACTCAT
GATTTCAGCAATGTATACTGATGGAGTGGGCGTTAAGAAGGATGATTCACAGGTTTATTTCTGGTTCTCC
GTATTCAATCGAAGTGAAAAAAATCAGGAATTAATTGAAATACCAGAAATAAAAAATCTAATTCAACTGA
TTGAGAAGAAATCACAAGAAATTGAAAAAAACATGTCAAAAAAAGAACTTCAAGAATCCAAACGATTACA
GGACGAGTTTATTAGTAAACATAACAATAGCGTCCAGTAACGTACTACACTACTAACCTTAAACCTGCTG
ATGAGGTCGCTTAGGTGACCTTTATTATAATATGCTGATAATAAGTGTGATAAATAATTTCAGACTTCAA
TTACACACCATCCCTTTCGAGAACGTGGATATGAATATAATTCACTCCAGTGATTACTTTGATCATTCTA
AAGTAGATGAGATGTTTGAGACAGAGTATAACTGTGCGAGAGAAGGTGATTTATCGTGTGTATTATTATC
AACACAACATGCATCAAACGGGAAATATCGGTTTTCAACGAACATTGAACCGAATACCCTCGTAATTTGG
CGAGATTGGATGCTCAAAGCAGAAGAATATGAAAGGTTGAGCACTGCCGCGAAATAAAATGGTAGTAAAA
TGCTCATATCATTAGATAACCACCTCTCACGCCGTTATATTACGGGATAGTATAAATCATGCAAAAATAT
ACACCAAAAACTGTTTTCTTAAAAAAACTGATGACGTAGAGCAGATTGATAACCAGTTAAAATGTCCTAC
TTATTTCGTTAAAGACTATGTTAAATCGCTAACCACCTCCAGAGGATATATTTCTAACAATGCTGAAATA
ACTATAGAGTTTATTAAAAAATTCCGTGGCAAAATCGAAGAAGGAATTAGTCTAAGGCAGGTTGACGACA
TTGTAAAAACTAGCAATCTCCGGTGTTTTTCATTTAAAAACAAAGTATATCCCTCTAATAGCATTGTGCC
CAACATTGTTGTTGAAATAGTACAACACATAAACTCTCCCTTTTTCTCCATTGATATGATTGAAAATGCT
TCTGGTGAACTTCGCCTGATAGAAATTGGTGGTGGGCAAGTCTCTGACACTAAAGAATGGGACGTCAAAA
CGTTTATTAAAATATTTCTTAACATTCGTTAGATAATGCTTTTCATGAGACTTTTTTTGGCTCAAGGTCA
TACTTAATCTGACTGAAAATTTCTCGCTAGGATGAGACATTACTAACTTTACGATGTGTTAAAATGGGAA
GTAGGTCAAAGTATTTATTTATTAAAAGCGATAATAGTAATACTATTGTTAACAGTTCAGGCCTCCACCA
ACATTGTATTTTTAACGAATACAGTAGATCTTAGGTTAGCAAAGCTAGCACATAGAACTGGAGATAACTA
TCTCGTGGGAGTAACTATAGAGAATTTGAGAAACAAATGACAATACATGAAGACTGGCTATACCTAAAAC
AACAACTTACACACATTCAACATGAAATTAACGATTGGGCTATATCTCCGAATCTAGTAACCATGTTGAT
TGCCGCTGAGGATCATAGGTTCAGTAAACACCTTGGCGTTGATTTTATATCTATCTGTCGCGCGTTATGG
AGAACATTATTTTGTAGAAGAAGAGAGGGTGCTTCTACAATCGCGATGCAACTGGTAAGAGTGTTGACAG
GCCGCTATGAGAGAACATTGAGCAGAAAGTTTTTAGAAATTTACTTAGCTCTACTTTTAACAAAGTATAT
AAAAAAAGATAATATCCCTAAACTCTATTTATTTGTTGCTTATTATGGGTGGAGAATGAACGGATTGATC
CAAGCTTCCAATCGATTAAATATTAATCTATTGACTGTTAGTGATTTTGAGGCCGCAAGCATAATAGCCC
GACTCAAGTACCCCGAACCACAAAAGTATAATCAGACTCGTCATGATAAAATTCTAGCACGAACAAAACA
TATACTTTTACAAACTATTGCGCACACAGATGCAAGGCAGCCATATCATTTGAAAAAAGGTGATAACAAT
GGAACCGTTTAAAGTCTCTCCCCATCTATCTACGTTATTAGATAGCTACCCCGATGTAAAACTGATTGTT
GATGCTGCAAGAAATGGTGGGGAACTATCTAAAGCAGCTATTGCGAGACTGTGGTTATCAGAAGGTATTC
CTTTTGCTTTCAAGAATACCCCAGCGTTATATGAGGTTGTAAGGGTTTGGTTAGGTAACCGCCTTGACGT
AGACCCAAAAGAGATACACTTAAGTGGTAGTGCCAGAATTGGACAATCCTTGGCACCAAATAAGATGGGT
AAAAATTTTGGAAATCACTCTGATTTAGATCTATTTGTTGTTTCAGAGGTGTTATTTAACCGAGTTAGAA
CCGATTTTAATAACTGGTCATATGAGTTTGAAGGAGACTTAGTTCAACCAATCAATGAGACGGAAAGAAA
ATACTGGGTGGAAAATAATAATCGCGGCCAAAAGAATTTACAACGGGGTTTTCTTGATTCAAGCATTGTG
CCCAATCGAGATAAATATCCTACAATAAAAAATATTGCACAATCGATGTGGTTGCTTAAGGAAAAGTTAG
ATATTACTAAAGAAGCTCCTAGTATAAAATCAGCTTCTGTAAGATGCTATAAAAATTGGAGGAGCTACGT
CCAGCAAGTAGTTCTTAGCTTAGGATGAGAATATTCCAGAATTTCTAAGTCGTTGATTGTATTTTATATA
GGGAAAATCATATTCCTATTTTATTGAGCTATTTTACTGATGTGCTAAAAATTTAACATCGAGCAAGGAG
TTAACTTCTACACCTTGCTCATTGCTACCTGAACGTATTTCTGTGTGTTACTCATTTCCCGTTGCTGACA
ATTAAATTTAATCGTATTCAAGCACAGAATACTATCATATCAAGCCAGAGCCAATACATGTAATAAGTAG
TTAACAGCGTCGTGACTCATATTATTGGGCTTAGGTTGTCGCTCACGCTGGACGTATGTTCCCTGATATG
AAACAAGATCGCTATCTGCCACGACCTATTCCCTGTGCTACAATCCCGCGCCAGCAAAGGTAACCTCAGA
CAACACCGCCAAAACACACGAAATGATGACTGACAAACCATGACCGACGTAAAATCAGATAAAAGCAACA
CGGTATCCGCCGACTCCCGCGCCTCTAGTCTTAACCGCTTCTCCGTCGCGCCGATGCTCGACTGGACCGA
TCGTCATTGCCGTTATTTTCTCCGCCAGTTGACTAGCCAGACGCTGTTGTATACCGAAATGGTGACAACA
GGCGCGATTCTTCACGGTAAAGGCGACTATCTGGCCTACAGCGAAGACGAACATCCACTGGCGCTGCAGC
TCGGCGGCAGCGATCCTACTGCATTGGCTCAATGCGCCAAACTGGCAGAGCAGCGCGGCTATGATGAAAT
CAATCTGAACGTCGGTTGCCCGTCAGACCGTGTACAAAATGGCCGTTTCGGCGCCTGCCTGATGGGCGAA
GCCGCGCTGGTAGCAGACTGCATCAAGGCAATGAAAGACAGCACCTCAATCCCGATTACGGTGAAAACCC
GCATCGGCATTGACGATCAAGACAGCTATGAATTCTTGTGCGAGTTTATCCAAACCGTTGCAGGGCGCGG
CGAGTGCGATACCTTCATCATCCACGCGCGCAAAGCCTGGCTATCGGGCCTTAGCCCGAAAGAGAATCGG
GAAATTCCACCGCTGGATTATCCGCGCGTTTATCAGCTCAAACGTGATTTCCCAGCACTGACTATCGCTA
TCAACGGCGGCGTTAAAACGCTGGAAGAAGCCAAAACGCATTTACAACATCTGGACGGCGTGATGATGGG
GCGTGAGGCTTACCAAAACCCCGGTATTCTGGCGCAGGTTGACCGTGAACTGTTTGGTATTGATGCCGTT
GCTCCGGATCTGGCTGGCGTCGTGCGAGCCATGTATCCCTACATCGAACGCGAACTTTCTGGCGGTGCGT
CATTAGGCCACATTACACGCCATATGCTCGGCATGTTTCAAGGCATCACCGGTGCTCGTCAGTGGCGACG
CTACCTCAGCGAAAACGCCCACAAGCCCGGTGCCGACGCTGCGGTAGTAGAACGTGCGTTGACGCTGGTT
AATCTGGTTTAAAAAATACCAATAATTAGTATTTCCCACCAATACATTCTCATTTCTCTTTCTGGCGTCT
CTGATAGATCAACGACTTATCAGCGACGCATCTTGGCACGATTCTTGTAATTGCTTATGTAGCACGCAGA
CTCATTTTTCTGCGGTTTAACCGCTACAGGAGCACACCATGTTAGAAATTTTCTTCGTTATTGGCTTTTT
TATCATGCTGATGTTGACGGGCGTGTCACTACTGGGCGTGATTGCGGCACTGTTTGTGGCGTCCCTTTTT
ATGCTGATTGGCGGGCTGTTTAGCATGGCGATAAAGGTGCTACCGTGGCTAATTTTAGCCGTTGCAGCGG
TATGGCTATGGCGCAAGTTTAGCGGGCGACCTGTCTACAACTCGCACCGTTATACCTATCAAAAATACAC
CTATCGTCAGCGCAATGGGAATCAGTGGTAATGCCATAAAAGGGAAAAATCTGAATTACGCGCGAAAATG
GCGGCCAACGCGGTGTTTAACACGAATTGATCTTCGCACCGCCTTGTTTTAAGGCCGTCTTATTTTAGTA
CGACCAGTTTTAGTACAATCTGTTTTAGTACAAAAGTGTGCGCCAGCAGATATTTTTTCCCTGATGTGGC
TGCTAGGATGACGCCACTGTTTGACACTCGATTGTCGTTTATAGAGTGAACAAACGTCGTGGCAAACATG
CCACACGATTTCATCGTCGTCAGGAAATAATAGCCGCATAGCGGCACCTTCGTGACGATCACCACGCTGT
ACCCTACATACAGTCTGATGAAATTTGCGTAACGGCCACGGCCTTTCAGGCAATAATACCGGCTCTTAAG
GAGTCGGTATTATTGCCAGGCTATGTCGTCCAGCAACAAGCTTTCCTGCCTTTATCGACCTTCCACTGAC
ACACGCCATCACGCTTTTTTTATTGCGTCTGTTCGCGCTTGTGTAGCTTCACGCAAAAACCTGATGGTGT
CATCGTAAAAGCAAAACTCTCGGTGACGGCCGATGCCGCCTGCTGTGCCTCTACGCGAAAGCCGCTACAC
AGTGCATGAAAACCCAGTTTGATCTCCATTAATGCTAAAGACCGTCCGGGGCACATACGCGGCCCACCGC
CAAAGGGCTGGAGATCGGAAAAAGCCGCCTTTCCGCGCTCAAGCCACCGCTCAGGCATAAAATCATAGGG
CTGCTGAAATAGCTCGTCATCAAACCCGCTCGCATTCAGCATTAGCAATAAGGGCGTGCCCTTTTTGATC
AGGAAATCATCAATGACGGTGTTCTTGGTAGGCTCAAGGTACAGCAACGGCGCGACGGGCTTAAGCCGCA
TGGATTCATACATCACAGCGGTGAGCCAAGGCATACGCGGCAACGGCCACGGAAGGATGGCCTCAACACT
ATCAGTCACCTCTTTACACTCCTGAAAAACGCACGCTTCTACCGAAGGAGCCGAGCAAAGCAAAAAACTC
ATCCAGGTAAGCGTATTTGCCGTCGTGTCCTCCCCTGCAATAAGCAGCGTAATCGCATTCGCCACAATAT
CGTCGTCTTTCAGCATCCCGTCTTTTTGCTGCTCAGCGAGCATCACCTGTAGCATATTTTCAGGCGCGTC
CAGTAATTGTGGATTGAGCTGGATACGTTGCCGCTGGCGATAAATGAATCCATCCACATACTCACGAATC
AGGTTCAGACTCGCATCAAACTGTTTATCTCGCGCCCTCCGAATATAGCGCCATACAGGGAGTGGAGACT
CGCAGCGCTCATTAATGATGGGAAATAAGTGACGTAAGCTTTGCGATAGCGGGTTATCACCTTGTTCAAG
GGTATTCACGTCCTCACCAAAAGCCAGTAATGATGTGATATCAACCGTATAACGCTTAAATTCATCCACC
AGGGCGATCGTTTCCCCAGTTTCAGCCAACATCGTAAAACGGTTAGATAGCCGAGAAGTGACTTTCCTGA
GACTCGAATAGAAATACTTCAGATGAGCGGGCTGAAACATCGGTTCCGTCAGTTTACGCTGGTTTTCCCA
CCGTTCTCCTTCTGATGAGAAAACCCCGTTCAACCCGGCTTCCTGAAAAACAGATTCAATACTGCTGATG
CGCCGAAACTCGCCAGGACGGGATTTCATTATGGTGCGAATCCATTCAGTATCGGCAATCACTACCGCTG
ACGTAAGCCCCAGCCTTAATCGGTAAAAGCGTCCGTACTGCGCTTTCCACCGCAGCATCTGTAAATGGAT
GTCACTACGTTTTAAGTAATCAACATGCCCGAGAACACCTCGGGTGGGGGGCATTGGCAGGCGTTTGATG
GATCTCATATTCGCATCCTTCTTTATGTATGTTCAAAAGCAGATGAATACATCACCTGTGAAAACAACAA
TCGAGATAGCGAAGAGGTAGAGAAATAATGTACGGCGCAGAGAACGTGCAAGGTAGAAAATTTGAATCAG
CGTCTGAGTCTATGTTTTCGTCAAATCCTACCGCGAGGTGTTTAAAAAACAAACACGTTGATTTGGTTTT
TTTGTTAATAAGTAATACTACGGGCAGCCGTCTTTTCTTCTATAGAAGGGCACGGCAAATAAACCGAAGC
CCAGCCGAACGAGGAAAGGCAAGGTTACCGTAGCACGCTACGATAACCTTCCTAAACCATTAGCCCGGGA
TCAACAGGCATGAACCCTGCGTGCTAAGACTTTCTAACGCCCGATGAGCGGCTTGTGCATCCGCTAGTGC
GAATTTTTGATTTTGCGGCACGTCTACCGTAATTGCCCCACTGACAATCAATGAGAACAGTTCGTTGCTA
GCCTGCTCCAGTTCAGCACGGTTCGTCACATAGCCAAACAGTGAAGGACGCGTCACGTACAGCGAGCCTT
TCTGGTTCAAGATCCCCAGATTGACGCCGGTCACCGGCCCAGACGCATTGCCGAAGCTCACCATCAGCCC
GCGACGGCACAGGCTATCGAGCGAAGCTTCCCAGGTATCTTTCCCGACCGAGTCATACACCACCGGCACT
TTCTTCCCATCGGTCAGTTCTGCGACACGCTGCGCGATGTTCTCACTACGGTAATTAATGGTAGCCCAGG
CACCCGCCTGTTTTGCGCGCTCCGCTTTCTCATCGGAACCTACCGTCCCGATCAGCTTCGCCCCCAGCGC
CTTCGCCCACTGGCAGGCAATCAATCCAACGCCGCCCGCAGCCGCATGGAACAAGAAAACGTCATTCGGC
TTGATGTCATACGTCTGGCGCAGCAGATAGTAAACAGTCAACCCTTTCAGGAAAGAGGCCGCAGCCTGCT
CAAAGCTGATGGCGTCTGGCAACAGCGCCACCTTCTCCGCCACCACGTTATGCACCTCACTATATGCCCC
CAGCCCGGACTGCGCATACACGACGCGATCGCCGACTTTCAGCACGCTCACACCCGCGCCGACTTTCGTT
ACGACGCCCGCCGCTTCGGTTCCCAGCCCGGAAGGCAAATCAGGCACGGGATACAAGCCGCTACGAATAT
AGGTATCGATAAAATTAATGCCGATGGCGCGGTTCTCCACCTGAACCTCTCCCGCTGCGGGTTCGGCAGG
CGTGAAATCCCCATATTGCAACACCTCTGGGCCGCCATAAGCCCGAAACTGAACGCGTTTTGCCATGTTA
TCTCCTTAATCGTGACAGGTTCATCATTGCTCTATTATGGATATGGATTGTGTTATTTCGGACGTGCGGC
ATATACAATGCCCTCTTATCCAATGGCAAATCAACCGGTAAAGAATCCGTTTCATGGCAGAGAAAAGACC
CACCAATAAATCGAATGAACCCCGTGACCGCCAAATGGAAGGTCTGAAACTTCCGCCACATTCGCTGGAA
GCTGAACAATCGGTATTGGGTGGCCTGATGCTCGACAATGAACGCTGGGACAATGTCGCCGAGCGCGTTG
TCGCCAACGACTTCTATAACCGCGCCCATCGCCTGATCTTCACCGAAATGCATCGTTTGCTGGAAATGAG
CAGACCGATCGACCTGATTACGCTGTCCGAATCGCTCGAACTGCAAGGCTCATTGGAATCCGCCGGAGGC
TTTGCCTATCTGGCCGAGCTGGCAAAAAACACCCCAAGCGCCGCCAACATTGGTGCCTACGCCGACATCG
TGCGTGAGCGCGCCGTCGTGCGTGAAATGATCTCCGTCGCCAATGAGATCGCCGATGCGGGTTACGATCC
ACAAGGGCGTAGCAGTGAAGATCTGCTTGATTTGGCCGAATCCCGCGTCTTCCAGATCGCTGAAAACCGT
GCCAGCAAGGACGAAGGTCCGAAAAGTATCGATCGCATTCTGGAAGACACCGTTTCCCGTATCGAACAGT
TGTATCAGCGCCCGCACGACGGCGTAACTGGCGTCTCTACTGGCTATCAGGATCTGGACAAAAAGACTGC
TGGCCTGCAGAAATCCGATCTGATCATCGTCGCGGCGCGTCCATCGATGGGTAAAACGACCTTCGCCATG
AACCTGTGTGAAAACGCGGCGATGATGCAGGATAAACCCGTGCTGATCTTCAGTCTGGAGATGCCCGGCG
AGCAGATCATGATGCGTATGCTCGCGTCTCTGTCTCGCGTGGATCAGACCCGTATCCGTACCGGTCAGCT
CGACGATGAAGACTGGGCGCGTATTTCCAGTACCATGGGGATCCTGCTGGAAAAGCGCAACATGTACATC
GATGACTCTTCCGGCCTGACGCCAACCGACGTCCGTTCCCGTGCTCGCCGCGTGTTCCGTGAACATGACG
GCCTCAGCCTGATCATGATCGACTACCTGCAATTGATGCGCGTGCCGTCATTGTCGGACAACCGAACGCT
GGAAATCGCAGAAATATCTCGCTCACTCAAAGCGTTGGCAAAAGAATTACAGGTTCCGGTCGTCGCCCTG
TCGCAGCTTAACCGTAGTCTGGAACAGCGCGCCGATAAGCGCCCGGTCAACTCGGACCTGCGTGAATCCG
GCTCCATCGAGCAGGATGCCGACCTGATTATGTTTATCTATCGTGACGAGGTTTATCACGAAAATAGCGA
TTTGAAAGGTATCGCTGAAATCATTTTGGGGAAACAGCGTAACGGCCCGATTGGCTCCGTTCGTTTGACC
TTTAACGGGCAGTGGTCGCGCTTTGATAACTATGCCGGCCCACAATATGACGATGAATAACGCAGCGCTC
AGCAATGACAACACTGCACTAAGGACCAAGAATGAAAACGGCAACCGCCGTCATTAGTCGGCGTGCGTTA
CGCCACAACCTGCAACGTATCCGCCAGCTAGCGCCTGGCAGCCAGGTCGTTGCCGTCGTGAAAGCCAATG
CCTACGGCCACGGCATGATCGAATCCGCTCATACCTTCTGCGATGCTGACTGCTACGGCGTCGCACGACT
CTCCGAAGCATTGGCGCTTCGCGCAGCGGGCATTACCAAACCGATTGTCTTGCTGGAAGGCTTTTTCTCC
GCTGACGATCTCCCGCTTCTGGTTGAGCACCAGCTAGAAACTGCCGTTCACAGCCCCGAACAGCTTGCCG
CACTGGAGCAGGCCACGCTGTCACAACCGGTACGCGTGTGGATGAAGCTCGATACTGGCATGCACCGTCT
CGGCGTTCTGCCGGAACAGGCCGACGCGTTTTGGCAACGCCTGACTGAATGCCGCAATGTCGTGCAGCCG
GTCAATATTATGAGCCACTTTTGTCGTGCGGATGAACCCGAAGCCGGAACCACCGAACGCCAGTTGGCCT
GCTTCGATGCCTTTACACAGGGCAAACCCGGCGCACAGTCCATCGCCGCCTCCGGTGGCATTCTGCTATG
GCCGCAAGCGCACCGCGATCGCGTTCGCCCCGGCATCATTCTCTACGGCGTGTCGCCGCTGGATAACGAA
GACGCCGCTCATTTTGGCTTTCAGCCTGCCATGACTTTTACCTCTCACCTGATCGCCGTGCGCGAACACA
AAGCAGGGGAAGCCGTTGGCTATGGCAGCACCTGGACCAGCCCGCGCGATACGCGCCTAGGTGTCGTGGC
CGTTGGCTATGGTGATGGCTACCCACGCTGCGCGCCAGCGGGTACACCTGTGCTCATCAACGGGCGCGAA
GTGCCACTTTCTGGTCGCGTATCGATGGATATGATCACCGTTGATTTAGGACCAGATGCGCAGGATAAGG
TGGGTGATGAGGCTATTCTCTGGGGGCCAGCGCTATCGGTTGAGCGCATTGCCGCACACACGGGTGTCAG
CGCCTATGAGCTGATTACCCGCTTAACACAGCGTGCCACGTTGGAATACACGGATAATTAATAAAAAATC
ATAATAATACATATACTCCAAATAATTCGAGTTTCAGGAAGGCGGCAAGAGAGGGAATCCCGATGAGCTT
ACACAAGTAAGTGATTCGGGTGAGTGAACGCAGCCAACGCACATGCAACTTGAAGTATTACGAGTATATG
ATCTATTTTGTGTAAGGATGCACCAGATGCCTCAACCGCCCCGTTTTTTCGGCCCGATCCTTTACTATGC
GGCAAGCTGGCTTGCCGCATCCGCTATCCTGACGCTGTTTGCGCTCATTAATTTTTATACGCTGGAACCG
GCTGATGTTGGTGGCACACTATTTGGCGGTATGTTCGGTGCGATATTCGATCTAATTTACTGGTCTTGCG
CCGCGTTAGGGTTCTGCTTTCTGGCGCTCTTTCGACTCTCGGGATGGCGTGTTGCCTTGATATTAGCAGG
GCTGGTGCAAATCGGTATCAGCGCACTATGGCGTATTCAATACTGGCAGGATTATGAAAATGAGGAACTG
ATACTTTCTCCGACGCCTGGCGAACTGCATGTTTCCATATTGGTGGGCGTAGCGATGACCACTATCGGCA
TCGTGAAATATCGGCACGCCCAGCACAATTCGAGACCTCATAGCCTAGTGCGGAGCAAAACCGTTACCCA
AAAAACGCTCTCCACAAACACAATCACCGCCAAAACAATCGCCGCATTCGTACTGATCGCGCTTTATCTG
GTACTCCCACTGCATCTCTATCTGCGTGAACCTTTACCCTACTGCGCCTTTAGCCCCAGCGGGCAGCAGC
TAAGTATCTGTCTGGGAGAGGATGACGAACGGATCATTGTGGAGTGATGCAGATTGGAACAGGCCGAGAC
AAAGAATAAAATCTACAACGCGCTTCCTCCAAGACCCTTTTTTAACGGCTAGTCGTAATTTACTGATTTT
TAATCACCTACAGCCTCGATTGTAAAAAAGGGTTTTTCCGAGAAAACAGGGTATTCGCTTTAATAATCTG
GTAATTAGCATAAAACTCTTACGGTTCACTGCCGTATAGGCAGCTTAGAAAAGCCTTATTCAGTTTCTCT
GTCAGTTCTGCAAGTTCACTGCCGTATAGGCAGCTTAGAAAGTCGGCGTAGATGTTGATGACGGGTGATG
CGGGTTCACTGCCGTATAGGCAGCTTAGAAAAGCAATCCGAGCAATTGGAGGCAAACCATCAGGTTCACT
GCCGTATAGGCAGCTTAGAAATGCCAGTTCAGATGTTGGCATCGCACCAATTGGTTCACTGCCGTATAGG
CAGCTTAGAAAGTTCTCCGCTGGCTGCGAGCGCTCAACGTACCGTTCACTGCCGTATAGGCAGCTTAGAA
AGCTCGGATCGTAGCCTATCCATACAGGGCGATGTTCACTGCCGTATAGGCAGCTTAGAAAAACTACCGA
GGCTCTAGGCGACTAAGCTAATTGTTCACTGCCGTATAGGCAGCTTAGAAAGTTGCGCTCGGCCGCTTGC
TTCATCATCTGCCGTTCACTGCCGTATAGGCAGCTTAGAAATGAATATTCTCATTGCGCTCAGGCTTTGG
CGTGTTCACTGCCGTATAGGCAGCTTAGAAATGCGAGGCACTGGCATCACCAGTCTGCCGGATGTTCACT
GCCGTATAGGTAGCTTAGAAATGCTCACGGCTTAGTTCCTGAGTGGAGCCTGCGTTCACTGCCGTATAGG
TAGCTTAGAAAAATGGAATATTGCCATTTTTTTGATCAGGAACGTTCACTGCCGTATAGGCAGCTTAGAA
AGCAATGCGTGGGGCGGCATGGTATTGAAAGAAGTTCACTGCCGTATAGGCAGCTTAGAAAGGGCGCGCT
GTCATGCTGCGCATCGAGCCAGCATTCACTGCCGTGCAGGCAGCTTAAAGAACAAAACGTTCCGGAAATC
AGCGATAAAAAACTCATAGGCAACGCGGCTTAAAAAGCTGGTAGTCTGTTTGATTGACTATCTGACACTG
TTTAGGGAACGCGATGTACAACATTGATGATTTCGATCTGAAAATTCTGACGCTGCTGCAAACCAATGGC
CGCCTGACCAATCAGGAACTGAGTGAGTTGGTCGGGCTTTCCGCCTCACAGTGCTCCCGCCGCCGCATCG
CGCTGGAACAGGCACAACTGATCCTCGGCTATCATGCCCGACTGTCACCGAATGCCGTTGGTCTGGAATG
TCTGGGGTTAATTGAGGTGCGGCTGATCAACCACACCAGCGAATACGTTGAACGCTTTCACCAGATGCTA
GGGGAAGTGGATGCGATTATCGATGCCTATAAAACCACGGGTGATGCCGATTATCTGTTAAAAGTCGCCG
TCGCGGATCTGCCAGGGCTCAGCACGCTGATTAGCCAGATTCTGTCGCAGAACAAGAGTGTCGCGCATCT
GAAAACCTCAGTCGTCTTGAACCGCCTCAAAGAAAACGGTTTGGTGACACCGGAACCCCCTGTGTTGCCC
TAAACTGGGGCAATAGTGCCTATCTGGTGCATAGAAATGAATTATTTACGCAATAAAAGACATTTATTTG
CACAAAAAAACCAATAAATACAAATTTCACGCACGAATCGCGCATTACTTTCATCTATATAATTCAATAT
GTTGCTCTTATTACCGCAAGTCTTTCGCGAAAACCAGCCGCTAAGCGGTATCATCTGGTGTAATTCTTGC
TTGGGTAAGCACATGTTTTTACGACCATCTGTTGAGTGCTCACCATGGATAACGTTATTCCCACACAAAA
AATATCACATACGCGGCTGGAAGATGTGCTGGCGATACTGATCGGTACGCTGATGGCATCGTTTGGTATC
ATCCTACTGCGTCAGGCAGGTGCTCTCACCGGTGGCACTGCTGGTATCGCTTTTCTTGTCCACTATCTGA
CAAACATTTCCTTTGGCGTCGCGTTTTTCCTGCTGAACCTACCTTTCTATTATCTGGCCGTGCGTCGCAT
GGGGTGGGAATTCACGGTGAAGACATTCAGCGCCGTCGGCTTAGTTTCTTTATTTTCCGATCTGCACCCG
CTTTTCGTTCATTTTGATCGGCTCAATCCGTTTTACGCCACGCTGTTCGGCAACATCATCACGGGCATAG
GCTTCATTGTGCTATTCCGCCATAAGGCCAGCCTCGGTGGCGTTAACGTCCTGGCGCTGTACCTTCAGGA
CAAATACGGCCTGCGAGCGGGAAAATTCCAGATGGGTGTTGACGTTGTCATTGTGCTGACTTCCCTGTTC
GTGGTAAGCATATCGATGCTGATTGTTTCGATTCTGGGAGCAACCATTCTGAACTTGATTATTGCGATGA
ATCATCGCCCCGGCCGTTACGCGGCCTGATTGTCCCCCACCCTCGTCGGGGTTACGGTGCCCATAAAATG
ACACACTCAGGAGAGCCACACTGTGTTTCAAAACGTTGATACCTATGCCGGAGATCCTATCTTGTCTCTG
ATGGAAAAATTCAAACAGGATCCAAGAGCAGATAAGATCAATTTGAGTATCGGGCTCTACTACAACGAGC
AGAATATTATCCCGCAACTGCGCGCCGTCAGCGCGGCGGAAAACAGCCTGCGCCAGCCAGTTCAGAGCGC
GAATTCCTATCTGCCAATGGAAGGACTACAGCCTTACCGTAGCGCGATCCAGCATCTGCTGTTTGGTGAA
AGCCACGCGGCGCTGGCAGCGGATCGCATCGCCACCATCCAGACGCTAGGCGGCTCCGGTGCGCTGAAAG
TCGGTGCAGATTTCCTGAAACGCTACTTCCCGGATTCAGAGGTGTGGGTCAGCGACCCTACATGGGAAAA
CCATATTGCGATCTTTGAGGGCGCGGGCTTTAACGTTCATACCTATCCGTATTTCGATGGCGAAAGTCTG
GGCGTGAAATTTGATGCCATGCTTGCCACCCTGCAAACGTTGCCAGCACGCAGCATTGTGCTGCTGCACC
CATGCTGCCATAACCCGACCGGTTCTGACCTCACCACCGAACAGTGGGATCGCGTCATTGAAGTCGTCAT
CGCACGTGAGTTGATTCCATTTATGGACATCGCCTATCAGGGCTTTGGCCTCGGGATCGAGCAAGATGCC
TATGCAATTCGCGCCATTGCCAGCGCGGGCGTACCGGCATTGATCGCCAACTCATTCTCCAAAATTTTCT
CCCTCTACAGCGAACGCGTCGGCGGCCTTTCCGTGGTGTGTGACGATACCGACAGCGCACTGCGAGTGTT
GGGTCAGTTAAAAGCGACGGTACGCCGCAACTACTCTTCCCCACCAAATTTCGGCGCTCAGGTAGTTTCT
AAAGTCCTGAACGACGCGCAATTGAACGCCGACTGGAAAGCGGAAGTCGAAGAGATGCGCACCCGTATTC
TGAGCATGCGCCAGGAGTTGGTATCAGCCTTGAAAAATGCGCTGCCGAACCGCAATTTCGATTACCTGCT
CACCCAGCGCGGTATGTTCAGCTACACCGGTTTCAGCCCGGAACAGGTTGACCGTCTGCGTGAAGAGTTC
GGCGTTTACCTGATCGCCAGCGGCCGTATGTGCATGGCGGGGCTGAACCACAGCAATGTCCAGCGCGTCG
CTGCGGCTTTCGCCGCCATTCAGTAAACCATATATAGACAACGCCACAGGTTAACCGACTCACCGTTGTG
AACTCGCTTAACGTGTGGCTTTTGTTTTTGCTTAGCCGCTGTTACGGTTAGGGATTCATTTCTCTGTATT
GTGTTAATCGGAACGTTCATGACTACGTTACGCTACCTAAATGGCTACCCTCCTGCGATTGTCGCGCAAG
CGCAAACCCTCGTTGATCAAGGCAAGCTTGGCCTGTGGCTGGAAAAAAGATATCCCGACCGCCATCACAT
CCAGAGCGATAAATCGCTCTATCAATTTGTCGCAGAGTTAAAGCAGCGATATTTGAAGAACGCGCCTGCG
ATATCCAAGGTGCTTTACGACAATAAACAGAATCCGATAAAAGGGACACTGGGCACCAATACCTTTGTGG
CACGTGTACAAGGTGGAAAATTAAAGTCCAACAACGAAATTAGAATCGCGACGCTATTTCGTGACGGGCC
AGAAGATTTCCTACGCATGATCGTGATTCACGAACTCGCCCACCTCAAAGAAAAAGATCATAACAAAGCC
TTCTACCAGCTCTGCTGCCATATGGATCCTGACTACCATCAGTTGGAATTTGATATGCGGATCTGGCTAA
ACTGGCGAGAAAGAGATGCAGGTTCGGTCTAAATTCACCGTTTATGAGGGATCGTTTTGCTTTGAGGCCA
TATTAACCGTATTATTTTCAGGCTGATAGTTGATATATATTCATTCAGCCTATTGATAATATTTCTCATA
AGGATTTGATATGGCTAATTTGATTTACGCCAGCATTAATGGTCAAAAACAGGGTTTAATCTCATCAGGT
TGCTCAACACTCGACTCAATTGGCAATCGCTACCAAACCGGTCATGAAGATCAAATACAAGTATTAGGCT
TAAACCATAGCATCAGTCGCGATCAAAATGTCGCCCATCACCCGATTAATTTTGTTAAGCCAATCGATAA
ATCGTCCCCGTTATTAGGGATGGCAATCTCTTATAATGAAAAGGTGGATGTCACATTTTATTTTTACCGC
GTCAATTCCGCAGGGCAGTTAGAACTTTATTACGAAGTAACATTAACAGATGCGAACATTGTCGATGTCA
CCTGCGTCTATCCGCACGTCATCGATAACAACGACATCATGCCGTATGAAAAAGTCCAGCTAAAATATAA
AACCATCGCATGGAACCACAAGATCGCTGGAACATCGGGTTACAGTATCTGGGAGGAAATGAGCCTCTAG
GATTTATGACCTTTGATAACAAGCACATCTTATTCGTTGTGCTTGTTAGTTATCATTTATCGCAAAGAGT
GATATCTTTCACATATTTATTGGGATCCATCCAGGATATTTTAGGGCAGGTTTTATACCCCTGGTGACTA
AGGCTGTATGATATATACGATGATGAAAACAAACTAACCACAGCACCAAAGATAAGAATCTTAATCAACC
ATTCGCCTAATTTATTATTGAGCTTCACATGTTCATTTTTTATCGCAGAACAAAAAAAGCATATGAAAAA
TAGAATGGCAACGGTACTCCAAAGATAGCAACTCCAACTCTCCATGAAAAAACAATCACATCATCTAATT
TAAAAAATGATAAATACTCACTTAAAGAAAACCAAGCTCCCCAGCAGGAAAGACATAAAAGAAAAACAGA
AAGCGTTCCAATTAATGGTCTATTTATTTTAACCACGACTGCACCTCCTCCAAGCATAAAAAAGCACACT
CTCTATCATTATTTATTCTTTACAAAGAACAATATTTTTCACATATTTATTCGGAGACATCCAGGACGTC
TTAGGGCAGACTTCATACCTCAGCTCATTTAGACTATAAGAGATATAAAGAGATGAAAAAAAACTAATCA
CAGCCCCCAGAATAGCAAATATAACCAATACATTTGAAATTTTATTATTTATTTTAATAGGTCTATTTCT
TATAGCGGAAAAAAAACCAAAATAAGAAAATTGAAATACTATTGGAACTAGAAGAAATATAACCCCGAGT
TTCCAGGAAAATAAAATAACATCATTTAGACTAAAAAAATTTAAATATCCACTTAAAGAAAACCATCCTC
CCCAGCATGAAAGAATAAAAATAAAAACTGAATATATGAAAAAAAACGGTCTATTTATCTTAACCACGAT
TGATTCTTCCTTGGTAGGAAAATAAAAACCACTAGATATTTTTGTTATTTACCATTCATCACAGAGAGTA
ATTTTTTTCACATATTTATTGGGAGCCATCCAAGAGTTCTTAGGACATAATTCATACCCATAACTTCTAA
AATTAAAAGAAATATACATAGATGCAATAAAACTAATCACCACACCAATAAAAAACAAATAACCACATAC
ATTTGTTAATGTTCCATACATTCCTATTGGTTTGTTTTTTATTGCCATGTAAAACCCTAAATAAGAAAAA
TAAAACAACATTGGCGAACCAAAAATAAGTATCCCGACCTTCCATGAAAAGATAATTATATCGCTTAATC
TAAATAAACCCCAATAACCATTAAAAGAAAACCAGACTCCCCAGCATGTAATTATAAAAACCAGCACTGA
GAATGAGAAAAATAGCGGCCGATTTATTTTAAACACGAACAATCCTCCACTGGAATAAAAATAACAACCT
ATTAGATAATCTTTACCATTTATCACAGAAAACAATATCTTTCACATACTTATTGGGATCCATCCAGGAT
ATTTTTGGACACATTTTATAACTTTGAACGTTAAGATCATATGATACATACATTGATAGAAATAAACTAA
CCACTGCGCCAAAGATAGCTATCATTGCTAATATATTTGCTAATTTATTACTCATCTTTGCAGGTTCATT
TTTTATTACAGAATAAAAAGCCAGATATGAAAAATAGAACAATAGTGGTGCAGCGAATATCAGGACACCA
ACTTTCCATGAGAAGATAATTACATCATTTGATTCAAAGAAAGCTAAGTATCCGCTTAAAGAGAACCAAC
ATCCCCAACAAGAAGCAAGAAAAAGAAATAATGCAAACGAACCAATTAATGGCCTATTTACTTTAAGCAC
GGCTGTATCTTCCCCAGGCATGAAATATCATACTTTCGTACCATTTTTATTCTTTACAAAGAGTAATTTC
TTTTACATACTTATTGGGATCCATTCCAGATATTTTAGGGCAGGTTTTATAACCCTGATTGCTAAGGCTG
TATGATATATACGATGATGAAAACAAACTAACCACAGCACCAAAGATAAGAAATTTAACCAACCACTCGC
CTAATTTATTATTAATCTTCACATGTTCATTTTTTATTGCAGAACAAAAACAAACATATGAAAAATAAAA
TGACAAAGGAACTGCAAATATAGCAAGCCCGACTCTCCATGAAAAAACAACTATATCACTTAATTTAATA
AATGATAAATACTCACTTAAAGAAAACCAAGTTCCCCAGATGGAAAGGCATAAAAGAAAAACAGAAAACG
CACCAATTAATGGTCTATTTACTTTAACCACGGCTGTATCTCCCCCAGGCATGAAAGAATTGATCGGGAT
GATAAGGTGTATATTGATTTTTATGTGATTTCATATTATTTATTATTGTTTCACTTATTTTGTATTTATT
ATCTAACCAGTATAATGACAAACTGACTAAAAACCCTACAACAAATATTCCCCCAGCAATAAAAATAACG
CTAGTTCCGGTTACCATTGCTGAGGTCGCTACTATTTTTGCCCCCCAACCGATTCCAATCGATACCGCCA
GCTTTGCGGCATCCATCGTTAAATTAACAAAAAAATCGGTTAATGCGTATTCATCTTTAAACATTAACTC
AATGGTTCGGTAAGCCGCTGAGAAGAGAATACAGAATTTCGCTCCAGCCGCAATACCACTTTCGATACCT
TTCGTCCCTATCCCTATATCTACTATTTTATGACTAATATTTAAATATCTAGTGGCATTTAAATATTGCC
TTACCCCAGGATACCCAGATAGTTTTATATATTTATTGCCATCTTTTCCGATATACTCAGTTGCCTTTAC
GCCGAATCCTTTTATCTCCATCACGATTCTGCTTACAGACACGGCTTCTGCAATATTACCGGCAAACGAT
GATACAGGGTCAGTACAGCCAAATATGGCCGTTTTCCACGATTGATTAGGATTTGGCGTACACAATGTTT
TTAAAAAATAGGTTGCTTCCTGCGCAGTCAATATGGCATGAATATTATCATCATTTATTTCATTTAGTTG
AGCACGTAATTTTTGATCGTTGATATCTGCATGCTGCTTTTTAAAATCAAGATGATCCTCTAGCCGATAA
TCATCATCAACAAGCGTTTTTAACACCGGATCGTATTTCACCGTGATCTCACTCCCTTGAATTTTACTTA
AGTCAACGAATTATTTCCCTGTAAGAGTACCTTAACGGAAAAATGACGATTTTTAAATATTAATAACGTC
AAAATTGTAATTTCTCACCCAATCAAAAAATCCAGTTACGTAAAAGCGTCACGAAAAGAGGCAACAATAA
TACGTTATTGAAGGGCCATAACGCATTGAGCACCAGTGCAGCACTACCTCGATAATAGCCAGACGCGGGT
GCTTGAGACGATGAATAATCCATCGATGCGACAGTGAACGGTTAGGTTTTCACACTAATCGCCAGATTAT
TAAAGAAAATATATTTTTTTCGAAAACCCCTTTTTTATTAAGACGACCAACTGCAATTAACAATCAATAG
CTTGCAGTTGGCCGCTACCAAAGGGTTAGAACCACGGAACGGTGGCTTCCGCGCTTAAACCATAGGAAGA
GAAACGGCCTGTGGCAGGGGCGTTCTGTAGTGGGCCATGTTCCACAAACACAAAAAACATCTGCCCGTTG
GACAAGCTCTTGATTTGCACAAACGGCAGTGTGCTACGTTTTTCCACCGCATCGGGAATTCGTGCTGCGG
CTTCTGCTTCCGTTAACCAGCCTTTGTTCACCGAGCGTCGACGCAGCCGTTCGGCGCTGGTCTTGAGCTG
AACGCGGCGTACAGTGCGAAATTTCACGTTGTTAGGTACGGCTTTACACTCAGAAACCTGTGTGTAATCC
CGCAATCCTTTTAGCCAGGACGTTTTTTCTAACGTAGAGAGCGCGTCTGCCGTACCGTGTAGCCGCAAGC
ATTCCCCCAGCGTTTTACCCACTTCGGGAAAGCTAATCCCAATCTTGCCATCCGCCAGTTGCCCCAGCGC
CCGGTGCAGTTTGGCAAACAGCGCGTTCAAAAGCTGCGGCGCAGTGAACTCGGGATCGGGTTGGACGCGG
ATATCAATGTAGTGATCCATACCGCCACCTTATTCGCCTTTTTCACCAAACACACCGCCACGAATCAGCG
TAGCGATGACGTAGTGCTGCTGTTCTGGCACGGGGACGTCGCCTTTAATTACCCAGTTATCCAGCAGCGT
GTAGAAATCCATTTTCTCTTTAGGCTGGCGATAGGCTTTACCGCGACTGGTTACCGAGCCGTAAGGTTCG
ACGGCAATCGGACCCGCTTCATCAGCCGCCGGATACCAGTCGTCGATGGTGCGCAATGCGTTACCGATTT
TCTGCGAGTGGATGGCCGCGACATCGTTTACCTGATAGAGGATCTTGCTCTTGCCGTTACGCGCTTTTTC
GTCGAGCACCAGTTCCTGAGATGGGAAGACTTCCTGCCCGTTGCCTAACTGCACGTAGGCTTCCACGGTA
AAAAGCGCCGAGGCGTCACCCGCCAGCCCCTCCTCAATCGCCTGTGCTAATGCTGCAAGGTCACCCGTTG
GCTGGTTGAACTGGCGCAGCGAATAGTCTTCACCGTTGAACTCCCAACTTTTTTCACCTTTCCTGGTGAC
GACGACGCGGATCGCTTCCGCCCCAACGCGGTTGCGCCACAGAAAACGACCGTTCGCGATATTCTCCGCA
TAGCGAGCCGCCAGTGTGCCAAAACCCTGATCCTGAGCATATCCGGTGATGATGTTACCCAGCGCGGTTT
GATAATCCTGATCGTTACATACCGATGGCTGCGCCAGATTACCGAGCACCCGCAGGGTGAACACGACTTT
TAGGGTATCGGCATCGAAAGGAAGAGCGGCGACGTCCACTTTTTGCAGGTTGGCTTTTTGAATTTCCGCA
TCCAGTTTGGTCGTGTCGCTGGTGAGGGCATTTTTCAGGCGGTTAGAGATCGTCCCACGAACCGATTTCT
CCTGAATGGCAATAGCCGTCCAGTTGTCCTGCTGCGTCCAGTTTCCTGCGTACATCAATGCATCCGAGTT
AGCCAATTTACGTTCAAAAGCCAGTACTGATGCGGTCTTTAACGCTGTTGTTGCTTTTGCCATGGTATCG
TCCTTTTTAGTAATCGAATTCGTAGGAAGTGTCTTCTGCTGCTGAGTCGGTATCCGCTAACTGGCGGCAG
TGATAATCGCCGTTCTGGTGGTCATATTCCCAGAGTATCTGGCGGATATCGTTGATGCGGTGCGCGCCTT
GCCATTCCCCGATGCCGTAGGCGGCTTCGGCAAAACAGAACGGCGTGTGCGGATCGCGGGTTTTATCAAC
CTCACCGGGTGCATAAAGTGGTGAAATGGCACGGTAGCCAATCATCAACGGCGTCAGAAAACCGCCGTCG
CCGGGCTTGGGAAGGTATTTCCACTGTACGGCGTTATCGCTAGGATCGCGTTCTGCCTGCATCTTCAGCG
CGGCGAAATCCAGCCAGGCATCGATCATTTCTGCTTGCGGGTTGTCCTGCTGTAGAGCCTGAAAATGGCG
ATGCAGTAGTGAGGTGCGATCTCTTAGCACAAAGCCCGGTAATAGGCGGCGCATGACTCCACGGTTTTCC
ACTTCGTCCACCGGTAACGACTGGATGGTGACCCGCTCGATATCAATAACGGTTCCTCCTGCCAGACGTT
GGCATTGCGCCTGCTGTTTCAAATGTTCACATAGGGCCGTGGTATCCGCCGGGATCTGTCCGTCGCAGCG
TATTAACAACGAGACGGTCATATGCATGCGGCCTTCTTCATTAAAAGCGGCAGTTTTGGCTTCTTTGGTG
AGCGGGTTACGGGTCAGGGCAAAACTCCGTTCCCAACTGGAACCATAGGCGTGTAGCTGATGCTGATGGC
TCACCACGCCGCAGCCGTCCAGCGTTAGCCCGTGGCTAGTCTGTAGCTTGCGCGATAGCGCATGGGTAAA
CCCGAGAAAGTGCGTAATGGCAGGAAAGCCGTAGGTCAGTCCAGCAATGGCGTTGGCGTTTTCGACCTGG
ATACGACGCAGGATAATCAACGTACTCATGCCAGCTCCTCTTTCAGTGTGCCTTCCATTTCGCGCATACG
ACGTTTGAACAGGGCTGCGGTAGACCATTCCCGACGTTCTACCTCGCCGAAAATCAAGTTTTCATGCTTG
AGGCGACGGTTCAGCCAGCGGCCAAAATCGTAGGCCACCGCCTGTTGCCAATCTCCCGCTTCGCGTTCAC
GGCGGAAAACGGTATCCGTATCTGCACGATAAGGATCGAGCCACAACTGCTGGGCGCGTTTCAGTTCAGA
CTCTGCGCTCCAACCAGCGGGCAGGTTCTGCACGCTGGCGACATAGAAGAAGAGCTGATCGATTAACTGG
TCGAGGTAACGCAGGCGCTGTTGACGAATGTCGCGATTGTTTTCCACCTCTTTGACGCTGAGTAAAAAGC
GCTGCATCTGCGCTAACGTCGCGCGGGTGTAATAGTCCACCTCGCCGCGTGGCCGGAAAATGGATTCATG
CTGCTGCGGCGGTTTTTCAATACTATTCCACTGCGGTGGTGCACTGCTGAGCAAATAAGAACGGCCGCTG
CGGCTGCTGTTTAGCGCAGAAATATTTTGTGGCTTGGTGCCACCCATATTCTGTACTGCCAGATTGGGGT
AGCTGATAGAGAGTTGGTCGTGCCACTGGCTTGCTTTTTGCGCCTGACGAATTGCTTTTGCCTCGTCGCC
AAAACGCACGGCATTGATCCGCTGATGGAGAGCCTGTGCCAGTGAAGAGGAGTAAAGTGGGCTGAGCAGA
TGGTATTCACCGTTTGCCAGTGGGAAATAGATCTGTTTGGCCAGCTTATGTGAGCTGGGTTGGCGATCGG
TGAACACCTGCTGAAACCCTGCCAACCACTGTGCGAGCTGTTCCGGACTTTCTGCCAGTGCTTCCAATGC
GCTGTGGTCGCCACGCTGTAAGGCGGCGACCAGAGAGTCCCCGTCGTATTCGGTCTGTAGCAGCTTGGCG
ACATCTAATGCGGCTGCGTTGCCGACGGCATCAATGGCGGGTTGTGCCAGCGTTGCAGTGGAAAGCGTTT
TGGCATCTGCTACGGTGTCAGCGCTAAAGATACTGCTACCTCTGGCATCGCTGTGGGTGAACTTCAGCGC
GTGGGTGACCAGGCTGATTTGTCCTGCGCGGCTGGCAGCATCGGTTAACCAGTTTTGTACTTCGTGCTTT
TGCTCTATCTCCCGACGCACTTGCGCCAGTTCTAGCTCTGTCACAGCCAGCGCTTCACCGCTGAGTGCTG
CACGTTTCTTCTCCGCGTCTTTATCGAAAGCATCCAGCTTGGCCTGCTTTCGCGTGCTAATGTAGGAGAG
TATGAACGTTTTCAATTTCTCACCACGCATAGTTAATCCTTTATTTTTAGACTCTTACATGAACTTTCTT
CTAGTTTCGATTGATTGTTATAGAAAAAATTGAGAATTGTTGTCCCTTTGCTGAGCTGTCCGCTTGGTTA
TTGATATACATAGTTATGGGCTTCATACAAAGGATGACAACCAAAATAGCGGCCAATAACACTGCTAATC
CAATAACGTTTAATCGTTTCATATGCTGCGACCTGCTTAAAGTCTGCACTATGAAAGCATCATAAATGGA
AAATCCCACCAATACAACCTAGATACTCTAGTTACTTATGGTTTTCTGGTCTTTGTATAGCTCCCCGTAT
AGAATGAAATTACTACCGCATTGGTAGCTTAGAAATAGATGCTCTATATCACTCAACTGCCGTACAGGCA
GTGGCGCACTCAACTGAGTGCGCCAAACACTCCCAACAGCGGGTGCCAGTACCAGTCTTTTTCTTCACTC
AGGCGAATTTCGCCGAAGCGGGCGCTCACCCAGCTCAGTTCCCACTGCTTTTCTTCTGCCAGCCGTTGGT
ACAAGGCGTGGTAATCCGGCTCAATCCAGGCACTGACGCCTTCTGCCATGTTCAGCGTAACGGGACGAGC
AATATCGTTTCGCTTCCAGCCGCTGGGGCCATCGTCCTGCACCATGAAAACGGGTTCTTCATCGTCATCG
GCGATCCACAGGGTGTACGCTTCATCTTTCGCCGATTGACGAAAAGGTGTTCGCCGTTGCAGTTCACCAT
TCCAATGCGGGTGTGCGCGCCACCAAAAGGCTGCGGGAGGGCGTTTCAGGTCATCGAGTTTTTTATTTTT
GAGGCCAAGCAGCGTTTTCCCCAACACGGCATGCTCTAGCGCTACCAGTGAAAGCGGTTTGGTAAATGAT
GCTGGCTGCACGATACGCGGTGCGGCGCTAAGGTGGCGGTACTCTTTTTCCTGTAATAGCTGATGGAGAT
CGTGTGTATCCAGGCTGTCATCCTGCGACTCAAAGCCAGGTTTACAGTACGCAATGTCCTCTCCCCTAAG
CGCTCGAATATTGTGACTGAGCAGATAGATATTCGGCGTTTTAGGTACATATCGTTCATCCTGCCGGTGA
CGCAATATGCGCCCGGCAAGTTGGATCAGCGAACGCATCGAGCTAGGTTCGACAATCGCCCAGTCGTAAT
CATGATCGCGACCCACTTCAGCGACAGAGGTTGCCAGAACAACAAAGACGTGATGCTGTTGTGGCGCTTT
TTCTATCGCCTGACGAATCTCCTCTACCTGCCACAGAGCATCGGCATCGTTGCGCATCAGCGCGGCATCA
AGCCGCTGTTCAATATAGGAGCGCATCGCCAACGGATGTTGGCTGTGATAAACGCAGTAATGAATACAGG
TATCCGGCGGTGAAGGGATGGAAAGTAACTGTCGAGTGGCGGCAACCAGCGGATCGATGTTTGCCATTCT
GACCAGCCCCAGCGAGACGGTCTTCCCACTTTCATGCTGTTGGTGATGCTGCGAATGTAAATCCAATATC
CGTGGATGGATCGCCTGTGCGACGGCCAGATGAACATCGTCTGCATTTTTGCTGGGGCTGCTGACCGGTA
CGATAGTGGCGAAGCGTAGCGGGAGTTCATCTTTCGTCAGATTTTTCAGCCGCTGATGAACGAACGCATC
GTGCTTGATCATGAAGTCTTTCACGTCGCCATATTGCGCATGCTGACAGTCAAATTCATCAAACCAGCCG
CAGCACACGTTCAGTGGCGCATTTGGTGTACCGTAAGCCTGTTGCCAGGCAGCGCGGCCATCAAGATAAG
CATCGAACAGCGCACGAATTAACGCAGGCGGCAGTGTGGCTGACGACAACAGCACGCGTGAGCCCAGCAT
TCCCGCCCAGTTAACCAGTCGACAAAGGGCAGGAAGATCCTCCAGACCAAAATCATCCGGTTCATCGAGT
ACCAGGTCGGAGGTTAATAATCGTAGCATTGGGGCAATCTGGTGACCGCCGCGTAGCCCTTCCGTTGCTG
GCATTAGGTGATCGATGGTGGTGATCAGCACGGGCGCACTCAGTAATTGATGCAGAGTTGGACTGCGTTC
CAGCCAGGCTTTTAGCCGACCATCATCCAGAGAGCCATCGTAGCGAACATATTGATGTTCAGAGAACAGC
GGATCGGCGGATTCACTGCCGGTCTGTGGCGTATTCTGCTGGCGTTGTTGATTCTCCTTCCGCATTTCAT
GGAGATCTTGCACCGCCTGTGAACCAATCAGCACCGCTAAGTCGTCTTCGTCCAACTTCAAACGTTGCCG
TAGTGCATCGCCCGTTTGCAGTGTCAGCGTGCGTAACCCCAGCGCGACGGAGAAGCGGCAGCCGATGGCT
TCATCCGACAGGCCATACATAATTCGTGCGTTAGCAAAGGTTTTCCCTCTGCCTGTCGATGCCATGTTGA
TGCCGAAGAAGCCGTGCTGTTTCGTGGTTTCACGAATGGAGCCAGCAAGGTCAAACGCACGATCTTGCCA
GCGAAAGCGTGGATGCGTGCTACGTTGACGGAACCCTTTGTGGCGGGTGATGGCGGGGAGAGTGTCACGC
AGGTGCGGCAGACTTCTCCCCAGTAGTAGGGCATTTTGTCCAACACCGACGCAGTGTTCGTCCAGCCTCT
GTTTGTATTCCCTTGTCTTGCGATCGGTGTTAGCCCACACCGGATAAGTGATGTCCTGCCAGCCAAGCGT
CGCCGTGCCTGCCGAGTAGTGGTGATCTGCCAGCATGAGCGCAAGGCGTGCCAGATGCACGGTCAACCGC
TGGTCTAACTGGCTGAAATGTATAAATGAGGGCAGCTTCAGTGCGCGCCCCGCAAATTTTCGAGCCTTCT
CTCTCCAGACCGCGCTGCGCAGTGGTGTCCCGTTAGGGAACTGCCAGTTTTGCTCTCGCTCGGACGATAT
CCAGTGAGTTTTGTAGTGATTGATGGCATTCCACTGAGCGGAGGTATGGTCGGTTAACCATGTCTCAGCG
AAACTTAACTGCGGTTCACTACTATTTGGTGCAAGCTCAACAGCTTTATTAAACACTGGCAGCCGATGGT
GAGACACAATCAGCCAGGCAACGGTTTGTGCCAGTGGCGGCAAGGTACGAAATGGGCTATCGCTGAACGT
CGGCTTATCGTGTTGCAGCGTTGCCAACAGCGCGACCTCCGCTTCTGGGGTAATGGTGCTGAGCATGGTT
AGCCAGGCTTTATCGTCCTGCTCACCGACAAAAGCCTGAAATAGTCGCAGCGATACCCATTCATGTCGAT
AGGGTTGGCTGTGCGGGCCTGTGCCGCTCAGTCCCGCCTGAAACAACGCATTGGCTTTGCCAACATCGTG
AAATAATCCAGCAATAGCGGCCAGCAGGCTAAATACCTCAGCGCTGTGCCACGGATTTTCATCTTTCGTG
CGCAGGACATCCCGGCTGGTGGTATTGGTCGGTACGCTCCCCTGAGCATTAAAACGCCGCAGATTGCCGA
CGACCCACAGCAGCTCGGTATGGTTTGTACTACGAATCCAGTGACAGGCGACAGCCGTATTGCGACGTGC
CGTTTTGCGCAACAGCTTGCGTAGTGTGTTCAGCCCTTCCAGAGTGATAGCGGTTTGCCAACTGCGTTCG
CCCTTGCGCTCGGCAAACTGATCCAGTATTCGACGGGTTTCGACCAGCGCACGCTTATTGCATTCTGAAA
TCAGCAGAATATTCATCGCGCTACCTGACTCAGCTTACTGGCGACATCCTGCAAACTGCCGATCATCACA
TCCAGCGCTTCGGATTGTTGAAACGCGGTCAGGCAGCGCTGACGAAATTCTTGTTCATCTTCGCCCTCCA
TCGCAGCAATAAAAGCCTGCGGTAGCACAAGCGCATCTTTAATTAAATCGGCGACGTCGAACACCAACCC
GCCACGGCGAGTCTTACCGTGCAACACAGCTAGCCCGTGCGGCAGACCCAAGACCCACGTCGAGACGGCG
GCCAACCCATAAGCCAGATAGTTGCCGTGATCGAGAAAGCGGTTAGCCAAATCGGTGCCACCGCCGCGTT
TGGCGCGGGTAAAGTCACCATAGCTGACAGCATTAGCGGCCAATTTGTACAAGGCTTTCGTCATCATCGC
TTCCTGTACCAGCACATCATTACTGGTACGGCAGTTGGTTAGCCCTTTTTCATAACGATCCAAAAGCGCC
TGAAGGTGATCGGCCTTAAAGGTGAAGCGGGATTCGCGGGACAGACGAGAGCTTAGCCAGTGCTGACGAA
TTTGTATTATTCGCACCTGCTGAAAGGCGACGGCGGCGGCCAGCCTTTTCTCATCATCGAACCAAAAGCT
CACCCAGTCCTGCAAATACTCGGTTGGTCGATATTCGCTCTGTGGCGATAGCCAGGATACCGCGATTTCC
GCCTCGTTAGCCGCAAACAGCGGAGTACCGCCACCGCCACAGAAACCGACCATCACACCGGCTCTGGCAA
ACTCTCGCATGGCGGCCTGCGTGACGGAGGTGCCGGTTCCCAACATCACAACGCTGGTATTGGCGATGGG
AATATTCCAGTACAGCGACTGACTTCCCTCTTCCGTGACATATTCGACACGGCCACCGTTGACGAGAATG
CGACAATGCTGAAGATAATAAACATTGGCGCGTTTGGAATGCAGAATTGTTTTTAAGTCCGAAGGGCTAA
AAGCGTTATCCATAATGTATTTTCTGCCGCGATCGATAATAGGTATTGATGTCAGCGAAATTAATCGCAG
ACTAACTAATTAATAAATAAAATATAATCTTCAGAAAACTAACGAAAATCAGCCTATCACAGATATCTTG
GGAAAATGATGGCTACGAAAAATATTACCCAGATGCAGACCCTTTTTATTTGGTCTATTTCACAGGATTA
AAAATCAATGAGTTACAGTTAGGCTGAAAAAAAGGGTTTTTGCGGCAAAAACGGTGATTGCTGCTAATAA
AACAAATCGTTAGAGTGATCGGGTTACTGTTCACTGCCGTATAGGCAGCTTAGAAATGAGAGGCCCTCAT
CAAATGAGAGCGAAAAACGTTCACTGCCGTATAGGCAGCTTAGAAACGATACACGAAAACCCAACGGTGA
TGATGGCCGTTCACTGCCGTATAGGCAGCTTAGAAACACTTAACGCAGTCGCTATCGCAGCAACCGGCGT
TCACTGCCGTATAGGCAGCTTAGAAAGTTATGCATACTGACTGAGCAGGCGAGGATTGGTTCACTGCCGT
ATAGGCAGCTTAGAAATAATGCCTGTTGATAATATTGATCGTATATTTGTTCACTGCCGTATAGGCAGCT
TAGAAAGCCCACGTCACCATTGTCCTGCTGCTGTTGCAAGTTCACTGCCGTATAGGCAGCTTAGAAAAGA
TTCAGCGTGTACTGATTCTCAAACGACAGGTTCACTGCCGTATAGGCAGCTTAGAAAAGCTCCGGTTAAA
TTGGACTGTCTCCTTTTCTGTTCACTGCCGTATAGGCAGCTTAGAAACTGATGGAGTCTGATAGTGATTT
TCGCCTGCGGTTCACTGCCGTATAGGCAGCTTAGAAAGCCACCGCGCCACTCGTCACCGTGAGGGCGTCG
TTCACTGCCGTATAGGCAGCTTAGAAAGGTCAGGAACCGCGTGTCATGAATGAACGTAGGTTCACTGCCG
TATAGGCAGCTTAGAAATCTTTTTCGTCGCTGAACGGCCGGTGCAGTCTGTTCACTGCCGTATAGGCAGC
TTAGAAAAACCCGGCTGAAACATGCCTTGCGCATTCTTGGTTCACTGCCGTATAGGCAGCTTAGAAATGC
TCGTTCCATTTCACCCATGTGAACAGGAAGTTCACTGCCGTATAGGCAGCTTAGAAAATTTCCCAATGCC
CGCCGAAGTCCGATTGCCGGTTCACTGCCGTATAGGCAGCTTAGAAATTCACGCATTCATCCTGATGCTG
CTTACTGGCGTTCACTGCCGTATAGGCAGCTTAGAAAATCGCCTGACTGTAGTGCGTTTTCTCACTCGCG
TTCACTGCCGTATAGGCAGCTTAGAAAGCTATGGCATCAGCGGCATTTCAGCAGGCCAAGTTCACTGCCG
TATAGGCAGCTTAGAAAATCCTGCGGCGGCTTCACTTCGCCTGGGAACGGTTCACTGCCGTACAGGCAGC
TTAGAAATGCCTGCCGACAGCTACGCTGACGAGCCGCAAGTTCACTGCCGTACAGGCAGCTTAGAAATCC
TGCTGGTGGACGAACGCGCCCGGAACCAGGTTCACTGCCGTACAGGCAGCTTAGAAAAGTTACTCGATAC
AGTTTCTCCGACCCAATGGGTTCACTGCCGTATAGGCAGCTTAGAAATGATTATCAATTTGCCGAGCGGA
ACGGCGCAGGTTCACTGCCGTATAGGCAGCTTAGAAAGCAATGACAGCAGTTGTCGCGCAGCCGGTGCGG
TTCACTGCCGTATAGGCAGCTTAGAAAAATCTCAAACGGCGTCAGCCCGTTGTACAACGGTTCACTGCCG
TATAGGCAGCTTAGAAAAGCAGATACGGACTTACGCAACTGGTCGATAAGTTCACTGCCGTATAGGCAGC
TTAGAAAGCCAGGCGAGGGAGCTGCACCGGACAGCGGGTGTTCACTGCCGTACAGGCAGCTTAGAAAACC
TGATAGAAGTTCATGCTTGTGGAAAGAATGTTCACTGCCGTACAGGCAGCTTAGAAATCTAGCCAGTTAT
GAATTTCAACCGACTTTGAGTTCACTGCCGTACAGGCAGCTTAGAAAACTGTTATTTCATACGGCACATC
AGGTGGCAGGTTCACTGCCGTACAGGCAGCTTAGAAAAGATCACAGTGAACAGGAAAACGATATTCAGCG
TTCACTGCCGTGCAGGCAGTTCAGTGTTTATCGAGATAAGTCGCTGGTACGATTCGCTTCAAGGGAGCTA
TTCCCCATTCAGCGTAACGACCAGCGAGCGGCTACCGCCGTGGTTGCGGTGTTCGCACAGGTAGATACCC
TGCCAGGTGCCGATGTTCAGGCATCCGTCGGTGATGGGGAGCGTGAGGCTGTTTCCCAGCAGGCTGCCTT
TCAGGTGCGCGGGCATGTCGTCACTGCCTTCATAAATATGGCGGTAGTACGGTTCATCCTCCGGCACTAA
CCGATTAAAGAAATTCTCGAAATCCTGCCTCACCGTGGGGTCCGCATTCTCATTAATCGTTAGCGCCGCC
GAGGTATGTTTGATGAACACATGCATCAGTCCGGCTTTTATCTGACGCAGCGCAGTGACCTGCGCCAGTA
TTTCATCCGTCACCAGATGGAAGCCTCTGGCTTTCGGCTTCAGGCGGATTTCATATTGCGCCCACATGAT
TTGGCCTCTCGCTATCAGGCTTCGCGTGCCAGAATCGGTCGCAGGAAGCGCGCGGTGTGAGACTGCTCGC
ACGCCGCTACCGTTTCCGGCGTGCCAGAAACCAGAATTTCTCCGCCGCCGCTACCGCCTTCCGGCCCTAA
ATCGACAATCCAGTCCGCCGTTTTAATCACATCCAGATTATGCTCAATCACCACGATAGTATTGCCCTGA
TCGCGCAGTTGATGCAGAACGGTAAGAAGCTGCTCAATATCAGCAAAGTGCAGGCCAGTCGTGGGTTCGT
CTAGAATATACAGCGTCTGACCCGTTCCACGTTTTGACAGTTCGCGTGCCAGTTTCACACGCTGCGCTTC
CCCGCCGGACAGCGTAGTTGCCGACTGCCCAAGGCGAATGTAGGACAGGCCAACATCGATCAACGTTTGC
AGCTTCCGCGCCAGCGCTGGGATGGCATCAAAAAACTCGCGCGCTTCTTCGATGGTCATATCCAGCACTT
CATGAATGCCTTTACCCTTGTATTTAATTTCCAGCGTTTCACGGTTATAACGTTTACCTTTGCACTGGTC
ACACGGCACATAGACATCCGGTAGGAAGTGCATTTCGACCTTGATTACACCGTCGCCTTGGCAGGCTTCG
CAGCGTCCGCCACGCACGTTAAAGCTGAAACGTCCGGGGTTATAGCCACGGGTACGGGCTTCCGGCACGC
CAGCAAATAGCTCGCGAATCGGCGTGAAAATGCCGGTGTAAGTTGCGGGATTGGAACGTGGTGTACGACC
GATCGGGCTTTGGTCGATATCGATCACTTTGTCGAAATGTTCCAGTCCCTGGATCTCACGGTAAGCAGCA
GGTTCTGCCAGCGTCGCACCGTTCAACTGACGCTGTGCCAGCGGGAACAAAGTATCGTTGATGAGCGTAG
ATTTGCCCGATCCCGACACACCGGTGATGCAGGTAAACAGGCCAACTGGCAGCGTCAACGTGACGTCTTT
CAGGTTGTTGCCCTTCGCGCCGATCAGCTTCAATACTTTGGTTGGATCCGCAGGTACGCGCTGCTTCGGT
ATTTCAATCTTGCGCTTACCGCTGAGGAACTGCCCCGTCAGCGACCCCGGCACCGCCATAATTTCTTCCA
TCGTGCCCTCGGCGACAATTTGTCCGCCGTGCACGCCCGCACCGGGGCCAATATCAATCACATGGTCGGC
AGCACGAATTGCGTCTTCATCGTGTTCCACCACAATGACGGTATTGCCCAAGTTGCGCAGATGAACCAGC
GTTTCCAGCAGGCGCTCGTTGTCTCGCTGGTGCAGGCCGATAGACGGCTCATCCAGCACGTACATCACAC
CAACCAGCCCGGCACCGATCTGGCTCGCCAGACGAATACGCTGCGCCTCGCCGCCGGACAGCGTTTCCGC
CGAGCGGGAGAGCGACAAATAGTTCAGCCCCACATTCACCAGAAACTTCAGCCGATCGCCAATCTCTTTT
AGTACTTTCTCGGCGATTTGGGCACGCTGCCCGCTAAGCTTCATATTCTGAAAAAACGTCATCGCATGGC
CAATGCTCATATCGGAAATCTGCGGCAACGTGGTTTGCTCAACAAACACGTTACGCGCTTCTTCACGCAG
ACGCGTCCCGCCGCAACTGGCGCAGGAGCGATTGCTGATGAATTTCGCCAACTCTTCGCGCACCGCCGTG
GATTCCGTCTCTTTATAGCGGCGCTCCATATTGTGCAGCACGCCTTCAAACGGATGACGACGTACCGAGG
TATCACCACGATCGTTGATATATTTGAATTCAACGTTCTCTTTACCGGAGCCGTACAGAATCACTTTCTG
CACCGCTGCAGTCTGGTCTTCAAACGGGGCATCGACGTCAAATTTGTAGTGCTCCGCCAGCGAGCGCAGC
ATCTGGAAATAATAGAAATTGCGGCGATCCCAGCCGCGAATCGCTCCGCCCGCCAGCGACAGCTCCGCGT
TTTGCACCACGCGAACCGGATCGAAGAACTGCTGTACGCCCAGACCATCACAGCTTGGGCACGCGCCCGC
CGGGTTGTTGAACGAAAACATACGCGGTTCCAGCTCGTGCATGCTGTAGCCACACACTGGACAGGCAAAA
TTCGCCGAAAATAGCAGTTCAGGCTGTGTTGGATCGTCCATATCGGCCACGACTACGCTACCACCGGACA
GATCCAGCGCAGTTTCAAACGACTCCGCCAGGCGCTGCGCCAAGTCTTCTCGCACTTTAAAGCGATCGAC
GACAACTTCGATGGTGTGTTTTTTCTGTAATTCCAGTTTTGGCGGATCGGACAGATCGCACACCTCGCCG
TCGATACGGGCGCGGATGTAACCCTGTGACGCCAGGTTTTCCAGCGTCTTGCTGTGCTCGCCTTTGCGAT
CTTTCACAATCGGCGCCAGCAGCATTAGGCGTTTACCTTCCGGCTGCGCCAGCACGTTGTCCACCATTTG
GCTGACCGTCTGCGCATCCAGCGGCACATCATGCTCTGGGCAGCGCGGTTCACCCACGCGGGCAAACAGC
AAACGCAGGTAGTCATGAATTTCGGTAATCGTCCCGACCGTCGAACGCGGGTTGTGTGAAGTGGATTTTT
GTTCGATAGAGATGGCGGGCGACAACCCTTCTATATGATCGACATCCGGTTTTTCCATCAGCGACAAGAA
CTGACGGGCGTAGGCGGAGAGGGATTCTACATAGCGCCGCTGCCCTTCGGCATACAGCGTGTCGAACGCC
AGCGATGACTTACCCGAACCAGACAGACCGGTGATAACGATCAGCTTGTCACGAGGGATTATCAGATTGA
TATTCTTGAGATTATGGGTACGAGCACCACGAACTTCGATCTTATCCATTCACACACTTCCCGGAATAAA
AACGGTTTGTCATCGTCTCCCGAACGGAGAGAACCGGTACGAAACGGACAATTATGGCACAAAAAAAACT
GAATGAATATCCAGTATTAAACCCGTTTATTTTGCAAACGCTGCAAATCTGACTTTCATTTCTGAAGCTA
TTTCGCAGGTATGACAGAGAGTTTTCCCATGTTAAGATTGATCGTTTAGACTTAAAACAAATCTATCGAT
TCATCAGGAGATACGAGCATGGCCAGCAGAGGCGTTAATAAAGTGATTCTTGTCGGGAATCTGGGTCAAG
ACCCGGAAGTCCGCTATATGCCGAATGGTGGTGCAGTTGCCAACATCACGCTGGCTACGTCGGAAAGCTG
GCGTGACAAGCAAACCGGTGAGCAGAAAGAGAAGACCGAATGGCACCGTGTGGTTCTGTTCGGCAAACTG
GCAGAAGTTGCAGGCGAATACCTGCGCAAAGGCTCTCAGGTTTATATCGAAGGCGCACTGCAAACCCGTA
AATGGGCCGATCAGGCTGGCGTAGAGCGCTACACCACCGAAGTCGTTGTTAACGTCGGCGGCACCATGCA
GATGCTGGGTGGACGCCAGGGCGGCGGCGCACCAGCAGGCGGTAATGCAGGTGGCGGTCAGCAGCAAGGC
GGTTGGGGTCAACCTCAGCAGCCGCAGGGTGGCAACCAATTCAGCGGCGGTGCGCAAGCTCAGCAGCGTC
CGGCACAGAACAGCGCGCCCGCACAAAGTAACGAACCGCCAATGGATTTCGACGACGACATTCCGTTCTA
GCTTAGAATAAAAACAAAGTGTAAAGAATTTACCACAAACCTCTGTTTATTCAGAGGTTTTTCATTTTAT
GGTGTATAGAGAAACCAAACATAAACAATCAACCTGGGAAATCATCACATCATGTGCGTTTCGTGCTCAG
CGGTATAATCAGAGCACAATCGGTACAGTTATTTCTCCATTGCTACTGAAAAATAGCAACGCCTTATCAA
TGAGGTGTAAACGTTATATATGGAGATATACGTATGGAAAAAAATAGTGCACGCCGCATAGCTACCAAGA
ATCAATCCCAAAACACGGTCAACAACACATCCTCGACACAGGCTAAGCACGCGGTAACAGGACGCTATTC
TTTCAGGCTCGCTGCGCTTGCTGTGACCGTTTCAGGTTTGTTTTTTTCCTCACCCGGGCTAATGGCGGCA
GAAACGGCAGCGACTGCCGATTTAGTTTTACGTAATGGCAATATTTATACCGTTAATCAAGGTCAACCGT
GGGCAGAAGCCGTCGCAGTACGCGATGGCCGTTATGTTTTCATCGGTTCAAATGCACAGGCAGCAGAGTT
TATCGGCCCGAAAACGCAGGTGGTTGACCTCAATGGCAGTATGGCAATGCCGGGGATTAATGATGTCCAT
GCTCACCCGTTAGACGGCGGCTATGAAGATATTTATTCCTGTAACTTCGCGCAAACAAGCTCACTGGATG
GCATTCTGAATCAGGTCAGTGAATGCGCGCAAAAAGCAGGACCGGGCGAATGGGTGGTCGGGTCTGCCTG
GGGTAGCCCGCATATGGCAGAGCTGTCTACCGCCGAAGCGCTGGCGAAATTGGATAAAGTCAGTAACGGG
CGTCCGGTCATTCTGCGTGATGATTCTTACCATAACCGCTGGATTAATAGTGAGGCGATGCGTCTGGCAA
CTATCACCGCCCAGTCCGTTAGCCCAGCCGGAGGCGTCATTGTTAAAGATGCCAAAACAGGCAAGCCTAC
AGGCCTGTTGCAAGAATTCCCCGCATTCCAGCATGTACAAAGTCTGGTTCCGGTACCCACGGAAGAGCAA
CGGCTGACATCAGGGCGCGGAGCCGCAAAAACGATGGTGTCGTTGGGCATTACTGGCGTGCAGGAAGCGG
TCAGTTCAGAAGTGAATCTGCGCATCTGGAGCAAGATTGATCGGGCAGAAGGCCTGCCTCTGCGTATTAT
CGGCTCGATCGTCTCCACGCCGCTGTTGGATGAAGGCGCTGCGGGTCTGGAGTTGGTTGCCCGACGCGAT
GTCTACCGCACCACCAACTTCTTCCCCGATCGTTTTAAATTTGTGTTGGATGGTGTTCCACCGGCCCATA
CCGCAAAGCTGATTGATCCCTATCTGCCAACCAAAACCCATGGCGATCACTATCACGGTGATACGCACTA
CACCACCGAGCAAGTCGTCGAGATTCTGTCCAAGCTGGATAAACAAGGCATATCAACCAAGCTTCATGCT
GCGGGAGATGGTTCACTGCGTCTGGCGCTGGATGCCGTTGAGCAGGTACGTAAAATTAATGGACCAAATG
GTCCGATGCATCAAATCGCGCATACGCATTTGATTTCACCGCAAGATATGCCACGCTTCGCACAGTTGCG
GGTTGCCGCCGACCTCTCGCCGATGCTGTGGTTCCCGTCCGATATGACTAACGCCAGTGTTGTGACCATT
GGCGAAGAACGTATGAAGGACTTTGTCCCCACGGTTAAATTGTTACGTTCTGGCGCGGTAGTCGCTGGCG
GCTCTGACTGGCCAGCCGGTGGCCCCACACCATCACCTTGGATCGGTATTGAAGGACTGGTAACACGCCA
GAATCCGCTAGGTGATGCGCCTGGTACACTGGCTCCCGAAGAGGCTGTCGATCTCTCGGAAGCGATTCGT
ATCTATACCATCAACAGCGCAAAAGCGATGGGCATAGAGAAAGAGACAGGCTCGGTCGAGCTGGGTAAAT
CCGCCGATCTAATCGTATTGGATCGCCACTTGTTCAACGTACCGATCAAACAGGTGCATCGTGCCAACGT
GGTCAAAACGTATTTCAAAGGCCAGCTCGTCCATTCAGCGCCAGAGAAATCCTAACGTGCGGAACCGTCA
ATAATATTAGGTAATTTTCAGGGGCATCGATGCAGACGCCCCTTTAACACCGTCTTCATCTCCTTCTAAT
TGGTCTGTATCTCTCTCAATAAGTGGCTGGGTATATCCGTCTATTTCATTGCTATCTTATTCCTATCTTA
TTGCTATAAAAATCAGCCTGATTTTCAGCACCCATCCGTAACAACAAAATATCGCGACAATATGAGAGTA
AAAATAATGAATTTAGATCGAGAAATTATGATTAATTCAGTCGAGCCAGAAGATTACGATCAATGGCTAC
CCTATTGGGAAAGTTATCAGGCGTTCTATAACGTCCAGCTTACTGATGACGTCACTAAAACAACTTGGGA
TCGCTTTTTTAAAGCAGAGATTCCCGTTCACTGTGCCATAGCACGGGAAGGAGCACACATTATCGGCTTC
GCACATTTTGTTTTTCACGATTCCACCTGGGGTGTAAACCCTTATTGTTACTTAGAAGATCTTTTCGTTG
CCCCCACCGATCGCGGTAAATGCGTTGGCAAAAAACTGATTGAATATGTGAGAGAAAAGGCACAGGAAAA
ACACTGCGATCGGTTGTATTGGCACACTCAGGAAACCAATAAAACAGCCCAGCGACTTTATAATTGGGTA
GCGGAAAAACCGGGCATTATCGAATATAGAATGCCGCTTTAATTATCAAACATTCGGCAGTAAAGTGACG
GCGTGCGGCATACACGCCGTGTATAAATGGATTTATAAAATGAACTACCAGTCAACATCTCTTTTTATCT
ACACCGTCAGGATCTTTTTTGCGATTTGCCTCTGTGGCGCGCTGGCGCTTGTCGGCATCAGTTCACCAAT
TTTCTACCTGCTGGCGATGGGGCTGGTTTATCCCGTCATCCTCTCTCTGCGATTACACAGCCTGAGTGAA
AAAGGCATCGCCTTTTTGCCAAAGGAAAAGAGTGAATGGATGGTCTATGTTCATGGCATCCCAGTGCGTG
AAACCAGGACATCATTAACCAATCCGTATTTCTTTAGTGCCGAAAGCATACGGACGTTTTCCCTACGTGC
CTACATAGGAAAGCTGCTGGTTCAGATCTGCGCCGTCATTTTATTGGTGCAGCAGACTATGGCAATCAAC
TGGCCGTGGCTTTATCTTGGCGTGGTTGTTGCCGCGCTCTGGTTTGCTTATGCCATTGCTATGACCATTA
TTGAACTTGTTTCAATTATGAGAGATCGCTGGTTTATCGAGAAACTCGTCTCTCCCAGTCAAAGCGAATG
GTTCGGTGGATATATCGATTTCCGCGGCTATCGTGTCACGGTTCTTGAACGACTGCTGTCGCTGAAATAG
CATCCCGTCTATTTCAGTCTCTGTACTGATTCTTTGACCACCACCAGTTCGGTGAATTGGGCAATACAGT
GATGACGTCATTTGCTGCGCCTGCAAAGCAGGCGCTATACCTTATTGGCGCATGCCGATCGCCAAGCGAT
TAAAAGCACTCATCAGCGCGACGGCAAAGCTCAGATCGGCGATCTCTGCATCGCTGAAATGTGCCTTCAG
CGGCTCAAAATCTTCATCAGGCGCGTGGCTGTGAGCCACGTCCACAAGCGATTCAGTCCAGGCTAGCGCC
ACACGCTCGCGTTCATTGAACTGCGCGCTCACACGCCAACCAGCCAAGCTGTCCAGCTTCGTATCCGGCA
CACCATCAGCACGCAGAGCCGACGCATGCATCTCCAGGCAGAAAGCGCAGCCATTAATTTGCGACACACG
CAAATAGACCAATTCGATCAACTGTTTTCCAAGGCTGCTCTTGTTCAGGGCTTTCTTGGTCATGCCGAAC
CCTTGATAGGCTTCTGGCGAGAGAGTTTGGTAGGGCAAGCGAAGCGTACTCATAGAAGATCTCCAATTAA
GAAATGAAAGGACGAGAAAAAAATCAGTACATAGAGCGTCTGGGCCCATGTTTCAACCGTCGGAGTTGCA
CGACCTTGCCATCCGGAGTGACCACAACGCCGTTGTTTCATGGCTCTTCACACCTATAGCGCTTGGCTGA
AATGCAACCCTTTGGAGAGCAAGCCCTGACGAAAATAGAAGCGTTGTGCCAGTGCATTGCCCAAGGCTGT
ATCGAGCACCAGATGAGCACAGTCTTGCCGCTGCGCTTCCTCGCGCATTGCCTCGATCAGCAGACCACCG
AGCCCCTGATGGCGGACATCTGCGGTGGCCACCAGATCATCAACATAGAGGAATCGGCCATACAACAGGT
TTTCCTGAATGCGGTAACCTACCAACCCCATAACGAGATCGCCCTGCCATGCCGCCATCAGATGATAGCC
TTGCCCTGCTTGACGACGGGCCTGCGTAGTGAATGTGGCAGCATCAGGAAGATGAGGTCGTAGCTCCCGC
ATAACATTGAAGCAAGCCAAGTAGTCCCGATCGCTGTCAATGAGGCTCAATCGAAAGGTGCTCATGTCAA
TCTCCTTGTAATGAAGCCAGTATGTTAGGAAAATCATGACCCATAATGAAGGTGCAAGAATTGAGTAAAT
GAATAGGACATAACGTATGGACATGCAGCATCTGAAGCCAAGCAGGGAACACGATGCGCCGCTCTATTTA
CAGTTGTATCGACGCTACCGAGACGCCATTACCGCCGGAAAACTTCATCCTGGCGATCGCGTACCGTCCG
TGCGCAGCCTTGCCAGTGAACTGAATCTGGCACGAGGCACGGTCGAAATGGCTTATCAGATGCTAGCCGG
TGAAGGCTATTTCCTGACACGTGGCCCAGCGGGTACCATCGTCTCCCCCCAGTTGGAAAAGCTGACCGAG
TCGGGATATATCACCCTCTCCCGTTCTCAAATACCCTCGCGTCCGCAAACTGAGGCCGCTCAAGTACAAC
CTTTCCAACTCGGCTTACCTGCACTGGATGCCTTTCCCCGCAAGACCTGGGCACGCCTTGCCGGGAAAAA
TTTACGCACGCTGGATACGGCAGCCATGATCTATCCCGATCCGGCGGGCTATGAACCGCTTCGTCGAGCC
ATCGCGACCTATCTGGGGATCTCGCGCGGTATCACTTGCACATACGAGCAGGTGTTCATCACCGCAGGCT
ACCGGGGAGCACTGGAACTGGTGTGCCGCACGTTATTACAACCCGGCGATGTTGGATGGTTTGAAGATCC
CGGCTATCTCTTTGCTCGCCAGTTTTTGGTGCGAGCCGGTATGCATCTGGCACCCGTTCCGGTGGATGAG
GAAGGTCTGAATGTGGACATCGGTCAACAGCGAGCCGCAGAGGCACGTTTTGCCGTGGTGACTCCCACGC
ACCAAAGCCCAATGGGGGTAGCGTTGTCTCTGCCCCGACGACTACAGTTGTTGGAATGGGCCAGCCACCG
CCGATCCTGGATCATTGAGGACGACTACGACAGCGAGTTCCGTTACCACGGTCGACCATTACCGGCGCTG
AAAAGCCTGGATCGCGACGGGCGCGTACTCTACACCGGCACCTTCAGCAAGGTCCTGTTTCCCGGCCTAC
GCTTAGCCTATCTGGTGGTCCCTGAGCCGCAGATCGAGCGCTTCAAGGAGACGACAAATCACTTTGGCTG
CTCTGGTTCGATCTTGCCCCAGGCCACGGTAGCGGATTTCATGGAACAAGGTCACTTTGCCCGCCATTTG
CGCAAGATGCGTTCACTGTATGCCATACGTCGCAGCTATCTGGTCGACGAGCTTTTACAGACATTAGGTT
CACACCTAACCGTCCAACCGCAGGCGGGCGGCATTCATGTGTTAGCTACGCTGGCAACCCGTGGTGACGA
CCAGTCTCTGGCAGCGGCGGCTCAATCTCATGGTCTTGCCATTCAGGCACTGAATGACTGGCGAATGTGT
GGGCCATCACACGGCGGGCTCCTTATGGGATTCACGAATGTGGCCGAACCCGCGATGGCAAAGGTATTGG
TACATCAACTGGCAGCGGCCATCGGGTTATCGTGAAAGGGTTATCCCACAGTCGGACAGCTCTGCTGCCC
GTAAGCTCAATCTGTATTACTCCCAATGCGCCGTACCGATTCTCTGACGACCACCTTCCCCGCCAGTTCG
GTGCGCTGGGCAATACCGAGCGCCTGCGCTGGCACCATTTGCTGTGCCAGCAACTGTAGCGCAGCACGGG
CAATCGTCTCAAACGGCAGGTGTACCGTGGTGAGCGAAACCGGCAGCATGTCGAATGGCAGAATGTCGTC
CATGCCCATCACCGACATGTCTTCCGGCACCCGCAGTCCGTGCTGATACAGCGCGTCGATCACGCCGATG
GCCTGATTGTCCGCCGCGCAGAAAATCGCGGTCACGCCTAATCTATCGGGATTCGCTGTCAGCCAGCGCA
ACAGCGCATCGCGGGCCGTGCGCGGGTGGAAATCCGGCAGCGACAGAATCAGATCGTCATCCACCGCAAT
CCCCGCCTGAGCAAGCGCATCACGATAGCCACGCTCGCGCTGTTTAATCGTCATGCGCGACGTCCAGGTC
AGATGTAGGATCCGCGTATGACCCTGATCGATCAGGTAACGCACCGCGGCTGCCGCTGCATAATGGTTGG
CTGGCATGACGCTACTCAGACGCATCGAGGGATCCTCACCGTTAATCAGCACCGCCGGAATACCACTTTC
CGCCACGGCGTTCAGCAACGTTGGGTGATCGTCATTCACGATCAGAATACCGCTCTCTTTTCCTCCCTGA
AGTTCACGCAGCAGTTGCTGTTCGTTAATGGTGTCGTGTTCCCCCAGAAATGGACGCAGTTGGATATTGC
GTTGTAAACACAGCGTTTTCAGAGCATTAATCAGCGTCAGCGACACCAAATTGTACTCACTTTCCAGCAT
CAGGTTGCGCGGCGTCGCCAGCAAAATATGGCGCAGCGGTTCCGTCTGCGTGACGGTCGCTTTACCCACT
TTATGCAGCGGATAACCCTGCTCGGTGGCGATCGCCATGATGTGCTGCCTGACTTTAGCGCTGATCGGTG
CCGTCCCGTTCAGCGCGCGGGAAACCGTGCTGATGGAAACCCCCGCGCGGTCGGCAATATCCTTGAGTGT
CGCCATTATTTCATCCCCGTGTTGGCAATCCCCGTCGTGATGTATTTTTGCAAGAAGACGAACACTGCCG
TCACCGGCAGAAGCGAGAGCATCGTCATCGCCAGTATATAGTGCCACTGCACCGAGAACTGCCCCTGAAA
CGCATTCAAACCGATTTGCAGCGTAAAATTGTCCTGACTGGAGAGGACGATCAGCGGCCAGAGGAAGTCG
TTCCAGCGCCAGATCACCGAGAAGATCGCCAGCACTGCGAGCGCAGGTGCGGTCAGCGGCAGGATGATCT
TCCAGTAAATACGGAACTCGCTGGCGGCATCGATCCGCGCCGCCTCGATCAGCTCATCGGGGATCGTCAG
CATGTATTGGCGTAACAGGAATACGCCGGTCGGCGTCGCGACTGTAGGGATAATCACGCCCCATAGGTTA
TCGCCCATGTTCAGGCCGATCACCACCAGAAACGTCGGCACCATCACTACCGACAGCGGAATCATCATGG
TCGAGAGGAACAGCGTCAGCACCGTACCACGACCGCGAAACTCGTATTTTGACAGCGCGAACGCCGCCAT
CGAACTGAGCAACAGGGTCAACAGCGTCGCCATCACCGTCACGAATACGGTGTTCTTCAGGTAAGTGGCA
AAGTGGAACTTCGTGATCGGCGTCGTGTAGTTCTCCGTCTCCAGATGCAGCGCCTTCATCGGCACCAGAT
CTTTGGTCGACACACGCACCACCTCACTCGGCGCATCCGGGTTCACCAGTTGTGCAATCAGGCCGATGCG
CCTGACCAGCGCCATGGTTTTCGCTTCGCCGTCTTCCTGTTTAACCTGCCACAGTTCCAATGGTTTGGGG
TACTCCGGCAGCATGATGGTATCCGCCGCCTGCGGCAGAAAACTCGGCGGAAAGCGGTTGATCTCTGCGG
GCGTTTTGAACGACGACATGGCTGCCCACATGACCGGAATCATCACCAGCAGCGTGCCGACCACCAGCCA
GACCCAGCTCATGATATCCGTCATATGGATGCGCCCTGGATGACGGGTGCGGGTGAGAAAGGCGATTATT
TTCATCATGGCTCCCGTTATTTTTTCCCTTCCAGCCGACGCGTCAGCAGGAACTGCAACGCCGTCAGGAT
CATCAGCACTACGCCCATCAGCACTGAGGCTGCCGAGGCCAGCCCGTAGAGTGATGCGTTTGACGAAAAG
GCGGTCTGGTAGATGTACTGCACGATAAAGCTATTAGCCGTGCCGGGGCCACCGCCGTTGGTTAACACCC
AGGCTTCATCGAAGATCTGTACACTGTTGATGGTCAGCAGAATCACCACCACCAGAATGTTCGGTGCCAG
CAGCGGTAGCGTCAGTCGATAAAAACCACGCCAGCGCGAGGTGCCGTCCACCGCCGCCGCCTCGTAGATA
TCACGCGGGATCGCCTGCAATCCCGCCAGCAGGATCAGAGTATAAAACCCGACGTGAAACCAGACGGAGA
CAAACACCACCCAGAAGCGCGACAGCGTCGGGTCGAGCAGGAAGGTAATCGGCTGCCCGCCCAGCGACGA
CAGCACCAGATTCAGCAGGCCGTTACGGTTAAGGAACCACTGCCAGATCAGGCCAACCACCACCGGCGAC
AGCAGCACCGGATAGAAGAACATCGCACGGAAAAACCCCCGCGCGATAATCTTGCGGTTAAGGATCAGTG
CCGTCACCAGCGCCACCAGCAGCGTGCAGAGCACGTTGAAAAAGGTGAACGACACGGTGTTGTAGACGCC
AGTCCAGAACAGATCCTGTTCACAGCTCGATGGCTCGGCGTAATTGCCGCAGCTCAGCAGCGTGGAGAAG
TTATCCACGCCGACGTAAGGACGTTCCCACAGCAGAATATTGGTGCCACCGGTAAAGGCGTAGCACACCG
CCAGCAGAATCGGAATAAAGACAAAAACGGCGAACAGCAGCATGTTAGGCGCGATAAAAAACCACGGCAT
CACTTTGCGGCCACCGAATTTTTGTAGCAGATTCACCGCTTTCTCTACTGGCGTCACCAGCTTATCGATC
AGCGATCCTGCGGGCAGTAAGGCAATCTTTTTCATGTCGTCCTCTCCCGTCGCGATAATTAATGCTCGCT
ACCACGCGGCAATGTGTCATCCGTTTTGCCGTCGAACAGATGGCAATACGTCGGCGGGAAGCGCACGAAC
ACCGACTCACCCGCAGCGAACTCGCGGTGCTGCGCCAGATGGACGAACATCTCATCGTCAATACCGCCCA
TTCGCCCGTAGATAAAGGTTTCATGCCCCATCATCTCGCAGCGATCGACACACAGCGCGATCCCCTCCCC
CTCCTCCACCAGCTCACAGTGTGAAGGACGAATCCCGAGCGTGACGTTCTGCCCGACGGTGCCGATAAAC
GGCAGCACCAGACGATTGCCGGAAGGACACTGCACCTCGACGCCGTCGGCACCGGTGGCGACGATCTGCG
CCGGGAACATATTCATGCGCGGTGAGCCGATGAAGCCCGCGACAAACTTATTTTTCGGCCGATTGAACAG
CTCCAGCGGCGTGCCAACCTGCTCGATCCGACCCGCATTCAGCACCACAATGCGCTGCGCCATTGTCATC
GCTTCCACCTGATCGTGAGTCACGTAAATCATGGTGGTGCGCAGTTTCTGATGCAGGCGAGACAGCTCGC
CACGCGTCTGCACGCGCAGCTTGGCATCGAGATTGGAGAGCGGTTCGTCAAACAGGAACAGGTCAGGTTC
ACGCACAATCGCACGGCCAATGGCCACGCGCTGCTGCTGTCCACCCGACAGCGCACGCGGTCGGCGATCC
AGATAGGGTTCCAGCCCCAGCATACGGGCCGCTTCATCAATACGGCGGGCGATTTCGTCTTTGGGGAAGT
GCAAATTCTCCAGCCCGAACGCGAGATTCTTGCGCACCGAAAGGTGCGGATAGAGCGCGTAAGACTGGAA
CACCATCGCAATCTTGCGCTCGGCTGGCGTGAGATCGTTCACCTTGCGGTTGTCGATCAGCAACTCGCCG
CTGCTGATCTCTTCCAGCCCGGCAATCATGCGCAGCAGCGTGGATTTTCCACAGCCCGACGGGCCGACAA
AGACCATGAACTCGCCGTCATGAATCGTTAAGTCCACGCCTTTGATGATGTTCACCGCACCATAATTTTT
GTGGACGTTTTTCAGTTCCAGACTCGCCATTGTCAGCCCTCGCAAACAGAATCTAACTGTGCCAATAACA
TCAGCATCACCAGCGCCTGCCCGTAAGGCACGGCAACATTGGGAATATCGCGATAGAACTGCAAATCATG
CCCCATCGCCGTGCCGTCCGAGACACCTTGCACTACACCCTGTGCGTCAATCTGCGCCACCACGGCGGCA
TAGCCTTTTTCCAGCACGTCCTGCGGGAAATCGTGCAGCATCCCCAGCCGCCTCGCTGTCAGGATGCCAG
CGATGAATCCGGCGCTGGCGGAGGTTTCCAGCGGCGAATCCGGGTCATCCAGCAGCGTGTGCCACAGGCC
AGAATCGTGCTGGACACGCGCCAGCGTTGCCGTTTGCTGTTCCAGAATCGCTTCCAGCGTGCGCAATACC
GGCGCGGACAGTTGATCCTCCGCCAGCACCCGCATTTCCGGCAGCACCAGCGTGATCCACGCGTTGCCGC
GCCCCCAAAACGCATTGGCATAGTGATGGCGACCGACGAACGTCCAGCCGTGATACCACAGCCCGCTGCG
CACGTCGGCCAGATAGCGCGCGTGCGTGACGAGCTGATATTCCGCCTCTTCGATTAGATCGCGACGGGAA
AGCAGTTTCCCCGCCACCACCAGAAACAGACCGGCCATAAACAGCGTGTCGTCCCACAATTGCCCGGTAT
TCGGCCGTTCTTTCACCGTATGCTGGAAGCCGCCATCCTCAGTTTTTGGCAGCGAGTGCAGCAGCCAATC
CGCCCAGTTGCTCACGGTTTCACGCCACTGTGCGGGCGCATCCGGCTTGTCCTGACACAGTAGCGCCAGC
ACCAACATAGGTGCCGTCGAGTTGATCTGACGCGGCGGTAACCCAGCATCCAGCTTTTGTTGATACCAAT
TCGCCAGCGTCGTCAGCATGGTGTCGTCCTGCGTCAGATGCGCCAGCTTCCAGAAACCGTACAACCCGAC
ACCAACTTCCCAATCCCACTCTTCAAATTGAATCGTTAGCCCAGCGTCCGGTGCGTCGTCCTGCGTTACG
CTATCAATCGCCTTCAGGCGGCAAAATGCCCGCGCTACCTGCGCTAACAGCGCTTCGGTTTGTTGTCGGT
TAAGTGAGCCAGTCTGCATGTCATGGGTTTCCTGTGTTGAACTGCGGGACGACCGGGACATCGTCGGGAA
AAACGAACGGCTGCTGGGCTACGCTGAACCCTGTTTTGTGGCTAAAGGCCAGCTCGCCATAATCGGGATC
GTCAATACACACGCCGTTGCTATCCTGAACCAAAGAGCGCCCCCGGAAGCGGGCAGCAAACGCGGCGAAT
CCTTCCGCACCGTCGCCGCTGTCCACAGCAACGAACCACACGTTCTGTTCGCCATACGCCCGCAGTTCAC
CTTCCGCCTGCTGGCCTGCGGTCGCAAATGGCTGTAATCCGGCGGGATTATGGAAAGCGGCATAGCCGTT
GCCGCCGCGTACAAAGCACCAAACGTCTTCAACGATGACGTCATCCAGCGCGGTTTGTGGCAAATAGAGG
TGCGTCCACGGGCGGACATCCTGTTGCAGATCGAACACCATCAGCGCGCGATTACGGTATTGCATCAGGT
GTGGCAAGCGCCCGTTACCCGCCCAGTACGAAGGTCGATGCACACCGTCAGGACGATCCTCACCGGGGTG
GTTTACCCACAGACGGGCGGCATAATGCGTGCCTAGCCGCACATCCAACAGATGCTGTTGGTGTCCAGGC
TCGCCGGGGTGATGATCGAAGACGGAAGAAAACGCCACGTCGCGCTGCTTCCAGGCGATGATGCGGGCAC
TACGGTTCAGCCCTTGCACCCAGCGGGCTTCTGCGCCGTGTGGCAGTGACCAGTGCGCAACCCGATCCGT
CGTTTCCGGCGGCTGATAGTCGCTCAGGCACAGCAGCGGCAGCGCGGCACAGTGCGGAATCAGCCAGCCC
TCGCCCCACATCAGCGCACACAGGCCGGACAGTTCGGTCAACATGCCGGAACGCAGCTCTTTATCGTAGG
CACGTCCCATGGTGCCAACCGCGACGCCATTCTGATGCACCCACGCCGTCATCAGCATGATGCGGTCAAT
CACCACGCGAGATTTTTCGCGTAGATCGGCGTCCTGCGCCAGTTCATACAGCGCCACCAGCCCAATCAGA
TCGATGGGGTAATAGGCCGCCGAATTCCACTCCACCAGCCCGTGTTCCAGAATGGAATCAAACCAGCGCG
TCAGGCGTTCGTGGGCAATGGCTTTCTGCTCCAGACCACGGCGGCCGCTGCACGGGAAAGTGTCATCAGG
GAAGTTTTGTCCGGCCAGATATTGCGCGACGTGGAAACACAGGCAGTGGTTCTCACTCCAAAACCACATG
GTGTCGTTGCCCGGTTCATCAATCCAGTAGCGGAAGCCAAGAATGGCGCTGCGCACGCGCCGCCAGTCCT
GCGGTGGCAGTTGTTGCCCCTGATAGCGCTGCCACAGCCAAATCAGCGGCACCAGTTGGAAATCCGCGCA
GTCTTCACGGCGGCTGATTTTTTGCAGCGCGCTGTTGAGAATCGGCGTAGCGGCATCGCTGCCCTCGCCC
GTCGCGACAATCGCCAACAGCCGTCCGAGGCGCTCAAAACCGTGCCGCGCAGTATGGCGCAACACCGTTT
CACGCCGCGCGGCCAGCGTCGGTAACGCAGGCATCGTCTGCGATGGCAGGCGTCCAAAGCTCAGGGTGCG
CGTCAGCGTAATGCCGTTACAGGTCGCGGCGCAGACCAGATCGTAGTAACCGACCAGAACGGCGGGTAAA
TCCACCTGCCAGCCCAGATTGCCAGCGGGCAGCGTTTGTTTCTGCTGCCATACGGGGACAGATTCGTTGA
TGTTGCCAATCAGACGGTGCGCCATCGTCACGGATTCCGGCAGCGGCTGCGTGCTGTTCAGCACCAGCAC
GGGCGGTTGGATCAGGTTATTTTCCAACGTCAGCCCGTTAACCCAGCTATCCAGTTCAGTCAGTTGTTCG
CTAAGTGCCGCATCGTCATCAAGCTGCCAGAAGAGCGTGTCTTCCCCCTGATAGCACAGGCTGAATAGAT
AATCGGTATCGCGCTCGCACAGTTCTTCGCTATGCACGACCAGCGTGTTCGCCCCCGCTTGCAGCGGCAG
CGTGATGTCACAGGTTTGTTCAGTATTACGGGTAAAGGGCATAAAGCGAGTAATCGGTTCACCGTTCAGC
CACAGCGTAATACCGCCGCAGGTGCTGAGGGTAAACGGCGCCGCCTGCGCACTGTCGCTGTGGATAACAC
AGCGAGAAAAGCGCTGAACATGAACCGGACACGGCCAGAAATCACTGAAATTCACACTGCGGCTTTCATC
GCCGCCGCTCCACATCAGCGGGAAATGAAGATCTTCAGGCAACGTCACCTCACGCTTTGCTTCTTCCTGC
AAAAAACGCACGCGGCAGGGTAAAACACCGACATCGACAAAACCGTTGATAAAGCGGTAATTCACCTTAT
CCGCCAGCGTATCCGGCTCGGCGAAATAACGTTTTTCCGTCAGTTCGGTAATCAGAAACCGATTCATGAC
GCCGTTCTTCTTTAATTTCCAACCGATATTCATACGGAATCCTGTTTACGGTTTTGACGAATAAAATAAC
GAAAACGTATGACTAAATTTATTTGCACCTTCACTGTGCACACGCTGCCAATATTTAGGGCAACAGTTGA
TTCCCTGCACCATCAACTCGCAACCACAATGCAAATTTGCATTAAATTGTCTTTTGCATTCATTTATTGA
CATTTCGCATTAATAAATAAGATTCTCATATTTATATATGTGATTAATATCACAAAAATACTTTATTTAA
ACCAACATTTAAAATATCTTTAATCTGCCTCACATAAATCAGTCGGGCTTCTGTCCATGATTGCATGATG
AAAATGACAGGTTAATGCAAATTTGCATTAATTAGGACAGAGAATAAATCACAGGAATAAAAATAACCTC
GCAGGCAACGCCAGGGTATTTCAGCCATTAATCAAACCTATGATGTGGAGATGTTTATGATGCGTCCCAA
CACCGCGTTATTTTTTTCCGCTCTTACGCTGGGGTTATTCAGCAGCAGCGCGTTAGCCGCCAAAACGCAA
ATAACATTCTTATATAGTGACGACGATCCCGAATTAGTGCATTTCATGGAGCAGAAAGTTAAATCCTTCT
CCCAAAGTAATGAACGCATCGATGTGAATTTCGTCAGTACGGGCTATAACGCGCTGCAAACACAGTTGCC
GATGCAACTAGCGGCAGGCTTAGGCCCCGATATTGCCAAAACCACGCAGATGGGGCTGCTCGGCTATACG
CTGGATTTGCGTCCCTACCTGAAAGATCCTGCCGCATTCGAGAAACGCTATAGCACGGGTATCGAAAAGG
TCATGCGCGTTAAAGGCGTGCATAAAGCCGATGCGCTGCCGGGTTTTGTCGCGTCCTGGACCGCCGATCT
CCCGTTCGTTAACGTGACGCTATTTGAACAGGCGGGCGTTCCCCTGCCGCAGCCGGGCTACACGATTGAT
GATTTGATGAAAGCCTCGAAGCTGGTCGCGGAAAAGACCGGCGTGCATATTCCCTTTACCATCGACCGCA
GCGGTTTCCGCTTCTCCGGCCCGGCTTACTCTTACGGCGCACGTTACGATAAAGATGGGCTAATCAACTT
CCCAGATGCGGCTGCACAGCAGTGGATTAAGGATCTGAAACGCTGGTCGGATGAAGGCGTGTTCCCACGC
GAAATGTGGGGCGCAGCGGGCGGCGGCCAGTATAAGAGCATGGCGGACGATTTCGTGAACGGCAACATCG
TGACCTACTTCTCCGGCAACTGGCTGTTGAACCAGTTCAGTAAACAGATCGGCGATGGTTTTGACTGGAA
AGTGCTGCCAGCGCCTTGCAAAGAGAAGTGTATTTCGATGGGCGGAGCGACCTTCATCATGCCGTTCACC
ACCACCAAACACCCGCAGGAAGTGGCCGAGTTCATGGAGTGGCTGGGCAGCGAGCCGTTGCAGCGTGAGA
TCGCCGAGCACTTCAATATCATCGTCGGCGCGGATATTACCGATCTGCACTACCAGACTAAAGATAAGCA
TGTGATCGACGGCCTGAATACCGCACGCGAAGAGATCAAAAAGATCCCGTCTTACGTCTTTGACTGGGAG
CGCATGGAAAGCCTGGGGGCGAACGAGCTGTACCCCATCATCCTGACGCGCTTTACGCAATATCTGAACG
ATCAAGTGTCGTTTGATGAGTATCTGCGCCTGACGTCAAACGATGTGAAGCGCCTCAACGAAACGATTGC
GACCAATCAACAACAGCGGAAAAGCGCACCGTGAAATGGCAACTGAGGGAGATCGACATCGATGGCGATC
GTCCCTTTGATCGCTCGTGGGAAAGCACATTGTGCGAACAGCGCTGGCCGGGACAAAACCGCTATCTTCT
CGTCACGGGCGGTTTTACCCGGCTGCTACACTGGCATGACGGGATCCTGACCTGTCGCAGCGGCGACAGT
TTCCCCATCGGTAATCCGGCCAGCCTCTCGCGGCTGGGGCTGTGGGCGGTGCAGGAAATGCTTCAGGCCG
TTGAGGGCATCACCCCGCTTACGCCACTCAGTGAAGCGCTGTTTCAACACTTCGATAACCATGTTGATCG
GGTGATCGACTGGTCAAAGCAGGCGCAGGCCAACGATTACGCCACGCTTGGGCATGTTGTGCTGGTACAC
CCGCAGGATGCACTAGCGGAGCAGTTGCTGACACGCTGCGCCAGCGAGTTAATCCTGCTGCTCAACAGCC
TACCAGCCTCAGAGGCTGAAATCGTCAGCCTCAGCGGCGATCTGGCGGTGGCCTGTCTTCCCTATCTGGA
TTCAGGAGCGAGCGCATCATGACGACATGGCTCTATGCGGGTGTGGATGGCGGCGGCACAGGCTGTCGGG
CGCGTATTTATCAGGCCGACGGCACACCACTCGGGCAAGGGCACGGCGGTCGCGCCAACCTGCTGCTCGG
CGTGGAGAACGTGCGCCAGTCGGTGGACGATGCTATCGCGCAGGCGCTGAAACACAGCGGGCTATCACCG
GATGACGCACCCCGGCTGAAAGTCGGACTGGCACTCGCGAGCGCGGAACATCGCACCGCCTACGAGGCTT
TTCTGGCATTACCTCATCCTTATGCCACTCAGGTGCTTAATACCGATGCGCTCGGTGCCTGTCTGGCCGT
CAATCAGGGGAAAGACGCGGGCGTAGTCATTGCCGGAACCGGCTCCTGCGGGCTGGCGTGGCAGAGCCAG
ACAATTACCGCCTACGGCGGCCATGAGTTCCCGATCTCCGATCAGGGCAGCGGCGCACGCCTTGGGCTAG
CAGCGTTACAACACACCTACGATGTACTACAAGGCTGGTGCGCGCCGTCTGCACTCAGCCAAAGCATCGA
CGATTTCTTTTCCGCCAGCGCAGAGCAGGCCGCGAACACGCTTGACGCGCTACGGGCATTTAGCCCGCAG
GCGAAACCGGGCGACTATGCACAGTTCGCCCGTCGCGTATTTGACTGCGCTCAGCAGGGCGATGCCGTTT
CCAACGCGCTGCTGACGCGGACGGCCAGCGACATCAGCCTGCTGTTGGCCGCCGTGGCGCGCCACGCCCC
ACCTCGCTTATCGCTCATGGGCAGTATTGGCCTGCATATCCGGCCTTGGCTGCCGGACGAGTGGCAATCC
CAACTCACCGTTCCAATGGGCGATGCACTCGACGGCGCACGATTGATTGCCTGTCATGATTATGCGCTAT
ACAGCCATCCGTTATAAAAAATAAATAATGCCGGAGACATCAATGACATCACTCACTCGCAGAACTTTCG
TCAAGCTCGGCGCAGGCAGCGCCATTACGCTGGCTGGCGGCTTTTTTCATGCTAACGCCGACACGACCGC
GCCCGCCGGGCCGCTGCGCATTGCCATTATTTCGGATGTCCACGTCCACAATATCTACGGCAACTACGAT
TTTGACGGCCTGCCCGATGCGCAGACCGGAAAGAAGCTGACCATTCGCACCCTGAAAGATTCGGTGAATT
CGACCCGCATCTTCAACGAGCCCTACTTTGCGCTGCTGGCTGCGCTGGACGAACTGGCAAAACAGCAGGT
GAAATACGTAGTGCTGTCCGGCGATTATTCTGATGACGGCCAACAGCCTACCGTTGAAGGCATCGCCGCC
ATCCTGACGCAGTACGAACAGCGTCACGGGATGCGCTTCTTCGCCACACCGGGCAACCATGATGTCAACC
GTCCACAAGGGGATGACTCGTGGGAAAGAATGCTCAACGCCGACGGCACCAGCACGCTGCTGAGCAGTAA
ACCCGGCGTTAAACTGGGCGGCGCACAATCGCTAATCGTTACAGCCAAGATGCAGGCACTCGGCTATGAA
CGCGGCCTGCCGCTGATGAAACCGTTTGGTTTCTTTAAACGCGATGACTTCCTGCACTGGGAAACGCCGT
TTGGCGACAGCGACGAACTCAATAAACGTCAGTATCTCGCCCGTTCACCGGATGGTAGCAAACAGTGGAA
CATCGTCGATGCCTCCTATTTGGTGGAGCCGGAAGCGGGGCTGTGGCTACTTTCCATCGATGCCAACGTG
TATCAGGTCAAAGACGGCCCGGAGAAACGTGAAGGGATTGAAGGCTACTCCACCAGCAGCAACACCGGCT
GGAATGCCTTGCTGATCGAGAAACCGTTCATGCTGCCGTGGGTGAAATCGGTGGTACAGCGGGCGAAAGC
GCAGAATAAGAAGCTGCTGGTGTTCTCGCACTATCCGCTGGTCGATTTCCTCGACGGCACGGTAGAGGAT
GAAAAACAACTGTTCGGCAGCAACAGCTTCATCAAGCGTACGCCGAAGCCAGAGGTTGCCGAACAGGCAC
TGGCGGCAGGCATCCGTCTGCATTTCAGCGGTCATCTGCACGTCAACGACACGGGCGTGTATCGCGGTTC
ACAGGGGACGCTGGTGAATGTGGCGGTGCCGTCGCTAGCCGCCTACCCACCTGCGATGAAGCTGGCGACG
CTGCATAATGACCGAGTCGATATTGATACGCTGGTCCTGCGCAACGTGCCGCAGTTCAACCATCTGTTCC
CGTTTTATCAGAAAGAACTGGATCGCACTGGCGAACCGCTGGGTGACATACTGAAAAGCCGCGATTATTA
CGACTTCCTGCACCACCATCTGGCGCTGCTGGTACGCCAGCGTTTTCTGGTAAAAGACTGGCCGGAGGAT
CTATCTCCTCTCATCAACACGCTGAACTGTGCCGATCTGCTGTGGATTGCGCAGCAAAAAGAGCCGATCA
GCGCCAACGCGTTGCCTGATGCCGACCAGCGTAAACCGAGCGCGGTAGCAGGCACCGATGGGTTACAGGA
TATTTCTCTGCTCACGCTGGTGACCGACTGGTATTGCCTGCGCAACGGCAGCGATCTCGCCTGGCAAGAT
ATTCCGGCAGCGCGAGTGAAACAGTATCGCGCACTGCTCGCAGCCTACACGCCGACGACCACGCTACCGC
CGGACAGCCTGCAACACCGCTTCGGCCTGATGCTGAAAATCCTCGCGGGATATATCAACGATGAGCCAGC
GACTCGCTTTGTGGTTGATATGCAGGGGAATTTATCAGCGGTGTAATGTGTTCATGGAATTGGCTTTTAG
TCACATGGGTTATGTAGAGCTAGAGGTGGTTTCGTGCGCTTCAAACACCGTTATCTTCATGCTACGTCGC
AGCACGCGCCCGACATAGGGGGCTACGCCAGCCCCCTATGAACCCCGGCTTTTTGGCAGAAATTATGCCG
TGAACAATATAAGTTAGCTGGGTTTTGTCAGCAGAATGGCGCACGAAATATTCCCCCAAACCAAACTCAA
TCGCCTTACATACTTTCTTACCTATACCCTCTATCATCATCGATAAAAATCGGTATGTTATAATATAACA
ACTTAGCCTTTTGCCGATGATAATGACAAGTTTTTACTCTCTCTCCGCGCTGAAGCGCGTGTTACTGGTT
TCCCTGCTGCTAGCACTGTTATGGCTATTAGTCGGGTGGGCGGTGATGTTGCCATGATTGCCCTACAGGA
ATTGGCCTTTGGCTACCGTGGCCAACCGCCACTCGCGACGCTCAGCGGCTGTTTTCACCAAGGATCGCTG
ACGGCGATTATTGGCACGAACGGCACGGGGAAATCTACCCTGCTGAAAACGCTGGCAGGCTTGCTGCCAC
CGCTTTACGGCACGTTCAGACTCGGTACTGGTGGTAAAGAAAATGCTATCGGCTATCTGCCACAGCTCTC
CGAATTCGATCGGCAGTTCCCTATTAACGTGCGCGATCTGGTGCTGATGGGTTCACTGCCCCATCGCGGA
TTGTTACGGAGTATTAACGCCAACTGGCACCGCAAAGCCGTTGATGCCCTCGACGCTGTCTCGATGGCAG
ATTTCGCCGATCGGCATATTGGCATCCTGTCCGGCGGGCAGCTACAGCGCGTGCTCTTTGCGCGGTTGCT
GTTGACACAGGCTCCGATCATTCTGCTGGATGAGCCTTTTACCGGCGTCGATAGCCACACCACGCAGGCA
CTCTTGCAGATTATCGAGCAACTTCACGCCGAAGGCAGAACCATCCTTACCGTGTTGCACGATTTGGAAC
TGGTTGGGCAGCACTTTCCAACTGTCTTGCAACTCACCCAGAGCGGCCATCGCTGGGGAGATGCCCACCC
CATATTATATAGCCTGCGCAAGGCAGAAAGTGATACGCCAACGCTCAGGATCGTCACGCCATGATGCTAT
TTCACCTCATTACTTCTCCTTTTGCCGAATTCGGTTTTATGCGCCGTGCGCTGGTCGGCTGTCTGGTACT
CACGTTAAGCGCCGCGCCGCTGGGCTGTTTCCTGCTGTTGCGGCGAATGAGCCTGATTGGCGATGCGCTG
TCGCATGCGGTGTTACCCGGCGTGGCAATCGGCTACCTCATCTCAGGGATGTCACTGCTGGCGATGGGCA
TTGGCGGCTTTATTGCCGGGCTGTCGGTCGCCATGCTTTCTGGCTTCGTCACCCGACACACAGAATTAAA
AGAGGACGCCAGCTTCGCCGGATTTTACCTCGGTTCGCTGGCGCTCGGCGTCACGCTGGTTTCGCTGCGC
GGCTCCAGCATCGATCTACTGCATGTGCTGTTCGGATCGATTCTGGCGGTGGATCGCGCTGCATTGATCG
ACATTGCACTGATCGGTTCCGCCTCCTTGCTGGTACTGGCGGTGATCTATCGGGCGCTGGTAATTGAATC
ATTTGACGTAACCTTCCTGCGCATCAGTTCAGGCCGCTATCGGGCGCTAATCCACGGCCTGTTTCTGTCA
TTGGTGGTGCTCAATCTGGTCGCAGGATTCCAACTGCTAGGCACGCTGATGACGGTCGGCATGATGATGC
TGCCAGCCGCCAGCGCACGGTTTTGGACACAGCATCTACCCGTCATGCTCGGTATTGCGGTGCTGCAAGG
AACGGTTGCCAGCCTGATCGGGCTGCTGTGGTCTTACTATGCCGAGTTGCCTGCTGGCCCCGCCATCATC
CTGACGATGACGCTGTTTTTCTGTTTCTCCGTCTGTGTTGGTCACCACGGTGGGCTGCTACGCCTGCGTC
GTTGACCGATAAATTTCGTTACCTGTAATTTTCTGTGAGGGAAAAATGAAACGTTCACTATTAGCTATCG
CATTATCCGGCCTGCTGCTTAGCCCACTGGCGATGGCAAAGAATCTTGATGTTGTTGCCAGCTTTTCTGT
ACTTGGCGATATGGTCAGCCACATCGGCGGCGATCGCGTTACCGTGACCGACCTGGTGAAACCGAATGGC
GATCCACATGAGTTTGAACCGTCACCAAAAGACAGCAAAACGTTGGCTAGCGCCGATCTGGTTTTCGTTA
ACGGTCTGGGGCTGGAAGGCTGGCTCGATCGTCTGGTCACCGCATCTGGCTATCATGGTGACGTTATTAC
CGCCTCCAACGGGATTGAAACACGCTCAATGGTGGAAGACGGCAAAACGGAAACCGATCCACATGCCTGG
AACAGCATGAGCAACGGCGTGATCTATGCGCACAACATCGTCAACGCGCTGGCAAAAGCCGATCCTGCCA
ATGCCGATTACTATCGCCAGCAGGGCGAAGCCTACATCACGCAGCTACAGGAGCTGGATCGTTACGCGAA
GAAAACCTTTGCCGCTATTTCGCCAGAAAAACGCAAGGTGTTGACCAGCCATGACGCGTTTGGCTACTTC
AGCCAGGCCTACGGCGTGAAGTTCCTGTCGCCGGTGGGCTACTCTACCGAATCTGAAGCCAGCAGCAAAA
AAGTGGCCTCGCTGATTAAGCAGATCAAGCAAGAGAAGGTGAAAAGCTACTTCATTGAGAACCAGACCGA
TGGACGTCTGGTGAAGCAAATCGCCAATGCCAGCGGCGCGCAGCCCGGCGGTGAACTGTACCCGGAAGCC
CTGACCGATGCATCCGGCCCGGCAGCAACCTATACGACCGCGTTTAAACACAACGTTGATACCCTCGCCG
CCAGCATGAAGTAACCCCCCGCGCCTGCTAACGCCGGATGACCAAGATAAATAGACAAGGGCAGCGATGC
CGGGAAACGTCCCGCCAGATGCTGCCCTTGATGTTATGCGCTCTGTTGGTACAGTCGGACGTTAATTGGA
TACCAGTTGTACCACCACGAGCCTTCCCCCCTCTTGGGTGGAAAGGACAAACTGTGCGCCGTCCGTCAAC
GCTAGTTTATCCCCGATGGCGACCTTCTGTTTATCGGGTAACGACATCAACTCCTCAATACCTTCATTCA
CCAGCCACCATTGGTCATTATGAAAGACAAAATAACCCACACGTTTCTTCTGTTCTGGCGTCGTGCGCTC
ATTTGGGGCAATCAGGCGATTGACATGCCAGGCATACAGCGACTGGCCGTTCCAGACCATCAGCCGGTGA
TCGTCAGGGCGATAGCTCCCTGTTTTACGCGAAGAATACAGGTTGAGTATCGGCAGCTTGCCTTTATACG
GCGTACCGCAATAAGGGCATGAGGGCTGGGTCTTACCCGAAAAAACATACCATTCCTGTTCACACGCCGA
GTTCTGGCACGGCTGGATAAGATCGACCGTTTTCACCAGTGCGGTTTCCCACTCATCCGCCGTCGGACGT
TGGGTTGGCTCATGCAAACCGGTAATAAATGCTTTCTCAAACAGAGGCGTAAGATAAGGTCCCAGAATGG
TATAGGGGATCTTATCCGTATCTGCCCACGGCAAGGATGACGGGCTGACTTGGTTGAGCTTAACCGCATT
GCTGCGGTCAGTCGGATGTTCGATAAACAGCGCCCTTTCCCCCATAGACAGCGCTTCGTCCCGCATCTCA
TCATCCATATCATGAATTTTACCGCCCCGTAGCGGGTGCCGGTAAAACAGATACATGTAGTTCAATACGG
CTAACGCATGACGATCGGTACTGATGCTAGGCAAAATTCGATTGGCATCTTCTTTCGCCAAATGAGTCGT
TTTCACCACTTCGGGCGCAATAAAGTCCGGCGTACCCACAACGTCCGGTGGATATTTCCCCGGCACCACC
AAACCATCAATATCGATCACACAGGCATGACCCGCTTCTGGATCAACCAGCACGTTCTTATAACTGAGAT
CGCTGTGGCACAGACCGGCGGCGTGCATACGACGCACTGCCCGAGTCAATAGCAGGCAGACTTTTAGGTA
ATTCAGCAGGTTACCGCGCTCACGCGGATCGAGAAATTTGTTCTGGTTATTCGCACTGGCGAACCATTTT
CCTTCTTTCTCTCGCCCTTTGATGCCAAGAAAATCATTATTCTTGGAACCATACTTAAAGAAAAAGTGGC
TCTGGTAGGTTGGCACCACAATACCGATTCGCCCCTCGTGCTCAACCACACTGGTCGGCCAGCAGAACAG
GTCTTGCCAATACTCACCGCCCGCCTGCTCAAAAATACTTTGCCGATAGCGACCGGTGATCATCGCAATT
CGCTCTTTCGCCTGCTCATTCTGTGGTTTTTTATAGAAAGCGACCACGTAGGTCTTGTCAGGAGAGAAAT
AGACATCCTTCATCGAGCCCGAACCGATGACTTCGTCAACGTACTGGACACGCTCGCCCTCTCGGGTGGT
ACAACTAATAATATTAGCCATTTATTATCACCAGCAATCCATTTCTGAGACTCACCATGCCACGACAATC
GTCCGGTCATCATGGTTTCCGGGCGAGAAAAAGTTTAGCCACTCAGTCAACCGTTCTGCCGCCTGTTCGC
TGTCATTCAGGCAAGGGGCAATGTCGGCAATCAGTGCATCCCATTTTGCCGCGTTTTGTAGCCCGTTATC
CGTTTCAAAATACGGATCGGATACCCCGTCGGTCATCAGGATCAGGTGCGAGATCTCGCTCCATTTACCA
ATAATAACGCGCTTACTAAACTGGGTGTCCTGTACGGCATCCTGATCCAAAAAGCGGGTTTGCCCAGCGT
ATTCACCACTATCCGGCATGCCTAATAGACGGACTTTCCCCGTTGGGCCATAGGCGGCGATAGCTCCGTC
TCCTAACCAGAACGACGCGGCAAACACCCCATCATCCGTGCGTAACGTAACCGTCGCTAACAGCGTGGTG
GAGTAAGATTTGATGCTTTCATTCGTTTCCAGCGCTTCGCCGTGGATCTTATGCACCGCAAGCTGTGCAG
CCTTATGAAATTGGCTGACAAAGAAGGTGCCGACCTCCCGCTGATCTTCCGGCGTCCAATCGGCGATCGC
ACGCTTTAACCTTGACGCCAATTCCCCCGCCAGTTGCCGCGCTAAATAGTCACCAACCACCTCCGTAACT
AACCGCGACCCCTGCCGAGAATTTTTCGCGCTCCCGGCACCATCAGCAACCAACAGGACGCTCCAACCGC
TGTCATTATCGTGCGCGATAAAATAGTCGTCATCACGAAACGTACCGACATGTTCGTGCGAACGTCCTCG
GCGGCTGGCGGCAGCGATGTTAACACCCGGCTGCCGAATCGCCTGTTGTGCCATATTCGTTTTAAAATAA
CGATCGTCTGCGGGAGGATCGATGATTTTCCATAGGCTGCGCGGATCGGGATTCACGATCAAGAGTACCT
TGGTGACGCCCACCGTCGCGGTTCCGCATGACCAGTGGACAGCGATGTCCCAATCACCACTCAGTGTCGG
GATCCCAACCAATGCCGTGGTCTCACGGTCGAAATGCAACCCGATCGCTTCGCTAAACACCACCTCCCGC
ACATCAGGCCTCATTCCGTTATCAAGGCTAATCTCAATGGGTGAGTTAAAAGGTGTACCGACGCGGGCAT
TCGCGATATTAATTTTTACCTGTGGCAGACTCACCGCCGCTGGAGGTGCTTTATTACTCAGGCTTGGCGT
GGGAACTTGCCCCGGTTTTAGCGCATTTACCGTGGCTGGGCGACCTTGTGCGGCATTCAACTCCGCAAAC
GACATCGCTTCCCATTGTGCTTTTTCCGCGTTCTCCTGTTCCACAGGTTCAGCACCGCTGACTGACAGTG
GCGCTACTGTCTCTGGCGCAGCTATCTCAGGCTGAATAGCGTCATCCTGTCCCGATGCCGCGATCATATC
CGGTAATGCCTCCACGGCATCCTGCGGCGCAACGACAGCGTCCGCTGTTGCCTCCACAGAGCCAGGCCCG
TTCTGTGAATCATTATTTCCTGTAGAATCATCGTGTTCAGTAGGGCAACTACTTTCTATCGTGTCGCTAC
TTTCTGTCGAGTCACCGCTTTCTATAATAGGAAGAGGCGGCGCAATACCTTCCGCCTTGAGCATTACCTG
TTCACGCAGTTTGTCTAACAGTTCTCTCAGCTCAGCATCATCGCCCCACGCGTTAACGTCAGCCTCGGAA
AGCGTTTTTCCTGCCTGCTGCAAAATCAGCACGAAGATCTGGAGATCCAGACGGACATCAATATCCATTA
GCCTCTCCCGCGATTGACATCGAAATCATCCACGCCGCCGTTTTCACTAAAGCTAATGTTATGATTGCAC
CAAGGGCATATCACAGTTTCTGGCCCGTTGATGCACAGCAGTTTTCCGCAGGAACACATCGCAAAAGCAC
TGGCATTACCGCAGTGGGGGCAACCCGGCGCGCCGTGTAATTCGCTCGTATTGACTTGCAGCGCAGAGGC
TCTGGCATCACTCCAGGCAAAATAATCTTCATCTATCGGGAAACAGCCTGCCAGATTAAATCCGTTGATA
TTGAGCTTAAAATTGAGGGACGATAGGTTAACGTTGGGGCGCTCATACTTCATCAGGTAGGGGCGGCGCG
ATTTATTGCAGCGACCAACCAGAATGACACAGTTCTCATCATACGCCCGCGCGACCTCATCCTTAGCCAA
CCGGACAATAGACTCATTATTCGACAACAGCGGTGGCGCATCTTCCCCGACGCTACGGCTATGGGCAGTG
ACAGACGCGGTGATCCATTTGATAAAGCGGGTGAAATCCCCTTCTTGCGCCTCAGTAAACAGCAATACAT
TTTCGGTGAGTTGGCGCAGTGTATTCAGATCGGCAGAGGCTCCCAGGCCAATCGCGATCAGGTTGACCTT
ATTGGCGTAGTGTTGTTTCCAACGTGTAATTTCCGATGCGGTATCATCCGTCGGGCGACCATCAGTCAGC
AGATAGACCACCGGTTTCCAGTCACCTTTACGCTCTTGCGTCGTCTTTCTTACTTGTTCATCGATCTGTT
TAGTCAATTCCCGCAGCGCAGCGCCAAGGCTGGTGCCACCGCCTAACGGCAGACGCGGTGGATAGAACGA
TACCACCTCCACCAAGGGAACGATGGTTTGCGCCACACCGGCGAAAGCGATGACGGAAATCCAGGCTGTT
TCGAGGGCATGAGGATCTTTTTTCAAATCACTAACGATAGCCTGTAGGCCATCATTCATTTTCTTCAGAT
TATCCCCGATCATCGACTCCGAGCAGTCGAGAACAAAGAAAACGGGTAGTCGTCTCATAACAGACACCTT
TATTAAACGAATAACTTTCGCGACAAGCGCTTCTATGAGTTTGAATGGGATCGCTTACCGCAAAAATAAA
AGGCAAGGTTCCCTGTCGGGAGCCCTGCCTTGACGTCACAGAACCAACTGTATTTCGGGAGGCGGTGGCG
GTAGGTTATCCTGACCCGCCGTGACGCCGGAGCTAGTGCTACCGGATGCGACACTTGCAGAAACCCATTT
AAAGAAACCGGCAAACGCCGTCGAGTCCAGCGTTTCTAACGCCACCACTTGATTGGTCAGCTTCTTAAGG
TGTTCATGCTTGGCTTTCGGCCCAACCGCACAGGCAATGATCGAACCGAAGGCACGTTTTTTGACTTCGG
TCACCGCTTCGTCATACGCGTAGGCGTCAGAGGGGCTACCGTCCGTCATGAGGAATACCAGAGGACGCCA
GTCACCTTTCTGATCGCCATCGGAACGTTTGATATCGCGATCGACGGACTGGATCAGACACTCAAGGGCC
GCCCCCGTAAAGGTGCCACCCGCACTGGGCACCACAATATCGGTAAACTGGAAATCCTCCAGCGGCGTCA
ACGGGATAAACTCTCGCGCGTCATTGTCGTAGGTGATGATCGAGATATGGACGCTTTCTAGTGCGTAAGG
ATCCTGACGCAGTGCGCTTAGCATGGCCTGAATCCCCACATTGACCGCATGGATGGACTCGCCGCGCATT
GAGCCTGAAGTATCAATCAAGAGATAAACAGGTAGCCGTCTCATTTACAGGTAGCTCTTTAAGTGCGTAA
TAAAGCTATCTGACTCGGAAGGTTCACCGATAGCGCTGAGTTTCCAACCCGAGCCTTCACGCACCAGCTC
GGCAAAGACCATAGAGCATTGTTGGTTAAATGCAGGCCCGCCGGACAGATCAAAACGCGCCATTTCGACA
TTATTGGCATCGACAGCGCGAATAAACGCGTTCTTCACTTTACCAAAATGCTGTTGCTGTTCCTGGCCGT
TATAAATTTGGACGATAAAAACTATTTTTTCGTATTTAGCATCCAGCGTATTCAGGTTAGCGATAATTTG
CTCATCGTCGCCATCCCCCGCTCCGGTGCGGTTGTCGCCAGTTAACCAGATTTGACCTGAGTGGTGCCGC
TGGTTATTGAAAAAGATCACATCCCCGTTATCCAAAGTGGGTCGGCCATCTTCTATCTGTCCCAAATCAA
CCACTTTTCCTTCGGCATTGCACAGGAAAGCGATAACATCGAGATCATATTCATCTTCCGTTTTCTTACC
AAATATTCCTCCCAGGAAGCCTTTTTTCTCTTCGCTAATGTCCCAGCCCAGACCGATGGTGACGGAGGAG
AGATCAAATTCATTCTTCTTGAGGCTAACACTTTGTCCTTTACGCAAACTGACTGACATACAGTCTCCTT
GTTTTTGATAATAGAATTAGAGCACAACATTCACTTCTGGCGGCGGAGGGGGGAGATCGTCAAGACCGAT
AACCTCTTTTTTACCCGATTCCACTTTTTGACTTCCCACTGAAATACTCGCCGATACCCACTTGAAAAAC
GCCTTGATAGCGTTCGAATCCGCAGTATCGAGCTGTAGAACGATTTCGGTAATTTCCTGTAAAACCTTTG
TTTCTGCGACTTGTCCAGCGGCACAGGCGACAACGACACCAGTACGCGCCGACGTAAAGTCAGCGACACC
TTTACGCCAGTCATCCGTTGGCGCACCATCGGTCATGATGAAGACCAACGGACGCCAGTCACCCTTCGTT
TCCGCCGTGGTTTTCTGGACTTCACGTTCAATGGCCTGAGCGACCAGCGACAGCGCCTCACCCAGAGCCG
TCGTGCCATTCGCGACCAGATCGGGGGATTTGAAATTAATCAGGTCGGTTAGCGGCACAACCTGACGGGC
AGAGGAATCAAAAGTAATAACGGAAACATAAGCGGTTTCCAGCGCGTAGGGATCTTGGCGCAGCGTCGTG
ATTAACGTCTGTACCCCATTCTTGACGGCTTCCATTGGCTCACCGTGCATTGAACCAGAGGTGTCCAGCA
ATAAATAGACAGGGAGTCTTCGCATAGCATCAATCCATTCATCTTATGCATAATATGATTGAGACATCAT
AATCGTTCTGGTTGTTATCTCAACAAAAAATGCGCGACATCAACCCGCAAAGTTGAGAGGATTTAATGGG
ATACGGTTCAGGAGGCTGGTGGGAAAGAGGGGGGAGACGTTGGCTATTTTTGCGAGGGTAAAGATGAACG
AATCAGTTCATCAGCACATTTATCGATCAGCATTTCCACCGCTTCGCTACGCGTGACGTCTTTCAGGCGT
GCCAATGTATCGATCTTACGCAACACCGACATTCTTAATGACAGGGAGACGGCTTTCTTTTTTTCTTTAT
CCAGAAAGACCCGGCTGACCGTTCCTTCTTCTTTCAATTCGGCATGGGACGCGAGCGCCTGCGCCATATG
ACGTAACGTCTTTTTATCGAGCTGCCCGGGCTGGATCATCTGATAAGCGTGTAGAGACTTGCTGTACTTT
ATCTCAGCAGCATAGTCGCTTCTCAACTCCTTCAGTACCCGAGTCAACGTCGGTTCCGAACAACCCAGTG
CAGTGATGATCTGCGTTGCGGCAACATGCTTCCCCGTCCCCAGAATATTGGCAAGACGGAAAACGCGTAC
CTGACGGGTGCTTAGTTGCATAGAGAATCACACCCTATATTCCAAGACAACGATCGTATGGGCTGAAAAA
TAAGTGTGTTCACTGACATTTTTCTCGATGACTCTCTCATGCTAATCGCCGTCATTTCTGAGCGTGGACA
GACAATGTAGGTGACAACGGATAAACGCTCTCTCCTGCATCCTTAAGTAAAATTTTAACCATTTTTTACT
CTAACAGACAAATTTTCAACGTGAGATAAACCAGAGGCAATATAGAGCAACGCCCCCCAACCAGAATAGG
GTGTATACCCGATTAACCATCGATCCGATCGCTTCAATGATTATGGGTCGCCGCGATAAAGCGCGCCCCC
AAATTTTGCTCTGATGCGATGCCGTAGACCTTCGCGCGATCCAAAATCCCAGATGCCCAGCGCCGATGCG
TGGCCGGCTCGCACATCGACCCCTGAGATTTAAAGACCGCCTGGCTGGAATTCAGAATACGCAACGCATC
CGCATAGTCAGTAGCGGACACCATCAGCGCCTGTTCAATGATAGCGATTTGATTGGGATGAATAGCCGTT
TTGCCGACCAATCCGTGCGCCATATCCAACGCCAACTCGCGTGACATGATGTGATGTTCATCAATATGCT
CACAGACTGGCGCGGTTAACGCGAAATTCCGTGCAGCAAATATCGAGACCAACATTTTGATCACGTATCC
CATCGGCCCATCATATAAAGTCAGGTGGCGTGACCGCCGCAGTGAGATCACATTCATCAGATCGTTTCCA
CCAATACGCAAGGCAATAATGCGCTCATGGCAGGGGTGAGACTGTAGCTGCGTTGCTAACTCACGCATCT
GCACCACGTCGAAAACGTCTTCAGTTTCCAGTGTTGGCATCATGCAAAGCTCGCTGTTCCGCACCACTTC
CCACCACTGTGGCAAAGAAGCTAGAGTAAATTTGGGCAACACCAGCCCATCCAGCGGACTCAAGTCCATC
TCATGCGCCAGCCAGCGGCCCATCTCAGCGTCACGCGGACGAACAAAAACCAACGGCCAGTCAGCTTTTC
CGTTAGCCTGTTTCGCCTGCGCCAATACCGTAAGAAGCTCACGAAGCCGTAACAGCGCCAAAGGGACATC
ACTTTCGGCGACGGCATCTTCAAGGCAAATAACCAGAGAGCGCAGTCCGCTAATTTTATCGGTCAAAATA
ACGTCAGCGATATCGGTACGCGTCGCGGGCATATAGAGCGTCGCACCTAAATTCCAGGGAGAAAGCCTTT
TATTCATCAGTGCACCTTTTTGATAATGGTCACCGCGCGGTACTGACCGATTTCATCGCCGACTTCAGTA
ATCGTGATTCCCTTTTCCTTCGCAAGATAAACCAACAGCGCAACATCAGGATCATCCATCGTTTGTACCA
GGACATGATCCGGCACCCGACGCAACACCGCGCGGGTCGCTTCAGCAATACCCGGTTTAATTCTATTGAT
GCTATCGATGCCATAGCGTTCAGCCAGCGTGCGGATCACCCTTTCACTCTGTTGTTGAAGATAATGCTGT
CGTTCAGGTGTTGATTCACTGCATACCGAGAGCACGGAAGAGGAGGTACGACGCAACGCCTCAACGGTAT
CCGCCAGCATTTGGCTACACTCATAGCGCTTAAGGTGCTCACATATCATACAGCCGTGTAGCCCTTGCGC
CGCCCACAACGATCGGGATATCAGACCCGATACAGGAGCGCCCATGATCCCAAACGGAATCAACCAGTCA
TCATGACTCGCTGACAACCAGGCACAGCCACAGGGGTCCGCCAGTACCACCAGACGTGGCTGTTCGGGAT
ACCCTTCTCTTCCCTTCAGGGACTTGATCAACTCGCCCGTGATAGCGCCTTTACCGGTCCAGCCATCAAC
AAACACAATGCCCTCGCTGCCGTGACGCGCTTCAATCCATTCCAGCGCGGTTTTATCAATACCCCGATCG
CGGATAATGCTGATGCCATAATGGTAAGACGTTTTCCCCATAGCACGCAGGGCTCGATGCAACATGACGC
CCAGAGGAACACCGGCACGCACCAAACTGGTCAATACCACTGGCGTATCGGCAAAACGCTGTGCCAGCGT
TTGCGCAAGCATCTGCACCTCGCGCGCCAAACGCCCGCCTTCTTGTTCAAGCGCACGGGAGAAAAGTTCG
AGGTGCCAGACCGTCGGCTCCGGCTCCTGACTCAGCATATCTGAGTAGTGCTTAGCGCCCGACTGAATCA
GCCGCTCCTTTTCCTCCACGGGCGTCACGTCTATCTCGACAGGTTGAAGCAAAAAATGGATGTCGTTTGG
CAAGTAGGAACCAGAAAAAGGCGTGATGTCGTCATGCATCTTGGGCGTCTCCAAAAATGCGGCGGGCGAT
TGCCTCGGCAAACTGGCTTTGCCGAGGCAATCCGTACCAGGTGCAGAGTGTCATAAAGCGGTGATCGCTG
AGACTATCGCCCAAACCAATCACGGGAAAGGTGCCTCGTTCCGCACGCAATTTGTTGAGTAAATAGGTTA
CTGCCCGCCCTTTTTCTACTGGTTCGGGTAGCCAGGCCACGTTGTTGCTATTGCGATGCAGATAAAAACC
CTGCGTCGGATAGCGCTGCTCAATTTCATCGGCAATGGTATAAAGCTCTTCGATTTTGGTGCTGTCGCGG
TGCTTCATCACCAGATAAATCGGCGTCTTGCCATATTCATAATTAATCCGCGCCCAGCCGTTAATATTGC
GCTCAGCCATCAGTGCGGTGATACCGTGTTGCATCGTGTGAAGCTGCTCGGCATACGGAGCCAAAGCAGT
CAGTATCTGCGCTTTCCAGACAGGCTCAGGTTCACCTTCTGGGGTAAGAATGACAGCGCCATGCGTGGTA
ACGGCCCAGGAACGGAAAGGGATAGTCACACGGGCAATTTCCTCAGTACCGCGTGCCGTCACAGGGATCA
GCTCAGCGTATTCCAACATCCAATCCACCAGCATGGCCTGTTCTTCGGTCATAAAGCTGCGCGGCGTCAG
GCTGGGATCCAGCGCCCCCGTTCGATAAGGTTCAAGCGCAAGCTCATTCACCATCTTACGTCGCGTCTGA
AACAGCGTATCGTCAAGATCGGAAAAAATAACGGGCTTAGTCATAGCTGATAATCTCCACGCTGGCCGCT
ACCGTCGCCAGCGCATCGAGTAATTGAGGATCGACACTCTCTGGCGGCGTCTCCACGCAGAGCAAAATGC
GATCGAAACGTTGATGCATAACGTTGTAGACAAAATTTGCAATGCCTAGCCCGTAATTGTCATTGAATGT
TATCGCCGACTGGATCGCGAACCCGGTTGCGATAGGGGATCGTGTGGTGGAGCTGAACTTAACGTCAGCC
CCCTGGGCTTGCAAATGCTCCGCCAGTAAAAAAGGTTCCCAAACAAACTCACTACTGCCCAGAACCAATA
TTTTTTCACTCGGCGCTACACGCAAATCACGCCCTAAATCCCCCGCAGGTTCGGCCATGCCCAAGCGTCC
CCAGCTCTGTTTTCCCGTGATGGCGACGTTACCGCGCGCCGTGACATTCACTGTAGGCATGATTGGAAGG
GGGGCATCGGGCTTGGGCACCCATTGCCAGTCGCCCTGAACCAGAGAGAGGGACTGAAGAGGTAAAGGAC
AACGCTGTGCGAGCGCACTACCGCTCCAGTCGGTTAGCGTTACAGCAAACACCTGCTGCAAGTGCGTAAG
CCATGTGGTTTCTCGCAGGGCGGCCAGTAAATTAATGAACGTATTGCCCGTCGTCGCTTCATCATCAATC
AGTATCAGAGTACGTGCTTCACGCACGCGACGACGCAACTGTTCATCCTCTGGGAGATAGATTAAGTGAT
CGGTGGCGTGACTATGCGCCTCCTTAAACTCACAGAGCAGTTCAGCGTCTTGCGGGTGACGGGTGGAGGT
CAAATAAACTGGCTCACTGACCCGCTGCCTCACCTCGTCAAAAACACCTGCCCCTAAACCTACCGCCGTT
TCGGCCATGCCGATAAACAGCACCGGTCCCTCGATAGAGACGGGGAGTTGTTCTGCAAGCTGGCGATACA
CACCGCGCATCGTTGCAGGAGATACGGGAATGTGTCGTCCGAGTACCTTGCTAACAAACAGGAAAGCACG
CTTAGGGTTACGACGTTCAGCAATATCAAACAAGGTATCCAGCGCCGCCACGCCGCCAGTTGGCGTCACA
CTCAGTGTGCCGCAGGAAAGGTGGCGGGTATAAACAGGCTGTTGTGGAATCGGTGACATTGCGGCTTACC
CTTCCTGAAGTCGGTTAGACAACGTGGTCTGGTAGCGGACAACATCGGTGATGGTGCGCACTGTGGCGGG
CTCAAAGGCCTCCGCTGCCAGCTCAGCCACCTGTTGCGCACTCAGCAGTTCCAACTGCCGCAGGGCAAAT
AGCCCTGGCAGGTTTACGCCACTAAAACGGGTATAGCCGATCCCCCCGGAAGGACGCATGTTAATTTCAA
GCAGTTGAGGGATGCCATCATCATTGTGGCGGGTCTGCACGTTGACTAACCCATCCGCTTGCATCGACTC
CGCACAGGCAATCGCAAGCTGGTAAGCTTCGCCGCTGTTTTCCAGATATTGCAGCGCACCGGCCTTACGC
CGTGCCACTGCGGCCAGTACCTTGCCTTTTTCTACTAGCATATCGACAGAATATTCCGGCCCAGGCAGGT
AGGGCATCAGCACCAGCGGCGCAAAGTTTCCCGCTTCGCTCTGTGCATGTAGGTAGTGATCTGGCGCAAC
CACACGTCTTTCTGGATGGGTAAATACCGCCATCGGCGAAGCGCTATCATCAAAACGCCAAAAACCCATG
CCATAAATGCCCGTTACAGGCTTAACACACAGTGGCGCACCAGAAAAAGGTGCCGCAGCGATCTGCTGTC
GGAGTTCATCGACAGAAGACACGCGAATCGAAGGCACGACGGCTAGCCCTAATTTCTCCATTTCATGGGC
AAAAGAGACTTTGTCATCAGCGATTAGGAGAGACTCGACATTGACCGTGCCGGTAGTGAGTTTCACACCA
AGCGATTCAATTTCATGCCGATAGTTTTCGCACCAGCGGCCATGTCGACCGGCATGAATCGCATGGATCC
CCTGCGTCTTGACGGTAGTAAGAATAAATGAGAGGCGCTCTGTCTCGTCCTTTGGCTCAAGGAATGCACA
ATCGGCAAGCGACAGGATTTCATTACGCTCATTGCGATGAGAGGCAAAAATGGTGACGTCCGCACCGCGG
ATTTCAGCAAAAGATTTAATCGCCAAAATCATATCACGCTGGGAAGACAAGCCTTCCATTAGCCAAATTC
TCTGTGTCATTGGTATGCATTCCCGTGCTGTGTTGCCTGATTGAGTTAAGCGCACTGAGTCTATTGACGC
CACCACAATATGTCAATCATATGATGATTTACATTAGGTAAAGAAAAAACATGACAAAAAAGCTTATGCA
TATTAAGTAAAAACGTAAAATCACAACAAAAAACACACCTTTAATATAAAAATCATATATTTGTAAAATT
TAAAACAATAAAAGACAAAAAGTCACTTGCTCACAAACTACATCATGATATGATTTTTTAAAGAATGGGA
TTTGGTGTAAAAAGCGTTGTTCTTTTCAATACCTTTATAAGGAATGTGGCTATGGTTTCTTTAAGTAAAA
ACCAGACAATTTCTCTCAGCAAACAGTCTTCTGCTATCAGTAATCTTCACTTTGGGCTCGGCTGGGACCC
AGTGAAAAAGAAAGGCCTTTTAGGGGGATTATTTGGCGGTAATGCGTCAATCGATCTTGATGCCGGATGC
GTCCTGCTCGACAAAGCAGGTAATGAGATCGACACCGTGTGGTTTCGTAAATTGAAATCATCCTGTGGCT
CGGTGGTACACAGCGGAGACAACCTGACTGGCGAGGGAGACGGCGATGACGAAGTGATCCGCGTTGACCT
GAACCGACTCCCTCAAAAGGTCGAATTTCTGGCATTTACCGTCAATAGCTTCCGTGGCCAAACGTTTAAT
GAAGTTGAAAATGCCTTCTGCCGCGTCGTTGATCAGGCCAATAAAGAACAGGCTCGCTATCAACTGACAG
AACAAGGTTCTCATACCGGGATTGTTATCGCTTCGCTGCGCCGCAATAACGGCCAGTGGGATTTCACCGC
TCATGGGCAGGCCTGCCGTGGTCGCACCATTAGTGATATGCACGCCGATATCGTTACCACGGTGGTGCGC
TAATGAATCTGACCCCAGGCGGCAACGCGCCCGTCCCTAACAAAGCATTGCAAGTTCGCATCCTCTCCGG
TGCCGCCGTTGATGCCAGTGCTTTCCGTCTGTTTGCAACAGGCAAGGTACAGGGCGACGCGGATATGGTG
TTTTATGGTCAGCCACGCAATGATGACGGCAGCATCAGTCTGATACATGAAGGGCACAACACCATCTTCA
CTATCGACGTCACTCGGCTAAAGCCAGAAGTACAGAAGGTCGCCTTTACCGTTGCTTGTGAAGGTAGCCA
GACCATTGCAAATCTACAGCGGCTCAATATTCAGGTTGAGGCTGATAATGAGGTGCTGGTTAACGGCAAT
GTCGAACTGGCTGGGCGTCAGGAAGCGGCATTGATCCTGGGAGAACTTTATCGTCGTAACAATGACTGGA
AGTTTCGCTTTATTGCGCAGGGATTTAACGGTGGCTTACAGCCCCTTGCCGAGCACTTCGGCGTCGACGT
GGCAGCCCCTGCGGCACACGCTGAACCGACACCGCCTCCGGCACCACCAGCGACAAGCCGCATCAATCTG
AGCAAGGTGTCACTCACCAAAGAAAAACCAGCTATTAGTCTGGAAAAACGTGACAACTTCGGTGAGATTC
GCATCAACCTAAACTGGCATCGCGAGGCCAAAGCGTCCGGCCTGCGTGGGATGTTTGGGGGCAGTAACGG
CGTCGATCTCGACCTCGGTGCGTTTGTCGAAATGCAAGACGGTCACAAAACCGTGGTTCAGGCCTTGGGC
AACCGCTTTGGCGATTATCAGGACGAACCCTTTGTCCTGCTCAAAGGTGACGACCGTACTGGTGATGTCT
CAGAAGGCGAATGGCTGCATATCAATGGTCGCGAATGGAAGAACCTGCGTCAGGTGCTGATTTACGCCTT
TATTTACGAAGGTGTGCCTAGCTGGAATAAAACCGATGGCGTGGTCACGCTGCACATCCCCGATCAACCC
CCGATCGAAACCCGAATGACGGAAGGGCAAGATAGCCGCAGCATGTGTGCGGTTGCACGTCTGGTCAATG
AAGGTGGGAGCATCAAGGTCGAGCGTATCAATCAGTTCTTCCGTGACCACGGCGAGATGGATAACGCACT
TGGCTGGGGGTTCCGCTGGAAAGCGGGCTCAAAATAGTTTCATTTTACGAGGATTTCAGAATGAGCTTTC
TTAATAAAGTTAAAGGCGCTTTTAATGCCAGCCGAGAAGAGTTGACCAAACAGGTCGGACGCTTCAAGAA
CAAGAAGTTTCTGCAAGGCACTGTCGCCGTCTGTGTCCGCATCGCGGTATCCAGCGGCGGCGTGAGTACG
GAAGAAAAACAGAAGATGATCGGTTTTCTCAAATCATCAGAAGAGTTGAAAGTATTTGATACTGCTGAAG
TTATTGAATTTTTTAACAAATTGGTTGCCAGTTTTGATTTCGATGAAGAAATCGGAAAAGGTGAAACCAT
GAAATATATCCTGGCGCTCAAAGATCAGCCTGAAGCCGCACAGCTAGCTCTGCGAGTGGGGATTGCCGTT
GCCAAAAGCGACGGTGATTTCGATGCAGCAGAACAACACGCCGTGCGAGAGATCGCGACGGCGCTAGGGT
TTCAACCAGCCGACTTCGGCCTTTGATGTCAATATCCTCTAAGGGTTATCTATGGTATCCACTCATATCG
GCTTCCCGACAGAAACCGTCATTGTTTTTATAGCACTGGCCGTCGGGGCCATTTTTATCGACCTGTTCAT
GCACCGCCATGACAAGCCGATTTCGTTGAAAAGCGCAGCGCTGTGGTCTGTGTTCTGGGTCATTGTGGCA
ATGGCTTTTGCCGGTTTCCTCTATATTCATCACGGTACTGAGGTCGCCAGCCTGTTCATTACCGGTTATG
CGCTGGAAAAAGTGCTATCGGTGGATAACCTGTTCGTGATGATGGCGATTTTCTCCTGGTTCGCCGTTCC
CGATCGTTACCGTCACCGCGTACTCTACTGGGGGATCATCGGGGCCATCGTGTTCCGTGGTATTTTCGTC
GCGATCGGTACAGGGCTGCTCAGCCTGGGGCCGTATGTCGAAATCGTCTTTGCGTTGATTGTTGCCTGGA
CCGCCGTCATGATGCTGAGAAGCGGTGACGATGACGAAGAGATCGAAGATTACTCGCAACACCTCGCTTA
CCGTTTAGTGAAACGCGTCTTCCCTATTTGGCCAAAACTAAAGGGCCACGCGTTCCTGTTAAACCAGAAA
GAAGTAGACGAAGAACTGGCCAAGCCGGAAAACAAAGACGTCACGATTGGTCGTGGCACCAAAGCCGCCT
TCTACGCCACGCCACTGATGCTCTGCGTCGCGGTAGTCGAACTTTCTGACGTGATGTTCGCCTTTGACTC
AGTTCCCGCTATTATTGCCGTGAGCCGTGAGCCGCTGATTGTTTACAGTGCGATGATGTTTGCCATCCTT
GGCTTGCGTACACTCTACTTTGTACTGGAAGCACTGAAACAATATCTGGTTCATCTGGAAAAAGCCGTTA
TTGTGTTGCTGTTCTTTATTGCTGCCAAGCTTGGCCTGAATGCAACCGATCACATATGGCACCACGGCTA
CAGCATCTCGGCAACCACCAGCCTGCTTGTTGTTCTGGGCGTACTGGCGCTGGGCATTATCATCAGCATA
ATGTTCCCGGCCAAACCCGATGCTGAGGAGAACAAGGAGAGTTAATCTTCTGCTCCTAACACTACATTCT
GAAATATCAACTTAAGAGGTTAATTTAATGAGCGTTTCTCTTTCTAAAGGCGGTAATGTCTCACTGAGCA
AAGCAGCACCGACGATGAAAAATGTCTTAGTCGGTCTTGGCTGGGATGCACGCGCGACGGATGGTCAGGA
CTTTGACCTGGATGCGTCAGCATTCCTGCTCAATGCGAATGGCAAAGTCCGTGGTGATACCGACTTCATT
TTCTACAATAACTTGAAGTCTGCTGATGGCTCAGTGGCCCACACCGGCGATAACCGTACAGGCGCGGGTG
ATGGAGATGACGAATCATTGAAAATTAAGCTGGATCTGATTCCGGCTGAGGTCGACAAAATCGTTTTCGT
TGTCACTATCCATGATGCACAGGTCCGTAACCAGAGCTTTGGTCAGGTATCCGGCGCGTTCATTCGCTTG
GTAAACGATGACACCCAAGCCGAGATCGCACGCTACGACCTGACTGAAGATGCTTCCACTGAAACCGCCA
TGCTGTTCGGTGAACTGTATCGTCATAATACGGAGTGGAAATTCCGTGCCGTCGGTCAGGGCTATGCAGG
TGGTTTGGCATCGGTCTGCTCACAATACGGTATCAACGCATCCTGATAGACCTCACCTTGTCTTTTCCTT
TGGGCAGTCTCGAACTGCCCAGTAATCCACGCTAAAGCAGGAGCTATAAAATGGCAGTTTCTCTGGTAAA
AGGCGGCAATGTATCCCTAACGAAAGAAGCACCAACCATGAATGTTGCCATGGTCGGCTTGGGATGGGAT
GCGCGCGTCACCGATGGGCAGGCATTCGATCTGGATGCATCAGTATTTATGGTGGGGGAAGATGGCAAGG
TCCTGTCTGACGCTAATTTTATTTTCTTCAATAACAAACTGAGCCCTTGTGCCTCCGTTGAGCACCAAGG
CGACAACCGCACCGGTGAAGGTGACGGCGATGATGAGCAAGTAAAAATTCATCTGGCGAAGGTGCCGGCT
GAAGTGAAAAAGCTGGTGTTTTCCGTGACGATTTATGATGCCGAAGGCCGTAAACAAAACTTCGGTATGG
TCAGCAACAGTTTCATGCGCGTCTATAACAACGACACCAGCGCTGAAATTGCGCGTTTCGATCTGTCTGA
GGATGCGTCCACCGAAACCGCCATGATTTTTGGCGAACTGTACCGTAATGGCACCGAGTGGAAATTCAAA
GCGGTAGGTCAAGGCTTTGCGGGCGGATTGTCAGCCCTTGCCGCTCAACACGGCGTCAATGTGTGATTGA
TACTGTCTCCCCGACGTAGGTCGGGGAGCTTCTTGATGTTTAAGGATGAACTTTAATCACGCCCGATAGA
AGTAACCGTTCCGAAAGCGGTTTGCGCCGCAGCCAGCGCGGATGAAAATGACGCCAGTGCGCATCATGGG
CAGACGCCAACAGCTCGTAGTCGCCACGGGTATCGCCCCACGCACGTATATGGTACTGGTTTAGCGGGCC
ATACACGCTTTCCAAGCGTTGCACCTTATAACTACATCGACAGTTATGCCCGTTAATCTTTCCAGTCAGT
ATTCCGTTTTCTACCTCAAGCTGCGTCCCAATCAGTTTCACCCCGAGCCGCTCGGCAAAAGGACGTAACA
CGATCTCAGGCGATGCTGAACAGAGCGTCACTTCAGCCCCGGAATGCAATTCCGCAGCGACGCCAAGCAC
CCCAGACTTACGCATTAACGTATTCCACTTACGTTGACAAAACGCTTCTGCTTTTTCCTGTATCCAGGAT
ACCTCGATGCCAGAAAGAAACGTGGCGATGAGGTATTCTTTTAGCTCGTCGCGTGTCAATTTACGCTGCA
CACAACGTGCAGAGGGTAATACCAGATGCATCATGCGTCGGGCGAAAACACGCTTGCCGAAGGCAAAACG
TAAAAAAGGAATAAAGCTATCGTGGTAGGTCAACGTTCCGTCAAAATCGAAAACCGACAGAACCTGACGA
GTCCCATTGAACTCAGTATTCATTACCAAACTCTCCTGTCAGCCGCCAACCAACGTAAGATTAAATGTTT
TACCTTTCAGTTGCGCCTGTACGTCGGGCGCTAACGCGCTGTCGGTGATGATATCGGTCAGATCTGACAG
CGGCGTCACGCAGAACAGGGAATACGCCCCATATTTACTGCTATCGGCCAGCAACACCCGACGGCTGGCA
TTTGCACCGAGATCTTGCTTCACACCGGCTTTTTCTTCCGTCGGTGTGGTCACCCCTTTATCCAGACTCC
ACGAGTTGCAGCTAATAAATGCAATATCGGGATAAATGTTGCGTAGCAGGCGGCGCCCATGCTCACCGAT
ACAGGACTGGCTGCTGTCATCAATACGCCCGCCAATAATCGTCACTTCAATCTGCTTGAATTCAGACAGA
AATAACGCAATTTGCAAATCGGCGGTAATCACGCGCAGCGGCAGATGCGTTAAGTTACGCGCCAATTCCA
GCATCGTCGTTCCCGCATCCAGCACTACCGCGCTACCCGGCGTAACCAATGTGGCGGCATAACGCGCAAT
CGCCTGCTTTTCCTGAAGATTGCGATGCTGTTTCTCGTTCGTAGTCGGCTGAGAAGGAATAAAGCGATTC
AACGTCACGCCACCATGACTACGGCTAATCACGCCCTGTTCATCCAGCTTGATTAAATCACGACGGATCG
TCGCCGGAGAAGCGTCGATCACAGACACCAGTTCCTCTACCGTCACCAGATTATGGCTTTTCAGATAATC
CATGATCTGATCAAGGCGACTTTGTCCTTTTACTTTATCCCCGCTCATGCGGAAAGCATCGGTTAATGTA
GGATCCACGGCGATATCCATCTTACTGTTGTTAAGCTATGCCTTAAATAATTCGCGTCGCAAGCAGGCGG
AAAGAGAATGCACCTGCTGCTTGAAATATGACGGCTATTTATATTCTTGGCTGCAGGATACCAGAAACCG
CCCCAAACACGGGAAAGAAGATATCCTGCAATGCGTGCTGTATCGCGTTTTATTCCCGCCATACCGCAAA
TTATCTGGGTGTTAGCGACATAACGTATTTGGGAAAGGCTGATGAGGTTACAGCCTGACTCTATTGTCGG
AAATATGCAGCGTATGGAATAACTTCTGAGGTAAATGAACGCGATAATGTCGTTATCAGTCCCGAACCGC
CCGATGCGGAAAATTGATTTACCCTGACTGACGTAGTACCATCTGGCACTCTCCTTATTCGTCATAACCA
TTTGGTTTTCCTATGCCAATCATCCAATCGGTGGAACGCGCGTTACGTATTCTGGATCTCTTCGATGAGT
ATAATGTTGAGATCAAGATTACTGATATCAGCACGCAAATAGGGTTACACAAAAGTACCCTGCATTCCCT
GTTGAAAACGCTTCAGGTTGCTGGCTATATCGACCAAAACAAAGAGAACGGTAAATACCGACTGGGTATG
AAACTGGTTGAGCGCGGCAATTTAGTGGTGAACTCCATTGATATTCGTGACAAAGCCCGTAGCTATCTGC
TCGATCTGGCGTCACAAACCGGCCAAACCACGCATTTGGCGATCCTTGATGGCAAAGAAGCCGTGTACAT
CGATAAAGTGGAAGGGAAACTGGCGGTCATTACGTTTTCCCGCATCGGTCGCCGTTTGCCGATTCACGCG
ACGGCAATAGGCAAAGTACTGATGGCCTTCACACCAGAAGAAGAGGTCAATACGCTCTTGCAGGGTTATG
ATTTTACTCGACAAACCCCAAATACCCTTGTCGATCGGGAAACATTCCTGAAAGAGTTGGAGTTTGTGCG
TCAACATGGCTATGCCCTGGATAATCAGGAAAATGAGCAAGGCGTTCGCTGTATTTCTGTCCCTATCTGG
AACCACGCTCGCCGTATCATCGCCGCCATCAGTATGTCCACGTTGACCAATCGCGTATCGGACAACGACA
TCAACGAGTACATTTTGTTGCTGAAAGATGCCTCAAAAGCCCTATCGCAACGGCTCGGCTACGAAGGCTG
AAGTAAAGCGTGCGCTCTGGTAACGCTATCGTACATACCAGAGCGCAACAACGTCAGAGCATCATATTAA
GTAAAAGAATAAAGATAAGACCAAAGATAGAAACTAGCGTAGAGAGTAAAGTCCAGGTCGCAAACGTCTC
TTTCATTGTTAAGCCGAAATACTCTTTAATCATCCAGAAGCCAGCATCGTTAACATGCGAAGCAATGGCG
CTTCCCGCCCCTGTTGCCAATGTCACTAACGCCAAATTAGCGTCACTTTGTGCTAACGTCGGAATCACCA
GCCCTGCTGTGGAGATAGCCGCCACGGTCGCCGATCCCAACGAAATTCGTAGAATCGCCGCGACGCACCA
GGCCAGAAGAATAGGCGATGCCGATGTGCCAGCAAATAACTCGGCGACATAGGTTCCGACCCCACCGTCG
ATCAACACCTGTTTGAATGCCCCACCCCCGCCGATGATTAATAGCATCATCCCAATTGCAGCCGCGGCGG
AGCTACAGGATGCCATCAACGTTTTCACCTCGATATTCCGTTGCAGCCCCATGGAGTACATGGCAAATAA
CAAAGAGATCACCATCGCAACCGAGGCATCACCGAGCAGTTTAATAATATCAATCAGCATGTTACCTGGC
ACGCCAAGCGCCTGCTGTACCATGGATACCAGCGTTGCAATTGACATCAGAATAACCGGGAGCATGGCAG
TAAATAAGCTGATACCGAATCCTGGTGTTTCCTCTAATAAAAAGGTTTTCTGCATACCTAGTGATTCAAT
ATTACCAACCTTATTAAATCCTTCCGGCACGATGATTTTGGCTACTTTATTAAATAAGGGTCCACAAAGA
ACAACCGTCGGCGCACCGACAATAATGCCATAGAACAATACCGTTCCTATATCAGCACCATATTCGCCTG
CGATCATCGTTGGGCCTGGGTGAGGAGGAAGAAAGCCATGAGTCACCAATAATGCGGAAATCATGGGGAT
CCCAAGATGAAGGATCGATACATTCAATTGCCGTGACATGGTAAATAAAATGGGAATTAATAAAACCAGT
CCCACTTCGAAAAATAAGGCGATCCCGACAATAAATGAAGCAATAACCACTGCCCACTCAATACGACGTG
CACCAAAACGGTTAATCAGCGTCACCGCGATACGATGCGCACCACCGGCATCTGCAATCAGTCGTCCCAG
CATTGCCCCTACACCAAAGATCAATGCAATATGACCGAGTGTCCCACCCAGTCCTTTCTCAATTGATTTC
ACTACGCCATTGAGAGGGATACCGAGTGCCAACGCAACACCAAAAGCAACAATGAGTAAGGATACAAAGG
TATTTAATTTTAACTTCATGATAAATATCAGAAGGAAAAAAATACCGATACAGACAATAAATAAAGGCAT
CTTCGTAACTCCGGGTTTTTATATTTTACGGTAAGATTTATTTTTATTCATTCTCATTAAAAAGAAATAA
AACAGAAAAAGCCCAACTCCTCGACAGTACAGAAAAACCGTAATTAGGCCTGCCAATTTCACAGCATAAA
AGAGAATGAATGTATTTATAATTTCCCTGGTGATGGCTTTTTAATTAACGCTTAACTCCTTTTCATTACG
AGCGTGTAAAAAAACCTCCGCGGCATATTACTGGCTGAAAGATAAACCAGGACAGTAATATGCAACATGA
CATTATCTCTGCAACATAATTTATCGATATAGAATAAAAGGCATTAATAATTTAAAACTTTCATACCTGC
ACGTAATGCATCGATAATTTTATCGGTATCATAAATACAGCCTTTCCAAGTGCCACCGCTTGCCGCCTGC
AACGCTGCCCACAGGCGTGTATCATCGGGTAGCTCAGCGTGAGCGCTCAAATCAGGATGGGCCTGACGTG
TCGCCAACAGTTCAGCACCTTCTTCCGGCGTCAGTCGCTGTTCGGTGGTGCCGATAAAGTTAATAGAGCC
AGACAACTGCTGCCTATCGACAATAATCTCAATAATATCGCCATCGCGCAGCTTGCCTATCGGACCGCCG
ACTAACGCTTCAGGACCGACATGACCAATGCAGGCTCCCGTTGATACACCAGAGAAACGGGCATCCGTGA
TAAGAGACACGTGTTTGCCGTAGGGTAAATGCTTCAGCGCCGAGGTGACCTGATATGTTTCTTCCATACC
GGTGCCAGATGGCCCTCCGCCGATGATGACCATAATATCGCCGTGATGAATCTGACCGTGTTTAATGGCG
TGGATCGCCAACGCTTCGGAGGTAAAGACGCAGGCCTTGCCGGTATGACGATAGACACCATCTTCACCCA
CCACGGAGGCATCGATCGCCGTGGATTTAATCACCGATCCTTCCGGTGCAATATTGCCCATCGGGAAGGT
AATCGTTGACGTCAATCCTCTTTCGCGTGCTTGCACGGGACTCATGATGACCTCATCGGGGCGGATACCA
TCCAATTCCCACAGGCGCTCACGGAATATCCTCCGCCGTTCGGAGGTCTCCCACCACACAAGATTGTCAC
CCACACATTCTCCCGTCACGGTCAGCGCATCCTCATGCAGTAACCCCAGATCGCGCAGGTGCAACATGAC
TTCCGGCACCCCGCCAGCCAAAAACGCACGCACGGTAGGATGATAAACCGGGCCATTAGGCAAAACACTC
ACCAGACGCGGCACACGACGATTGATCGCAGTCCAATCATCAACACTCGGGATCCGGCAGCCAGCAGCAT
GTGCAATCGCGGGAATATGCAGCAGCAAATTGGTTGACCCACCAAACGCCGCATGAACCGCCATCGCATT
CTCGATAGCCTTATCAGTCAGGATATCTCTGGTGCTTAACCCCTTACGCTCCAACGTCAATACCGCACGC
GCCGATTGCCGGGCAATTTCCAGCCAGACCTCCTGACCAGAAGGTGCCAGTGCCGAATGGGGTAATGCCA
GCCCCAGCGCCTCTGCCACCACCTGGGAAGTCCCTGCCGTGCCAAG
>2 length=77079 depth=1.02x
ATTACGAAGAGTGTAAGTGAGTAATTACTAACATTGGTTGTGCAAAATAGCTATGGGTTTGATTTCATCA
GGTAACGCATAGCCGACGCATTTTTCTACTAGACTGAAATGATATGCCTGTTCCTGCGAGGGATCACGTT
CCTCTCTATTCGTGATATGAACAGGTCGCCCATCCAGTTAAGCCTATGATACGTTTATGGATTAACGGAT
ATAAAAGGAGAATGAGATGACGCAACCGAAAGTTAAACTGGCGGACGGCAATATCATGCCCCAGTTGGGC
CTTGGGGTCTGGCGAGCAAGCAGTGAGGACACGGTGATCGCCGTGTCCGAAGCATTGTCCATCGGTTATC
GGGCGATCGATACCGCCGCGATTTATAAGAACGAGGAAGCCGTCGGTCAGGCGTTGAGTTCCGCGAATCT
ACCGCGTGAAGAAGTGTTCATCACCACCAAGCTCTGGAACGGCGATCACACCGACCCTCAGAAAGCGCTG
GAAGAGAGTCTACGCAAGCTTCGATTAGACTACGTCGATCTCTACTTGATTCACTGGCCATTGCCGCAAC
AGAATACCTTCGTGGATGCCTGGCGCGGGCTCATCAAACTTCAGGAACAAGGTCTGGCGAAAAGCATCGG
CGTCAGTAATTTCCATATTCATCATTTACAGCGATTAAAAGAAGAAACGGGCGTCTTGCCTGTCATCGAT
CAGGTTGAGCTACATCCGCTTCTCCAGCAAAAACAGCTCCACGCCTGGAATGCTACACACCATATCCAGA
CTGAATCCTGGAGCCCACTGGCGCAGGGTGGCGAAGGGGTTTTTGATCACCCTATTATCCGTAAACTGGC
GATGAAATACGGGAAAACGCCCGCCCAGATTGCGATCCGCTGGCATCTGGACAGCGGGCTAGTGGTGATC
CCTAAATCGGTAACGCCTTCGCGTATCAAGGAAAACTTCGAGGTGTTCGATTTCCGTCTGGATAAAGACG
AACTGGGTGAGATTGCCAAACTGGACTGCGGAAAACGTCTGGGATCGAACCCTGACGAGCCAAGAAACGA
TTAACTCGCCTTAGATGCCAGCATTCTCCCTGCTGGCATTTTTTCTCTAATCAGCAAACTGAATCTCATA
CACATCGCTACGGCAGTGCGCCTCACTGTATTCCAACAGTTCGCCTTGTTCGTTATAAACATGCAGTTGG
CAATACAATATGGGAGCCTCTGCTACAATACCAAGAAGTTCAGCAACCTCTTCCACACAGGACATCGCTT
TAAAACGATAGCGTTTTTTGTCCGGCGTGATCCCACGTGCCATCCAATATTGGTAGAGGGACTGTTCGAG
CGTTTCTGGGTCGGGTAAAAATTTTTGCGGGATCCAGGTCGTTTCCAGCGAGACCGGCTCACTATTGCTG
AGCCGGACGCGCCGCAGGTAGGTAACGGTTTCATCCTCCGGTTGAGACATTTTTGCAGCAATAGCCGCGG
GCGGAACCTGTATTGCCTTCTCCAGCCAGAGGCTGCCGGCAACACCGCCTTGCTTCAACACCAGCGCGGT
GAACCCTTCATCTTCAGCACTCAACGCATAATTAAGCCGTTGGGCAATGCGAGTTCCGACCCCCTGCTGG
CGAACAATCAGCCCCTTATCTTCCAGCAACGATAAGGAACGGGAGACGGTCACTCTCGATAATCCCAGAT
GTTGTGCAATCAATCTTTCCGCAGGTAAGAACTGGCCTGACAGCATTTTCCGACGATTGATTTCTGATTC
AAGCAACGACGCGAGCTGCATATAGCGAGGCGCCGACGGCATTCCGGTCAGTTGCTCCCTGACCCAAAGC
AGTAATTCCCGCATAGTGCAACCTTTTCAGTGACGCAGCGTTCTGGCTGCGAACGAGTTAAAACAAAAGT
GAACCTAATTCCATGGCGCCACGAAACACTCTGACTCTGAATTTGTTGTAATAAAAAATATTTTTATAAC
GCATTAAACCCAGTATCCGAGCCGCAATATTCCCTTAGTCCAGAGCAACCTCTCTCTATAAGGTATCGTC
CGCACGACTCCGCATCTTTAATTTTGGTTTGTCTGAATAGAGGTGGATCACATTAAGAAGCAAACGGAGA
TGGGAAACACTGCCGTTACGTCCATAACGGCGGAGGGTTGCGGGCAGGATAGAGATTTACATCGCAGTCT
GTACGATGAGCTGTCCCGTCGAGCCGCGATCGGCCAATTCCAGCGTCTGACTGTAATAGAGGAAGGGGAA
CGCCATGGAAGAAGGCTGCATGAAATACACCAGCAGCTCGACATCGTTATTCACCCATACCGTATCTTTC
CATCCGCTATCTTCTACTGCCGGTGGACCACCGTTAACGCTGCGCACCAGAAACTTAACGCCTTGAATGT
GGAAAGCCTGCGGCGTATCGGCGTGGATAATCCAGCGTTCACATCGACCAAGCTGGGTTTGCACATCGGC
ACGCGTCATGTCCCACATTGCACCGTTGATACCAGGCAGACTGTCACCTAGACGGAATTCGCGCGTGCGA
CTGATGCTACCTTCAATGATGTTGTCGGCCAGCAAACGCATCGGTAGATTGTCCGTTACCAATGGCAACA
GCCCCGTCGGTTTAAGCGTAACGATTTGGGTGGAAATCAGGATGCTGGAAGGCTCAAATAAGCCACGCAG
GCGATCCATAATTCCGGCCGACTCGCCTGCCGTCAGCGTAACCTCTTCACCTTGCGACATATCGACCAAT
ATTTCTCGTCGTTCTCCGGGCGCGAGCGACAGTTGGTTCACCGCCATGGGTGCCGGTAACAGCCCTTGAT
CGCTGGCGATTACATGCATCGCCCGGCCATCACTCAGCCGCATTACGTAACGCCGGGCGTTCGACGCGTT
CAATAATCTCAGGCGAACCCAGCCGCGAGAAACTTCAACAAAGGGATTCTGGACGCCATTGACTAACAGC
GAATCCCCCACAAATCCACCGTTAGAAGGCGGGTTATAGAGGGGGACGCCAAAGTTATCCAGCCGTTTAT
CCTGAATAATCAATGGGAAATCATCGACACCGTAGTGATTGGGCAACGGCAGGGATTTACTGATGCTGTC
TTCCACCAGCCACAGCCCTGCCAACCCGTTATAGATATGGGGTGCCATGCGGTTCGGCGTATTCGCATGA
TACCAGCAGGTCGCCGACGGCTGACGAACCGGTAATACAGGCGACCAGTCGCTCCCCGGCGAAATGATGC
GGGCTGCGCCGCCCATTAACGGCCCTGGCACCTGTAATCCGCCAATCGTCATCGCAACAGGTTCATTCAG
GCGATTGCTGTAAATCAGCTTAATGTCATCGCCGTCATAGACTCGCACCGTCGGCCCCAAATAACGGCCG
TTAATGCCCCAAATGGGCGTCTTACGATCGCCAGAAAATGCCCAATGAGCACGCTGCATCGTCAGAAAAA
GAGGCTGGCCTCGACGCGACTCCAGTAATGGCGGTATCGGCAATGCGGTGGGATTCCCACTGGCTTTCGC
TGCCAGTGGCGTCATACCCGCACATAACGCAAGGCCCGATGCCTGAATAAACTGACGTCGGTTGAGTGAC
ATAATGACTCCGTAAATCCAATAAACCGTAAGCAAAGTTTAACTTCCGATTAGATATTCGGAAGAAATAA
TCCTGGACACCCGTCATCCCTCAAGCGACCAGGGCGTTGGCCTCCTGCCGCTCGAATGATTTCGGGTAGA
ACCTGATGGGGTAAACTTATTTTTTATCTGCCGCTTCGCGCGCCGCAACTTCCGCATCCAGCTCCGTAAT
CTTGGCAGCCATCACATCATGGCAATGTGTAGCCAGCTCACGGACCTGATCTTTGGTATACGCACTGGTA
TCAATGGGTGGCAGCATTTCTACGATAACGAGGCCGTTATTCCAGCGGTTTAATTTCACCTTATTACTGG
TAGTAGAAACACAAATCGGCACGATCGGCACGTTTGCGCTAATCGCCGCATGGAACGCACCCGTCTTGAA
TGGCATCAGACCGCGCCCACGGCTACGTGTACCTTCGGGGAACATCCAGATGGAAGTATTACGCTCTTTA
ATGTGTTTCACCACCTGAGCGATGGTGCCATGCGCTTTGGTGCGGTTTTCACGGTCAATCAGCAAATTAC
CCGTCAGCCAATAGAGCGGGCCGAAGAACGGGATCCACAGCAAGCTTTTCTTACCCACGGTAACGGTGCG
AGGCTGAACCGCGCTGGATACCGTGACCATATCGTAGTTGTTCTGATGATTCGCGATATAGATACAGTTG
CCGTAATGCGCCGCGTCTTCCGGTATCCGCATGTCGACTTTCAGGCCAAACACCACGGATAAGCGACCAA
AAAGATGACCAAAGGTCGCCACATGGCGGGGATTTCGAGGGCTGAACAGGCAGTAAAACAAGCCGAAAAT
ACAGATCAAAATCGAAAATATAACAACAACAAAAAAACGCAAAATGGATAACATAGCAACCTCATTAACC
AACAGCCGCCGCTAGTATAGCGATTTCGCGCTAAAACACACGGTGATTCAATTTGCTGCTGGATAGCAAC
CAGACATCAAAGAAAGGCGGTATAACACCGCCTTTGCACTCTTTTATATACAGAGGATTTATTCTTCGCT
GCTGCCAGTATTAACCTGCTGCGGTGCATCCACCTCAATTCGGTCGATACGCTGTAGCCCACGCAGCAAT
GTGCCTTTCCGCCCGCGCTCACCCTGATATTTCTGAAGCTCGTTCGGACGCAGCACCAGCTTACGCTTAC
CGAAATACAGTGTGACGGAAGCCTGTGGTGGTAGCAGATACAGCCAGGTCAGACGGTCTTTACCTTCCGC
AAAATCAGCCGAGGAGATGGACACGATCTTATTGCCCTTGCCTTTCGACAACTGTGGCAAATCAGAGACA
GGGAACAGCAGCATTCTGCCCGCGGCGGTGATCGCCATTAACAGATTATCATCGCCTTTGATCTCGATCG
GCGTCAGCGCTTTCGCATTATCCGGCAACGTAATAATCGCTTTACCTGCGCGGTTACGTGCGACCAGATC
GTTGAAGGTACATACGAAGCCATAACCCGCATCCGATGCCATCAGCAACGGCTGATCGTCTGCAGCCATC
AGCACCTGTTCAATCGTCGCACCCGGCGGCGGCGTGAGTTTGCCCGTCAGCGGCTCACCCTGACCGCGCG
CAGAAGGCAGCGAGATCGGATCCAGCGCGTAGCTGCGGCCGGTGGAGTCAATGAACACCACGGGCTGGTT
GCTCTTGCCTTTCGCTACTGCGCGGAAACTATCGCCCGCTTTATAGCTCAGTCCAGTAGGATCGATGTCA
TGCCCTTTGGCGCTGCGTACCCAGCCCATTTCCGACAGCACAATGGTAACCGGTTCAGACGGCACAAAGT
CATGCTCGCTCATCGCTTTTGATTCACCGCGCTCATGCAGCGGCGAACGACGATCGTCACCATAGGCCTG
CGCATCTGACTGAATTTCTTTCTTGATCAGATTGCTGAGCTTACGCTCTGACGCCAGCAGCGCTTGCAAC
TGATCGCGCTCTTTTGCCAAATCGTCCTGCTCACCGCGGATTTTCATCTCTTCCAGCTTGGCCAAGTGAC
GTAATTTCAGCTCCAGGATCGCTTCAGCCTGTGTTTCACTCAGGCTAAATTGGCGCATCAGAACGGGCTT
TGGCTCATCTTCCGTGCGGATGATATGAATCACTTCATCAATGTTCAGAAACGCAATCAGCAAGCCTTCA
AGAATATGCAGGCGCTTGAGCACTTTTTCCAGGCGGTAGTTCAGTCGGCGGCACACGGTGTCACGACGGA
ATACCAGCCACTCGCTCAGGATCTCGACCAGCCCTTTCACGCTGGGGCGACCATCCAGACCGATCATGTT
CATGTTAACGCGGTAGCTCTTTTCCAGATCGGTCGTGGCGAACAGATGGTTCATCACCTGATCCATATCG
ATACGGTTCGAGCGCGGCACCAGCACCAGGCGGGTTGGATTTTCGTGATCGGATTCATCACGCAGGTCTT
CCACCATCGGCAGCTTCTTCGCACGCATCTGGCTGGCAATCTGCTCCAGCACTTTGGCACCCGAAACCTG
ATGTGGCAGCGCGGTAATCACCACATCACCGTCTTCTTTCTTCCACACCGCGCGCATCCGCACCGAACCA
CGACCATTCTGGTAGAGTTTGCGCACTTCATCACGCGGCGTGATGATTTCGGCTTCCGTCGGGAAATCTG
GTCCCTGCACATGCTGAAGCAAATCGTCCAACGAGGCTTTCGGGTTTTCCAGCAGCATGACGGCTGCCGC
AGCGATTTCACGCACATTGTGCGGCGGAATATCCGTTGCCATACCGACGGCGATCCCGGTGGTGCCGTTC
AGCAATATATTCGGCAAGCGCGCAGGCAGCATCTTCGGCTCTTGCATCGTGCCGTCAAAATTCGGGGTGT
AATCGACCGTGCCCTGCCCTAATTCTGACAACAGCACTTCCGCGTATTTGGACAACCGCGATTCGGTATA
ACGCATGGCGGCGAACGATTTCGGATCGTCCGGTGCCCCCCAGTTCCCCTGACCATCCACCAGCGGATAA
CGGTAAGAGAACGGCTGCGCCATCAGCACCATCGCTTCATAACAGGCGCTGTCGCCGTGCGGGTGGTATT
TACCCAGCACGTCACCCACAGTACGGGCAGATTTTTTAAATTTGGCGCTGGCATTCAGCCCCAGCTCGGA
CATCGCATACACAATGCGACGCTGCACAGGTTTCAGGCCATCGCCAATGAACGGCAATGCCCTATCCATG
ATGACGTACATGGAATAATTCAGGTATGCATTTTCGGTAAACGTGCGCAGCGCAAGGCTTTCTGCGCCGT
CATGAGTCATCTCACTCATTTATCTCACTTTCCTCACATCGCGGCGCGATTGTTACGCTTTCCGACACGC
CATAGCGGCGGTATGTTTGGCGGGAATAGTACCTTATCTGATGAGGTGATGTCACAAGGAACAACGTCAT
TGCCCCACAGGCGATTGTTGGTATGAATCCGACGGTTGCCAGAGAAGGTGGCTAGCGATAGTGGTAAACG
CTCGGGTGATCGGCAGTCACCGTTTCACCCCAGACGGAAATTGACGTTTGATCTGGCCGCAACATTGGTT
GCCCCTTGCGCCCCAACAGGATGCGCTCAGCGGCAGCGCCGAAAGACGGCCCTTCAAACCAGAACGCCTC
ATGCACAAAACTCATTCCGTAGCAGGCCCCCGTCGCATCCATAAGCAGAGCACCGTGCGAATGATGTGTC
TCACCGATAAGAATCAGCGTCGTGCTTAGAATATCTTGCCACTCCAGCAGCGTTTCATCCCCCTGCAAAT
CTACACTGCCGCCAAAAACAATATCGCCGCTGGCGCACTCTTCCCCAGTACCGCATTGCCCAACCGTCAG
CCCACCGAATGCTTGCAGGATCGCGCAAGCCGGATGGTTCTCAGACACAAACAACGGGGCTGATTGCGCG
ACGTTATGTGGCCAGCCTGCCGCCTGAAAAAGGGGAAGAACGGACTCAGGTATTTCAATCAACATCGTTA
GCCACCTTGCTAACCCACAGACCGTTTCATTAAGAATTATTCATCTTCATTGCCGCAACAAACGATAATG
ATTAACATATTGATAATAATTATCATTACCACATGATAATTAATGTTATTCGCCGTTTTGCATTTCCCTT
GCAGACGTTAGCTACCAGCACGCCATGTTTCCCCAACGCCGCTGGTCAGAACAACCTTATAGCAGAGTAT
CATTATGTTAATTAACAAAAAGTTAAATAAGATTCTTCTCACCGGCATCTTGACTAGCGTCGCGCTTCAC
AGCATGGCAGCGGATAGCACCACGGGCAATAGCGCACTCAACGGCAAGAATGAAGACAACGCGGCGGCTA
AAACGGAACCGACGGGTGACGTCATGACCGTACACGCCCCTGAAATTGAGAAAAAAGCGGGCTCATCCGT
CTCAATCACTGCCAATGATATGCAAAAGAATGGCGCTAACGATTTTGGCACCATTATGCGTTACCAGCCG
TTAATCAGCGCCACGGGCTCCAGCGGTGGCAGTAATACAGGGAAAAGTGGCTTCGATCGCGGCGGCTACA
CGGGCTACAACATTCGCGGAATAGAAAGCAATCGCGTCGCCATTGATACCGACGGCATCGCTCTGCCTAA
TGCAACAGGGCGCAGTTATGCCAGCAGGGCTGGGTTTAATACGTTTGGCATGGGGCGTGACTATGTCGAC
CCTTATATCTATGGACGGGTGAATATCGAATCCGGTGCAACCTCAGCGGAAAATGCGATCAATGCGCTAG
GCGGAAGTGTTTCGTTCCGTCCCAAATCAGCAGATGATTATTTAAGCGCGAATAAACAGGAGTATGTCGG
CTTCCAGAGTGATTATGACTCTGCCAACCATGGTTGGCATAACGGCATCACCGCCGCAGGCGGTGATGCC
GAACTGCGCGGCATTGTCGTGCTCAGTCGTCGTGACGGCCAGCAAACGCGTAACAACAGCGACGAGATCG
CCGCTTACCCAGCAAACTGGCACTCTAACGCCATTCTGGCATCGGCCATCTGGCAACCGAATGATGAACA
CCAACTCACCGGTACGCTGGATTATTATCATAAAACCAACCACACCCACTACGATTACTGGGGTAGCCTG
CCAAGCGGCAATAATACGATTTATGGCACCGCGCAACAAAGCAGCGAGACTCGCCGCTGGAGCACCAGCC
TGAAAGACCGCTGGACGCCCGCCAACAACACACTGGTTGATTTAGTTGATAGCCGCATTTACTTCCAAAA
CAGCGAATCGCATGACAACACTTGGCTACCTGCAACCACGGGAATGGCTGCCGCCGATAGCCATCGTGTC
TATTCTGATTACAATGTAAAAACTTACGGCTTCGATACCCATCTGGTGAAAAGCTGGGATCGTCACGAGT
TTAGCTGGGGCCTCAATACCAGCCAAACCAAAACAGAGCGTCCGTTCAGGCAATCGCCTAACCAAACGGG
TGCGAATAACATTATGCAGCCAGAAGCCGATAGCGACAGCTACACCATCGGCGGCTTCGTGCAGGATACC
GTCTCTTGGGATCTGGCTGGGCACGCCTTCTCGGTCGTCCCTGCCGTGCGTGCCATCCATCAGCGTACCA
AAGCGACCAACACAGTTCGCCTGAGCGGTGACGGTAGCGTAATCAGTGGATCCGATGTCAACAGACTGTA
CGGTAAAGCCAACAGCGATACACAAATTCTGCCTTCACTGAGCTTCCTCTACGATATTACCCCGACGCTG
ACGACCTATTTGCAGTACCGTCGTGGCGCACAGTTCCCCGATGCCAGCCAGCTTTATGGCAGCACCAACC
TTGACGCCAACTTTGCCGGTCCGTTTCAGTATGCCTTTATCGGCAATAGCGACCTCAAAACGGAAACCAG
CAACAACATAGAATGGGGATTAAAAGGCGAAGCAACGGAGGGCGTCACGTTCCGCACAGCGCTGTTCTAC
AACACGTATAAGAATTTTATCGCCAATACCCGCTACCGTCGTGGAGCTAATCCAGATAGATTTACCACGG
TTCCGAGCAATATCAGTACCATATTTCAGGCAGAAAACCGTGATAAAGCTTACATCTACGGCGGTGAAGT
CAGTAGCAAAGTACAGCTAGGCACCTGGTTCCCAGCGGTGGATGGGCTTAGCACCACGCTGGCATTTGGC
TACACCAAAGGTCAATCACAGTCTCGCTATCTTGGTGACCGCTATGTCGATCTCGACAGCGTCGCCCCGA
TGAAAGCGGTTATTGGCATCGCCTATGACGATCCTTCCCAGCGCTATGGTGCCGCCCTGACGTCGACTTT
CCAGAAAGGAAAACAAGCGCAGGATACGAATCGTCAAAACTACCCTAATGCAGGCACGGCAATCACTGAC
TCTACCGCCGAATATATGCGGATCCCCGGTTATGGCATGGTGGATTTGACCGCCTACTATCGCGTGACCA
AAGACGTGAAAATCAGTGGTGGCGTGTATAACCTGACTGACCGTAAATATTGGGACTACCTGAGCAGCCG
TCAGATCGAAACCAATGACCGACAGGGGCAATACGATCGCGCCCTGTCTACAGCCCCCGGCCGTTCCTTC
CAACTGGGTGTGAATGTCGATTTCTAATCGGCAGACACGATGACCCTCTGAAATAAGGCGATGTTCAGTT
CAGGCATCGCCGCCGTCATCAGGCAAGAATGCGCAGTACGGCTTTCTTGCCTTTTTATTTCACCGCGTTG
GCTTACTGATATTTTTACTTTCACGACATGACTCAACGAAATAATTAATATGCAGAGGGGATCACAGTTA
TTCCATCTGATAACGTGATCGTCGTCTCAATTAACATTCGGCAAGCATCATGTTTTAATTTTGTCCTATT
CAACGGACAGCATTTAGTATTGTCCCTATCGACTATCGCGACTAGATTAATCACTACGCCATCCTATTTA
AATAAACGAACCAAGAAAATAAAACAGGAAATTATTTAGAAAAAATTATCAATTCGATAAGCATCAGAAA
ATCTAACGAATCACAGAGGGTAATATGATGCAACCACTCACCTCCCGCCAGAACCGTTTATTGAAATATC
TGTTACAACACCAGGGATATGTAACGGTTAAAGATATTGCACATTACCTGGATGTGTCTGAAAAAACCGT
CTATCGTGATATGCAATTTGTTGAAGCCTTCCTTTCTGTCTGGAATATTTATCCAGACAAAAAGGTCGGT
GCGGGAATCATGCTAACAGCGAATAACGACAGACACCTCACGTTGCTGGAACAGCAACTCGTCGTGGATG
ATGGAGATACCGATGCCCTGATCAATAATGCGCGTCGCGTCAAAATCGCCTCACAGTTGTTAAGCGACAC
GCCTCACGAAACCTCCATCAGCAAGCTGTCTGAACGCTATTTCATCAGCAGCGCCTCTATCGTTAACGAT
CTGAAAATCATCGAAAGCTGGCTACATCCACTGGGATTGTCGCTGGTGCGCAGCCAGAGCGGCACGCACA
TTGAAGGCAGTGAGAATCAGGTGCGTCAGGCGATGGCATCACTGATTAATGACGTTATGCATCATAAAGA
ACCCGGCCCGCTTAACCACTCTCGTCTTGACCCCGGCAGCTATAGGGCACTGATTAACTATTTCGGAGAA
AATGACGTTTCCTTCGTCGAAGCGCTGTTACAGGACATGGAAAAACAGCTTTCTTATCCACTCGGCGAGC
CTTATTACATCAATATTTTCACCCATACCTTAATTATGATGCACCGCATTGCACAGGGAAAAGCGCTCAT
CATGGCGGAAGAATCGATTCATCAGCAGGTTGATAATCACATATTATCCATCGCTCAAAATATGGTGACC
CAAATAGAGCAACGCGTCGAAAGTACGCTCCCGTCTGATGAGGTCTGGTTTATTTACCAATATATTATTT
CTTCAGGCATTGTGATGGAAGAACGTGCGGATAATCCACAACTCCGCCACCCATTCTCTAACGGTGAATC
ACGAAAAATCACGCGAGTACTAACACAAATATTTTCTGATTTAATCAATATCGATCTGCGCACGGATAAG
TTATTACATGAAGGATTGCTTATTCATATCAAGCCATTGCTTAACCGGTTAAAATATCACATACACATTC
GCAATCCGTTATTAGACGATATCAAAAGCGAGTTTATCGATATTTATGACATCACTCAGCAAGCCATGAG
TGAAATCTGTCAGCGATTTCAATTAAAACCGGTCGCTGAAGATGAAATCGGCTACCTAACCATTCATTTT
CAAGCTGCGCTGGAACGTCAAATTGCTCACAAACGTATTCTGGTGGTGTGCTCCAGTGGAGTAGGAACGT
CACATCTACTAAAAAATCGAATTCTACGCGCGTTTCCTGACTGGATTATTGTTGGCGTTATTTCGGCCAG
TAATATGCAGATATTTTGCCAACAGGAAGATATTGAGCTGGTTATTTCTACGATTCATCTGGAAGAGCAA
CAGATTCCTGTTGTTTATGTCTCCGCCTTTTTTAATGACGATGACATTAAACGCGTTACCGAAAAAGTTA
TCGCTAATCAACTGCATCAGGCCGTCCCCCATTGATTATTGGCCGAACGTTAATTTTTTAAATTTAGAGA
TGAGGTGTGATAAATGGATATCAATAAAATATTGAATGCCAACCGCGTAAAATTAAATATGTCCGCGACT
AATAAAGATGAAGCGATTAATGAATTAGCCGATCTGTTGTATGCCGATGGCGCCATTATCAACAAACAGG
ATTTTATTCACGATGTCTGGTTACGCGAAGCTGAAGGGTCGACCGGTTTTGAAAACCATATTGCGATCCC
TCATGGGAAATCATCCGCCGTAAAACAAACCACGCTCGCGATTGGCCGTACCCGTCAGGATATTCCCTGG
GAAACACTCGACGGTAGCCAGGTTCGCTGCATTATTCTCTTTGCCGTGCGTCTGGAAGATCAGAACACGA
CACACATTCGCCTGCTGTCTCAGGTTGCCAGTGCACTGGCCGATGATGAGGTGATTGCTCAACTGTTGGA
CGAATCCGATCCCCATAAAATTATTCGGCTGTTTAGTCAGTATGCAGAAACAGCGCCTGTCACTCCGACA
TAAGACGAGGCTCAAAATGAATATTGTTTGTGTTGCCGCCTGCACGGCGGGTATCGCGCATACCTATATA
GCACGCGAGAAACTGATTAAAGGTGCCAACGCGTTAAATTACGCGATCAAAGTGGAAACCCAAGGCACGA
TTGGCACCGAAAATGAATTAACTCCCGATGAAATAGCCGCTGCCGATGTCGTTATTCTGGCTATCGATAT
CAAAATAACAGGAGAGGAGCGATTTAAAGGCAAACCTATCGTTCGGGTAAAAACGGAGGTCGTTATTAAA
TCTCCCATCAAGTTTCTGGAAAAAGTCGCTAGCTCTTTAGCGGGTGCCTGAATATATCCATTTCGGGGTA
ATCATTATGAACACCAGAAAAATAACTGTTGGACAGGAAATAAAACGGCATCTCCTTACCGGTATTTCCT
GGATGATCCCACTGATTGTCGCCGCCGGGATCTGCATTGCACTTGGTCAGGTCATCGGTGGCCCGGATGT
CGGTAAGCAAACCGGCAGCATCGCATGGATGCTTAATCAGATCGGCGGCTGGGGAATGGGCCTGATTGTT
CCACTGATCAGCGCCGCGATCGCCTACTCCATTGCCGACCGCCCCGGCTTCGCACCCGGCCTGATTGTGG
GCTTTATCTGCGGCCAGATTCAAACCGGGTTTATCGGCGGTATTCTCGGTGGCTTTTTAGTCGGCTACAC
GGTGTTGCTGCTGCGCCGCTATATCAAGCTACCCACGTCGATGCAGGGGCTGATGCCCGTCATGATCCTG
CCGCTGCTCAGCACCATTATCGCCGGACTGCTGATGATGACGTTTATCGGTCAACCCATCGTCTGGCTGC
AAAAAACGCTGATTCACCTACTGGAATCCATGCAGGGCGGTTCGAAATTCCTGATGGGCGCGATTTTGGG
GGCGATGGCGACCTTCGATTTCGGCGGACCAGTGAACAAGACGATGTCGCTCTTCGCGGACGGTATGCTG
GTCGATGGCATTTATGGGCCGGAAGCCGTCAAATTTGTCGGTTCAATCATTCCACCTTTCGGCATCACGC
TTTCTTTCCTATTGACCCGCTACAAATACACCCGTGCAGAAAAAGAAGCGCTGAAAGCCGCCTTCCCGAT
GGGGATCTGCATGATCACCGAAGGGGTAATCCCGATTGCCGCACGCGATTTGTTCAGGGTCGTTGCCAGT
TGCGTCGTCGCCTCCGCCATTGCGGGCGGGCTGATCATGGTCTGGGGTGTGGAGGCACCCGTGCCACACG
GCGGCATGTTTGTTGTCCCCTTGTTTACCAAGCCGCTGATGTTCTGTCTGGCGCTCGGTATCGGCACCGT
AATCTGCGGCGTGATGCTGTCGTTGATTAAAAAACGCGTCACACAGGCTGATGAAGAGTTCGACGACGTT
GACGACAGTCGCGTGCGTGACGAAGACATTAAATTCACTATCGAATAACAGGAGCCGCCATGTATGCCGC
AATGAAAACCCTCATTGATGACGCGTATCAACAGCAATATGCCGTGCTCGCCATCAACTGTTTCAATCTG
GAAACTGCTCGTGCGGCCATTACCGCCGCCGAGCAACAGCGTGCGCCGCTGATCCTTAATGTGTACCAAG
GGCACAGTACGCACTTTCCACCGCCTCTCGCGGTCCCGCTGATCAAGGCATTGGCTGAACAGGCAACCAT
TCCTGTGGCGCTCAGCCTGGATCACGGCACAGCATTCAGCCTGATTGGGCAGGCGTTCCGCGCGGGGTTT
ACTGGATTGATGATCGATGCTTCCAGCTACCCACTGGCGGAGAACATCCTGCGCACGCAGCAGGTGGTGA
AGATAGCCGTGACTGCTGGCGTCTGCGTAGAAGGTGAGCTTGGACATATCGCCGATGCCCCCGTCTACGA
CCTTGAGGATGCCACCGTGAAAATGACGCAGGTGGAAGATGTCATTCCCTTTATCCGTCAAACCGGTATC
GACCTGCTTGCCGTATCGGTCGGCACCGCCCACGGTATTTACCCTACAGGAGTGACGCCACAGATTGATT
TTGAACGTCTGGAAGCGCTGCATCGGGGATCCACGGTGCCGCTGGCGCTACACGGCGGTAGCGGCACTAA
AGCCGACGACATTCGTCGCGTCAGCCGTCACGGCGTCGCCAAAATCAACGTCGGTGCGGCCGTTTTTGAG
GCTGGAAAAACGGCATTGCAGCAGGCACTACACCAGCACCCAACGATGGAACTATCTGACCTGCTAGCGA
CGATGGAAACCGCCTGCCGCGACGTGGTCGTCGATTATCTCAGTTGGTCTGGTTCAACTAACAAAGCCTG
ACCGTTCGCTCTTTACCGACTTTTACCATCAGTGGTTATCCACTGGTACAGGAATGCTTTGCCCTTTATT
CGACACAGGAGAGACACATCATGTTGATTTCTATGACCGATATGCTTAAGCCCACGCGTGAACATCGCTT
CGCTATCGGGGCGTTTAACGTGGCCGATAGCTGCTTTATCCGCGCCGTGGTGGAAGAAGCCGAAGCAACG
AATACCCCCGCCATCATCTCTATCCATCCGAGCGAGTTGGCTTTCGTCACCGATGAGTTCTTCGCTTATG
TGCGAGAAAGAACGCTGCGCAGTCCGGTGCCATTTGTCATCCACCTCGATCATGGCGCCTCGATTGCGCA
CGTTCTACGCGCCATCCAATGCGGGTTTACCTCCGTGATGATCGACGGCTCACTCCTGCCTTATGAGGAG
AACGTGGCACTCACCACCGAAGTAGTGAAACTGGCGCATGCCGTTGGCGTTTCCGTTGAAGGGGAATTAG
GCACGATTGGCGATACGGGCACCACGATAGAAGGCGGCGTCAGCAAAGTGATCTATACCGATCCCGAGCA
GGCGGAAGATTTCGTCAACCGGACGGGCGTCGATACATTAGCCGTTGCCATCGGCACCGCGCACGGTATC
TACCCCAAAGATCTGAAGCCAGAGCTACAAATGCATATCCTGCGGGATATCTCGCAGCGGGTCTCTATCC
CACTCGTTCTACACGGCGGTTCGGCAAACCCGGACGCCGAGATTGCCGAAGCGGTGACGCTGGGCGTCGG
CAAAATCAATATCTCCAGCGATATGAAATTCGCCTATTTCCAAAAAGCGCGGGAAATACTCAGCCGTGAA
ACCTGGTGGGATCCTAATGCCATCTACCCGGAACCTATTAACGCGGCAAAAGAGGTGATCCGCTACAAAA
TGGCGCTCTTCGGCTCAACAGGAAAAGCCACTTTATATTGATAGATACGCCACACGATCTGAACAAGGCA
AGGGGAAGAGTCTCTTGCCTTTTACCCTCTATGTATTATTTCAACATAGCGTCATTCTGTTTCTTATTGT
TGATATTCAGTCAACAGTGTTATGCGCCATCACCCATTTTTCTTCATCGCTCGCTCCCCTAGACTACGCC
CAACCTCTTCGTTGATAACCCATTCGAGAACAAACCTATGCAGAATATTTTGCTGATTAACGCAGGTAAA
TCGTTCGCCCATTCCAAAGGTGAACTGAACAATACTCTTACCGATGTCGCCGCCAGTTTTCTGCGCGATC
AAGGCCACGATATCCGCGTGACGATCGTGGACAACGGCTATGATATTGAACAGGAAATTCAGAACTACCT
GTGGGCAGATACCATCATTTATCAGATGCCGGGTTGGTGGATGGATACGCCGTGGATCTTGAAGAAATAC
ATCGATGACGTGTTTACCGCTGGGCACGGTTCACTTTACGCCAGCGATGGTCGCAGCCGTTCGGATGCCA
GCAAGAAATACGGTTCTGGTGGACTTTTACAGGGGCGGAAATACATGCTCTCTCTGACGTGGAATGCGCC
GCTGGAAGCCTTTGACGATCCCGATCAGTTCTTCCACGGTGTAGGGGTGGATGGGGTTTATCTACCGTTC
CATAAAGCGAACCAGTTTATCGGGTTATCCCCACTGCCGACCTTCATCTGTAACGATGTAATCAAGGCAC
CGGACGTCCCCGCTTATCTTGCAAACTACCGTAAGCATCTGGAAAAACTCTTTGCCTAATCGGCGACTTA
TGCGCTTTTACATCGCTGTGAATCACGCCTCACAGCGGGTTTTCCGTGAGCTTCTCGCTCATAAAATCGA
GAAAACAGGTAATACGTGCCGCCAGTTGGCTATTGCGGTAATACACCGCGTAAACCGGCAAAGTGGCTTC
CACCGTCTCCTCAGTGAGGATCGGCACCAGCCTCCCCGCAGCCAAATCGTCACGGATCAGGAAGGTAGAC
ATACGCATAATCCCTTCGCCTTTTAGCGCCAACTGACGCAGGATCTCGCCGTTTGAGGCTGATAGTACTG
GTTTGATGGTATAGAAGTCCTGAAGCCCATGCCGCAGCGGCCAGTGATTCAGCGACTCCGACTGGGTAAA
CCCCAGACAAAGATGATCGGCCAATGACTCGACCGTCTTAGGCGTACCGTGCTGCTGTAAATAATCAGGG
CTGGCAACAATATGCAGCTTGCTTGTGCCAAGCGGCCGCGCATGGATAGTGGAGTCTTTGAGTGTGCCGA
TACGAATCGCAATATCGGTATGCTGCTCTAGCAAATCAATAATGAAATCATCGGTGTTGAGTTCAAGAAC
GATCTTGGGATAACGGCGGCGAAATTCCGGCACCAGAGGCACTATCACATGCTGCATAAACGCCGAACCC
GAATTGATCCGCAGCCGTCCGCTCGGTTGCTCGTGCCGCAATAACACCTGTTCTTCGGCATGTTCCACAG
CGTGAATCACGCCACGGGCGTGCTCAAGGAACATTGAACCTTCTTCGGAAAGAGAGAGACGTCGCGTGGT
ACGGTGCAGCAGGGTCGTCCCCAGCTTGTCCTCCAGACGCCGCAACGCCCGGCTGATGCCAGACGTGGTT
TGCCCAAGCTGTTCCGCCGCCGCCGTGATCGAACCCGTCTCAATCACGACAACAAAAGCCTGAAGTTCCT
CAAGCGTGACTTTCATAAGCGAATATACCTGCCGTCGATGAGGTATCCGATCAAGGCGTTATACTTCGAG
CTCCACCTTATCGCCTTTCTCTTGCAGCCAGTTGCGGCGATCTTCCGAGCGTTTCTTCGCCAGCAGCATA
TCCATCATCGCCATCGTCTGCTCCATCTCCTCGTCATTGATAGTCAGTTGCACCAGACGGCGAGTATTGG
GATCCAGCGTGGTTTCGCGCAGTTGTGGCGGGTTCATTTCACCCAGACCTTTAAAGCGCTGTACGTTCGG
CTTGCCTCTCTTGCGCTTAAGCTGTTCCAGCACGCCCGCTTTTTCCTCTTCGTCCAGCGCGTAGTAAACC
TCTTTGCCCAGATCGATACGGTACAACGGCGGCATCGCGACATAAACGTGCCCACCTTGAACCAGCGCAC
GGAAATGACGGACAAACAGCGCACACAGCAGCGTTGCGATGTGCAAACCATCGGAATCCGCATCCGCCAA
AATACAGATCTTGCCGTAACGCAGTTGGCTGAGATCGGTGCTATCGGGATCGATACCGATAGCCACCGAA
ATATCATGCACTTCCTGCGAAGCCAGCACTTCATCGGACGAGACTTCCCAGGTATTCAGGATCTTACCTT
TCAGCGGCATGATCGCCTGGAATTCACGTTCGCGCGCTTGCTTCGCCGATCCGCCCGCCGAATCCCCTTC
CACCAGAAACAGTTCCGTCCGGCTCAGATCCTGCGAGGTACAATCCGCCAGTTTGCCAGGCAACGCCGGT
CCGCTGGTCAGTTTTTTACGCACCACTTTTTTGGCGGCGCGCATACGGCGCTGAGCGCTGGAAATTGCCA
GCTCCGCCAGTTGTTCCGCAGCCTGCACATTCTGATTCAGCCACAGGCTGAACGCGTCTTTCACAACACC
GGATACAAACGCAGCGCACTGCCGTGAAGACAGACGTTCTTTGGTCTGCCCGGCAAACTGTGGTTCCTGC
ATTTTTACCGACAGCACATAGGCACAGCGTTCCCAGATATCATCTGCGCTCAGCTTCACGCCGCGCGGTA
GAATATTACGGAATTCGCAGAATTCACGCATCGCATCCAGCAACCCTTGACGCAGGCCGTTAACGTGCGT
CCCCCCCATCGGTGTAGGAATAAGGTTAACGTAGCTTTCCGTCAGCAGGTCACCGCCTTCCGGCAGCCAG
AGCAGAGCCCAGTCTACGGCTTCAGTTTCGCCGGTAATCGAGCCCAAAAACGGTTTTTCTGGCAGCGTGA
TCAGGCCATTTATCGCCTCACACAGGTAGTCATTCAGGCCATCCTGATAGCACCAGCGCTGCTCAGTGTT
GTTCACTTTGTCTTTGAAGACGATTTCTACACCGGGGCATAAGACCGCTTTGGCCTTCAGCAGATGCGTC
AAACGAGAGACAGAAAAACGTGCGCTGTCGAAGAATGTCTCATCCGGCCAGAAATGCACGCGAGTCCCGG
TATTACGACGTCCACAGGTGCCGGTTACAGTGAGTTCCTGCACTTTATCGCCGTTTTCGAAGGCGATGTC
ATAGACCTGACCGTCACGACGCACGGTGACTTCAACACGGGTAGACAGAGCGTTCACCACGGAAATCCCT
ACGCCGTGCAAGCCCCCTGAAAATTGGTAATTCTTACCGGAAAATTTGCCACCCGCATGCAGACGACACA
AGATCAGCTCAACAGCGGGGACACCCTCTTCTGGGTGGATATCTACCGGCATCCCACGGCCATCATCAAT
CACTTCCAGCGACTGATCGGCGTGCAAAATCACATCAATACGGCGTGCATGACCCGCCAGCGCTTCATCA
ACGCTGTTATCTATGACCTCTTGTCCCAAATGGTTAGGACGCGTGGTATCGGTGTACATTCCCGGACGAC
GGCGCACCGGTTCCAGCCCGCTGAGTACTTCAATCGCATCAGCGTTATAACTTGATTGAGCCATAGTTTG
CGTTAATTCTTTGAGTTCAGTGAATGGTGTTTAACGAACCGCCTTCAGCGATTCGTTTTTCAATGCATAT
GCAGCGGTTCAGTCTGTCGTAAGCCCTAAGAAATTCACGATCGGTGTGAAAAAGTGCTCAAATCCGACAA
AGGCATGACTGCCCCCTGACTCCACCGTTTGACGGCAGGCCGTGTAATACGCGACTGCCTGACGATAGTC
CAGAACCTCATCCCCCGTCTGCAGCAGCAGCCAGAGCAAATCCGGCGATTCCAGTCGGTCAACCTGCATG
ACCTTTAGATCGTAAACGTGCCGAGACTCTAGCACATATTGTTCACCGGTGTAGGGGTTCTGATATTCTC
CCAGATGGTCCAGTAACAGTTCAAACGGCTTCACAGCAGGATTCACCACCACGGCCGGCAGCATAAAACA
CTGGGATAGCCAGGTGGCATAATAACCACCGAGGGAAGAGCCAACAATCCCCACCGGACGACCCGCCCGC
GCCATAATCAACGATTCCATCATTTCGGCCGCCTCCGCCGGATAAGGCGGAAGCTGTGGGATCACCATGT
CAATTTCAGGGTGCTGTTCTGCCAGCCACGTTTTTAACGCGGTCGCTTTCGCCGACTGTGGCGTACTGTT
GAAGCCGTGCAGATAAAGAAGCGTAGGCATTAGTAACCGTCCGAATTCATGTCAGGCAGGAACTCGCTGC
CCGACAGACGATAGACCTCCGTTTCCAGGCGGCCATCCGGCAGCAGGTCCAAATAGCGCCATCCCGGTGC
CACGTCATCAATGGTGAAATTGGTACAGTGCGGTTTGAACTGCACACAGGTTGACGGCGTTGCCAGCAAG
CGGCGACCATGCCAGTCAAAATCCATCTCTTGATGAATATGCCCACACAGCACGGTGTTCACCTTCGGAT
AGCGATCCAGTACCGCAGACAGATTATGCGCATTGCGCAGGCTATGTTGATCGAGCCAGGTACAGCCGGA
AGGATGCGGATGATGGTGCAGCAGCAGCAAGGTAAAACGGTCGGGCTGGCCTTGCAGGCTACGCTCCAAC
CATTCAAGCTGGTATTCACTCAGTTCACCGTGCGGCACGCCGAACACCTGGCTGTCTAATAGGATGATCT
GCCATTTATCACCCAGCAGCACGTGTTTGGATGGCGCAATACCGGCGTCAGCCAGCGCGTCTACCATCGC
GGGTTGGAAATCGTGGTTACCCGGAAGCCATACGCAAGGAGCTGGGATCTGTGCAATCCCACTCGAAAAA
TGGTGATAAGCTTGCAGCGTATGATCCTGCGCCAGATCGCCCGTCGCGACAATCAAATCAACCGCCTCCT
GCCGAACCTTGATGGCATTCAGCACAGCGTGATAGCTACGATAGGTGTTGATACCCAGCAAGGTCTCATG
CTCGCCCGCAAAAAGATGAGTATCTGTTATTTGTAAAATTCTGACTCTGGCGCCACTCGCCACAGGCAGT
GTCAACAGGCTTTCCAAATGGTGTCCTTGGTTACGTAAATCTGTCTCTACCCGTCATCTTTCAAATTGCA
GAGTACGTTGGTTTCCCTTATGGCTCGACGGCCACCTTCCTGCACATTGAAATCTATTGGGTATCAAAAA
CCGGTATCGACATCGAACCATACGCCAAACAATACTTTAGCCAATCAGCAAGAAACTGATTAATTTGATG
CTTTTCGTCACGTTGGTGTAACTTCTTATTAGGATAATCATAACGTGCTTTGAAGCGAAAGATCTGCTGG
CTGGCACACACTTCCGCAACCAACGCGTCATGATACAACCTAACACTCATCATTGGCAGACTCCAATAGC
TGACAGCAGGTGCCGTCTGCTTAATCTCAACCAATGACGTATAGCGAGTAGATTCAAGGATCGTCAGTTG
ATAGACCGCATTATTGACGTGATAAACCGCGATTTCACCAACTTCATCAATTTTTGGCAGTAAACGCCGT
AATTGCATGAAGTTAGTTTCACATAGCCTCATCATGGCTGGGAAATCCGGGGTATAACGTTTCATCAATT
CAACCCACCCACGCACGTTTCAGTTCTTCATGGTGCAACGCTAACCATTGCAAGGCAATGACAGAGGCGG
CGTTATCAACAATGCCTTCCTCAACCCATTGATAACTTTGCTCTCGGCTCACCACATGCACGCGGATATC
TTCGTTTTCTTCCGCCAGGCCGTGGATCCCTTGCGCCGAACGCGTGTCCACCTCGCCCACCATCACCGCC
AGGCGTTCACTGGTGCCGCCGGGGCTGGCATGATAGTTGATTATCGGTCGGCAGCGGCCAACCCTTAATC
CGGCTTCTTCCTCTGCTTCACGCCGCGCCACCTCCTCGTGGCTTTCTCCTGGCTCAATCATGCCAGCCAC
CAGTTCAAACAGCCAGGGAGACGCGCTGGTGTCATAGGCGGCGATACGAATCTGTTCTATCAGCACCACT
TCATCCCGCACCGGATCGTAAGGCAGCAGCACGACTGCGTGGCCACGCTCCAGGATCTCACGGCTGACTT
CGCCGCTCATACCGCCATTAAACAGGCGGTGGCGGAAGCGATAACGCTCCAGCGCAAAAAAACCGTCATA
CAGTTTTTCACGTGCAATAATTTCTACATCATCTTTGGTGAAAGTAACGGGACCGGACACGGAAGACACC
ACGGCTGCACTCCTGTAACGAGTATTAATGGAATCCAATATTGTAGGACGGAACCCACTGTCATTATACT
CATCATTGTTTTTGAGCATTTATTAGGCGTGACGTCAGCGAAACCGAGGGTTATCCCCGTACACCGCATC
GCTTTTCGGTATCTTACTGAACAACAAAGCGTCACACTGAATCACCCGAAAGGTCAATTTATCTGACTCT
TCGAACGTATTGCGCTGAAAGATGGCACGTTCAGCTACCTTATCCTATTGGCAGATTCTGATAGAATCGA
CAATTATTCGTCTACAGACAGCGCTACCATAGCGAGATTGCTGCACAACAAGGAATGCAAATGAAGAAAT
TGCTCCCTCTTCTTATTGGTCTGAGCCTGGGCGGTTTTAGCGCCATGAGCCAAGCTGAAAACCTGTTACA
GGTCTACCAACAGGCAAAAAGCACCAACCCTGATTTACGCAGCACTGCGGCAACACGAGACGCCGCGTTT
GAAAAAATCAACGAAGCACGCAGCACGTTACTGCCGCAGTTGGGGATCAACGCAGAGTATACCTATAACA
AGGGTTACCGTGACAGTAACGGCGTCAATAACAATGAGAAAAGCGCGTCATTACAACTGACCCAAACGCT
GTTCGACATGTCGAGATGGCGTGCGCTGACGCTGCAGGAAAAACAAGCCGGTATCGAGGATGTCGTGTAC
CAGACGGCGCAGCAAAATCTGATGCTGAACACAGCGACCGCCTATTTCAATGTGCTGCGCGCGATTGACT
CATTGTCCTATATCAGCGCTCAGAAACAGGCAATTTATCGTCAGTTAGACCAGACGACACAGCGCTTCAA
CGTGGGTCTGGTTGCGATTACCGACGTCCAGAACGCCCGGGCACAGTATGACAGCGTACTGGCCAATGAG
GTTCTGACGCGTAATACGCTGGACAATGCCCTGGAATCACTGCGCCAGATTACCGGCAATTTCTACCCAC
AGCTTGCTGGCCTGAACATCACGCATTTTTCTACTCAGAAACCCGAAGCCGTCAACAATCTGTTAAAAGA
AGCGGAAAACCGCAACCTGAACCTGTTGTCCGCACGTTTGAGTCAGGATTTGGCCCGTGAGCAAATTCGC
TCATCCGAAACTGGCTATATGCCGACACTAGGACTCACCGCATCGACGGGCGTAAGCGATACCCGTTATT
CCGGCTCACGGACGAATAGCGGCAACTTCAACGACACCGACGCTGGGCAACACAGTGTCGGCATCAACTT
TACGCTCCCGCTGTACAACGGTGGTATCACCAACTCTCAGGTGAAGCAGGCACAGCACAGCTATGTCAGC
GCCAGTGAGCAGCTAGAAAGTGCGCACCGTTCAGTGATCCAAGTTGTCCGTTCATCGTTCAACAACATCT
CTGCTTCCATCAGCAGCATCAACGCTTACAAGCAGGCTGAAGTGTCTGCACAAAGCTCTCTGGATGCGAT
GGAAGCGGGTTATCAGGTAGGGACGCGTACCATCGTTGACGTACTGGATGCTACCACCACGTTGTATAAC
GCCAAACAGCAGCTCTCCAGCGCGCGTTATGATTATCTGATCAACCAGTTAAACATTAAATCCGCGCAGG
GAACGCTGAATGAAAGCGATCTGCAAGCGCTGAATGCGTCGCTGGGCCAACCGGTGTCAACCACGCCGAC
CATAACGGACGACAGCGCTCCGCAGACGACGACCGCCTCGGCGCAGCGTTAATCCGTAGCGACTTTTTAA
CCAATACCCAATACTAGGGGGAACCACCGTTCCCCCTTTTTCATACCTACACGCTTCCCACAGAAGCATG
TGGCTGCACCAAAATACCGAAACGGTTACGTGCTCCATAACGCGAAATGTCGCACAACAGAGTGTATAAC
AACGTAAAGAGTCTGTTCGTTAGGACCATTAGTCCCATTGGCGCTTTAAATTCAGGCAACGTTCCCCTAT
TCTTAGCGACACATATTTGTCATTAATCATGACACTTTGCTCTGGGATAAACACAATGAAACGTACAAAA
AATATTAATCAGGAAACGTTCCGCAAAGAATGGCGAACGTACCGTCTGGCACCCGTTGCCTTAGCCGTCA
GCGCTGTATTTTTCCTCGCGGGCTGCGAACAAACCGATGAAACCGTCTCCCTTTACCAGAATGCAGATGA
CTGTTCGTCAGCTAACCCGTCAATGGCTGCCCAATGCACCACCGCGTATAATAATGCGTTAAAAGAAGCG
GAAAAAACGGCACCAAAATATGCAACAAAAGAAGATTGCGTAGCGGAATTTGGCGAAGCACAGTGTACCC
AAGCTCCTGCACAGGCAGGTATGGCAGCAGAATCGCAACAGGGCGGTGGCATGTCCTGGATGCCGCTGAT
GGCCGGTTACATGATGGGCCGCATGATGAGTGGCGGGGCCGGTTTCACACAGCAACCGTTGTTCAGTTCA
AAATCCCCCACCAGCCCAGCTAACGGCAAATTCGTCGATGCTACCGGCAAAAACTACGGCAATGCGACGA
CTGGCCGCACGATGACAGTGCCTAAAACCGCACTGGCACCGAAGCCTGCAACGACATCCACTATTACGCG
CGGTGGCTTTGGTGAAACCGTCGCCAAACAAACCAGCATGCAGCGTAGCAGCGCCAGTTCAAGCTCCAGC
TCTTCCCGTAGTATGGGCGGCTGAGGACGTATCGAATGAAGCGGATAGATATTACAGCACGTCCTGACTG
GCAGGAAAAAGCCACCGAGTTTGGTTTTCGTTTTCACACCATGTACGGCGAACCCTACTGGAGTGAAGAG
GCTTACTACCAGTTCACGCTTGCTCAGATCGAAGAACTGGAAGAAACCACGGCAGAACTGCACCAAATGT
GTCTGCAAGTGGTGGAAAAAGTCGTCAGCAGCGACGCACTGCTCACCAAATTCCGTATTCCCAAACACAC
CTGGGAATTCGTCAGACACTCATGGCGCACCCATCAGCCTTCGCTGTATTCACGTCTCGATTTGGCGTAT
GACGGTAAATCCCCAGCTAAGCTGCTGGAAAACAATGCGGATACGCCGACGTCGCTGTACGAAGCCGCCT
TTTTCCAATGGCTCTGGCTGGAAGAGCAAATCAACGCCGGGAAGTTGCCGCAGAATTCTGACCAGTACAA
CAGCATTCAGGAAAAGCTGATTGAACGCTTTGAGGATCTGAAGCTGAATCATGGCTTTGGTTTGCTGCAC
TTCGCCTGCTGCCAGGATACGGAAGAAGATCGCGGTACGGTGCAATATCTTCAGGATTGCGCGCTGGAAG
CAGGCCTGCCGAGCGAATTTCTGTACATCGAGGAAATCGGCCTCGGTGAGAAAGGCCAGTTTACCGATCC
TGAAAATCAGGTAATTAGTAACCTATTCAAGCTGTATCCGTGGGAATTCATGCTGCGTGAGGTATTTTCC
ACTAAGCTGGAAGATGCTGGCGTGCGCTGGCTGGAGCCCGCCTGGAAAAGTATCATTTCCAATAAAGCGC
TGCTGCCAATGCTGTGGGAAATGTTCCCCAATCACCCCAATCTGCTTCCTGCCTACTTTGCGGAAGATGA
ACATCCCGAGCTGGGCAGTTACGTCATCAAACCGCTGTTTTCTCGTGAAGGGGCGAACATTCGGATCGTC
GAAAACGGAAAAGAGATAGCGTCAGCCGATGGCCCTTACGGCGAAGAAGGCATGATCGTCCAGCAATACC
ATCAATTGCCGAAGTTCGGCGACAGCTACACGCTGATTGGTAGCTGGCTGGTGAACGATCTACCCTGTGG
TATCGGTGTACGTGAAGATCGCGCCTTGATCACTCAGGATCTCTCGCGCTTTTATCCACACACCATTCTG
GATTAAGCAGCAAAATATACTCTACATAATTCGAGTTGCATGGTGGCAACAAGAGAAGGCACGGTGAAAA
CCGTGCCATGTTCACATGAACGCTTAGCCGCCCACCAGCACCGACAACATGCTCAGCGATCCCATTTCTA
GCCCATCGACCGGAATACCGATCGCTTCTTTGCCATCCCAACTTCCCAGTACATAAAGCAGAGGGAAATA
GTGATCGGGCGTCGGGTTGGATAATGCGGCACCATCATGCTGCATAAAATTAACCAACGGATGGTCGTTA
CCCTGATAGGTCAGGTTATCACGAACAAATTGATTGAATGATATTGCCCACGGATACGCATCCGCATCGC
CGTCCCATTTAACCATCCGTAGGTTATGTACCACGTTGCCACTTGCAACAATCATAATGCCTTCATCACG
CAGTGCCGCCAGCTTGCGCCCTAATTCGTAGTGATACTCGGCAGGCTGCGTGCCATCGACGCTCAGTTGC
ACCACGGGAATATCCGCGTCGGGATACATCTTTATCAGCACGCCCCAGGAACCATGATCCAATCCCCATT
GGCTTTGATCGGCGGTAACGGGATACGGAGCCAACACCTGCTGGATCCTCGCTGCCAGTTCAGGCGAACC
GGGTGCCGGGTACTGTGTATCAAACAGCGCCTGCGGGAAGCCGCCAAAATCATGAATGGTGCGTGGGTTT
TCCATCGCCGTCACGGCCGTACCACGGGTATACCAGTGAGCGGAAACCGCAATAATCGCCTTCGGGCGTG
GTAGCGCCTCACCCAACGTTTGCCACGCCTGAGTATACACATTATTTTCCAACACGTTCATCGGGCTACC
GTGGCCGAGGAACAATGCAGGCATCCGGGAAGTGTTGTTCATAGTCATATCCTCTGAAAGATGTCAGCAA
ACGTGCCGCAGCACGCGATGGCCTTACTTTACGCGCTTTATGACACAGAAAAAGTCAGAGTTATGTGATG
GAGAACATCAATTAATTTGAAAGGAGTTACAGGGCAAAAAAAACTGCCGACGAGGAATATATAGCTCGCA
AAAGACCAGATTAAGCAGAGCGACCTTTAGTATCAGAATAAACCTGACTACCTTCGCGCTTTCCAACCCC
CATGACCATCACCGTAATGGTCTCATCCTGAACCAAATACACCAACCTGTAACCAGCAGACTTCAGTTTA
ATTTTATACTGGTCTTTACGACCATGAAGCTGGGCTGAAGGAACGCGAGGATTTTCTAAACGCTCAACTA
GCTTTTTTTTGAATTGTTCCCTGACAGGATGCCCTAATTTTTTCCATTCCTTCATTGCAGAAGGCACAAA
TTTTAACTTATAGGTCATCGAGCGAAATCTCTTTCGCATCAGCTATCTCTGACATCCGCTCATCAACGGT
ACGCCCCAATTCTGCATCTTCAGCGAGTTCCATCAAGTAAGCGAACACAGCAGGAGGCACGCAATAGAAC
GCAGGCTCATTGCGGTTCAGTATAGCGATAGTTTCACCTTCAGCAGATCGCACCGTCCCCATTGGGTCAC
GTTTCAACTCAGTAATACTGGCTGCTGTGTTAGTTAGAATATTGAAAGCCATAATTTTGGTCACTCAATA
GCGTTAGTAGAATACCACTTAAACACACCAATAATAACACTTTTAAAAGCACTTATATAGTTTTCCTCAA
CCATCATTTCCTATTGACCGTTAAGCCGCTTTCTTGCATAAAAAGCCTCGTGGACAGTCATTCATCTTGC
CCGTCCCCATAAAGCAAAACCCCGCCGAAGCGTAACGCCGATCGATTAAGCAAAATAATCGGTTGGACGA
TCCAGCAGATGGTAAATCCGGAGATCGAATAACGGCAATAAACACAACGATTTCAAAAGTAGAAGAAGAC
ACCCGTTTTGTATTCGATTGCCTTATTTACTTGAGACAATAAGAGATCAACCGCTTTTATGCCGCTTGGA
GTGGAATTGTTTTCGATAAGCATTCGAGCTTGAATAAGGTCATCTATACCTACTATTTTTTCATCTTCAA
ACTCATCAATATATATGTCTAACAATTCATTAAGTGAACGAATCAGACCCGATTTCACAATTAATATGTA
GTCTTCATCGGTGATGATTACATCGTTCAGATCACCATCAACACATGTGTCAAAATCAAGCCGAGACATA
GCCTCTTGGCTAGTAGGGACGGATATAAACTTCATATACTATTCACCATTATCGAATATTAAAATGAGTG
GCTTCATTATACTCGCTTTGACTTCTACCAACCTGCTTCCCTGTCTCCAAAGTTTTATTATTGGGGATGT
CTCCATCAAGGTCTAGGTATTTCCTTTTTCCCGGCAGCGACGGGTCATATATACGAAAGTAATTACCGGA
TAAATCTTCTACAACTTGTACGCCGGTTTGTGGATGAGTATAAATTTGTTTACCTGATTCAGTGACTGTA
ATTACAGGATTTTTACCTGTAAACTTGTTAACTGCAGCCCCTAAATCGCCAGAAGGCCAATTTTAAGAGA
AGCGTTGAGCACGGGCTGCACCTCCCCCTACGGTTTCTAGCTTAGCTAACTTTTCTAGCTGGCCAATTTC
AGTTGTTGCCCCCATCCGTCCAAGCCCTAGACCAGCCGCAATGGACACCACAGCAATCGCCGCACCCTTG
GTAGTTTCGTTCAGTACCTGATCGTAGCCAGTCGGAGCATCGCCACCGAGCTGCTCGACCGTTCTCCTGA
ACCCTTCGGGGTTACCGTTATAAATACCACCTGCAGCCAAAAGCCTCCCTACTGCTTTGCTATTGATGGT
TTTTGCTGATTGGGCATGTTGTTCCGGTGGTCGGGTATAGAACATTGGGCGTGTCACTTCATGGGATATG
AGGTAACTGAGCAGGGAGTGAAGACTTAAGGGAAGGTCACTCCTGAGATCTCCGGATGAAGTCTGCACCC
CCAAAAGCTCATGGCTGCATATGTTTTTCCTCAGCAAAACGATTCTCCCGGAAGTTATGTCGGCCAGAGC
ATCCCGGTATGCCATCAAAGGATTATTATGATAGAACTGGCGGTATTTACTGACAAACCAGTCATAGCCT
ACTGGTAAGTCCCACTCTCGGATTAGGCGGTTTGGTGTGATGGTATCGGCAAGGGATTGTCTGACCATTT
CTGGATGACGAATATGCGGCATGTCATCAAGATATATAGCGTCCAGAGATTTGGCTTGGTAGGGTAGTTA
TGCAGCATAATGCCCCTTTCATGCTATTGTTTTTCCCGTTATTGCGTATTAGAGGTTTGAAGTCCAATGG
AACAAAAATGCATTCAAACCCACCAATCATATGAAATATAATGGATATTGACGAACACCACCAAATGGTG
ACCTTCAATCGAAAAATGGCATCTAATAGGCCCCGATGCCTACCCATCGAATTTTCAAACGTTTAGTTTT
TTCTTACCGTACATTTTCATACGGTTGGCCCCGCGGGCAACGGCTGACGCAAAGATCACTTGTGGCATGA
TGGTACCAGACGTTCAACACCAGAGCCCTAGGTTGTTCAGCTAGCTCTTGGCGGCGATTACATGGAGGCC
GGCCTGCTTGACCCCTGCAAGGCATTGATAGTCCGCTAAAGGAAGGCCTCTCGCTCTCCTCACTGGCTTC
ACATATCATCCAGTAAAGCAAAACCCCGCCGAAGCGGGGTTTTATGATGAAGGGAGTTGACCGTTAAGCC
GGGTTCTGTCGTGGACAGTCATTCATCTAGGCCAGCAATCACTCACTGGCTCAAGCAGCCTACCCGGGTT
CAGTACGGGCCGTACCATGTGAACCCCTATTTGGCCTTGCTCCGGGTGGAGTTTACCGTGCCACGAACTG
TTGCCAGCCGCGCGGTGCGCTCTTACCGCACCCTTTCACCCTTACCTGATCCCACTTGCGTGGGCCATCG
GCGGTTTGCTCTCTGTTGCACTAGTCGTAGGCTTGCGCCTCCCAGGCGTTACCTGGCACCCTGCCCTGTG
GAGCCCGGACTTTCCTCCCCTCCACCTGTCTCCCCCGAAAGGGACGGCAGTGAAGCGGCGACTGTCTGGT
CAACTCCGGCGCGGATAATAGGGCAAATTACCCTACTTGTCATCCCCCGATTCATCGCTATCGCCTTCTT
GCTCCAGCCCATAGCGATACAGTGCGTTTTTCTTCACACCGTGAATCTCCGCCGCCAGCGCCGCCGCTTT
CTTCAGCGGCAGTTCAGCACGCAATAGCGCTAGCGTGCGCAGTGCTTCAGAAGAGAGCGCACTGTCATCA
ATCTGATGCCCTTCGACAATCAGCACCATTTCCCCTTTGCGGCGATTCTCATCTTCTTTCACCCAGGCAA
GCAATTCGCCTACAGGTGCACCGTGAATCGACTCCCAGGTTTTAGTAATTTCGCGCGCTAGCACCACATA
ACGCCCAGCGCCCAGCACTTCGCTGATATCCTGTAGGCTGTCCAAAAGGCGATGTGTGGATTCGTAGAAA
ATCAGCGTGCGGGGTTCTTCCCCTAACTCACGCAGCTTATCTTTGCGCCCTTTGGTCTTAGCGGGCAGAA
AACCTTCATAGCAAAAACGGTCAGACGCCAGACCGGACGCGGAGAGCGCCGTTATCGCCGCACAAGCGCC
CGGCAGCGGCACCACGCGCACGCCCGCTTCGCGGCAGCGCCGAACCAAATGGTAACCGGGGTCATTAATC
AGCGGCGTACCCGCATCTGAAACCAGCGCGATGCTTTGCCCTGACTGCAATTTAGCCAGCAGTACATCCG
CTTTTTGTTGTTCGTTGTGATCGTGTAATGCGAACAGTCGCGCATTAATCGCAAAATGTTGTAACAGCAA
ACCGGTATGGCGGGTATCCTCTGCGGCGATCAGATCAACGCTCGCCAATACCGCCAGCGCACGCTGCGTG
ATGTCGCCCAGATTGCCGATTGGTGTGGGGACAATATAGAGGGTAGATGCAGAAATGTTTGCTTGTTGGT
CTTGATTCATTGTTTCATCCGGGTTGCCGATTTAATATTGAGCATCTTTAAAAGAAACCACTGGATACAG
TATGCTTCCCTTTCATTTAGTCCGTACCCAGGCAGGGCGTGTTATCCCTGTTTTGTTAGCGGCACTGTTT
CTCGCAGGCTGTCCAAGCCATGCACCGCAGAGCCCGCCACCCGAGGTTCAGGGCAAAGCTGACGCATCAT
CCGATTATTATCTGCAACAGATGCAGCAAAGTAGCGATAATAACAAGGCTGACTGGCAATTACTTGCTAT
TCGTTCCCTGTTACAGGAAGGAAAAGCCCCTCAGGCAAGCCAGCAGTTCAACACCCTGCCAGAAAAACTG
AGCGCGGCGCAAAAGCAAGAGCAGCAGTTACTCAGTGCGGAACTGTCCGCCGCCCAAAACAATATGGATG
CGGCCAAGGCAGCGCTGAGCCAGCTTGATGTGGGCGCACTTTCCGAGCAGCAGAAATCGCGTTACTACCA
GACACAAATCAAAACGGCACAAGGGCGTCCTTCCATTGAGCTACTGCGAGCCTACATTGCTCAAGAGCCG
CTGCTGAAAGGCGACGAGCACCAGATGAATCTCGATCAAACCTGGCTGGCATTGACGCAAATGTCACCGC
AGGAGTCTGGGGCGCTGCTGATTAACGCGGATGAAAACGTACTCCAGGGCTGGGTGGATTTGCTGAATAA
CTACCAGAACAACCGCGAGTCTCCTGACCAGTTGCAGAGCGCGATTCAGGACTGGAAAACCCGTTATCCG
CATCATCCTGCCGCGAAAAACCTGCCTATGCAGTTAAATCAGGTCATCAATTATCAGCCATCGTCTGTAA
GTAGCATCGCGCTGCTGTTACCGCTTAACGGTCAGGCGCAGGTTTTTGCCAATGCGATCCAGCAAGGTTT
TAACGCAGCAAAAAATGGCCAGATAGCCACTGCCGCCGTATCTGCGCCTGCCGCACCGGCAACAGGCACC
ACGCAAGACGGGCAGGTAGCACCATCATCTGATGGACAGGGTGCTCAATCGCCTGCGCCATACAGCGACC
AAACGGTAGCACCAACGACGCCGGCGCCTGAAGCACAGGCGACAAGCGCAGGGCTGTCCAGCTCGCTTCC
GGTAAAAGTGTATGATACCTCTTCACAACCGCTGGCTAATATTCTCACTCAGGCACAGCAAGATGGTGCA
TCGCTGGTTATCGGTCCGCTGTTGAAAAATGAAGTGGATCAGTTGGCGAGCAGCCAGTCACCGCTGAATA
TTTTGGCGTTGAACCAGCCGGAACACGTCGAAAATAGCCCTAACATCTGCTATTTCGCGCTATCCCCAGA
AGATGAAGCCAGAGACGCCGCTAAGTTTATCCATCAGCAGGGTAAACAGCAGCCTCTGGTCTTAGCCCCT
CGCGGCGCGCTGGGCGACCGTATCGTCAATGCCTTCGCTCAGGCCTGGAACCAACAAAGCGGCACCAGTT
CTTTGCAACAGCGTTTTGGCAACACGGCGGAGTTAAAACAGGCTATCAATAGCGGCGCGGGCTTAAGCCT
GAGCGGCCAACCCGTTAACGTTTCGCAGCAACAAGCACAAACGGGCACGACCATTGGCGGCCTGACCATC
CCATCACAGGTTCAACCCACGGTCAGTTCGTCAGTCAGTGGCAATATTGATGCGGTCTATATCATCGCCA
CGCCAGACGAGCTGGCGCTGATTAAGCCAATGATCGACATGCGCACCACATCACGCGCTCGCCCTGCACT
CTACGCTAGCTCACGCAGCTTCCAGGCTGGATTAGGGCCTGACTTCCGCCTCGAAATGGAAGGTTTACAG
TTCAGTGATATCCCGCTGTTAGCAGGCGCGAACCCGGCCTTGATGCAGCAAGTCAGCAGCCAGTTTAAAA
ACGATTACTCGTTAGTCCGTCTGTATGCTATGGGGATGGATGCCTGGACGCTCGCCAGCCACTTTGGCGA
AATGCGCCAGATTCCGGGCCACCAGATTTCCGGTGCAACGGGAATGTTAAGCGCAGGACCGGATTGCACC
ATTAACCGGCAGCTCACCTGGCAGCAATACCGTCAGGGCCAATTGGTACCCGTGCTCTGAATCAGCGAGC
GACTGGTGCAGTTTACGAACAACAGGCTCGGCGCTATCTTGAACGTGCTGGCCTGACCTTCACCGCTGCG
AATGTTACGCTACGTGGCGGTGAACTGGATTTGATCATGCGCGATCGTCATATCTGGGTGTTTGTCGAAG
TACGCTATCGGCGCAACGCGCATTTTGGCGATGCGGCAGCCAGCATCACCCGACGCAAACAGCAGCGGTT
GCTGCATGCCGCCGCCGTGTGGTTAGCGCAGCGAGGCGCCAGTTTTGACACGGTAGATTGCCGTTTTGAC
GTACTGGCTATTACGGGCAAAGCGTTCAACTGGCTCCCCAATGCCTTTGCTGCACAGGGATAATATATCC
TTGATGGATTTCAATTTACGTAGGTTAACTCAACGTGCTGGATAGAATAAAAGTTTGTTTTACCGAGAGT
ATTCAAACGCAGATTGCAGCGGCAGAAGCCTTGCCTGACGCTATTTCCCGTGGCGCGATTGCAATGGTGC
AATCTCTGCTAAACGGCAACAAAATTCTGTGCTGCGGTAACGGAACATCGGCAGCCAATTCACAGCACTT
TGCCGCCAGCATGATTAACCGCTTTGAAGCAGAGCGTCCCAGCTTACCCGCTATCGCACTAAATGCCGAT
AATGTGGTCTTAACTGCGATAGCCAATGACCGCTTGCATGAAGAAATCTATGCCAAACAAGTCAGAGCGT
TAGGTCAGGCAGGCGACGTACTACTGGCGATTTCAACTCGTGGCAACAGCCGCGATATTGTTAAAGCCGT
AGAGTCTGCCGTTACCCGCGACATGACGATTGTCGCCTTGACTGGCTACGATGGCGGAGAACTGGCCGGG
CTGCTCGGGCCGCAGGATGTGGAGATTCGCATCCCGTCACACCGCAGCGCCCGTATTCAGGAAATGCACA
TGTTGACAGTAAATTGCCTGTGCGATTTGATTGATAACACACTTTTTCCACACCAGAACGATTGAAGGAG
CACTACATGAGGATAAGTTCTGCATTTGCCGTGCTGTCTATCGCCCTGCTGCTACAAGGCTGTGTCGGGG
TTGTCGCAGTTGGCAGTGCCGTGGCGACCAAGACGGCCACTGACCCGCGTACCGTCGGCACGCAGGTTGA
CGATGGCACACTGGAAGTCCGCGTGACGAATGCGATCAGCAAAGACGAGCAGTTGAAAAAAGATGCCCGT
ATCGTTGCGACGGCTTATCAGGGGAAAGTACTGTTAACGGGGCAGGCTCCAAGCACAGAAATGGCAAGCC
GGGCTAAGCAAATCGCCCTCGGCGTGGAAGGTGCAGCCGAAGTCTACAACGAAATACGTCAAGGCACCCC
AGTTTCAATGGGAACCGCCTCCCTGGATACCTGGATCACCACCAAAGTTCGCTCACAAATTTTGGCAAGT
GATACCGTTAAATCCTCTAACGTAAAAGTCACCACGGAAAACAGCGAAGTCTTCCTGTTAGGTTTGGTGA
CACCGCGTGAAGGCACTTCCGCCGCAGAAATTGCCAGTAAGGTTGGCGGTGTGAAGCACGTAACGACAGC
CTTTACCTACCTGCAATAACGCAACACTTTTACGAACAAAAACCGCTGATGATCTCATCAGCGGTTTTTA
TTTCTGTGCAGCGAAAGCATCTTTTTCCCCGAGAGAATCAGGGGTTAATAGAATCAAGGCGTTACAAGAT
TCAGCAGCCAGAGCGCACGACGCGTGTCGACACTGATATGGCTCTGTTCTTTATCCTGCGTGCCAGCCTC
ACCAGTCAGTAGCTCAGTAAAACCCGCCTGTTTGATTTGCGACTGGTAACGCGGCGTTTTCAGAGCACGC
TCCGCCTGCAATAACAGCGGAATAAGACGGCTGCTTTGCCTGTCCATCGTCTTACGCGGCCACGCCTTAT
TCTCGTCCAGATACGGCGCCATAAAATCCAGCGCCTTTATCACACCACTGCCCTTCGGCGTTTGGTATTG
CCAGACATTCTCCCCGACACGAGACGCTAACATCGCCATATCTGTTATCGCCTGAAGATTGAAGTAGCTG
TAATGGAAAGAGCGGGTACGCGCCAACTCTTCCGGCTGAGCCCCATCCGGTTGCAGTTGATGATCCAATT
TCTCTCGCTGCAATTGCGCCATGGATTTCACCACATCGATTTTTCCCAGATACCAGGCGATGCCAGCAAC
TTGTACGGTGTACCAGCTACCATGATTGTTCTGAGCCGTTGCCTCTTTCTTCCCCAATTTACTGGTTTGT
AGCCAGTGCAGATAATCGCTCATCCATTTTTGCATCTGCTGCTCATCCTGCGCCGTCCAACCCGGTGCCT
GACGCAGCATAATCAGCGAATCGACAATGCGAGTGGAAAAATAGCGCCCGTCCAACACGCCCGACCCTCT
GCCCGGCGCGATGCCCGGCACGCCTTGTGCAAAATCGAGATTAGGGTTCATGCGCGTTGCCGGGTCGATG
AACCAGCTACGGATCATTGACGTTGCCTTATCGGAATACTCCTGTTTGCCCGAGAAATACCACGCCAGCG
TCAAGGCCTGCGTTTGAGCCGTGAATTTAGCCAACCGTACCCCGTCCGTCTCTTCATCCTTGCTGGCAGG
GTTTACCTGCCCATCACGACGAATCCAAGGTAAACCATCAGCTTTATCGGGATCGGGCCACCAGTAGGCG
CTGAGGCTCAAATAATCATGCTTTGAACCACTGTGTGGGGTGGATTTTTTTTCCGTCACGTTAGGGTTAG
CACTTTTCAGCGCACGATCGGCTTCCGAAATAAGCTGCTCGTATGCCATTCGCGTCTGTGGCTTTTCCGT
TTTCTGCTGAAGTTGCTGTTTTACTACGGATAGCTGGGACTGCTGCAAGAAGGCGTAGGGATTATCGGGG
GATGACGCTTTAGGCTCCGCGTCCGCACGGGCAACGGAAGCCACACAACACAATGCAACCAGTAAACCTG
ACCAATAACGTAACCGCATACTTTCTCCTGATGTCGAAAACACGACCGTTAACGCAAAAAATTCTCGGTA
TACTAAACGTGTAAGCCTGATTAATTCAGATTGTTATCTCGCAAAAACGCCTCACCGCCCATCTGCCGCA
TCTGGCGCAAAATCCACTGCTGACGTTGAATGACATAGCTGGAGGGCGCATTGACGTGAAAACGAATGGG
GTTAGGCAGTACCGCCGCCAGCAAAGCAGCCTCGCTTGCCGTCAGCCTTCTGGCAGGTTTGTTGAAATAA
CGTCTGGCAGCCGCTTCCACGCCAAAAATTCCAGGGCCAAATTCAGCGATATTCAGATACACGGTAAGAA
TTCGCCGCTTTGTCCAGACTAGCTCAACACCGGTAGTAATACCTGCCTCAAGCCCTTTACGCACCCAACT
GCGCCCATCCCACAAGAACAGATTTTTCACCATCTGCTGTGACAGCGTAGACGCACCGCGAACCCGTTGC
GTGTTGCGCTCGTTGTGTTTCAGAGCCCGGCCAATCGCATCAATATCGAAGCCCCAATGCTGGGGGAATT
TTTGATCTTCCGCCGCCATCACCGCCAGCGCCATTTCCGGTGCGATATCGTCCATCGCCACCCAATCTGA
ATGGGCAACATAGGAAAACTCGCCGTTCAGCCATGCGCTGACCTGCCTGTCGGCCATTACCGCTGAGAAC
GGTACGGGCAGAAAGGAAAACAGCAGGATGCCAGCCAGCCACGCACCGATGACAAACACTATGCTCCGAA
CAACCAGACGCTTCAGCCACGTGAGTAAGCCTCCACGCCTTCGGCTCCACCTCATTCGATGAGATCCAAT
ACGCGGGCAACGAGCTTATCAATGCCTTGTGCGGCTTCGCTGATGGAGTTAGCCAGCATATAGGCCGGTG
TCGTCACGATTTTATGTTCCTCATCCACCACGATATCATCGACCGGACAAACGACGTGGATACCGCCCAT
ATCTTCGACGGCCTCAGCGGTATCGATATCGTTACCAATGGTTACACGAACAGGTATACCCAGAATCTTC
GGCAGTAACACAGGCGAGATGCAAAGCAAACCAATTGGTTTACTTTGCTTATAAATTTCCTGTGTGAGCA
ATTGTAGCGTTTTATCGATCTGACAGGCCGAACCCTGCGTAGAAAAGTCACTTAAATTTTTCACAGCGCC
AAAACCACCTGGCACAATCAGCGCGTCTAAATCTTGTGCATTCGCCGTAGAAAGCGGCTGGACGTTTCCT
CTGGCGATCCGTGCTGATTCTGCTAAAACGTTGCGATTCTCGCCAGTTACGTCCCCCGTCAGGTGATTAA
CCACCTGTAATTGCGGCTTATCTGGCGCAAAGCAAACGGCTTGTGCACCCGCGCGATCCAGCGCAAGTAA
CGTCAACACGGCTTCATGAATCTCAGAACCGTCATAAACACCACAACCACTGAGGACAATGCCGACTCGT
TTCATCATCTTTTCCCTCATTTCATTACATCAACTAATTGATTTTTTAATTGACAAACACTAATCTACAT
CACACATTTTAATGATTCTTGTAACAAAGATTTCTACATTTACTATTTTGTTGCTTGATGAAGATGTACA
GTACTTGGGCTTTACTTGTTGTTGTAAGTTGTTTGGTTACTGTTGTAAGTTGTTGTTGTAGTTAAGACAC
GTTAAAGACACGAATATCCGCACTTGCGAGTTTACAAACCCTGAGATCTAAATGCAGGTGCATGTTTTCC
CTGGTGTTGGCGCATAATTCGCGCACCCCGGCTTCGGCCGGGGTCATTTTTTTCTACCGTATGAAAACGT
GCAAAGCCCCCGCATTCCCATCCCTCTTCCATCGTAAACACCACTCAATCTGACGCCGTTCTGCATTTTT
CACATGATGTCATATGATACGAAAAAAAATTTCTAACCGCGTTACTTGCCACATCCTTGTGGCCGCAGCA
CTCTGAATCAGCCCAAATACCGAATCAGGACTCTTTTTCTGCTTTTGCTACCCAATCACGCAGTACCTGA
ACGTCATGACGCCAGTCGTGCTTAAGCTCATCGACCCATTCCTGTACGTTATCCCACCATGCCGGTAGCG
ATGAGGTTTGAATCTGCTGAGCAATCTGCTGCAGATGCCGTAACCCAACGGAACCCGCCGCCCCTTTAAT
TTTGTGCCCTTCTTCCGTAATGCCTTTCTGATCGCGCGCCGTCATGTTGGAATCCAGAATCGCCAGATAG
CCTGGCATCATCTGTTCAAACATTTCCAGGCTCTGATGAATCAATTTCGGCCCCACCAAATCCAGATACT
GTTCCAGCATCGGGATATCCAGCAGATCTTCTTTTGCTTTTGCCATTTCATCACCGTCCTCAGCCACAGG
TTCTTCCGCCCACACTGTGTGATTATCCCAATATTGTTTAATGACGGCCGTCAACGCAGGCACCGACAGC
GGTTTGCTGAGCACGTCATCCATACCGGCATCCAGATATTCGCGTTTATCTTTCAGTACATTCGCCGTCA
GCGCCACCAGCGGCGGCATGTTGCGGTTGGCATAACGCGAACGTAGCTGACGCGCCACGTCCAGCCCGGT
CATATCCGGCAGTTGAATATCAAGCAACACCAGATCGAACTCATCGGGATCGAACATATCCAGCGCGTCC
TGCCCGGTCATGGCGACATCCACGCTATTGCCCAGTTTCTCCAGCACCGAACGCGCAACCACCACGTTCA
GCTCGATATCTTCCACCAGCAGAACGTGCAGCGCGGGTAGCGGCATGTCATCATCATCTTCCAGATCGCT
TCCCGCTTCATCGACGCTCGGCGCAATCACCGTCAGGGTGAAGCAGGAGCCCTTGCCCTGCGTGCTGGAA
ACCTGGATGTCCCCCCCCATGTTCTGTGCCAGACGCTTCGACACCGCCAGACCAATTCCCGAGCCCGTTG
CTGGCTTCCCGCCGTGCTGGTCTTTGACCTGATAATACATAGCGAAGATTTTTTCCAATTCATCGGCCGG
AATGCCCATCCCGGAATCTTCAACCTCAAAGCGCAGGCGGTCACCCTTTTCATGCCAGACACGCACCACA
ATTTCGCCTTTTTCGCCTTTCTCACCCTTCGGCGTAAATTTCACCGCGTTACTGAGCAGGTTCCACAGAA
TCTGCCGCAGGCGCGTGCCGTCGGTAATCACTTTCTGCGGCAGAGGCGGGTGCTGATCCATAATCAGCTT
CAGGCCTTTCGGCTCTGCCAGCAGGCCACCGAGGTTTTCCAGATCCACCAAAAAGCCAGTGAAATCGATC
GGTTGATTATCCAGTTGCACCTTGCGGCGCTCCTGTTTGTCCATCTCAATCACGTCGTTAAAGATATTGC
CCAGCGTAATCGCGCTGACGTGGATAGTTTTCAGGTATTTTTGCTGTTCAGGGTCAAGTTGTGTATCCAG
CAGGATACGACTTAACCCGACAATGCCATTAAGCGGCGTACGAAGCTCGTGGCTGATTGTTGAGATAAAA
GTGGTCTTCTCCCTACTGGCGTTCTCTAACGCGTCCTGATAACGCTTACGCTCCGTTATATCGCGTCCGA
ATCCCATTAGCCCGTGACGTTTGCCCATCCGGTCATAAAACGGCACTTTACGCAGCTCAAAACAGGCTTT
GCGCCCATCGGGATAAACCAGCCATTGTTCGTAGGTCAGAGAAACGTTATGACGGAACACTTTTTCATCC
GTCTCCATCACTTTCTCGGCAATATCAGGGGCGTAAACATCCTGCGGCGTCAAACCAATCAGTTGCTTCT
GGCTTTTGCCCACCAGCAACTCCATCGCGCGGTTGCAGCCGGAGAACTCTTTTTCTTCGTTACGGTAGTA
AACCAGATCCGGCGAGGCATCAAGGAACGAACGCAGCAGCGCAGATTGCTGCTCCAGCTCAATTTGTGCC
TGTTCTCTGCGGGACATCTCTTCTTTGAGGCGGCTCATCACCAGCACACGGGCCTCTTCCGCCTTGATAC
GGTCGGAAATTTCCTGATTGAGCTGTGCGATGTTCTCCTGAAGCTGCGCATTGAGTTCCAGATCGCGATG
GCGCATCTCTTCCAGCTTCGCCACCAGCTTCGATAGCCGCTGGCGCGACTCTTCAAGCTGTTCCACCACC
ACAGAAAGAAAATAAACGGCCCAGGGCGTAATCAGCAGCCCGAAGAAAATAGAGCGGACAACGTCGATAT
TTTCGACTTCCCCACTGAGCAACAGGGTGACCGCCATTTGCACCACCATCGCCAGCAGCACCAATACCGA
GGCCAGCAGCAGTGAAAAACGGACAAGCCCCAGTTTTACCATTAAATCAACATAGTACTGAGCCAACAGA
CGAATTTGCTTCATAGCGATTTCCCTTAGTCACCAACCCACGCATCATAACGCAAAATAGCGGCTTATAC
GGGCTGCACCGTAGATTCACAACACGAAATGTCGGCACCTGCTGTCCGTGTCTTTTAGCACATCAGACGC
CATCGTAGCGGTAAGGTGTGCCGAGTGCGGAACCCTGTACACCGTGTGTTTGCAGATAGCGGTCCAGCTC
TACCATGCCCGTCCAGCGATTTTCACACCAGAGCGGAGCCAGCAGGGTCGGACGTCGGGCGCTGGCGGAA
ATGCGGTGATAGATCACGTCTGGCGGCGTATGGCGAATCATCTCTCCCGCCGTCTCCACGTAGCGATCCA
AGGCTAATTCGGGCAGCCTTCCCGCTCGCCAGGCCTTCGCCATCGTGCTGCCCTCCACGATATGGAGAGG
ATGAAGCTTAATACCTTCCACCCCAGTTTCGACCACCTGCTCCAGCGTCGATAGACAGCGCTGTGCGTCT
TCTCCCGGTAAACCGACAATCAGATGGCTACACACCTTCAAACCTCGCTCACGCGCACGGCGGGTGGTTT
CCTGATAGCAGGCGAAATCATGGCCACGATTAATCCGATGCAGCGTTTTGTCACAGGCACTTTGCAGCCC
AAGCTCCAGCCATACTTCATAACCTCGATCGTGATAGCGGGACAATAAATCCAGTACGGCATCGGGTACG
CAGTCGGGACGCGTCCCCACACAAAGCCCCACCATTTCGGCCTGCTTCAACGCTTCCTGATACATACTCT
CCAGTACCTGAACTTCGGCATAGGTACTGGTATACGCCTGAAAATAAGCCAGATAGCGCTTGGCGCGATT
CACCTTTCCTGCCTGTGCTTCCAGTTGCTGCGCAATACTGCGTTGCTGCATCTGCTCATCAGCAAACGAG
GCAACATTACAGAACGTACACCCACCTCGTCCCAGCGTGCCATCGCGGTTGGGGCAATTAAACCCGCCGT
GTAGTGTCAGCTTGTGGATCTTCTCGCCATAGCGACGTTGAAGATTTCCGCCAAACATATTGATTAATTT
TTGCAATTGCATATTCTAGCCTGCTCCCTTAAGGAACAGCAGACTACCTCTCTCTTGCCCCCTTCGCGAT
GACCGCGATCAATCACACACATGCCAATGAAATGCATTTTTATTCGCTTTTAGTGAAAATAAACTCACGT
CTGTGGCAATTAATTTTTCTTATCTCGTCGACACGACTGATGAAAAGATGAAGCAATACTTAAAAATAGT
TTCATAAAATCTAAAAGTAGCCATATACAGCAGAATATTCTACAACGCAGAAAGAACCTAGCATGGATAA
GGGTTCTTATGCTTTTGTATAGTGATACAGCTCACATTTCAATATGATCCCATATTCATTTTCTGAGATA
GTTTTTCTAAAAAAATCATTATGTTTCATAGATATAATTAAAAATTATCGCTTATCAGCACATTTTGCAC
TGGTATTTGACCTGAACAGGGTTTCTCGCTAATTTGGGGATCCGCTGGAAGCTTTCCTGACGGGTCCATG
ATTCGTCATATTTATGCAGTAAATGAAGACTCCCTCTAAAAACAAGTCATTTACCACTTGTGAGACCGTC
ACGAGAGGCCGAAGAAGAGAGCGTAATACTAGCCGCTCAACGCCACGGTGCTTTCTCGCAGTAGGTTGTG
AGAGTCACACAGAGCCTGGGGAGGTTCACTAATATGTTGTACGATGCATCCCAAGAGAGAGATAACTGTG
GTTTCGGACTAATCGCCCATATAGAAGGTGAGCCGAGCCATAAAGTAGTGCGTACTGCCATTCACGCGCT
CGCACGCATGCAGCACCGTGGCGCAATCCTTGCTGACGGCAAGACTGGCGACGGCTGCGGTTTATTACTT
CAGAAGCCCGATCGTTTCTTTCGCCTGGTGGCAGAAGAGCACGGCTGGCGTTTAGCCAAAAATTACGCCG
TTGGCATGATGTTTCTCAATCAGGACGAAGACCTGGCTCGCGCCACGCGTCGGATTGTAGAAGAAGAGTT
GCAGAACGAAACGCTGTCCGTACTAGGCTGGCGTGAAGTTCCGACCAATCCGGATGTCCTGGGTGAAATT
GCCCTGTCATCTATGCCGCGTATTGAGCAGATTTTCGTTAACGCCCCGGCAGGCTGGCGTCAACGTGATA
TGGAACGCCGCCTGTTCATGGCGCGTCGCCGTATTGAAAAGCGCATCGAAGACAAAGAGTTCTACGTGTG
TAGTTTCTCCAATCTGGTGACGATCTATAAAGGTCTGTGCATGCCAGCGGATCTGCCACGTTTCTACCTC
GATCTGGCCGATCTGCGTATGGAATCAGCAATTTGCCTGTTCCACCAGCGCTTCTCAACCAACACCGTAC
CGCGCTGGCCACTGGCGCAGCCGTTCCGCTATCTGGCGCACAACGGTGAGATCAACACCATTGCCGGTAA
CCGCCAATGGGCGCGCGCACGTGCTTACAAATTCAAAACCCCGCTGATTCCAGATTTGCAGGATGCCGCG
CCGTTCGTTAACGAAACCGGCTCCGACTCCAGCTCGCTGGACAACATGCTGGAACTGTTCCTGAGCGGCG
GGATGGATATCATCCGCGCCATGCGCCTGCTGGTTCCGCCAGCCTGGCAGAACAACCCAGATATGGACCC
TGAGCTGCGCTCATTCTTCGACTTTAACTCCATGCACATGGAGCCGTGGGATGGCCCAGCCGGTATCGTG
ATGTCCGACGGGCGCTATGCGGCCTGTAACCTGGATCGTAACGGTCTGCGCCCCGCGCGCTATGTCATCA
CCAAAGACAAGCTGATCACCTGTGCGTCTGAAGTCGGTATCTGGGATTATCAGCCGGATGAAGTGGTTGA
AAAAGGCCGCGTTGGTCCGGGCGAGCTGATGGTGATCGACACCCGTAGCGGCCGTATTTTGCACTCTGCC
GAAACCGATAACGATCTGAAAAGCCGCCACCCTTACAAAGAGTGGATGGAGAAAAACGTTAAACGTCTGG
TGCCGTTTGAAGAGTTGCCAGACGATCAGGTGGGCAGTCGTGAATTCGACAACGAGCTGCTGGAAACCTA
CCAGAAACAGTACGGCTACAGCAGCGAAGAGCTGGATCAGGTTATCCGCGTGCTGGGTGAAAACGGTCAG
GAAGCGACTGGCTCCATGGGTGACGACACACCGTTCGCCGTGCTGTCGAGCCGTCCACGCATTATTTATG
ACTACTTCCGTCAGCAGTTCGCGCAGGTCACCAACCCGCCTATCGATCCGCTACGCGAAGCACATGTGAT
GTCGCTGGCGACCAGCATTGGTCGTGAAATGAACGTCTTCTGTGAAGCGGAAGGTCAGGCTCACCGTCTG
AGCTTTAAATCGCCGATCCTGCTTTACTCCGACTTCACACAGTTAACGTCGCAGGATGAACTGCACTATC
GCGCCGACACGCTGGACCTGACATTTGATCCGTCACAGCAAACGCTGCAACAGACCATCGAAAAACTGTG
TGACGAAGCCGAGAGCAAGGTCAGAGACGGTGCCGTTCTGCTGGTGCTGTCCGACCGTGGTATTAGCGAA
TCTCGCCTGCCGGTCCCTGCGCCGATGGCCGTGGGTGCCGTTCAGCGCCGTCTGGTGGAAAAAAGCCTGC
GCTGTGATGCCAACATCATTGTCGAAACTGCCAGTGCACGCGACCCGCACCACTTTGCCGTCCTGTTAGG
CTTTGGTGCGACGGCTATCTACCCTTACCTCGCCTACGAAACGCTGGCGCGGATGGTGGATAACCATACC
ATCGACAAACCTTATCGTGCCGTGATGCTGAACTACCGCAACGGCATCAATAAAGGCCTGTACAAGATTA
TGTCCAAAATGGGCATCTCGACGATTGCGTCTTATCGCTGTTCCAAGCTGTTTGAAGCCGTGGGCCTGCA
CAAAGATGTCTCGACGGAATGCTTCCTTGGCGTCGTCAGCCGCATCGGCGGGGCAAACTACAGCGACTTC
GAGCAGGATTTGTTGAACCTGTCCAAGCGGGCCTGGCTGAAGCGTAAAACACTGGAACAAGGCGGCCTGC
TGAAGTTTGTTCACGGCGGCGAATACCATGCCTACAACCCGGATGTCGTCACCACGCTGCAAACCGCAGT
AAAAACGGGTGAATACAGCGATTACGAGCAATACGCTAAACTGGTTAACGAGCGCCCAGCGGCAACATTA
CGTGACCTGCTGGCGTTGAAACCACAAGAAGGCGCGGCTATCGCTATCGACAGCGTTGAACCGGCAACTG
AAATGTTTAAACGCTTCGATACCGCAGCCATGTCTATCGGCGCACTTAGCCCCGAAGCGCATGAATCGCT
GGCAGAAGCGATGAACGGACTGGGTGGTTTCTCCAACTCCGGTGAGGGTGGGGAAGATCCGGCGCGTTAC
GGCACCAATAAAGTTTCACGTATCAAGCAGGTTGCTTCTGGCCGCTTTGGTGTCACGCCAGCCTATCTGG
TCAACGCCGATGTAATTCAGATTAAAGTGGCACAGGGCGCGAAGCCGGGCGAAGGCGGTCAGCTACCGGG
TGATAAAGTCACGCCGTACATTGCTCGTCTGCGTTACTCCGTGCCGGGCGTGACGCTGATTTCGCCACCG
CCGCACCACGATATTTACTCTATCGAAGATCTGGCGCAGTTAATTTTCGATCTGAAGCAGGTCAACCCGA
AAGCGATGATTTCGGTAAAACTGGTGTCCGAACCGGGCGTCGGGACTATCGCCACCGGCGTTGCTAAGGC
TTATGCCGACCTGATCACCATCGCCGGCTACGACGGCGGTACCGGTGCCAGCCCGTTGTCCTCAGTGAAA
TACGCGGGCTGCCCGTGGGAGCTGGGTCTGGTTGAAACACAGCAGGCTCTGGTATCCAACGGACTACGCC
ACAAAATCCGCCTTCAGGTGGATGGTGGCCTGAAAACCGGTCTGGATATCGTCAAAGCGGCGATTCTGGG
TGCAGAGAGCTTCGGCTTCGGCACCGGGCCGATGGTCGCGCTGGGTTGTAAATACCTGCGTATCTGCCAC
CTGAATAACTGTGCGACAGGTGTTGCAACGCAGGATGAGAAACTGCGCCGCGATCACTACCACGGCTTGC
CTGAGCGTGTGGCCAACTACTTCCACTTCATTGCACATGAAACCCGTGTGCTAATGGCAGAGCTGGGCGT
CAGCCGTCTGGTGGATCTGATTGGTCGTACTGACTTGTTGGTTGAACTGGACGGTTTCAGCGCTAAGCAG
AACAAACTGGACCTGTCGCCGCTGCTGCACGCCGCACAGCCTCAGCCGGGCAAAGCGCTGTACTGTACTG
AAAGCAATCTGTCGTTCGATAAAGGCTTGTTGAACAAAGAGTTGCTGGCACAAGCACAGCCGCACATTGA
TGCAAAACAGGGCAAAGCGCTCTATTTCGATATCCGTAACACCGACCGCTCCGTCGGCGCGACGCTGTCT
GGTGCAATTGCCGAGAAACATGGCGATCAAGGGCTAGCTGGCGATCCGATTAAAGCGCACTTCTCCGGTA
CGGCAGGACAGAGCTTTGGCGTCTGGAACGCAGGCGGCCTTGAACTGAAATTAACGGGCGATGCCAACGA
CTACGTGGGCAAAGGTATGGCGGGCGGTAGCATCTCCGTGCGTCCTCCGGTAGGTTCAGCTTTCCGTAGC
CACGAAGCCAGCATCATCGGTAACACCTGCCTCTACGGCGCTACCGGCGGTAAGCTGTTTGCCGCAGGCC
GCGCTGGTGAGCGTTTCGCCGTGCGTAACTCCGGCTGTATCACCGTGGTAGAAGGTATCGGTGATAACGG
CTGTGAATATATGACGGGCGGTATCGTCTGCGTGCTGGGTCGTACTGGCGTGAACTTTGGCGCAGGTATG
ACGGGTGGGTTCGCCTACGTGCTGGATGAAGACGGCGAATTCCGTAAACGCGTAAACCCAGAGCTGGTAG
AAGTGCTGGCTGTTGAAGAGTTGGCTATTCATGAAGAGCATCTGCGTGGCCTGATCACCGAGCATGTGCA
TCAGACCGGTTCACACCGCGGAGAAGAGATCCTCGCTAACTGGCCGACCTGGGCACCGAAATTTGCTCTG
GTGAAACCGAAGTCAAGTGATGTGAAGGCATTGTTGGGTCACCGTAGTCGTTCCGCAGCCGAGCTGCGGG
TTCAGGCGCAGTAAGAGGTCATCATGAGTCAGAATGTTTACCAGTTTATCGACTTACAGCGCGTTGATCC
GCCCAAGAAACCGCTGAAGATTCGTAAAATTGAATTTGTTGAAATCTACGAGCCGTTCTCAGAAAGCCAG
TCCAAAGCACAGGCAGATCGCTGCCTGTCATGCGGAAACCCTTACTGTGAATGGAAGTGTCCGGTACACA
ACTACATCCCGAACTGGCTGAAGCTCGCGAACGAAGGCCGCATTATCGAAGCGGCTGAGTTATCGCACCA
GACTAACAGCCTGCCGGAAGTCTGCGGCCGCGTATGCCCGCAGGATCGTCTGTGTGAAGGGTCTTGCACG
CTGAATGATGAGTTCGGTGCGGTCACCATCGGCAACATCGAGCGCTATATCAATGATAAAGCGATAGAGA
TGGGCTGGAAGCCGAGCGTTGCCAACGTTAAACCGACCGGCAAACGCGTCGCTATCATTGGCGCTGGCCC
TGCCGGGCTGGCCTGTGCCGATGTGCTGGCACGCAGTGGCGTACAGGCTGTTGTTTTCGATCGTCACCCT
GAGATCGGTGGCCTGCTGACCTTCGGCATCCCCTCTTTCAAGTTAGAAAAAGAGGTAATGGTGAAACGTC
GTGAAATCTTCACTGAGATGGGAATCGAATTCCGTCTGAATACCGAAGTTGGTAAAGACGTGCAGATGAA
GGCGCTGCTGGACGAGTACGATGCCGTGTTCCTCGGTGTCGGCACCTATCAGTCTATGCGTGGCGGACTG
GACAATGAAGACGCTCAGGGTGTCTACGATGCTCTGCCGTTCCTGATCGCCAACACCAAGCAGTTGATGG
GCTTTGAAGCCGCAGCGGACGAGCCTTATGTCAGCATGCAAGGTAAACGTGTTGTCGTGCTGGGCGGTGG
TGACACCGCGATGGACTGTGTGCGTACCTCGATTCGTCAGGGCTCAACGCACGTTACCTGTGCCTATCGT
CGTGATGAAGAGAACATGCCGGGCTCCAAGCGCGAAGTGAAAAACGCGCGTGAAGAAGGTGTCGAGTTCA
AATTCAACCTGCAACCGCTGAGCGTAGAGGTCAACGGTGCTGGCAAAGTGTGCGGCGTGAAAATGGCGCG
TACCGCGCTGGGCGCACCGGATGCCAACGGGCGTCGTCGTCCTGAAATCGTAGAGGGTTCCGAGCATGTT
CTGGAAGCCGATGCGGTCATCATGGCGTTCGGCTTCCGTCCGCACAAAATGGCATGGCTGGCAGAACATG
ACGTCAAACTGGACGATCAAGGTCGCATTGTCGCACCGGAAAGCTGCGATAACGCCTTCCAAACCAGCAA
CCCGAAAATTTTTGCGGGCGGCGATGCAGTACGCGGTTCCGATCTGGTGGTTACCGCCATCGCAGAAGGT
CGTAAAGCCGCTGACGGCATCATGAACTATCTGGAAGTGTAGAAACACACCGCGTCTCTTGAGGGCAGCG
CTGGCTGCCCTTTTCTTTTCCGGCTGTATCTGAAGCGCCTGTCAGCAACCCACTCTTTTTCTTTAGAATT
TACACCAAATAAGCTAATAAACCCTTCATCTTTCCACTTCGTTTTAAAGAACTTTTCGTAATAAATCCTT
CAGCATCACGATAAAGGCGTACACTTATCTTCGGCATTTACTTGTCTTTATTGAGATTGGATTTCATTAA
GGAGTAAATATGACAACCGAAGTGGCACTTGTAACAGGAGCAGGCCAGGGGATCGGCCGCGCTATTGCTC
TCAGATTGGCGAAGGACGGGTTTGCCGTCGCCATTGTGGACTATAACCAAGAAACCGCGCGCAGTGTGGC
GCAAGAAATCGAAAAATCCGGCGGACAGGCCATCGCATTACAGGCCGACGTCGCAGATCGTGAGGCAGTT
TTCACTGCCGTCGCAGAAACCAAAAAACGCTTTGGTGACTTTAATGTCATCGTCAATAACGCCGGTGTTG
CCCCCTCAACCTTGATTGAAGATATCACGCCAGAAGTCATCGATCGCGTTTACAACATCAACGTTAAAGG
CGTTATCTGGGGTATTCAGGCCGCTCTTGATGCCTTCAAATCTCTGGGGCACGGCGGAAAAATCATCAAT
GCCTGTTCACAGGCGGGACATGTGGGCAACCCTGAACTCGCCGTCTATAGCTCGAGTAAATTCGCGGTTC
GTGGATTAACGCAGACTGCCGCTCGCGATTTAGCGCCACTGGGCATCACGGTCAATGGCTACTGTCCGGG
TATCGTAAAAACACCGATGTGGGATGAAATCGATCGGAAGATCTCTGAATCAGCAGGGAAACCACGTGGG
TATGCAACGGAAGAGTTTGCCAAACGCATCACGCTGGGTCGTCTGTCAGAACCGGAGGATGTTGCTGCCT
GCGTCTCCTATCTGGCCAGCCACGATTCAGACTATATGACGGGACAGTCGTTACTCATTGATGGCGGAAT
GGTGTTCAATTAACACAACCGACTCACCGTAGTGTGGAGTATGACGGATATAAGAAAGGGCACCGCAAAG
GTGCCCTTAGGAACGAATTTATTTAACGACCCGCAACGAGGGCCTGCCACCTTTAGGCGGCTGTGGCGGT
TCGTCATCAGAACCTGAGCTATCCTCAAGTGCTTCAGAATCAGGCGAGCTATCGACAATAGACATGACCG
TCCCTGAAGCGGGTGCGCCTTCCTGAAAGTCTTCATATTCGCCTGCGCCTTCGTAAGCAGGTTCGGACTC
AAACATCGTTCCAGCCCCATTCTCACGCGCGTAAATCGCCATTACGGCCGCCATCGGCACATGAACCTGA
CGCGGTACGCCGCCAAAACGGGCATTGAAACGAACGCTGTCATCAGCTAACTCAAGGCCGCCAACAGCAC
GCGGTGCGATGTTCAGCACGATCTGGCCGTCACGGGCAAACTCCATCGGCACCATAACATCCGGCAAAGT
GACATCGACGACCAGATGAGGCGTTAATTGGTTATCCAGCAACCAATCATAAAAAGCCCGTAATAAATAC
GGACGACGCGGAGACAGTTGAGACAACGCCATACAGTTTAACCTCGGGTTTGCAAACGCATTTCACGTTC
CACTTCCGTCAGGGAAGCCAGGAACGCATCACGCTCAAAGACGCGTGTCATGTAGCCTTTCAGCTCCTTC
GCGCCCAACCCACTCAGTTCAATACCTAACTGCGGCAGACGCCACAGCAACGGAGCCAGATAGCAGTCTA
CCAGACTGAACTCTTCGCTCATGAAATAAGGCGCTTCATTGAACACCGGGGCAATAGCCAACAGCTCTTC
ACGCAATTGCTTACGCGCCGCATCCGCTTCCTGAGCGCTGCCATGCGTAATTTTCTTCAGTAAAGAATAC
CAGTCGCTCTCAATGCGATGCATCATCAGGCGGCTGTTACCGCGCGCAACCGGATAGACGGGCATTAACG
GCGGATGAGGAAAACGTTCATCCAGATACTCCATGATAATTCGTGATTCATAGAGCGTCAGTTCGCGATC
GACCAGCGTCGGCACAGAACCGTAAGGATTGAGGTCAATAAGATCCTGAGGCAGATTATCCATGTCCACC
TGTTCAATCTCGACACTCACACCCTTTTCCGCCAATACGATGCGGACCTGATGGCTAAAAATGTCGGATG
GACCAGAAAACAGCGTCATTACCGAACGTTTGTTGGCAGCGACAGCCATGAAAACCTCCAAGTTTATCGA
GAAAATACGGCGAATAGCCGTGCAATGGGTAATCTGCAAACCGCTATTCGAAATTTTGCTCGCCAATGTG
TAAACATCACCTGAAAAAACACGTGGTTTCAAACAGCGACGACAGTTGACACACGGGCATAAAATCGGCG
AATAGCTTATCAGATTTTGTTCGTTTTGTGGGGAGATAAGCGCAATTTCATCGTTAACATACGGAAAGTA
AAGCGTATATTTCGAAGAAATTTATTTTTAGGCATAAAAAACCCGGTGACAAGCACCGGGTTTTTCGCAT
TGATTTCGCTGCAAAGCAGCCAGAAATTAACGCTTGGAGAACTGAGGACGACGACGTGCTTTACGCAGGC
CGACTTTCTTACGTTCAACCTGACGAGCATCACGAGTAACGAAACCTGCTTTACGCAGTTCGCCACGCAG
AGACTCATCATACTCCATCAGAGCGCGGGTGATACCGTGACGGATCGCACCAGCCTGACCAGAGATACCA
CCACCTTTAACGGTGATGTAGAGATCAAATTTACCAACCATGTCGACCAGTTCAAGCGGTTGACGAACTA
CCATGCGGGCAGTTTCACGACCGAAGTACTGTTCCAGACTACGCTGGTTGATAACGATATTACCGTTGCC
CGGTTTGATGAACACGCGAGCGGCGGAGCTTTTGCGGCGACCAGTGCCGTAGTATTGATTTTCAGCCATT
GCCTATAATCCCGATTAAATGTCCAGAACTTGCGGTTGCTGTGCCGCGTGATTGTGCTCGGTGCCCGCGT
AAACTTTCAGTTTACGGAACATAGCACGACCCAACGGGCCCTTCGGCAGCATGCCTTTAACCGCGATTTC
AATCACACGCTCAGGACGGCGGGCAATCATCTCTTCAAAGGTCGCTTGTTTAATACCACCGATGTGACCG
GTGTGATGATAATAAATCTTGTCAGTACGCTTGTTGCCAGTTACAGCAACTTTGTCAGCGTTCAGGACGA
TGATGTAATCACCCGTATCAACGTGCGGGGTGTATTCCGCTTTATGCTTGCCGCGCAGACGACGAGCCAG
TTCAGTAGCGAGACGGCCTAAAGTTTTACCGTTCGCATCAACAACGTACCAGTCACGTTTTACGGTCTCT
GGTTTAGCTGTAAAAGTTTTCATTAAAAGCTTACCCAATAATTAGTTACACGTTGGTGAACACCCTAACG
CTCGAAAACAGTTGAGGCTCACACGACCATCAAGTCCAGCAAACCTACCCCTTCGAATAGCCATTGCCGG
CACTATAAAGTTTTTGGGAAAAAAACTTTGTTGTAACGTGGGGTCGCAAGATTATAGAGAAGTCATTCTC
AAAAATCGACCTTTTTTCACACGCAAATCAAGAAAAACCACAGCCTGTGTTACGCCAAATGTGGCTGCCG
TAAGTACTCTTCGCTTTGCATTTCCTGCAAACGAGATAAACAGCGCTGATATTCAAATTTCAGGTGCTCT
CCCTGGTAGATAGCAAACATCGGTGCCTGCGCAGAGATAATGAGCTTAATGCGACGATCGTAACACTCAT
CCACCAGCGCCAGAAAGCGGCGGGCGGTGTTCTCTTCCTTCGTTTCCATCACCGTCACATTGTGCAACAG
CATCGTATGGTAGAGACGCGACAGCGCGATGTAATCATTCTGGCTACGCGCCTCCGTACACAACGTGTGG
AAATCGACCGCCAGCACGCCGTCACTCACGCCAAGCGTCGTTAACGGACGATGATTGATCTCCAGCACCG
GTCCCGGCGTTTGCCATTTCTTCCCGGTCAAACGCGTAAACATCTGCTGCATTGCAGTACTCGTTTCTTC
ATTTAGCGGCGAGAGATAAAGGTGTGCCTGTGTCAGCGTGCATAGACGATAATCGATACCGGCATCGACA
TTACGCACTTCACAGTGCTGTTTAATCAACGCAATCGCAGGAAGAAAGCGTGCACGTTGTAATCCATTGC
GATAGAGATCGTCTGGTGGGATATTCGACGTCGCCACCAGTGCAATACCACGGGCAAACAGCGCTCGCAG
CAGTTCAGCCAGCAGCATCGCATCGGTAATGTCAGAGACGAAAAACTCATCGAAACACAGCACATCCGTT
TCGGCTTTGAAGCCATCAGCGACTTTTTCTAGCGGATTTTCCTGCCCCTGAAACTGGTTCAGCTCTTCAT
GCACACGCAGCATAAAGCGATGGAAATGCAGGCGCATCTTGCGCTCGGCGGGCAGGCTATGGAAAAACAT
ATCCATCAGCCAGGTTTTACCACGCCCGACGCCGCCCCACATGTACAGCCCTTGAACCGGGGTAGGCTCA
CGCTTATCACGTAGCCCCAGCCAGTTACGCCATTTCCCTGCGCGACCGGGGGCTCCCACGCCGTCATCCG
TTGCACGTTCGCATAGCGCCTGATGTATTGCCTCCAGACGCGCAACGGTCTGCTGCTGTACCTCGTCCGG
TTGATATTCACCAGTGGAAAGCGCCTGCTGGTAAAGTGCCAAGGGGGTTGTTTGCTGCGGTGTTGTCTGT
GGAGTAGCCATCGCAATCCCTGAGAAAAAAGTTAGTCGTGTTTTGCTGTGTGTTGCCATCGATTTAAGCC
GTAATCGTCGCAGTTAACAACCTTGATGTCTGCGGCAGGTCAACATTCCCCTCAGTCATCGAGTATCAGG
ATTCCACTCAGGCAAGGTTAACGGTTATAGTGGCTATTATTAAGTGAAAAACCCTACGGGACAACAACGT
CAAAATAGGAGCTATTATGACTTGGGAGTACGCGCTGATAGGTTTAGTCGTCGGTATTATTATTGGTGCT
GTCGCCATGCGCTTTGGTAACCGTAAGCTGCGGCAACAGCAGGTATTGCAAAATGAGCTGGAGAAAAGCA
AAACCGAACTGGAAGACTATCGTCAGGAATTGGTTGGACACTTTGCCCGCAGTGCGGAACTGTTGGATAA
CATGGCGGATGACTATCGCCAGCTTTATCAGCACATGGCGAAAAGCTCCAATAACCTGTTACCTAACGTT
CCCGGCCAGGATAATCCGTTTAAATACCGTCTGACCGAGTCGGAAGCGGATAACGATCAGGCACCGGTGA
ACATGCCACCACGCGATTATTCCGATGGTGCGTCAGGCCTGTTGCGGGGCGAACGCCCAATCCGCAAATA
GTATCAACTCATATATCCTAAACGTGGGGCATTCTGGCCCCACGCTTTTCTCCTTGTTCTACGCTTATTA
AGACACGCACCGCAGGCTGCCATCGCCCGCTCACACATCATGAAAAGCAAGAGTTACAATCTGCTGACGA
AACAGCAGTGAACTTTACACATTGATCGCCAGTCTGACTCTTCACCGAGTCTTTAAGTTTATATATCATC
GTTTTATTCATCCGCAGGCCGCAAGAGAGTTAATAACAATGAAAAAAACGTCATTATTATTTAGTGCACT
GGCAATGAGTATAGGTTTGACCCTGTCCACGCTTCCCGCAGCGAATGCTGCGCTGCCTGCCGTGGTTCAA
GGGCAACAGACGCCAAGCCTGGCCCCGATGCTGGAAAAAGTCTTACCAGCCGTCGTCAGCGTGCATGTTG
AAGGTACACAGGTACAGCGCCAGCGCGTACCGGAAGAGTTCAAGTTCTTCTTTGGCCCGAACTTCCCGAC
GGACAAACAAAATTCTCGTCCGTTTGAAGGACTGGGTTCCGGCGTGATTATTGATGCCGCAAAGGGCTAC
GTGCTCACCAACAATCACGTTATCAATAACGCCGACAAAATCCGCGTCCAGCTTAATGACGGGCGTGAAT
ATGATGCGAAGTTGATCGGTCGTGACGAACAGACCGATATCGCCCTGCTACAGTTGAATGGTGCCAAAAA
CCTGGTCTCCGTGAAAATGGCAGATTCCGATCAATTGCGCGTCGGTGATTTTGCCGTTGCAGTTGGTAAC
CCGTTCGGCCTTGGCCAGACGGCAACGTCTGGCATTATTTCCGCACTGGGACGTAGTGGTCTGAATCTTG
AAGGGTTAGAAAACTTCATCCAGACCGATGCTTCTATCAACCGCGGCAACTCCGGCGGGGCACTGGTTAA
CCTCAACGGCGATCTGATCGGTATTAACACCGCGATCCTGGCTCCGGGCGGCGGGAATATCGGTATCGGT
TTCGCCATCCCCAGCAACATGGCCCAGAATCTGGCGCAGCAGTTGGTTGAATTCGGCGAAGTTAAACGCG
GACTACTGGGTATTAAAGGCAGCGAGATGACGTCGGAAATGGCGAAAGCTTTCAACGTCGATGCCCAGCG
CGGTGCTTTCGTCAGCGAAGTCTTACCGAAATCTGCCGCGTCCAAAGCAGGTATCAAAGCAGGCGACGTG
TTGACTACGCTGGATGGTAAACCGATCAGCAGCTTTGCAGAACTGCGAGCCAAAGTCGGCACCACTGCGC
CAGGTAAAACAGTGAAGATCGGCCTGCTGCGTGATGGCAAACTACAGGAAGTGTCCGTCGTGTTGGATAA
CAGCACATCGGCATCGACTAGTGCCGAAACGCTTTCACCCTCATTACAGGGTGCCTCTCTGACTAACGGT
CAACTGAAAGACGGCAGCAAAGGCGTGCAGATTGATAACGTCGCCAAGGACACGCCTGCAGCACAGGTGG
GTCTGCAAAAAGGCGATATCATCATCGGCGTAAACCGCGAACGTATTGAAAACATCACGCAACTGCGCAA
GTTGCTGGAAGCGAAACCTTCCGTTCTGGCGCTGAATATCGTCCGAGGAGAAGAAACGATCTATCTGCTG
CTACGTTAATCGCTCGTCTTTTTTTTACGACAGCCTAACTGGCCAGGGATGCCACGCCATAAAAAATCGG
ACACCGAATCATGCGGTGTCCGAACTTCTCGTGATATCCTCCTTTTACCTCCCTTTCCACAGTAACTCAC
GGCCATGCTTGCTAAATTATTACGTTCAGCACTATTTGGTGCCCTTGTCGCCGGAATTATTCTGGCCGTA
CTGCCGTTTATCGGATCTGGCACGTCGTTTCTGAAAAGCAACGACAGAAATACTGATGGCTCGCCCGTAA
GCTACCATCAGGGCGTCAACCGTGCGGCTCCTGCTGTGGTTAATATTTATAATCGGGTTGCCAATACAGA
AAAGCCCAATGAAGTCGCTATTCATCCTCTGGGTTCTGGCGTCATCATGAACGACAAAGGGTATATTTTA
ACTAATAAGCATGTGATTAATAATGTACAGCAGATCCAGATCGAGCTGTCCGATGGCCGGCTGTACGAAG
CCCGCGTGATCGGCTCCGATACCCTGACCGACCTGGCGGTGTTGCAAATTGATGGGGTTAATCTGCCTGT
CATTCCCATGAATCCAGATCGTATCCCGCACGTCGGCGATGTTGTGATGGCAATCGGCAACCCTTATAAC
CTGGGGCAAACCGTTACACAGGGCGTTATTAGCGCCACCGGCCGCGTCAGCCTCAGCACTTACGGTCAAC
AAAGAAGCCAGGTAGGACGCCAAAACCTGCTGCAAACCGATGCGTCCATTAACCACGGAAACTCTGGTGG
TGCGCTGGTCAATACGCTCGGTGAACTGGTTGGTATTAATACCCTTTCTTTTGATAAAAGCAGCAATGGC
GAAACGCCGGAAGGCATTAGCTTCGCGATCCCTGTGGCATTGGCTACCAAAGTGATGGGCAAACTGATTC
GCGATGGCCGTGTGGTGCGCGGCTATATTGGTATCAACGGCGTACAGCTCGAAAATATTGAGAACAGCAC
GTTAACCAACAATCGTGGTGCTCAGGGTCGATTGACTGGCATTCTCGTTCAGACTATCGATCCCGGTGGC
CCGGCGGATAAAGCGGGTATCCGCATTGAAGATGTCATCGTTAGCGTGAACAATAAGCCCGCGCGCTCGA
TTATCGAAACCATGGAACAGGTTTCGGAAATCTCCCCCGGCACCGTCATTCCCGTCACGATTGAGCGCGA
TAACAAACAAATCACGCTACAAATGACGATTCAGGAATTCCCCACCCAATAGTGGTATCCAAGGCTAGTT
GATAAAAATATCAGCAGGTAAGCAAGAAACCGGGTGGGGCCCCACCCGGCTGGAAAATATCATTTAAAGA
GAAAACGGGTGAAGCGCTTATTCGTGTTCTTTAACGCGTTCGATATTTGCGCCTAGCGCGCGCAGCTTAT
CTTCGATACGGTCGTAGCCACGATCGATATGATAAATACGATCTACCGTCGTCACACCTTCCGCGATACA
ACCCGCTAACACCAAGCTGGCCGACGCACGTAAGTCGGTCGCCATAACCTGTGCACCCGACAGCTTATCA
ACGCCGTGGCAAATCACCGTATTGCTCTCGATCTCCGCCTGTGCGCCCATACGGATAAGCTCAGGCACAT
GCATGAAGCGGTTTTCGAAGATGGTTTCGGTAATCACACCCGTTCCTTCTGCGACCAGATTCAGCAGGCT
GAACTGCGCCTGCATATCGGTAGGGAACCCCGGATGCGGCGACGTGCGAACCGTAACCGCTTTCGGGCGC
TTACCGTGCATATCCAGGCTGATCCAGTCTTCGCCGATTTCAATTTCTGCGCCCGCTTCACGCAGCTTCG
CCAATACCGCATCCAGCGTATCAGGACGGGTATTGCGACAGATAATCTGACCACGAGATACCGCAGCCGC
GACCAGAAATGTCCCGGTTTCAATACGGTCAGGCACCACGCGATACACACCGCCGCCCAGACGCGCGACG
CCTTCGATAGTGATTTTATCGCTGCCTGCACCGCTAATTTTCGCACCCAGCGTATTCAGGAAGTTTGCCG
TATCGACAATTTCCGGCTCACGCGCCGCGTTCTCAATAATCGTGGTGCCTTCCGCCAGCGTTGCCGCACT
CATGATAGTTACCGTGGCACCGACGCTCACTTTGTCCATCACGATGTGCGCACCTTTCAGACGGCCATCA
ACCGTGGCTTTCACATAGCCTTCTTCCAGAACGATCTGCGCACCAAGCTGCTCAAGGCCATAAATATGCA
AATCTACCGGACGCGCACCAATCGCGCAGCCACCGGGCAGCGATACTTGTCCTTGCCCAAAACGCGCCAC
CAGCGGCCCTAAAGCCCAGATAGAAGCACGCATGGTTTTCACCAGATCATACGGCGCGCAGAACACGTTC
ACCTCACTGGCATCCACATGAACGGAACCATTGCGTTCAACACGTGCCCCCAACTGACCAAGCAGTTTCA
TGGTGGTGTCGATGTCGCGCAGTTTCGGTACGTTCTGAATCTCTACCGGTTCTTCTGCAAGTAGCGCAGC
GAATAAGATGGGCAACGCAGCATTCTTGGCGCCGGAAATGGTCACTTCCCCCGCTAGGCGGGTTGGCCCC
TGAACACGAAATTTATCCATAGTCGTTGTATCTCAATGTCTTAATTCAATATTTCGTCACACTGATATCG
GCGTTCTCTCCCCGCTCGCTCGGGGAATACTTAGAAGCCGTTCAGTTTACGGTCGCGTTGCCACTCTTCC
GGCGTATAGGCCTTGATCGACAATGCATGAATACGGCCATCCGCGATGCACTCCGCCAGCGGCGCATAAA
CAGCCTGCTGTTTTTTGACTCGGCTCATTTCAGCAAAAATTCCGCTCACCGCGATGACTTGAAAATGGCT
GCCATCGCCAGAAACATGAACTTCTTCCAGTGCTAATGCGCTCATCAGCACATCTTTAATTTCGTTATTT
TCCATCGCTCTCTATTTCTATGTCAGGGGGGAGTGATTTACAGGGAGGTATCTTAGATGAATATGGCGCT
ATCTTAAACAAGGAATGCGCCGATGCCTGAAGGAGAAATGAGGCATCGGCGAGACAGTTTAAGACACAGG
AATGATTTCATTCAGATTATAGAGCGCAATGAGCGTTTTTAGCCGATCGCTGGCACCGACAATCGTGATC
TCATCGCCTGAATACGGCTGCTGGTAAACGTGCATCAGCAATGCCAACCCGGCAGAATCGACACGGTTTA
AACCAGACACATCCAGCGTAGTTTTCTCCGCAAGCAACGATTCACGCTGCTGCCAGAACGGTAACAGCGT
TTCACGATCGAGATCGCCGATTAATGCCAGCGTTGATTCCTGCGCCTGCCAGTTCAATGCGTTCGCCATA
TTCGTACCCAAATTACTTTTTCTGATCCAACGTGATGGTCTGCTTCGCCGAGGATTCTAGCTGTTGAGTC
AGGCCATCAACGCCTTTTTGACGCAGTATTGCCGCCCACTCGTTTTGCTTAGTGGTGATCATGCTGACAC
CTTCAGCAATCATGTCATACGCCTGCCAGTTACCGGTTTTACTGTTCTTACGCCATTGGAAATCCAGACG
TATCGGAGGACGGCCGCCGTTATCAACGATAGTGACGCGAATGGAAACGATATCAGCATTACCCAGTGGC
TGTTCAGGGGCGATTTGATAGTTCTGCCCGTTATACATCGCCAGAGCCTGACCGTAAGCCTGCTCCAGAT
AGGCTTCAAACGCTTTGAAATAGGCATCACGCTGTGCCGGCGTCGAATCTTTGTAGTAACGACCGAGAAC
TAGCGCACCGGCGTATCTTACCTGCACATACGGCAACAGCTCTTCGCGCACGACGGTACGCAAATAGTCA
GGATTTTGCTTGATTTTCGGCTGATCGTTCTTCAAACGATCAAACGTTTTTGCTGCCGTTTCGTTCATTA
AACGATAAGGGTTCGTTTGATCCGCCGCGTTGGCTAATGGCGCAACCACCAGTAAAGCCACCATCAGTAA
GCGTTTAAACATGCAGATATCCTCTTATGGATGTGAAGGAACAGGTTCGTTGCTGTGCTCAGGGTTTGCC
GCAGGATCGGCACCCGGCTCCGTACCCGATTGACCGGCATTATCCTCGCTATTGCCGCCGCTCTTATATA
GGAATTGGCCGATGAGATCTTCAAGCACCATGGCAGACTTGGTATCCTGAATCACACCACCGTCCTTCAG
GATCGTCGTGCCCATCTCTTCATCTTCAAACCCCATGTTCAGTGCCAGATACTGTTCGCCCAGCAAGCCA
GAGGTACGAATAGCCAGAGAACTGGTATCGGGAATATGATCGTAGCGCTGCTGAATATCCATCGCCACGC
GTGGCAAATACGTTTTCTCATCCAGCGAGATATCCGCTACGCGACCAATAACCACACCGCCAATTCTGAT
CGGAGAACGCGCTTTCAACCCGCCAATGTTGTCAAACGTCGCGTACAGGCGATACGTTGGCTCACTGCCG
ATCGATTTGAGATCGGCCACTTTCAGACATAAAAAGAGAATGCCAGCCAGCGCGATCAACATAAACACAC
CAACCCAAACTTCAGTTTTCTTTGTTTGCATCGACTCAGTTCCCAAACATCAGTGCTGTCAGCACAAAAT
CCAATCCCAGTACCGCTAACGACGAGTGCACGACGGTTCGCGTCGTTGCACGGCTGATCCCCTCAGACGT
CGGGATCGCGTCATAGCCGTTAAACAGTGCAATCCAGGTCACGGTAATCGCAAATACGATACTTTTAATC
ACGCAGTTCAGCACATCCTGACGCCAGTCAACCGCGCCCTGCATGGCAGACCAGAAGAACCCGCTGTCGA
TACCTTTCCAGTCCACACCGACCAACGCGCCCCCCCAGATCCCCACGGCGACAAAAATCACCGCCAACAG
CGGCATGCTAATTAACCCCGCCCAAAAGCGCGGTGCGACAACGCGGCGCAGCGGATCGACCGCCATCATC
TCCATGCTGGAGAGCTGCTCGGTTGCCTTCATCAGCCCGATTTCCGCCGTCAGCGCGGAACCCGCACGCC
CGGCGAACAGCAGCGCCGTCACCACCGGGCCAAGTTCACGCAGCAACGACAGCGCCACCATCATGCCCAA
ACTGGCTTCAGCGCTGTACGTCGTCAGGATGATATAGCCCTGTAACCCCAGCACCATACCGATAAACAGA
CCGGAAACCATGATGATAAGCAGTGATTGCACGCCAACGCTGTAAAGTTGTTTCACCAACAGCGGCCACT
GTTTTCTGAATTCGGGCTTACCCACTAGCGCATTAAACAGCATCAGCCCAGCGCGCCCAAACGCAGCACT
GGCGAAGATCCCCTGACGCCCTAGCGACGCCAACGTCCGTAATAACATGACTGCGTTAACCCCCTGAACC
TAGCAGCGACGTTTTATAGTCACCGGCAGGAAAACGGAAAGGCACTGGCCCGTCGGCGATGCCATCCAGG
AACTGACGAACCTGCGGGTCATCGTTCGCCCTCAGTTGATCCGCAGTCCCTTCTGCTATCACCCGTTTGT
CGGCCACGATATAGGCGTAATCGGCGATGCTCATCACCTCCGGTACATCGTGAGAAACGACAACGCAGGT
CACGCCCAATGCATGGTTTAACTCATCGATGAGCTTCACCAGCGTCCCCAATGTGATCGGATCCTGCCCG
ACAAAAGGCTCATCAAACATAATCATCTGCGGGTCGAGCGCAATGGCTCGCGCCAGTGCTGCACGCCGCG
CCATGCCGCCAGAAAGCTCCGCTGGCATCAGTTCGGCAGCCCCACGCAACCCTACCGCTTCCAGCTTCAT
CATGACGATGCTACGCAGTAAGGATTCCGGCAGTTGGGTATGCTCACGCAGCGGCCAGGCGACATTATCA
AACACGTTCAAATCGGTGAATAACGCCCCAGACTGAAACAACATGCTCATTTTCTTGCGCGCGTTGTACA
GTTCGCTACGCGACAGCGCCGGGATATTCTCGCCATCAAACCAGATTTCACCGCTGTCCGGCGATAGTTG
CCCGCCGATCAAACGCAGCAACGTGGTTTTACCGATACCGGAAGGCCCCATGATTGCAGTAACTTTGCCT
TTAGGGACATTAAGTGTGATGTCCGTGAAAATCTCTCGCTCTCCGCGCCGAAAGCTAAGACCACGGATCT
CGACCAGATTAGTTGCCTCATGGTTCATTATTTCCATTCCTTACCAATCAGTACGCTTATAGAGGTCTTT
CACTCCAGCCTAACGGCTGGCTTTAATCAGAGTGAGAGTTTTACAAAAACTTACCGTAAGTTCTTGTCCA
AAATGGCGGCATAAACCGTTACCTGATTTTACTTATCGCGACAGGTTTTACTTTTTCGCCAAGCGCCGTC
AGAATTAGCACTCATCACAGAAAAATGCTTTTTGTGCGAAAATCGTCCAGAAATACTGACTTATTCGACA
ACAAGCCAGTGATTATACACTAAATAATTCGAGTTGCAGGAAGGCGGCGGCGCAGTGGGTCTCCAGAAAC
TTACCCCAGCCAACGCACATACAGCTTGAAGTATGATGGGTATATATCCTATTAAAGGACGCTGCATGCT
TTTTGCAACACTACTCTTGTTCGTTGGTTTGCTACTGCTGGTTTACGGTGCCGATCGTCTTGTCTATGGC
GCGGCTGTGCTTGCGCGTTCTCTCGGCTTACCGCCTTTCGTCATCGGCATCACCATTGTTGGCTTCGGCA
CTTCGCTACCTGAGTTGATCGTTTCTGTTACCGCAGCCTTAAACGATCAGAACGACATGGCCGTCGGTAA
TGTGATTGGCTCCAATATCACCAATATCTTACTCATTCTTGGCAGCGCAGCGCTCATTCGCCCACTAACC
GTACATTCGGCCCTGTTGCGCCGGGAATTGCCGCTCATGGTGTCCGTCACTTTATTGTGTGGCGTTTTAC
TGCATGATAGCTATCTGAGCCGTGCCGACGGCATGATGCTGCTCTTTGCCGCTATTCTGTGTCTGGCGTT
AATACTGCGTATGGCACGACAGGCGCAGCGGGAAGGCGGCGACAGCCTGACTCGTGAACAGTTGGCAGAG
CTCCCGCAAGACGACAGCAACCAGATGGCTGCCGTGCTGTGGCTGATCCTCGGTATGATTATTTTACCCA
TGGCCGCCCGTATGGTAGTGGATAACGCGACCGTCATTGCGCGCTACTTCGATGTCAGCGAATTGACCAT
CGGGCTGACCATATTAGCGATCGGCACCAGCCTGCCTGAACTCGCTACGGCCATCGTCGGAACATTGAAA
AAAGAAGATGATATCGCGCTGGGCAATCTGATTGGCTCGAACATTTTTAATATTGCGATTGTACTGGGCA
TACCCGCACTACTCTCGCCGGGCGCACTGAATCCTCAAGTTTTTCAGCGCGACTACTGGGTCATGCTGGC
GGCAAGCGTGCTGTTAACTGCACTGTGCCTCAGCAAAAAACGCCGTATAGGACAGGGCGCAGGCGTATTA
TTATGCTGCGCGTTTATCGCCTACCTTACGGTGTTGTTCTGTTTTTCATAATTACGCTGTTCCGTTTTTA
ACCATAATCAGGACTATTGGTATGTCACAGTTTGAACAAGACGCTCACCTAAAACAGCAGTCTGACCGTG
CACTATCCGAACATAGACTACAACCCGATTTCGATTTCCAGCAGGCGGGCAAGCAGGTACTGAGTATCGA
ACGCGATGGGCTTGCGCAATTAGATCAGTATATTGACGACAATTTTACCCTCGCCTGCAAAAAGATCTTT
AACTGCCAGGGCAAAGTGGTGGTGATGGGAATGGGCAAATCCGGTCACATCGGTTGCAAGATTGCCGCAA
CCTTCGCCAGCACGGGTACACCTGCTTTTTTCGTTCATCCGGGCGAAGCCAGCCACGGTGACCTCGGCAT
GGTGACGCCGCACGATATCGTGATCGCGATTTCCAATTCTGGCGAATCCCATGAAATCCTGTCGCTGATC
CCTGTTCTGAAACGCCAGAAAGTGTTCCTGATCTGCATGACCAGCGCACCAGAAAGTACGATGGGTAAAG
CGGCGGATATACACCTGTGCGTCCACGTTCCGCAGGAAGCCTGCCCGCTCGGTCTGGCACCCACCACCAG
CACCACCGCAACACTGGTCATGGGCGACGCACTCGCCGTGGCTTTGCTACAGGCGCGCGGTTTTACTGCC
GAAGATTTCGCCCTATCTCACCCCGGTGGCGCACTTGGCCGCAAACTTTTACTGCGTATCAGCGATATCA
TGCATTCGGGCGACGAGATCCCCCATGTCTCACACGATGCCTCACTGCGTGATGCGCTGGTGGAAATTAC
GCGCAAAAATCTGGGTATGACGGTAATCTGCGAAGCGGATATGAAAATTCAGGGTATCTTTACCGATGGT
GACCTGCGCCGCATCTTCGACATGAATATTGACTTGAACAGCGCGCGCATTGCTGATGTGATGACCGCGG
GCGGCATCCGGGTCGCGCCGAACATGCTGGCGGTAGATGCACTTAACCTGATGCAGTCGCGCCACATCAC
CTCAGTGCTGGTGGCAGAAAACGATCGTCTGGTCGGTATTGTTCATATGCACGATATGTTGCGGGCTGGC
GTGGTTTAAAAAGAAAGGATAATTGTGAATGAGTGAAACCAGGGCGCAAACCGATACCTGTTATGGGCCT
GTCGATCAACAGGTACTGGATAAAGCCCGTGAAGTTCGCCTGTTAATCTGCGACGTTGACGGCGTGATGT
CCGATGGTCTGATTTACATGGGTAACCACGGCGAAGAGCTGAAAGCGTTTAACGTCCGTGACGGTTATGG
CATTCGCTGCCTGCTGACATCTGGTATTGAGGTTGCCATCATTACCGGGCGTTCCGCAAAGCTGCTGGTC
GATCGGTGTAAAACGCTGGGCATTAACCACCTTTATCAGGGGCAATCAGATAAGGTTTTGGCCTTCAACG
ATCTGTTGGATAAACTATCGGTAACAGCGGATCAGGTGGCATACATCGGTGACGATATGATCGACTGGCC
AGTAATGGCACAGGTTGGTCTGAGCGTTGCTGTAGCAGACGCACACCCATTACTGTTACCGCGTGCGGAT
TATGTCACTCGCATTGCGGGTGGCCGTGGTGCCGTGCGTGAACTGTGTGATTTGATTCTGTTCTCGCAGA
ATAAGCTGGAGCATGCCAAAGGGTTGTCAATATGAGTAACACCAAGCGTTGGCTGACCGCTTTTCTGGCC
CTGTTGGTGCTTGTCCTCATCGGCTGGAATATTGCGGATGACGACACCGTACCGGCACCGAATGCAAATG
ATCCTACGGTGCCAGTCTATACCAGCGAAAAGACCAACACTCAGGTATACAGCCCTGCGGGTAAACTGAG
CTACAGACTCATTTCGGAAAAAGCGGAGTATTTCAACGACGAGCAATTGAGTTGGTTTACGACCCCCGTT
GCCACGCTGTTTAATGAACAGGGCATTGCAACCTGGTCAGTACGCGCCGATCGCGCCAAGCTGACAAAAG
ACAAGATGCTCTATCTGTACGGCCACGTTGAGGTGAATAGCCTGACGAAGGACGCGCAGCTTCAGCGCAT
CACAACGAATAATGCCCAGGTGAATCTGGTAACGCAGGACGTCTCCTCCGATGATGAAGTCACCCTGTAC
GGCACCAGCTTTACCTCAAGCGGAATGAAAATGCGCGGAAATCTGCGTAATAAAACGGCCGAGTTGATCG
AAAAGGTAAAAACCTCTTATGAAATCCAAAACCAATAATCTGATGCGTAACACCCTGATCGCCAGCTCGC
TGTTCGCCGTCAGCGTTTCCGCCTTTGCCGTCACGGGCGATAGCAACCAACCGATTCGCATTGATTCAGC
ACAGCAATCTCTGGACATGCAGGGCAACACCGTGACGTTCACGGGCAATGTTGTCGTGAAGCAAGGGACG
ATTGAAGTGAAAGCCGACAAGGTTGTCGTGACGCGCCCACAGGGCACGCAAGGCAGCGAAGTAGTGGAAG
GTTACGGTAACCCTGTGACGTTCTACCAGATGCAGGACAACGGCAAACCAGTAAAAGGCCACGCGCAAAA
AATCCGTTACGAGCTGGCTACTGATTTTCTGGTACTGACAGGCAATGCCTATCTGGAACAGCAGGACAGC
AATGTAAAAGGCGATCGCATCACCTACCTGGTGAAACAGCAGCAGATGGAAGCGACCAGCGATAAAGGAA
AACGCGTGACGACGGTGTTAGTCCCCTCTCAGCTTCAGGAGAAAGAGAAAAAGAGCCAGCCTTCTCGTTC
TCAACAATCGCAACCACGGGTCACTGAATAAGTTATGGCAACATTAACCGCAGAAAATCTGGCCAAGGCG
TACAAAGGCCGTAAGGTCGTGGAAAACGTCAGCCTCACCGTCAATTCCGGTGAAATCGTCGGCCTACTCG
GGCCGAACGGGGCGGGGAAGACCACCACGTTCTACATGGTCGTGGGTATCGTCCCGCGCGATGAAGGGCG
CATCGTCATTGACGACGACGACATCAGCCTGCTCCCCCTGCACGAACGTGCCTTGCGCGGCATCGGCTAT
CTGCCGCAGGAAGCCTCTATTTTCCGTCGCTTAAGCGTCTATGACAACCTGATGGCGGTATTGCAGATCC
GTAAAGATCTGACCACAGAACAGCAGGAAGATCGTGCCAATGAACTAATGGAAGAATTCCATATTATTCA
TTTGCGCGATAGTCTGGGACAATCGCTGTCCGGCGGGGAAAGACGCCGCGTAGAAATTGCGCGAGCGCTG
GCAGCAAATCCCAAATTCATTCTGCTGGATGAACCGTTTGCGGGCGTAGACCCGATCTCCGTACTGGATA
TTAAAAAAATCATTGAGCATCTGCGTGACAGCGGGCTTGGCGTGTTGATTACCGATCATAACGTCCGCGA
AACGCTTGATGTCTGTGAACGAGCCTACATTGTGAGTCAGGGCAACCTGATCGCCCACGGTTCACCGACC
GATATTCTGGCCGATGAACAGGTGAAGCGCGTCTATCTGGGCGAAGGCTTCCGACTCTGATAGGGTAATA
TTTTCTCTTTGCAGTACTTATGGGACGTTAGCGCGATTTATGAAGCAAGGTTTGCAACTCAGGCTTAGCC
AGCAACTGGCCATGACTCCACAGCTCCAACAGGCAATTCGGCTGTTGCAGTTGTCCACGCTTGAATTGCA
ACAGGAGATTCCACTGGCGCTGGAAAGCAATCCGTTGCTCGAGCAAACGGATCAGCACGACGAAATCGAG
TCATTCGAAAAGGCAGACAGCGATTCACTGGATACCGGTGAAGCCCTTGAACAACGGGATATGCCGGAAG
AATTGCCGCTCGACGCCACCTGGGATGAGATTTATTCCGCAGGCACACCGTCGGGCACGGGTTCTGACTA
TCGCGACGAAGAACTGCCCATTTATCAAGGCGAAACCACGCAAACGCTTCAGGATTACCTGATGTGGCAG
GTTGAGCTGACGCCGTTTTCAGATACTGATGCGGCCATCGCAACGTCGATTGTTGATGCGGTGGACAACA
CCGGCTACCTTACCGTGCCGCTGGAAGACATTCTTGACAGCATCGGTGACGACGACGTGACGCTGGAAGA
GGTCGAAGCCGTACTTAAACGCGTGCAGCGCTTTGATCCCGTTGGCGTCGCCGCTCGCGATCTGCGTGAT
TGCCTACTGGTACAGCTTTCTCAGTTTGACAACCGTACACCACGCTTGCTCGAAGCTCGCCTGATCGTCA
GCGATCATCTCGATCTGTTAGCCAATCATGATTTCCGTAGCCTGATCCGCGTGACCCGTCTGAAAGAGGA
AGTGCTGAAAGAAGCGCTGGCGCTGATCCAATCGCTCGATCCACGTCCGGGTCAGTCAATTAACACCGGT
GAATCCGAATATGTGATCCCTGATGTGCTGGTGCGCAAGATACAGGGCGTGTGGGTCGTTGAATTGAACA
CCGACAGCGTCCCCCGTTTGCAGATTAACCAACAATATGCAGCACTGGGTAACAGCGCGCGCAACGACAG
CGACGGGCAATTTATCCGCAGTAACCTGCAAGAAGCACGCTGGCTCATCAAAAGTCTGGAAAGTCGCAAC
GATACGCTGCTGAAAGTAACCCGTCGCATCGTCGAGCAGCAGCAGGATTTCTTCGAGCAGGGTGAAGAAT
TCATGAAGCCCATGGTATTGGCAGACATCGCCCAAGCGGTAGATATGCATGAATCCACCATCTCACGCGT
GACAACACAGAAGTTCCTGCACAGCCCACGCGGCATTTTTGAGCTAACATATTTCTTCTCCAGCCACGTT
AATACCGATAGCGGCGGAGAAGCTTCGTCAACGGCTATCCGCGCGCTGGTGAAAAAGCTTATTGCAGCGG
AAAACCCTGCGAAGCCATTAAGTGACAGCAAGCTCACCACGCTGCTCTCCGAGCAGGGCATCATCGTGGC
ACGCCGTACCGTCGCAAAATACCGAGAGTCTTTATCTATCCCACCATCAAATCAGCGTAAACAACTGATT
TGATCTCAACAGAGAAGGAAGACACTATGCAGCTCAACATTACCGGACACCACATCGAGATCACTGAACC
GTTGCGTGATTTTGTAAATGGTAAATTTGCCAAATTAGAGCAGTATTTTGACCGGATTAATCAGGTCAAT
GTGGTATTGAGAGTGGAAAAAGTTCAGCAAATTGCCGAGGCCACGCTCCATGTTAATGGTGGGGAGCTGC
ATGCAACCTCCGAAGCAGCAGATATGTACGCTGCGATAGATTTATTGATTGATAAGCTGGCAAGACAGCT
CAATAAGCATAAAGATAAACTCAAGCAGCACTAATTTTCTCCTTTACCATTTGGTAAAGGAACAAACCCG
CCCCATCTGTTGGATGGAGCGGGATCACCAGAAGTGAAAATAAAATGAGCCACGATCCCGTATTGCAACT
CAGCACCGTATTACGTCCTGAGTGCACCCGAAGCACAGTCCATTGCCAGAGTAAAAAACGGGCATTGGAA
ATTATCAGCGAGCTGGCCGCCAAACAGCTTAACATTCCCTCGCAGGTTATCTTTGATGCCATTCTGACCC
GGGAGCGGATGGGCAGCACGGGGATCGGCGGCGGCATTGCCATTCCTCACGGTAAGCTGGAAGACGATAA
TGCGCTGGGTGCCATCGGTGTTTTCATCCAGCTAGAGCAACCGATCGCTTTCGATGCGATTGATAATCAG
GCCGTTGATCTGCTTTTTGCCTTGCTGGTTCCAGCGGAACAATGTAAAACCCATTTGCATACCCTGTCGC
TTGTTGCCAAGCGGCTAGCGGATAAAACAGTTTGCCGACGTCTGCGGGCGGCGCAAAGCGATGAAGAGCT
ATACCAGATTATGACGGAAGCGGATTAAGCTGGATGATAGCCATACTCACGATGACGGGCTATTCGCGGT
AGAACGAGAGAATGCTTGCAATCCATACGCTAAGCCGTCATTTTCTAGCGATACATCATAAAAATAGTGG
CAATGAAAATTCGCCATCACGTTGCCAGAGGGGAGTCGTCAGATGGTGCTGATGATTGTCAGCGGTCGCT
CAGGTTCAGGAAAATCTGTCGCCCTGCGCGCATTGGAAGATATGGGGTTCTACTGCGTAGATAATCTACC
AGTGGTTCTGCTGCCAGAACTGGCGAATACGCTCGCTGCTCGTAATATTTCCGCAGCGGTCAGCATTGAC
GTGCGCAATATGCCGGAATCTCCAGAGATCTTCGAGCATGCCATGGAGCAACTGCCATCAAGCTTCTCGC
CTCAACTGCTGTTTCTGGATGCCGATCGCAATACGCTGATCCGTCGCTATAGCGATACCCGTCGCCTACA
CCCGCTGTCCAGCAAGAATCTGTCGTTGGAAAGCGCGATTGATGAAGAAAGCGACCTGCTGGAACCACTG
CGTTCGCGCGCCGATCTGATTATCGACACCTCGGAGATGTCGGTGCACGAGCTGGCCGAAATGCTGCGCA
CACGGCTGCTCGGCAAGCGGGAACGCGAGCTTACGATGGTGTTCGAATCGTTCGGTTTCAAGCACGGCAT
TCCTATCGATGCGGATTACGTCTTTGACGTGCGTTTCCTGCCGAACCCGCACTGGGACCCAAAATTGCGC
CCGATGACGGGTCTGGATAAGCCCGTAGCGTCCTTCCTCGATAGACATACCGAAGTTCACAATTTCATCT
ACCAGACTCGCAGTTATCTGGAACTGTGGCTGCCGATGCTGGAAACCAATAACCGTAGCTATCTGACCGT
CGCCATTGGCTGTACCGGCGGTAAACACCGTTCGGTGTACGTCGCGGAGCAGTTGGCAGACTACTTCCGC
TCACGCGGTAAGAACGTACAGTCGCGCCACCGTACACTGGAAAAGCGTAAACCCTCGTAATCTTCGGCAA
ACCAGTATAGCCAGGTAACCCATGACAGTCCGGCAAACGGTTGAAATCAAAAATAAGCTCGGTATGCATG
CTCGCCCAGCGATGAAGCTGTTCGAGCTGGTGCAGAGCTTTGATGCAGAAGTGATACTGCGTAATGACAG
CGGCACCGAAGCCGAAGCCAGTAGCGTGATTGCCATGCTGATGCTGGACTCGGCTAAAGGACGTCTCATT
GAGGTCGAAGCCGCCGGCCCAGATGAAGATCAAGCGCTTGCAGCCGTCATCGGGCTGTTTGAAGCCGGGT
TCGACGAAGACTAGCTATTTCCTTAGCTGGCTATCTGTATACCTTAGTGCTTCACTTTCCCCTCCGAACC
TCCTACTATCCACATATATCATATTTTCTTATACCCCCTGCGTTAATCCGCGGGGGGTTATTTTTATATC
ATCTGAAAATACCAACTGGAGAGGAGTATGACGAAACCTAACCTGACAATCAGTGAATTAGATGCAGAAC
GTCTGGATAAGTTATTGGAGCAGCCCGCCTTTGCGGACAGCGATATCGCACAGGCGTTGAATGAGGAACT
GGATCGCGCAGAAATTCTGCCTTCAGCATCGATTCCCTCGCATGTCGTCACCATGAATAGTCGGGTGCGT
TTCCGCGATCTGAATACCAACGAAGAGCATATCCGCACGCTGGTTTATCCCGCCGCGGTGAAAGACAGTA
AAGAACCGCTGTCGGTGATGGCTCCGCTGGGCGCAGCACTATTGGGAATGCATGTGGGAAACGCTATCAC
CTGGCAGTTGCCAAACGGTGAAGAAGCTCGAATTGAAGTGTTAGAACTACTCTATCAGCCAGAAGCCGCG
GGCGAGTACCACCGCTAAGCCAGAGAAACGCAGTAGAGTAACAGCCGTCGGGCACTGCCGACGGCGACGG
TTACTCATACAGGCCAGGTTTATTCCCCTGCAATCTTCATTTCAGGCAGCAACACAGAACCACACTGGAT
ATTGCTCCGGGTTTCGATATCGTTCCCCACCGTCACAATATTACGCAGCATATCTTTCAGGTTGCCCGCG
ATGGTAATCTCGCTGACCGGATACTGAATCTCGCCGTTTTCGACCCAGAAGCCAGATGCCCCACGAGAAT
AATCCCCCGTCACACCGCTCACGCCCTGCCCCATCAGTTCGGTCACCAGCAGGCCTTTGCCCATCTGTTT
CAACATACCGTTGAAATCCAAGCCTTGTCCGGCAATCCGCCAGTTATGAATCCCCCCCGCGTGGCCAGTG
CTCTGCATCCCCAGCTTACGCGCGGAGTAGCTCGTCATCAGCCACGTCTGCAACACGCCCGCCGTCACAA
TTTCACGCGCCTGCGTCCGCACACCTTCGCTATCGAACGGCGTAGAAGCCAGTCCTTTCAACAAGTGTGG
CAGTTCCTCAATCGTCAGCCACTCCGGCAGAATCTGCTGACCTAGCTGATCCAACAGGAAAGTGGACTTG
CGATAAACGCTGCCGCCGCTGATGGCACCAACCAAATGACCAAACAGACCCGTAGCCACTTCCGCAGAAA
ACATCACGGGTGCCTGCATGGTTGGCAATTTACGCGGGGACAGACGAGATAACGTCCGACGCGCGCACTC
TTCGCCCACCCATTCAGGGCTAAGTAAATCTTCCAGCGCACGGCCGACGGTGTAAGCATAATCCCGTTCC
ATATCGCCATTCACTTCGGCAATCACGCAACTGGACATGGAATGGCGGCTGGAGCAGTAGCTTTTCAGCA
AGCCGTGGCTATTACCGAACACCTTAACGCCGTAGTGACTGTTAAAGCTGCCGCCTTCGGTGTTGGTGAT
ACGTTTGTCAGCCTGTAATGCAGCCTGCTCTGCGCGGGCAGCTAACTCAATGCCGCGATCCGCATCCAGC
TCAGTCGGGTGAAACAGATCCAGATCCGGCGCATCAAACGCCAGAAGATCGCGATCCGCCGGACCAGCAA
ACGGATCGACTGAAGTATAACGTGCGATATCCAACGCGGCCTGCACAGTACGGGCTATCGCATCCGGGCT
GAGATCGGTTGATGATGCGCTGCCTTTACGCTGTTGGTGATAAACAGTGATGCCCAACGCACCATCGCTG
TTGAATTCAACATTTTCAACGTCACCATAACGGGTACTGACGCTAATGCCCGTCGTTTTTGACACCGCGA
CTTCTGCTGCATCGGAGCCGGCACGCGCCAGTTCCAACGCCTGAGCAACCGCGAGTTCCAGCGCTTTACG
CTGCTCTGCAACCTGAGTAGTTATCGTCATTGTTCTGCCATAATGAGTGGAAGAAAGCTCACCATCATCT
TCACTCGAACCGTATGAGTAGTAGAGAAATATGCTCTAAATAATTCAAGTTTCAGGTAGGCGGCAAGCGA
AGGAGTCCCGATAAGCTTACTCAAGTAAGTGATTCGGGTGACTAAACGCAGCCAACGCACATGCAACTTG
AAGTATGACGAGCATAAAATGGTGTAGCATAATGCTTTCTAGTCTAACAGGATCTACGGACAATTTCGCA
CAAAGCCCAAACCTGTTAGTATCAGCCTCTTTTTTCTGGTGGGCACGCTGTTCACCATCCCGGAGCCACC
GCGCATCGCGTTAGGCATTGCTCCTGGACACTTTTTAGGAGCCAACCATGAAGCAAAAGTACGAAGACTG
GCTGAACGACGCTTCAGACAATCAAGAAGACGACGAAGATGATGAAATTATCTGGGTCAGCAAAAGCGAA
ATAAAGCGCGATGCCGAAGCGCTGAAAGATCTCGGCGCGGAACTGGTTGAGTTGGGGAAAAACGCCCTGG
AGAAGATCCCGTTGGACGACGATCTGCGTGCGGCGGTGGAGTTGGCGCAGCGGATCAAGAAAGAAGGCCG
TCGCCGTCAGCTACAGCTAATTGGCAAGATGCTGCGCGCCCGCGATCCGGAACCGATCCAAACTGCGTTG
GATAAGCTGAATAACCGTCATAATCAGCAGGTGGCCTTGTTCCACAAACTGGAACAACTGCGCGACCGGC
TAATTACCGAGGGAGACGATGTGGTTCCAGAGATTCTGACGCTGTATCCCCATGCCGACCGTCAGCAACT
GCGTTCTCTGGTGCGTAATGCGCAGAAAGAGAAAGCAGCGAACAAACCGCCGAAAGCCACCCGTCAGATC
TTCCAGTATCTGCGCGAGCTAGCTGAAACCAAAGACTAACGGTAAGCACAGGATGAGGAGCATAGCTCAC
TCATCCTGTGTGTTATCAATATTAGTCGCTCAGCGCATGCTGATAATCACGCAGAATCCCAGTCAACCGT
CCCACAGGTACCGTCACGTTCGGGGGAAGTTGCTGTTCTGTCAGTATCTGTTGGTAGCGTTCGAGTTCCT
CTAACAACTGCGTGAAATAGCGGCTGCGCGTGGTATCGCGGCGGGCCAAAATCACCTGCTCAGCCGTCGC
ACGAATCTGACGATGAAAGGCAGACAGCGCCGCGTTTTGCGGAATATCCAGCGTTCTCAGACGTTGATGC
ATGATGATCATCCATAAGGCAAGGCGATACTTAGCCATGTCGTCAGGGAAGCGGTTCAGCAGCAGGAACA
GTTGTTGGTACAGCGCTGGTAGATGATTTTCCTTACGCCGCGTCGTATCGGTTGTCAGCGCAGAAACCGC
GCCATACACAAAACGGTTCAGTAGCGTTCTTCCCGTATGCGATTTGGTGTTATCGCGAATCAGCAGGATC
ACCATCAACGCCACGAAACAGCCAATAATCTGACCGATCGCGTTGTCCAGAAATAAGCTGATGTTAAACG
TCATCGGGTTATTCAGTAAGAGAACATTAATCGTACTGATCAATGCCCCCAGCGAGCCCAGCCGACGCTT
CTGTACTTCAACGCCGAGAAAGAAGGTCATTGCGCCCAGGCTTAGGCACAGCAGTAATATACTTTGCTGC
GTTGACGGTAGAATAAACATAAACATCAACGCCCCCAGCGGTAGCGAATAGATCGTCCCGTACAGAAAAT
CCATCCCCACCATCTTAGGATTCGGCAGGCGCATCGCAAGCGACGTCACTACCGCAATCATCATCATACA
AATACCGCCAGAGCTCCATCCCGTACTGAGCCAGAACAGGCAGCCCAATGCGGTCGCCACACCAGTGCGT
AAGCCGTTGATCATCGCATGGTGGGTTTCGGCTGATGGTACTTTAATTTCCACATCGTGGTTCAACACAT
CAGCTTCGATCTTACTGATACGTCCGTTAGTCTGCACCCCCTTCGCCAACAGCAGGTAGCGCGTTGCCGC
TCCAACCCAACTAACCAACGTAGGCGGCACGTCGCGACTGTCGGCGGCAATCAGGTGGCGCAATGCTTTC
ACATGGTGATGCACATCACCAAACGATTCGACGGGCGGATCCAACACCTGCTTCAGGCTACTTTTTACAT
GCGTAGGAACATCTTGCAATGTCAGATAGGTTTCACACGCTTGTGTAATCATCGTAAGTGATTGTGTGTG
CAGCGACGTTAAGCGACGATTACTGTTCTGCCAGCGCGATGACTCCATCATCAGATTGCTGCGCATGCCG
TCTAGTGCAGTAGTCTTGCGCACCAACGCGTGCCATGTCGTGTCTATCGTCCCCTCGTCTGCTCCACTCA
TGCTGAGTTGTAGTAACCGGTACTGACCTACCATCAGCTCGCGAAGGCTACGGTCAACATCCTGCTTGAT
CGATCGCGGTGCGAACAGTAAATCCGCAAAAATGACACAGGCAATACCCAACACAATCTCACTACAGCGC
TCCACAGCAAACTGCGGCGTCAACATCGGCGTCCCTTGCGTCGCCAGAATAATAATCAACGTGGTATAGC
CTGCGAGCCCGAAAATATAGGAATTTTCGATTTTAACCAGCGAAGAAATCCAATTGCAGAGACCAGCCCA
AATACAGCACAGCAGCATCATCACAACAGGTGCGCGAATAGTGGAGATAATGATGGCAAGTGCACCAATA
CAGCCGATAAATGTACCGACAATACGCAACATGCCACGATGACGAATGGCACCAGAAAACGGCTCACCAC
CTGCCACGAACGCAGGGCCACCAGCGACAATCGCCGCCGTCATAACTGCCGTATTCGGGGTCCCCAATTG
CAGGTGAAACCCCAGGAACAGGGAAAGTACGACAGCAAAGGTCAGCTTAAAAGCAAAGCGAAAGCGCGCA
AGCTGTGGTGTCGTAAAGAATAGGGGGTCTGCCAACAACGAGGTTTTCATCATCGCCTCACTTAACCGAA
CTCACGCAGGCGATAGAAAAGGCTGATGAGCAGCGAAGGCCTTTTGTCATTGTTGACCTGCTCGCCAGTA
ATCAACACCGTCGCGGTAGTGCCCGCCGGATAGAGGTCACCCATTTGACGATCCAGGCGAATTTTCACCG
GCACGCGCTGTGCCAAACGCACCCACTCCAAGTTGGAATCTACATTTGCCAAGCCTTTCGTATTTGCACT
GTTGCTGTTGTTATTGACCCCAGCCGCTACGCTATCCACCGTGCCGTAAAATATCTTTTCGCTACCGAGT
GGGGTAATTTCCGCACGATAACCGCGGCGCACACCTTCAAGCTTGGTCTCTTCCATGTATGCCAGCAGGT
AGAACGAATCCTTTTTCACCAGTGCCACTACCGTGTTACCACGCTCGATAAACTCGCCGTTTTGCACATG
CAGATTGGTGAGCCAGCCGTCGGCCGGGGCACGTACCACGGTACGTTCCAGTTCCAATTTCGCCAGTACC
AATACTGCCTGCGCTTTAGCAAGCTGGTGCGTTGCGGTTTCCAATGCGTTACTGGACTGATCGATATTTT
CCTGCGACATCGCACTGACGCCCAATCGTGCCCGACGACCTGACTCTCGGCGTTTTTCCGTCACCAGCGC
CTGATAGTAGGCGACATCGGCTTCCGCCTGCGTCACAGCCTGCTTGTAGCGCGGCTGATCGATAACAAAC
AACACATCACCTTTATTCACCAGTTGATTGTCCGTAACGCGCACATCCGTCAATAACCCACTGACATCCG
ATGCAATCGCCACCACATCTGCAGTGAACTTGGCATCACGCGTCCAAGGCGATTCGGTATAAAACGCCCA
GACACGAAAAATGGCCACAATTGCACACAGCGCAACGGCTAGCGTGATGGCCATACGGCTCAATTTTTTA
GCCAGCGTAGCCTGCCGTCTAAACAAGGTTAAAAAGAAATTTTTCACAGACGCCTCACAGGCCGTAACGG
AACAGTAAATAGAATAAGCAGCAGAACAGCGCGCTGTTAAACAGCGCCGGATGCCAAACGAAATCATAGA
TACCCGTCGGTAGCAGTAGGCGGTTCACGACAAAGAACAGGGTCAACGACACCAGCAAGACAAAAAATAT
GGGGGGAAATGACAGCCCGAACAACACCATAACTGGGAGTGAACTCATCCTCTTTTCCTTTTTCTCGTAG
ATAGCGGTAACGAACAAGTGTGCTACCAGGTAGTAAATTATGTCGTGCGGCTCCATTGCGTCGTGCTGAC
GTTCTGCATTGACAACAGGGCCTCATCCCGCAGGCTGACGGCCAACGAAGGAGATAGCGTTAAACTGATG
AGTAGCGATATCAGCAGGGGGCTGACTAGCGATGGGAAATCAGTGTATTACTCTCTATTGGGTAAATAAT
CATAATCATTGGATAGTCTTGGGTGGACAATGCTCCACCCGACACCAACGGATAGGCTATATTATGGCTG
CTTATTATCACCTTATCTACATAGTGTGATCTAAATCACTTTTAAGCCAGAGTGAATAATGGAAAGACTA
AAAAGTATGTCAGTGTTTGCTCGCGTGGTGGAATGTGGTTCTTTTACCGCCGCCGCCCGCCAGTTGCAGA
TGAGCGTATCCGCCGTCAGCCAGACCGTCAGCAAGCTTGAAAATGAACTACAAGTTAAGCTGCTGAATCG
CAGCACGCGCAGCATTGGGCTGACGGAAGCGGGAAAAATTTACTATCACGGCTGTCGCCGCATGCTGCAT
GAAGCTCATGAAGTACACGAACAACTTTATGCCTTTAACAACACGCCGATCGGCACGCTGCGCATCGGCA
GTTCTTCCACCATGGCGCAGCATGTGTTGTCCACCATGACCGCCAAGATGCTAAAAGAATATCCCGGTTT
GTCCGTCAATCTGGTTGCTGGCATCCCCGCTCCCGACCTGATCGCCAACGGCTTAGATATCGTTATCCGT
GTCGGCCCGCTGCAGGATTCCGGCCTGTTCTCGACGCGTCTGGGTTCAATGCCGATGGTGGTCTGTGCCG
CGAAAAGTTATCTGGCGCAACACGGTACGCCGGAGAAACCGACAGATATGGGGAATTTTTCCTGGCTGGA
ATACAGTGTACGACTCGATAGCGAATTCGAACTAATCGCACCGGAAGGCATTTCGACCCGCATCACACCA
CAGGGGCGCTTTGTCACTAACGACCCGCAAACGCTGGTGCGCTGGCTCAAGACAGGGGCAGGTATCGCGT
ATGTTCCGCTCATGTGGATCGTGGACGAAATCAATCGCGGCGAAATAGAGATTCTGTTCAACCGCTACCA
CTCCGACCC
>3 length=71419 depth=1.01x
CTCATCATTGGCATCGGTCTCTACTTTTTACTCACGCCCAAAAGCGGCGATGAAGATCGGCAGCGTCGCC
TGTCGCCACTTCCGTTTGCGATTGTGGCAGGCGGCTGTGTCGGCTTTTATGATGGTTTCTTCGGTCCCGG
TGCCGGGTCGTTTTATGCGCTGGCCTTTGTCACTCTGTCTGGTTTCAACCTGGCAAAAGCGACGGCGAAT
GCCAAAATCCTGAACTTTACCTCTAACTTCGGTGGGCTGTTGTTTTTTATGCTCAGCGGAAAAGTCGTCT
GGGTGGTTGGGGGAGTGATGCTGATCGGACAGATCCTCGGTGCGCGGCTTGGTGCCAGAATGGTGATGAC
GAAAGGGCAAAAGCTGATCCGTCCTATGCTGGTGTTGGTTTCCGCTATCATGAGCGGCAAGCTGATTTAT
GACAGTCATGGGCATGCGATTGCTGCCTGGCTGGGACAGCTTTTATGATAACAATTTTATGATAACAATA
GATAACATGACAACGACGCACCATTATCAACAACTGATTGATATCTTTAATGATTGCTTTGGCGACGAAT
ATAATACCCGTCTGGTAAAAGGCGACGATGAGCCTGTTTATCTGCCAGCAGATGATGAGATCCCGTATCA
TCGGATTGTGTTTGCCCACGGTTTTTATGCCAGCGCGCTGCACGAGATTTCTCACTGGTGCATTGCTGGT
GCACAGCGGCGTTTGCAGGTCGATTTCGGCTATTGGTACTGCCCGGATGGCCGTGATGCCACGACGCAAA
GCCAGTTTGAAGTGGTGGAAATTAAGCCTCAAGCCTTCGACTGGCTGTTTTGCGTCGCGGCAGGCTTTCC
GTTTAACGTCAGTTGCGACAACCTGAACGGCGATTGCGAGCCGGACCGTATTGATTTCCAACGACGTGTG
CATGCACAAGTGATGCAGTATCTGGACGAAGGTGTTCCCGCGCGTCCGGCGAGCTTTATTCGTGCGCTAC
AATCGTTTTACAATACGCCACCGCTGACGGCGGCGAGCTTCCCGTATCCAGCCGATCTGTGATGAGCGGG
AACTGCAAAAAATTTGAGGATAAGAAATGATCGCAGAATTTGAAACGCGCATTCTGGCGCTGATTGATGA
CATGGTAGAGCATGCCAGCGACGATGAGCTTTTTGCCGGTGGCTATTTACGTGGTCATCTGACAGTGTCA
GTCGCCGAAGCGGAAGAGAACGGGGAACACACGCTTGAAGCACTGCATGTGCGCGTCAGCGACAGCATTA
ATAACGCGATCAAAAACGGTGAACTGTCACCGCCGGATCAGGTGCTGGTTAACGGAATGTGGGAACGTTT
GTTCCAGCAAGCGCAAAACAGCACGCACTGATTTCATCGGTGCTAACCGCTAATTTGTCGGTGCTGGCTT
AGCCAAGCCAGCACATCCTCTTATCCATTAATCCTGCGTCACGGGTTTGCCTTTCAGCAGTTTCCTTATC
CAGAAGCGATTTGGATTTAGCGCGGATAGCGTATCGCGATCCAGCGGTAGAGGTTCGCCGTACATCTGCG
AAGCTAAAATTTCTGCCGCAAGTGGGGCAGAACAAAGCCCGCGCGATCCTAATGCACCGATAATAAACAG
ATCCTGCCAATAAGGTGCGCTTGGCACTGTGTCTGTGCGGTGCTGTGGATGCAGTCGATCTTCATACTCT
GCCAGCGTTTGATCATAATCTGGCACCGCGCCTAAGAGCGGCAGATGATCGCGCAACGCACAACGGACAC
CTTGACGAGCCTGCCCGCCGCTGACATCGACTGTCTTGGTCCAATCTGCGTTGGGCAAGCAATTCAGCAG
GCGCTGCCGGTTCTCCTGCTGTTCTTCTTCCCGATAATCACAATGCGCTTCGCCCCGTAGGTAGCTTGCC
CCGATGCAGTGTGTTTGATGCTGCGGGCTCGCTGGCGTCAGGTAGCCGTCGTAGCACAGCACCTGCTTTA
GCTGCCCCAGCACAGGGGTAGTCGGAATATGGCTGACCTGCCCACGTACGGCGTAGCCGGGTAAGTGGCG
GGTTTGTGACCAGTCGGTAATCTGGTGACCGTTCGCCAGCACCACGACCGTATGGCTGACTTGTTGACCC
GTGCGTAGAGTGAGCGCCCAGCCTTTGTCCGTTTTTTCCAGTGCTGAAACGGCGGCATTCATCTGTACCG
ACAGGCCGTGTTGCTGTGCCAGCTTCAACGCAGCGGCTGTCAGTTCTGCCGGACACAGCCAGCCGCCGTC
GGGGTAGGTGATGCCATTTACGCCGGGATTCAGGCCGCTCTGCTTTTCCAATTGCTGTGCATCCACGCTA
ACGACCAGTTCTTCCGGCCATTCCCCTTGCAGAATCTGCTCGATCTTACGCGTGCTCTTTTCATCCCAGG
CAAGCTGGCTGACGCCGCACCACTGATGTTCAAATTCCAGACCTTGCTGCGCCAGCGCCGTGTAGCTACG
GTGGGCGAAGTCAAAGGCGAGCGAGAAAAATCGGGATACGGCGTCGTGCCGGTTATTCAGCAGAGGATAC
AGCGCGCCCTGACGATTGCCGGATGCGCCAGTGGCAGGCTGTGACTCTGCACAGTAGAGCGTGACGTTTG
CGCCGCGCCGTTGCAGAGCCAGTGCCGTAAGCACGCTGGCGATACCGCCGCCGATAATCGCAATATCGTC
AGTCGTGCTGGCAGCAGGGCGCGCGTACCACGGTGTCGGCGAGGGGACGGGAAGTGCATCGGGCAGCATG
CCGCTAAGCATCTCGCGCTTTTGCCCAAATCCTTTGACTTTACTAACGTGAAAACCTGCCTGTTGCAGGC
CGCGACGCACAAAGCCTGCGGCGGTAAAGGTAGCGAATGTGCCTCCTTTACGACACAGGCGCGCCATCGT
CTGAAACAGATTCTCCGTCCACATATCGGGATTTTTAGAGGGCGCAAAGCCGTCCAGAAACCAGGCGTCA
ACCTGATGGTTTTGAGTGTCATCCAGCTCTGGCAGCAAGACATTAACGTCACCAAACCATAAATCGAGCG
TGATGCTGCCTTGCGCCAGAATCAGACGGTGACAGCCCGGTAGCGCTAACGGCCATTGCTGGCGTAATTC
ATCTGCGAATTCTGCTAGCTCCGGCCACTGTGCGTGTGCAGCCGCCAGATCGTGCCGGCGCAGGGGGAAT
TTCTCGAAGCTGATGAAATGCAAGTGTCGTAGTGTTGCCTGCGGCTGCTGTTGACGAAAGTGAGCAAAGG
CTTGCCACAGCGTGAGAAAATTCAGGCCGGTGCCAAAGCCAGTCTCCGCTATCACGCAGTTTGTACGCGG
GTGCGTAGCGAAGCGTTCAGGAAGCTGATTACCCTGTAAAAACACATAACGGGTTTCTGCTAACCCATCC
TGATTCGAAAAATAGACGTCATCAAACTGTTGCGATACAGGTGTACCCTGAGTGTTCCAACTTAACGACG
CGTGTTGGATGGGGAGGTTCGCCACGGCAAAAGCTCATTATTCAAGTGATGGCGAGATTTTAACGAGCTG
AAGATTGTGGTGCAAATTTAGCAATAATTTCGCGTTAGTTCGGCTGATCGGACTTGTTCAGCTTACAACT
GTACGCTAAAGTGCGAAGCGAAATCCCAAACTCTATAAGTGGAAGAAGAGGTATTAAATGAAACGTGCAG
TGATTACTGGCCTGGGGATCGTATCAAGCATTGGTAATAACCAGCAGGAAGTTCTGGCATCATTGCGGGA
AGGCCGCTCGGGTATTACTTTCTCTCAAGAGCTGAAAGATTCCGGCATGCGTAGTCACGTCTGGGGTAAT
GTCAAACTGGACACCACTGGCCTCATCGACCGCAAAGTTGTGCGTTTTATGAGTGATGCGTCGATTTATG
CCTACTTATCTATGGAGCAGGCGATTCAAGATTCTGGGCTGTCTGATGAGGTTTATCAGAATAACCCACG
CGTTGGCCTGATTGCGGGTTCCGGTGGTTCTGCTCGCTATCAGGTATTTGGTGCTGACGCGATGCGTAGC
CCGCGTGGCCTGAAAGCCGTTGGCCCTTACGTTGTGACTAAATCAATGGGTTCTGCGGTATCTGCGTGTC
TGGCAACGCCGTTCAAAATTCACGGTGTGAACTACTCAATCAGCTCTGCCTGTGCGACTTCCGCGCACTG
CATCGGTAACGCGGTTGAGCAAATTCAGATGGGCAAACAAGACATCGTATTCGCGGGTGGTGCTGAAGAG
CTGTGCTGGGAACTCGCCTGTGAGTTTGATGCGATGGGCGCACTGTCTACCAAATACAATGAGACGCCAG
AAAAAGCCTCCCGTACTTATGATGCAGGTCGCGATGGTTTCGTGATTGCAGGCGGCGGCGGTATGGTCGT
GGTAGAAGAATTGGAACACGCGCTGGCACGCGGTGCGCACATTTACGCAGAAGTAGTTGGCTACGGCGCG
ACGTCTGACGGTGCGGATATGGTTGCCCCATCCGGTGAAGGTGCGGTTCGCTGCATGAAGATGGCGATGA
ACGGTGTGGATACCCCGATCGATTACCTGAACTCTCACGGTACGTCTACGCCAGTTGGTGATGTGAAGGA
ACTGGGCGCGATCCGTGAAGTGTTTGGTGATAACTCACCAGCTATTTCTGCGACGAAAGCGATGACCGGT
CACTCTCTGGGGGCTGCTGGCGTTCAGGAAGCCATTTACTCTCTGCTGATGTTGGAGCACAGCTTCGTTG
CACCGAGCATCAACGTGGAAAATCTGGACGAGCAGGCTGCTGGTCTGAATATCGTGACCGAACCGACGGA
ACGTAAACTGACCACGGTGATGTCTAACAGCTTCGGGTTCGGTGGTACGAACGCGACGCTGGTGATGAGA
AAACTCGATAAATAATCGGTTTTTCACCCGCGTATTATTATGAAAAGTAATAAAAACCCCGCAGGCGCAA
GCCGCGGGGTTTTGTTTTTGGGATGGTGTTCAACTAGCGTGAGGTTCTGTTATGGAAGAGGAACTGTCCA
TTTTTTGATTGCGGTAGTGACATCCTGCATTGCGTCTTTTGCCGCCTGACTGATGCCCCCAAGCTGGAAA
AAACCATGAATAACCCCCAAATAGCGCCGGCATTGTGCATTGACACCCTGCTCGGTTAGCGTGCGGAACA
ATGCTTCTCCTTCGTCTCGCAGCGGATCATATTCCGCTGTAATTATCAGCGTTGACGGCAAACCCGATAA
TGGGCTGTGCATTGCCGGGCTGGCTTCGCAATGATTGGGAGTCAAGGAATCAAAATAGGCTTCATATCCA
CTCACCAATGTTTCTCGTGTAATGACATAATCTTTGCCATTTGTACGGTAACTATCGCTGCTGGCTGTGG
CATCCAGCATGGGGTAGATCAGGATTTGTCCGCAGGGTTTGAATGTACCGCGATCGCGTAACCGTATGGC
AGTCACTAACGCCAGGTGGCCTCCAGCACTGTCACCCATCAAGATGATATTGTCGGGATCGATATCCAGC
ATGCTGGCGCGTTCATGGATCATTTTAGCAGCATGGTAGGCATCATCATGTGCAGCCGGGTAGCGATGTT
CTGGGGCTAAACGGTACTGTACTGCAATGACTTTACAGCCGCTGTGAAAGGCGATATGTCGTAATTGGCA
ATCGTGTGTGGCGAACCCACCGCTGACGAAACATCCACCATGATAGTAAATTACAGCAGAAGCGTGTGGC
TGTGCGGTCGGTGGCGTGTAAAGCCGCAGTGTGAGTGATTGCCAATTTATCTCTTCACAATTGACGCCAG
GAGGTGCCTCTCCTGCCAGCACGGTACTAGCGATATATCCCTCACGGCGTTCTGCCAACGTTTGATTTTT
TACTGAAGGGCGACCATTACGGATAAACGTATTGACGAGTTCAGCAATGTTTGGCTCAAGAGTCATCCTG
TCTCCTTAGATGGAAAGAAAGCTGAGTTGCGTGATTAAGGTGTACTATCGTGGTGTGGTTGGGTTTAACA
CGTATTGTGCAGACTAATTTTGCGCTACAGCAACACCCACAGCAGAAAAGCAGCCACGCAGGTGCTGACA
ATCACCAGAAACATCGGTTTATGGAACAGGGATTGCCAACTGAGCGGTAGCGATGCAATCAACGGGTTAA
ACAGCGGGTGCAGCAACTGCGAGGTCGTCGTCCAGTCAGTTTCCTGTGAGCGCTGAATTCGTTGCGTAAA
CAGGAACGTCAGCAGATCGCTGACCTGCATCGGCGTCAACGGGGTTTGCAAGCTGATATTGAAGCGATTC
TGTGTGTAATCTATCAATAATTGCTGTTCCTGCGCGGTCATCGGCTGTTGTAACAGGGCCTGCAACGGGG
CCAGATTCGGGGAAAGCAGGGTGTTCTGTGTTGGCAGTGGCTGTGATGATGAGAGCGTGGCTGTTGACGC
TGAATTTGTATTTGTCGCGTTAGCCGTATTGGTTGTGTTGGCTGTCGGCGGTTCCTGAGGTGCCCCAGCC
GTTCCCGTATTGGTCGGCGTTCCCTGTGGCGTCAACGTGGTGCGAAGCAGCGTCTGCGTCTGTTGCAACT
CAACTTGTGCTTGCAGGAACTGTGTTAGCAGAGGCAGATGCTTGAACGGGATGGTGTCGCCAGGGGTAAG
ATTCTGCATCGTCATCAGATTACTCAGCACTCTCGCAGGTTGTTCCCCTGTCATGGTTGCTAGCCGGGTG
ACTAACTGATTCAAGCTGCGCTGTTCAACTGGAGAAAGCGGACGTTCGGGCGAATTAGGAGCCTGAGCCG
CTTGCGGCGTTGAGGCAGGTGCCGTTGACTGCGGAATTTGCCCATTTTGTAGCAATGTAACCACCTGCTG
TAGCTGCGTTTTACTCAGCGCGCTTAGCGTGGTGCTGCCGAACTGTTGACGGATAAAATCACTGACTGCC
TGACGATTATTGCCCTGAGGCAGCATCTCTGTCAGGCGCTGGAGCAACGGCTGACGGCCACTGTTATCTT
GCGCCTGCGTTAGACGCGTCTGAAGTATCTGCTCGGCCGGCTGGTAGTGGCGGGACTGCAGTTCATTATT
CTCAGCCAGCCCTAATCCCTGTTTTACCGTCGTCCAGACTTCCGCCGCCTTTGACGTTGTCAGTGCGGCA
ACTTTAAGCACCAGATTTTCCAGCGTCGTGCGCTGTGCCAGCGTCAGCGGCCGATCGCCGCTGCTGGAAC
CTGCGGCGTTAGAAGATGCAGATGAGGTTGACGATGTGGTTGTCGGCGTAACCGCACGTTCGCCGGGCAG
CGGGGCACCTGGGCCACTTACAGGTTGCATATCGGTTATCCTCACTGCCGTCATGATTGGAATGAATCAT
AGCAATCTCCCGTGGCGGCCGATAGTCATGCGTCGCCTAAAACGCACTAATCACTCGAGGTTCGCCCTAA
CGGGACGCGTAAACGCTGGGCAAGGATAACGCCAAGTAGCGTAATGCCCCCGCCAACAAGATGATAATGG
TGCAAGGGTTCGCGCAAGAAACCAATCGCAATCACCGCCGCAAAGATCGGCGTCAGGTTCATAAAGATGG
CGGCCTTGCTGGCTCCCAGACGCATCACCCCTTGAATCCAGAGAAAAGGCGCAATAATGGAGGCCATGAT
ACCGGCGAAAATGACCAGCGGCAGATTTTGACCATTGAGCTCGACATTGTCCGTCAGCAAGAAATTAGGA
ATCAGCACCACCACGCCAAAGGCAATTTGTACATAGAGCGATACCCAGTTGGGCAACGGGATGCTCCAGC
GTTTGGTTAACACGCCATAGAGTGCATACGACAACGCGGCACAAAACATCATAAATTCACCGGGGCCGAT
GCCCTGCGCCAGAATCTGTTCGGGATGCCCTTCGCCAATCAGCCAGACAATGCCTGCCAGCGACAGCAGG
CTCCCGAGCAGCACACCCAGCGTGGGTGCCACGCGTAGCAGAGGAATGCTGAGCAAGACGGTGAGTAGCG
GCACAAGCGACCCCATGATCCCCATCATTACGGCGCTGATCGTGTGCGCGGCGTAGTAGGCCAGACTTTG
ATACAACACCATGCCGAGCAGACCCAACACCAACAGTTTCCATGCGTTCTGGCGAATGGTTGCTGCATGA
TGGCGCAGGGCTGGTAGCATGAATGGCGTCATGACGAGGAACGCCAACAGCCAGCGGTAAAATGAAATGG
CAGCGGGATCGATGACGCTCGCGGAAAGTTTGTTGACGATGACGTTAACTGACCAGATCAGGACGGCGAT
GGTGGGAAATAGAGCGTTCAACGTTGGGTTTCTCGTAGGAGACCAGACGGAAAATGTATCGGTTGCCAGT
CTGGTTGATAAAAATGGGCAAGTGCCGCAATGGCAAACAACATAGCAGAGCCACGTGACGACGATCAACC
CAGTCTATCCTTCAAGAGGTATGGTTTGGCTACGATAAATTGCCGTCTATCGTGAGAACGATGACGTTAC
GATAGCGACGTGAACCGATGGAGGAAAGGGATTGCATCGTAATTGCCTTGGGTTTCTGCCCCATTCGGTG
GCAAAATATCTCCCCGCTTTTTTGCTGGCTACAGGTTACCGGAGAAGAGAATGAAGATTCTGGTTGATGA
GAATATGCCGTATGCCCGCGAGCTTTTCAGCCGTTTGGGTGACGTTCAGGCCGTACCAGGACGCCCTTTG
CCGCGCGATCTGCTGGCAGGCGCTGATGCGCTGATGGTGCGATCGGTCACGAAGGTGAACGCAGAACTGC
TGTCTGGCACAGCGGTAAAATTTGTCGGCAGCGCGACGGCAGGCACCGATCATGTTGATGAGTCCTGGCT
TAACGCTAACGGCATCGCGTTTTCTGCCGCTCCCGGTTGTAATGCCATTGCGGTCGTAGAGTACGTGTTT
TCTTCTTTGCTGATGTTGGCCGAGCGTGATGGTTTTCAACTGCGTGATAAAACTGTCGGTATTGTCGGCG
TGGGGAATGTTGGCAGACGTCTTGATGCACGCCTGAAAGCCTGGGGTGTGAAAACGCTGTTGTGCGATCC
GCCGCGTGCCGACCGCGGGGAGGCGGGTGATTTCCTACCGCTGGAAACGCTGGTGCGTGATGCCGACATT
CTGACGCTGCATACGCCGCTGTATCTCGACGGTCCGTACCGTACTCATCATCTGGTTGATGCCGCCGTAC
TGAACGCGTTTGCGGACGGACGTATCCTGATTAACGCCTGCCGTGGCCCGGTGGTGGATAATGCTGCACT
GCTTGAGGCGCTGCAACAGGGTAAAAAACTCAGCGTAATTCTTGATGTGTGGGAGCCAGAACCCGCGTTA
TCGACCGATCTGCTGGCGCGAGTAGACATTGGCACGGCGCACATCGCCGGTTATACGTTGGAAGGCAAAG
CGCGCGGTACCACTCAGGTCTTTGAGGCGTGGAGCGAGTTTATCGGAACTCCGCAGCAGGTCGCGCTTTC
ATCGCTTTTACCTGTGCCAGACTATGCTGAAGTGACATTAACTGCGCCAGTGGATGAGGCGTTGCTAAAA
CGTCTGGTGCATCTGGTGTATGATGTGCGCCGAGACGATGCGCTGTTACGCCATGTTGCGCATCAGGAAG
GCGAGTTCGATCGCCTGCGTAAACATTATCAGGAACGACGCGAATGGTCGTCACTCCATGTCATCTGTGC
CGATGCTGAGAGCGCAGATTGTCTGAACGCGCTGGGATTCACCGCGTCGGTGCGGGGCACACGCTAGCGG
CGCTCCTCTTGCGACGGTGTTGCGCGAGTATGATCCTTTTTTATTCAGGAACTGACAAACGATGTCGCTA
TCGTCTGTCGGTTTCCTCCATTATTTGTGTTTCATTCAAAATTTGGGAGAGAACCAAATGTCTGACGGCT
GGAATATCGCTCTGCTGGGCGCAACGGGCGCAGTAGGCACGGCGTTACTGGAATTATTGCAGGAACGCGA
ATTCCCAGTGGGTGAACTGTATCCGCTGGCCAGCGAACGTAGCGCGGGTGAAACCATACGTTTTAACGGC
AAATCCTGTCTGGTCACGGATGTGGCTGATTTTGACTGGTCACAGGCGCAGTTGGCGTTTTTTGTCGCCG
GGCAAGATGCCAGCGCTCGCTATGCCGAAGCAGCAGGAGATGCGGGTTGTCTGGTTATCGACAGCAGCGG
CCTGTTTGCGCTGGAGCCGGATGTGCCGCTAGTGGTGCCTGGCGTGAATACGCATACGCTGGCGGATTAC
CGTAACCGCAATATTGTTGCGGTGGCGGATAGCCTGACCAGCCAACTGCTGACGGCGATTAAACCGTTGA
CCGATGCTGCTGGGCTTTCGCGTCTGCATGTCGTCAATATGCTGTCAGTTTCCGCACACGGTAAAGCGGC
GATAGACGATCTGGCTGGGCAAAGTGCCCGCTTGCTGAATGGTATTCCGCCCGAAGCAGGGTTGTTCCCG
AAACAATTGGCGTTCAATCTGTTGCCCTTACTGCCGGATGACGCGGGCAGCGTGCGTGAAGAACGCAGCC
TGGTCGATCAGGTGCGTAAAGTCTTGCAGGATGAAGGCCTACCCGTTTCAGTGACCTGCATTCAATCCCC
GGTGTTCTATGGTCACGCTCAGGTTGTTCATCTTGAATCGCTGCGTCCGCTGTCTGCGGAAGAGGCGCGT
GACGAGCTGCTCAATGCCGGAAATATTGAAGTCAGCGATGAGCAGGATTACCCGACGCAGGTGGGTGATG
CTTCCGGCAATGGCCAACTGAGCGTCGGCTGTCTGCGTAATGATTACGGTATTCCTGAGCTGCTGCAATT
CTGGTCCGTTGCCGATAACGCTCGCTTTGGCGGCGCGCTGATGGCAGTGGCAACGGCAGAATGTCTGGTG
CAGGAGTATCTTGGGTAATGTCGGAAACCACTCAGGCGGCGGCTATTCAAGCCACCGCCGTTGCGGAAAA
CGAACGTGCTTCGCTGAAAATTGCGCTAGGCATTGAGTATGACGGTAGCCAGTATTATGGCTGGCAGCGT
CAGAATGATGTCGCTAGCGTACAGGCCTGTCTTGAAAAGGCGCTGAGCAAAGTCGCGGATGAACCGATAG
AAGTGTTTTGTGCCGGAAGAACCGATGCCGGGGTTCACGGCACTGGGCAGGTCGTGCATTTCACCACGCA
GGCGATCAGAAAAGATGCCGCCTGGACGATGGGCGTGAATGCGAATTTACCGCCGGACATTGCCGTGCGC
TGGGTGAAAACGGTAGATGAAGATTTCCATGCACGCTTTAGCGCAACAGCACGTCGCTACCGTTATGTTA
TCTATAATCACCGCTATCGCCCTGCGGTGCTCTCGCACGGTATGACGCATTTTTATCATCCGCTAGATGT
GGAACGGATGGAACGCGCCGGACAGTGTCTGCTGGGGGAAAATGATTTCACCTCTTTTCGTGCGGTTCAG
TGCCAGTCGCGCACGCCGTGGCGCAATGTAAATCATTTAAAGGTTACACGTCACGGTGACTATATCGTGG
TAGATATTAAGGCCAATGCATTCGTCCACCATATGGTGCGCAACATCGTTGGTAGCCTGATGGACGTCGG
GTGTGGCAATCGTCCCGAATCGTGGATTGCAGAACTGCTGGTAGCCAAAGATCGCACGTTGGCAGGCGCA
ACGGCCCGAGCAGAAGGGCTGTACTTGGTGGCGGTAGATTACCCGACGCGCTTTGCTTTGCCGCAGCCTA
CGATGGGGCCGCTCTTTTTAGCAGATTGATGTTTTTGCTGTAACGAGTGCGTTTTTTGCGCATTGCATGC
TGCCGGATGGCTATAAATCAAAAAGCCGTGCGCGATGCGTGATAAGGACGATACGAGTTAGCGTGCTATA
CGCAAGGCAACACGGATGGTGCGGCTGCCTTGCGTATATCGACCGCGTGCGTTTGGTATACATTCTTGGG
AGAAGATGTTGTGGTGGAGTTCATACAGTTTATTATTGATTTTATTCTGCACATTGACGTTCACCTGGCG
GAACTGGTGGCGCAATATGGTGTCTGGGTTTATGCCATTTTGTTCCTGATCCTGTTCTGTGAGACAGGGC
TGGTGGTGACACCGTTTTTACCGGGGGACTCGCTGCTGTTTGTCGCAGGGGCGTTGGCGGCGCTGCCGTC
GAACGATCTGAATGTGCATACGATGGTTTTTTTGATGATTGCCGCCGCGATTACCGGCGATGCAGTGAAC
TACACGATTGGACGACTGTTCGGAGAGAAGTTGTTCAGCAACCCGAACTCAAAGATTTTTCGCCGCAGCT
ATCTGGATAAAACGCATGCGTTTTACACACGTCACGGTGGCAAGACGATAATTCTGGCACGCTTTGTCCC
GATTGTGAGAACATTTGCGCCGTTTGTCGCCGGGATGGGGCATATGAGCTATCGGCATTTTGCCGCCTAT
AATGTTATTGGTGCATTGCTGTGGGTACTGTCGTTCACCTATGCGGGCTACCTGTTTGGCGATTTGCCGG
TCGTGCAGGAAAATCTGAAATTACTGATTGTCGCGATTATTTTTCTGTCTATCCTGCCGGGGATTATTGA
AATCGCCCGTCACCGTAGAGCAGCTTCGCGTGGCAACGTGAAATAAGTGAAGTATTTTAACATCCGGTTT
GACCAGTTTTTTATCCACAGTCCCGGAGCGTTATGGTTTAATGGGCAGCATTTATGGTCTGTTCTCGGGA
ACACCCTTGGTGCCGATGCCTTTGTACCGCGATTGTCGTGCGTCTCAGGCATTTTTTCATTGGCAATGTT
GTCAGGGAATAACATGAACAGCGGACTGGCATTTGCCAGGTTCAAGCAGAAAGGTTATCAATGAGCTGGA
TTGAACGAATTCTTAACAAAAGCAATATCACACCGACCCGTAAAGCAAACATCCCTGAAGGGGTCTGGAC
AAAATGTGATAGCTGCGGTCAGGTTCTTTATCGCGCTGAGTTGGAACGCAATCTGGGGGTCTGCCCGAAG
TGCGATCACCATATGCGTCTTTCCGCGCGTGCCCGTCTACAGGCTTTTCTGGATAAAGAAAACACTGTCG
AGCTGGGAAGCGAACTGGAGCCGAAGGATGTCCTGAAATTTCGGGATTCCAAAAAATATAAAGATCGTCT
GGTTTCTGCGCAGAAACAATCCGATGAGAAAGACGCGCTGGTTGTCATGAAAGGTACGCTTTACGGCATG
CCGGTTGTGGTCGCGTCGTTTGAGTTCGCTTTCATGGGCGGTTCAATGGCGTCCGTCGTCGGGGCGCGAT
TTGTGCGTGCCGTTGAGCAGTCACTGGAAGATGGTTGCCCGCTGGTGTGCTTCTCCGCCAGTGGCGGGGC
GCGTATGCAGGAAGCGCTGATGTCGCTGATGCAAATGGCGAAAACCAGTGCGGCATTGGCGAAAATGCGT
GAGCGCGGCTTGCCTTATATTTCCGTACTGACCGATCCAACCATGGGCGGCGTTTCTGCGAGTCTGGCGA
TGCTGGGCGATCTGAACATTGCTGAACCGAAAGCGTTGATTGGTTTTGCTGGCCCACGCGTTATCGAACA
AACCGTGCGTGAAAAACTGCCGCCGGGCTTCCAGCGTAGTGAATTCCTGATTGAGAAAGGGGCGATTGAT
ATGATCGTTCGTCGTCCGGAAATGCGCTACAAGCTGGCCACTATTCTTGCCAAACTGACGAATCACCCAG
AACCGGGCAACGATGACGTGGAAATCCGCAGCGATGCGCCGTCTGAATCATCACAGGATGACGCATAATT
GACATGATGGGCTGGGCGTGTGGCATTCGACCACGTCGTTCTCGACTGCGTTGTAATGTGCACGCTCTGC
CTGCAATGAACCGTAAGCCAGTGAACGGGACTCATGGATACTCTTCAAATACCTCAAGCCACGTCACCTT
TGGTTACGTGGCTTCATTATCTTGAACATCTGCACGCTCAGGCCATTGATTTAGGTCTGGAACGCGTTAA
GCAGGTTGCTGAACATCTTCAACTGCTACAGCCTGCTGCCACGGTTTTCACCGTCGCGGGGACGAACGGC
AAAGGAACCACCTGCTGTACGCTGGAATCTATTCTGTTGGCTGCAGGCCTGCGGGTTGGCGTGTACAGTT
CACCTCATCTTGTTCGCTATACCGAGCGGGTGCGTATTCAGGGCAACGAAGTGTCCGAAGCACAGCACAC
GCAGGCGTTTGCAGATATCGAAGCAGGAAGAGGATCAGTATCGCTCACCTATTTTGAATTCGGTACGCTG
TCGGCACTGCAACTCTTCAAACAAGCGAATCTGGATGTCGTCATTCTGGAAGTGGGATTAGGCGGGCGTC
TGGATGCCACCAATATTGTGGATGCGGATGTCTCTGTGGTCACCAGCATTGCGATCGACCATACCGACTG
GCTCGGTAATGATCGGGAGAGCATCGGTCGTGAGAAAGCTGGGATATTCCGACAGGATAGACCCGCAGTC
GTTGGTGAGCCGGATATGCCAGGAACCATTGCCGATGTTGCTGCTGAGAAAGGCGCACACCTGCGTCGGC
GCGGTCGAGACTGGGAATTTTCAGTTCAGCGTGAGACGTGGAGTTGGCAGGATAAACAGCGTGAATTGTC
GCGTTTACCCTTACCCAATGTTCCGCTGCCGAACGCCGCTACGGCATTGGCTGCACTGCACTATTCTTCA
CTGAATGTGAGCGAAGAGGCGATTCGTCAAGGCTTACAGCGTGCGGCATTACCGGGCCGTTTTCAGGTCG
TGCAGCAATCACCGTTGTTGATTCTTGATGTTGCACATAACCCTCATGCGGCGGCGTATCTGGCAAATCG
TTTGGCTACGTTGCCAAAAACCGGAAAAATACGTGCGGTGGTCGGTATGCTGGCGGATAAAGATATCGCG
GGTACGCTGGCCTACTTAACGCCGTTGGTGGATGAGTGGTATTGCGCGCCATTGGAAGGGCCGCGTGGCG
CAACGGCGCAGCAGATTGCTGAGCATCTGACGTGCAGCCAGTCGTTCCCCAATGTCGTTACCGCCTGGCA
GCAGGCGATGTCTGAAGCGACAGAACAGGATATCGTCATTGTGTGTGGATCTTTTCATACGGTAGCGCAT
GTGATGGAAGCGCTGGATGAGGAGAAGGCGAATGGCGAGTAAATTTCAGAATCGATTGGTTGGCACGGTC
ATTCTGGTCGCGCTGGGCGTGATCGTCTTACCTGGCCTATTGGATGGTAAGAAAAAGCACTACGAAGATG
AGTTTGCCTCGATTCCGCTGATCCCGAAACCGGGCGACAGCAATGAGATGGAATCGCTGCCTGCGCTGAA
CCCGTCGTTGCCGAGTCAGCCACCGGAAGGGGCGGGAGCAGCGATGCAGAACAGCCCGGAAGCCGAAACG
CCGGAAGCTAAATTACCTGAATCCAAGGCACCTGAAACGTCCACGCCGCCATCGTCGCCTCGCTCAGGCA
CGAATACGCCAGCCATGACGGCGCCGCCAGTGGTGGTTGAGCGTCCACCAATTCAGACGCCAACACCTGT
GGCGCCGAAGCCTCAGCCAAAACCTGAGCCCAAGCCAGAAGTGAAACCGAAGCCTGAACCTAAACCAGAG
CCGAAACCGGAAGTGAAGCCTGAAACGCAACCGACGCAGCAAGCGCCTGTCGGACAGGCCTATATTGTGC
AGCTTGGTGCGCTGAAAAATGCGGATAAGGTGAACGAGATTGTCGCTAAGCTGCGTCTCTCTGGCTATCG
CGCGTATACCGTACCGTCAACGCCAGTTTCAGGACAAATTACGCGGATTTATGTCGGGCCGGATGCTTCG
AAGCAAAAGCTGGAGTCTTCTCTGAGCGAACTGCAACAGTTGAGTGGGTTAAGCGGGCAGGTGCGAGCGC
ATTCGGTTCGCTGAGACCGATAGATAATAGAATCAGGTGTAAAGAATTGTTGGTTTTTTCGCCTGATTGT
CTATCGATGAAATCGGCGGAAATACGCTACGCAAACGTTTTCTTTTTCTGTTAGAATGCGCCGCGAACAG
GATGACGTAGCGGCTTATCGGTAGCATCGTTCATTATTAGGATAGTTCATGGTTTGGGTTGATTACGTCA
TTATTGGCATCATCGGATTTTCGGCTCTGGTTAGCCTGATCCGGGGGTTTGTTCGTGAAGCGCTGTCGTT
AGTAACCTGGGGATGTGCTTTTTTTGTTGCCAGTCATTACTACGCGTATCTCGCGGTTTACTTCACCCGT
TTTGATGATGAGCTGGTGCGTAACGGCATTGCGATTGCCATTCTGTTTATTGCAACGTTGATTGTGGGAG
CTATCGTCAACTATGTGATTAGTTCACTGGTTGAACGTACCGGATTATCCGGCACCGATCGCGTTCTGGG
CATCTGTTTTGGTGCGCTGCGCGGGGTGCTGATCGTTTCCGCACTGCTATTCTTTCTGGATACGTTCACC
GGTTTTTCACAAAGTGATGACTGGAAGCAGTCCCAGTTAATCCCGCAGTTCAGTTATATTATCAGGTGGT
TTTTTGACTACCTGCAAAGCACGTCAAGTTTCTTGCCGCAGCATTTATCGCTGCGGTAGCGCTGATGAGG
AAAAGACACCATGTGCGGTATTGTCGGTATCGCCGGTTTTACACCGGTCAACCAGTCGATTTATGACGCG
TTAACGGTGTTGCAACACCGTGGGCAGGACGCTGCGGGTATTGTAACCATCGATGCCTTTAATTGTTTTC
GCCTGCGTAAGGCCAATGGCCTGGTGAAAGATGTGTTTGAGGCGCGGCACATGCAACGCTTACAGGGAAA
CATGGGGCTTGGCCATGTGCGTTATCCGACGGCGGGCAGTTCCAGCGCTTCGGAAGCACAGCCTTTCTAT
GTTAACTCTCCGTTCGGCATCACGCTGGCTCATAACGGTAACCTGACGAACGCCCACGAACTGCGTAAAA
AGCTGTTCGAGCAGGAGCGTCGTCACGTTAACACCACGTCTGATTCTGAAATTCTGCTGAATATCTTTGC
CAGAGAGCTGGACCGTTTCCAACATTACCCGCTGGAAGCCGATAATATTTTTGCGGCCGTTGCTGCAACG
CACCAGCAAATTCGCGGTGCCTATGCCTGTGTTGGCATGATTATCGGTCATGGCATGGTGGCGTTCCGCG
ATCCTAACGGTATTCGTCCGCTGGTTATCGGTAAACGCGACCTGGAAGATGGCCGCAGTGAATACATGGT
AGCGTCAGAAAGTGTTGCGCTGGATACGCTGGGCTTTGAGTTTTTACGCGATGTTGCGCCGGGAGAAGCG
ATCTACATTACGGAAAAAGGGCAACTGTTTACCCGCCAGTGCGCAGAAAATCCAAAGAGCAACCCGTGCC
TGTTCGAATATGTGTACTTCGCTCGCCCAGACTCTTTCATCGATAAAATTTCGGTCTACAGCGCACGCGT
TCGCATGGGTCAGAAGCTCGGTGAAAAGATTGCGCGCCAGTGGGAAGATCTCGATATTGATGTTGTGATC
CCTATCCCTGAAACCTCGTGTGATATTGCGTTGGAAATCGCGCGCATTATTAACAAACCGTATCGTCAGG
GATTCGTGAAGAACCGCTATGTTGGCCGCACCTTTATCATGCCGGGGCAGCAGGCGCGTAAGAAATCTGT
ACGTCGTAAGCTGAATGCTAACCGTGCCGAGTTCCGTGATAAAAACGTGCTGCTGGTGGATGACTCCATC
GTGCGCGGTACAACGTCGGAACAGATTGTGGAAATGGCGCGTGAAGCGGGAGCCAAACGTGTTTATCTGG
CCTCTGCGGCACCGGAAATTCGTTTCCCTAACGTGTACGGCATCGACATGCCGAGCGTTAATGAACTGAT
TGCTCATGGTCGCGAAGTGGATGAGATCTGTAAGATTATTGGTGCCGATGAACTGATATTCCAGGATCTC
GAAGATCTGATCGACGCAGCGCGTGAAGACAACCCAGATATTGTTCAGTTTGAATGTTCAGTGTTCAACG
GAATTTACGTGACCAAGGACGTCGATCAAGGCTATCTGGATTATCTGGAAGTTCTGCGTAACGACGACGC
CAAGGCGTTGCGTAGTCAGAATGAAGTCGAAGATTTGGAACTGCACAACGAAGGCTAACGGCTAGCTTCA
CGTAAGGCTTTAGTGAAGGGGGAGGGCGCGAAAGTGTCTTCCCCCTTCTTGTATATAGAAAACAGGTTGT
CTATAAAAACACCGTTCCGGTGCTTGTCCTTGCTTATCGACAATCAATACGGCAAAGTTTGCGCAGATGA
TTTTTCCGCGTTTCTGCTGACGCGGCTAGCCAGAGGCAGCAAGAATGAAACGACTCATTATAGGGATTTC
CGGTGCCAGCGGTGTTATTTACGGCATCCGACTGTTACAGGTGTTACAGACGCTGGAAGGCATCGAAACC
CACCTGATCATGAGTCAGGCGGCTCGTCAGACGCTGGCGTTAGAAACAGATTTTAGCCTGCGTGATGTAC
AGGCGTTAGCTGATGTGGTGCATGACACGCGTGACATTGCTGCCAGTGTCTCTTCGGGGTCGTTTAAAAC
GGCGGGGATGGTGATTTTGCCCTGTTCGATAAAAACCCTCTCCGGGATTGTGCACAGCTACAGCGACAAT
TTATTGACCCGCGCAGCCGATGTGGTGCTGAAGGAGCGTCGTCGTCTGGTGTTGGGTGTGCGTGAAACGC
CGCTGCATCTAGGACATTTGCGACTGATGACCACGGCCGCTGAGCTGGGTGCGATAATCATGCCGCCGGT
TCCCGCGTTTTATCATCGCCCAGAAAGTGTGCAGGATATTGTCGATCAGACAGTGAATCGCATTCTGGAC
CAGTTTGATATCGACCTGCCGAAAGATCTCTTTACCCGCTGGCAGGGCGCGTCGTAGCAGGATAAACGGC
AATACGTATTATTTTCTTTTTTGGGGTAGCCAAGCTTTGCTGCCCTTTTTTTGTGCGCTTTTACTGTGTT
GCACTAATTTTGTGCGCAAAGGCACTAAAATGGTGCATTTCCGTTTTTGTGTTCGCGCCAATGTTATCTA
TTCTTATTGTTATGCGCCAAAAAAAATTATAAAAAAATATTTTTAAATCAAATGGTTAATCATTATTTAC
TGTGTGCTTTACGCATGGGACTTTTATGACTCCCTACGTTCATTGTGGCATGAAAACTGCTTATGAAAAC
GGTAATAGTCGGCGTAGAAAACAAATAGCACTCATATCGTTCATATTTAAAGCAATAAATCGATATATCG
TTCCGACATTGACGACACATGACATCAATCACTCATGATAAGGGTAGCAATATGAAGAAACTGATCAAAG
TTTTGCCGTTGGCACTCATTCTGGCTGCGGGCAGCGCGATGGCGGATATTCCTAAGAATATTAAAATCGG
CACCGATCCTACCTATGCGCCTTTTGAATCCAAAAATGCCAGCGGTGAACTGGTCGGGTTTGATATCGAT
CTGGCGAAAGAGTTGTGCAAGCGTATTGAAGCTAACTGTACGTTTGTAGAAAGTGACTTTGATGCGCTAA
TTCCCTCCCTGAAAGCTAAAAAAATTGATGCCATCATCTCTTCTCTGTCCATTACCGAAAAACGCCAGCA
GGAAATTGCCTTCACCGAGAAGTTGTATGCGGCTAACTCTCGTCTGATTGCGAAGAAAGGGGCGAATATT
GAGCCAACGTTGGCTTCACTGGGCGGCAAGCGTGTTGGTGTATTGCAGGCGTCAACGCAGGAAGCTTTTG
CCAATGCGAACTGGCAGCCAAAAGGTGTTGAGGTTGTCGCTTATCAAAATCAGGATCTGATTTACGCAGA
TTTGGCCGCAGGTCGCGTCGATGCTGCTTTCCAGGATGAAGTAGCGGCAAGTGAAGGTTTTCTGAAACTC
GATATGGGTAAAGACTACGCGTTTGCTGGCCCGGCAGTAAAAGATGACAAATTCTTCGGTGTCGGTACCG
GCATGGGTCTGCGTAAAGCGGATACTGAGCTGAAAGCGGCACTGGATAAAGCCTTTGAAGCGATGCGTAA
AGACGGCACTTACGATACTTTCGCGAAAAAATACTTCGATTTTGACGTCTACGGCGGCTAATTTCGTCAC
CACTATTCACATTTCGTTATCGCGGTAAAATTTCGTTATCACGGTAAATTGTGAAGCGGATTCGCAGGAT
AATACGACACGGGAACGTTCCTCCCGTGTCGGGTTTCTGATCGATAACGCACCGTGCCATTAATCGCTAT
TTCAACGGATATAATCGATGCTCTATGGCTATGCCCCGCTAATTTTGGATGGTGCCATCATGACGCTGGA
GTTGGCGGTGAGTTCGCTGCTGCTGGCGCTGGTTATCGGCCTGATGGGGGCGTCGGCGAAGCTGTCTTCC
AACCGCCTGCTGGCAGGGAGCTTTTCTTGCTATACCACGTTGATTCGCGGCATTCCTGATTTGGTGCTGA
TGCTGCTGATTTTCTATGGCTTACAAATCGTCTTAAACGGCGTGACGGAATCGATCGGTCTGGAGCAGAT
TGATATCGATCCTTTGACTGCAGGGGTGATTACGCTGGGCTTTATTTACGGTGCCTATTTCACGGAAACC
TTTCGTGGTGCTTATCTTGCCGTACCGCGCGGACAGATCGAAGCGGCGGTGGCGTTCGGTTTCTCTCCTC
TAAAAGTATTCCGCCGTATTCTGTTTCCTTCCATGATGCGCTTCGCGCTACCGGGGATCGGCAATAACTG
GCAGGTGATCCTGAAAGCGACGGCGCTGGTGTCATTGCTTGGCCTGAATGATGTGATTAAGGCGACGCAA
CTGGCAGGCAAGGGCGCTCACGAACCGTTTTATTTCGCACTGGTTGCCGGGGCGCTGTATCTGATTTTTA
CCACCGTTTCTAACGGTGTGTTGTGGTGGCTGGAGCGGCACTATTCGCAGGGAGTCAAGAAAGTAAACTA
TGAATGAGATCCTGCAACAATACTGGCAACCGCTACTGTGGAGCGATGGTTATCGTCTAACCGGGCTGGC
GATGACGCTCTGGCTGCTGATTTCCTCAGTGGTGATCGGTGGACTGATGGCACTGCCGCTGGCGATTGCC
CGCGTGTCGCCGCGACGCCGATTCAGCTTTCCGGTTTGGCTCTTTACCTATGTATTCCGAGGTACGCCGC
TCTACGTGCAACTCCTGGTGTTCTATTCCGGTGTGTATAGCCTGGAAATCGTGCGCGGCACCGATCTGCT
GAACGCTTTTTTTCGCAGCGGGCTGAACTGCGCCATTTTAGCGCTGGCGCTCAATACCTGTGCGTATACT
ACAGAGATTTTCGCGGGGGCAATCCGCTCTGTACCGCATGGGGAAATTGAAGCCGCCAGAGCATACGGTT
TCTCTCGTTTTAAGCAGTATCGCTGCATTATTTTGCCGAGTGCGCTGCGTATTGCACTGCCAGCCTACAG
TAACGAAGTGATTCTGATGCTGCATTCGACGGCGCTGGCTTTTACCGTGACGGTGCCGGATATTCTGAAA
ATCGCACGCGATATTAATGCTGCTACCTACCAGCCGTTTTATGCGTTTGGCATCGCAGCGGTGATCTATC
TGGCGATCTCATTTGTATTAATCGGGCTGTTCAGAAGGGCAGAGCGACGCTGGTTACGTCATCTTTATAC
CCGTTCATCTCATTAAGCGCAGGAAAAAACATGTCGAATAACAAATTGATGGTGACGGAACTGCGTAAAC
GTTATGGCCAGCATGAGGTACTTAAAGGGATCTCATTGCAGGCGAAAGCGGGTGACGTTATTTCGATTAT
CGGGTCGTCTGGGTCGGGGAAAAGTACCTTACTGCGCTGCATTAATTTTCTGGAAAAGCCCTGTGAAGGG
GCGATTTACGTCAGCAATCAGGAAATCCGCATGGTACGTGATACTGACGGACAACTGAAGGTCTTTGATA
AAAAGCAGCTTCAGATGCTGCGGACGCGTCTGACGATGGTGTTTCAGCACTTCAACCTGTGGAGCTTCAT
GACCGCGTTGGAGAACGTGATGGAAGCGCCGATCCAGGTATTAGGGCTTAGTAAGGCGGAAGCGCGTGAG
CGGGCAGTGTTCTACCTGAATAAGGTTGGGATCACGGATTCTGCCCAACAGAAATACCCGTCGGATCTCT
CCGGGGGCCAGCAGCAGCGCGTATCTATTGCGCGAGCGCTGGCGATGGAGCCAGAAGTTCTGCTATTTGA
TGAACCGACGTCGGCGCTCGACCCTGAACTGGTGGGTGAGGTACTGCGCATCATGCAGCAGTTGGCGGAG
GAGGGGAAAACGATGGTGGTGGTGACGCATGAGATGGAGTTTGCCCGTCATGTCTCCAGCCACGTTATCT
TCCTGCATCAAGGGGTGATCGAAGAGGAAGGGCCGCCGGAGCAACTCTTCGGTAGCCCGAAAAGTGCGCG
GTTGCAGCAGTTTTTATCAGGGGCATTGAAGTAGGTTTTGGGGCTGATGGTTATCAGCCTCTAGCAGTTA
ACATGTACTCATGCTCTAGCATTTTCATAATTCTATGTCGGATAGTGTAAAAGTTTCGTGCGTGTTAACC
ACCGAGTATTCTTATACTTTATCTACACGCCCGACAAGGAGCGCTCAGTTGCCGCTGCTCCTTGACCACT
GGCTTTTGGGCGAGAATTGTGCCGCTGCGCGGTGCCTTCAGCGTTCCTGACCGCTATTCGGGCCGCCAGT
GACGCGTTTACTCGCCCCATAAATGGGGCTCGCCCTTCGGGCCAGCACAAGTGCTGTTCAAAAACGTCTC
TGACGTTTTTGTCCGACGCGGCACTGACTTTCGCCGCGTCCGTGCGGCTCACCCGACGGTCACGCCCACT
TCAGCACAATTTTTACGCCAGAAGTGCAGAATATTTGGGCATTTTATCAAACTTCAGCCCGGTTTTTTGA
TGACGTCCTGTAAGGCTTCTTCCAGCTCAAGGAAGCGGAAATTAAAGCCAGCGGCCTCTAACCGCTGTGG
GATGGCGCGCTGTCCGCCCAGTACCAGCGTTGAGGCTTCGCCCATCAGCAGTTTGATGGCAAAAGCGGGG
GCTCGCAGAAAGCCGGGGCGATCCAATACGTGTGCCAGCATGGCGGAAAATTGTTCATTATGAACCGGAT
AGGGTGCAACCATATTGAAGGGGCCGCGCAATATCGGCTGGTCCAACAGATAGATAATGCCGTTAACCAT
GTCATCAATATGAATCCACGGCATATATTGCTTGCCGGAACCCATTGGCCCGCCGAGTCCGCAGCGGAAA
ATCGGCAGCATTTTTGCCAGCGCACCGCCCTGTGACGAAAGAACGATACCGGTACGCAGCAGGCAGACGC
GCGTGTTATCGCTTTCTGCAGACTGCGCCAGCGCTTCCCAGCGGGCGCACAGGTGATGTGTGAATTCATC
AACCGGGGATTCCTCTTCCGTGACCAGCGCTTCTCCCTGATCGCCATAGTATCCGACGGCAGATCCCGAG
ATAAAAACGGCGGGGGGATCACTGCTGTCCTTAATCAGCGTGGCAAGCTGTTCGGTGATGCTCCAGCGAC
TCTGTGCCAGACGCTGCTTTTGCTGTGGCGTCCAGCGTTTATCGGCAATAGGTTCGCCGGCTAGATTGAT
GACGCCATCAAAATCGTTCAGCGAGGTGATATTACTCAGCGTTGGCCAATATTCCACCTGATTGCCGAGA
ACACCTCGTGCGCGCTCAGGATCGCGTGTCAGTACCGTGATGTGATGGGAAAGCAGTTGTAATCGTTGGA
TGAGATGGCGACCAATAAGGCCGGTTCCGCCTGTTATGAGTAATTGCATCGCACGCTCCCATATACTCGT
CATACTTCAAGTTTCATGTGTGTTGGCTACGATACTCGGCACACTGGCGTGAGCCTCGCCCCGTTGGGGC
CGCTGCAAGCAGCGTTCAAATCTGCCTCTGGTAGATTTGTCACTCACCCGAATCACTTACTGGAGTAAGT
GATTCGGAATTCCTTCCCTTGCCGCCTGCCTGAAACTCGAATTATTTAGAGTATATTATTTTGTGTCTTG
TGATAACGCAGGGTCATGGAAACCGAGTCGGCGTATCGCAGGGCAAACGGCTTATCTATTTCTACTTCAG
CATAGGTTATCCATTCGTGATCGCTGGCGATGTTGAGTACATCCTGCGTTAATTTTTCCAGCAAAGCGAA
GCGGTTATCTTCTACGTGGCGAATAATATGTTTGGTGATAGTACGGTAGTTCAACGCATCAGCGATATTC
TCGCTGTTACGTGCCTGCTCTGCTGGGTAGTGAATCACAACATTGATGATCACATCCTGCTTATTCGTGA
TTTCCTCATCTTTAATACCGATGAAGGTGCGTAGTCGCAGATTTTTTATACGAATAATGGCGTCAGAAGG
GGGATATGGCATTGCTCGGCCCTCGGTTGCTTCTGTTACCGCGAGTTAATCGCAGCGTCAGGGGTATCGT
TAACAATAATATGTTGATTACCATAGCAGAAGATACCCAAAGGCCGAATGAGATGCGTCAGAATTTTATT
GCTCTGCTCGCTGATAAGCTCGCTGTGTTGCCGGACGTTCGCTGATGCGTGTATACCACGCCTTCACCGC
GGGGTAATCATCAAGGTCGACGCGCTGGCGGGAGTAAGAAACCACCCACGGGTAGGTCGCGATATCGGCG
ATGCTGTAATTTTCGCCTGCTAGCCAGGGGCTGTCTTGCAGATGTTTATCCAGAACGCGATATAGGCGCT
GCGTCTCTTGCTGATAGCGCTCGATGGCGTAAGGCACTGGCTGAGGCGCATAGTGGTTAAAATGATGATT
CTGCCCCAGCATCGGCCCGAAACCAGCGACCTGCCAGAACAGCCACTGTAGTGTGGCCGTGCGTTCACGT
AATGATGAACCCAAGAGCATGTCGTGTTTTTCCGCCAGATAGAGCAGGATCGCACCGGATTCAAAGAGGC
TGATTGGCGTGTCGCCTTCAGATGGTTGCGTGTCGACAATCGCAGGAATTTTGTTGTTAGGCGAGATAGC
TAAAAACTCCGGCTTGAACTGTTCGCCTTTGCTGATATTCACGCGGTGGAGTTGGTAGGGGAGATTAGCT
TCTTCCAAAAACAGGGTGATCTTGTGCCCGTTAGGGGTTGGTGCGTAATACAGGTCAATCATGAATCACG
TCTCCGTTTTAATTCAGAAAAACATCATGGAACTGTATGGCAGGTGATCGCTTCAGAAAGCGAGGCGCTG
TCAGAATAGCGTAGTGGGGAACAGGTTATTACCCTACCACTTCTGCGAGCGAAAAATAAGCGATGGCGCA
CGCTGTTGCACGATCTTTACCGGAAGCGCACTGCCAACTTTGGTAGACTACGTCCTATAGCTGGGTGAGC
GTATTGTGGCTATAACATGGTTGGTATAAACGCGGTGGAGATAAGCGATGAAGTTGATGTTTGCGTCCGA
TATACACGGTTCTCTTAGTGCAGTAGAACGTGTGCTGACGATTTTTGAGCAAAGTCATGCCGACTGGCTT
ATTTTACTGGGCGATTTTCTTAATCACGGCCCGCGTAACCCGTTGCCGGAAAAGTATCAGCCTGCAGAAG
TGGCTGCTCGATTGAACGCTTATGCGTCACGCATTATTGCCGTGCGGGGAAATTGCGACAGTGAGGTTGA
TCAGATGCTGTTGACTTTTCCAATTACGGCACCGTGGCAACATGTGCTATTGCCGCAGAATCGTCTTTTC
CTGACGCACGGTCATCTTTATCATCCAGAGAATCTACCGCCGTTACACACGGGGGATGTGCTGGTATACG
GCCATACCCATATCCCCGTTGCTGAGCAGCGCGGTGAATATTATTTTTTTAATCCCGGTTCAGTGAGCTT
GCCAAAAGGGGGGTACCCCGCGAGCTACGGTTTGCTTGAGCAAGACGAGCTGCAGGTTCTGCCGCTACAC
GGCGGTGAGCCTATTGCACAGGTCGCGATTAGGCACTAATTTAGCGTATACCCTGTTTTTGACCTTGAAT
AATGGCAGAGTAGTAGGGAAGATTCACAGCAAAGATCGATCATTTAAAACAGATGCGCGTAGCAACGCGC
CAATACTAAAGGGTTTCAGAGGATGGCGGAACAAAGTCAGGCAGCAGGCACAGAGTGGGTTGATATCGTC
AATGAAAATAACGAGGTAATTGCTCAGTCAAGTCGTCAGCAGATGCGTGCTCAGAGTCTTCGTCATCGCG
CCACTTACATTGTTGTACATGATGGCATGGGTAAAATCCTGGTACAGCGCCGGACGAAAATCAAAGATTT
CTATCCCGGTTGGCTGGATGCGACGGCTGGCGGCGTGGTGCAAAGCGGTGAGCAGATGTTGGAATCTGCG
CGCCGTGAAGCGGAAGAGGAGCTTGGCATTGCTGGTGTACCGTTCGCGGAACACGGCTTGTTTTATTACG
AAGGCGAAAATTGCCGAGTGTGGGGCGGGTTATTTAGCTGTGTCACTCACGGGCCGTTCGCGCTACAGGA
AGAAGAAGTTGATGAGGTCAGTTGGCTGACGCCGCAAGAAATCACCGCACGCTGCGATGAGTTTACGCCG
GATTCACTGAAAGCCCTGTCGCTGTGGCTGACGCGCTATAGCGATCAGGAATATGGCAAACCGATTTCAC
GTCAATTGATCGAGGCGGTAGAAGCCTCTGCGACGTCTGTTGTTTATGATGAAAGTACTCATGACGAAAA
CGACAGTAACGCAGAGTCATCGGAAAACGATTCGCAGAAATAGTCCAACGTCAGCCAAATTCCTGCCCCG
CCGCTGCTTTTTTTTCTCTCCGCAGCGGCGTCTATTTTCCGAGTGATGGCACGCCGTTCATCATTCAGGA
ACATGAATACTCTTTTTGATGTTCTTCAGGTAAATCACGATGGTGAACGTCATGATCACCAGCAAAGCCC
ATGAACTCCATTTCCCTACGTGAACCATCGACCAAGCGCCAAGTTGTTCTGGGTAATTCCAGATACTGAA
AAACGTACTGATATTTTCAGCCAGCCAGATGAAAAAACCGATCAGAATAAAAGCCAACGACAGCGGCATT
CGTCGTTCCCGATCGTAAGATGTGAAAATGACGGTGGTTCGCGCGTAGAGCCCGACGGCTAGTGCGGCGA
TATACCAGCGGTAGTCGCCGATGTAGTGGTGGGTGAAGAAATTGGCATAAATGAGGATCGCAACCAGCGT
CGCCAGCCAGTAGGGCGGGTGATGGCGAATTTTAAGATCGAATAGTCGCCAGGACTGAATGATATAGCTA
CCCACAGAGGCGTACATGAATCCGGCGAACAGCGGTACACCGAATACTTTGGTATAGGCGAAATCAGGAT
AAGACCAGGAACGAATTCCCGATGAGGTTTTAAAAACCTCAAGCGCAAAACCCACGAGGTGAAATAGCGT
AACGGCTTTTAGCTCGTCCCAGGTTTCCAATTTACTGGCGACCATCCATCCCTGAATCAGAATGGCGAAT
ATCAGCAGCAAATCATAGCGCGGGATAGAAAACCAGCCAGCTTTCGGCACGCTGAAAACCGCAAGAAAGA
ACAAACCAACGAAGATACAGGCACGGGCTTCTTTGACGCCGAAATAGAGAAATTCAATCAAAAAACGGGC
TAACCCTTGTGGTGATGAGGGTGTGATCCCTTTTTCTAATTGCTGCTGAAAGTGTTGATCCAATAATCGT
ATTACAGTCATCCATCGACCCTGTTTTATGGTTATTTTTGTGTCTGTGCGGTGTGGTTTTACGTGTGGAT
AGCAATAAAAAATGCCAGCGCTAAGGCTGGCATAGAAGATAACAGAATTAATCTGAATATATCCGTCATA
CTTCAAGCTGATTGTGCGTTGGCTCCTTTAAATACTCGGCCCTTCGTGGGCCTCGCCCTAAAGGGCCGCT
GCAAGCAGCGTTCAAATCTGCTCCCAGCAGATTTGTCACCCCAGTCACTTACTTGAGTAAGCTCCTGGGG
ATTAATGAGCCTCATTTATGAGACTCACCCTTCGGGCTAGCGTTCACGCTGTTCAAATCGGTCTGGAACC
GATTTGTCGTGCAGTTGCCGCCTTCAAGCAACTCGAATTATTTAGGATATAGATTAGAGCTGTGTAGCCT
GAATTGCGGTCAGAGCGACGGTGTAAACGATATCGTCTACCAGCGCGCCACGAGACAGGTCGTTAACCGG
TTTACGCATGCCTTGCAGCATTGGCCCGATGGAGATCAGGTCGGCAGAACGCTGTACCGCTTTGTACGTG
GTGTTACCGGTGTTCAGGTCAGGGAAGATGAACACGGTAGCTTTACCCGCAACAGGTGAGTTTGGTGCTT
TAGACTGTGCAACGTCTGCCATGATAGCGGCGTCATATTGCAACGGACCATCGATGACCAGATCAGGGCG
TTTTTCTTGCGCCAGACGGGTCGCTTCACGCACTTTCTCAACATCGCTACCCGCGCCGGAGTTACCGGTA
GAGTAGGAGATCATCGCAACGCGTGGATCGATACCGAATGCAGTCGCTGAGTCAGCAGACTGGATAGCGA
TTTCAGCCAATTGCTCTGCGGTCGGATCAGGGTTGATGGCGCAGTCGCCGTAAACCAGAACCTGCTCAGG
CAGCAGCATGAAGAACACGGAAGACACCAGTGAACTGCCCGGTGCAGTTTTGATCAACTGTAACGGCGGA
CGGATGGTGTTAGCGGTGGTATGGACGGCACCAGAAACCAGACCATCAACTTCGCCCTGTTCCAGCATCA
ACGTACCCAGAACGACGTTATCTTCGAGCTGTTCGCGCGCAACCACTTCGGTCATGCCCTTGCTCTTACG
TAGCTCAACCAGACGCGCAACATAGCGCTCACGCACGACAATCGGATCGACGATTTCGATGCCTTTGCCC
AGTTCTACGCCCTGAGCGGCGGCAACGCGTTGAATCTCTTCCGGGTTACCGATCAGCACACAGTGTGCAA
TGCCACGCTCTGCACAGATTGCAGCGGCTTTAACGGTACGTGGCTCATCACCTTCTGGCAGAACGATACG
TTTGCCCGCTTTGCGTGCCAGTTCAGTAAGCTGATAACGGAATGCTGGCGGAGACAGACGGCGTGAACGC
TCAGATTCAGCGCTCAGAGAGTCGATCCACTGGGTATCGATGTGGCGTGCAACATATTCCTGCACTTTCT
CGACACGCTGACGGTCATCAGCCGGTACTTCAAGGTTGAAGCTTTGCAGGCTGAGTGAGGTCTGCCAGGT
GTTGGTATCGACCATAAATACTGGCAGGCCAGTCTGGAAGGCACGCTCGCACAGCTTGGCAATGCTTGGA
TCCATTTCGTAGCCGCCAGTCAGCAGCAAGGCACCGATTTCCACGCCGTTCATGGCAGCCAGGCAAGCCG
CGACCAGAACATCAGGACGATCAGCAGAGGTCACCAGCAGTGAACCTGGACGGAAATGCTCCAGCATATG
AGGAATGCTGCGTGCGCAGAAAGTCACAGATTTAACGCGACGCGTCTGAATGTCACCTTCATTGACGATA
CGGGCATTCAGGTGCTTCGCCATATCGATGGCGCGCGTGGCAATCAGGTCGAAGCTCCACGGGATGCAGC
CCAGAACCGGCAGTGGGCTGTTAGCGAACAGTTGCTTAGGATCGATGTTGGCAACGCTGGCTTTCGTGGA
GTCATCAAAGATTTCAGACAGGTCAGGGCGGGTACGGCCCTGATCATCTACCGGCGCATTCAGTTTGTTG
ATGATCACGCCAGTGATGTTTTTGTTTTTGCTGCCGCCGAAGCTAGAGCGTGCCAGTTCGATGCGGTCTT
TCAGTTGTGCCGGAGAATCGTTACCCAGCGCCAGTACGAAGACGATCTCTGCGTTCAGCGTTTTGGCGAT
TTCATAGTTCAACGCGTTAGCAAACTGGTGCTTACGGGTAGGAACCAGACCTTCAACCAGAACGACTTCA
GCATCTTTGGTCGTTTCGTGGTAGCGCGCGATGATTTCTTCCATCAACACGTCTTGCTGGTTGGAGCTCA
GCAGGGCTTCAACGCGGCTCATCGCCAGTGGTTCGGCGGCGTTGATAGCGGAATTAGCGCGGATAATAGT
GGTCGTCTGATCGGGCGTATTGTCGCCACTGCGCGGCTGGGCGATAGGTTTGAACACGCTCAGGCGAACG
CCTTTCTGTTCCATGGAACGAATGACACCCAGGCTGACGCTTGTCAGACCGACGCTGGTGCCAGTTGGGA
TCAACATGATTATACGGGACACGGCCGAACCTCTTTACGGTTGCTCGTTAGTCAAAAACAACACCGTCAG
CCTTGGCTGACGGTGTTGGGAGTTACGTGTTTCACGCAGTCAGACGGTAAGCGTCTTCGGCGATGACCAA
TTCTTCATTGGTCGGGATAACCAGCGCCGGGCGGGTGCCATCTTTAGCGATGTTGCCACCTTTACCAAAG
CGTGCCGCCAGGTTACGTTCGTGATCGACGTCAAAGCCCAGCAGACCCAGTTTTTTCAGCGACAGTTCGC
GAACCATTGCTGCGTTTTCACCGATACCACCGGTGAAGATGACGGCATCCAGACGACCTTCCATCAGTGC
CGCGTAAGAGCCGATGTACTTAGCCAGACGGTGGCAGTAAACGTCCATCGCACGTCTAGCATCTGCTTTC
GTCTCGTAGTTATCTTCAACGTAGCGGCAGTCGCTGGTCACTTCAGTCAGACCCAACAGACCAGACTCTT
TGGTCATCAGAGTGTTGATGCGCTCGATGTCCATGCCCAGTGCGTCGTGCAGGTGGAAAATCACAGCCGG
GTCGATATCGCCACAGCGTGTACCCATCACCAGACCTTCCAGCGGGGTCAGCCCCATAGAGGTGTCAACG
CATTCACCGTTACGGATTGCAGTAACGGAACCACCGTTGCCCAGGTGGCAAGTAATGACGTTCAGTTCTT
CTACTGGTTTGTTCAGCACTTTAGCGGCTTCACGAGAAACGAAGTAGTGGCTGGTGCCGTGGAAGCCGTA
GCGGCGGATATGGTTTTCTTTATACAGTTTGTACGGCAGTGCATAAAGGTAGGATTCTTCCGGCATGGTC
TGGTGGAACGCGGTGTCAAAGACAGCGACGTTTTTACCAGCCAGGTGCGGGAAAGATTTCAGTGCTTCAT
CGATACCGATCAGATGCGCCGGGTTGTGCAGAGGTGCAAAAGGTACGGAATCTTTGATACCCTGAAGAAC
ATCATCAGTGATGATCGCGGATTGGGTGAACTTCTCACCGCCGTGAACGATACGGTGACCGATAGCAACC
AACTGAGCAGATAGCTCTGGCTTCTGAGACAGAATGGTATTGACGATGAAGTTCAGCGCTTCGCTGTGAG
CTGCACCGGCACCCAGTTCGGCGTCGTGTTTACCGCCGTCCATTTTCCATTTGATGCGGGCTTCAGGCAG
GTTGAAACATTCGGCTAAACCAGACAGGTACTCTTCTCCGTTAATCGCATCGATGATGGCGAATTTCAGG
GATGAGCTACCGCAGTTAAGAACCAGTACTAACTTACTCGACATGGAAGTACCTACTTGTTATACATGGT
TAAAAAAATGTCATACAGGGCATAGCGTATCGCATGCCGCTGCTGGCATTTATGATTAACATCATGCCTT
GGTGCGATACACCAGACACGATGATGAATAAGGGTCGATACTATGATGCATGTTATACCGGATAATCGGT
ACACCATAATCTCTACAACAAGGTGATTTCGACCTGATGTAAACCGCAGCTTTTAAAGCGATGATAACCG
CGTTATGACCGTTGGCTGCGCTTGTATCGCGAAGGGAATTATACTCCTTGCGAGTAGTCTACTACTTTAG
GTATACAGCGGCCAAAAGGCCGGTTTAGGATACCGATTGCGTAGGGTAAATACAAAATATATTTTAACCT
TATCAACTTGAGTTGTTGATTTGTGCAAAAGTTTTATTTTTTATCTGTAAAGTTGAGGTGTGGCTATGGC
GACGAAACCAGACAGTAGAATTAGTTGGCTACAGTTACTCCAACGTGGGCAGCATTACATGAAGACGTGG
CCAGCAGAAAAGCAGTTGGCACCGATATTTCCAGAGAACCGCGTGACGCGAGCGACGCGGTTCGGTATTC
GCATCATGCCGCCACTGGCGGTGTTTACCTTAACGTGGCAGATTGCGCTTGGTGGCCAACTCGGCCCGGC
TATCGCTACCGCGCTTTTTGCCTGTAGCCTGCCGTTGCAGGGCTTGTGGTGGCTTGGCCGCCGTTCCGTT
ACGCCTTTGCCACCGACGTTGGCACAGTGGTTCCATGACATTCGCCACAAGCTCGTGGAGTCGGGACAAG
CCTTAGCCCCGTTAGAAGAAGCGCCAACTTACCAAGCGCTGGCGGATGTGCTGAAACGTGCATTTAACCA
GCTTGATAAAACCTTCCTTGACGATTTGTGATCGGCGTCAGGCTGTGTGCGGGTTGATGGCTATTTTGTT
CTTTCCCCTGTTTCAAATCAAAGAAGCGGTAGCTACTGCTACCGTGACACGATTCAGTATGCGATTCTGC
AGGTAATACCTATTTAGTGACATTGGCCTACACCAAAGAGGGTTCAGGAGAGCAACATGGAAATGACGAA
TGCCCAGAGATTGATCCTTTCAAACCAATACAAAATGATGACGATGCTCGATCCAGATAACGCCGAGCGC
TATCGTCGGCTACAAACGATCATTGAGCGTGGTTACGGTTTGCAGATGCGTGAATTGGACCGTGAGTTTG
GTGAGCTGACGGAAGAGGTTTGCCGCACCATTATTAACGTCATGGAAATGCACCATGCTTTGCAGGTGTC
GTGGACCAATTTGAAAGATAAGCAGGATTTGGATGAACGACGTCTGACCTTCCTGGGCTTTGACGCAGCA
ACGGAAGCTCGCTACCTGGGCTTTGTACGCTTCATGGTACATGTTGAAGGCCGTTACCCTCACTTTGATG
CGGGCACGCATGGTTTTAACGCCCAGACGAAAATGTGGGAAAAATATAACAGAATGCTGGCTGTCTGGCA
GTCCTGCCCGCGTCAGTATCACTTGAGTGCGGTTGAGATCGCACAGATTATCAACGCCTGATTAATGAAA
AAGGGGCTTTCTGTGGAGTGTAAAGGTTTTCTGTTCGACCTCGATGGTACGCTGGTTGATTCACTGCCTG
CTGTAGAACGTGCGTGGATTAACTGGGCAAAAGATCACGATATTGAACCACAGGAAGTGCTGGATTTTAT
TCATGGCAAACAGGCCATCACGTCGCTGCGCCACTTTCTTCAAGGGCAGAGCGAAGAAACGATTCAACAG
GAGTTCGATGCGCTGGAGCAAACGGAAGCCTCTGACACGCAAGGTATTGTTGCTATGCCAGGGGCAAAGG
CGCTGTTGGAACAGTTGGATGCTCTGGATATTCCCTGGGCAATTGTGACATCCGGCACCGTACCGATTGC
CAGCGCGCGTCATCACCGTGGAGAACTCCCTGCTCCTCGCGCTTTTATTACGGCGGAACAGGTTGCCAAA
GGTAAACCTAACCCTGATGCCTATTTACTTGGCGCACAGCAGTTAGGGCTGAAACCGCAAGAGTGTGTGG
TTGTTGAAGATGCACCCGCGGGGGTGCTATCGGGTCTGGCGGCTGGCTGCAAGGTTATTGCGGTGAAAGC
ACCAACGGATACGCCGAAGTTGGATCAGGTCGATCTGATTCTTGATTCGTTGGAACAGATAAAGGTAGAG
AAGTCACAAGGTGGCGTTAAGGTGCTTCTGTGCCAATAGCTCGTCTGTAATATAATGACAGAACTGTGAC
TAAATATGATCAAACCTCGCATCCGTGAGGTTTTTTTTATGGCAGACTATATCTGTTGTATTTCAAGCTG
CATGGGTGCTAGCTTCCTTTCTTGTGGCAGGCTGAACCTACACCTCTCACTCTGTATTTTCCGTCAGGGG
AACCGTTTTGAATAGCGAACTTCTCTGGGTTTTATCCCTGTTGCTGATCGCCATTGTGTTGTTTACCACC
AATAAATTACGCATGGACGTCGTTGCGCTGTTGGTCATCATCGCGTTTGTACTGAGCGGCACGCTGACGC
TATCTGAAGCGCTAGTGGGGTTCAGCGATCCTAATGTGATATTGATTGCTGCCCTGTTTGTGATTGGTGA
AGGGTTGGTTCGTACCGGTGTTGCTTATCAGGTCGGTGACTGGCTGGTGCGCGTTGCGGGCAGCAGTGAA
ATGAAGATGCTGATCTTGCTTATGGTCACCGTTGCGCTGTTGGGGGCTTTCATGAGTTCCACTGGCGTTG
TCGCAATTTTCATTCCCGTAGTACTGAGTGTTTCCGTGCGGATGAAAATTTCTCCCGGAAGGCTGATGAT
GCCGCTGAGTTTCGCTGGGCTGATTAGCGGCATGATGACGCTGGTGGCGACGCCGCCGAATATGGTGGTG
AGCAGCGAACTGATGCGCGAGGGTGTTGCGGGTTTTGGGTTCTTCAGCGTGACGCCGATAGGGATGGTAG
TCCTGTTGCTGGGCGTGGCGTATATGATGGTGGCACGTTACTGGCTTGGCGACGCTGAGACGGCAACAGC
AAAAGAAATGTGGAAGAGAAGAACGTTTCGCGATCTGATTCGCGATTACCGACTGACGGGCAGGGCGCGT
CGGTTGGCTATTCGCCCAGGCTCGCCTTTTATTGGTCACCGTCTGGATGATTTACGCCTGCGTCAGCGCT
TTGGTGCGAATGTGGTTGGGATTGAACGCTGGCGTAAATTTCGCCGCGTGATGATCAGTGTGGCTGGCAA
TACCGAACTTCGCCTGAATGATGTACTGCTGATCGACATGTCGGCATCTGAGGTGGATTTACGCGAATTT
TGCACCTCACAGCGGCTTGAGCCGATGGTACTACGCGGTGAGTATTTCTCTGAGCAAGCGCGCGATGTGG
GGATGGCAGAAGTTTCTTTAATCCCCGATTCTGAGCTGTTGGGAAAAACGCTCTACGACGTCGGATTTCG
CAGTCGCTATGGCCTGAGCGTCGTGGGGATCCGCCGAGCGGGTGAAGCATTGGACGGTATCCTCGCTGAT
GAGCCGCTCCAGCTCGGTGATATTCTGCTGGTGATGGGGGACTGGCGCATGATTCGGCAACTGCACATGC
AGAAAAATGACTTCCTGTTGCTTAATCTTCCTGCTGAAGTTGATGATGTTGCACCTGCGGTGAGTCAGGC
TCCACACGCGCTGTTTTGTCTGGCGCTGATGGTAGCGATGATGCTGACGGATGAAATACCGAATGCGGTT
GCCGCGCTGATCGCCTGTTTGTTGATGGGCAAGTTCCGCTGTATTGATATGGAAAGCGCCTACCGAGCCA
TTCACTGGCCAAGTATTATTCTCATCGTCGGGATGATGCCATTTGCGCTGGCGTTGCAGCAAACGGGCGG
CGTCGCGTTGATTGTTAAAGGCCTGATGGATGTTGCCGGGAATGCCGGGCCGCATGTGATGCTGGTATGT
TTGTTCGTGTTGTGTGCCGTCATTGGCCTGTTTATTTCCAACACGGCGACGGCGGTGTTGATGGCACCCA
TTGCGATTGCCGCGGCGAAGCAAATGGGTGTGTCACCTTATCCCTTTGCGATGATTATCGCCGTTGCGGC
ATCTGCCGCGTTTATGACGCCTGTATCGTCACCGGTGAATACGCTGGTGTTGGGGCCGGGCGGTTATAAA
TTCGGGGACTTTGTGCGCATGGGTGTCCCCTTTACCGTACTGGTGATGCTTGTCAGCGTGGTGATGGTGC
CGTGGCTGTATCCGTTCTAAGGGTTCCAGCTCGTTATAGCGGATGTTCGCTATAACGGAGAGTCTTGACT
AATTTCGTCGAGCGACAGGCTGAAACTGGGAACGAACACTGTCATGAAATAGTCCATTTCCGGACTGTGG
CGCAACTGCAATGTTTTTTCCAGTCGCGCTTTAGCAAGCGTGAATTCCGCGTTGCCCGCGGATAATTCTT
CCAAACATTTCAGGTAGGCGCAGAGTGCGTCTGCCTGCTTAACGATGGCGCGCTCTTCTTCGCTGGTGTA
GTTGTCATCCAGCAACATCCGATAATCCTGCTGCAACTCTTCCGGCAGCATTTCGATCAGCTTCTGCTGG
GCAATTTTCTCTATCTTCTTATACTCATGCGCGATCTGCGCATTGTAGTACTTGATCGGCGTCGGCATGT
CGCCAGTTAGCACCTCGCTGGCATCATGATACATCGCCAGTAGCGCGATGCGTTCTGCGTTCAGCTTCCC
CTCGAATTTACGGTTTTTGATTACCGCCAGCGCGTGAGCGACAAAGGCAACCTGAAGACTGTGCTCGGAG
ACGTTTTCCGTGCGCACGTTGCGCATCAGTGGCCAACGGCTGATGAGTTTCAGACGGGATAAGTGGGCGA
AAAAGTGGCTCTGATTCATGGCGATCTCTCAGACAACAGCGCGGTGAAATATCGATATCGTGGGCGTCTA
TTGTGAGCACTTGCCAAAAATTATGCAAACGAAGGTCTGGTTTTCGCCGGGCGACGATTGCCCGGCGATG
GCAAATTCGCTTACTGCTGGGTTATTGATGATAATGCCCCAGGAAACGCCCTAATTTGTGGATTGCCATG
TCCAGCTCATCAATACGCGGTAGCGTGACGATGCGTACATGGTCTGGGTAAGGCCAGTTAAACGCTGTGC
CCTGAACCAGTAGCACCTTTTCCTGCAACAGCAGATCCAGTACCAGTTTTTGGTCGTCATGGATATTAAA
GCGCTTGGCATCAATGCGTGGGAACATATAGAGCGCCCCTCGTGGTTTTACGCACGATACGCCGGGGATT
TGATTGATCAATTCCCAGGAGCGGTTACGCTGTTCATACAGGCGCCCGCCGGGTTGAATAAATTCGCTGA
TGCTTTGATATCCCCCCAACGCGGTCTGAATCGCATGCTGCATCGGCACGTTGGCACACAAACGCATTGA
AGCCAGCATTTCGAGTCCTTCAATATAGCCTTTTGCGTGTTTTTTCGGGCCGTTCAGTACCATCCAGCCT
TGACGGAAACCTGCCACACGGTATGTCTTGGACAGCCCGTTGAACGTGACTGTCAGCAGGTCCGGTGCCA
GAGCGGCAATCGAGTGGTGTTGCGCATCGTCATACAGAATTTTGTCGTAAATTTCGTCGGCGAAAATAAT
CAGGTTATGTTCACGCGCGATAGACACGATATCCAGCAACAGTTCTTTGCTGTAGACCGCACCCGTCGGG
TTGTTCGGGTTGATGATGACAATACCGCGAGTGTTAGCAGTGATCTTTTTACGGATATCATCCAGATCGG
GGAACCAATCGGAGGACTCATCGCAGAGATAGTGAACGGCATTGCCGTTAGACAGGGAAACCGCCGCGGT
CCAGAGAGGGTAATCCGGTGCGGGAACCAGCATTTCATCGCCCGGATTGAGCAGCGCCTGCATGGATTGT
ACAATGAGTTCGGAAACACCGTTGCCAATATAGACGTCTTCAACCGTCATATCGCGCATATCCCGCGCCT
GATAGTGCTGAACGATGGCTTTACGGGCGGAATAGAGCCCTTTGGAATCACAGTAGCCCTGTGCTGTTGG
CAGGTTACGGATGACATCGACCAGAATTTCGTCCGGTGCCTCAAAGCCGAAAGGCGCAGGGTTGCCAATA
TTCAGTTTAAGGACCTTATTACCTTCTTCTTCAAGCCGCTTGGCTTCCTTTAGAACTGGGCCACGGATGT
CATAGCATACGTTCTCCAGTTTCTTGGATTTTTCAATCGGAGACATAAATAGTACGAACCTTTTGCAGAG
AGCGCATATTCCCATACGGAATAGCATAACCTGCTTAATGTACTCCTCCTAAAGTACCTTTTGAAGAATG
ATTATCGCTTTCGCTGCAAATGATTGCGCATCTGCACTATATGGTTGTGTACTCGTCGAATGGTGCGATA
TTGTAGGGGGCGGATAACCGTTCAGGCCGCACTTTTTAGCGCCAGAATTGGGTGACAGGGATAGCGTGTT
TATTTACGCGTGGAGCGTATTTATTTCGCAGGATGAAATAAAAAGAACGTGTCGTTGTTATTGAATAAAG
GATTAAGGCAGGTGAGCCATTTAATTATGTGATGTCTTACCAATGGAAAGGCGATAGGGGTAACGAAATA
TAAGTATTTTTTTGCCCTTATCGTGCGTCTGCGATAGTGTCTTTAAATGTATCGGTCATTACCTGTACAT
GTAATAAAACACCAGGAATATTTTGTTAAAATTAAAATAGATAAGTGAAAAATCGTATGACCAGTGCAAA
TCGACCAGTACTTAATCTCGATCTTGATTTACTGAGGACGTTTGTTGCCGTTGCAGATTTAAATACATTT
GCGGCGGCGGCGGCGGCAGTCAATCGGACTCAATCGGCTGTCAGCCAGCAGATGCAGCGGCTGGAGCAAC
TCATCGGAAAGGAGCTTTTTGCCCGGCACGGGCGTAATAAATTGCTGACCGAACATGGTATACAATTCCT
AGGTTATGCCAGAAAAATATTACAATTCAATGATGAAGCCTGTATTTCATTAATGTACAGTGATATCCAA
GGCACGCTAACCATTGGGGCGTCTGACGATACGGCAGACACCATCCTTCCTTATATCTTACATCGGGTAG
CATCCGTATTTCCTAAACTCTCCGTCAACGTCAGTATAAAACGTAGTGCTGAAATGATGGATATGCTGAA
TCAGGGGAAAATAGATCTGGTCATTACCACAATGAGCGATGTGCTGTTTCCTCATGTGCTATTGCGTAGT
TCCCCGACGTTATGGTATTGCGCGGCGGATTATCAGTTCCGGGCGCAAGAACCTGTGCCTTTGGTTGTGC
TGGATGAGCCAAGCCCTTTCCGTTCGTTGGCCACGCAGCAACTGACGGCCGCAGGGATCCCTTGGCGAAT
CGCCTATGTGGCTTCAACGCTCTCTGCTGTGCGTGCCGCCGTGAAGGCAGGCATGGGTATCACTGTGCGT
TCGGTCGAAATGATGAGTCCAGAACTACGGGTGTTGGGCGAAGAGGAAGGGTTGCCGAGATTGCCTGAAA
CTCGTTATTTTCTTTGCCAGAATTCTAACCAGGAGAATGAACTGGCGACGGCAATCTTCAATGTGATTGA
ATCAGGGAAGCCTTCTCACATTACGCCTGTCAGTATGTTGGCAAATAGCGTGAATGGAAAGTTGTCTTCT
GATTCGTCGCTGAAGGGCGCGATCTAATCGTAATGGGTAGTTAACTATCATTCGGGGAGGGTAGGGACGC
ACCCCGAATGATGATGATTTATGACTAATGTGTTAAACCCGGTAGGCAGCGTCTTATTGAGCTAATTTCT
CCAGTTTTCTCCCACTTTGCATTTTCCATTTGGTATCAATAGCCTAGGCGTAGGGAAATAAGACGCCATT
TCTTGTTATAAAACAGCGGTTCTATTTTTTTAAAATTATGTTATGGAAAATGACATCCCTCCTTGTCCTG
AATCTGTGTGATTTTTTTACTAACTAAATTGGTAAAAATGTGTGCTGGATCAAAAAATACCCCTAATAAC
CACATGGGGGAACAGGCATTTTCTGTGGAAATGGTATAGTGACGCTGCAAACTTGCTTTTTGTGCCGCTG
CGCTCTGGTTAACTGAGGAAGGCACTGACTCGATTTAGCTACGGGTGAGAACACAAAATGTTAACAAAAC
AGCGTGCATGTAAAGTAATGTACTGTTATTTTTAGTAAGGTTGAAAAAAAGGTTACAAATTTAGGGGCTC
AACCATACCAAGCAAGGCTTACCTGATACGTTTCCGTGCTTTTTTGTGGTTATTAATCCTTCCTTTTAAT
CGATGTGGCGCATTAACTGCCGATAACAGAGCAGAGATATTACTCGCCACTTTTGATGAGTAAGCAAAGA
GAATGTCAACAACTACTGAAATCCTCGCCCATCATTGGGCGTTTGCGCTATTCCTTATCATCGCCATAGG
CCTTTGCGTCTTCATGCTGACCGGCGGATTCTTGCTGGGTGGGAGAGCAAAAGGCAGAGCCAAAAACGTA
CCTTATGAATCCGGGATCGATTCCGTGGGTTCAGCGCGGTTACGTCTGTCTGCTAAATTTTATCTTGTCG
CTATGTTCTTCGTTATCTTCGACGTTGAAGCCCTCTATCTCTACGCTTGGGCGGTGTCTATCAAAGAAAG
CGGCTGGATTGGCTTCATTGAAGCAACCATTTTCATTTTGGTGCTGTTGGCTGGTTTGGTTTATCTGGTT
CGCGTTGGGGCACTTGACTGGACCCCGGTTCGTTCCAAGAGACAAGTCGTCAAATCAGACATCATCAACA
CTACCAACACTCATCCGCAGTAACAGCGAGGCATTTTAAGATGGACTATACGCTCACCCGCATAGAGCCG
GACGGTGAGAATGACCGTTATCCCCTGCAACGTCAGGAGACCGTTTCCGACCCTCTGGAGCAACATGTTC
ACCGCAGTGTCTACATGGGCAAACTGGAACATGCATTGCACGATACGGTGAACTGGGGTCGTCAGAACTC
CCTGTGGCCGTATAACTTTGGCCTTTCCTGTTGCTATGTAGAAATGGTGACGTCATTTACCGCCGTTCAT
GACGTTGCACGCTTTGGTGCCGAGGTTCTGCGTGCGTCGCCACGTCAGGCTGACTTCATGGTCGTAGCAG
GAACCTGTTTTACCAAAATGGCTCCTGTTATTCAGCGTCTGTACGAGCAGATGCTTGAGCCTAAATGGGT
TATCTCTATGGGCGCGTGCGCTAACTCTGGCGGTATGTACGATATCTATTCCGTTGTCCAAGGTGTAGAT
AAATTCCTGCCCGTTGATGTGTATATTCCGGGCTGCCCTCCGCGTCCAGAAGCCTACATGCAAGCGCTGC
TGCTGCTGAAAGAATCCATCGGTAAAGAACGCCGTCCTCTGTCATGGGTGGTAGGTGAACAGGGCGTTTA
CCGCGCCAATATGCAATCTGAGCGTGAGCGCAAACGCGGCGAGAGAATCGCAGTGACCAACCTGCGTTCG
CCTGATGAGATTTGACCTGTAGCTGATAAATCCGGTGGCCGTGTAATACCCCGATAATAGTGTGCGGTCA
TTATCAGATACAGAAATAGCACATTTAATGTGGTGACATATTTATGACAGATTTAACGACACACGATCTC
GCCCAGCCAAGCTGGCAAACTCGCGATCATCTTAATGATCCGGTCGTTGGCGAACTGTGTAACCGTTTTG
GACCAGATTCATTTACTGTACAGGCAACCCGCACGGGTATTCCCGTTGTGTGGGTTAAACGTGAGCAATT
ACTCGATGTTGTCACATTCCTGAAAAAACAGCCAAAGCCTTATGTCATGCTGTTTGACCTGCACGGTATG
GATGAGCGTCTGCGTACCCATCGTGAAGGTTTACCTGCTGCCGACTACTCCGTTTTTTATCACTTAATTT
CTATCGAGCGTAACCGCGACATCATGCTAAAAGTCGCGTTGGCCGAGAGTGATCTGCATTTGCCGACCGT
GACCAAACTGTTTCCGAATGCCAACTGGTATGAGCGGGAAACGTGGGAGATGTTCGGCATGACCTTCGAT
GGTCACCCAAATCTGACGCGCATCATGATGCCGCAGACGTGGGAAGGGCATCCACTGCGTAAAGATTATC
CGGCGCGTGCGACCGAATTCGATCCTTTCGAGCTGACCAAGCAGAAAGAAGATCTGGAAATGGAGTCGCT
GACGTTCAAACCAGAAGAATGGGGCATGAAGCGCGGCACGGAGAATGAGGATTTCATGTTCCTCAACCTC
GGTCCCAACCACCCCTCTTCACACGGTGCCTTCCGTATTATCCTGCAATTGGATGGTGAAGAAATCGTCG
ACTGCGTGCCTGATGTGGGTTACCACCATCGTGGCGCAGAGAAAATGGGCGAGCGTCAATCCTGGCATAG
CTACATTCCTTACACTGACCGTATTGAATACCTTGGCGGCTGCGTTAACGAAATGCCGTATGTGCTGGCC
GTTGAGAAACTGGCGGGTATTGAGGTACCGGATCGCGTCAAAACGATTCGTGTGATGCTGTCCGAACTGT
TCCGTATTAATAGCCATCTGCTGTACATCAGTACCTATATTCAGGACGTCGGCGCAATGACACCGGTGTT
TTTTGCATTTACGGACCGCCAGAAAATTTACGATTTGGTTGAAGCGATTACCGGTTTCCGTATGCACCCA
GCCTGGTTCCGTATTGGCGGTGTGGCGCACGATCTGCCACGCGGTTGGGAACGTCTGCTGCGCGAATTCC
TTGATTGGATGCCGGCCCGCCTTGATACCTATGTCAAATCCGCGTTACAGAACACCATTCTGAAAGGCCG
TACTCAGGGTGTGGCTGCCTACAATGCGAAAGAAGCATTGGAATGGGGCGTAACGGGGGCGGGTTTGCGC
GCCACCGGCATCGGTTTCGACGTGCGTAAATGGCGTCCCTATTCCGGCTATGAAAACTTTGACTTTGAAG
TGCCAGTAGGCGACGGCATCAGCGATTGCTATAGCCGCGTTATGCTGAAAGTTGAAGAGCTGCGTCAGAG
CCTGCGGATTCTGGATCAGTGCCTCAAGAACATGCCGGAAGGGCCGTTCAAAGCGGATCACCCGCTGACG
ACGCCGCCACCAAAAGAGCGCACGTTGCAGCATATTGATACGCTGATTAACCACTTCCTCCAGGTTTCCT
GGGGACCGGTGATGCCTGCCAATGAATCATTCCAGATGGTTGAGGCAACAAAAGGTATTAACAGCTATTA
CCTGACCAGTGACGGCGGCACGATGAGCTACCGTACCCGTATTCGCACGCCGAGCTATGCGCATCTGCAA
CAGATTCCTTCTGTAATTCGCGGGTGTCTGGTATCCGATCTGATCGTTTACCTCGGCAGTATTGATTTCG
TAATGTCAGATGTGGACCGCTAACTATGCATGATCACAACAATCACGATCATATTGACGCTCTGGGACAA
CCGGCTGCCGATTCGCTGACAAAAGAAAGTACTTTTGTATTGAGTGACGCTGAACGTGACGCCATTGAGC
ACGAAAAACATCACTATGAAGATGCACGTGCCGCATCAATTGAAGCACTGAAAATTGTGCAAAAAGAACG
CGGTTGGGTTCCGGATGGGGCTATCCACGCGATTGCCGACTTGCTGGGTATCCCGGCCAGTGATGTGGAA
GGCGTGGCTACGTTCTACAGCCAGATTTATCGCCAGCCTGTCGGACGTCACATTATTCGCTATTGCGACA
GCGTCGTGTGCCACATCAATGGCTACCAGGGCGTTCAGGCTGCGCTGGAGCGTAAGCTCAGCATCAAACC
GGGACAGACAACGTTCGATGGACGTTTCACGCTGTTGCCGACCTGCTGCCTGGGGAACTGTGATAAAGGG
CCATCAATGATGATTGATGACGATACCCACAGCCATGTGACGCCGGAAGGTATTGAAACGTTATTGGAGC
AGTATCAATGAGTAAAGACATTGTTCTGACGGCTGAGCAGCATCCTCTGACCTGGCGTTTACGCGCAGAC
AAACAGCCTGTGTGGCTGGATGACTATCGCAGCAAAAACGGTTATGTCGCCGCGCAAAAAGCGTTAACGG
GCATGGCACAGGATGAAGTGGTCTCACTGGTTAAAGACGCTGGCCTGAAAGGGCGTGGCGGTGCGGGCTT
TTCAACAGGCCTGAAGTGGAGCCTGATGCCGAAAGACGAAAGCATGAACATCCGCTACCTGCTATGTAAC
GCAGATGAGATGGAGCCGGGTACTTATAAAGACCGCCTGCTGATGGAGCAAGAGCCTCATCTGCTGGTTG
AAGGCATGCTAATCAGCGCGTTTGCGCTGAAAGCCTACCGCGGCTACATCTTCCTGCGTGGTGAATACAT
CGAAGCTGCAGTTAACCTGCGTCGCGCAATTGAAGAAGCAAAAGCCGCTGGTCTGCTGGGCAAGAATATT
CTGGGCAGCGGGTTCGATTTCGAGCTGTTCGTGCATACGGGGGCGGGGCGTTATATCTGCGGTGAAGAAA
CTGCATTGATTAACTCGCTGGAAGGCCGTCGTGCCAATCCGCGTTCCAAGCCGCCGTTCCCGGCGTCTGC
GGGCGTTTGGGGTAAGCCGACCTGCGTCAACAACGTGGAAACGCTGTGTAACGTACCGGCGATTATCGAG
CACGGTGCGGCGTGGTATCAGGGGCTGTCTGCCGGTAAAAGTAAAGATGCCGGCACGAAACTGATGGGCT
TCTCTGGCCGCGTCAAGAATCCGGGCCTGTGGGAACTGCCTTTCGGCACCACCGCGCGCGAGATTCTGGA
AGACTACGCGGGCGGCATGCGCGATGGTCTGAAGCTGAAAGCCTGGCAGCCGGGCGGTGCAGGTACGGAT
TTCCTGACGGAAAGCCATCTCGATCTGCCGATGGATTTTGAGCACATTGCAAAAGCAGGTAGCCGTATGG
GCACTGCGCTGGCGATGGCTGTCGATCACGAAATCAATATGGTCTCGTTAACGCGTAACCTCGAAGAGTT
CTTCGCTCGTGAATCCTGTGGCTGGTGTACGCCGTGCCGTGATGGTTTGCCGTGGAGCGTGAAGATTCTG
CGTGCGCTGGAGAATGGCGAAGGCCAGCCTGGCGATATTGAAACGCTGGAGCAGCTTTGCCGTTTCCTCG
GGCCGGGTAACACCTTCTGTGCGCATGCGCCAGGTGCGGTCGAACCGTTGCAAAGTGCCATCAAGTATTT
CCGGGAAGAATTCGAAGCGGGTATCTCTAAACAGTATTTAGGCAATCTTAAAGCGATTGGCGGTATCCAG
CCTAACCTGTTGAAAGAGCGCTGGTAAGCTATCGCTCAACATGTGCGAGATGCAGTGAATGTATCCGCAG
GGTGGCGCAAATAAGCCACCCTCATAAACCCAATAGATTTCAAGGCGCAGGTAGCCAACGCATTTGCGAT
TTGAAAGATGAGGGTATACAGAATTTTTGATTAGCGCTCGTGGCAACACGGGCCATTATGGAAGCATGCT
GACTATGGCTACTATTCATGTAGACGGCAAAGAGTATGAAGTAAACGGAGCAGACAACCTTCTGGAAGCT
TGCCTGACTCTGGGACTTGATATTCCTTACTTTTGCTGGCACCCCGCGCTCGGGAGCGTCGGATCTTGCC
GCCTCTGTGCGGTAAAACAGTATCAAAACGCGGAAGACACCCGCGGTCGTCTGGTGATGTCTTGTATGAC
ACCAGCAACCGATGGGGCGTTCATCGCGATCGAAGATGAAGAAGCGAAGCTATTCCGTAAGACGATAGTT
GAGTTTCTGATGACCAACCACCCGCACGATTGTCCGGTGTGTGAGGAAGGCGGTAACTGTCATTTGCAGG
ATATGACGGTTATGACGGGGCAAAACTTCCGTCGCTATCGCTTCACCAAACGTACCCACCGCAATCAGGA
TCTCGGGCCGTTTATTTCTCATGAAATGAACCGCTGTATTGCTTGCTATCGCTGCGTGCGTTACTACAAA
GACTATGCGGATGGCAAAGATCTCGGCGTTTACGGTGCGCACGACAACGTTTATTTCGGTCGCCCGGAAG
ATGGCACGCTGGAAAGTGAATTCTCCGGTAACCTGGTTGAAGTGTGTCCTACTGGCGTATTCACCGACAA
AACGCACTCCGAGCGCTATAACCGTAAATGGGATATGCAGTTTGCACCGAGCGTCTGCCAACAGTGCAGC
GTCGGCTGTAATACCAGCCCCGGTGAACGCTATGGTGAACTGCGTCGTATTGAAAACCGTTTCAACGGTA
GCGTAAACCACTATTTCCTGTGTGACCGCGGCCGTTTTGGTTACGGTTATGTCAACCAGAAAGACCGTCC
GAACCAGCCGCTGCAACGTCGTGGTAATGACTGGATCGCACTGAATGCCGATCAGGCACTGCAAGGTGCG
GCGGATGTGCTGCGTCAGGCGAAGAAAACGATCGGTATCGGCTCGCCGCGTGCCAGTATTGAAAGCAACT
TCGCATTGCGTGAGCTGGTAGGCGCAGAGAACTTCTACACCGGTATCGCGCAGGAAGAACAAAATCGCCT
GCAACTGATTCTGAAAGTGCTACGCGAAAGCGGTGTGAGAACGCCAGCACTGCGTGAAATCGAAGGCTAC
GATGCCGTTCTGATTCTGGGTGAAGACCTAACGCAAACCGGTGCGCGTATCGCGTTGGCCGTTCGTCAAG
CCGTTAAAGGCAAAGCCCGCGAAATGGCAGCAGCGCAGAAAGTGGCTGACTGGCAGATTGCGGCGATCAT
GAACATTGGTCAGCATGCCAAGCACCCGCTGTTTGTCACCAACGTAGACAGCACCCGTCTGGACGACATT
GCGGCATGGAACTATCGTGCACCGGTTGCCGATCAGGCGCGCCTTGGTTTTGCCATTGCGCACGGTCTGG
ACAGCAGCGCGCCGGCAGTTGCCGATCTGGCTGCGGGTCTTGACCAGAAAGTCGATATTATCGTACAGGC
TCTGGCCGGTGCGAAAAAACCGCTCATCATCTCTGGCACCAATGCCGGCAGCGAAGAGGTTATCTCTGCT
GCGGCAAACGTTGCTAAAGCGCTGAAAAGTCGCGGCTCTGACGTTGGCATTACCTTTGTTGCACCTGCTG
CAAACAGCATCGGGTTGTCAATCATGGGCGGCGGTTCGCTGGATGACGCGCTGGTGCAGTTGGAAAACGG
TGAAGCCGACAGCGTGGTGGTTCTGGAGAATGATCTCTACCGTCATGCACCAGTCGCTCGCGTTGATGCG
GCCCTGGAAAAAGCTGAGAACCTGATTGTGGTCGATCATCAGCGTACTCGCATCATGGACAAAGCCAGCA
TCATTTTGTCTGCCGCCAGCTTCGCTGAAAGCGACGGTACGCTGGTGAATCAGGAAGGCCGCGCTCAGCG
TTTCTTCCAGGTTTATGACCCAACGTACTACAACGATAAAATTGTGATGCTGGAAAGCTGGCGCTGGCTG
CACTCGCTGTATATCACCTATAACAGCCGTCAGGTTGACTGGACGCAACTGGATAACGTGATTGATGCCT
GTGTTACGGCATTACCGCAGTTAGCGGCGATTAAAGATGCTGCGCCGGACGCTTCGTTCCGTATTCGTGG
GCAGAAATTGTCGCGTTCACCGATTCGCTCCAGCGGCCGTACTGCGATGCGTGCCAATATCAGCGTGCAT
GAACCGCGTCAGCCTGTCGACAAAGACACCATGTTTGCCTTCTCAATGGAAGGGAACAACAGTCCGACAG
CTAACCGTCAGCAAATTCCGTTTGCCTGGGCGCCAGGTTGGAACTCACCGCAAGCCTGGAACAAATTCCA
GGATGAAGTGGGCGGACATTTGCGTCATGGCGATCCTGGTGTGCGTATGATCGAAGCCGGAGAAGGTTCG
CTGGCGTACTTCGACAACATTCCTGCGGCTTTCGTCCCACAAGCGGGTCAATGGCGTGTTGCGCCGTATT
ATCACCTGTTTGGTAGCGATGAAATGTCACAGCGTTCTGACGTGATTCAGCAGCGTATGCCAGAGCCTTA
CGTGATGGTGAACCCGGCTGATGCAGCGACGCTCGGTGTAAACGCCGGTACGTTGCTGGAATTGACCTGT
GCGGGGCAAACGCTACGTCTGCCACTGCGCTTAAGTGCGGCATTGAGTCAGGGACAGGTTGGTTTACCGC
TGGGCTTACCGGGTATTGCGCCGGTGCTGGCGGGTGCAACCGTTGAAAATCTGCGGGAGGCCGCACAATG
AGTTGGTTAACGCCGGAATTAATCGAGATTCTGATCACCGTCGGAAAAGCGGTCGTGATTCTGCTGGTTG
TGGTGACCTGTGGCGCATTCATGAGTATGGGTGAACGTCGACTGCTCGGCCTCTTCCAGGGACGTTATGG
ACCAAACCGGGTAGGTTGGGGTGGTTCATTACAGCTTGTTGCTGACATGATCAAAATGTTCTTCAAAGAA
GACTGGGTGCCGAATTTTACCGATAAGGTGATCTTCACGTTGGCACCGATGATCGCGTTTACGTCAATGC
TGATTGCCTTCGCGATTGTGCCGATCACACCAACCTGGGGTGTCGCCGATCTGAACATCGGTATCCTGTT
CTTCCTGATGATGGCGGGTCTGGCCGTTTACGCGGTGCTGTTTGCCGGTTGGGCGAGTAATAATAAATAC
TCGCTGCTCGGTGCGGTACGTGCTTCCGCTCAGACCGTGAGCTACGAAGTGTTTATCGGCCTGTCGTTGA
TGGGCGTTGTCGCACAGGCAGGTTCGTTCAACATGCGTGATATCGTCGATTCTCAGGAACATCTGTGGAA
CGTTATCCCGCAGTTCTTCGGCTTTATTACATTTGCCATCGCAGGCGTGGCGGTGTGTCACCGTCACCCG
TTTGACCAACCTGAAGCTGAACAGGAACTGGCAGATGGTTACCACATTGAATATTCCGGTATGAAATTCG
GTCTGTTCTTCGTGGGCGAATATATCGGGATCGTGACTGTTTCCGCGCTGATGGTGACCTTATTCTTCGG
TGGCTGGCATGGTCCGTTCTTGCCTCCGTTTGTCTGGTTTGCGCTGAAAACAGGCTTTTTCATGATGATG
TTCATCCTGATCCGTGCTTCGTTACCCCGTCCACGTTATGACCAGGTGATGGCTTTCGGTTGGAAAGTCT
GTCTGCCGATAACGCTTTTGAATCTGCTGGCGACAGCCGCCGTCATTTTGTACAACGCTTAAGAAGGGGT
GAATAAACCATGACATTGAAAGAGTTAGTGGTTGGTTTCGGCACCCAGATACGCAGTATCTGTATGGTGG
GATCGAATGCTTTCAAGAAGCGCGAAACCAGGATGTACCCAGAAGAGCCTGTGAATCCACCGCCGCGCTA
CCGTGGCCGTATCGTGCTGACGCGCGATCCCGATGGTGAAGAGCGCTGCGTTGCCTGCAACCTGTGTGCG
GTGGCCTGTCCGGTTGGCTGTATCTCATTGCAGAAAGCAGAAACCAAAGATGGCCGCTGGTATCCAGAGT
TCTTCCGCGTCAACTTCTCGCGCTGCATTTTCTGTGGCTTCTGTGAAGAGGCATGTCCGACAACCGCGAT
CCAACTGACGCCGGATTTCGAGATGGGCGATTACAAACGTCAAGATCTGGTGTACGAGAAAGAAGATCTG
CTGATATCGGGGCCGGGTAAATATCCGGAATACAATTTCTACCGGATGGCTGGTATGGCAATCGATGGGA
AAGACAAAGGCGAAGCTGAAAACGAAGCCAAACCTATTGATGTCAAAGGCCTGTTGCCCTAAGGAGCTAG
CATGGAATTCGCTTTTTATACCACTGGTTTGATTGCGATACTGGCGACACTGCGCGTCATTACGCATACC
AATCCTGTGCATGCATTGTTGTATATGGTCACCTCGCTTATGGCGATTGCGGGCGTCTTTTTCTCGCTGG
GGGCTAATTTTGCTGGCGCGCTGAGCATCATCGTCTATGCCGGCGCCATCATGGTGCTGTTTGTGTTCGT
GGTTATGATGCTCAACCTCGGTAATTCTGTAGAAGAACAAGAGCGGAATTGGCTGAAGCCCAGCGTCTGG
ATTGGCCCAAGCATTTTGTCACTGGCGTTACTGGTGATTGTGGTTAACGCCATCCTTAGCCTGAAAGAGC
AGGGCATCACTGGCACGCCTGTTGAGGCGAAAGCCGTAGGTATCAGCCTGTTTGGTCCTTATGTTCTGGC
GGTTGAATTAGCGTCAATGCTACTGCTGGCGGGATTGGTTGTCGCTTTCCACATTGGTCGTGAAGATAAA
CGTGGTGACGTTGTCAATAAAGAAGGCGCAAACCAGGATGTTGAGAAAAAAATAACGGGGGAACGCGCAT
GATTCCGTTACAACATGGATTGATTTTAGCCGCTATCTTGTTTGTTCTGGGGCTGACCGGTCTGTTAATT
CGTCGTAACCTGCTGTTTATGTTGATCAGCCTGGAAATTATGATCAACGCTGCCGCGCTGGCTTTTGTCG
TCGCAGGCAGTTACTGGCAGCAGCCGGATGGTCAGGTGATGTACATTCTGGCGATTACGCTGGCGGCGGC
TGAGGCGAGTATTGGTCTGGCGCTGTTGTTGCAGATGTATCGTCGTCGTCAAACCCTGAATATTGATACA
GTCAGTGAGATGCGCGGATGAACTTACTCTATTTAACAATACTCTTCCCGCTGTTCGGCTTTCTGCTGCT
GGCATTTTCCCGTGGTCGCTGGTCGGAAAATACGTCTGCGACGGTCGGTGTTGGCTCGATTGGTTTGGCA
GCGTTAGTTACCGCTTGGGCTGCGGTCGATTTTATGGGCCAGCAGCACAGTGGCGGCGTCACCTTCTTTA
ATCAGCATCTGTGGACATGGATGACCGTGGGTAATTTCGACATTAGCGTAACGCTGGTGCTCGATGGTCT
CTCGGTGACGATGCTGTCCGTGGTGACGGGGGTCGGCTTCTTTATTCACCTATTTGCTTCTTGGTATATG
CGTGGGGAAGAGGGATATTCTCGCTTCTTCGCTTACACCAATCTGTTTATCGCAAGTATGGTCGTTTTGG
TACTGGCTGATAACCTGTTGCTGATGTATCTCGGTTGGGAAGGGGTAGGGCTGTGCAGTTATCTGCTGAT
CGGTTTCTACTATACCAATCCGAAGAACGGCGCGGCAGCGATGAAGGCTTTTATCGTTACGCGTGTCGGT
GACGTCTTTTTGGCCTTTGCGCTGTTCATCCTCTACAAAGAGTTGGGCACGCTCAACTTCCGCGAGTTGA
TGGTCCTGGCACCGCAGAAACTGGCTGAAGGTTCACCTGAAATCACCTGGGCTACGCTGATGTTGCTGGG
TGGTGCGGTGGGTAAATCAGCACAGTTGCCGTTGCAAACCTGGCTGGCAGATGCGATGGCCGGTCCAACG
CCGGTGTCTGCATTAATCCACGCCGCAACGATGGTTACCGCAGGTGTTTACCTGATTGCGCGTACCAACG
GTTTGTTCCTGATGGCACCGGATGTGTTGCATCTGGTGGGCATTGTCGGTGCTGTGACGCTAGTGCTGGC
GGGTTTTGCTGCCTTGGTGCAAACCGACATCAAACGCGTGCTGGCCTATTCCACCATGAGCCAGATTGGT
TACATGTTCCTGGCGCTGGGCGTGCAGGCATGGGATGCCGCCATTTTCCACCTGATGACGCACGCATTCT
TTAAAGCGTTGCTGTTCCTCTCTTCGGGTTCGGTGATTTTGGCCTGCCACCACGAGCAGAACATCTTCAA
AATGGGTGGCCTGCGTAAAACGATTCCACTGGTTTATGTCTGCTTCCTGGTCGGGGGGGCGGCGCTGGCT
GCACTGCCGCTGGTTACCGCAGGCTTCTTCAGTAAAGACGAGATTCTGGCTGGCGCATGGGCAAATGGTC
ACATCAATCTGATGGTGGCTGGATTGGCTGGTGCCTTCATGACCTCGCTGTATACGTTCCGTATGATTTT
CATCGTGTTCCACGGTGAAGAGAAAACCAAGGCGCATGCAGGAAAAGGCATTTCTCACCACTTACCGCTG
GTTGTGCTGATGGTTCTGTCCACCTTTATTGGTGCGATGATTGTTCCTCCGTTACATGGCGTATTGCCGG
CAACGACAGTGCTTGAACACGGCCAGTTGCTGACATTGGAAATTACCTCTGGCGTGGTGGCGATTGCCGG
TATTCTGCTTGCCGCTGTGCTGTGGCTGGGTAAACGTCAGGCGGTGAATAGCATCGCGAAGAGTGCCCCG
GGTCGTTTCTTCTCGACCTGGTGGTTCCATGCGTGGGGCTTCGACTGGTTGTATGACCACGTCTTTGTTA
AACCGTATCTGGCTATCGCGAAGCTGTTGCAGCGTGATCCGTTAAATGCACTGATGACCCTGCCTGCCAT
CGTTACCCGTTGGGGTAATCGTGGGCTGGCACTCAGTGCGAATGGTCAGTTGCGCTGGTATGTTGCCTCT
ATGGGCTTTGGTGCCTTGCTGGTGCTGGGCTTGTTACTGCTGGTGTAAGGCAGTATCCGGTAACGTATGA
AAGGCAGGGCATTCCACATAAAGGAATGCCTGCCACGGCAAGTTTTCAGATTTCTTTAATTTAGGGACAC
AAAACGCCATGCTACTACCTTGGCTAATTCTTCTCCCCTTTATCGGCGGTCTGCTGTGTTGGCAGTTAGA
GCGTTTTGGTACGAAAGTACCGCGCTGGATAGCGTTGATTGCAATGGGGCTGACACTCGCACTGTCTTTG
CAACTGTGGTTGCAAGGCGGTTATTCACTCGTCGCACCGAAAGGCGCCCCAGACTGGCAGGTTGAATACT
TTGTGCCGTGGATACCACGCTTTGGCATCGGTATCCACCTCGCACTGGACGGCTTGTCACTGTTGATGGT
CGTGCTGACGGGGTTGCTGGGTGTGTTGGCAATTCTCTGTTCCTGGAATGAAATTCAGCGCTATCAGGGG
TTCTTCCACCTGAACCTGCTGTGGATCCTGGGCGGTGTTATTGGTGTGTTCCTTGCCATTGACCTGTTCC
TGTTCTTCTTTTTCTGGGAAATGATGCTGGTACCAATGTACTTCCTGATTGCACTGTGGGGGCATAAAGG
CTCTGACGGTAAAACCAGAATTACGGCGGCGACCAAGTTCTTTATTTATACCCAGGCAAGCGGCTTGATC
ATGTTGATCGCGATCCTGGCGCTGGTCTTTGTGCATCACAATGCTACCGGCGTTTGGACGTTCGACTACG
AAGACCTGCTGAAGACACCGATGTCATACGGTGTCGAATACCTGCTGATGCTCGGCTTCTTCATCGCGTT
TGCCGTAAAAATGCCGGTTGTGCCGTTGCATGGTTGGCTACCGGATGCACACAGTCAGGCACCGACCGCA
GGTTCTGTTGACCTGGCCGGTATTCTGTTGAAAACCGCGGCCTATGGTCTGCTGCGTTTCAGCCTGCCGC
TGTTCCCGAATGCCTCCCATGCCTTTGCACCGATTGCCATGTGGCTGGGTGTGATTGGTATCTTCTACGG
TGCATGGCTGGCGTTCAAACAGACGGATATCAAGCGTCTGATTGCTTACACCTCGGTGTCGCATATGGGC
TTCGTGATGATTGCCATCTATTCCGGTAATCAACTGGCTTATCAGGGCGCAGTGATTCAGATGATTGCGC
ACGGCCTGTCTGCTGCGGGTCTGTTTATTCTGTGTGGTCAACTGTACGAGCGTCTGCATACTCGTGACAT
GCGTGAAATGGGCGGTCTGTGGTCGCGGCTGAAGTTCCTGCCTGCGCTGTCTCTGTTCTTTGCTGTGGCG
ACACTCGGGATGCCGGGAACGGGCAACTTTGTTGGCGAATTCATGATTCTGTTCGGCAGCTATCAGGTTG
TGCCAGTTATTACGGTGATCTCAACCTTCGGTCTGGTATTTGCATCGGTCTACTCACTGATCATGATCCA
GCGTGCTTATTACGGTACGCCTAAATCTGATGAGCCATTGAAGGGTATGTCGATCCGCGAATTGTCTATC
GTGCTGCTGTTGGTGGTGTTACTGGTGTTGTTAGGGGTTTACCCGCAACCGATTCTGGATACCTCCGGTG
CCGCGATGTCAAATATCCAGCAGTGGTTTATGTCGTCTGCTCCAGATTCAATTATTTCAACAACAAGGCC
GTAATTCGCCATGACAATAACTCTTCAACAACTAATTGCGCTATCGCCGCTGTTGATCGTCGGATTGACG
GTAGTGGTTGTGATGCTGTGCATTGCGTGGCGACGCAACCATTTTGTCAACGCAACCATGACGGTTATCG
GCCTGAATATTGCGTTGCTGTCACTGTACTTTGTTGGTCAGGCTGGCCCGACAGACGTGACACCGTTGCT
GCGTGTTGATGGCTTCTCGATGTTTTATACCGGACTGGTTCTACTTGCCAGTCTGGCAACCAGTACGTTT
GCCTATCCGTGGCTGCAAGGCTACCCAGACAACCGTGATGAGTTCTACCTGCTGGTTCTGATTGCTGCGT
TAGGTGGGATCCTGCTGTCGAGCGCCAATCATCTGGCTTCGTTGTTCATCGGTATTGAACTGCTTTCACT
TCCGCTGTTTGGTCTGGTCGGCTATGCCTTCCGTCTGAAACGTTCGCTGGAAGCCAGTATTAAATACATG
TTGCTGTCGGCGGCGGCGTCTTCCTTCCTGCTGTTTGGTATGGCGCTGATTTATGCTGAATCGGGCGATA
TGAGCTTTGCCAGCCTCGGTAAGAGCCTGAGCGATCACCAAATCCATGAGCCGCTGTTGCTGGCTGGTCT
GGGGCTGATGATTGTCGGTCTGGGCTTTAAACTGTCTCTGGTTCCGTTCCAACTGTGGACACCTGATGTG
TATCAGGGGGCACCAGCACCCGTGTCTACGTTTCTGGCGACGGCAGGTAAGATTGCGGTTTTCGGTGCGG
TCATGCGTTTATTCCTGTACGCACCGATGGCTGACAGTGAATCCGTCAGAATCGTGCTGGGCGTTATCGC
GTTCGCGTCGATCCTGTTCGGTAACGTAATGGCTGTGTCGCAAACTAACATCAAGCGTCTGCTCGGCTAC
TCTTCCATTGCGCATCTGGGCTATTTGCTGGTTGCCCTGATCGCGGTTCAGAGCCATCAGTTGGCGCTGG
AAACCGTTGGCGTTTATCTGGTGGGTTATCTGTTCAGCAGTCTGGGGGCGTTCGGTGTGGTTAGCCTGAT
GTCCAGCCCGTATCGTGGCCCGGATGCCGATTCACTGTTCTCTTACCGTGGCTTGTTCTGGCATAAACCG
ATTCTGTCTGCGGTCATGACGGTGATGATGCTGTCTCTGGCGGGTATCCCGATGACGCTGGGCTTCTTCG
GTAAGTTCTACGTGTTGGCTGTCGGCGTGAATGCTGAACTGTGGTGGTTGACCGGTGCCGTCGTGCTGGG
TAGCGCTATTGGTTTGTACTACTACCTGCGTGTGATGGTCAGTTTGTTCCTGAATGCACCTCAACAGCTA
CAGCGTGATACACCAAATAACTGGGCCTTAACGGCTGGCGGTGTGGTCGTATTGATCTCCTCCATTGCTG
TGCTGTTCCTTGGTTTGTACCCGCAACCGCTTATCTCTCTGGTGCAGTTGGCGCAGCCAATGATGTAACC
ACTGGCGAGTGTCAGGTTGAATAATGAAGCGCCGTTGATGAGAGTCAACGGCGTTTTTTTGTCAGCAAAA
TTACCGCCACTTAGGGAGGTGGTGAGAGTAAGCAAAGTTCGTTTTAGGAATGATCTGGTCTGTTGAAGCC
GTAGAAGGCAGGAAAAATTGTCTATAGTTAAGAAGACAACGATTTATAACTCATGGTTTTTCATAACCAA
TGACTTCTCATAACAGAAGGAAGCACTCTATGGCGGCAACCAAAAAACAGCCTGAAGAAATTCGTGTCGA
TGATGATTTAAAACTTCTGTCCGAGACGTTAGATGAGGTGCTGCGCTATACGGGCGATCAGGCAGACCAA
GCCTATCTTGATTTGAAGAAGGGGGCGGAAAAAGCACTACTTGAAGTTAAAGCCCGCATTGGTGTGACCG
ACAGCTATTATGCCCGCGCAAAGCAGGTGGCCGACAAAGCCGATGTTTATGTGCATGATAAACCCTGGCA
TGGTATTGGCATCGGCGCCACTGTTGGTCTGGTGTTGGGGCTACTGTTAGCTAAACGCTAATTTTTCCAC
ACTGAGTTGGAATGTCCCTGAGAGCGAATCTCTCTGAGAACATTGCTCTATTCAACAATGGCGGGCAATG
CCAGTCATCGTTTATGTCAGATAATTGGCAATGTAGCGGGATGGCCCGCTACATCTCACCGGATACTCGA
TCCCCTAGATCTTGTCCTCTTTCTCCTGCATCCCTTGTATCCAATATATGGCCTCAAATGGGCGTAGTGC
CAGAGTAGCGGGTTGGGGCTGTGCATCAGAATAATTGCTGAATAACAGCCGCCAGCGGTGGTCATGGGTA
TCCGTTGGCGGCTGCCAGCGCTGAGGCAGTTTGCTGAGATTTGCCAAAACCAGCAGTCGCTGTCCTTCCC
AGATACGTTGATAGCACCAGACCGTGGGATGGTCAGGTAGCAAATCCTGATAGCTCCCGTGCGTTAACAG
CGGAAGGGCTTTACGCATAGTGATAAGCTGTTGGTAGGTATAGAAGACGGACGCTTTATCTGCCAGCGCC
TGCTCTGCGTTGATGTCGGGGAAATTTTGGCATGGCGTTATCCACGGCGTGCCAGTCGTGAATCCAGCAT
GATTGCTGGTATCCCATTGCATTGGCGTGCGGCCGTTATCGCGTGATTTACTAGCGAGGATCGCTAAGAT
TTTGTCATCTGCCTGACCGCGATCGCGCTGTTCGGCAAATTGATTCAGGCTTTCAATATCGCGATATTGT
TCAATTTGCGTATAGCCGGGATTCGTCATGCCCAGTTCTTCACCCTGATAGACATAGGGCGTGCCTTGCA
TACCGTGAAGTACCATTGCCAGCATCTTGGCGGATTGCACACGGAATTCACCTTCATCACCAAAACGCGA
TACGATGCGCGGCTGATCGTGATTACACCAGAACAAGGCATTCCAGGCGTGGTTGTGCATCCCCTGCTGC
CAGTGATTAAAAATTTGCTTGAGCTGAATAAAATCAGGTTCCGCCAGCGTCCATTTTTCCTCATTCGGAT
AATCAACTTTCAGGTGGTGGAAATTAAACGTCATGGAGAGTTCACTGCCGTCTAGTGCCGCGTAGCGGCG
ACAATGATCCAACGAGGTCGATGACAGCTCGCCGACGGTCATCAAGCCGCGAGGCCGAAAAACATCCTGA
CTAAACTCCTGCAAGTATTCATGAATAAGGGGACCATCGGTATAGAAACGGCGTCCATCGCCCTGTGTAT
CTGACGGGAAGTCCTGCTGCTTGGAAACCAGATTGATCACATCCAGTCGCAGCCCATCCACGCCTTTATC
CGCCCAAAATTCACAGACCTGTTTTAGTTCATCCCGCACACGCGGATGCTCCCAATTCAGGTCAGCCTGT
TCGGTGGCGAACAGATGTAGATAGTACTGTTTGCTTTCCGCGTGCCACTGCCAGGCTGGGCCACCAAATT
TTGAACGCCAGTTATTGGGCGGTGTGCCGTCATTACCGTCACGCCAGATATAAAAATGGCGGTAGGGGCT
ACGGCGATCCTGCGCGTTCTGGAACCAGTTGTGTTGCGTTGAAGTATGATTGAACACCATATCCATAACG
ATATGGATATGGCGTCGATGTGCTTCGGCGATCAACGTTTCCATATCGGCCATCGTGCCGTAGGTGGGAT
CGATGGCGTAGTAGTCGGCGACGTCATAGCCGTTATCAACCTGAGGAGAGAGGTAAACCGGAGTCAGCCA
GATCGCATCGACGCCCAACTGTTGCAGGTAATCGAGTCGGGAAGTGATACCGGCGATATCGCCAATCCCA
TTTCCGGTACTGTCCTGAAAGCTCTTCGGGTAGATTTGGTAAATTACGCCGTTTTGCCACCAAGGGAGTG
ATGCACTCATGAAAAATCCTCCTGTAGCGATAGCCACGGCTCAACAGACGTGACTGAATAAATATTGGGA
CAGTTATACAGGATCTAGCGTGCCATTGCGGAGCTTACGCTTATAGACCAGCGGCGTTAGCACTATCGGA
ATGGTGGCGGCAACCAACATGGCAAGGGCAAAGATTCCCCAAAACTGTGGTTTGATGGAGAGAATGCCCG
GTAGTCCTCCCACACCGATGCCATTCGCGGTTACGCTGTATAGACCGCAAATAAGCGCGGCGGTAGCGGA
GCCGATCATGGCGCATAGCATTGGAAAGCGGTATTTCAGGTTAATCCCGTACATGGCCGGTTCGGTTACG
CCAAGAAAGGCGGAAATTGCCGCAGGGACAGAAATCTCACGTTCGTTGGCTTTCCGGCTAACCAGTATTA
TTCCGACGACGGCAGAAGCCTGCGCAATATTGGACAGCGCAATAAGCGGCCAGACAGGCGTGCCCCCCAT
ACTCTGAATCATCTGCATATCAATCGCCAGCGTGGTTTGGTGCACGCCGGTGATGACTAGCGGCGCATAC
AGGAACCCAAACAGCGCCGCACCAACGGGGGCTAAGCTACCCGTCATGACTGCTTTAACGGCCCAGGCGA
CGCCATCGCCTATCATACGACCAAACGGACCAATTAAGGTGTGTGCCAGGAAAACGGCCAGAATGAGCGA
TGTTACAGGCACAACCACCAGATAGAGGTAATCCGGCACGATTTTTTTCAGCCGAGTTTCGATCAGCGCC
AACGCCATCCCGGCTAATACGGAAGGGATAACCTGTGCCTGATAGCCTATCTTCTCAATCGTGAACCAGC
CAAAATTCCACACCTCCGGCGTTTGTTGGCCGATGAGGTAGGCGTTCATTAACTGCGGCGACACCAGCGT
GATGCCCAGTACGATGCCGAGGATGGGCGTGCCACCCATTTTACGCACGGTTGACCAACAGACGGCGACG
GGGAGATAGAAGAAGATAGCTTCGCCCAATAGCCAGAGGAAATCATAGACGGTTTGCCAGGTTGGATAGA
GCTGTACCAGCGTTTGCCCGTCGCGCATCGGGATGTCGCCGATAACGTTACGTGCGCCGAGGATCAAGCC
TCCGCTGATGAGTGCGGGGAGCAGTGGGAAAAAGATCTCAGCAAAATGTGAAATGCTGCGTTCAAACCAG
CTCATATTCTGGCGGGCGGCGACTTTGGCTTCTTCTTTATTAATCTCACCGTTGCCCGTGGTGGCGAGCA
GCACCTTGTAATACTCGTCTACGTCAGTGCCGATCACGACCTGAAATTGTCCGGCATTCGTGAAGCACCC
CTTCACCATTCGCATTTCTTCAATGTTTTTAGGATGTGCTTTGGAAGCATCATGCAAAACGAAGCGGAGA
CGAGTGATGCAGTGCGTGACAGCCGCGATGTTCTCACGTCCACCGACCAATTCGATTAGACGGTCAATAT
CCTGTTGTTTAACTTTACTCATGGCGATGTCCTTCTTACTTTATGTTAAAGAAGTCTAATCAAGCAGCAA
TGATCGAGTAGCGACATCTTTTGATTGCGGCTGGCTTCCCGAGAGACGTAGGCGATCGGGAAATATCTTG
CCTCTAAAAGCTAGGGGCTAAATACCTCCAGAAAATTCGGAAGGCTCAGATACCAGTTTAAATTATAGTC
CGTGGCCTGCAATTGTAATGTAGTCGGTATAGATTTGTGGCGCGCCGGAGAACGAGGCAAGTGCTCGCCA
TTCGTCATACATGCATTCTGTGTCGGCATGTTCGCGTACAAAGGTCAGCGCTTTTTCTGTCGAAACATCG
AGTTCTGGATGAAAAGAATTGAGGGATGCCAGACTTTCGATTTCCAGCATTACGACGTATTGATCGAGAC
GGTTACCTCCCTCGCCTTTTAACATATGGAATTTCCAACCTGGGTAGTCCTCCACGCGATGAATATTGTC
GTTAATGAATTTTTCAAAGGTTTCTGGTGCTACGCCTGATCGCAATGCCAGATTATGGATACCTACCACG
CGTGCAATGTTTTCCTGGCCAGATGTGGTCTGGTAGTTTGGCCCTTCGGGTAATGAACTGTGAGTATTTT
CTGCGATCAGTGAGAAGTACGAAAAGATGGTCGGGGGCTCAGGGAATGTGGCGAATGTTTTCCATTCGTC
AATCAGCCTAAGCGCTTCGGGGTGTTGTTGCCAGAATGCACTCGCTTCATCGCTCTGCTCACCATGGCTA
TCGATATAACGTGCGTACTGCACTGCATCAGGCGCTTCATACAGCATCATGTACTGATTCTCTCTTTCCC
CGCGCAGTCCTTTAAGTAACGACCAGCGCCACCCCGGATACGCAGGGATCTTTACGCCATGATGGCGGGC
AAAATGTTCGAAATGCTGGGCTGTAATGCCTTTTTTCAAATTGAGACCTATGTAGTATAGGCTAAAAACT
GGATTGGCTAATTGAGACATGCATCGCTCCATGTAATGAATAAATAACGTTGGGAAAAATTACAATTCTT
GAGTCATCAACGAGTGGTAAGAAAAAAGCCGAAGAACCTTAACGTGTAATCGTGCGGGCAAAAATGCCGA
TCAGTAGCAGGATCACAACCCCTGCACTAAATGCCACCGTCAGGCTGAAGTGGTGAGAAATCCCCCCGAT
CAGCGCTGGCCCGCTTAATAATCCCGAATACCCGACAAACGTCACGGTTGGAATGGCCACGTGAGTGGGC
ACATTGGGTTGATTTCCCGCAGAGGTAAATAGGAGGGGGATAATGTTGGACAGGCCGATGCCTGCCAACA
TAAACCCAGCGAAAGAAAAAAACGTGACATCCGTGGAGACAATGATCACAAGTCCGATGGCCGCGGATAG
ACACCCCAGAACCAGTATGCGAAGCCTGCCAACGATATTGATGAGGCGATCGCCGTACAATCGGCCCAGC
GCTACGGCGATCGAATAAAATGTATAACCAAAACCCGCCATGCTTTTTTCCATACCGCGTTCCGTATGTA
GAAAAACCGCTGACCAGTCGAGCATGGCTCCTTCGATTAAAAAGATGAAGAAACAGATGATCGCAATAAC
TAGCAGTTTGGGGTGTGAAAGCGCCTGTAGCGTGGCATAGGATGACGACACTCTCTGGGGTAATTTCGCC
AACAAATGCGCCGATGTTGTGACGATGATAAGAATAATAAACAATACAATCAGCCAAATAGACTGCTTTG
GTGTCGCGCCGAACCATAACAGTAGGCTCATACACCCTGCGCCAGCGATGCTGCCAATGCTGTAAAAACC
GTGGAAGCCAGACATTTTTGCCTGCTGGCTTTCTCGCTCAACAATGACGGCTTGTGCATTCATTGTTACA
TCAAGCAGGCCATTTACCGCACCAAAAACGAGCAACGCCGCTCCCATTCCCATGAGCGTGGTGGCGGATA
CGATGACTGGAAGCACTATGCAAAAAACAATTGCGGAGGTGATAATTAACGCCTTACAGCCAAATTTTAC
GATTAAGCGGCCGGTAAATGGCATGACCGCCATTGACCCTGCGGCGATGCAAAACAACAGTAGCCCCAGT
GTACTGTCATCAATATTGAGATGGGATTTGGCAAAAGGAATTAGCGGAGCCCATGCTGACATCCCCAGAC
CCGCCATAAAAAAGATCCCACGGGTTGAATGCTGCGCCTGGATATTTGATTTTTTCTGGGGACGGGATAA
ATCCGCATTCACAATGGTGTTCCTTTTTTCATGATTAACTCCATTTGCCTTTTCTCGTTATTAAGCGGTT
GTTATGTGAGCGCCCGTAAAATGAAATGTAAAGTTCAATACATCGCGCTACCGTAGGCTTTGCGCGATGG
CCAGATAATCGGTATAAACCTGTGGCGAACCTGAGAAGGACGCGAGCTGTTTCCACTCTTCATACATTTG
TTTAGTATCCTGATGTGCTTTGGCAAACATGGCCGCTTCTTTGGTTGCGATATCCGCCTCGGGATAGAAG
GTATTGAGCGCGTCCAGACTTGTAATCTCCATTAACACCACATATTGATCCAGACGGTTCCCACGTTCGC
CTTTCAGCAGGCGGAATTTCCAATCGGGGTAATCGACAATGCGATGGTGGTTCTGGGCGATAAAGGTTTC
GAACGTCTCGGCTTGAACATTGGGACGTAATGCAAGGTTATGGATACCGATAACTCGCGCGATAGGGGGG
CTCCCAGAGACGTCCTGATAACGTGGCCCATAGGGCACGGTGCTGTCTTTGTTTTCTGCCAGTAGGCGAT
AATCGGTATATAACGTTGGCAGTTCGCTAAACGTGCCGAATTTTCGCCATTCACGAATGATATCCAACGC
ATCTGCATTCTCTTGCCAAAACTGACGTGCCAGCCCAGTCTGGTTGCCATCTGCGGACAGATAGCGATCG
CGTTGCGCCGCGCTGTCGATTTCAAACAACATCATATATTGCCCGGTTCGTTCGCCACGCAAACCGCGCA
GCAGCGTCCAGTTCCAACCGGGATAGCAGGGTATATGTACGCCTTTCTGGCGCACAAATGCTTCAAATTT
TTCCGGTAATACGCCAGCCTCAGTATCGAGCGCGATGTAGTACAGACTAAAAACGGGAGTGTGTGGGGGG
GAAGAATGCATCATTAGGCCTACTCCTTCGCTGGAGAGTGAACGAACTGCGTGTTAATTATCGCTTCTAC
CAGCGTTACGCCATTGGCCGTCAAGGTGATGACACCAGCATCAATGGTGACCAATTCCTTCTGAACCAGT
ATGTTGAGTGTTCGATTGATAATGACGTTATCGAAAAAGCTACGTCCTGCAAAACGCTGTTTGAAGATGT
TGTCATCGACGGGAATGAGCGTTGATAGCGCCATCTTGAAAGCATTCACTTCCCGTTGCAGTGGGGTGAA
TCCTCGGCTTTCATCAATGGGCAGTCGGTTCTGATCCAACGCGTCCTTATATTTTTTGTATCCCGTGATG
TTGACCGCTTCTGCCCGGGCACACTTCGAACTGCCGCCAAGACCTATCGCCACTTCTGGGTACTGCTGGG
TGAGATCGGTGATTAATCCCTTCCATTTTTCTGGTGGCTGGTTGACCTGATGAAAATACATGGTGGGGTG
CTCGAGATAGTGGGGAGTGAGGTATTTTTCGACCACTTCGCGCATTTGATATTGCATCCCTAACCCAGGG
AAGCTCATGCTATTAATGTCGATAAGCCCTTTCTTTTGCCACAGACTTTCGCGTTCTCCCGAAACGCCAG
TCCGCGTTTTCATGAATTCTTCCATGTGTAGCTTGGTACAAACGACATGCGAAAGTGCTAATTCCAGCGC
TTTTTCCATGTCGTATTTCACATCATCAACGCGTTGCCCCAGCATGCCATAGATCAGATCCATACTGACC
CAATTGAAGCCGACATCTCTGGCGTTGTAGAGCGTCTCTATACACTCTTGTGCGGAATGCTGACGACCAC
AGGCATGGATAATTTGGTCATTGAAAGATTGTGCACCGAAGCTGATTTTGGAAAAACCAAGCTCTTTTAA
TAACTGCAGATAATTTTTAGTCAGCGTGCCAGGTTCACCTTCGAAACGCATCGACGCCGCCGAAAAATTA
AAATGGCTTTGGTAAAAATCCATCAAGCGACGCAGTTCTGGTGCAGGAAGTAGCGAAGGGGTACCGCCGA
AAATATTGAATTCACCCACTTCTGCTTGTGCAAGGCTGGGAATATTCTGCAGCCACATGGTTGCTTCTTT
AATATTGTAATCAACGATATCGCGGAACACAGCTTCTGCCGATGCTGCCTTCGGGTTAAGCAAAACGGTA
GGAAATTGGCAGAAATGGCAGCGGTAACGGCAAGTGGGGATATAGGCCCACAAATGGATCTGTTTAGCCT
GCTTTATTTCAATTTCCATATCATGGAAAAAAGTATCAAGAGGATGATCGGTTATGTCGCCGGGGAAAAT
GTGACAACCAAAAGGATCTTTAAACACATAATCTAGAAAATCGCTATTCTCTGCTCGAGAGAGAAAATCA
TACACGCGCGGTATCGGATAGTTCGGATCTATTTCGTTTAAGGATGCTAAGGCGGCATGATTCATCAGAA
CACCCCCCCGTTGGCGAAATAGTTATGCGCTTCTCCGGATTCGCGATCCTCACAGAAGTAGTAAACAAAT
CGTTCAAAGTCTTCGGGCGCAATGGCGTCGAAACTCGCGGGGAGTGGTGGTGGAAAGCCGATATCCTCGC
CAACAGCATGGCGCATGGCGCTGAAAATATCTTCCCGGAATTCGAAGTAAAGTCGGTAGGCGGGTGTTTT
GTAAGAATGAATGGGTTTGAAATCGATAATACGGCTGTCATGTTTGATTTCATGAATCCTCTGGTAGAGG
CGATCGGCTACCGACTCGGTAAAAAATTCACGTACTGCGCGGTTGTCCAGTAATATCGTTGGGTTTAGCA
ACGCGGGCAGTACGATATTTTTAGGAACATAATCTTTAATCGAGTAGTTCCAGGCTTGTTGCGATTGTTG
GGGGGTGGTATCTCTCAGAATAGCCTTTTGCTTTTCTGTCTCTGGTCGCACGTCTTTCATGACGATGATG
CCATCCTGTCCGTAGGCAACACCGGTGATCACATCCTCGAGAATGGTATCCACGCGGCGGCTGTTAATTT
CAACTTTGGAATCTCTGGCGTAAACCGGCTTTCCACCCCAAGCGATGACGCGGATCCCAAAGTCCCAGTC
ATCGGAAAGGTGTTCCACAAATCGCCCATTATCGAGCTGATAAAAAATCTCTATCCCGCCTACGTTGTCA
TAAAGTGTGCGTTCGACCGCGAAGCCTTTGCCGTCAGGAAAGCCGCCAAACAGCGAGAACGACATATCAC
GACAGCGTAATGTTTTTTGTATTTCTCGTAAGAGATTCGGGCGGTTGAGGAAAGTGTCCTCGTTGTAATA
GTAATTACACGTTCCTAAATCCCCATTTTCTTGCACCATTTTTTCTATTAATGCATGCAGCCAGTAAGGA
TCTACGATGCAATCGGCGTCAGCCGAAGCAATATAGTGCTTCTTGTTCACGCCTAAACGGGCATCTCTGA
CTTTTGAGCGTAGAGAGGCGTAGTCCATGCCTCGTTTTCTGGCAGATGAAACACCCTGAATCGTTTCCTT
GATGACATGAATATCAATGTATGGGTGGCGCACTTTAAAATCATTAATTTTATTAATGGAATCGTCTGTG
GAATTGTTGTCAACAATGATTAACTCATAGGTGTCATGCGTAATCAGGTTGTCATGTGTTTTTTGATAGA
GTAGTGAAAGAAGGACCTGATCAATACGATCACTTTCGTTATAAACTGGGAGTACAACGGAAACAAAAAT
ATCATTACGCATATGTCTCTCCGGAGAAATCTAAGTCAAAAATGTCAATAACATTGTTAGTGAGTACTTT
TTTTCCAATGTCATAATTGTGGTTGGCTATCTCTGTCATTAACGATTTATTAATGAGGAGGTTATAGACT
TCATCAATAAATGTATCATCGGGTAAATTGTCTTGCTGCTCTGATATGTTGAGCACGGGGGCAATAAAAC
CGTATTGCCCGTAAACCTCTTGGTAATATTCGTAGTCGGTAGTGATGTAACAGCGCTGGCAGCTAATAGC
CTCGCCAATCGGGTTGCCATAACTGTCATAATCCCAAGAGGTAAGGAAAGAAACCAAATCGCAGGAGTAG
TATAAATCCTCTATGGTGTACGCTTGTTTTTTGCTTGAAAGGCATCGATGTTGCAGCAAACCGATAAATT
TAATGGCTGACTTTATCGCTAATTTTTCAGATAAGTTGAGTAACGCCTGATAATAATCTCGATTTTCGCT
AGGTTCTCCAGAAATAACGAGGTAGATTTTACGATCGATATTGTTCTCGGCGAACCTTTGGTTTAGAGCA
TGTACTAGATGAAAATCTCTATCTATACGTTTTTGCGGAATAATTCGAGTTGTCCGAACGATAAGAATAT
CATCGTCACGTATGGATAAGTGTTCTCTTATGTTTGTATAACTTATCTGATCATTGAACTCGTAGGTGTT
TCTTTTAACGTTGACTTCGATTGCGTTGTCGCACCAGGCTTCGAGGTTTTTTTTCAGATTGTTATTGAGT
GTAACATAGGTGATATGGGGGGATTTAACTGGTTTGACTGCGTTGGGGTAAGGTGGGCAACCATACTTCA
TTGTGGTTTTTTCACTGTTCCACATAAGGTCATGATCGCGCCAGATAGCAAACATGCCCAGTTGGTGGCG
CTTTCCGTAACCTTCAATAGCTTGATATAGCGCTTTGGTATAAATGATATTTTCCGGTAAGGTGCCATTC
TCAACGATTACATAACCTATATTCAGGTTTTCCCACTGCTGAATGATTTTTTCAGCCAGTCGTTGAGACA
TTTCATCGATAGTGCATAAAATTCTTTTTTCTTCTGTTGGGGAAATAGTGGTTTTTTGGTTGATAAGAAC
ACGGTGTGAGTATTCGATAAAATCGGATGTGTAATTAGGAATACTCTTAATATCATCCAGGCGAACAAGA
GTCACATTATTGTCATAAATTTCTTTTTCCCAACTGTATGGCTTATTCATCATCCCTTTGTCTATTTTTA
TATCATAGCCTAGGTCAAGGTAAGCGTTTAGTCCTTTCTGAGAGAGAAGCTTAGCTATCTTAAGTGCTTC
AACGGTAATTCCTGATACGGCAACCGCATCGAATGATATAAATATAGCTCCGGTGTTTGTATTCATCCGT
ATGTCCATTTTTATCAAAAGTTGATTAAAATAATTTTTTCAGTAACTTAATAAATTCACAGGCTATCTTT
CTGCTTTTATCACTTCTGCGACAGGCGATAAAATTTTTGTAATAGGGCAGATAAAACTATCTGCGGTGGG
GCGATAAAACTACCGCAGAGATGATAAGTTGTGGGGCTGTGTATTAATGTGTTCGGTTGCTGCTACTTCG
ATATACTTTAAGTGTCAGGTTCAGCTACGGTAAATAGGTGCACAGGCGTAGTCACATAAATCTCTTGTCC
TGTTCTATATAGCTTCAGCCCAATCCGTGGGTTGTCTTTTCTGTAAGCGCTCAGTTCGCAATGCATCAGT
GAATTTACTTGAATTTTTAATTATTCAGTTGCGTTACTTGTTTTTAAGTTATGCATAAATTAATTCTGAG
ATAAAGTTTTTCAGAGGATAGTTTGTGTTTATGTGATTATAATCACGAAAATAAATGAATTACCCTCAAT
TTGTTAACCTAATTAATCAATATTGATAGCATTTTTTGATTTTTATTATTTTGTGCTTTCTGTTAAGGAA
ATGTAACGTTAGCGTTTTTGTACATTAAAGCCGTAACACCTGATGGTATCGGTTGATGTGTCAGTCAGCG
GTTACGCTGTTGCTGGAATGAGTAGATTTGAATTTGCGCTAAAGTGAGAAGGGGATGAAAGCGAGGCTAA
AAGGAAAAACAAAAGCCGCCTGATAGAAGGCGGCTTTAGAGATTGTTTACATCACAATCAGAATGGGCTG
ATGATTGATCCAATACGTTCACAGTAGCTAACATAAACATCTCCCACTCTTTTGAAGAATTTGCTGATTT
TACGAAACATAGTCATTTTCAGACTCCTCTGACGGGTTAATTAAGTGTGATGTTCATCACGTTTTTAATA
GTAGCGGAGATGAAATTGGATTTCAACATTTTTGTGATGTTGGTCACAAAAATATAACGAATTGGCAAAT
GGCCTGTACCGTAGTGCAAAAAGAACCTGATGCGCGCCCGATAGAGCAGCGGATCAGGTGAGGGAATATA
ATTCGGGGGTATCAGGCGGAATAGTGATAAATATTGTGATCGAACCACTGCTCGCCAATCTGCTCGGCAT
TTTTTGCCGTGTGATGAAAACGGAAGCCAAGTCGTTGGGCGACGGCATTACTACGCGTGTTGACGGTTGA
GGCTTTGATCACGCAGTGCTCAACGAGCTTCGCGTCGGTATAAGCGGCTATCAGCGTACTGACGGCCTGA
GAAACAATGCCTTTCCCTTCGAATTCTTCGGCGATCCAATAGCCGATGACGCCTTCTTTATCCTGAATCG
TATTGAAGGAAACGATGCCAGCCAGCGCGTCGTCCCAGCGAATGACGTACACGGCGGCCGTTTTGGAGAA
GAATTCCTGTCTATTACCGCGAATAGTTTCACGCGTGTCATCGACGCTCTTGACGGAATCCGGCCAGGGT
AGCGTTCGGCGTAGGCGTGGCTTTTCCTGTTGAATCAGAGTAAAGAGCGCATCGGCGTCGCTCTCTTCCT
GTACCGTTAGGCGCAGGTGGGGCTGATGGCGTAGTTCATACAATTTATCTGCAAATAGCGTTTCCATAAG
CGAGATCTCCTATTTTTTAACGTAGCAACGTACCGTCAATGATTGTGACGCTGTGTCCGCCGATCCAAGG
TTCATTGTTCAGGTAAGTCACGGTAATACGACCATCGCAGTGCAGCATCGTACCTTGTCGTGCAAGATAA
CTGAGTGGTGCGGTAACATTATTCGTGGAATGCTGCTGGCGAAGCAGCACAGCCAGACAGGCATTGGCGC
TGCCGGTAACCGGATCTTCTTTGAGAAGGCCACATTCAATGTATAACGTGCGAACTTCATAATCGACAGG
CGTTGCGCTGTCGTGTGGGCCGTAGATAGCAATGCCATTGGTCTGGCTGAGGTTTTGCACGGCGGTGAGC
GCTTCTGCATCCGGTATGATGTTCAGACAGGAATCAGCGCTGTCTACACGAACCACGAGCCAGCGAATGC
CCATATATACGGCGGCAGGCGGATAGCGCTTATTGATGTGAGCACTACCAAGACCGGTGATGCCAAGCGC
TTTTTCCAGCAGCGGCGTGTGTTCATCATCGAACGGCACGATGGTAGCCTGCGGTGCGTGAAAAGCTAGA
CTGCCATCATCATGAATATTGATCGGGACTAAGCCAACGCCGCATTGTTGCACCAATTGGCCCGGGGATT
TAGGGCGTAACCCGTCTTCCAGCAGGGCATGTGCAGTACCTAGCGTGGGGTGTCCGGCAAAGGGCATCTC
CGCTTCTGGCGTAAAAATACGGACATGATAATCTGCCATGGGATCGGTAGCGGGCAGAACAAACGTGGTT
TCCGACAGGTTTGTCCAACGCGCGATATCCTGCATTTGCGCATCGGTTAACCCACTCGCCTCCATAATCA
CGGCAAGTGGATTGCCCTTGAAAGGCTGCTGGGTGAAAACGTCGACCTGTTTGAAACGACGTACTATAGG
CATCGCATTTCTCTCCTGTATGCGTTATCGCTTAAATATTACTCAAAACTAACCGCGATCCTGGCGCGCG
CTTGTGGCATAATGCGCGCCAAATCACATTCCGACTCGAGTATAAGTGCTGTGTTAAGTACCAACAATAT
CACCATGCAGTTCGGCAGCAAGCCGTTGTTTGAAAACATCTCCGTTAAATTTGGCGGCGGCAACCGTTAC
GGTTTGATCGGCGCGAATGGTTGCGGTAAATCTACCTTTATGAAGATTCTCGGCGGCGACCTGGTGCCGA
GTGGCGGTAACGTCTTCCTCGATCCTAATGAACGTCTGGGTAAACTGCGTCAGGATCAGTTCGCGTTTGA
AAAATACAGCGTGCTGGATACCGTTATCATGGGCCACGGTGAGCTGTGGGCGGTAAAAGAAGAGCGCGAC
CGTATCTACTCATTGGCTGAAATGAGCGAAGCCGACGGCTATAAAGTGGCCGATCTGGAAGTGGAATACG
GTGAGATGGATGGCTACAGCGCAGAATCACGCGCTGGCGAACTGTTGCTGGGCGTGGGTATTCCTGTTGA
TCAGCACTATGGCTTGATGAGTGAAATTGCTCCCGGTTGGAAACTGCGTGTCTTGTTGGCACAGGCACTG
TTTGCCGATCCTGAAATCCTGCTGCTCGACGAACCGACCAACAACCTGGATATCGATACTATCCGCTGGT
TGGAGCAGGTGCTGAACGAGCGTAACAGCACCATGATCATTATTTCGCATGACCGTCACTTCCTGAATAT
GGTCTGTACGCACATGGCGGATCTGGACTACGGCGAGCTACGTGTTTATCCGGGTAACTATGATGAATAC
ATGACGGCCGCGACGCAGGCACGCGAACGTTTACTGTCCGATAACGCGAAGAAGAAAGCACAGATTTCCG
AACTGCAATCGTTCGTCAGTCGCTTTAGCGCCAACGCCTCTAAATCCAAGCAGGCGACATCGCGCGCGCG
CCAGATCGATAAAATCCAACTGGATGAAGTGAAAGCCTCTAGTCGTCAAAACCCGTTTATCCGTTTTGAT
CAGGATAAGAAACTGTTCCGTAATGCGCTGGAAGTGGAAGCGTTGACCAAAGGTTTTGATAACGGCCCGC
TGTTTAGCAAGCTGGGTCTTATGATCGAAGTGGGTGAAAAAGTCGCCATTTTGGGTCCTAACGGTGTGGG
TAAATCGACATTGCTGAAAACGCTGGTCGGTGATTTCAAACCCGATAGCGGCACCGTGAAGTGGTCGGAA
AATACTCAAATTGGTTACTACGCACAGGATCACGAATACGAATTCGATGAGACGCTGACGGTGTTTGACT
GGATGAGCCAGTGGAAACAAGAAAAAGACGATGAACAGGCGGTACGTAGCGTGCTTGGTCGTTTGCTGTT
CAGTCAGGATGATATCAAGAAGAAAGTGAAGGTGTTATCCGGTGGTGAAAAGGGGCGTATGCTGTTCGGT
AAGCTGATGATGCAGCGTCCGAATATTCTGGTAATGGATGAACCGACCAACCACCTTGATATGGAATCCA
TTGAATCGCTGAATATGGCGCTGGAAATGTATGAAGGGACGCTGCTGTTCGTTTCCCATGACCGTGAATT
TGTTAGCTCGTTGGCAACCCGTATTTTGGAAATGACGCCAAACAAAGTGAACGACTTCACCGGCAACTAT
GAAGATTACCTGCGCAGCCAGGGCATTCAGTAAGCATATTATACGGCCTCATAATTGAGGCCGTTGTCAT
TTTTGGGGTACGCTAACGTGGGTGAACATCACGATTAGGTGCCCCTGTCATCATACACCTCAGAATGAGA
ACGCCGCGCCAATCGCGGTGCTGAAACCGGATGCCGGAATGCTTTCGTGCGCGGTGGTGTAACGTTTATC
CAGCAGGTTGTTCAATGCCAGCGTGACTTGATACTGATTCTCGCTGCCGAAGGTACTGGTGAATTCCAGA
TTGGCCGTTGCCCAACCGCTATGCTGGACGGCGGTATCTGCTGTTTCATCCTTCGCTCGTGAGGCTGCCC
GGAAGTAGAGATCTGATTCCAGCTCCATTCGCTCGAACAACGTGATGTTTTTGACCCCGATCTTGCCAGT
AAAGGTGGGTTCACCGGTGCGATAGGTGCTGCGAGTCGGCAGTTCCAGCTCACGGCGGATGATGTTACCG
TTAACGTAAGGAGACAGCGTCCAGCCGAGGTATTCCGCATACATTTCCATCCCGTATGTGGTCGCACGAT
TGGCATTAGCGTAGTAACGGCTACCTTCAGCCGTACTGCCGGAACAGATGGCGTTACCCGCGCAGTTAAG
CGTGGTGATGTAATCTTTAGCGCGTGAATGATAAACGGCGCTATCCAGCAGCCAGTTCTCATCTTTATAG
CGCATGCCGATCTCATAATTATCCGACGTTTCCGCTTGTAGACCGGCGTTACCATAAGTGGTATTCCCGC
CCGCCGCCGTGTCGTAAAATTTATGCGTCAGGGTAGGGTAGACATAACCTTGGGCAAAGGAGGCGCGCAG
TTGGATATTGTCAAAGCCGGAATAGCGCAAACTGCTGGCGGTGACTAAGGTACTGTCATTTTCCTTCTTC
GTGGCGAACGTGCTGTTGTTCGGCATCACCATACCGTTCATTCTTATTGTGCCTGTCTTTTGTCCGCCGT
ATGAGAGTGACTCAACCCAATACTGGCGCGCGCCTAGCGTCCACGTCCAGTCTGGCGTTATTTTCCATGC
ATCCTGTGCGAACAGTGCCCAGCTATTTTGCCGCCAGTGGCTGTTGGATACCGAACTGGGGTTAACCGAG
ATAGGGAAAGGTGCGACAGGAGAGAGAAAACCGTCTGCATGAACATCGGAGAAGGCGTTTTGCTTCACCA
CATCGGAGAGCCACTGTCC
>4 length=61904 depth=1.01x
GACCAAGCAACTCACGAATACGCTTCGCCAGTTCGAGCAGATTATCGTTTTCCTGAGGAGTCAGACGGGC
CTGTTTTTCATAATCGAAATCAATACCGTCAAGATAAATCGTTCCCGCTTTCTGATAGGTGCCCATATCA
CAGGACTTACCATCCCAGCTGTGTTGCATGCATTTACCTTCAATCTCTTCGGGTTTTAAGCCTTTTTTAT
ATACCGGGAAACCGGTGTTCAGCAGCTTAACCAGTCCCTGAGCAATGTTTTCACGGCTCTCTGCGCTCCC
CAGATGAGACCACATGCTTTCGTAAGTTTCACCGCCGAAAGCAACCATCATTTTCTTCTCAGGATGATCC
AGCTTAACTTGCGTCCAGGCGGCATAGGCAGGAGACATCCAATAGGCATTATATTCCGGCACGGAAATCA
GATTATCCGATGAAGAAATAGTGCCATTACTATCCCAACCGCCAAAGGAAAGCAGGAAAGTGTCAACTTT
TGATTTATTCAGTTCTTCAACCGGATTTGTGCCGTAATTTCCCCATGAGGTTAAATAACTGAGCGTGCGG
TTCGTCTCAGCAGCAAAGGCTGACTGTGCGAGCAGCGTAGAACTGACCAATAGAGCGATAGATAGTTTAT
TCAAAGGAGTACCCATTTTTTGATGTAAAAAATTTAGGCTGTAATATTAACAGACCGATATAGTAGAAAT
GTCTCATTGAGAATAAGAATAAAGGACTAGATATCTTAAAAACCCCACCCCAGAGACTGAAAATGTAATA
ACGTTCGCGATAAAGAGGAAAAATAATTAAATAGTAATATCAAACATGCGCGTCTGAGAAAGCAGACAAT
AAAGCTGACAATCACTTTTTACACCCAATTTATCCATTGCCTTCAACTTATGTGCGCTGATGGTTTTATT
ACTTAGATTCATTTTTCTGGAAATATCCGTGAGCGATAAGCCACGACATAACATACGCAACACATCATTC
TCCCGTAGCGTCAGCTCCTGATCGTTTAATGAATTACCGCGAAATAGCGAGTCCATCAACCCACGTTCAA
TATAGGTTTCTCCATGACTCACCGCGACAATCGTGCGCCATAACGTCTTTTCACAGGTTCCACGGCTAAT
GTAGCCAACCGCACCATCAAGCAACACCTGGTGAATAATATTACGGTTACGATACTGTGATAGCACCACA
ATACGGGTATCCGGGAATTTTCTTGCCAACCACTTAACCAGAGATACGCCATCCAGTTCCGATATTGGGT
TTTGAGACTTTTTCATTTTTAGTGAAAAACCAAGAAATAAAATATCGACACGATGCTGAGACAGCATCGT
GACAATTTCACTGACTGAGTCTGTATCACCAACGACATTAAAAGAGATTTTATCCATACTGTATTCCCCG
GATGGCATATGGTGAATCATAGATACAATGCCACGACGAATAATAGTATGCTCATCAGCGATGACGATAT
TAATTGACATAAATTACCCTCTGCGTATAAGTAAAAAAGAATAGAATCAATCGATGGAAGAAAAGTACTG
TAAACTGCGAGAACATTCTATAGAACTAGTCAGAAAGCCATTTCATACCAAAATTAGAAATTTCTCATCA
CCCTTTCATTATTTCTTACAACAGCACAGAGAAATCGTATTTTTCCAATTAGTGAATTTCGTTAGCCTTT
CTCTCCCATGACGAAAGATAAGAAATAACGAGGAACATCACAAAATGAAACGAACATTAAATGTCAGCCG
TAATCAGGGGGGATTTACCCTGCTGGAACTGCTGGTGGTACTGATGATTATCGCTCTGCTTGCAGGATTT
GTCGGCCCGAAACTATTTTCCAACGTCGATCAGGCGAAAGAAAAAACCGCCCTGCGTCAAATGCGCTCAT
TGGGTGATGCGTTGAGCCAATACCGTCTGGATACGGGTTCCTGGCCCAGCGAAAATCAGGGACTGAAAGC
GCTGACGGAGAAACCGACCAATACGCATAACTGGAACGGCCCTTATCTCAGCCAACAGATTCCGCAGGAT
CCATGGGGCAACCATTACCTGTGGCATAACCCAACTCGGGAAAAGGATGGCCTGTCCGAGGTTGATATCA
TGTCAAACGGCAAGAATGGTAAGCCGTTGGTCTATAGGTTTTAATCATGAAACGCTTGCTCCTTATTGCG
ACGTTGCTGTCTGCCTCTTTTTCCTCCTTTGCCGATTGCTGGGTCGAGGCGGGACATCGCTATGCCATTG
AGCCTGAACTGCTTCAGGCCATTGCTATCGTCGAGTCAGGAATGAATATCAATGCCATCAATACCAATAG
CAACGGCACCGCTGATTATGGCCTGATGCAAATCAACAGCACACATTTAGCTACCCTGAAAAAATTTAAT
ATCACCACTCAGCATTTATTGAACGATCCTTGCCATAACGTGATGGTTGGCGCCTGGGTTTTGGCCGGAA
ACATACGCCAGTTTGGGTATACCTGGGAAGCTGTCGGGGCCTATAACGCAGGATATGCCACCACACCAAA
GCACCAAAGGCTACGACAGAAATATATTCAAAAGGTCGCGCCGCAATACCGAAAGCTAAAGCAACATAAA
CAGGAACGGTAAACACGGACATGAAAAGCTACAACGTGATTTATCTCGATAATGGTCAACGAAAAACTGC
GCTGGTCACAGCAAGCTCTAGCGAAGAGGCCGGCAGCCAATTTACTCAGGGCGGATTTCTCGTGATAAAG
GTCGTTTCCAACACACTTTTGCGTGAGAAACGTTTTCCACTGGATCTCTTTATTCAGGAATTGGTGGCAT
TACTGGAAGCTGGGCTGGTGATCACCGAAGCGATTGAAGCGCTGCTGGCCACGAGCCGTGAAACGCATGT
GCGTACTATTTACGAGCGTTTATTGGAAAAGCTTTGCCAGGGTCATCAACTTTCACAAGCAATGGTGACA
TTGCCGGACATTTTCCCGCCACTGTTGCTCAATGCGGTCGCCTCTTCCGAACAAACGGGACACCTGCCCG
TTGTGCTTAAGCGTTTTCGCCACTACGAACAACGCATGGAAACCTTACGTAAACGAGTAAAAGCGACACT
GCTCTACCCAACCATTGTAATCAGCGTCGGCGGCCTGATTCTCTGTTTTCTATTAGGTTTCATTATTCCG
CGTTTTGCTCAGGTTTTCGACGGAATGAAAAACCCAAACGGCAGCGCGCGTTTTATTTTGTGGTGGGGAA
AACTGGTCGAAAACCACGCTTATCTGCTGCTGATGTCTACCCTCATCGCTGTCGCCACGCTGGTAATCGG
TTTGCGTCATCCCCGCATGCAGCAGTTTATGGCGCGCTTTTTATTGAAATTGCCTCAGTTACGCCACCAG
CACCACATCACAATTCTGGTGCGTTTTTATCGCACTCTCGGCTTACTGTTGCAAAGCGGATTATCCGTTC
CACAGGCATTAGACCTGACGCGTAGCGTATTGCCTGCCAGCCATCATGCACAGTTACAACAGGTACAGAA
TGGCGTTCACGCTGGTCAGATGCTTTCCACCATGCTGGAGAGCCAGCAGCTCACCACGCCTATTGCCACT
CGCCTGCTGCAAGTGGGCGAGCGCAGTGGTGAACTCCCTGACATGTGCGGGCGTATCGCTGAATTTTACG
ATGAGGCGCTTGAGCGGGCGATTGAAACTTTCAGCAAAGTCTTTGAACCTGTATTGATGATTGCCGTAGG
CGGCATTGTCGGCCTGGTCGTGTTCTTACTGTATATGCCAATTTTCGAGCTGGCCGGAGGCCTTTCCTGA
TGCAATCCCTTGATCACCATCCTTCAACTCTAGACATACTGGATACTTTAGTAGATTCGTCAGGAGTGCA
AAATGTTCGGGCACTGGCGACGCTGCTGGATAACAAGCCAGAACGTTTGCCCGAACTGGCTAACGCATTG
GGGTTAGCAGCACTGACGCCTAAGCAGCAGGCACATGCACAGATCGATTTCACCCATGTTTCACTTGCAG
AAGCACTGACACAGCGCGTGCTACCTTTGCAATACCAGCAACAGGGCTGGTTACTTGCAGAAGATCCGTT
CTCTCTGGCTTTGCGTCAATGGATGCAGCATTTTCCACTGAGTCCGGCGCTCGCCTCTCCAACCTGGATC
ACTAACCAACTGAATAAGCTAGGGAAGCAGCAACGCACACTGGATCAACTAGAACAACAAAATGGAGACA
GCAGCAGCGACACGGCACTACTGGAGATTTCACCTGCCAGCATTGCTCAGGAAAGTAACGCAGTTATCAA
GCTGGTTAATGCCACACTATTTGATGCGCTGCAAAGCCGCGCCAGCGATATTCACCTCTCCGCAGAACCC
GACGGACTGGCGGTCAAATATCGTATTGACGGCGTGTTGCACACCATTCGTCACTGTACCGGACAACAGC
ATGCCGAACAGGTTATTTCACGTTTGAAAGTCCTGAGCGGCATGGATATTGCTGAACGTCGTATTCCACA
AGATGGCCGTTTTAAAGCCGCTATCCATCAGCGGCCGGTGGATTTTCGTGTTTCCGTTGTACCGGGTATT
CACGGGGAAGATGCTGTCCTCCGCGTACTGGATAAGTCACACGACCAGAATCTGCGTCTGGAATCGTTAG
GTTTCGATGATCACACCCAAAAAGCCATCCGCCAGCTAACCCATATGCCTCATGGGATGGTTCTGGTAAC
CGGACCTACCGGAAGCGGGAAATCGACTACGCTTTACGCCGCGCTAAGTGAGTTGAATAGTGGTGAAAGT
AAAATCATTACGATTGAAGATCCCGTTGAATATCAAATAAATAGCGTACTACAGATTCCAGTGAATGATA
AAAAAGGCCTCACCTTTGCCCGTGGACTGCGCGCTGTTTTACGTCATGACCCGGACATTATTCTGGTCGG
AGAAATTCGTGATGGTGAAACGGCCGGTATTGCGGTTCAGGCGGCCTTAACCGGCCATGTGGTGCTCTCT
TCTGTACACGCCAATAGCGCCTTTAGCGTGCTGGAACGTTTTCTGTATATGCAGGTAGAACCTGCCAGCC
TGATCACTGCGTTGAATGGTGTGATCGCTCAGCGTTTAGTTCGTGGCATCTGTCCGTCCTGTGCCATTGA
AGTCGAACCCGAAGCAAAAGAAATAACACTCTGGCAGGCGAGTCGTCTACGGGAAATGAAACCTCTCTGG
CGACGTGGACAAGGGTGTGAAACCTGTCGACATAGCGGTTACCACGGTCGTCTGGCGCTAGCAGAGGTAC
TCTCCTTCAGCGATGCGATGAAAGAGGCGCTGTTAGCACGAGCCTCTACACGGCATCTGCGCGAAGTGGC
GCTCAATGAAGGCTTTATTCCATTAAAAGAGATCGCACTCCGTGCGGTACTGGAAGGTAAAACTACGTTA
CAGGAGATTAACCGTGTTATTGGGCAGGATTAACCCCATTGTTTGTGAAATCACCCCACATCACGTCCGG
ATTTTGCAGGCTAATCGAGGAATGCACAGCGTAAAGTGCTCGTCAGAGCAACCGTTGGAAGACTCGCTTC
TGGAACTGCTACAGCCTGTTAGCGGCAAGCTGCCGTGGTGCAACACGATCAAATTCTCGCTGGATGTCAG
CCTGATCCAGCATCTGGTCATCCCCTGGCAAGACGGTATCAGTACACCGGGAGAATTGCGTAATTATAGC
GCGATGTTAGCCCAGAAACATTTCCCCCAATTAGCAGGGAAATCATTCAAAATAGGTTTTGAATATAGTG
GCTACGGGCACAATGCGCTGGCGCTGGCGCTGGAAGAAGAACAGTGGCGAATATTGCATCAGGTGACTCA
ACGTTTGAAGATACGTTTTCTCGGTGTGATCACACCATTACGTTCTCTGCTCGAAACCTGGCAACACGCC
TTACCTGATGAGGGCATTTTTGCACTCATCGGCGAGGAAAGCAGTACATTCGCGTGCCGTTCGGAAGGCC
AGTGGCAACAAATCCACCGTATGGCACTGCCAGATCTTCATACCAGACAGCAACTGGCATTAGTCGCACG
GCTGACTGGGATGCGCGATGCCTCCTGTCATATTTGGGACAAGGTACAAGGCCGCATCACACTGTAATAA
TTATCGCTGTCTCTATATCGAAAATAATCCCATGCATTTATCTGCATGGGATTTTTTCCGTACCCATTGC
TCTTTTCTGACTAGTACTATAGTGAAAATGGTGCGCGCCCCGTATTGTTTACCCCATCACAACATCGAAA
AATTTATTGTTTTAGCACCTAGCGCTAAAACAATATTTATTAAAAAGGCGGGGATAAATGAATTCAGCAA
TGGGCACTGCATCGCTTTGGGCATTACGAACATCACTGTTGGTCATATTATTATTTTTCCCGCTCATGGC
CGGCATTACCTATAATTGGCTGCAATTAAAAAGCCTTAATAAAAACCATGAACAAACACAGCGCATGCTA
TTCGAACATAGACGTGCCGAACAAAAAATAAAAGAAAAAACACGCCAGCTAGAAAAAACAAATTCGACAA
ACCCAATAGCCTTGAAAAGCTTATTTCCGTTGGGTACCGCGTTGGGTGACGATATTGCGATACTGACGCT
TAATGCCAGTTTTAAAAAGCATGATGTGCGATTGAATATTGCAGCAAAATCTCTGCCTGCACTATTCGAC
TTCATCGCACGCCTACAGAAAACGCGGCTCCACGTGGAGTTACAACATCATCAAATAGCAAAAAATGAAA
AGCAGGATTGGCCAATTATGGCCGAGGTAAATATCCATTTACCAGCGGAGGTAAGCAGTGAAAATTAAAA
TCTCTCTGCCATCTCTGCACGCATTGCGCTGGAAATGGGAAATACTGCGAGAAAAAACAGGACGAGGCCC
ACTTTACGTCAGTTTAGTCCCTCTTGTTCTAGCATTTTACTGGGGCATAGTATTACAACCTCAAATCCAG
CAACGGCAAGCATCATTAGATGAGATGCAACAACAATTACGCGTCCCTTTACCATTACTGGATAATAGTA
CATCCGAATTAACAACCGAATTGAGTGTGACGGAATATCAGCAGATAAAAATACTGTTCGATATTTTTAA
CCAATACCATTTACAGATCGAAAGTGGCAATTATCGCTTCACACCTGCGGAAGAAAATAAATCGGGGTCG
TTAACCTTAACTATCCCGCTACGTGGAGAATGGCAATCACTGGCACAGGCTCTGCGTGATATTTCACGTG
CATTACCCGTAGAAATGGAAATGCTGCATATCAGCCGCCCGCAACCAGGCGTGAACCTATTATCAATCTC
ACTGCAGTTGCGATTACACCGGAGACAATCATGAAGCTTCCTCGCTATCTGATTGTTGTACTAACAATCA
CATTGGGCTTAGTCGTATGGAGCCAGTTGAGTGCAGATAGTGCAGATGAGGAAACAACAAGCACTCCTGC
TATGACTCGCACTCCACAGGGAAAGGTTCCCCGTGCTGTCGCAACGGAAACGCGTAAAAAAGAAGAGCTG
GTCGATCTCTTTCCTGTCCGTTCGCCGCCAGTAACTCCGGAGAACCAAACGGAAAAGCCACAACCAGTGA
AAAAAAGGGAACCCGCCTTCCCGCTGAAAGCCGTGGGAGCCTGGTGGGAAAACGGTGAACGCATCGTGAT
ATTGAGTGATGGCGAACTCAACGTATTGCTCTGCACACAATGCCAAATCAAAGACGCTGTTCGGCCTGGA
CATGTGATTGTCCCGACATGGCGATTAATCACACTGTCAAAAGATCATCTGACCGTGGAATGGCAGCCTG
AACACACAATGAAACGAATTGAACTCGATGACCTAACATCCAGACCGGCAAAATAATATGAAAAACTTAA
CAGTGACTTTAACACTCCTGTGCTCATTGTTGACTGGCTGCGCCCAGCAACCACTGCAACCACAGGAACA
GCAAAATGCCAATATTCCTCTCACCAGCGCAGCCTTAATTAACGCGCTGAAAGAGGTCGACACAGCCCGG
ATTCACGCACCTGATGATGCAGAACTGCGTAGTCGGCAACATCATTTAACCGAACAACTCGTCAACGGTT
ATTTGAAAGATGCAGAACGCGCCGTGGCACATAATAACTATACCCATGCCTCACAGATGTGGCATAACGC
GTTGGTTTATCAACCGGGTAATCAGAAAGCACAGCAAGGGTTGCGCAAAATAGACGCTTGGCGAGTGCTG
GATAATCTCTATCAACAAGCGGTAGAGCTGCGTGACGATGATCCGAAGCAGGCTCTGTATAAAGTTCGAC
AGATACTGGAGGAAGATCCTAACTGGCCACAGGCTAGAGCAATGCAGGATCATCTGCTGCGTGAAATTAC
GTTGCTGAATCAGCCCGAAATGCAATTAAAGCGAGAGCTGCGTAAACAAGTTTCGCTAAATTTTCGCCAT
CACAGTTTGATGTCGATTATGGATACCATTAGTCAACTCACTGGCGTCAATGTCATTTACGACAAAGATG
TGCCAAAAAGCATGACCGCCAGCCTTGTAGCAAGAAAAACGACGGCGGAAGATGCGCTAAACCTGTTACT
TCTGTCAAATCAGTTGAGAAAAAAAGTTCTCAATGGCAATACGATCCTGATTTATCCCGCCTCACCGCAA
AAAGAGAAACAGTACCGTGATGTGGTCATGAAAACGATATTTCTGGGTTATGCCAGAGCAAAAGATGCCA
ATCCCGCATTACGCAATCTGATTAAATTGCGGGATGTTCATATCGATGAAAGAACGAACTCAGTCACCAT
TCGCGGCTCAAAACAGAGCGTCGAGAAAGCAGAACGGCTGTTAATCACGCTGGATCGCCCGGAAGCGGAA
GTGACTCTGGCTGTTGAAGTGCTGGAGGTCTATTCGAAAGATATCGAAAAATTAGGCATTAACTATCCAG
GTAAGATTGGTGTCGGCTTTAATGGCATTGACGGCAAACTGGAAAATATCGCCATGAATAGCCTGAATGC
CAGCAATATGTTTATCAACATGGGTGCCACACATGGGATCAGTGCTGAACTACAGAAGGTCCGCACTAAC
GCGAAAGTATTAGCCAACCCTCGTATCCGGGTGAAAAACAATAAGAAAGCGATAGTGGATATCGGCGAAC
GTATTCCGGTATTAACCAGTTCGGTTTCCGACGGGATATCACAGGAAAAAGTTGAATATCAGGATGTAGG
GTTAAAACTGGAAGTCATGCCAGAGATTAGCGTGGATGGAATGATTTCCATGGATGTCAAATTCCAGCTT
AGCTCTCAAGGCGGTGCGGAGCGTTCAAAAGATGGCGTGAATTATTACCGTACCAATAACCGGGAAGCCA
ATACCGTACTGAGCAGCCAGAGCGGTGAGACCCAGATGCTAGCGGGTCTGATTAAGATGAATGATACAGA
GAGTAAATCGGGTATCCCGTATTTAAGCGATATTCCAGGGATTGGTCGTCTGTTTGGCAGTAAAGAGAGA
GATCAGGAACGTACTGAGGTGGTTCTGCTTATTACCCCGCTGATTGAACGCAATATCGACCTGCCGGGTA
GCCATGTCAGCACGATAGAGATGGGAACAGAAGACATGGAAGGCGATAACAGTCTCCAGTTACGCGGGCC
GGATAACGGTGACAATAGCGGGCAATTTATTCCGCCGCCGCTGGCACCGCCAGCACAATTTCCACCCCAC
AACACCGTATTGCCAGAGCCGCTGAGCAGCTTTGAACTGGTCAATAATTAAGGGGCTGACGATGCACGGA
CAACGCGGATTTACGCTAATCGAAATGATGGTGACTCTGGCGCTGCTGGCTTCGTTGGCCGCCGCAGCCA
TCCCACTGGCGCAGCACCAGCAACAGAAAAAAAAAGAGTATCAATTGCAGGAATCACTGCGACAGATTCG
TGGTGCGCTCGATCACTATGCAAAAGCCGTGCAAGACGGTCGAATCGATCAGGAAGTGGGTGCATCGCCT
TACCCTGCAAATCTGTTGCAGTTAGTGGAAGGCGTCGCGGATAAGTCGTCAAAGAATAAAAGTCGCCTCT
ATTTTCTGCGTAGCATCCCACGGGATCCTTTTTGCGACTGCGAAGGAAAAAGTGATGCCGAAACCTGGCG
TACACGAAGTTCAGAACAAGCGCCTAATGACTTTACCGGCGGGAAAGATGTCTTCGATATCCGTTCTACC
AGCAGTCTATCAGGTTCAAATGGAGTGCCCTATGCGCAATGGTGAAAAGGGTTTTACCCTGATAGAGCTA
CTGGTGGTCATGGCGATCATCGCTACACTGATGACGCTGGTAGCCCCCCGTTTTTTCAGCCAGACGGAAC
GAGCAAAGCAGGTTGTACAGGCACATAATCTGAATGCCCTTCACTCTGCACTGGACGCTTTCCGGCGAGA
CCGATTAGTCGGGCCAGAGCATCTGGATGAGCTGGTGCAGGCAGGCTATTTGCGTCAGCTACCGCTGGAC
CCAGTAAACAATCGCCGTGATAGCTGGAACGCCGTTACTGATGATACCGGGCAAATCACTGATATTACCC
TGCCCTCTCAGTCTATCTGGACGGACGACAATGGCGGGTAAAAATCAGGAGGGATTTACCTATTTATTTG
TCCTTCTGGCGTTGACGGTACTAGCAGGAATGCTGTTGAAAAGTCAGGAGTCGGTTCAGATCTATCATCG
CCAGCAACAAGAGGAGGAGTTGCTGTTTCGCGGCGAGCAGATCCGTCAGGCAATCGAGGATTACCAAAGC
GCCAGCTATGGTCATGACTGTTACGCAGTGAGCTTTGAACAATTACTGGAAGATCGCCGCAACAGCAAGG
TTCATTATCACCTCCGCCACAGATTTATCGACCCTCTGACAGGAAACTCGCAGTGGGGCATGATCTACGA
TCCACAAGGGCGATGGATTGGTGTACGCACGCAGGGCCACGGCCGCCCGCTGCGCAAAGAAGGCTTCAGC
GCGAAACTTGATGCGTCGACGTTTAAAAAAGCAAAAGACTATGCGGAGTGGACGTTCACAGTCAAACCGG
ATGCCTCCGCGCCCTTACCATCAGCCTGTAAAGGTAATATGAAGCGAAATGATAAATGACAGAGATACTT
TTTGTTCCCCTGTTCGGCCTGGTTGTCGGCAGTTTTTTTAATGTTGTGATCTATCGTATGCCACGCATCC
TAGCGGGTGAAAAGTTGGCTTTATCCTGGCCGGGCTCGTACTGTCCTGCATGCAAACATAAAATAAAGGT
TTATCACAATATCCCTCTGTTTGGTTGGTTATGGTTGAAAGGACGGTGCGCGCATTGCCAGCAGCCTATT
TCCAGGCGCTATCCACTGGTCGAGTTATTAACCGCAGTCCTGTTTACATTGGTCATTGCACGAGACGGCA
TCACGCTGCAAAGCCTGTCTGACTTACTGATATTCAGCTTACTGATCCCTCTGTTTTTCATCGACCTGGA
TAGTATGTTGTTACCTGATCGGTTAACACTACTGGTACTGGTATATGCCCTCCTGCTGGCAGGGCTGGGC
GAAGGCCATACTGATTTCAGCGATGCAGTAGCCGCGGCTGCACTAGGCTTTGGTCTGCCATGGCTGCTGG
ACAGGTTCTATGTCTGGCGACATGGCAGAGAGGGGATGGGAATGGGGGATATGAAACTATTTGCGGGCAT
AGGCGCATGGCTGGGCTGTCAGGCATTACTGCATATCATGGTACTCGCCTCACTCTCAGCCATTGTTGTC
GTACTCGTACTGCGGCGCAAAAAACGGTATGAACCATTCGCTTTCGGGCCTTACGTGATCGTCGCCGCAC
TCATTCTCTATTTCGCTGTGACGTGAGGAGTGTAATAAAGCGCAATATCAACGCGTTCAGTTGCAGGCGG
TATACAGGAAATGTCGAAAATTCCCGTGTTTGTAGTGCTTGTTCCATCTGTTGGCACAGATTTATCCCCG
CCTGAAACCCTGCTAAGGCGAAAGCGCCCTTTTGCCGGTGTAGCACCGCACTGTATTGTTCAGTCTGTGT
CAGACTGGCCTCCAGCAATTGCAGCCGATCTTGTTCGCTACCGCGCTGTAATTCCTCCACTATTGACGTA
ATGATTTGCGGCTGGTTCGCCGCCATAGCTTGTATTTCCGCCATATCCAATTGTATCTTGTCTTGTTCAG
ACAGCAATTGACGCAGATCCTGTAACGTAAGCGGCTTGATCAGCACTCCATCCATCCCCGCGTCAAGGCA
GCGCTTCTGCTCATTATTAAAAGCGTTAGCGGTACACCCAATCATAACCTGATATCCCCCTTTTTCCTGC
TCGCGCTCCCGTTGTCGGCGGGCAAGCTCATATCCGGTCATCACCGGCATCTGACAATCTGTCAGAACCA
GATCAAAAGACTGCCTGGCAAGTAATTGCTCCGCCTGCTTACCATCATCGCAGGTGACAACCTGATGACC
CAACGTTTCCAGTTGCAGCTTCATGACCACCAGATTCGCCGGTTGATCATCAACAACCAGCAGGTGTAGC
GACCGCTCAACGCTTTTTTGTTGTGGGATGTTCAACACATCCTGCTGCTCAGGAACCTTTTCTAACCGCA
GCGAAAACGAAAAACACGACCCGTGGTCGACAGTCGAATGAATGTGCAACGCACTCCCCATGAGTTTCAG
TAGCTGCGTACAGATAGCCAACCCAAGTCCGGTACTCGCGGGAGAATAGGCATCAAGTTGCACATAAGGC
TGCAGCACTTTTTCCTGCATCTCTGCAGCAATACCCAATCCGCTGTCCTCAACGCAGAAAGTCAGGCATT
CCCCTCCGTTTTCTTCTGGCTCGCTTGTGACTTGCAAGCTGACAAATCCCCGTTCTGTATATTTGATCGC
GTTTCCCAGCAAGTTACTCAAAATTTGGGTTAATTTAGCGCCATCCATGCGATAGTGATGATATCGGACA
GCATCAATATCGCTTTCGAGCCGCAACCCTTTCTGTAAGGCAAGAACAGAGTAAGTGTCAACCACTTGCG
TCAATAACGGAAAGAGCGCGCCATTTTGCGGTTGTAACTGCATTTCACCCGCTTCAATTTTCGAGAGATC
CAGTACCCCTCCGACAATCTGCAGCAGTTGACGGGACGCGGCATAAGCCACATTCAAAGCCGATCCCGGC
TGTGTCTGTTTTTGCTGCTCCAGCTCCAGCACACCAAGGATCGCATTCATCGGAGAGCGGATTTCGTGAC
TCATCCGTGCCAGAAAGTCGCTCTTTTCCCGATTAGCATTCACAGCTTGCTGTGACGTAATCGCCAGCTC
ACGCTCCAGCCGTTTTCGCTCGCTAATATCATACCAACCGATCAGTAGCCCCTGCGGCACGCTACGACTG
TCGTGGTAAACCGCCAGCCATAAGACAATTTCGCGCGTTTCATTTTGGATCAGGATAGTTCGATCAGAAA
ATTGTGGTTGCTGCGTACTGATAGCCGAGACCCATTCTCGGTGTTCAAGCGAAGGCGCTATCGGGTTATG
CGTAATAAGCTGTTCAAGCGTAATGCCAATGACCTGCTCACTAGTCAGCGACAACGATGCCAACAGCGTT
TGATTGCAGTGGGTGATCTCCCCTAATGGATTGCACACTAACAGCGGCGTTGGAACACTATTAAGCAAGG
TTTGCCAGTAGGTTAATGCATCCTTTAACCCCCGTTCTGCTCGGCGGCGGCGCAAAATCTCAGACAACAG
AAAGGCGATAAGAAAGAGCGATAGCACGCTACTGATGACCACCAGAGAGTCGAAAAACTCGTCATTTGGC
TCTCTATCAGACTGTCCATTATTCAATGCCGCGCTCAGTAGCCAACGAGTGACCGTCGACGCCGCTGCAC
CAGGAGGAAGTTCATCAATACGAGCATTTATCTGCTGTAATAATACTTCTTCACCAGGGGCTACCCACAG
CGACTGACTGCTGTTGAGTTCAGGCAGGATCTCACGGTTTAACAACCCCGAATAAAGATTGTAAGTCAGA
ATATCAGCCAAAGCCGCATCACAAACGATACCGTCCGCAGCACCAGTATTCAGTAATTTCAGCGCTTCTC
CCAGCGTCACGCCCTCTTCAAGCACAATATCAGGCCAGACCGCCGTCAACTTGACACCCGCGGGGCTATT
GCTTAGCAATAATATACGCTGTCGATTGAGATCGGTCGCGTGGCCAGAGCGCAAGGGCAAATGGTTGTTG
CGTGTGATTAACGCCCAGCGTTGCTGCAAAAGGGGATGAGAAATCAGGGTTCCTGGCGGGGGCAGACTTA
ACGGCGGGGGCAAGACCACCTGTACCTTGCGCTGTTGCAGCATTTGCTTCAGGTGCGCCAGGTCGGTCGC
AGGTTTCGACGTAAAATGCAGCTGCCCCGGCACCGACAGCGAATCCAGTAATTCAGGTAGAGCCCCACTA
GCATGCTGCCAGACATTGAAATCACTATAAGGAGCACGATCATCAAGCAACCCGACATCAATTTCATCAG
CAGCCCCTGCCAGCGAAGACAGAAGCAGAGCCAGTAACAGCAAATGCTTCATTTTTACAACCCTACGCTG
TGCAAATATTCCAGTAACTCGGAGGTTGAGTTCACACCGATTTTGTTCATTGCACTCTTTTTCTGTGCAC
TGATGGTCTGTTTAGTACGGTTAAGCATAGCTGCAATGTCATTGACACTTTTCCCTTGCGCTAGCAGGCG
AACAACCTCCAATTCCCGCGGGCTCATCGCCACCGTATCTTCGGTATTCATCGGTGTGGCGTAATAGCGG
CCTTGCTGTAGTGCTTTCAGGCACTGGGTTAATTCAGTAGTCAGGCTCTGTTTATTGATCACCGCGTATA
CCCCGGCAGCTAACACAGAGTTGACCAACCCCGGATTAGCCAACATGGTCACCACCACGATCGATAAATT
GGGATATTTACGCCGTAACGTCGCGATCAGGCGTAGGCCATCAGATTGTTTATTGCCCGGCATGTTGAAA
TCGGTCAATAACACATCCGGCTGTTCCTTTTCTAACAACTCCAGCAACTGATCAACGTTGTGTGCCTCAC
CGTTAATGACATAGTTGTCACTAAATGCAGAAGTAATGACAGCCCGTAAACCAATAAGGAAGACTGGATG
GTCATCAGCAATTACGATGCTTTTATGCATAAAGAGCCCCTGAAAATAAAAGGTACCTAACCAGAGAGAA
TGAGAACCCCCAAAGTACCAGATTGTGCGTGGCTATATACCAGATTGCAGGATACCGGATGGTAATGACA
ATCTGTCAGTAATAAACGCAGGGTACATTGTCCGAATTCACCAGGCGAGGCATGACCTGCCGACAGGCTA
GCGGAAAATTGCGCCCGATCCTCCGGGTGTATCCGTGCCTGAAATAGTTGCAAGGTAGGTATCTGCTCTA
CGGCAATATCGAATACCATTCCCTTGCATAGCCAACTGATGTCTACGCCATTGTCTGCAAGTCGGAAAAA
CACTGGCGACTGGGGATGTAATAAATGGCTGAGTAGCTGTAATCGCTGAGCATCGCTCCGTATCCCGTGT
TCTTTTTCATGTGCAGCGACCAACAAGCCTAAGCTGATCACGACCACCAGGTAAAGCTGGGAAAACTGAA
GCCCCTGCCCCCCCATCTCGACCAACGGCCCATAGCCGTACAATGTCGCCAGACTAACTAGCAGCGTCAA
AAAAAACAAATAAAGCGTCAGTTCGCGGAATGGCCACACCATCGCCAGCATCAGCGAACTTCCCAACACC
ACATACAATAGTATCTGTCTCAACAGTTCGCTTTCTAAAAGAAACGGTGGCAATAGGAAAATGAGCACAG
GTAGCAACAAGGCTACCTGATTGAAAGTAATCGAAGTCTTTTCTTCTTTAAAAAGATTGTGCGTAATCAG
GAAAGGTGCAACGGAGAGACACCCGGCAGCATTGGCGAGTGACCAGGTAAAAAAATGAGAAAAGACAACG
GGATAATCCAACAAAATTAGTGCGAACGTGTTTATCAAACCACCAATCAAGCTGACGATATAAACACCAG
ACAACAGTAAGAACGTGGCACGACGGTAAGATACATATCCCAGATAACGCCAAACACTGTGCCACATCAT
CGCCAGAGGAAACAGCACGGCCAGGTCAAGTAATGCAAATACCAGGGCAACATCCACAGTACGGCCATAC
AACATACTGACAAGAATATGCATTAGCCCAGCCCCTACCCCCCAGATGGGCCAATACGTGCGAGGACAAG
TACAAAGCGCCCCCAACACCAGTCCGGTAGGCAGCCCTATGGCAGTAGATAAACTCCACGGATCACGCGT
TTCCATACTGATCACCGCCAGCATGAAATAGGTAATACAAAATAACAACCAGTAAACGACACCCTGACGC
CAGCGTAACATCGTTTCTCTCATTAATGAAAATCAGTACATTTAACTACCGGATATCCCCATAAATTCCT
CGCGACTGCAAAGAATTTAAAGGTTATAACCCAGATTTTCACAGGAAGCCAATGCCTCGATGAGTAGAAA
CAGACTTTATATATGTTATTGGCCGAATGTAATCGCTTGAGCCAAGACGACAAACTGACCTCAGAATAAC
ACACGATTTAACGCATTTAATATAAGCTCACATTTGGCGCGACTTATTTGTTGCACACCTATTTGCCACA
CAATGTTCTTTTGGGGTAGGCAACAAAGTACATCTACGGTGTGAGTGTGGCTGCATAGCAGCCACATATC
TTATAGGGAACAATAGATACGGGCTTCCCGAGGCGTATAGATACCGAAGGTAGCAACGTTCAGCAAACCG
TTAACGAATGTCTGCTGTACTTCGGTACGAACGACCTTATCCGATCCCCCGCATACAGCGGCGGCATCAA
TCGCTTTCTGCTGGCCGATACCAGAAACAAAGAAGTGATGAGTGGTCGTTTGATTAGGCGCGGCAGTTGC
TTCATTTTTTACAGTAAATGATTGCTGCGCACATCCACTCATCATAAGCGCCAACAGTGCTAAAGCGGGT
AATTTTTTCATACTATCTCCATTGTGATTTGAAACGTTAAGCTAAAAATAAATGAGTATATCGGGAATTA
AGCCCTACTAATAAAAAATTAATTATGCATACGGCTATTTAACTTTTACATCTGACAAGTACGAAAACTA
ATTTTAAGCATTCAATAGTCCGAAAAGTTCACTTTCAGAAATTTTCCGATATATTGATGGTGTCCATCTG
AGGAGATCGTCACCCATCGTTTTTCTGATTAGTTCTATCGTAAAAACGAATCTCTCCCCATATCATATTC
CCCATACCCTCCCTGTTAATTAATAACGTAAGAATGGAGAGATTCAATATGAGGAAAAACACCTCATAAA
AAGGTATTCATATACATAGAAACGATTAACAGATAATTCCTAAGTTTATTATTAGAGGCTTGTAATTATG
ATACATTGCTCCCCAGTTATAAAGAATAACCCTGATTTAACACGCGAGACACTGAATAATATTTTTATTA
ATTATGGGTTTGTTGAATGCCATACGATGAGAGTATTTATTGAATTGGTCTGTGATGCCACTTTGGGAGT
GTGTGAACTGGCCTATATTCGGGATAAAACAGAAGAATGCTTGAGAACACATGATAACAAAAGTCACTAC
TTTACGGAGTTAAGGAAAGTCGTCATGGATATTGATTATATTCTAACTTCGCAACGCTAATTATTTTTAT
CTATCGTACTCGCCCCATCAAGGGGAAAGCGAATTGTTCACGATTCAGAGTATTACCAACCCGATTTCCG
AAACACGCAATTATTTAGCGTTTCCGAAAAGGGATATATAAGATGACATAATTTCACTATCCAGAACAAT
GAACTCTGTATTGATGGATTATGTAGTACCGAAATTTCTCATCTATGACTGCTGGCATTATTTAGTAATG
CATATTTTACTGTGTTATTTAATTCGGGCTAAAAAAATGAAATTAACATCGTATAATCTCTTAGGCGGCA
CGCTGCTTTGCGTATTCGGTTTGTTTTCAACATTGGTCTCAGCGGGAGGAATTTCCCTGGGAGGGACACG
AGTCGTTTATCCACTGGATGCCAAACAAACATCGGTATCCATCAGAAACACCGATGATAGTGCAATTTAT
CTGGTGCAGTCTTGGATAGAGAAACAGGACGGAACCCGAACTCAGGACTTTATTGTTACCCCACCGCTAT
ATACCAGCAGACCAGGAAATGAAAATACACTACGCCTAATATCCGTTGATGCATCGCTCCCTCAGAATAA
AGAGAGTCTGTACTATTTTAATGTCAAAGCGGTACCTTCGGTGGATAAAAAAACACGCGAAGCGGGAAAT
AGCAGCCTGGTAGTTGCGACAGTCATACGGGTGAAAATGTTTGTTCGCCCAGATGGCTTACAACCTGTAC
GAGATAAGGCCCTTCAAGCCTTGCAGTTTATTCGCAAAGGAGCACAGCTAGAAATCCGCAATCCAACGCC
TTATTACCTGACGATCTCACAACTGAAAGCGGGCAACCATGAGCTGCAGAATGTCATGGTAGCGCCGAAA
AGTCATGAGTCGGTCCCCCTCCCTGCTGGCAGCGGTAACAACCTTAGTTGGCGCACTATCAATGATTACG
GTGGTGAAGATAAGGGTGAGGGAAGCATTCAGTAAGAATGCCGGGATACAAACAATGAAAGCATATGCCC
GCACCGTATTCAGGATTACCTATCTCGCCGCCGCACTATTTTGCTGCCGGAGCGCGATTGCAGAAGAACT
CTGGTTTCCACCCGAAATGATTGCAGAAGCCGGAGAAGCCGTCGACCTGTCCGCTTTTGAAAAAGGTGGG
CAGCAACCCGGCCGCTACAAAGTCGCGGTGTTCATAAATAAGGCATCACTCGGCGTTCGTGACGTTCTTT
TCCTGTCCGCTGATACGGCAGAGCAACGAATGGGTGTGCTCGATGATAGTGGGTTGCTGGCATGTCTGAC
GCGTGACGATTTACTGGAGGCCGGGGTCCATGCCGATGTGCTCGGCGACGCTGGTGTGGAAGACGGGACA
AAACCGTGTCTTTCCATCGGGAGCAGGATTCCACAGGCTACAACGACATTCGACTTCCCGAAGATGCGTC
TGGATATTACGGTTCCACAACGTTACCTGCAAAAACTCCCGCGTAATTGGGTCACCTCGGAACGCTGGGA
TGACGGTATCTCCGCCGGATTAGTGAACTATACATTCAGCGGCAAAAGCAGCCGGGGACGTTTCGGTAAC
AGCCGCAGCGAATATCTGCGGTTGAACAGCGGGTTCAATCTAGGAGCCTGGCGACTGCGTGATGAACGCA
CAATGAACGTCTGGAGTGGTCCATCCGACCACCACCATCAATGGCGTCACGAGCGAACCTGGATTGAACG
GGGGATCCGTTCCTGGCAGAGCCGATTGCTGGCGGGCGACACGGCTACAGACGACAATATTTTTGACTCG
GTTAGCATACGCGGTGCGCGCTTAATCACGGATGACACGATGTATCCAGATTCACAACGCGGTTATGCCC
CACTCATTCGGGGAACCGCGCTGACCAATGCGCAAATTACTATCCGACAAAATAGCTATGTGGTGTATCA
AATCAATGTAGCTCCGGGTGAGTTCGTCATTGATGACATTGATCCCATGTACTCTAGCGGGGACTTGCAG
GTCACAGTGGCTGAAGCCGATGGGGCAATCCGCGCGTTTACCGTGCCTTACGCCACCCTCCCTACGTTGC
TGCGGGAAGGACGTATCAACTATACGCTGAGCACAGGGTGGTTACGCGGTGATGACTATCGTCACTCACA
ACAACCGGCTATCGCTCAGGGCACATTGAGCTGGGGACTTCCCTTCGGCATGACGGCGTATGGCGGAATT
CAGTATGCCAAACGATATCAATCGGCGGCGCTGGGAGCAGGGGTCAATATGGGGAACTGGGGTGCATTAT
CGACAGATATGACGCACGCCAGCAGTACATTGAGCGATGGCAGCTTGCATCATGGGCACTCACTTCGTCT
CCTCTACAATCGGGCATTTAACGAGCTGGGTACGACATTCCAACTGATGGGCTATCGCTATTCCACTCAG
GGTTTTTACACGCTGGAAGAGAGCCACCGTACAAAACTGTATGGCTGGAATGGTGAACAGGAACGAGATA
TCACAGGCCGGCTGATTCCCCGCCCGGTAAATAACGGGTATGACCTAAGAAACAGCCGACGAGAAAGAAT
GGAAATGAGTATTTCCCAGCGTGTTGGTACTCACAGTGCGCTCTATCTGACGGGTAGCCGTCAAACATAC
TGGCACAACAAAGGGGCCAATCGTTCTCTTCAGGCTGGTTTCAGCAGCGTACTGGGTGCTGTCAATTACA
ATCTGAGTTACGGCGAGGACCATATGCCTGTTCAGCGGCATACGGACAGGCGTGTATCGCTGTCGCTGTC
GTTACCGCTGGTAAATCTTTTTTCCAGCGAGACACCCCCAATGTTTGCCTCGTTTACAACCAGTCAGAAT
AGCCGCGGCGAGAGTTCCCAACAGGCTGGGTTGAGCGGTAGTGCCCTGGAACAAAACAATATGCATTGGA
ACCTCTCTCAGGGGCACTCACAGCATAATGGAGACAGCAGTAGTTTGCGTCTGGCCTATCAGGGAGCTTA
CGGCAATGTCTCTACCGGGTACAGTCAAGGACAAGATTTTCGACAAACCAGCTATGACCTATCTGGTAGC
GCAGTTTTACATCGCGATGGCATCACTCTGGGCCAGCCATTGGGTAATACCAACGTGCTTATTGCCGCGC
CGGGAGCGACGGGTATTCCACTGGAAGGAAGCTCTGGAGTGAAAACCGACTGGCGTGGTTATGCGGTTCA
GCCGTGGGCGAATGAATTTCGTGAAAACAGGATTGCACTGGATGTGGCCCATCTGGATGAGAAAACCGAA
ATCGAAGCACCAGTTGCCAGGGTTATTCCAACCAAAGGGGCGATTGTCCGAGCGGATTTTACCGCGAAAA
TTGGTCTACGAGCACTGATGACGCTGGCCAAAAACGATAAACCACTGCCCTTCGGCACCATAGTGAGCAC
GGAAGAAAGCAGCGGAATAGTAGGAGATGGAGGGCATGTTTACCTGTCTGAGATCCCTCACAGCGGAACG
TTGACAGCAACGTGGGGCCCTGATGAAACGCAAAAATGTCGTGCCAGTTGGCATATTGACGACGCAATGT
CATCGGCACCATTGATTCGTATAAATGCCATCTGTCAGTAAATATCAATCTGTAAATTTAATAAATATCA
ATTGAGGAATAAATAATGAAATGCATTATGAATAAACATGCCCAGGGCTTGTTATTGTTAGCGATATCAG
GCTTACCATTCTCAGCAATGGCAGAAGATTCTGCCACCGTGAATATTAATGCTACGGTTATCGGTGAGTG
TAATTTGACAGTAGACAAAAAAGCGGTAGATTTTAATAATATCCGTAATTCAGGAGCACACATCACGGCA
CAAGCCCAAACTGTTACTGTGCAGACTGATTGTGGCGGCGGTGTGAAAGGGAAATTAACCATGACCGCCA
GTGAGGCAACTGGGGCGAATATTAGTCTGACAAGAAAAAGTGAAAGCTATGAATTAACTGATAAATTCCT
GGTCAGTATGAAAATTGCCGGAGAAGATATGACATTCATCAATAATATTGTGGAGCGCAACGTCATCCGG
GGACATGACACGACCGTACTAACGTTTACGCCAGTGGAGCAACAAGATCCCAAACTGGGTAGCTATAGCG
GAACGCTGCAGTTGAAGGTTGAGCCACAATAGCCTGTTACCATGAGTGGGGAGAGCAACGGATAAATCAG
ATTTAGAAACAATGTCCTCCCCATAAAACGATTTTCAGCTAGAACGCTAACTCCCCTACCATGATTGAAG
ACGTCGATACGAATGAAACTCACCCTGACAAATAACAATATAGATAAACACCATTGTCTCGCGATACTAT
GCCAAATCATGATCTTACTCTTTAGCATAACTTCATTTAATCAGGCAGTAGCGAATTCTTTTACTAATCA
TAAAAGTGAGCATATCGAATACTCAGTGTCAAAATTTGGTTACGTTTGGCCCCTATACAGTACAAAAACA
CAAGGAATCTTGGATATTTCCAAACCGGTACCTATCATAGTAAATGCTCCTGAAGGGTGTTCTGTTTCAG
GGGATTTTGATATTTATACAGCAAATGGACCTAATACAGTTGGCCAATATAAGACCCCAGTTATGTTTAC
GAATATCCCCTCAGATGGAACTATCAATATTAGTATTACCGGGTTGGGAAAACATTTAAAAAATCTTGCT
CTCAGAAAAGTCAAAGTACAGTGCCTCTCTGACCGTGAGGCAATGCTTTCTGGCCCAATTACGTTGATCG
TTGGCGAAACGGAAATGCCAGTGTTAAAGGAAATGTCAGAAGCAAAAAAGATAAAAAAGGTCGCTTACGA
TGTTGATGTTAAAAAAAATGTAACGTTTACTACCCGTCCTGGTGAACGCATCCGTCAACCCATATTTGTA
AAAAGAGCCGGAAAGGTTGAGGTTTCCGGTGGGCCGATCACTATCTTGAAAACAAGTTCTGGGGCAACAG
CAACGGCCACTTGGGAAGGCGGTGATATTATCTTTAAAGCCGATAGTCCCGGGCAATATCATGGCACGGC
GACGCTTATATTCAGTGCAGATTAAAAATTGGCATTGTTGAATAAATCAAGTTTTGAGCTAATATACCTC
AACTAAGCTAGACTTCAGGCGAAACGTACACTTTCTTGAGATCCTGTGCACTTTGGTTTACTTTTTTGAA
ATCATAATTTTCAAAAACCACCCTTGAGACTTTCTTTAGAACTTCTATTATTTAAATACTCTATTTTCAC
CTCAAGCGTGATAGTGATAGATGACAATAACACTTAGATATATTCACGTTATCTGACCCCATTTACTTTC
CGAGTAAAGACACTCTAAAAAATGTATATGCTATTTTTAAATTTTAAAGGAGAATATAATGAATAAAAAG
GATTGGTTGTTTCGCCTGAGACGCTGCAAATCAAAAGAAACCCTAGAGAAAATCATTGAGAGAAGAAGAC
ACTTGCTCTCAGATGATGAACTTGAGCACTTTAACTCGGCAGTTGATCATCGACTCGCTGAGATAACGAT
GGGGACATTTTATAACAAAGTCCCGAGTTATGTATGGCGTTTTGTTAGTTGACACGTGAAAATAATTATA
ATACTTCACGTATAGTGATGAAACTAATCCCCCTAAAGTAAAAATAGATGTGTTTTATTTATTAACAAAG
CAAACCAGTTATTCTAAAAATAGATATTTTACTTAAGCACTCTGTTGGTGAAAAAACCATATGAAACCGT
TTTTTATATGTGGATTATTTTTCCATATTAATTCCAATAGTGATGTTTTTTTGTTGTTGAGGAAATACCT
GATTACACATCATATTTTCCTAATGAATCCTATTATTATAGGTTAATGGGCGAACATCTTCTGCCCTCTT
GTGAAATATTGGACGATAAAAAATGGAGAGGAATTTATGCATGGAGTAATGATAGAAAAATAAACAGTTA
GCTATATGCTGCTTATATGATGAACTTAAAAATAAAAGTTAGCATAGAGCCTGACTTATGCATTATTACT
GCCGCTAAGTTAATTTCTCAATAGTGTATTAGTCAAGCAAAAACTGGCCACAGATTTAGAATTTTTACAG
AACAATCATTCTGATTCATTCGGCGTCAAACCACCATTATATTGATGAGGTTTGAGCTTACTGTAATATC
CCGTAATGTAATTTGTTATCACTGTACTGGCTTCGCTAAAGTTTGCGTACCCATATTACGGTGTCCACTC
TGTTTTCAGGCTTCTGAAGAACCGTTCCATTGGACTATTATCCCAACAATTTCCTCTGCAACTCAGACTT
TACTTTATCTGATATCTCCACAGTAACTGACTGAAATTCCTGCTGGTATAGTGGCTACCTTGATCTGAGT
GATACAGCAAATTAGCGGGTTTTCCCGCTCGCTCTTCTTTCAACTGGGACCCACTTATCCATCGTGGATT
TACCAACATTCATTGCCGTAGCAGCGGCGGCAACGGTGTAATGCTGATCGAGTACCGGCTGGGCAGCTTC
GAGGCGGAACTCGGGGTAAAATTGCGTCTGTTACATCCGGTCATAATGTCACCTGTTTTTGACTATGGGG
CGATGATATCACCTCTATTCAGGTGGCCAAATTAACTATGCCACTACAAATCCTCTACAAGCCATCAATA
AATTTACACACCCTAGCAACATGCTTCTCCGCTTCTTCAAATATTAAGCATAGCTACACAGCTCCTTGGA
TAGTGTTCTTATCTACATGGGCAAGCTGCAATTCAATCAGAACTTACAAGCTGCCCACATCCACACACTA
ACCTGTCGTCAACTTCCCAAAATCAAACGGACTAACTCCCCTCTCCCGATTCGCATCAAGAAAATCTGCC
CACCACTGCAACATCAAACGACGCTCATCCAGATGCTCTGCCTTATGGATATACGCCGCGCGGACGCCAT
TACGTTCCTGATGGCTCATCTGTCGCTCAACCGCATCCCTAGACCACAAACCCGACTCAATCAACGAACT
ACACGCCATGGTACGAAAACCGTGACCGCATACTTCCGTTTTCGTGTCATAGCCCATAGTTTGCAGTGCT
TTATTTACCGTGCCCTCACTAACGGGTTTTCGTGATGAATGATCGCCAATGAATACCAGCTCACAATGCC
CACTCACTTCTCTGATCTTTGTAAGGATCTCCAATGCCTGACGGCTCAGCGGAACGAGATGTGGTGTGTG
CATTTTTGAACCGCGTTCGGAGAATTTCACTCCAGGAATCGGTTCACGTTCAGGGGGGATCGTCCACAAC
GCTCGTTCAAAGTCGATTTCCGGCCAGCGAGCAAAGCGCAGTTCGCTGGAACGAATGAAAATCAGTAAGG
AGAGATTAATAACCCACTTGGTAAACTCACGGCCTTTGTAACCGTCAATCCGGCCAAGAAGTTCAGGCAA
ACGTTCAAGCGCTAATGCAGGGCGATGTTCAACTTTGCCTGGCATAATTGCCCCTGCCATATCCTGCGCC
GGGTTATAGTCAATCAAGCCGTTTTGTACGGCATAGGTCATAATGGCAGTCACGCGTTGTTTTAGGCGTT
TAGCCACTTCTAAGCGTCCAGAGCGTTCGACGCTTTTAATCGGTCTCAGCAAGTCGCGAGTTTTCAGATC
TGAGATGTGTTTGCTACCGATAGCAGGGAAAATATTGTCGCTCAGGCTTTTCAGGATACGCTCGGCATGA
GATTCCGACCACTTCTTATTATCAGTATGCCAAGCGCGAGCCACTGCCTCGAAGGTTTGCTCATCATCTT
GTTGCTGAGTTTTGACTGCTTTTTTATGCTCGTTAGGATCAACACCAGCCGCAATAAGTTTTCGTGCCTC
ATCGCGTTTCTGACGCGCTTCAGAAAGGGAAACCTCAGGGTAGACACCTAGCGCCAGCGTCTTTTCTTTA
CCATCCGAACGATAGCGTAAGCGCCAATATTTAGACCCATTGGTATGGACCAAAAGAAACATACCGTTTC
CATCAGTAAGTTTATAAGGCTTCTCTTCCGGTTTTGCTGAACGTACCTTGATATCCGTGAGTGCCATAAT
GCTTTTCCTTCAATAAATGCGTTATTGAGGGTACAAGGATTTACCATACTGAAGTATACCCGCAATTGTA
CCCGCACAAGCAAGTTGATGTCAGTTGAATTGTGTTGACGTAGGAAGAGTATGGAATGAAGGGGAAGCCA
GTAAAACCGTGGGTTTTAGGCAAAAAAATAGACGTCGGTTGACGTCTATTGATTTATCAATGGTGCCCGG
GGCGGGACTTGAACCCGCACAGCGCGAACGCCGAGGGATTTTAAATCCCTTGTGTCTACCGATTTCACCA
CCCGGGCCAAAATATTGGAGGCGCGTTCCGGAGTCGAACCGGACTAGACGGATTTGCAATCCGCTACATA
ACCGCTTTGCTAACGCGCCAAAATACCAAGTCTTAGTGACTAACATCCGCTATTGCCGATGTTTTAAATT
GGAGCGGGAAACGAGTCTTAAACCCACCCATTATCTCTTTGTTTTAGAAAGAGTTTCCCGACATCCCTAG
ATAGGATGGACAGCATTATGGACTAGAACTTATATCTTGGCAAGTCGGAACCTGAATTTTTTTCCATACA
GCGTCATACATGTCCAACCACATCCACCAGACATGGGACAGGAAGGGCTCACCACGCCCTTCAGACCAAG
GGGCTTAGCAGTAACCCCGCCCCACGGTCGGATCTGGCAAGCGTGCCCAACGTGAGATCTCCGAGACTGC
GAGTACATCACTTTCACCAGAAAGCTTATCCAGTAGTGCTACAACAAAGTTGTACTCGGAAGCACTTATG
CAAGCCAATCGCATCAATGTCAGTCGCTACTCTTTTGGAAGGTCATCAACAACGTTAACCCCCACGCTTC
TTAATCATTGTCTGGGCCAAGGCTATATGGCGCTCCGCGTCCTTTCTCTGCTGCTGACCCAATTTGGGTA
AGGCAGACTGATATTCTTGAATTGCTCGTTCTAGGTATTTGGTACCTGCTTGACACTCACCTAAGGCAAA
AAATGCACGCCCTAACGAGAACTTAGTTTTTCCCCAAGCCGCACTCGCAGAGTCGAGAGTTCGAACCAGC
AACGCGTCTTGATATGCTCGAACTGCTGCCCAAAGCATTTCGGAGCCATCTTCATAATAATCAGCGATAA
TTAAAAGAGCGTTCCCAAGGTTGTGCTTGTTCAATGCCCAGTCCCATGGCTGATCCTCGCACGACAGGTG
GTGTAACGCCTCTTCATAAGCTTTCTTAGCCCTTAAAAGCTGTTCAAGGCTCTGCCCACGTACACCAAGT
GCGAGAAACACATTGCCTAAACCACTAATAGAGCCCGCCCAACGGGTAAGCCCTCGTGACGGTGCCCGTT
CTTGCAAGGCGAATCTGTAAGCTTCGCTCGCCTGGTTCAACATCGGGATGTCGTTGTCAAACTCACCGAT
TCTCAAGCATGCTGTACCTAAATTGTGCTGCATTGTGGCCCACTCCAATGGAGCTAACTCACGAGGACGA
CTCGATATCGCGGCTTGAAAGGCGTCAATCGCTGTCCGTATCAAGCTAGTGTCTCTTATCTGTTCACCTA
AAGTAGTAGCGCAGTCCCCAGATCGCCTTGCGATGTAGCCCAAAGAAATGGCGCAACATCCTGTGAGCGC
TTACGTAATGCGGCTCGATAAGCCTGGACTGCCGCTTGAAGCAATTCAATGTCTCCTTCCCGCTCACCAA
TTAACCGCAAGACATTCCCCAGATTATTCTGGGCCATTGCCCACACCAGCGGTGAGTCTTCAAGAGCAGC
CTCTTGAAGAGCGGCTTTAAGAGAGCGAACAGCTTTGCAAAGCAGATCGGGGTTAGCATCTCGCTCACCG
AGCGCCAACTGAGCTGCGCCCAGATTGGCAGAGACCTCAGCAACCTGAAGAGGCAGATTTTTCTTTACGA
AAAATGACAACATTGATTCATAGATTCTCACTGACTCGTGAAGCCTATCGCTGCTATGTTCACGACGCCC
CAGGTTTTGCAACACATTGGCCAAGCCATTCTGTGCCACAACACAATCGGCAGGCATCGACGTTTGCAAT
GTGAGTGCTACCGCCTCTCGAAATACCTGTTCTGCTTGTAAAAGCAACTCTGGGGACGATGCTCGTTCTC
CAAGTCGCGCTAGAGACTTCCCTAACCAATTTAAAGCGTCACCGCTTTCGTAAGTACGACTAGCGTACTC
GACTCTCTTGCGCGCGAGCGCAACAGCTACTTCCAAAAGGAAGTTAACGCCACGCACCTCACCCTCTTGA
AAGTAATATTCGAACCGACCTCGGTATGCTTCACTCATGACAGGACATCCAGGGTGCTCAATGCCCAGCA
ATTTCTCCTCAGCGTCCGCGACGCGATGCGGGGCGAGCGCGACTGTTCCGTGCCGGATTGATAGGTTGAG
TAGCTGTTTGCGCTGATGTATTGCAATCTCGCGCTCACATGCCTCACGCCGATCTAGCTCTGCAAGGGCT
TGGTCGATAGTTTGCGATCCTTGGTCAACCTGGCCTGACTCAATAGATCGACTTACACTGGTATTAGCAT
CGTCCACAAATCGATCTTTGTAGTAGGAGGTACCACCTGTGCGAATCAAGTCTAGGGCAGCGCACACAGC
GTATTCGATTTCCTTCACTGCACCTGAAAAATCCATTAGCTGGTCAGGGCGAAGCCGCTGTGCCTGATCG
ATAATAATTTGGTGAGCCCTCGGATCTACTTCATCTCCAAACTTCGCCAAAACCTCTGCCACAACTTTTT
CAAACTGCGCCATCCTCGAATCGACTTTGGAGACCACCTCCAGACTCTGGTTCACTTTGGTATCTAAGTC
ATTTAATTGCAAAGATATATTTTCCAAACCTGGTGCCAAAACTGCATCTACATGGCCTAGCCACTCTTGA
AGTCCGCCGGCATCTGACGTGACATTTAGGCGCTCAAGAAGCGTGTCAAATCGCTTATCCTGCCCTTCCA
GCATTTTTAAGCATTGCTGACCAAGCTCAATAGCTAGGCTATTGGTTGCAATCGCGAAGGCACTTCCAGC
TATAGAGTAACGTTTAGGATTTTGAATTATCTCTATAAAGATAAGAAGGACCATATCGCCAAAGCTACAG
CCAGACTTTCTTCCAAAAGTAAGCAGGCCTCGCTCAGCCATGTCCTGATACAGGTCTGGGACATCCATTA
GGGGGCAGTCAACTATATCAGCAATAATATTTTCAAACTCTCCAGTTATCTCTTGACTGGTATCCACTTG
CTGCCCAGTCAAAGTCGCAGGAGCTTGAACAATAACCGCTTGCAAGTGCTGATCTATTGAGAGCTTAGAA
AGAGGGATATTCCTATCAAAAGTGGAGTCTCGCTGTTTTTTTAGTCGCTCACGAAGAATAAATGAGAAAT
TCTTCACATCTTCAGCTTGGGATATCCAATCAGGTGAACTACAAGCATCCAGTACCGACTTATCTAGCTT
GAGTGCTGCCTCAATCCATGCCAACCGTAGAGCACGCGCCAGATCGTCTGCTGCACCCAACGTGGAGAAC
GGATTGAAATCATTGATACGTGCCTGCGTCCTCTTTAGAAATTTTTCGGGCATAAGCCCTGCAACCTTAG
GTAGGTTACTAATCACTAATCGTAGTAGATGTTGACTCAACTCCATGCGTACCATCCATTATCAGACTGC
GCAATACGTGCTCTGGACTGGATGGACTTCCCCCGAAACTGCCTACAGTTTCGGGGGAAGTCCAAATAGG
GACTTTCGAGAAACCTGGACGAGCCATGCGGTAGACAACCACAGGCAAGCGCCAAGCGCCATCTACTCTA
CTACATCCAGAGACAGAAACACGCAACGTGTGAACAAAACCCCATAAGAAGCAGCCTTAGCATTAGCGAT
GCTCCACAGCCGGGTTGATCTGCTCGTTTTCCACACCTGCCCCCTAAGAAAAACTCGGCTCAGCAAGCTA
TTGAAATGCCCTACACCCTCACAGCCAGTTGAGGCTGCATTTCAGCGTGGGGTGCCCCGCAAAAGACAGC
CCAAACACACGAATAAGTCCTATTCGCGTGGCGGAGCCTTCCTCCATAAAAAGGAATCAATACCCAATGG
AAAGAAAGGAGTATGAAAATATGAGGATACGCTACCTGCGGTATTTCCTGATCGTTGCAGAAGAGCAAAG
TTTCACCCGAGCTGCGGCCAGAGTTCATATCGAACCATCACCTTTATCCCGAGCCATCAAGGAACTGGAG
AACCATCTGGGGGTTCAACTGCTTCATCGGTCCAAAGGACGTATCAGGCTGACCTGGCCAGGCGAAGTGT
TTCGTGAAGAGGCTCAACGCATTATTGCCTTTATAGAGAACGCTCAAACACGGGTTAACTCAGCCTCGCA
GGGCTACCGTGGTCGGCTGCGTATTGGGCTTGCAGACAGCCTGGCTCCACCAAGACTGACAACACTGCTC
GCTCGTTGTCGTGAGGAGGAACCTAGCACCGAGATTAGAATCACGGAAATGACCGTCAGCGAGATGTTAC
TGGCAATCAGTCACGATCAAATCGATGTTGGTTTTACTGTCGATAATTCAATCATACCGGGGTATCTCAA
AGAGGTTGTATGGACTGAGCGCCCAGCCATTGCGATCCCAACTCATCACCCATTACTTTCACAAGAAAAA
ATCTCTGACGCCGAGATACTTCGCTATCCGCTAGTGCTTTGCCACCCCGAACAGTGCACTGGTGGATATA
ACCTGACTCGACATTTGTTCAGCAATCCGTCACTCCCTACTCCAAACATTGCCGAATATGTTTCAGGGCA
TGAACCCATGATCATGTTAGTTGCAGCAGGCTATGGAATCGGTATCGGGCTGGCATCCCAAATTGCTCTC
TATAACCATCCAAATGTCATTATCAGAGAAGCAGCAGACAATATTCCCAGCACAGCTACGTTTGTCGTAA
CAGCAGAAAGAGAACGCTCAGCAGAGCTGGTTCGATTTATCAACCGGGCTATCGCAATCGGAGAAATGCC
AACTTTGCCGCACGCCCCACCGACCCGAACACTGTGACACCAAAATGAAACAAAAGGACTGTTTTTGTCA
CTTTCATGACAAAAAACAGTCCTTCTATTGCATAAAAATCCTTGCCACACAGCTTTAGTGAACGAACCCG
TATAGCTCCCAGGGCTTGAAGCGCGTGTCAACATCCAACAAAAATCAATCTCAGACATTTTTCGTCTACA
GACAAACAACAATCAAAATATTTTTGATGCTCATTATTATGCATTGAAAGGTTTGATCAGATGCATGCTT
TATTGGTCGGAAGTGATAACCAATATTGTCACTTTTGGGGCAAGCAGGTATTGGCTTAAATCAAATGTCG
TGCTTGTTGCGACAAGAAAGCGGTGACCCGCTCGTCCCTATTGTTTGATGTGGCTTATCGATGGTGTCTA
TTTAATGACAGTCACCCTCAATAAGCGCTACCAAGCATTAAGGAGTGACTGTCATGTTCCAACAGAACAC
TGTTCCCGTTCCAGAGCGTCGCATCCTGCGTCGGGCTGAAGTTGAAGCCAAAACCGGCTTTAAAAGAGCC
CATATTTATAACTTGATGAAAGAGGGAAAGTTTCCCAAGGCGCTGCGTCTTGGCGTGCGAGCCGTGGGAT
GGGACTCTGCCGAAATTGATCAGTGGATCACTGATCGCCTCAAAGAACGAGCCTGACTGCTCCCAGTCAC
CAATTACCAGGAGCAGACCATGCAAGTGATTTCTGTTATTTCAACAAAAGGTGGCGTGGGTAAAACAACC
ATTGCTGCCAACCTAGGAAGTTTCGTTGCCGATGCCGGATTCCGCGTACTCCTACTCGATCTGGACATGC
AACCCACGCTGTCCTCTTACTATGAGTTGAGCAACCGTGCCGCTGGTGGCATCTATGAACTACTGGCGTT
CAATGAACAGGATCAGGGGAAAATTGTCTCCCGTACCGCCATTGAGCGTCTGGATGTTGTGCTATCCAAC
GATGAACATCGCCAGTTGCACACACTGCTACTTCACGCTCCAGACGGCAGGCTGAGGCTGCGCAACTTAT
TGCCTGTGTTCCAGCCACACTACGACCTCGTTGTCATTGACACGCAGGGCGCACGCACAGTCTTGCTGGA
GATGGCATTACTGGCATCACAACAGGCCATTTCACCCGTCACGCCAGAAATACTCACTGCCCGTGAGCTA
CATCGGGGAACCCTGCAACTGGTCGAGGACATCGCACCTTACCGTAATCTGGGCATTACGCCCCCACCTC
TACACCTGCTGATCAATCGCGTGCCAGCCGTGTCGTCCAATGCCCGCATGATCCAGAAAACCCTGCGTCT
GGTTTTTCAGGAGCAAGCGGGCATCCACATTCTGGACACCGAGATACCAGCAATTGAAGCGTTTCCCCGT
GCGGCGACTCGCGGTCTGCCAGCGCATCGTGTTGAGCGTACCAGGCCTTACGGTCGCCAGACCCGCTCTG
CGCGAGAAATCATGTGCAGCCTGGCAACCGAATTACTGCCCCAGTGGCGTGAGCAGTTCGCACTGGTCAC
AGGAAAAACCAGCGGAGGGCATACCCATGTCAAATGCCCGTGAACTGGCTAAAGGCCACAAGCAGTTACT
ACCGCTGATTGAATACGCGCTGCAAGAAGGCTGGGAGGTTGTGCGTACCTCTGGTGGGCATCTGAAGTTC
ACCAAACCGGGCATGCCTCCTATTTTCACCAGTTCTACGGCCAGCGACTACCGCGCCGGACGCAATGCAC
GCGCCTTGCTCCGACGCACGCAGAACCAGTTTGCCACTGACCAATCCTCTCCTGACAAGGGAGGCCACCA
TGCCTGATATTTCCGTACAAGACCTGACCAACAAGCTACTGAGCGAAGGCTTCGCGAGCAAAGCACCGAT
TACCGGAGTGTTAACTGCACCTATTGCGGAAACCGCGATGGTTATCACACTCGACGAATTGTCACCCTAT
GAACTCGACCCACGACTGACTCGCAACCCGCTCTACGACGAGATCAAAGCCTCAATACGCGAGCGCGGAC
TCGACTCCCCGCCTTCCATCACTCAGCGACCAGGGGCAAAGGGCTATATCATTCGCAATGGGGGTAATAC
CAGACTGTCAATTCTGCGCGAGCTCTGGACTGAGACCAGGGATGAACGCTTTTTCCGCATTCCATGCCTG
TTCCGCCCATGGCCGGAACGCGGTGAAATCATCGCATTGACAGGGCATCTGGCTGAAAACGAGCTGCACG
GTGGCCTGTCATTTATTGAACGTGCCCTGGGCGTCAATAAAGCACGGGAGCTTTATGAAGAAGAGACTGG
GAAATCACTGTCACAGTCAGAGCTGGCCCGCCGCCTCAAGGCCGATGGCTACCCTGTACCCCAGCCCCAT
ATCAGTCGCATGCAAGAGGCCATTCAATACTTGCTGCCGGCCATCCCTACCGTGCTTTATGCCGGGCTGG
GAAGGCATCAGGTCGAGCAGTTGACCAGCCTGCGGCGTGCTGCTGAACGGGCCTGGTCCGCTCGCAGCAC
CAACACGCACCACCACATCGACTTCACCACCTTGTTCCAGGATGTGTTGGTGATGTTCGACAGCACATCG
GGCAATTTCAGTGTCCAGCGCGTACAGGATGAGTTGATTGGACAAATGGCCGATCTGCTGGAGATGGAAT
ACGACACGCTGGCATTCGAGATCACCGACACCGATCGGCGTTGGCAGTTACTCAGCAATGAAGCACCATC
GGCTGAACCTGGGGCACCTACGCTGCAAGAGAAGACGCCATTACCCGTAACGCCGCCCGGAGTTACATCG
GAATCCACGTCGCCCAGGAACATCGAACCATCAACGACCAACAAGGCGTCTGCACAACCAGGATCGCCCC
CGTCTGAACCTGTTGGCCGCACCTCGCAAGACAAATCTGCAGCAGGAAACGATGAGCATGCCGCGCTACT
GCAACAGCATGTTGTTTCTCCTGCTGGCACAACCGAACGGCTGCAGTCGATTCAACGGCTGGTCGCCGGC
CATACTGGCGAGGCTTTGCCGGACTTCGAGCGCAATGTCTTGCAATCCATCCCTATCCAGGCCGATAGCC
TGTATCCGATCACCGATATCTGGCACATTGAGGCATCACTGGATGAACCTTCTCGACTACGCACCCATAT
TGCGCAGTTTGCCGCAGAAATCGCCCATGAAGTCGGTGCGCAAGATGCTATTGAGCCATACGAAAACGGC
ATCGGATTCAGTTGCAAATGCGCCGATGACCGTGTCAACACAGATACGTCAGCCTCCATGGTGCTGGCGC
TGCTGCACGCCCTGAGCGCCCCCTATCTGCACGCCACACATCCGCTTTCAGATACCGCATCTTCGATCCG
GTTTGGGCTACTCGGGCATTTGTTGCAGGGGATACTGGACGCAAGCAATGACGCAAACGATGCACCACAG
CGGCTCAATGACAGCGCACTGGTGAAGCTGTTCCGATTGCTACGGCTGACCCGCAGGCTGATCGACATTG
AGAACGGCACACAGGATGACGGCGACGTCATTCCCGGATCATGAGGAGCACAACCATGACCGGTCCACAC
CCTCTCAATCAGGCTGTCATCGCACAAGCACTGCATGATCTGCGCAATGGTCAATTGCGCAGAGCCAAGT
CCATGGGATTTGATGACACTGACCTCGATGCACTGAAACATCCTGCCATGGCAAGTGTGCTGGCCAACGC
CAACGTGTCCTGGTGCTCCGTCGTGGTCAACCGCGATGTGCTGCGTCGGCTACTGCATCAGGTCGATGGT
GTAACCGAAGAAGTCGCCAGAATTGACCGGCTTTTGCGCCTGGGGGCCAGTACCGAACTTATCAGCAAGT
TCTTCGGGCTCACCCATCAGGAAATTGCGTTGCGCCGCAGTGTGATCGGATTGCCAAAAAGGAAAGGCCG
CCATCCGGTTCTGACCGAAGAGCAGGATACCAATCTGTGGCACCGCTGGTCTGCTGCAGTTAAATCACAG
AAAGTGGCACTCAATGACGATATGGATATGCTGGGTATCGCAGCAGATCTCGCCGAAGCTACAGATCTGC
CTTTGTCCGTTATCTGGAGTGCCATACGCGGATGGATTGATGAAGGACAGGCCTGATGGCAGGAGGCCAG
CCACGCACGAACGGCCCCATCCGGCTGAATGAGCTGTTCGACCAGGCTTTCTCCCATCTGCAACCGCAAT
CTGCGAAGCCGGTTCAATCCGCCTCATCGCCTGCGGCAACGGATGGTTTCCTCTTCAGCGGCAATCACCA
TGACAGTGTGCCACGGGCCCTACTGATGGACGGACGGCTGACCCCGCTTGAACGCAACGGCTGGCAAGTT
TTCCGGCTGATGCTTGCAGAGGATGGTATTACCGCGATGCCCACGTACGATCAACTCGCCCCCTGGCTTG
CCTCCATGCCGTGCGCGGCCAGAGCGTCTCACGAAACGGTCGCACGCACCCTGACGATGCTGCGCCTGAC
CCGATGGATCAGCCTGGTCAGACGCAGACGTGATCCACGTACAGGCCGCATTCTGGGCAACCTCTATGTC
CTGCACGATGAACCACTCACTCCCTATGAGGCCATCCAGCTTGACGCCGACTACCTGGCGTTGGTCAGCC
AGTCTCTGGTCCATGCCAGCAAGTCTGTCCAGCGTGTCGGTGTGTATACGCTACAGGAGATGTCCCAGGA
TTCGATGCTCAGCGGCCAGGTACTGCCAACCCGATTGCAGGTGCTGACACAGCGTCTGGCCGCACAGGGC
TGGCGCATGGATTCACGTTACCCACAGGATATGAACGATCACGATTCCGAAGAAGGGATAACGCCCCCTC
TTCGGAATAATGGCAACCTGACTTCGGATTCCAAATCAGGCCTGAGCGCCAGCAAAATCAACCCACTTCG
GAATCCGAAGAACATCAGTACAGTACATATAAAAGAAAATAATAAAAAAGTACTTACAGTACCGCGTGCG
CAAGAACTTGGGATGCTGCATTTCCCGGAGCGCTTTATGGCACTCAAGGCTGAGCAGCAATCCGGTGCGC
TGGCCGCATTGCAGTCGGTTGAGCCCAGTTTGCACCAATCCGTCCTTGACGAATGGGATGCCCGCTGCAC
GACAACCACCATTCGCAACCCCGCAGGCTATCTGTTTGGCATCATCCAGAAAGCCCTGCGCGGTGATTTC
CGAGCCTGGGCTGGGCAGAAGGACAACACACAAACAACGCCCGCCACCAAACCTCGTGAAGCCCCCTCCC
CACCGCAGCCGCCTGCGGCGAACAGAGATGTCGCACTGGCGCATCTGGCACGGTTGCGCAAATTGCTGGA
TGCCCCCTGAGTCGGCCTTTCCATCACCATCCATGGTTGTCTATACCCTGGGTATAGCTGCACACACAGC
CTTCCAGATGAGACGCACACGACTCACACAAAAATAGCCATATATCGTCCACTGACGTCCACCGTCGCCT
ATACCCCGGGTATAGCTGCACACACAACCTTCCCTCGCAGGCAGTCAGGCGCTTCGCAAAACAGGCTGAC
CAGCAGTGCGGTTTCATGACTGACGGCCTTCCTGTTACAGCCGAAGCTGGCGACTCGTTTCACTACCGAG
AGTCATCACCATGTCCAACGAAAACAATGCCACCGAGTCCTTGCAATTGAACCTGGGGTCATTGCGCAGT
GCGATGTCACTGACCCTGCATACCCACCACGCGTCGCGTATCTGGCACGGACGCGCAGCCGCAGAAGGAA
AACCCGGCATCGTCGGCCTGAACGGATTTGTCTCCATCATGAACAAGCTCAAGCGCGGTGCCGAGCAGGA
CGATCCCTACTCCGACTGGTGGATGCTGCGCATTGAAGACAAGCTGTCGCTCACCAAAGAACAGCTCCAG
AACTTGCGCCAACAAGTGGATCAAGCACTGGCTGACGTACCACCCGCGCTGAGTATTGGTGAAAACATGA
ATGTGCAACCCGTCAAGCTGCCGCTATTCGTCTCCTCGCAACTGGGCTTTATGGCGGTCTATTTACTGGC
CGACTACGACGATCTTACCCGCCGCCTGATCCTGGCCCACCACACCGCACTGATTGACCGCTCAACCCTT
GAGCGCTGGCTCAACGACGGAGCCCATGCCCTGCGCAGTCTCTTCAGTCTGGCGCAGCAATACCGCTACT
CCGGCACCCGGCGCGACGACTTTGCTGCCAACAATGCCGCAGCCCGTGCCGCAGTGGAAAAATACGGAGA
ACTGCCGCAGGACGTGCTCGAAGGCACGCGTCGTTCACGCTTCGCACCATCCTTGATCCGGCGTGGACAA
ACGAACATGGCGCATTCAGGCACCACACATCAAACACCCTCACACGCAGACGAACCTGCTGATGTCCCTG
CCAACACCAGTGGAAACCCAACCGAAGAGGCACAGGATAGCGAGGATGACCACGCATGAGCGCATCGACA
CGTTTCACCCTGCTGGAACAGACCGCCTTCCAGCAGTTGGAACATGCAGGCTACCTAAAAGGCCTTTTAA
AACCTTTTAAAGGTAAAGGGGCACTCGAAGTCTGGGCCAGCCAATGCGAGGCACTGCGCGACAACCTGAT
CGTGCTGGCGCAACGACAGGTTCTGGCACAGGCACGCAGCCATCCCTTCAACCTGCTACCCACGCAACTG
GCCCAGCAAACCACTGGCGCAGGCACCACCTTTCTGCGCTGGCGCAACCTCGATCACAGCAGTATGGGCG
TAGCCCTGTGGCAGAAGATGATGGCCAATCCAGCTACGCCACCCGGACTCATCAGCGATTTACACGCAAT
AGAAGTCCAGCGTGCCGTGCTGAACATGCAGATTAGCCTGTTGCACACACTCGCACGCCAGGCCAGGGAC
TGCGCCAGCAAAGTGGCCCATGCCGACGATATTTATCTGCGCCGGACAGGCCATCAGGCAGATCTAAACC
AGTCCCATACAGGGGGAGACCACATGAAACATCAGGCATCAGCACAACACCGTTGACGGTTTCAACCGGC
ATTGTCTTTCCAATGCGGGCATTTCACATCAAACAGGAGTCATAGACATGAGTACACATTTCAGTGGCGA
GGGAAATATCGGCTCTGCGCCAGAATTCCACGAGTACCCCAACGGCAACGAAGAACCACGTCGGGTGTTA
CGCCTATCCGCCCAATATCATATCTGGGCATTCATGATTGTAGGACAACATCCATTCTACCGCTACACGC
TGGACCTTAGAGTCTCGTACATAGCCAGCCTTCAACTGCCCCGAATGTTCCCTACCAATTAAATTCCATC
ATATGGTTATTTCTCCCGTTTTCCTGTCTATGTGCAGGCACACATCAACCCATGCCGAGCTAGAAGTCAG
CACACAATCACATAATGATAGGGAGTGAAAATGTACGCCAAGAGCGTCATCTGACGATGCACCTAGTTTG
CTGAGGTAAAGAAATATCGCCCCACCTCTGATTTGAACATTTATGGCTTTCGCAGCATTTAAAAAAAAAT
GAAAAAACCCTAATAGTGCATTTGACGTAACTGATGCATTTAATGAACTATTGAATCGCCAGTTATCATT
CATGGCTTGAAGTTTAAGGATGTGAACTTTAAAAAAATGGCGTACTGGGCCTTGTTGTCAGCGCATAGCG
TATGTCCGTTAGGCGTCAGGCCAGTAGTAATAGGCTGTATGCCGAGAATGTCCCTGAATAACTTTATGTT
TTTAGATACAAAGACCTGTTAATGGGTGTTATTTCTTCCTTTATTTGCTGAGGTAAACACAATGAGTATC
AATCCTTACGGCACGGATCTTTTCACCGCTTTCTACAATTCAAATGATGCCGAAATTGCTTCACAACTGG
TTGAACAACGGCTTTCCGGTTCATTTAAAGACCATTCACCCGTGTTTGGCGCCGACCCCAGTAAAGCCGG
GTTTGAAGCAAGCGTGCGGTTCATCAACACTGCTTTTAAGCAGGTCTACCACGTTGATCGAATGATCGAG
CAGGGGGACACCGTGGTCGCAATCTGGCATGCAGAAGTGGAGCATGTCGGACAATTCCTTCATGTGGCGG
CGACGGGCAGACATTTTTCCCTGAACGGCATTACAGCCTATTCACTTTCGGACGGTAAAATAACCGGGCA
CTGGGAGCAATTCGATCAACTCGCTATGCTACAGGCTCTCGACATCATTCCGACTTTTGGAAAGTAAGAA
AGTGATGTGATTAATGCCCAGGGGAGATTTAGCCCGCCAGACCCAGGCAGGCTACCTCAAAACAGAACAG
CCATGTATTATGTGATGCACAACGTGTGTCGGCTTAACCAACTAAACTGGATATATATGGGCGGCTATGA
CCTGCCATCATGTGGCGTCGCGAGATTTCTTTTATTGCTAGATGGCCCCTGGGCAACATTGATTGTGAGG
GAATTGCTGCGCGGCCCTCAACGCTTTAGTGAGCTTCGAAAATCGCTCCCTGGCATCAGCGCACATACAC
TGACGCATCGGTTACGACGCTTTGAAAAAAGCGGACTGGTCATGCGTACGGCGTTTGCGGAAACCCCGCC
GAGGGTTATTTATGAACTGACAGCGTTAGGGGGATCTTTAGAGCCAATATTACTGACGATGAATACATGG
GGACAAAAGTTACCGGATGAAATGCTTTTGTCAGCGCTCACTGATAACAACGAACCATGAAGAATAAATT
TTATATTCTTCATGGCGAGCGAAGATGAAATTAATCAGTCTTTATTAAAAAGAGGCTGATAAAATAGCTG
CAATTGTACTTTATGATTTATGTACTTTCCAGATGACTGAAACAGTCAGTACTGATATTAATTTTATATG
AACACAGGTTTATAGACATAAGCTGTGTCTCAGAGATTTATCTGAAGCCAGTATGCCTTGTTGTTATCGT
TCTGAATGCTATGTGCAACGGAAGCAACTGTATTGGTGAGTCACGATGAGTCTTATCAGATAGGATTTGT
CATCTGTAAATAATTTACTATTCCGCGACCCAGTTAACTATAGAGAGCATGAAATGAAAATTGCCTTAAT
AGCACCAACAGGAAAAATTGGATTTGAAATTGCCAGGGAAGCTATCCGTAAAGGTTATACCGTCATCGGA
ATTGTCAGAACTGAACGCGCTGTTCCCAAAGGGCTCGAAGGAATTCAGCTCAAGGTCATCGATATTTCAG
ATACCGCTGAGTTTGCAAATGCTATCCGTGGTGTGGACGTTCTTGCTAGTGCATATGGGGTACATGGCGA
ATACATTGGTACTTTAGTTGAGGCCGCTCAGTCTATAATCAGTGCTGCCCACGCTGCAGAGGTTAAGCGT
GTTATTGTTGTTGGTGGCGCGGCAAGCCTGGAAGTGGCTCCCGGTGAAAAGCTGCTTGATGCACCGTACT
TTCCCTCCGATTATTATCCTTATGGTTTAGCCCATGATAAAGCATATAAAATTTATCAGGCTTCAACTGA
TTTAAAATGGACGTTCTTTTCTCCCCCGGCGGAAATTGGCCCCGGAGAAAAAATCGGTAATTATCAAACA
GGAGGAAAAGAGCTTTTAAAAGGCGCTGATGGAAATAGTCATATATCTTATGCTGATTATGCGGAGGCGT
TTGTAAATGAGATAGCTCAGGGAAATTATATCAACAGCATTACGACAGTAGCTTATAAATAACTTGACTC
GGGAGCAGAGACGGTATTTTTCTCTGCCCCACTTTGTTTATAACACGATGCTGATTGTGATGAATAATGT
TAACCGTCTTTATCTCCGCTGGAGCAGCGATGTGCATTATTTGGCGAACAGCAGACACAGACTTTTTTCA
GCCAGCTTAGTTCCCGAAGCTGACGTTTACTAAAAAGCAACAGAACTGCACGACACAGGGTACATGGCGC
TTACATGGCGGCAATAAAGCATGCTTACAGTTCCTGCAGAGACAGGATTAGCATCTCATTCATTTCATGC
ACAGCCTCTTTGCACCAGCGATAGTGGGTCCATTTAAGGTTGATACCTTTGACCAGACTCACCGAATGCT
TCGGCATATCAGATTAGAAAATCAAATACGGTAGTTCGCAATCCATATTCTTTATAAGTTTATATTCTTG
ATACAGGAATACTCGACAGCATGATTCACGTGCCGAGAGAATTCCATGAAGCTATTTCTGTGCGAGAAGC
CCTCTCAGGGCAAAGATATCGGACGTGTACTGGGGGCTACCCAGCGAGGCAAGGGTTGCCTCACCGGTTC
AGGTATCACCATAACCTGGTGCATCGGTCATCTCGTTGAAGCAGCACCGCCCGATGCCTATGGCGAGCAA
TACAAACGCTGGTCTATCGAGCAATTGCCCATTATCCCCGAGCGCTGGCGCGTCGACGTCAAATCCAAGA
CCGCCTCGCAGTTCAACGTCGTCAAAGACCTTCTGAGCAAGGCAAGCGAACTGGTCATCGCAACGGATGC
TGACAGGGAAGGCGAGTTGATCGCACGTGAGATCATCGAACTGTGCGGTTATCGCGGCCCCATCCAGCGG
CTCTGGTTATCGGCGCTAAATGATGCGTCGATCCGCAAAGCACTGGCAACGCTCAGGCCATCAAGCGAAA
CCCTGCCGATGTACTTCTCGGCCTTGGCCCGTTCCCGCGCAGACTGGCTGATTGGCATGAATCTCAGTCG
CCTGTTCACCGTTATGGGGCGGCAGGCCGGTTACGACGGCGTCCTCTCCGTGGGCCGGGTACAAACCCCA
ACGCTGAAACTGGTTGTCGATCGCGACCGCGAGATCGCATGCTTTGTCTCTGTACCGTTCTGGGCAGTCG
AGACTACACTATCGAGCGAAGGTCAATCTTTCACTGCTGCCTGGCTTGCACCAGATACAGCAACAGACGA
TGCCGGCCGCTGCCTGCAGGAATCCATAGCCCGGCAGGCGGTGGAACGCATGCGTTCGGCTGGTAGCGCA
CAGATCACGTCCGTCGAAACTGAACGCATGCGTGAAGGCCCGCCATTACCCTTCGATCTGGGCACGCTGC
AGGAAATCTGTTCAAAACAGTTGGGTCTGGACGTGCAGGAAACCCTGGAAATCGCTCAGGCACTGTACGA
AACTCACAAAGCGACAACGTACCCGCGCTCAGACTCCGGCTATCTGCCCGACAGCATGTTCGCCGAGGTG
CCCACCGTACTCGACAGTCTTCTCAAGACCGATCCTGGCCTGCGACCGCTCGTTGACCAGCTAGACCGCA
ACCAGCGCTCACGTGCCTGGAACGACAGCAAAGTCACGGCGCACCACGGCATCATTCCCACGCTCGAACC
CGCCAACCTTAAGGCAATGAATGACAAGGAACGGGCAGTCTATATGCTGATCCGTGCCCACTATCTGGCG
CAGTTTCTGCCACAACATGAGTTTGACCGCACCACTGCACGCTTATCCTGTGCGGGTGAAACGCTACAGG
CTGTCGGCAAGCAGGTCGTCGTCATCGGGTGGCGGCAGGTGCTCGCTGAGCCCAGGCCAGACGATGATGG
CGAGACCACTCCACGCAGCCAGGTTCTGCCAGCGCTGCATGAAGGTTTGTCTTGCCAGATCACTGGAATC
GACTGCAAAGCGCTCAAGACATCGCCGCCACGTCCTTATACCCAGGGCGAACTGGTCAAAGCGATGAAGG
GCGTTGCCAAATTGGTTGCCGATCCACGCCTGAAGCAAAAGCTGAAGGACACCACGGGTATCGGCACTGA
GGCGACTCGCGCCAATATCATCAAAGGATTGCTTGACCGTGGCTACCTGCAGAAGAAAGGCCGTTCGGTA
CGTGCCTCCGATGCGGCCTTCACACTCATCGACGTCGTTCCCGGTGCCATTGCCGATCCCGGCATGACCG
CCATCTGGGAACAGGCGCTGGACATGATCGAAGCCGGTCAGCTCACTCTTGATGTCTTCATCGACAAGCA
GTCAGCCTGGATCACGCAGTTGGTACAGCAGTATCAAGGAGCATCGCTGTCTATCAAGGTGCCACAGGGA
CCTGCATGCCCAGAATGCGGCACCGCTATGCGTCAGCGTACTGGCAAAAGCGGGCCATTCTGGTCTTGCC
CTCGCTATCCTGACTGCAAAGGCTCTCAGCCTATCGACAACGGCAAACACAAACGTGCTATGCCGCGCAA
ACGTAACAGCAGCACACGGGCATCCTGAACCGCCCTGAACCCAAAAGCCATGCCACATCTTCAGTGATGA
CATGGCTCCACCCCGCGCCCATGCGGGAATCCCCGCGCACCAAGCCTTCTACTAAACAGTGCGCACTTCG
CTATGCTCCGGCAGCGAGGCAGAGGGCAACTCGTCCACGGATCGCACCAGACGCTTTCCCTCTTCTCCAG
TACTTCCGCCTTCCTTGAAGGGTTTCCTGATGCCTTGTTTGAGAGGCCAGACATCAGGAAACCCTTCGGG
GATGACGGTATTCGTTGCCGCGCCCAACGGCGAAAAACTGGGCTCCCTTTGTGTGTGGATACATGCCAGA
GGATTCCGGCCACAACCACGATAACGGCCGGGTGCGATTGCTGCGACAGTGAATGGTTTTGACGACGACC
ACATCCTGAACCAGCCCACAGGTGGTTTATTCCTACCAAGTCGGAGGCCAGCAGGTCCCCGACACTTTTT
CTCCTGATTTACGACACACACGGTTGGGCCTGTGGCCCTGAACCAAAAAACAGGAGACCCTATGAACATG
CAACCTACACCCCATGTACTGCAATTCGGCAGCGTCTGCAGTGGCATCGAGGCAGTCAGCCTCGCCTGGG
AACCACTGGGTATGAAAGCCGCCTGGTTTTCGGAAATCGACCCTTTCCCGTGTGCCGTGCTCGCACACCG
CTACCCCCATGTGCCCAACCTCGGCGACATGACGCACATCGCCAACCAGGTACACGCTGGCGAGGTCATC
GCCCCAGATATTCTGGTTGGCGGGACACCTTGCCAGGCGTTCAGCATTGCCGGCGCACGACGGGGGCTGA
ACGACCCTCGCGGTGCCTTAACCCTCAGCTACGTGGAGCTTGCCAATGTCATCGACCAAATCCGTCTCAA
AAATCATCAGTCCCCCACCACGATCGTCTGGGAAAACGTCCCTGGCGTGCTCAGTGACCGCTCCAACGCC
TTTGGCTGCCTGCTGGGCGCACTGGCCGGAGAAAGCCATGCGCTCAACCCGCCAGGGGAAAAATGGGCGC
ACGCAGGTCACGTGTCTGGACCCCGCCGTCGCCTCGCGTGGCGGGTGCTCGACGCCCAACACTTCGGTGT
CGCCCAGCGCCGCAAGCGTGTGTTTCTTGTGGCAAGTGGTCGAGACGACCTCGATCCCTGCGAAGTACTT
TTTGAGCGCGACAGCGTGCGCGGGCATTCTTATGCGAGCAGCTCGCCGTGGCAAGAAGCTGCCCGCGCTG
CTGGAGCAGGCCCTGCGACAGCAAGCGACTATGCCGGACTGAGCCCCTATGAAAAGGTGGTCACGACATT
CAGTTTCGCTGGCGGTACAGGGCCAGTCAACGTGGCGGCCTGCCTGATGGCAGCCGGTTCCAAACATGAC
ATCTGCACCGAGAACTTCCTGGTGCAGTCGATGGCAGGCCCCCTCAGCCATACACTGAACCCGGCAACGC
ATGGCAAAGACTACAGGGAAGATGGTGCCAACAAAGGTATCCCGATGATGGCCTTTACCGCTCAGGACTA
TGGCGCGGATGCCGTAAAAGACGTCACCCCGACATTGCGGACCAGGGCCTGGCCTGCCATCGCCTTTGCA
CAGAACGGGCGTGGCGAACTGCGCCTGGAATCGGGTCACGGCCAGATCGCTGGCACGCTGCTCGCCAGCG
GCGGAAAGCCCGGTCAGGGCATGCCAACCGTGTTCAGCGTCACCCCGCCTGACGCGCACTTCCATTACAC
GCCGCTTGAGCATGATGGAAAAAACTGGCAGCAATGGAAGGTCAGGCGGCTCATGCCCGTCGAATGCGAA
CGCTTGCAGGGCATGCCGGATGGCTGGACGCTGGTGCCGTATCGCGGCGGCAAACCTGCTGCTGATACCC
CCCGCTACAAAGCGATCGGCAACTCCATGGCCGTACCATGCGTGGCCTGGCTGGGTCAGCGTCTGCTCCA
GGCATTGCAGACACCCAAGTGACATCACGCTAACCAATACGGGCACGTCCTGATGCGTGTTGTTCCACAC
GCACGCACCGTTGCCACGTCATGCTGAATACATGTTAGCCGGCGTAGCTGGCAACATCCCAGGCAGTCAA
GGCCATCAAGACTGCGACACGCCGACGGTGTGTTGGCTTTCGTTATTTTCTCATTCCACCCATAGGGGCT
CTCCTCCCTTGTGGCTTGGGAGCTCCTTTTTTTGGAGACTTTCCCATGGATCATCAAACCATTCGCAATC
AGATGCAGTCATTGGTGCGTGACCACGTTCCTTCCAATGCCCGCAGTTTCAGGTTCAACATTTTTGACGG
CCAGCCCAAGGTTTCGACACTGGGCTTTCACATTGATCCCAAGCCTTTTGAAGGAAAGATCATCGCCAGG
ACGGAGGATGCCATTGTCGTCAAGACGGGTCGAATCGAGTTCGCCGTGCTTGACCGGACGCTCGTGACCG
AAGATCCAGACGAAGGAGCCAAGGTGCAGGTCGAACCCTACGCACGGCATCGCTTCGACGGTCTTCGCGC
AGACACCCCCGAAGAGCGCACCGAATACACCGCTGATGGCAAGCCCTACAAGCTCCAGACGTATGTCCTC
GGCTCAGCCCCCGCCAAGCTTCCGATCCCGCAACCCCGCTGCCCGGAGTTACAGGAACTGATAAGGCAAC
TGGAGGAGCTGCCGGCACCGGATGGTTTTCGTCGGATTACGCACCTGCTGGTTGATGCGGGTGCGCGGGA
TTTCACCTGGGTTGATCCACTGCCCAAGGACATCATCGCTACACCACCGGCTATCAGCTTCAACACAAGC
ACGGCGAAATTCAATGGCCGCGTCACTGTGCAATACGAACGCGCCGACGACCTCTATGCCGTCGTGCTGA
GCCACGATGGAGAGTTGGTTGAACGGGTTGACGGTGTGTTCTTCGATACCCTCGGAGACGTACTGTTCAG
GCTGATCGACGATGGCAGCTGGCGTCGCATACGTGTGCGCACCATTCAAAAACCGCTGCGACGCAAGTCA
TGACGCGACAGACAACCCGTCTATACGGTGGGTTATCTGACCAGCATCGTTTACTTATCGCACCTCGACT
GGGATACGCACCAATCCCCCGCCCCGGACAACGCTTCTTCACTGTGTTGCCCGGCATACCATCCTCTCAG
GAGTAACGTGTATGACTTTACGCTTCAAAGGAGCCGAATTGCGGCCCGTCATCGCCGAAGCTGTTGCCAA
TCAGTGCCGCATCATCCTGGTCAAGGATCAGGGTGTTTACTGGCTCGCCGAGCATGGTGAACGCCATCCC
GATGGGCGTCAAAAGCTGATCGCCTACGCAATTGGCTGCAACCCTGACGTTGCGCCCTTCGACGACTGGT
GGGAGCGTTCACGCGCTGAGTTCGGTGGCGATGATTTTGGTGAGTTTTTCGAACCTGGCGACAGGGTGTT
TACCGGCATCCTGGATGGTGCTGGTGATCTCGAAGTGTCCGCTACCGCAACACAGATTTTCCTGCAAGTT
GTCGCGACAAGCCCCGATAGCAACTGAGCCTCGTCCTCCATAGCCCCCTCATGGGGGCTTCTTTCCTCTC
GCGCCAGCACCTCCACCGCTGACACGCATGCGTCTCAGCCCACGACGGGCCATTCCGCCAGCGATACCCT
GGAGCCCCCCCCATGCGCGACCCGTTCAAGATTGACTCCCCGACCTGCATCAGTTTTTCCGGTGGCCGCA
CCAGTGCCTATATGCTGTGGCGCGTTTTACAGGCCAACGGCGGCTTGCCTGCCGATACCGTCGTCTGCTT
CGCCAACACGGGCAAAGAAGTAGAGGCTACCCTGCGCTTCGTGCGTGACTGCGCCACGCATTGGAAAACC
CCTATCCACTGGCTCGAATATCAGGACGCTGCACCAGGGTTCACACGGGTCGATTTCACGACGGCCAGCC
GTCAGGGTGAGCCTTTCGAGGCGTTGATCCGTAAACGCCAATACCTGCCCAATCCCGTTGCTCGCGGCTG
CACCACCAGCCTGAAAATTCGGCCGATGCATAAATACCTGCGCAGTCTCGGCTGGACAGAATGGGATCAA
TTCATTGGCATCCGCGCCGACGAGCAACGGCGTGTTGCCAAAATTCGGGCGCGCGGTCACTCCACAGAAT
CAAGCCATGAAATGATGTGCATGCCATTGGCCGATGCAAACATCAGCGTATACGAGGTCAGTGCATTCTG
GCAGGCGCAACCTTTCGATCTGGAACTGTTGACCGTGAAAGGCCGCACACTCGAAGGCAACTGTGATTTG
TGCTTCCTCAAGCCACAGGGACAGCGACTGGCCCTCATCAAGGCCAGACCGGAAGCTGCCATATGGTGGA
TGCGCATGGAATCACTGAATCTGGCCAGCAAAGCCAGTGGCACACGGTTTCGTATTGACGGTCCCAACTA
TGCCGATCTGGCGCGCTTCGCCGCAAATCAGGGTGATCTGTTCGATTCAACCGAAGATGCGGCGGCCTGT
TTTTGCGGTGATTAAATCGCGCCGCAGGGAAACCTGATTGTCTTGGGTCTGTACTGATCAGGTGCCACTT
TGGATAACGACTAGGACAGCAACAACTGCGCCTGCGTTTTGCCCGCTGCGAGCGCCTCCTTGAACCAATT
CGGCTGCTTGCCTCGACCACTCCAGGTCAGGCTTGGGTTGTCGGGATGTGCATATTTGGGAGCCACAGGA
TTTTTTACCCGAGGACTCGGCTTCGAGTTCGGGAAGACCTGCTCCAGTGCCAGATTTTCACCTTCCAGCA
ACTGCAGAATTTTCTCGCGAACAGCCTTGACGCGTTCACGTTCTCCCTTGACCAGTTGATCCTGTGCGGA
TGCGATCAGGTTCTTCAATTCGGCTGCGGACAGCGCCTGCAAATCAATCGACATTATTTCTCCCTCCATG
GGTGATGCAGAAAGTCGTTAAGTACGCGTTTGTACCACGACAGCCATTTCCAGAGGAATGGCATCTCAAA
AATAGGGAACGACTCCAGTTCATATTTCTCGTCGCGCCAGCATTGAGGCACGGGCAGTCTGTCTGCATGT
TTTGCTGACGTTGTCAGCGACATGCCACGCAACCACGGTCTACAAGGTTGCGGTGCGGCAAAAACCGCAT
GACCAAGCCAGTTCGCACAGCATCCTCGCGCGGACGACCACCGGCTTCTACCGGTAGTGGATGCATTCGC
CTTATCAACCCATCGCGGGGTGACACACCCCCGCCATCGGGCCTGGTGTGTCTCCGCTTCATTTTCAATG
GAGATTTCACCATGACTCATTCTACTTCAGGCGAAAAGGCCTATTTCGATCTGCACACCGAAGGTTACGG
TCGTCTGCAACGCGTACGGGAAGTTCCCGTGCGGGGTGGCCGACGTGCTCAACCCTTCCTGGCCTGCACC
ATCGCAGCGCTGGTCGGCTCGTCCCAAGAACCGACCACCCGCTATTTTGATGTCAAAGTCACAGGTGCCG
AGGCTAAAAAACTGGTCGAACACTATGTCGGCATTGATGATCCAAAGCAGCGTCCGATGATCAAGTTCCG
GCTGGGGGATCTGTGGAGTGATGCATTCATTCGCCCCAGCGGTGAGCGCAAGGGTGAACCGGCAGCCAGT
CTCAAGGGACGGCTCCTGAAAGCTGAGCTGATCGACCCTGCCGCACTGCAAATAATCGAACAGTACGAGT
TGGTCACTCGGGGCATTGGCTACCTCAATCGGCCCAAAGACGTCACACCGAAGAAGGGTGACCCGTTCCT
CGCATGCACCATCGGTGCGCTGGCTGGGCCTGTCGAAGAACCGGAATACCGGTACATCAACACCATCGTG
ACCACACCGGAGGCTCAACATCTGGTGCGCCGTTGCGTGCAGGCCGTCGAGGCTGAGCGCAAGGTACTGG
TGGCCTTTCGTCTCAACGACATGAAAGCTGATCCGTACCTTCGCACGAAGGGCGAGCATGCTGGCGAGCC
GGCTGCGAGTCTGGAGTCCAAACTGATCCATATTGGCCTGATCAAGATCGATGGCCAATTGGTCTATCCC
ACTGCCAACCAGGCTCCCTCTTCCGAGCATGCTACAGCGGTATCCACTGCGTCAGAAAGTCCTGATAACA
GCGTGGATATGCCGCCTACGACGCCCGGTACGAACGAACCTGAAGTGCAATCCTCGGTAGAAGAAGAGCC
CGCTCTCGTCACTTCACGCTAAGCCGATCGGCAAGACCTCACAGTGGGGTCTTGTCTCTTTTCCCAAGGT
TATCGGTAGTACAACGCATCCCAGGAGATTATCCATGGCTACAGCAGCCGTTCAATCCACTCCCCCCATT
ATCGTTCGCGGCCAACTCGCAATCCGCACAATATCCGGTCGTAACGGCCGGTTCACAGTCGGTCGTCTCA
CCACTCACCTTGGGCTGTTCCATGTCAAAGATCCCGAACTGGAGCAGTATCCCGAAGGAAAGTATGAGGG
TGAATTTGCGATTCGATATATTTATCCGAAAGCCTATCCTGTCGGCGACGGCATGCGATTCGAGATCCGG
GCCAACCTAGATGGCATGACCTTGTCTGGTATCGACAAACTCAGCAAAGCAGAGGCTCGCGCCTTCGCCA
CGCAGGATGTCGATCCGCTGGATGAGGAATTGGGTACTCAACCCGTACCCACGCCAACCGCAACGTCCAA
ATCCAAGGCCAGGCCTGCCCCTGCTCAAGCCACCCAGGACCCACTGGTCGACACCACGCCATTCAGCGTC
GATGCACCCTCCGCGACTATAGCGGCCTCGGACAATCCCGATAGCGATGATGCCGCATTGTTCGGCATCC
TCTGGCCGCTGGGTGAATCGGTGAAGCTGGACGCAACCATTGACCGCCGCACGTTGCGCCTGCAAGTCGC
GCGGTTGAGCCAGTTGAGCTATGTGTTCGACGCCACGGCCCAACAGTGGAACCGCCAGTCTGAATCCCTG
ACGACCTGATTCATCCAGCCACCGCTGCGCGCTTTTCCCATCCTTCGGGGCAACACGGCCCTAAGGGCGA
TGTTGCCCCTCAATTTTTTATTGAGGACACCACCATGCCCGAATCTTCATTACAGCAACCGTTGTTCCGC
ATCGACGAATGTACGGACCTGATGGTCGATGCCTGCGTCTGCCGCGAGAATGGCGATCTGGTCTTTGTCT
CAATCTGGGCGCGGGATACTGCTATCCAGCAATTTATCGCCCGACTCACACTGGGCCACGATGACGATGG
ACTGAACCAGTTTCACCTCATCACAGAGCACGGCGGCTCTGTACCTGTGTTCATCCCTTCGGTCGAGCGC
CTTGAAAAGCGTCTGACCCGCAACTATCGCCGCACGCTGTTTGGATCGCTCACCAATCTGTGGCTGTTCG
ACCAGCGTTGCATCTGCCCTGACAAGAGCACAGCCAGCGCACTGGCGCTACTTCCGCGCTCTGCTGCTGA
ACCGACCGTTCGCTTGTGGCAACTCGTAAAAGATACATGTCCGCTGCCACTGCTCGACCACTGGCAAACG
CCAGTGCTGGAGTTACTGCGCAGCCGCGACATGCTCCATGAGCTACCGGTCGCTCTCGGGCCGCTGCGGG
GCTTTCGCCTTGGACTGGACGTGCTAGCACTCACCGATGCGCTGGGCGAGCTTATTCGTAACGGCGTTCT
CACGGCCTATCCATATCCGTCACAGATCTGGACACCGCACGCGGTGGTCTGATCATTTCACGGCAGGCGC
ACCTTACCAGGCACCTGCACGTTCTTTCATCATCGCCAGACAGGAGATCCCTATGGCACTCATGTTCCCC
CGGCTCGCCAGAAATTTTGCCCAAAATGGCTATTACCCTACCGATGAGTCCACGCTCGAACGGACACTCG
CCGCACTGGCTCCCAGCGATGAGCCCATGTGCATTATCGACCCTTGTGCCGGCGAAGGCGTTGCGATTGC
CGAGGCCACCCATGCCCTCGGGCTTGATCACACCCGTTCGTACGCTGTCGAGTACGATCAGGAACGCGCC
AGCCATGCACGGTTGTTGGTCGATCATTGCATCCATGCCGACCTGATGGATACCCTCATCTCGCGTCAGG
CATTCGGTTTGCTTTGGCTCAATCCACCGTACGGCGACTTATCCAGAGATGCCAACGGCAACATCGGCTA
CGACGGTAAGGGCCGGCCCCGACTGGAAAAGCTGTTCTACCAGCGGACGCTGCCCTTGCTGCAGTACCAC
GGTATTCTCGTTTTCATCATTCCGTTCTATGTGCTCGACCAGGAAATGGTGGGCTGGCTCACACGCCACT
TCGCCGACCTGCGTGTCTTCCGTGCGATAGATACACAGTTCAAACAAGTGGTGCTGTTTGGTCGTCGTGC
TCGCCAGCGCGATCTGGCGAGTGAAGACGTGAAGTCCACCCGCGCCCAGTTGTTGCAAATCGGGCAGGGA
GAACAGGACGCAGAGGAATTGCCGCCCGAGTGGACGTCGCTTCCCTATATCGTGCCAAGCGCCCAAACCG
AACCCGAGCATTTTTATCGCATCAGCATGGAGCCGATGCAGTTCGCCGAAGAAGTACAGCGTCTGCGAGG
CCTGTGGCCAGCGTTCGAGACTCACCTCGGTGCCGCGCAGCAGTCGCTGCGTGCGCCTGCTCGTGCTTTA
TCTGAATGGCACCTGGCATTGGCCCTGGCAGCGGGTGCGATCTCCGGCGTCGTGCAGTCCCAAAGCGGCC
GCACACTTGCGGTCAAGGGTGACACCTACAAGCAGAAAGCGACGAGCACCGAGTATTGCGAACGCGATGA
CGGTTCAATCGCCGAAACGCGCATTCTCACCGATAAGTTCGTGCCCGTCATCAGAGCATGGGACCTGTCT
CCCAACTCAGCCACGCTGGGACGGATTCTCACCATCCATTAATCCCCGCAAGGGGAAGCAGTACCACCTA
CACACTGCTGGCCACTAAACCCGAGTTCAACGCCAGTCCGTTTCTCTTACCCATCGGGGCATACATCGCC
CCTGGGCGGTGCATGCCCCATTTTTTGGAGCATCACCATGAGCATAACAATCGAAGCGGCCCCTGCCGTC
ACGCAATCACCCGAGACCGGTGATCTGTTCGGCCCTGCGAACGACGAACTCTCCATCAGCCTGCAGGATT
TTGTCAGCGAGTTCGGGGATGAATTGCTCGACTCTCTCAACCGGGCCAATCCACCGGTCTACAACGGTGT
GCCACGTGCAAACCGCCAACGCATTCTCGCCAGTCTCAAGCGACAGTTGTTCCCCGCCCAGGCTGAGGTC
GTGCATGCAGCGGCCGAGTTGCTCGTCAATCAGGGCGAGCGCGCGGCCATCGTCCATGGTGAGATGGGGA
CGGGAAAAACCACCGTCGGCATCGCGCTGGCGGCGGTACTCAATGCGGAAGGCTATCGCCGCACACTCGT
CCTCAGCCCACCGCACCTGGTCTATAAATGGCGGCGGGAGATTCTCGAAACCGTCACGGGGGCCAGAGTC
TGGGTGCTCAACGGCCCGGACACGCTGCTCAAACTGATCAAGCTGCGCGAGCAACTGAACGTGCCAGCCG
ATGGACAGGAATTTTTCATCATTGGCCGTGTGCGCATGCGAATGGGCTTCCACTGGAAGCCTGCATTCGT
TCGCAAACGCACCCGTCACGGCACCGTTGGGCTTTGCCCACACTGCGGCACCATGGTTCACACCCTTGAT
GGCGAGCCCGTCAGCGCACTGGAACTCGATGCTGAGGAAGTGCGTCGCAAGTGTGGCGTTTGCAAAAGTG
CCCTCTGGACACTGATGCGACCACGCAGTTTGTCAGGCAGCGATCAATCCGCAGCAGTACTGCGGGCGCT
GAAACGCATTCCGACCATTGGTGAAGCCACGGCGGCCAAGCTGATGAAAACCTTCGGCGATTCATTCCTG
GCCTCGATGCTTGGGGACAACTTCCACCAGTTCATCAATCTGATGGACAACCGGGGGGAGTTGGTCTTTT
CAGACCGGCAGGCTCAGCGCATGGAACGCGCCATGTCGAGTATGGAGTTCGGCTTCGGTGAGGGCGGCTA
TCAACCCAGCGAATTTGTGAAGCGCTATCTGCCGCAAAGCACGTTCGATTTGCTCATCGCCGACGAAGCC
CACGAGTACAAGACAGGCGGTTCCGCGCAAGGTCAGGCCATGGGCGTGATTGCGGCCAAAACCCGCAAAA
CGTTGCTGCTCACCGGCACGCTGATGGGAGGCTACGCTTCCGATCTCTTCTATCTGCTGTTCCGAGCATT
GCCCGGACGTATGATCGAAGACGGCTACCGACCCAGTACCAGTGGCAGCATGAACGCTGCGGCCATGGCA
TTCATGCGGGATCATGGCGTCCTCAAGGACATCTATTCCGAGAGCGACGGCCCGGCCCACAAGACCGCAA
GAGGCTCGAAGGTCACCGTCAGAACCGTTAAAGCGCCAGGGTTCGGCCCCAAGGGCGTGCTGCGCTGCGT
TCTGCCCTTCACGATTTTCCTCAAACTCCGGGATATTGGTGGCGTACTGCCCCCATATGACGAAGAGTTC
AGGGAAGTCGAGATGGATGCCGAGCAAAGTGATACCTACAGCAAGCTCGCTGCCAGCCTGACGAGTCAGC
TCAAGGAAGCCCTGCGTAAGCGGGACACCACCTTGCTGGGCGTGGTGCTCAATGTGCTGCTAGCCTGGTC
TGACTGCTGCTTTCGTACCGAAACCGTGCGCCACCCGCGTACGCGAGAGGTACTGGCATTCACCCCGGCC
CAGTTCAACGAGCTGCAGGTGATGCCCAAGGAGCGGGAACTGATCGACATCTGCAAGCAGGAGAAAGCAG
AGGGGCGCAAGATCCTGGCCTATTCCGTCTACACAGGCACGCGAGATACCACCAGCAGGCTGAAAATGCT
GTTGGAGCAAGAAGGTTTTCGGGTTGCGGTATTGCGCGCCAGCGTCGATGCCAGCCGCCGTGAAGACTGG
ATTGCAGAACAGCTCGACCGTGGCATCGATGTCCTCATCACCAACCCGGAACTTGTCAAAACAGGGCTGG
ATCTTCTGGAGTTCCCCACGATTGTGTTCATGCAATCAGGGTACAACGTGTACACACTGCAGCAGGCCGC
ACGACGCTCCTGGCGTATCGGCCAGAAGCAGCCTGTGAAGGTGATCTACCTGGGGTATGCGGCCACGTCG
CAAATGACGTGCCTGGCGCTGATGGCGAAGAAGATTCTGGTCTCTCAGAGCACGTCGGGAGACGTTCCTG
AGTCGGGATTGGATGTGCTTAATCAAGATGGCGACTCTATTGAAGTCGCCCTGGCCCGGCAACTTGTCGC
GGCCTGATGTTCCTGTTTACCGGCGTCCCGCAAGGACGCCGGTTTTTTCACATGACACGTTGCGCTGTAG
CGGTGAAAACTGCCCAGAGACAGCGGGCTTGTTCGTCATAGCGGTCCATTCCTTCACGCACCATCTAAAA
CAAAGAAGGCACGACATCAGATGCAAGGGAAGATGCTGGCTTTCGAACCATGGCAGACATTCGCTAACGT
CCTATCGTCGGAATTTTTGGACTCTTTCTTTACCTGCCACACACGGTTTTAATGATCGTCACCATACATA
TTTATCCTTGTGTTTTCATATAGCGGTTCGAGATCATTAATTTCTATATTTGACTGGCAAAATAGTATTA
ATGAGAAATACAGATAACCGAACAAAAAAGTCCACGCTGATGATGAAATGGAATCCCCGTTTGCAAAGAT
GCTATTGAGTCTTGATGCGGCATTTCCGTGTACTGCAGTATTACGCGTGGCGTAAAGTAATGGCAGGACT
AAAAAAGAAAGCCAGTGTTTATGGTCATCGAAACTTCCTTGTGTCGAGCTTGTCGTTATATTGGCTGCGA
TGGCTTCTTGGCGGAGGATCTTGCCAGTGGCATGAACAAGCTTTCTGGTCTGTTCTCTATTGGCCCGTTG
GATTCCAAAGTCAATATCTGTTCTGCATGAGGTTTCCGATATCGTGCATAGATTCGAAAACTTCAGTCCG
GTTGAACTGCTGATTGTGTTGTGAATTTTCGGGAACTTGCTCTTGAATGTTTTGTATGCAGAAGAAATAA
GAATTTCACGTACTTTATTTGCTGGCGTAGTTTGTTGCGTGTTGTGCAACTCTACGGATATTCCTCGTAA
GACGTACTGTGCGACAAAGTTAAAATTCTTATCAGGCGCGATTTTAATATATTCCTTAAATAGGTCAATT
ATTGAGATACTTCCGCTCGCCGCTCCTGATATGGGTATGATCTGGTGTAATTTCTGAGAAATCCGTTGAA
GTGAATAGTCGATGGATTTTGAGTCGGTTAGTACTGCACCGTGACTCAGATGGCTGGCTAAATAGAGGTC
GTTGTACGAGCTATTGGTTGCAGACCATAAAGAATTAAAGGCTAAATCTGGTCTACTTGGTAATTGTGAG
TACGCATCAATAAGACCCGTTGCCGCCACGTATGGAATATTTTCTGGGGTTGCCCATGACACAGGACAGA
GACGCTTGAAATTAGAGTACCACAAAAATCTTTGATGATTTTTCGGGAGCATCTGCCCTTCGTGCTTAGC
AGGGGTGTAGTCCGTCACTATCTCCCCGAGAATCTGTAGTTTTGTCTTTTGCGGCATGCTTTATTTATCC
GTGGTTTATTCTAACTAATTTTAGAAGACATGCACCAAGCATGCCTAATTCGCCTAAGGATAATCTGAAT
AACTGATCATTCGGCGCTCATTTCTTATTGAGTCGGCGCATTTTTCACATGCGACAAACTCAGTTAAACA
ACAACGATTTTTCGACGATCTGAGGCTATATGTAGCATCATTGGGGACTTATTTGCCCATCATGGGCGCA
CCAGTCCCTGATCTGAATCAGATGATGTCGCACCATCCACAGATTGCCCAAGGTGAACAAAGTCAGATTG
TGTCCGCTATCCTAGTGCTGCTATCAAGTCCTCCAGTATCTGGCCTCAGAGACAACATTTTTTGTACTTA
ATACCGCTTCCGCAAGGACATGGATCGTTGCGTCTATACTTCTTAGGACTGAGTGCCCGCTCCATTGTCT
TAATAACCCTTCCGAATGAAGAAGATGACTTCATGTCTTTGGTTAACTCATCCATCTCAGGGGATCGTTC
CCAGGGGGAGTTGAGCGTGATTCCGAATTGGATTTCGCCCTTGAGTCCCACAGACACTCCGTACCACTGT
GCAGCCCGTTGAGCGTATTTTCGTTTGGCACAGTGCACCTCCAGGGTTCTGACTGCCTCCTGGCTGGGTG
TAGGATTGCAATGGAAGCAAATCCCAGTCCCCTGCTCAGACATTCGAAGTACGAAGTCATGCCGTTTGCC
ATCCATCTTTGCCATGTTGGTCAAGCCTTCGATAGCCTTATGAACCGTCTTACTCGATTCCTCCCCCATA
GACAGTAGAGTGAACCCCAGTTCAAGAATCGCAGGGGCAGGCCGGCGCTCAATCTGCTCAATCAATCGCT
CATAGAACGTCCCCCTCATTTTAGTGAGGATGCCTTCAGGGACTCGCTTGCCGGGGAGACCTTCCCGCCG
AACAGTCATTGCGGCATCCAAATCCGCTGCGATTGAGTCCTCCAGCATTACTAAGTTGTATTCGTCATCG
AGGCAGAGATTGCATCGCAGATGGTAGGCAAGAGCGGTGAGCTCGTGCCCCATCATCAGCTTATGTGACG
ACTCAACGCGCATTCGGACGTAGCTCAGAAAACGCAACGGTGTATCCAGCATCTCTGCTAGTACATCTAG
CAGAAATACGTCCATCACAAAGGGCGGGCGAACAATCTCATCAGAGCTATATTTCAAGTATTGGCTGGCT
TGAAACGCTAGTGCAGGGTAGTGATCAGACACTACGCAGAACGGATAGATTTCCTTGATCTGCTTCGGCA
GCACGACAGCCTGGCCTCGATCATCTTCGAGCCTGCATTTTCCCGCTCTAATAGCCGCCGCGCACTCCGC
CCCTTGGTCATAGGCTTTCTGAATCGCTGCGGCGAAATCAGCCTTGATCTGCCGATCGTTACCTTTACGG
GCAGCCAGGGTTAGTTTTTTAGCTTTTGCCTGAACGATAATGACCCGGTCACCAAAAATGACCAGCACGT
CCGCTTCGGCAACAATCCGCTTGCCCTCAAATAGATTGACGTTGGTGTAGACACCGGCATTTCCAAAGAC
GGATGCCAAGCGGCGCTGAGAAAACTGTTCGGTGAAAGCTCCTCGATTGTCCGAAGCCTGTTGCTTGTAA
TTTTCATCCTGGTTCATCCAGAAGAAAGGCGACTCATAAAGCGCTTCGTAGATCGAATAGTGAGAGAACA
GCAACACTGAGCCACGCCCTGTCGGCAGCAATGGGGTTGCTGCAACTTGATTGAAGTCTCCTATCTCCTT
GAACAAGCCGTTGTGACCACTGAACGTTAGCGCATTGAAAACTGCCTCAACGACATCAATCTCCTGACCA
GAACGCTGGGCTATCTCCTGCACGGTGAACTCGAAGAGTTCAAGAACCGGGCCTACAGGTATTTCTCCTA
CCTTTGTTTTGCCGATCAAGCTTGTTCCATTGGTTGCGCGAGCATCCATCAGCGAACACATCGCACTCGC
TACTCGAAGAGCCTGGGCACTGCTGAACCCCATGACTCTCTTTAGCCAGTCATCATCAGGGGCATGCTTC
TCTGCAAAAAAATCACGGTACTGAAAACTGTAGGCTGACTCGGTGCCATAGAAAATTGGCTCTTTCATCA
TTGCGCCTTGCCAAAAATCGGCCATGGTGGCCCCCTGTTGAGCCTGGGAAATCAGCTCGCCGATTGCCAG
ACCAGTCATAGCGTCGTGAAGCTCGCCTAGCAATTCGTCAGTGCGGGAGGCATAACCTCTCAACGTGTCT
TCATCAACCTCAGTTAGATCCACAGGTTGACGCATCATCAGCCCCAACAACGTGCTTATTTCATTGCGAT
TGAGTCTTTTCCGGTCAAACAGATGCTCAAGATCGGAAGCCTTGTACTCACCTTGGAACGATACGAGGTT
GTCGCGGTAACAGATACCGGCCACAGCATGAACATAGCCAGGTTGGGCCGTTAGTATTCTCAGATCTTCA
AAAACTTCGGTTTCGCTTCGTTGCGTGGAATGCATTCCCGTTACTCCAAGGTTCATGAATTAGGATTAAT
GTCGACGGACGATCTTCACCTAGTGAAGCTGATGTGGCAATCGATCATTAGATTCGTGAGGCTAGCTGAA
AATTTTCAGTGCCTCTGTCCGATAATCCACGATAAGTCGGGTGTCCTTGCAGGCGGATACATCGGAACAT
GACGGCGCGGATTCGTGCCGTCTGGGCACAGTCCAATCATAGGCCCTGACGCTTTACCTGACCGGGGAAA
TCCAGAAAAATGCGGCACTGGAATCATCGTCAGGCAGAAAATCCCCCTCAGCCTCGTCTGCAGTAACAAC
GTAAAAATAGGAATACACCCAATCCGCATTCTTTGCTGATCAAACCCACGCCTCAGACGAAGGTAGCAGC
TCATCGCAACAGAGAGCTGAACCATGTCACCCACACATTCAATCCGGCGGCTATTTGTCAGTCACCTGCT
GATCATTACAGCATTGAGCAGCGGATGCACAACAACCACTGCCCAGCCCCCCTCACCGCCCATTAAAACG
GTCTCCTCGGTTCCCGACGCGACGCCGGACTTCATCCCTATCGTGCGCTACGGGCGCTATACCCTTGTAG
AACTGGCACCCAACGCGGCACAGCGCGACCTACTGCTACAGGTAATTGACGTGGCAATCCCCGAAGACGC
CCGTGCCACCGTCGGTGATGGCCTGCGGCATGTGCTCAAACGCAGCGGTTATCAGCTCTGTGAAACAGCA
CAATCCCTCATTGAACTGTATTCACTTCCGCTCCCCGCCGCTCACCTGCACATGGGGCCAATGACCCTAC
GCGACACTCTGTTGACTCTGGCTGGCTCAGCGTGGGATATGCAGGTCGATAACCGAGTGCGGCAGGTGTG
CTTTGTACGCGCCAGCACAGATAGCGAGGTCAGTGCAGTTCCCAGCAACCTCCCAGCCGCCAAAGCAGGT
AAAGCTGCCCTGCCCTCAGGAGGTCAGCCATGAACAACGCACCTACACTGAAGCGCACGGCAGCCGCAGT
CTCCTGGTTCCTGATCTATGCGTGGTTGAGTGTGCTCACTGTTTTTATCAGCCAGAGCTATCGCACGATA
GCCGAGCTCGCCGAACGGAAACAGGTCGATGCCAGCATGCAGCAAATTCGCGTACTGGAAGAAAGCGTGA
CAGAGCTGGCCGACAGCATGCAGGTACTTCAAACACACACTCTCCCTGCCAGCGCTACAGCCCTACGGGA
ATTACAGCAGAATCTGGAAAATCGCCTCGCTCAAATCGAGCAGATGCAGGAAAACCAGGCCTCCACACAA
TCCGTGCAAACCCTTCGTGACGAGCTTGAGCGCCTCAAGTCTCAACAGGCCGTTGCCCGTCCAAGCCCAT
CAACCACCCACCGCACTGCCGGTCCGGCAACAACAACGCCCAGGAAAATGCCATTCCCGTTCCGCATCTT
GGGTCTGGAACTACGTGCGGGACAACGTATGGTCTCGCTGGCACCGGCCAGCGGAAAACTGTCATCCAAC
CAAATCCAGCTCGTGTCGCTCGGCGAAACCGTGGACCAGTGGCGACTGGATGCCATTGAGGGTGACACCG
CAATTTTCAGCCGCGCCGGACAGACACGCCGCCTGGCGATCCCCTGATGGAGAAGACCATGAAACGCCTG
ATGACGATCCTCATCGCAGTTGCGGTGACCGCCCTTCCACTCCCCACGATGGCACAGCAACCCACCACGA
TGCAGTCCCGTATCGTGCCGACTCAGGTCGAACAGCATCGAGACGCGCACCTGGCTCAGGACTGGAGCCT
GAACACTGAGGTATGGCAGCGTTACCGCAAAATCATGGAGGGGCCGCCCGGCACATACTCACCCAACCTC
GATCCACTATCAGCATTGGGCATCGAGGCACGCAGTGACGACGAACGACAACGCTATGCCGAACTGCAAG
TACAGGCAGAAGCACGTCGCGTTGAAAAGCTGCTGGCCTATCAGCGTGCTTACGATGAAGCCTGGCAAAG
GCTGAACCCCGGCATGCAGCGGGTGAACCTGCCGGATGCCGCCCCCAACAGCAACGCAATGATCGGCAAT
GGCCGCACGGCAGTGTTCGTCAAAGATGACTGCCTTACATGCGCCGAGCACGTACAACGCCTGCAAGCGT
CTGGTACTGAATTCGACCTGTACATGGTCGGTTCACGGCAAGACGATGCGCGTATCCGCGATTGGGCCAA
ACATGCCCGGCTCGACCCGGTACGGGTGCGTAACGGTACCATCACCCTGAACCACGATGCCGGCCGCTGG
TTGTCTCTGGGCATGCCTGGAGAACTACCTGCCAGTCTCAGGCAGATCAATGGTCAATGGCAACGCCAGC
CCTGAACGCCATGCAACTCTTGAATGTACTACTGGCATACCTGCTACTGACCAGTCTGGCACAGGCGCAG
GAAATCCCTCCACCCGCCTACCAGTTGGTCGCCCAACGAGCAGGTATTCCTTCCGTCGTCCTGTATGCCG
TGGCGTTGCAGGAAAGTGGCGTGTACCGGAGAGAACGTATCGTGCCGTGGCCGTGGTCGCTGAATGTCGC
CGGCCAGTCACGCCGATATGCCAGCCAGGCGCAAGCCTGCGCAGGAGTGCATCAGGCCCTGCAAGACGTA
CCGCCTACCCGCATCGACGTGGGCCTGGGGCAGATCAATCTCGGTTGGCAGAAGCACCGCTACCGCCAGC
CCTGCGAATTACTCGATCCGTACAACAACCTGGCAATCGCTGCGCAGATCCTCAAAGAGCAGCACACACC
CGGCGAAGACTGGCTGCTGGCCATTGGTCGCTACCACCGACCTGCTGGAGGTGCACTGGCGGCACGCTAT
CGGCGCAGTGTGTCGCAACACCTTCAGCGTGTATTGGGGCCACAACAGCAATTTTTCACCCCCACTGTCA
GCAAGGAGACCTCCCCATGACTTCCCATACCGCTGCCGTATACGGTCTGCTCCTGATCCTCACCACCGTA
CCGCCGTTGCTGCACGCGGCACAACCGCCCATCGTGGTGAAAGACCTGGGCGGGGCATCCGCCCTGCCGT
ACTACGAAGCGCTCAGCCTTCAGGCACGTTCACCTGGTACGCCACGCCCCCCTATTGCACTTCCCTCGGT
GCAGGTCAATCCAGCTACCGAAGCGGACATGCTGCCAGTGCGTAGCCCAAAACTCACACCTGGCACCGTA
GCACGCCGGATCATTGACGCTCCTGGCCTGCAGCCGTTCTTCCTGGTCGGCGACGATGAAGCATCGCATG
TGTGGCTGCAACGCCAGGGCGCATCATTGCGCGAGCGTGGTGCCGTCGGTCTGGTCGTCAACGTAGAGAC
TGAGGACGGTCTGGTACGCCTGCGCGCAGCCGCACCGGGCCTGCAGCTTGCACCCGTTTCCGCCGATGAC
CTGGCCGAACGCCTTGGCCTGCGACATTACCCCGTGCTCATCACCAGCACGGGTATTGAGCAATAACACG
ATGGCACAGACTCAGCCGGTCGAGGTACTACTGCGCCCTCCTGTGGAGCTCTACACCGTTGCCGTTTGTG
CCGGAACCGCGCTGCTGTGCGTGGCAGCACCGTGGTCGCTCGCGCTGAGTCCGGACATCGGCATCGGTAG
CGCACTGGCATTCGGTTTTTTTGGCGTACTGCGCTGGCGCGATGCTCAGGTGATCCTGCGCTACCGCCGC
AATATCCGTCGCCTGCCACGTTACGTGATGACGAGCAGGAATGTGCCTGTCAGCCAACAACGCTTGTTCA
TTGGCAAAGGGTTTCGCTGGGAACAAAAGCACACCCACAGATTGATGCAGACCTACCGACCCGAGTTCAG
ACGCTATGTGGAGCCGACACCCGCCTACCAGTTGGCACGTCGCCTGGAGGAACGGCTGGAATTCGCACCT
TTTCCGCTGTCGCTACTGCCCTGCCTCACAACCTGGGATATCCCGCTCAATCCAGTACGGCCATTACCGC
CTGTTGGCGGCTTGCCGCGCCTGCATGGCATCGAACCGGAGGAAGTTGATGTCAGCCTGCCGCTGGGTGA
ACGCGTTGGCCACTCACTCGTTCTGGGCACCACACGCGTGGGTAAAACGCGGCTGGCCGAATTGTTCATC
ACCCAGGACATTCGTCGAAAGAAT
>5 length=57442 depth=0.97x
CGATCGATCGCATCCATCACCCTCAGGGCTTCCAGCGTCAATGCTCGTTCTCTCGCCATCTTCGTACTCA
TTCAGGAATTTTGAATATACCGACCAGATTAACTAGCTAACAATCCAACGTCCACACAATTACTATCGGT
TTAAGAAATAATTATCTGGGGGATAAAAATTATGATCACACGAAGAGCAGCGGGGCAATGCGGCCAAGCC
GACTATGGCTGGTTGCAGGCACGCTATACTTTCTCTTTCGGTCACTATTTTGACCCACAGTTGCTGGGCT
ATGCTTCTCTTCGCGTGCTCAATCAGGAAGTACTGGCACCGGGGGCATCATTCCAGCCGCGCACCTACCC
ACGGGTTGATATCCTGAACATTATTCTTCAGGGCGAAGCAGAATACCGTGACAGCAACGGCGGCCATATT
CAGGCTAAAGCTGGCGATGTTTTGTTGCTCGCCACTCAGCCAAACGTCAGCTACAGCGAACATAATACCA
GCGCCAGCAAGCCGTTAACACGGCTGCAATTATGGCTGAACGCCTGCCAGACCAGAGAGAACAGCCCATT
GCAGCGCATGGGACTCAATTCATCAAATCATACTCTGCTTGCCTCACCGGAAGGCGAGCAAGATAGCCTG
CAACTGCGCCAACAGGTTTGGATCCACCATGTCGATCTCCAACCGGATGAACAAAGCACGATAGTGCTAC
AGGGAAATCAGGCGTATCTCCAACTGATTCACGGTTCAACGACGGTGAACGGTGGCCAGCACAGTGAAAC
ATTACACTGCGGCGATGGTGCCTTCATCAAGGAAGAAACAGCGTTGACGCTACAGGCAGACACTCCTTTG
CGGGCACTGCTCATCGATCTGGTCGTGTAGTTCTTCTTCCCGTCACCTTCGTAGGAAAACGCCGCTCACT
CGGCGTTTTTATTCAGTCGTGGTAAGATATCCGTCTTGTTCCTCAATGTGTCAGGGTGATATGACAATGG
ATTCAACCAAACAGGACAAACTTCTTGCCCAGGCTGAACAGATTTGTCAGCAGCGCGCGGTGCGTCTAAC
GCCACAGCGGTTGGAGGTTTTACGCCTTATGGCACAACAGGCGGGTGCGATCAGCGCGTATGACCTGCTG
GATCTTCTGCGACTCACTGAACCTCAGGCTAAACCGCCTACCGTGTATCGCGCCCTGGATTTTCTGCTGG
AACAAGGCTTCATTCATCGCGTTGAATCAAACAACAGCTATGTGCTGTGCCACCACATCGAAGACCACAG
CCATACGTCTGCCCTTTTCATCTGCGATCGCTGTGGACAAGTCACTGAACGTCAAACCGAGGGTGTGGAA
GAAACGCTACGTAACTTAGCGCAGCAGTCAGGATTTACGCTGCGTCACAGCGTTGTGGAAGCTCATGGGT
TATGTGGGGACTGTCAGGAAGTGGCATCATGCAAGCAGCCGGATCATTGCGATCACGACCATACTGTTCC
GATTAAAAAACGATAGCCCCAAGGGCTATCGTTTTTTGCTAACGGCTAGCTCCAGTCGCTGTTACGAATA
ACGCCAACCGCTAAGCCTTCTATCGAAAAACTTTGCTGACGCAGGTCGACAACGATAGGGGCAAACTCTT
CATTTTCAGCGAGAAGATGCACCGTATTCCCCTGCTTCTTCAAGCGCTTCACTGTCACTTCATCGTCAAT
ACGCGCCACCACAATCTGGCCGTTGCGCACATCTTCTGTTTTATGTACGGCCAGCAAATCGCCATCCATA
ATGCCAATATTTTTCATTGACATACCGCTGACACGCAACAAAAAGTCGGCGCTAGGTTTAAACATGGCAG
GGTCAACCTGATAGCGGCATTCGATATGTTCCTGTGCCAGCAGGGGTTCACCTGCAGCCACACGACCAAC
CAGAGGAATGCCCGTCTCTTCTTCCATTAGCAGACGAATACCACGAGATGCGCCCGATACAATTTCAATA
ACGCCTTTACGCGCCAGCGCTTTCAGATGTTCTTCAGCCGCATTCGGAGAGCGGAACCCCAGTTGTTGGG
CAATTTCCGCCCGCGTTGGCGGCATTCCGGTTTGCGCAATATGATCGCGGATCAGGTCATAAACCTGCTG
CTGCCTTGCTGTTAATACTTTCATTCCGCCCCCTGGTTGTTTATACAGTCTTGCTGTGAGTATATACAGG
TAAGGCACAATTGGGAATCGAGATATAGGCAAAGCCCCTGACTTTTATTCATTTATGCGGGGCGTCAGGC
AAAATGTTGCCAGAGGATGCTGCCCCATACAACAGCGGCTAACAAGATGGCAACAAAGACAGCCGCCGAC
CCGATATCTTTCGCCCGACCGGACAATTCGTGGTGCTCTAAACCAATGCGATCGACGACGGCTTCAATGG
CGCTGTTAGCCAGTTCAAACAGCATAATCAATACCACAGAACCAATCAGCAGCAGTTTCTCAACCAGCGT
AACCGGCAGTAAACAAGCAATAATAACGCCGACAATCGTCAGTATCGTTTCCTGACGAAACGCCGCCTCA
TGCTGCCACGCCTGCTTCAGCCCTTTAAGGGAATAACCGGTAGCCTTAATAATCCGGGTCATCCCCGTTG
CTTTATTCATTTATCCTCCATTTTTAGACTCTAAATAATTCGCATTTTAACGCGCTTACGTTGTCTCATC
ACCACAGATCTCCGACGCAGTTTCTGGTATCCTTGCGGCGAATTGCTAACAAGAGGCTCCACGTTGTTAT
GTCAGGTTGGCGTAAAATTTACTATAAACTATTGAATCTCCCGCTGAAACTGCTGGTAAAAAGCAAAGTT
ATCCCCGCAGATCCAGTGGTCGAGTTGGGGTTAGATCCCTCACGTCCTATACTCTATGTTCTGCCTTATA
ACTCTCAGGCGGATCTCTTGACGCTACGCGCGAAATGTCTGGCATTGGGCTTACCCGATCCCTCGCAACC
GTTCGAATTCAATGGCGTTGAACTCCCTAGCCACGTCTTTATTAATGACGGGCCGCGTGTCTTCCGTTAT
TACGTTCCCAAGCAGAAATCCGTCAAGCTATTCCACGACTATCTGGATCTGCATCGCGCCAATCCAGATT
TAGACGTGCAGATGGTGCCCGTTTCCGTGATGTTTGGGCGCTCTCCAGGTCGGGAAGGTCATTCTCAGGC
CACGCCACACCTGCGGTTACTCAACGGTATCGAAAAATTCTTTGCCGTACTGTGGCTAGGCCGCGACAGC
TTTGTCCGCTTCTCCAGCCCGGTGTCGCTGCGCTATATGGCAACCGAGCATGGCACTGACAAAACCATAG
CCCACAAACTGGCGCGCGTCGCGCGTATGCACTTCTCTCGCCAGCGTTTAGCGGCTGTTGGCCCACGCTT
GCCGGTGCGTCAGGACCTGTTTAACAAGTTGCTGGATTCCAAAGCGATCAAGAAAGCCGTAGACGATGAG
GCTCGCAGTAAGAAGATTTCTCATGAGAAAGCGCAGCAAAATGCGATTGCGCTGATGGAAGAAATCGCCG
CCGATTTCTCCTACGAAGCGGTGCGACTGTCGGATCGCGTATTGAGCTGGACGTGGAACCGCCTTTATCA
AGGGATCAACGTCCATAACGCCGAACGCGTTCGCCAACTGGCGCAGGATGGTCACGGCATTGTCTATGTG
CCCTGCCACCGTAGCCATATGGATTATCTGCTGCTGTCCTACGTCCTGTACCATCAAGGCTTAGTCCCGC
CGCACATCGCCGCAGGTATTAATCTTAATTTTTGGCCGGCGGGCCCGATCTTCCGCCGTCTTGGCGCGTT
CTTTATTCGTCGAACCTTCAAAGGTAACAAACTCTATTCCACGATTTTCCGCGAATACCTGGGCGAACTG
TTTGCCCGTGGTTATTCAGTTGAATACTTCATGGAAGGCGGGCGTTCCCGCACGGGGCGTCTTCTGGATC
CCAAAACCGGCACGCTGGCCATGACCATTCAGGCCATGCTCAGAGGCGGCACGCGCCCTATCACACTGGT
GCCGATTTATGTCGGCTACGAACACGTGATGGAAGTCGGCACTTATGCGAAAGAGTTGCGCGGCGCGGTG
AAGGAAAAAGAAGGCTTTATGCAGATGGTACGCGGTCTGCGCAAACTGCGTAACCTGGGTCAGGGCTATG
TGAACTTCGGTGAACCGCTCCCGCTGACAACCTATCTGAACCAGCATGTACCGCAGTGGCGTGATGCGAT
TGATCCCATCGAGGCGCAGCGTCCAAGCTGGCTAACGCCGACAGTGCAGGATATCTCTATGGATATCATG
GTGCGCATCAATAATTCGGCGGCAGCAAACGCGATGAACCTGTGCTCTACGGCGTTATTAGCATCGCGAC
AGCGTTCACTGACGCGTGAGCAAATGCACGAACAGCTCGATTGCTACCTGCAACTGCTGCGTCAAACTCC
TTACCACAAGGATATCACGGCTCCCAAAAAGACAGCGAATGAATTGCTGGAACACGCGCTGGGCATGAAC
AAATTCGAAGTGGAGAAGGACAGCATTGGCGATATCATCATTCTGCCGCGCGAGCAGGCGGTTCTGATGA
CGTATTATCGCAATAACATCCAGCATCTGTTGGTCTTACCGTCGTTGATCGCCAGCATCGTCATCCATCA
TCGTCGGATTACACTTGCCGACGTCGTGCAACAAATCACGCTAATCTATCCGCTGCTGCAAGCCGAGTTG
TTCCTGCATTATTCCAAAGAGCAATTACCGGACGTGCTGGAAACACTAGCTAATGAACTGATTCGACAAC
AGTTACTGTGCAGCCGTGATGGCGAATTAGCCATCAATCCGCCACGCATCCGCACACTACAACTGCTGTC
TGCTGGCGTGCGTGAAACACTGCAACGTTATGCGATTACGCTGTCTTTGCTGTGTGCAAATCCAGAAATC
AATCGTGGAACGCTGGAAAAAGAAAGCCGGAATATGGCACAACGTCTGTCCGTTCTGCACGGTATTAATG
CACCGGAGTTTTTTGATAAAGCGGTGTTCTCGACGCTGGTTGCCACGTTACGCACAGCCGGGTATATCAC
CGACAGTGCGGAAGCAGCGCAAGGCGATATTATGGCAATCTACAGCATCCTTGGCGATCTGATCACTCCA
GAAGTTCGGTTGACTATCGAAAGCGCCAGCTCATCCACCGAAATGGAAACAGCCAGTCAGGCGGTGGAAG
AGGCAAAGCAGGAATAGCCAGACCGGAGTAACGGGAAAATGGCGGATAAAACGCCCCCATCAAGCCGTGG
ATGCGTTTAGCATAATAAACGTCACCGAACATTCCGTCATAAAAAAAGCAGCGAGAAATCGCTGCTTTTT
TGTCTCTACTGTCTACCTTACAGACCGAACAGCACACCGATAAATATCGCCATACCTGCATATTTATTAT
TGTGGAATGCCTTAAAGCAGGCATCACGTTCACGCCCAGCAGTCAGTATTTGCTGATAGACAAACATCCC
ACCAGCCACCAGCAGAGAAATAGTGTAGGGGGTTCCCAGTCCGGTGATGTATCCCAAAGCCAATAACAAC
GCCAGCATACTAAGCTGCAATAACCCGATGATGATATTGTCAAAACGACCAAATAAGATCGCAGTAGATT
TCACGCCGATCTTTAGATCGTCATCACGATCCACCATCGCATATTGCGTATCGTAAGCCACCGTCCAGCA
AATATACGCCAAAAACATCATCCAGCAGGTCACGGGCAGGCTTTCACTGACTGCCGCGTAGGCCATGGGG
ATCGACCAACCGAATGCCGCCCCCAGCACAAACTGAGGCAGATGGCTGACCCGTTTCATAAACGGATAAA
TCCACGCCAGAGCCAGACCGGCGACAGACAGCAGGATCGTCATCTTATTCAGCGTCAACACCAGACCAAA
CGCCAGTAAGACCAGCACCACAAACAGAACTTTGGCAGATTGCTCGCTCACCTCACCGCTGGGCAATGGG
CGAGAAGCGGTACGTTTTACATGGCCGTCAAAATGCCTGTCGGCATAATCATTGATAACGCAGCCCGCTG
CTCGCATTAAGAAAACACCAGCGACAAAAACAAAGAGCGTCCACGGTGCAGGTGTTCTCCCTCCTGCCAG
CCACAGCGCCCATAGCGTTGGCCACAGCAGTAACAGAGAACCTATCGGTTTATCAATTCGCATCAAGCGA
CAATAAGCCAGCCATTTCCCTGCTGTAACACTTCTTTCCAAGGATTTATCTCCTCAAATTACCTGCCAAC
CTTCATCACTGGGTGTGTAATAAACCGGTGATTCCGGTAAGAAAAGCTCAGTCAACAGTAACGGATGCCC
AGAAAGACACAGGCGGGAACGCCGCGCCCATAAGCCTTCGCAGCATCCGGTATGAATGTAATCACGCGTC
AGCGATTTTTGCTCAAACAGATAACGACCTAACGGCTGATTACCTATTTTCGTCAAAGCCGCACCGGCAC
CTTCAAGTGTCTGTTGTGGGACAATCGTTCGACCGAAAAGCCAGGGGCGATCGTCACCATACAGCACAAC
TTCACGTAGCCAGTAACGTTCATCAAGCGGGAGTTGATCGCGCTCTTCGCCCAACGCCTGTGGCGTAATG
AACCCCTCACGACAAAGCGTGACCCTCAGTTGGGCACAGTATTTTTCAAGCCGCTGCGTCATGGAACTGG
TTTCCATCAGCCAGTAACCAATGTGTTCAGGCAATACCGAAGGGGGTTCAGTAAACCAGGATATGGTGCG
CAGAAGCGTTGACGCATCGTCAGACATTGTCCCTACTCCAGACAGGGTCGCTTATCAATAAAGCATTCGT
AAATAAAGTAAGCGTCCCTATTGTAGCGCAGAATGGTTCTCTCGATAACACGCTATAAAGGCATTCATCA
ACGATACGGCAACATTTCAGCAATGGGACTCAATGTGTAACGCATAAAAAAAGCACCACCCGGTATCGCA
ACCGGATAGTGCTCTTTAAGGGACAGAAAGACGTACTTCTGTAACCTGGCTTCCTGCCACCGGAAAACGG
CTTCCGGCGACAAGGGTGCCACATTACATCATGCCGCCCATACCACCCATACCGCCCATGCCACCAGCAG
CACCTAAGTCAGGCGCATCGCCTTTAGGCAGGTCGGTGACCATACATTCGGTGGTGATCATCAGACCAGC
AACGGAAGCCGCGAATTGCAGCGCAGAACGGGTAACTTTGGTCGGATCCAGGATACCGAAGTCGATCATG
TTGCCGTATTCTTCAGTTGCCGCGTTGTAACCGTAGTTACCTTCACCCGCTTTAACGGTATTCGCAACCA
CAGATGGCTCTTCACCAGCGTTGGAAACGATCTGACGCAGTGGAGCTTCCATCGCGCGCAGCGCAACTTT
GATACCCACGTTCTGGTCTTCGTTCTGAGCAGTCAGAGAAGCCAGTTTAGCTGCAACGCGAACCAGCGCC
ACGCCACCACCAGCAACCACGCCTTCTTCTACCGCAGCGCGAGTCGCAGCCAGGGCATCTTCAACACGTG
CTTTCTTCTCTTTCATTTCAACTTCAGTTGCTGCGCCAACTTTGATAACGGCTACGCCGCCAGCCAGTTT
AGCCACACGCTCTTGCAGTTTTTCTTTGTCGTAATCTGAGGTTGCTTCTTCAACCTGCTGACGGATCTGA
GCAACACGGCCCTGGATCGCAGCTTCTTCACCCGTACCATCGATGATGGTGGTGGTGTCTTTGTTGATAA
CAACGCGTTTTGCCTGACCCAGATCTTCCAGCGTCGCTTTTTCCAGTTCCAGACCGATCTCTTCAGAGAT
AACGGTACCACCAGTCAGCGTAGCGATATCTTGCAGCATCGCTTTACGACGGTCGCCGAAGCCCGGAGCT
TTCACCGCAGCCACTTTCACGATGCCACGCATCGTGTTAACCACCAGCGTTGCCAGCGCTTCGCCTTCAA
CATCTTCAGCAACGATAACCAGCGGTTTGCCCGCTTTCGCTACGGCTTCCAGTACTGGCAGCATTTCGCG
GATGTTGGAGATTTTTTTGTCAGCCAGCAGGATGAACGGGCTTTCCAGTTCTACAGCACCAGTTTCTGGC
TTGTTGATGAAGTACGGAGACAGGTAGCCGCGGTCAAACTGCATACCTTCAACCACGTCCAGCTCGTCTT
GCAGACCGGTACCTTCTTCAACGGTGATAACACCTTCTTTACCGACTTTATCCATGGCTTCGGCAATCAT
TTTGCCTACGGTTTCGTCGGAGTTAGCAGAGATAGTACCAACCTGAGCGATAGCTTTAGAGTCAGAGCAC
GGTACAGACAGTGTTTTCAGCTCTTCAACAGCAGCGATAACAGCTTTATCGATACCGCGCTTCAGATCCA
TCGGGTTCATGCCCGCTGCAACAGCTTTCAGGCCCTCAGTGATGATTGCCTGCGCCAATACGGTTGCGGT
CGTGGTGCCGTCGCCTGCTGCGTCATTCGCTTTAGAGGCAACTTCTTTCACCATCTGTGCGCCCATGTTC
TCGAACTTGTCTTCCAGTTCGATTTCACGCGCTACAGATACGCCGTCTTTAGTAATGGTCGGTGCACCGA
AGGATTTATCCAAAACTACGTTACGGCCTTTCGGGCCCAGGGTAACCTTCACTGCATCAGCCAGTACATT
CACGCCGCGTAGCATTTTTACGCGAGCGTCATTACCGAATTTTACGTCTTTAGCTGCCATGGTGTATTTC
CCTTAAATTCGTTCAGTTCAGATGATTACGCGCAATTACGCTTCAACAATTGCCAGAATGTCGCTTTCAG
ACATGATCAACACTTCTTCGTTATCGATCTTCTCTGCTTTCACGCCATAGCCATCATTGAAAATAACGAT
GTCGCCCACTTTCACATCCAGCGGCTTCACTTCGCCATTTTCCAGGATACGTCCGTGACCTACGGCCAGA
ACTTCACCACGGGTAGATTTACCAGCAGCGGAACCAGTCAGTACGATACCGCCAGCAGATTTTGACTCAA
CTTCTTTGCGCTTGACGATCACGCGGTCATGCAATGGACGAATATTCATTGATAGCTCTCCTTTGAGAAA
GTCCATATCGGTTTAGGATAAACGCCGACTATGTTTTCATAACGACTATGTTTTCATAATCGGCCTTGTG
GTGTTTTAAGTGGGGGCGTTTAATCGCCCTTCAAGGGAGACAATTCATTTTTTTTGCGTTAGGCGGCTAT
GTATTACCGATAGCAGATAAAAAATAAGGATTATCAACATGATAATCCTTAGCGGTTTTTCAAACTGTCG
CGACGTTAGCGGTCATCCCGATCGTCCCGGTGTTCAATATTTCCGCGCCCGCCATCCTTACGCTGGTATT
CACCTTCAAAGGTGTTCCCACCGGAAGGCGCTGCACCGGAGCCGGAACCCCAGATGTGCAGGTGAGGCAT
CAGTTTGAGCGTCAGGCTTTTCTGCACCGGCGGCAGCAATAGCAACAGCCCCAGAAAGTCAGTCAGGAAG
CCAGGGATCAGGAGCAGGAAACCTGCCAGCACCAGTGACACACTTTTTACCATTTCAGCAGCAGGGCTTT
CGCCTGCCGCCATTTTCTGCTGCATCTGCACCAGCGTTTTCATCCCCTGATTGCGCACCAGCGAGACGCC
CAAGCAGGACGTGAAAACTACCAGCAGCAAGGTCATGGCGACACCCAGCACGTCAGCCACGTGAATAAAC
AGCGATATCTCGATGTAAGCTAAAAGAAAAATCAGTAATAACGGTAACCAGCGCACCCGGTTCTCCTGTG
TTTTTTACGCGTACTGTCGTTAATAAGCACGCGTATTAATGAAAACGTGTTAAGCCATCGCGATTGCAAA
TCCAGATACGTTTTACTCCCAATGGATTAGGCAAAGTACACGCTCTGTTCTGCGATCCGGCATATCATGA
TTTAGTTAAATGGGTGCGCCTTTGCCTATTTTCAAGCCGCCACTTCACGATTGTTGTTCTAAAATAGTGA
CTCGTGACTACAATCACAGTTCATTTACCGTAGCGGTAGAGAACGTCAGTATAGTGATCTAAACACCTGT
TTTTAACTATCGTAACGACATATCCTCACGGCAATGGATATCTGGTTGGTCAAACATCCCAAGATGATTG
CCGATATAAGACGGTTTATCCGAAGCCACACTATTTTTCTGAGATAACTACTTTTCTGAGATAACTGTTT
TTCGAGCGATAACCAGCCCACAACGTCTAGTTGCATCACTAGTCGCACAACAGGATAGGCACTCTCATGT
CAGAAAACATCCGTATTGAAGAAGACCTGTTAGGCACCCGAGAAGTTCCCGCAGACGCGTATTATGGCGT
TCACACGCTACGTGCCGTCGAAAACTTCTATATTAGTAATAATAAAATCAGTGACATTCCTGAGTTCGTG
CGCGGCATGGTCATGGTGAAGAAAGCCGCCGCGCTGGCGAACAAAGAGCTGCAAACGATCCCGAAAAAAA
TCGCCGACATTATTATTCGCGCCTGTGATGACGTGCTGAATAACGGCAAATGCATGGATCAATTCCCGGT
AGATGTCTATCAAGGGGGCGCTGGTACGTCGGTCAATATGAATACCAACGAAGTATTAGCCAATATTGGT
CTGGAGCTGATGGGCCACCAGAAAGGTGAATACCAGTATCTGAACCCTAACGACCACCTGAATAAATGTC
AGTCCACCAATGATGCCTACCCCACTGGATTCCGTATTGCGGTCTACGCGGCCATACTGAAATTGACAGA
TGCGATAGCGAAGTTGAGCGATGGCTTCGAGCGCAAAGCCAACGAATTTGAAGATGTTCTGAAAATGGGT
CGAACCCAGTTACAAGATGCCGTGCCGATGACACTCGGTCAGGAATTTCATGCGTTTAACGTGCTGTTAC
AGGAAGAGATCAAAAACCTGCTGCGCACAGCGGAACTACTGCTTGAAGTCAATCTGGGGGCCACGGCGAT
CGGTACGCGTCTGAACACGCCGGACGGCTACCAGCAACTGGCGGTGCAACGTCTGGCGGAAGTCAGCGGC
CTGCCGTGCGTGCCAGCAGAAGATTTGATCGAAGCCACGTCAGACTGCGGCGCCTACGTCATGGTGCACA
GTTCTCTGAAGCGCCTGGCCGTGAAGCTATCGAAGATCTGTAATGATCTGCGTCTGCTCTCTTCAGGCCC
TCGCGCTGGACTGAATGAAATCAACCTGCCGGAGTTACAGGCAGGCTCTTCGATCATGCCCGCAAAAGTT
AACCCCGTGGTGCCGGAAGTGGTCAATCAGGTGTGCTTCAAAGTCATCGGCAACGACACCTGCGTCACCA
TGGCATCGGAAGCCGGGCAATTACAGTTAAACGTGATGGAGCCGGTTATCGGTCAGGCGATGTTTGAATC
GACCTACATCCTGACCAATGCCTGCTACAACCTGCTGGAAAAATGCGTCAACGGCATTACTGCCAATAAG
AGCGTCTGTGAGGCCTATGTTTTCAATTCCATCGGCATTGTGACGTACCTGAATCCGTTCATCGGCCACC
ACAATGGCGACATCGTCGGCAGGATCTGTGCGGAAACAGGCAAGAGCGTGCGTGAAGTCGTACTGGAGCG
TGGCCTGCTGACAGAAGCTGAGCTGGATGACATTTTCTCCATCCAGAACCTGATGCACCCAGCGTACAAA
GCCAAACGCTACACTGATGAAAACGAGCTTCCCTAACACCAACACCTAATACCTACAGGCACGTCCGTTC
ACGAAGAACGCCGTGCCTTTATTTTTTGCTGCATACAGCCATAAGAATAAGTTATGAGTTTTTTATTAAA
ATTTTTTATTAATTAAGGAGCATAGTCATGCTTGGTCTTGAGTTACTCATCGTTCTGCTCGCCATCTATT
TGGGAGCACGACTAGGAGGCATCGGCATTGGTTTCGCCGGTGGCCTAGGGGTGCTGGTACTTACGCTAGG
GTTTCAGATAAAGCCCGGCGTAATCCCTTTTGATGTGATTGAAATTATCATGGCCGTTATCGCTGCCATC
GCTGCCATGCAGGTGGCGGGCGGAATGGATTATCTGGTCAGCCTGGCGGAGAAACTGCTACGTAAGCACC
CGAAATACGTCACCTTCCTCGCACCGCTGGTCACCTACTTCATGACGATTCTGGCGGGAACCGGGCACAC
CGCGTTTTCCACCCTGCCCGTTATCGCCGAGGTCGCTAAAGAGCAAGGTATTCGCCCTTCTCGCCCACTC
TCCATCGCCGTTGTCGCATCGCAAATAGCGATTACCGCCTCGCCAATCTCTGCGGCGGTGGTGTTTGTCG
CCGGCATTCTTGAACCACATGGCGTTAGCTACCTGCTGCTGTTGGGGATCTGCATTCCTACCACCCTGGC
AGCGATTATGCTGACGGCGATTGTGACCAACTTCCTGGGTAAAGAACTGAAAGACGATCCGATTTATCAG
GAACGTCTGAAAAAAGGCGAAACTACGCTGCGCGGCAATAGCCAACATGAGATCAAACCGGGGGCAAAGC
TGTCCGTGGTGCTATTTTTGATTGGTATCGTTGCTGTCGTTCTGTATGCGACGGCAATCAGCGGCACCGT
TGGGCTGATTCAGAACCCGGTTCTGCCACGTAACGAGGCGATTGTGGTTTTCATGCTGACCATCGCTACG
CTGATTTGCATCACCTGCAAAATCGACACCGCGCGCATCCTCTCTGCCAGCACATTTAAGTCAGGCATGA
GCGCCTGTATCTGCGTGATGGGCGTGGCCTGGCTGGGTGATACCTTTGTTAAAGCGCATATTTCAGATAT
TCAGGACACCGCTGGTGCGCTGCTGCAAAGCTACCCGTGGATGCTGGCCGTCGTATTGTTCTTCGCTGCC
ACACTACTTTACTCACAGGCGGCAACGGCAAAAGCACTGATGCCCGCAGCGCTTCTACTGGGCGTCTCTC
CGGTCACGGCCGTGGCGTCTTTTGCTGCCGTTTCCGCGCTGTTCGTACTACCAACCTACCCGACCCTGCT
GGCGGCGGTAGAGATGGACGACACCGGCTCAACGCGTATCGGCAAGTTTGTGTTTAACCACTCCTTCCTG
ATCCCCGGCGTAATAGCTATTACGCTGTCGGTGATATTTGGCTTTATCCTCGGCAGCATCCTGATCTAAA
GATTGCCCTTCGGACAGTCCCTCGCGGATCGACCTGACGCGTCGATCCGTATCATTTCCTCACGTAAATA
AAGCAAGGTATAGTGTGGTTCTGGTTGTCTGGGATTTGTTCATCTGACACGGAGGATATGATGTCTGACC
GCCCGCTTTGCGATGCCGTCGTCATATTATGTACCGCACCTGACGACGCCTGTGCGCAGCAACTTGCCAA
CTCGCTGCTGGAAACGCGGCTTGCCGCCTGCGTCACGCTGTTGCCCGGTGCACGTTCGCTCTACTATTGG
AACGGCAAGCTCGAACAGCAATCAGAAGTACAAATGCTGATAAAAAGCGATACCTCACATCAGCAAGCAC
TGCTGACTCACCTGAAACAACAACACCCTTATGATACGCCAGAGCTGCTCGTCCTGCCGGTATCCAGGGG
CGATGGCGATTATCTGACATGGCTCAACGCATCTTTACGCTGATTTTCCTGTTATGGACGGCTGTCGGTA
CACCGAATGTGGCCGCTTCCTCTTTTGGTCAGAAACTGTTTGGCAACAGTACGACGTCACGGTTTCTGCC
CGTCGATGGCGCTTTTGCCTTTGAGTTTCAGCAACAGGGGAACCAGCTTAATCTGCGCTGGGATATCCAT
CCCGATTACTACCTGTACCGTGCGCAAATCAAGATCGAAGGGAACGACGCCACGCTTGGCAAGGTGGAGT
TGCCACAAGGCGAAAGCCATAACGACGAGTTCTTCGGTCAGGTCTTTATTCTACGGGATCGGCTGGAGCT
AGCGGTTCCGATTGAACAGGCCGAGAGCGGTGCAACGGTCAAAGTGACCTATCAAGGCTGCGCCGATGCG
GGTTTCTGCTATCCGCCGGAAACGCGCATCGTTCCCCTCAGCCAGGTGCTTGCTACCACGAGCAGCGACG
CGCCGCTCAATACCCTATCAGACAAGGCAAGACCATTAGACCAGACCGTACCGCCGCAGACCACGCCGAT
GCCGTTCTCGCCGTGGTGGGCGCTGTTGATTGGCATCGGCGTCGCCTTTACCCCCTGCGTCCTACCGATG
TATCCGCTGATTGCCAGTTTGGTGTTGGGTAGAAAAGAACAGCTAACACCGCGCCGCACGCTGCTGCTGT
CGATGACCTATGTTCAGGGTATGGCGCTGACCTACACGCTGCTCGGGCTAGTTGTCGCCGCTGCCGGATT
ACGCTTCCAGGCGGCGCTCCAGCATCCAGCTATCCTGATTGGCCTGTCGGTGATGTTTGCCGCACTGGCG
CTGTCCATGTTTGGCCTCTATACGCTCCAACTCCCATCATCGGTACAAACCCGGCTGACAGAGTGGAGTA
ACCGTCAGCAGGGCGGCTCAGTTACTGGCGTATTCTGTATGGGCGCACTGGCAGGGCTAATTTGCTCCCC
CTGCACCACGGCTCCGCTTAGCGCCATCCTGCTTTACATCGCCCAGAGCGGCAACATGCTGGCAGGTGGC
GGCACACTTTATCTCTACGCACTTGGCATGGGCTTGCCGCTCATTCTGGTCACGCTGTTCGGCAATAAAC
TGCTACCACGCAGCGGCCCGTGGATGCAGTACGTTAAGGAAGCGTTTGGTTTCATTATTCTGGCGCTCCC
GGTCTTCCTGCTGGAACGCATTCTGGGTGAAACGTGGGGAATGCGGCTGTGGAGCGCGCTGGGTATCGCC
TTCTTCGGCTGGGCGCTCATGCTGACGCTGCGCAGCAGCAAAGGCTGGATACGTGGCGTACAGCTACTGC
TGCTGGCAGGCGTGGTGATCAGCGCCAAACCGCTGCAAGACTGGATATTTCCTCCGGCTGGCGTGGCGCA
AACCCACACATCAGCACTGAACTTCACCCCTGTCGCCAATGTTGCCGATCTCAACAGCGCGCTGGCAAAG
AGCCCTCAGCCTGTTATGCTCGACCTTTACGCTGACTGGTGCGTGGCCTGCAAAGAGTTTGAGAAATACA
CGTTCAGCGACCCGGCGGTGCAAAACCATCTGTCGCGCATCACGCTGCTACAGGCGGATGTCACCGCTAA
TCGTGAAGAACAGAACGCGCTGCTGAAAAAGCTACAGGTTTTAGGGTTGCCGACCATCGTGTTTTTTGAC
GCCCAAGGGAAAGAGATCCCCGGCGCGCGCGTCACCGGTTTTATGAACGCTGAACAATTTCAGGCACATT
TGCGGAAGTTCAGCCCATAAACGACACTTTCTATTCGATTTTGTGCTTCTGGAGGAGACCTAATGCAACG
GGAAGATGTTCTTGAACATGCGCTTACTCTACTGGAGCAGCACGGATTTGCCACAACAACACTGGATATG
CTGGCGGAGAAACTGGGGGTTCCTGTAGAGGAACTGACGCCATTCTGGCCGGATCGGGAGGCGCTGCTGT
ACGACGGCCTGCGCCATCACAGCCAACAGGTCGATACCTGGCGGCGTCAGTTGCTATTAGACGACGAGAA
AAGCATCGAGCAGAAGCTGCTGGCGCGCTATCAGGTACTGCATGAGTCGGTGAACAAACAGCGTTATCCT
GGCTGCTTGTTTATCGCCGCGTGCAGCTTCTTCCCTGATATCAATCACCCTATCCACCAAATTGCAGAAC
AGCAGAAGCAGGCTTCTTACCGCTACACCCGCGATTTGCTGGAAGAGCTGGAAACCGACGATCCCGAGAT
GGTAGCACAACAGATGGAACTGATTCTGGAAGGCTGCCTAAGCAACCTGCTGGTCAAGCATCAGGCCGCC
AGCATCGCCACCGCCCAACGGCTGGCAGAAGATGTATTACGCTTCGCGCTGTGCCGCAAGGGTGGGGCGT
TGACCTAAGCGAGCATTCCGACCCAGGCTGAAACGAACAGACACAGCGCCATCAGGCGCTGAAAGCGCAC
CATTGCAACGGTGGTGCGAAACACCCTATTCACGGCCTTCCCCAGCCATGCCCAGCACACCAAACACGCC
ATAGAGATAATCAAGAACCACAGCGCCATTATCGATACATCCCGCAACACGCGATCCCCCGCAGGGGTGA
ACAGGCTGACGACGGCCAATGCCATCATCCACGTTTTCGGGTTAATCACCTGTAACAATGCCGCGGCGCG
CGCCGTAAAACGGTTGTGCGATTTGCCAGAGAGATTAGCCGCTGGCGCTCTGAATAACTGCCAGCTCATC
CAGCTTAGCCACAGCACACCCGCCCAGCTCATCACCTGACGTATGACCGGATACTGACGCAGTATTTCCC
CCGCGCCAGCCCCTGAAATCAGTACGATAGCACTTGCTGCCACACAGGCACCGACCACCGCAGGTAGCGT
ATTTCTCACGCCATAGCGCTGGCTATTGGTCAGAATCAGGATATTAGTTGGCCCCGGCGTTATCGAGGCA
ATAAACGCAAACAGCAGAAACGGCATCAAATTCACAGGTCACTCCTTTTTTAAGAGCCCTGACTGTGCCG
CTATCTTCTGGAAACGTCTGGAAGGTTTGTGCATAACCGACGGTAATGGGCAGGCGAGATCCGATATGCC
CGCTGAAACCAGCGACCAAGATGGCTTTGATCGGAGAAACCCAGGGCCGCAGCCACATCGGCAGGCTGAT
CGCCGTATGCCAGTAACTGCCGTGCTTTCGCCAAACGAAGTTGGATAAGCCAGGCGTGCGGAGCCAGATG
AAATTCACGTTTAAAGCAGCGCGTCAACGTGAAGCGATCGGTGCCCGTCTCCCGGGCGAGGTCAGACAGG
CCGATATTTTCGCCCACATGCGCATAAAGATAATCGCGTGCGCGATGAGCCACTGCTGTGCTTTGCAACT
GTGATGGTAGCTTTTTTCGCCAGTGGCAATGCGCAGTGATCTGCAAGAGCAGATTATCCATGGTGCTCTG
CTGCACAATTTTCATCTCATCGTTGTGAAGCGTGGTGAACGTATCGCCAATCGAACGAACCAACTGTGGC
TCGCGAGTTAGTGTTTGCGCAAAATGGAGTGAGTAACTTCCGGGAGTGGACTCATGCAAGCCGTGCAGCG
CATTGGTCAGCCACTGCTCGTCAAGATAAAACGTCAGATAGGTAAACCCGCCATCGACCGGCGCATCACC
GTCGTGAATTTCACCCGGTTCCAGCAAAAATGCGTCACCTGGACGACTACGATGCCGCTCACGGCGGCAG
TGAAACTGCTGCGTGCCGGAAAGGGTCACCCCCACGAGGTAGCTGTCGTGCCAGTGTGGATCGTAGGCAT
GCCCCTCAAAGTGCGCCTTGATCGTTTCAATCCCCGTATCTGCATGCTGACGTAGCTCAAGCCAGTCTTT
CGCCATATCGCTCCCCTCTTTTCGCTATCAGCATTGCCACTTCATACGCATCTATCTGGAAGATTTGTGC
AAAATCGACATCCCGCCGTCAGATTGCCGTAAAGTTAAGCAGTTGAACAGCTTTTCCCTAAATAGGGTTG
ACGATCATACGGGATTAAGGTTTAATGCGCCCCGTTGCCCGGATAGCTCAGTCGGTAGAGCAGAGGATTG
AAAATCCTCGTGTCCTTGGTTCGATTCCGAGTCCGGGCACCACTTATTTAAAGAAACCAGCCTAACGGCT
GGTTTTTTGCTTTTGGAGGATTGGTTCCGAACTGCGTTTGCTTCTCTATGAAGATGTTACACCGCTTCCT
CTTCCCCATGATTCGAACCCATACCCTGATAGCGCGACGGCTAGATCTCCTCCGGTTGCTTTCCCAATGC
ACAAGCGATTAACCTTTCGTCTTTCGGCCAATGTCTTGTTAGTGCGTTAGCAAGTATTGAAGACGCTAAT
CCTGATGCCCTTGATACCGCCGCCAATGTTGTTCCTTTCTTAATCCAGCAATAATGTCTGCCGGATGCCA
ATCGTAATTATCCATTTATCTGCCTCTCCCTGTGATGAATCAATCCACTTATCCCATTCTGGGATAAAAT
AGTGAGCGACTGATATTTGATCCCAAATTTTATGGGGTTGAATCGATGGCTTCTATTTACTCTGATGAAT
ATCGAATCGTTATCAAGGCATTACGTGGAGCACGAATTGCCAAAGAGAGCTCGCAGGGAAACTAGGCGCT
AACGCTGGATCGTTTATCGCCAACGTTGAGAATGGAGAAAGAAGGTTAGACATCGTAGAATTTATCCATA
TCGCCCGTTTACTTTCTCTAGACCCCGCCAACATTATTGCTAAGATCCCTGCAAAATATAACGCTCTTGG
CTAATGAAGAGGAATACTGCAATGAAACACCAAATTAGCATTGCCGTGGACAAAGACGATTATCAGATTC
TGAGTGCTGCCGGCGTCAATATTTCTGATTTGGTGAATGATGCTATTGGCAGAGAAGCCCGCCGTATAAA
AGCTGAGGAGTGGAAGAAGGAAAACCGCGAAGGGATGGAAGGCATCGCCAGGTTGATCGCACAGAATGGT
TCTTTTGCTGATGAAAACAGAAACGGGTGATCGTGTAATCATTGTTGATCTGTAATACGCCAGCACATTG
ACATCATAGTAGCTAGACGCCACGCCACAACAGAATAAGGATGATGCATGTTTGACTTAGATAAGCTCTG
GGGCTGAGATCATTTTTTCTGTTCCCACGGTGCGAATGTTTGCATGGTTTTACGCAGCGCAGCATTCGGT
GAAGGAGCCTGATTCAAACGGGCAAGGAATTTCTGGTAAGCGTCAGGATCAGCCATGATGATGCGCTGAT
CGATCAACGCTTCCTCGGCGGTGGCGCGAGCAGCTTCAAGGAAAAAATCGGTGCGATTTTTTCCTCTGGC
CTTAGCAGCACGATCAATCAGATCGCGTTCGGCGGGTTTGATGCGTAAATTTAGTGTTTCGCGTTTAACT
GAAGCACCTTTTGTCACTGGCATGACGCGATCCTCTGCATATGATTCGGATATTAATCATACAGATAACG
TAACCCTAATGTCATTACAACTTATCGACATCGCAGGAAATCGAACCACCGGAATGAATCGGGTATTTCT
TTATCGCATGTATCCCATCATTTTAGTAGGCAGCAAGAATGGCAACCCGCTGTCACATGACATTCGCACA
GGAATGAGCATACAGACTCAATTCAATTCCCTGGTTCCATACCCCACGACCACCTTTCCGGCAGCAAGAC
TTTTTGTTACCACGGTTCCGGCACCGACTTTTACGTTATCACCTAATGTAATGTCGCCTAGCAGAATAGC
ATTGGCGCCAAGCTCCACCTGGTTGCCCAGCACCGGGCTTTTGGTGACATGACCTTCACGATTTATCACG
CTACCAATGGTGACCCCCTGCCGTAATGTACAGTTCGCCCCGATGATGACATCGTAATTCACCACAATAC
AGTGCGGATGATATATTTTCAGCCCAAAACCGATTTGAGTTCTGTGCGGAATTTCCACACAGAACAGCCA
CTCATTAATCACTTTATTCAGGACAACAAAAGGTACGCTGATCATTTTCAGCAGCGCATTTGATGACTGG
TAAATAGTTGAAAGGCGAAACAGCAGTATTACCAGTTTAGCTTTAATACTGCCCGCTGCTTTTATTTCAC
ACCATACATGACCGATATTTTTCAGCATATGAATATCTATTCTTTATTCCGTGCTCAGCGCACCGTTACC
GTGGAAATTCGATACCAACCGTCGGCCTGTTTGCCCTCGTTGGCGAGATTAATTCGCGATACTCCCTTTG
CGTCCAGCATCGCCATTTCAATATGATACTGCCCGGCTGGCAGTGCTTTCGGCATCGCCAATTGGTAGAC
AGAGGTATGTTGCCCCGGCAACCAAGTGCGGATGTCATAAGCCATTTTTCCCATACTCATTACGGTGTTG
GCATCATTCACCACCCGATAGGCCACATCATATTTCAGATAAATGGGCGCTACGCCGTCGTTAAACCACT
GCTGGTTTAACGTCAGACTCTGACCTTGTGTCAGTTCAGACTCATGAGTTAACGAGGCCAAGCGAAAACG
ATAGCCGAGTTTGGTCAGCGCGTTATCCACAATGTCCCGATATTCCGTCGGCACACTGCGCGATTTCAGA
TTAATGGTGCTAGCGTGCTGTGCCAGCGCCCAGTCAAAGGCCACCTGCACTTGCGCACGAGTATAGTGCT
GTACACTCTGCCACTCCGACATATAACCACAGATTTCCAGACTCACCGGCGCACGTTGCCACGCAGAGCT
AAAATTTGGATAAAGCGCCTCCGCGTTTTGCAGCCGCTGCGGATAATCATCTTGCATGTGACTCCATTTG
GTCGAAAAATTATGCCAGTCTCCCAAGCAGTCCGCACGCCATCCAGCACCTTGCTTCACTGCGCTGACCA
ACGCGTCACCACCGTTAATGAGCATAATTTTTGGGCTATTGGGAAACGCGGCAAAATACATTTTCACGTA
TTTATCCAACTGGGCTGATGTGTAGCGCTCAAGCAGCGGCGTAATGGTTGGAAAATTGGTGTTGTGCCAC
TCGCCCCATGATCCCACCAACCCAATATCGATATAAGCCAAATTCGAATTACCGTCATAGCGCTGTCCAA
AAGCATTAAGCAAACGCTGGCTATATTCGATAAACACCGGGTCGTCCAGAGCCGGCACAAAGGTTTTTTT
GTCCGGCGTCCACTCGCCCTTGATGCCTTTTTGGATCAGCCAGTCAGGAATCTTCGAACCACTGGCAGGC
TCATCAAGCGCCATAAAGCGCAACCCCACGTTCATTGGCGGGTGATGCTGGCTAGCCAGCTCGAAAATAG
CATCCACGGCTTGAAAATTATATTGGCCTTCTAGCGGTTCCAGTTCACTCCAGTAAAAGCGGTCATATTC
AATGCCAGTATCCGGATAATTCGCCAGTGACAACGTTGTGCCATTACCCTTGTTAAAGCTGGCAACGCCA
TTGCCCGGGTTCGTTAGCGGACCAGTTAGTCCTCTAGGGGTGACGGTCGTCATCGCGCCATCGGCCACAC
CCAATACAGAAAATAGCAAACCTCCTACAGCGATAATTTTAAAATTCACTTATGACTCCTTATTTCCACA
TCAGTAGAAACCGGAGGTCAGTGATCCTTCAGGCTGAGCCACCAATCCCAAATTCCTAAGTGGAAATGTG
GGAAAATATCAATACCCAAGGCAGACTTAATCATGTACAGCGTCAATAGCGTCGCAAACGTGCAGAACAA
ACCGGAAAACAGGATCAACGCAGTCAGCAGTATGCGAAATAGCGTTGACTCTTTGCGTGGACGCTTGCGG
TGATCCAGACCGAACAAAAAAACGAAGTAATAGCGCCGGTTCAAAAAGGGGAAACTCTTACGCACGTCGA
CCCAATGCATTGAAGATGCCGTAATCGACAGCACCGCTTGCTCAACGGCCAGCCGCTGTTCCGAGGTAAG
TTCTGTGTCGGTTTTTCCATCAAGGGCTTCATAGAAGCGCTCAATGACTAACGGGCGTTTATTCGATTCA
ATCACTATTAACCTATTGATTTATTTACTGCGGTGTAAACGGCCATCGTTTGTTGCGCGATTTGTTGCCA
ATTATACCTTTGTAAATATTCAGAGTAATCAACAGATAACGATTTAGAGCGCAATGTGATTTTTTCGGAT
AAATCCGCCACGTCTCCTACATTGAAATAAGTTTCTGGCGCTAAATTCACCTCCAGATTGGCTGGAATAT
TGCTGATCACGACAGGCAATGAGAATGACATGGCCTCCAGCAACGCAATGGGTAACCCTTCATGATATGA
AGACATCACAAAGAGTTTAGCCTGTGAGAAAACAGTTTGTAGTGCCTGACCGGTTAAAAATCCGGTCAGG
ATCACATTCGGGGTTTCATGGGCTAACTGTTTTAATCGCATGCTATACGCGGTGGGGTGATCGGCATCGC
CAACCAAAACCAGCGGCATCGTGACGCCTGATTGCCGATAGGCCGCGATAAGATCATGCAGGCCTTTTTC
TTCTACGAAGCGACCAACCGCAACCAAATAGTTTTGTGGCTGAAGAGAAAAACGCACCAATGTTTGATTG
ATAACGTCCGCAGTGAGTGGCTGGGATAGACTCACACCGTTATAGATAAGATGGGCATCATCGCGGCCAT
ATTTCTGCTTGATAATATTATTAATAACCTCGGAGATTACAATCACTTCATTAGCATATTTCACTGCAAC
CTTTTCACCCAGCAATAGAACTTTCTTTGCCAAGCCCCCCCATTTCTGGCGGTCATAGTCCGGGCCATGA
TGAGTAAAAACCACTTTTTTACCCAGCAAACGCAGAAGCGGCACCACCAGTCCCGGGCCAATAGCATGAA
CATGCACCACCGTGGACCGATCAAAACAGGTGATAAATGCCGCCAGCACCGAATGAACGATAGCCTCTAA
TGAACGTTTTTTCGGCGAAAATAAAGCGCGAGTCATCACGCCTCGATATTGTGATTCTTTATAATTAACA
TAAGGTGAACGTGCGAGAACACAAATATCCACGTCGAATTGCTGTTTAATCGTCGGATATAAATTTTGGC
AATGTGTTTCCACGCCACCCAACACGTTTGGAATACCACGTGTTCCCAGAACGGTAATTTTCGTCGTCAT
ATTATTTTTCGATTAATATTTCCTGATAAAGCGCTAATAGAGATTCTGTGTGTTTACGCAATGAATATTT
TTCGCGGAGACGTTGACGCGCATTTAATCCCATTTCTCTGGCTTTTTGCGGATTCAACGCCAGGTCATCC
AGCACATCGGCTAATGCCTGAACATTACCGGGTTCGAATAAAATACCGTCTATCTTATCGCGAATTTGTT
CAGGTATACCGCCAATACGCCCGCCTACTACCGGTTTAGCGAATGCCATCGACTCCAATACCGACATTGA
ACAGTTTTCATAGTATTCGGAAGGAACCACCACCGCGCGTGCGTATTTAATCAGCCGGTTAAGTTCTTCG
CCCTGCTGTTTATAGCCCAGGAATTCCGCATGCGGAAATTGCGCGACCAAATCGTTATATAGCGGCCCGC
TGCCTGCAATTTTTAACGGAATTTTATTCCGCATTTGCTGATGCGCCCTGGCAAGCGTAGCAACGCCTTT
CTCCCGACTCAGGCGGCCAATAAACAGCAAATAACCGTCGTCTTTAACTTCCTCCTCCGACAGGCTGTCA
TTAATGCCGTTCACAATCACGTCAATACGCACATTCGGTAACTTGCGCATTAATTGGTTACGCAGAAATT
CGCTGGGCGAAACGATCACATCCAGCGCCTGATAGTTTTTGGCAATATTCTGCCAGGCGCCTTCTAACGA
AAGCAGCAGACTTTTCGATGCAGAACCTTGCTGGCACCGATATTTAAAAGCGTTAAATACCGAACCGGTT
AAACAGGCGTCACAGACTTTGCCATCGCGCAGCATGGTGTACGAAGGGCAGATAATCTTGTAGTCATGAG
CCGTTAACACGGTTTTACACCCAAACTGACGGGCAATTTTAATCAACGATGGCGTGAGCTGGTGGTAGAT
ATTGTGAAAATGAACGATATCCGGTTTTTCTTTACGCAATAATGCCAGCAATTTCTTACATGCCTCAGCA
TTATGAATAAAGTTAACTGCGGTTTTAATTGCCCCAATCGCGCTGCTATTTTGATGATAATCCACATTGC
CGACAAAATAGGGCGTGTAGTCTGATGGGAAGTTATTTTCATGCTGCATAGAGAAAGCGATTACGTCAAC
ACCAGCCTTTTTCAACATATCAATCTCTTGAAAATAAACCGTTTCAGCGCCGCCCTTAATATAGAAAAAT
TTATTGACCAATAAGACTTTCATCATACCTGCCTATTCATGAATAACCTTGCTATTTGGTGGTGTCATCG
GGTCGCGCACGGGTCTGGTTAACCCCTTTATCAATCCCGCAGAAAATACAGCCAGGTTTATCACACTCTG
TATCCCGTTCAGCAGTGAACGGTTCTTAATCGTTTTTAATGCCACAAAAGCGAGTAACGGCAGCAACGCA
GCGCCAATAACCGCGGCGTTAAACGTCAATAAACTCATCAACAGCGCCAGCAGATAAACCGCAAAGACCG
CCTCGTTTTTTACGATATGCAATGCCTCACGGAAATAAGGCATCCCCCATGCACTGCGTAAAAGTTCGCC
CGGTGCCCAGAGAAAACCATTCCGCCATCGATATTGCAGCATTTTATATGTTGGCATGGTGTACGACGTG
TGACGGAAATAAGGCACATTAAGTCGATGTAATTTATAGTGGGCATAACGCAGACGAATGCCTAATTCAG
CCTCTTCATAACCATGCAAGCTGCGGTTGGTGAGATAACCTATTTTTTCAATTGCCGAGCGGCGGTATAA
GCCCCCACCGCCTAAATGACCGCAGTCACCCAGCGGATATATTTTATGAAGGCGCTGTTTACGTGATGTA
AACTCATAGTTCGCCGCACCATCCATTTCTACCGTTCCAGCCACGCCGGCGTAATCAGGGTGTGCGGTTA
AAAATGCGATGCCCTGCTCAATAAAGCCATCTTCCAGCTCCATATCGCCGTCCATCAGCAGCAAATAATC
CCCCTGGCTGTACAGATAACCAAGCTGATGCCCCACACCGCAACAGCGTTCGGACGGTTCAGTCAACGAC
ACCACGGCAACGCCTTTGGCGCTGGCAAGTTGCTGCGTGTTGTCGGTTGATAAACTATCGGCAACAATAA
TTTTATGAGGGTACTCCACAATATGGCGACGAATACTATCGATGGTTTTTTCGATGCATTCCGCCTCATT
GAATGTCTTAATACTCACTGAAATAAAAGGTTTATCACTCATACAGTTTTCCGATATAACGGCGGACAGA
ATGGCGAATCACCAGACTTGAGCCCAGAGATAAATAAAACAGGAATTGCAGCATGGGAATAATCATCAGG
ATCTGGCTATAAGGCAGACTCAATAGGCACCCAACCGCAAAAACGTTAAAGGCCGGAGAAAAACTCAGCA
ATTGCAGGTCCTGTTGGTCTATTTCATTACGATCCAACACCGGCTTTGGCTGCACAATGATTAAGATATA
AATAATTAACCCGATGAAAAATAGCGTTCCAACCACACCGACTTCCCATAGCAGCACACTTAATGAGGTT
GAATCGATGATCAGGTTATAGATGATATTCAAAAAGCCGGGAGAGACAGCGCTGCCGCTATTTGTCGCAC
TTAATCCATAGCCAAACAACGTGCCGGAGATCCCCCACATATCGTGATTTTTCAGCCAGAAAAATAGCGT
AGTAAGACGCCCAAGCTCACCGGACTCCATAATGTAGTCGGTATCAAAAATATAATTCAATGAATCCAGA
AATACGCTCATTGCGCTTTTCGTCGGATCGCCGCCAAACGCCGAGGAGTAACCCGAGGCCAAAATGGTAA
TCGCCACGGTAATCAGTAACGCCATGCCGGTAAAAATCAGCAAAATCGCTTTCAGGTTTACGTTATTCAT
GCCTTTGATGTAGCTCGGCATTAACCAAACCCAGGCCAGTAATAACGGTGAAACCAGGATCACAAATTTC
ACTTCCCCCAGGATACACAAGCCAAATCCCAAAACAATATGCATCACAGTGGATTTAAACGACGTCAAAC
CATGTTTAAATTCCGAGACTTTCAGCAGCATAATCAACAGGCAGAACAACCCCATCGCTGCGGTATTTCC
CCCGCCCATCGGGTCGCCGCCGAAAGTGCCGACTACCGAGTCCCATTTTTCGTCTTCTCCCCGTAATGCC
ACCCGCCGCGGCAAAACAAACAACACCTGATAAATCACCACCGGGAACTGCGCGTAGAACACCCAATACA
AACTGCGGGTCACGCGATAAATCTGTGATTCGCGGCAAAACCCCAGCAGCAGGCAAAGCATCATCAGCGA
CAATGCAACCTCGTTTTTAAACCCAACGATAGCGACGGTTATCCCGCCCTGTAACAGGGTAGATAATCCC
GCCATCGCCAGAAAAGAGAGGTAAAGCGTGAGAACCATCAATTCCTGCGCATCCAAATGCAATCTATCGT
AGCGAGTCTGCATAATCAGCAGCCCCACCATGTTTAGCGCCAAGATAAATGGTAACCACAGCACCGCCAG
CAAACCGGTGAAATACTGCGTCAATCCGCAAAATACCAGCGTGATAACAACATAAACCTGTAGGTAGAGC
CCGGTATTCAAGCTCATGGTTCTGTCATCATATTTTTCAGACCATTAGCACGTTTGTTTACTTTGAGATA
AATAAACGCGTAGCGTACAAACGTCAGCACAGAAAAAAGAATCATTGATGCGGCATAGTGATTATAAAAA
TAAGGCACAATCACAAATGCGATTAATACCACACTCAATTGTTCTAATTGGATACGCAAGAAATAGCGAT
GAGAGCCAAATATTAACTCAATCACCGTCAGCGGACACACCGCCAGTGCCGGAAATAAATAAGGCAACAT
ATAGCGAGAACTTGGAATGGAATTAATCCACTCCTCGCTAAAAAAAAGATGCATCACTAACGGATAAAAA
ACAAACACCCCTAATGTGCAAACCACCCCCGCCATCAATAATACCAGACGAACTTTTTTGAACTCATCAT
AGTTGAAACGTTTATTTCTGAAATCGGCAGACCAGGTTGAAAAAATAGAATTACGCACCGCATTGCCGAT
GATCACCACCGGAGATAAACAAAAACGGCTCACCACCGAGAAATACCCTGCCGTCAACGCGGAAAACCAA
AAATTAATCAGCATAACCGGCAAATTATTATTAACCATCGCCAGCACTTCGGCGCTGCCAACGCGGGTGA
GATGATGAGCATGCTGATGAAAGAAAGCCATATTACGTTGCGGGCTAAAATGTCCAAACGTAATGGTGTG
AATATTGAACGAGAACAGAATACAGCCGCTAATCAGCACCATCATGGCGCAGGCCCAGGACCAATAAAAC
ACGGTGGTATGTGAAGTGAACACCAGCGAAAGCACGACCACCACCGAGACGGCAAGTCGCTGAAAGGCCA
GAAAACGGTAGTTACCCTCGCGCAGCGACAAATTCTCCGAGATCAGCACCAACGCATAGGACAGCGTGAG
CAGGTAGAGAAAGAACACATTTCGCTGAAACAGCCATGCGGTCAACATCGCATAGGGCACTGCGGTAAGC
AGACTTTGCAGTGTGCTGAACACCACACTCTGCGCCAGTTCACTATCTTGCTGTTTCGGAATCAGCAGTT
GCGAAGCAAAGGTACAGACCTGCGCCCCCACCAACACGATGCTGTAACTCAGCGCGTAGATCCCCACCTC
GGCCATATTGTATTTATGTGAAATCAGCCAGATAGACAGCGCGCCAATCAATTGTGAAACTACCGATGAA
CCCGCAATGGTAGAAACGCTTTTTAGTAAACTCATCTTTTTAATAAACTCACAGGTGACCGGTACTGTCG
ATTAGCGCATTCATGCGATGGTTCAGGGAACGTATCCCCTCTTTGGTTTCGAGGTTTTTATCCGCAACCT
GATTCATTACCGCGCCAATCAGCACCGCGCGGTGCTGATTCACTTTCTCAATGGCATTAAGCACATCGCC
CGCACGCCACTCGCCGGCTTTCAGCACAAAAACCACCCCGTCTATTACCCGGCTAATGAGTTGACCATCC
TGCGTTTGATTCACCGCGGCCACGTCAACGATAATTCGCTGATAGCGTGTTCTCAATTCAGCCATCAGCG
TCACGACATGCTCGGACGACAGCATCAGTAAAGAAGACATCATGGCATTGCCACGCGGCAGGAAGCTTAA
ATTTTCACTGATTGTCACCAGTGCGGCATCCAGCGGTGATTGCCCTTGCAGCAGTTCCGCCACACCAATA
GCGGAAGGGGATGCAAGGTCTTGCGTCAGCCCACCGTCGTTAAAGAAATCCAGGTCGATAAGCAGCGTTT
TTTGGTCAGCGCTGAAAGATGTCGCCAGCAAATGCGCCAGCAACGATCGCCCTTCGCCATGCTCTGCCGA
GCTGATGGCAATGGCCTGGCAGGATGGATGCGATAACAAAATGTGGGTTCGCATACTGTGGACAATATCG
ACGTCCAGCGGCGCTGTAGTGATCAAACGCACAACCTTTGAGCGCTCCACGCCACTGGCGAAGGTGCGAA
TTTCCCCCACCGGCGCCACATTCAGGCGCTTTTTCATCTGGCTGATACTGTTGATTGAATTATCCAGCGC
GGCTCTCACGATGAAGTAAACCACCGAGAAAATCAGGGTTAGCATGACAACCATCACCAACAGCATCGCT
TTATTGGGTTTCGACGGGTGGTCAGCCAGCACGGCAGGGTCGTAAAGTATCGCGTCCGGCTCTAAATAGT
GACCCGCCAGCGTCTGCTCTTTGGTGCGCTGATAGAGCGCCTTATACAGCTCTTTTGTTTTATCCAGCGT
GGTGGTCAGGTTGTTGTATTCATCACGTTTAGACGCCAGCGTTTGGAAATCCGCTTTCTGCTGCTCCAGC
AGTTGCTGATAATATTTTTCATCCCTCAACGCCGCCTGATACTGCTTATTCAGCCCCGCTTTCAGTTCAA
GTAACACGGTGTGGGTCTGCTCTTCAATCGCCTGAACCTGGGCTTCGGCTTCTAAAATTTTGGTATGCTT
CAGCCCGTAGCGTTTTCGTAAATCGTATAAAGAACGCCGAGCCTGAATCAGTGCAATGCGCAAATCCTGA
ATTTGGGCATGATTAGAAATATCAGGCAAAGAAATGATGTTTTCCAGCGACGTACCTGCGTTCAAACGCA
CGCTGTTGTAGTTCGTTTCCGCCCTGATGCGACGCTGGGTAGCATCCGCTAACTTGGTGGTGACGATCCC
CAGTTGTTCAGTTTCGAAACCATCCACGCCGCGGAAAGTCAGCAGCCCTTCTTTCTTCAGAAACTGGTCG
ATGGTGGCCTGTTGCTCGACGACTTGCAGCCACACCTCTTCCATCTGTTTTTGGTTCAACGCTTTGGCTT
TCAGTGTCTTGAGGTGCTTTTGCCTGGCCGTATAGTCAATAAATGCCTGCGCCGCGCCGTTAGCAATGTC
GGCCGCTAGCTCAGGTGACGCCGATTCGTATGAGATAGTGGCAAGGTGCGTAGTGCGAACACCGGTGATA
GTGAGGTTTTTCACTATCGTATCCAGCGCGTGATCGACCCGCTGTTGCTCATCGCCACGGTTATCCGCGT
TTTTGTCTGTATCGCCGTTAAACGCCGGGTTTTGATCCAGCTTGATGTCCCGCACGGCTTGTTCCAGCAC
AATACGCGACTGCATCAACGCATACTGGGTTTCGTAATAGCCGCTACGAGTGGAATCATAACCATCGACC
TGCGGCAAAGGCGAAACGTTATCCTGTTGCGCTTTAAGCAGTACCGTTGCGGTCGACACATATTTGGGTG
TGATCATGCTAATCAGCGGGTAAGCCACTACCGCCACAATCAGGCAGGCCAGCATGATCTTCCAACCGTT
CTGTTTGATCTCTTGGGCAAATCTGGAGAAATCGATGGTACTTTCCAGTTTTCTGCCATTTTCCACGATA
GATAGACTCATGGTCAGAAAAAGCTCATACCGACAATCACCGTGTCGCCAGGATGAACGGCGCGTCTTAC
ATCAACATTTTCAATCAGTTGATTGCTATTAGACAGACGAAGCCCCACATCCTTGCGGTCTGCGCGATCG
GTAAATCCGCCGGCCAGCGCCAGCGCTTTTTCAACGGTTAAGCCCGGCTCGTAGGCATACCCGTTCGGTT
TCTCGACTTCACCGATGATGTAGAATTTTCGGAACTCGGCGATGCTGACCGTCACCATCGGATTTTGCAG
ATAGTCGCCGCGCAGGCGATTAGCCAACTCCTCGCCCACCTGCTCTGGCGTTTTCCCTTTCAACACCAGT
TGACCAATGTAGGGGAAGGTAATTGCGCCGCTTTTATCCAGCATGAACTTCATCGTCATCTCCGGTTCGC
CGTACACCAGAATATTGACAGCATCGCCTTCATCTAACTGATAACCGGTGGTTTCGCTTTCAGGGTTGTC
CATTTGCCGCTGGCTCGACAGGGAGCATCCCGCCAGCCAGACGCTGAGGCACAGAAAAATGCACAGTTTT
ATTATTTTCACGTTAGATCTGTACCTTAGCCGTAAACATAATCAGAGCGTTATCACGGCCCAGCATTCTG
ACGACCTGGCGATCGCCGTTAGGGCCAATAAAGAAAGAATCACTATCTTGATTGGAACGTAGCGTGTTCA
GTTGATACTTTAATTCAACGTTAATAGAGGGCCTGAAGTTATAACTCATGGCGAATGTGAACACCCTGTT
TCTGTCTTTACGATCTCGCGGGTAATTCTTGTAAACGTCCGTCAGGTATGAATAGTCAAACGTGGTAGAG
AAACGATCGACGAGCCAAAAATGCTGATAAGAGATGCCGTATTGAGAAGCCAGGATATAGCCGCCAATTT
CTGACGGATCTTTGATATGCTGCGACGTATGTACGGTAAAAACGGATTGTTTACGTGGTTTCCACTCCGT
CTGAATATCCCAATTTACCCCGCTAAAATTCCTGGCGTTTGGGTTATTATCGAATGTCTTGTATAGCCAA
GACACATTGGCATCAATACCTGTTTTTCCCGTAAGCTGCGATTTAATACCGTATTCCAGAGAATATTCAT
CATTATCTTTTTGCGGAGCGATTTCATAACGCCGCTGATTACCAATAAAACGGTAGCGAAAACGCGTTGC
CGACGTGTATTGGTCAGATAATTCGGCGATCAAAGCGTTCTCGTGCCATTCCTGTCCAAGAACATAGTTA
TAAAAATCAATATTGGTATTTTTAATATCCTCCGAGTGGCCTAACCGCAGTTTTCTAAACAGCAGCGCGA
CGTCTGCTTTACCGCGCCCTTTCAGCGCGCCATAGCTATAACGTAATTCACTGTTGAAAAGTGCGGTACT
CAGCGGCGAATGAATACCGAAATCGCTGAACTGTTGTGGTCGAAAACCTTCGGTAATACCGCGCCCGCGC
ACTTCGTGCCCAAGCGTCTCCTCAAGACTGAGCGTTAATCCATGCCTCAACCCGTAGCGCCATGCGCCAT
TAAAGCGAAAGAAATGGTCGGTGTAATTATCCGCCGGATCGCTATAGTAACGACGATAATCACCGGAATA
CATCAACAGATATTGATCCTGATAGCGCGCGCCAATGGCCTTAATCATTGGCCTGATACTCTGAAAATTA
GAACTCACCGCATCCTGATCGTCAGCCTGATAGGTCACGTTATTCTCATGCCCATAGTCCAGACCCACCT
GGCTTTGAAAATCAATACCAGCGACGCCGATATGCGATTTCGGCATCAGGTCGGCCCAGGAGGGATGGGG
GATGATCATTCCGGCGGCAATGATCAATTTAGTACGCATTTTCACCGATAAACCCTTTGAAAATGGTTCT
AAAGATAATTTTGATATCCAACCAAAAGGACCAACTCTGAATATAGGCAATATCGTAGTGAACCCGTTTT
TCCATTTTATCGAGGGTATCCACTTCGCCACGATAACCATTAACCTGCGCCAAGCCTGAAATTCCAGGCT
TCACTTTATGGCGAATCATGTAATTTTCGACTAGCTGGCGATACTGCTCGTTATGCACGACGGCATGAGG
ACGCGGGCCAATAATCGACATCGTCCCTTGTAATACATTGAAAAATTGCGGCAGTTCATCCAGCGACGTG
CGGCGTAAAAATGCGCCAAAACGCGTAACACGCGGATCGTTTTTAGTCGCCTGCGTCACAACGCCGGCGT
TTTCCATCACGTGCATCGAGCGGAATTTCCACACTTTGATTTTGTTGCCGCTCAGGCCGTAACGATCCTG
CTTGAATAACACCGGCCCCCGTGACGTCAGTTTGATACCAATAGCAATCACTAGCAGCAATGGCGAAATC
ATTAGCGTAATAATGCCGCCAATCACTAAATCCTCAACGCGCTTAATCACCGAGCCAATGCCATCAAACG
GCGATCTGAAAATACTGATGGTCTGAATGTTATTGATAGAGCGAAACTGCGATACGTATGAGCTGTAGGA
ATAAAGATCGGGAATAATGTAGGTATCTACCGTCGTATCGGACATCATCGACAGAAAATAACGAATGCGT
TGTAGCGCAACCATTGGCAGCGCAATATAAATCTCATCCACCCTGCCCGCTTTAGCGTCTTCAACCAACT
CGCTCACTTTGCCTTTAAATTGGCTCTTAAACAGATAGCCACAACGGGATGGGCTACGATCGTCGTAAAA
AGCCAATTCCAACTGCATGTTGGCATACTCTTTAAGCAATGCTTTTTCCGCCGCTAACCCACCGGGCGTT
AATCCCACAATAGCAATTCGCATCCGCTTTTTAGTCGTAAATTTAAACGTAATTAAACGCGCGATATAGA
GACTACATAGCGAAAGAATATACCAGTACAGCATTGCGGAAAAATATATATTATCGAGTTGATGCAATAG
ACCCAGCGAGTACAGCGCACCGGTATAATTCCTGACCGTCTCCACAAAGATAACCGACAATAATGCGGAA
CCCCACAGTCTCCGCTGCCCACCAGTCTGCATATTTTTAAGACTATGGCGATATAGTCCGGTATATTCTC
CAATAAGTAAAAAAGAGGTAGAAAATAGCAGGCTAATTATAATAACGTCATCAAAATCGCCCATCAAAAA
TAGCCTAGCGCTGACTATTAATGCTAAATTAATTGATAAAAAGTCCATCAATTTAATAACAAAAAAGTCA
TTCCCATAGGAAATATTTATCTGATTAGTAGACACTTTTTAATCATAATCCATTAAGTTTTTTATTATTG
CCGTTTTTCCGTCCCGGATGATATATCACTTAAACAAAATTTAAAATAACAATCAGATCAATCTTAAATT
TTTTTTAGCAAAGCGCACAAACTGCTAGTTTCTACAGCCATAATCATTAACTTATAAAATATAAATTTTC
ACGTCAGTAATTCTCTCGGAATATTTATTTTATTATTATTTAATTTTAAATATTTGCATTAGATAATTAT
TTCAATGTGGTAGATAAAGAGTAAAATTTCGCCGTTCAGGGTAAAGCCCAGGCCATGATATTTTCCGCGG
TGTTGATCTACCCAACTTTCAGATGTGGAGGAATGGGTTCACTCAGCGTGAGTCTCAGCAGAGCAAGGCA
ATCGATAAGCCTGTCAAAGCGCCAACCTTAACGCAGAATCGTCACTTTCAATAAGCGCTCCGGCAAGCTT
GGAGCCGTTCTGGAGCAACGTTTTTAGTCGGGGTTCGTAGGGACTAATTTGGGTCATGATTTTCAGTTAT
CTCAAAAATACCTAATCGGCATGTCAGATTTTAGCTCCGCGATATGTGGAGCGATGAACGTTATATGTGA
CCCCATCCTTACAACCCCAACTCAGCCCCATCATAAGCAGCATGAACATGCTCAGGCAGCAGCGTTTGTG
TTTGGAGCCAGCGATCCAGTTCGTGGCCGATGTGGGTCAGGTACAGTTGTTTAGGGTTAAGCTGGGTAAA
GATCTCCAACGTGCGAGTGACGTCGTTGTGGTTGCGTGGAGGCGTCGTCTGGGGAGGATGGCTGCAATCG
ACAACCGCATAGTTCAGCGAGTGCGCTGAGAGAAATTGAGCAGTTTCAGGCGGTAGACCGATGGTATCGG
TCAGGTAGGCCAGCGTATGCGTCGGTGTCTGGATGAGGTAGCCATAGGTTAATTTAGAATGGATTAAGGG
AACCGGTGTGATCCTGATGCCGTCCAGTTCGAGCGGCTGGAAAGGCATCAGAGGTTTTTGAAAATGTAGG
ATCCCCGGGTGTTTAAAGAGATCGTCACAACCGACGTCATCCGGGGGGCCAAAGACCGGAATGGGATCGC
CATAGCCCCAGCGCAGGGGAAATAATCCCTGAACGTGATCCATGTGGTAGTGGGTCAGTAGAATATGCCG
ACGCGAATAGGGAAGCAGATACGGTGATAGCTCAGGCAGCCCGGCATCAATCAGAATGACGCTGTCTTTG
GTTGTAATTGCCGCGCAGCAGGCTCGGCGTCGCTTTTTTTCATCGCGTTGCGCCTGCTGGCAAATCTCAC
ATTCACAGTCAAATGCGGGGACCTGTTGCGCGCCGCCGGTTCCCAGAAAGTGAAAAACAATCCCGTCATT
ATTCACTACCATCGGCTTTCTCCTGCTATCCGGTACGATTATTCGCGATGCGCTGTGCAGGCTCGGTCGA
GCGGCAGCAGCGACTGGAAGGTAGATAAGGTGTGTTGCAGATCGCCATCGTTATTCAATAAAACACAGTC
GCTTTGTAAGCGGTTTTGCTCTTCTTCGGCACGCTGCAAGCGCATGGCAATTTGCTGTTCGCTTTCTCGC
CCTCTGGCACGTAGCCGCTGCCGTAGTGCCGATTCGGAGACGGTCAGGCATATCGGAAACAGCGTATTGC
CGTAGCGTTCACGCGCCTGAGTCAGATAAGCTCGCGAACCGTTAACAATGACGTCACTTCCCCGCTGTAG
CCAATAATCAATCTCTATCCCGATGCCGTAATGGCACTGATGCGCCTGCCAATTGAGTGCGAAGATGCCA
AGCTGCTGACGGATCGCAAACTCTTCGGGGGTCAGCGCGATGTGGTTCTCTCCTTGTATCTCTGCGGGAC
GGGTAATGTACCGGTGCGCTACCAGCAGGTGCGGCAACGACAACTGGCGGATCGCCCGAAGCAGGCTGTC
TTTGCCTGCGCCGGAAGGGCCAATCAGGTAGATGAGTTTCGTCATAATCAGAATACCCGAACGCCCTGAC
GCCACACGCGCATCAGCTTCATGTGCGGCGTATGCCGTTTGACGAGCAGCAGGTCGGCTCGCCGTCCTTC
TTCAATACAGCCGCGATCGTCAAATTTCAGCGCCTGAGCCGGGTTGCTGCTGACCAGAGCAATCGCGCGT
GGCAGATCGTAATCATTACGCTCATCCTCTGCGATCATGAACGCCGCCTCCAACAAACTGGCCGGGTAAT
AGTCCGAAGACAGGATGTGAAGCACGCCAAGCGTAGCCAGATGATGTGCCGATACATTGCCAGAATGCGA
GCCGCCGCAGATGACATTTGGTGCTCCCATCAGTACGTTCATTCCGACACGGTGTGCCTGCTGCGCGGCG
ATCTCCGTGGTAGGGAATTCGGCAATAGCAACACGGTGCTGGTGGGACTCGGTGATATGTTCCGGTGTCG
CATCGTCATGACTGGCTAGCGTGATGCCTTTCTCGTGACAAAGATGGACAACGGCTTCCCGGTTGGGCTG
CGACCAGCGGCGCGATCCGGCGAGTTGCTCCTCTTCAAACGCAGCCATTTGTTCATCATTCAGGTGATAC
TTACCTTTGTAGTACTGATGATATTTCTCCTGAGAAGAAAATTGCCGCTGCCCCGGAGAGTGATCCATTA
ATGACGCCAGCGCGACCAGTGGAATACCCGCCAGTTGTTCAAAAAGGGGAAATGTATCCTGATGTGGTAG
CTCACAGCGCAGATGCAAATAATGATCGGCCCGATTGGTGCCATGCTGCTGGCTGTACAGCACCGCATCC
GTCATGCGCCGCAGGTTCTCAAGCCGATGCCCGCCATCACGGACATCTCCTACCGCAACGGCATCAAGAA
CGGTGGTAATCCCGCTGGAGATAATCAACGCATCGTGATTGCGCATCGCCGCTTCAGAAGGCCAGTTAAC
ACCGGGGCGCGGGGTAAAACACTTATCGAGATTATCCGTATGTAGTTCGACAAGCCCCGGCAGGAGCCAG
GCCTGTTCACCATCCAGCGCACCAGGATGACGGCTGGGCCTATCGCTGATGTGGTGAATCACGCCGTTGC
GCACCTCTAATGAGCCATGAATAATTTCCCGAGAGAGCACCATATTGACGTTATTAATGATCATTTACGT
TCTCCTGAGTGCGGGAAGTCATTGTCATCGAGTAAAGGCGATCGGCGACGTGTTGGCGCACTTCATCATC
GTGAAAAATGCCAACGACAGCGCATCCTTTACTTTTTGCATCATCGATGAGTTGCGTGACGGCCAGTCGA
TTTTTGGCATCCAGCGAGGCCGTCGGTTCGTCTAACAGCAGAATCGGATAATCGCCAATAAATCCGCGAG
CAATATTGATACGCTGCTGCTCACCACCGGAAAAAGTGGCGGGTGCGAGCGACCAAAGCCGCTCAGGGAC
GTTCAGATGCGTCAGCAATTCGCCAGCACGAATCTCACTTTCCTGACGCGACATACCGCGTTCCAACAAA
GGCTGGATGACCACGTTCAATGTGCTAATACGTGGAATGACACGCAGGAACTGGCTTACCCAGCCCACCG
TTTCTCGGCGGATTTCCAGCACATGGCGAGCGTCCGCATTGACGATATCGACCCAACGTTCGCGATGACG
GACCCAGATGTGTCCGCCGTCGGGCTGATAGTTGCCGTACAGGGAACGTAGTAGCGTGGATTTCCCACTC
CCGGAATGCCCGTGCAGCGCCACACATTCCCCCCCTTTCACAGACAGGCTGATATCGTGGAAAACCGGTA
GTTGTGTGCCCTGCTGGTTATATAACACGAACGTTTTATCAACGTTCTCGATGCGCAATTGAGTATCCAT
CAAGCGTCCTTTTGGCTGGATTTACAGAATGGAAGAAACGAGCAATTGGGTGTAAGGATGGCTAGGATCG
TCGAGCACCCTGTCCGTTAACCCCTGCTCGACCACCCGCCCACGCTGCATCACCAGCAGGCGATGTGACA
GCAGACGGGCGACGCCGAGATCGTGCGTCACGATGACGACAGAAAGCTGCATCTCCACAACCAGCGTCCT
GAGCAGATCGAGCAGCCGCGCCTGAACCGACACATCTAACCCACCGGTCGGTTCATCCATAAATATCAGC
CGTGGTGCGGTGACCAAATTGCGTGCAATCTGAAGGCGTTGCTGCATCCCACCGGAAAAGGTGGTTGGAA
GATCGTCCAAACGGTTTTCGGGCAGTTCCACGTTCTCCATCCACTGCACCGCTTTACTGCGGATATCACC
GTAATGCCGATTACCGATGGCCATGAGTCGTTCGCCGATATTGCCTCCCGCCGACACGGTGGGGCGTAAC
CCTGCCAGCGGATGTTGCCAGACAATCCCCCATTCGGTACGCACCAGCGCTCGCCTTTGCCGTTCGCTAA
TGTCATAGATCGAGAGCCTCTGCTGCTCAGCGTTGCGGTAGATCACCTCACCTTCTTGCGGTGCCAGACG
GGCAGAGATCGCATTCAGCAGCGTCGTCTTCCCCGAGCCGGATTCGCCGACAATCCCTAGCACCTCCCCC
GGCCACAGTTGAAACGACACATCGAGAAAACCTTTTTCCGGCGCGTACAGGTGTGTGAGGTGTTGCACAT
CGAGCAAAGGGGCATCGGATGCGTGATAGTCAGTCGTCATGATGATTCTCCTCCCTGGCTTTGACGCTGC
TGGCAATAGTCGGTGTCAGAGCAGACGAACATGCGTGTACCGTCATCATCCATTACCACTTCATCAAGGA
AACTGTCGCGCGCACCGCACAGCTCACACGGTTTGTCCCACTGCTGTATGGTGAAAGGGTGATCGTCGAA
ATCGAGGCTTTCCACCACGGTATACGGTGGAACGGCATAGACCCGCTTTTCGCGCCCGGCACCAAACAGT
TGCAGCGCGGGCATCATGTTCATCTTCGGGTTATCGAATTTCGGGATCGGCGAAGGATCCATGACATACC
GATAATTGACTTTCACCGGGTAGGCGTAGGTCGTGGCGATGTGCCCAAACCGGGCAATATCTTCATAGAG
TTTCACCTGCATGACGCCATATTCTTCCAGCGCATGCATTTTGCACGTCTCGGTTTCGCGCGGTTCAATG
AAGCGCAGAGGCTCAGGGATCGGCACCTGAAAGACCAGAATTTGATCTTCCTTAAGCGGCGTTTCAGGAA
TGCGGTGTCGCGTTTGGATCAGCGTCGCGTCGCTGGTTTTTTCCGTCGTTGGCACATTAGCAACCTTACG
GAAAAAAGCACGGATCGATACCGCATTGGTCGTATCATCGGAACCCTGATCGATCACTTTGAGCGTATCG
TCCGGCCCGATAATACTGGCGGTGATTTGAATGCCGCCAGTGCCCCAGCCGTAGGGCATGGGCATTTCCC
TACTGCCAAACGGCACCTGATGACCGGGGATGGCAATCGCTTTCAGGATAGCGCGCCGTATCATGCCCTT
CGTGCTTTCATCCAGATAGGCGTAGTTATATTCCGTTTCTGAATCGCTGCATTCCGTTTCTGGCGGGCTA
TCTTTCTGGTGGGAGGTCGCTGTCTGATTCATCACTCTTTTCTCCTTGGCGTGGCAGCGAGGTGTTCCTC
ACGCAGTCGTTTTAATAGCTCCAGCTCTGACTGGAAATCGACGTAATGCGGGAGCTTCAGATGTGAGACA
AAACCCGCAGCCTCGACATTGTCGGCATGAGAGAGGACGAATTCCTCATCCTGAGCCGGGCCGCGCACCT
CTTCTTGATAGTCAGCGGCCTGAAGTGCGCGATCGGCTAATGCCACCGTGATGGCCTTACGTTCCGAGCG
ACCGAATGCCAGCCCGTAACCACGGGTAAAATGGGGTGCGTCGTCGGCAGGTTTAACAAACCCGTTCACG
GTTTCGCACTCGGTGAGCAGGATCTCCCCGATATCGATGGCAAACCCCACCTCTTCGGCGACGATACTGA
CGGTGATGTATCCCGTGCGGATCTCTCCAACAAACGGATGATTACGCCCATAGCCGCGCTGGGTTGAATA
CCCCAGTGATAAAAGGAACCCCTCATCACCGCGAAACAGTTGCTGGAGACGCGCCGCACGCGTGCCGGGG
TAACTTGGGGGATCCATTGTGATATCTGGTGGATCGCTATCGTCGCTGATATTCCGTTCAGGGACGAGGT
GTTGTTGAGAAAGAAACTGAAACGCATGGGGAATGTGTTCACGAGTTTCTTCATCCTCATCAACAGCGCC
AGGTTGCGGAGCGACGGGATCCTCACCGTCAGCAAGCAGAGAGAAATCCAGCAGGCGATGGGTATAATCA
TAGGTTGGGCCCAGTAACTGCCCACCTGGTAAATCTTTGAAAATGGCCGAAACACGGCGTTCAAGGCGCA
TGTTGGGCGTGTTAAGCGGCTGACTGATCCCCCAGCGTGGCAGCGTGGAACGGTAGGCTCGTAAAAGAAA
GATACTTTCCACCAGATCGCCACTGGCCTGCTTGATGGCCAGCGCGGCGAGTTGGCGGTCATAAATATTG
CCCTCAGTCATGACACGATCGACGGCTAAATTAAGCTGCTGTTCTATTTGTGAACAGTCTAGTTCTGGTA
TATCCGTACACCCGCGGCGGCGACAGAATTGTAACTGGTGGGCAGCCTCAATGGCCTTTTCCCCACCTTT
GACGGCAACATACATTAGCATTCCTCCACGTGGGTACTTCTGGGGATTGCAAAGAGCTTTTTCCCAGAGG
TAAAGAGAAAATCCAACCCTGTCGGGAAGGCATGGGGACGGTTGCACAGGTAGTGCCGAATACTACCGGG
CAGACGGGGAGAAATAATGCGATGCGTCTTGATGCCCGGCCCGGTCAGCTTCAAACACGGCCCGTCGTGC
ATACCTTCGACTTCTAAAATAATGGTGGTGGATTTTTCTGGTTCGACTTCGCTGCCGCAGGAGAGCGCCA
TCAGGTCATAAGAAAAACGGTTTCCACTCAACAGCACAAAATAAGCCTCTTCAAACACCGTAGTGATCGG
CACATTCGTATGCAGGCACAGCGTGCGCAGCAGCAGTGGATTACCGATCTTGGGATCGATAAACAGCGGT
GTGGTGTGGCTGGTCAACGTAAGCAGCGTAGCGGCCGTTGCAGACGACATAGTTTCCAGACCAGAAACAT
TGGGAACCGTAACCAGAGAACCCGGCTCACTCATTGCCTTCACGATTTTGCGAAAGCAGAGCTGTGTGCC
AAATACGGGGTGGGCGAAGCCCGTCATCGTTGTCATGACAAATCATTCTCCCCTGACCAAAGTAAAGAAA
TTCACCCGACTGGCAGCCACTTCCTGCTGTTGCTGTTCCCGGTGAACACGCTGTTGGTCTGCTAACGGAG
TGATGATTCGCTCCCATATTTCATGGAAATAGGATCGGGTTTGCAGGAGCGCATCGATCCAGGCACAGAG
CTCGGCATGTGGCTTGTTTCTGCCCGCAATATAGCTGTAGCCGCACGTCCCATCCTCCAGTTGTACCGCC
GCGCGGGTCACCGTCATGTCACCCACAATAAAACGCGGCCCATCAACTTCCATTCTCCCCTGCAACTGGA
TCAAACCAATCTGCGTCGGGCGCAAGAGCTGGTAGTGCGCGGAAAAGTGCAGCGTGTCCCAGTGCGCTTC
CAGCTCAGCAGGGTCGCTATGAGCGAGAATAGACATCCAACGTTGTCGCTGTGTTAACTCAGGCATCTAA
TCCCTCCCCGTCAGCAAGGTACGTGAAAGATAAGAAAAGCAGGCAGTTTGATCCTGAGGATCGGCCGAGA
GATCGGCCGTGTTTTGATAGCGCTGGCGCGCCGTATCGAAGAATTCGCTGTGGATCGCAGAGCGCTGGAA
AAGCGTATTGGCCAGGTCGAGATCTTTCAGACGGATGGATAAAGGAACCGACACAGTTTCGCGCGGGTTC
AGGTAGCGATCCAGCATGACCTCCATGTAGGTCGAGCGTCCGCGCCCCAGCGTTAGCGCATTTGCCAGCA
CATCCGGGGCGATATCATGGGCCTCCGTCAGCAATAGCGCTTCCGCCGCCACCAGCAGATGCACCGCCTC
ACAATAGTTATTAATCACCTTCATGGTCTGCGCACTGTGGTTACTCGCCATCAGTACATAGCGATCTGAC
AGGCTGGTGATGACATCGTTAATCGCGTTGGCAAAGCCATCAGCATAAGGCCCTACCCAAGCGGCAAGTT
TGCCCTGCCGCGCACCTTCTGGGCCCCCCGAGACGGGGCACTCCACATAATGCGCACCGTGCTGGTGAAA
AAAGGTTTCCATCCAGCGGCTCTCTTCCGGCCCTATCGTGCTGATATTGAGTAACAGAGGGCGATAGCGG
GTCAGTTTCTGTCTGACCTCCTCCGCCTGAAAAACCTCACGTATCGCCTCCGCATCCTTCAGGCAGATAA
GCACAACTTGTTTTTCCTGCGTGAACAGTTGATGCAGTTCAGGGACAGCTTGTGCGCCTTCGGCGGCAAC
CTCGTTCGCTTTACAGTGAGTCCGGTTGAACACGCTGAGCGAAAAATGGCGCTGTAATAGTCTGAGCGAG
ATAGCTTTTCCTAATACACCAACGCCAACTAAAGAAACAGAATGAGTCATATCGGCAATCCTTGTCGCTA
AGGGACGGGCCATCAAGAAGCCTGAGAGGGGGTATTAAGAAACTGCATAAATGCATCGCGGTTTTGCGCA
GGGGAGGTCGCTGGTCGCCCCAGATCGTTGCGATGACCCACTCGGCATCGCACCTCAATGAATTGACTAC
TTTGTGCCTGCAGTGCCTGTTGCAGCGCAGTCTGTAAGGCTTCTTGCGTTTCGACGTAGTACGTTTTTCC
ATAACCGCTGGCTGCAGCGATGGGTGCCAGCGGCAAGCGAGAGGCCGCCGTAGGCTGTCCTCCCACAGAG
TCATGCGCGCCGTTGTTAATGACGATATGTATCAGGTTGTTGGCCTGGGCGGTGTTCGTCAGCCCGCCCA
TGTGCATCAACAACGCCCCATCGCCATCCAGACAAACGACTTTTCTCTGTGGCTGCGCGTCGCACAGGCC
CAGTGCGATCTGGCTGGCAAGCCCCATGCCCCCGACGGTCAGAAAATCTCGCTGGTGCCCTTCACCACGC
TGTTCGCGTAATTCATAAAGCTCACGCGACAGCATGCCCGTGGTACTGACAATGGGGAGAGTGGATGGCA
GCTCGTTCAGGCATGCAGCGACAATGGCTTCTCGCCGCATCAGCGCCTGCTCAGCGGCTGGATGGTCAGG
CGTGGCTGCCGAGGAAAAGGTATTTTTTCTCACCACCAGCGCCACAGGACGGTGTTCATCATGCGCACGC
TGGAGCAAAGCCTGAATATCATCCCACAGAGGGGGATTATGGCTATCCAGCACAATATGCGGAATATCCA
ACACATTGAGTTGAGGCAATGTGACTCGCCCCTGCATAACATGCTGCGGCTCATCATGCAGTTGCTTACC
GCTGGCATCAACTTCGCCACGCCAGCCGATAATCAATAATAGCGGAATACCATACACATCCGGCGTAGCC
AGGGAGCAAAGGGGGTTGATCGCATTGCCTAACCCTGAATTTTGCATATAGACCACGGGTAGCGTTCGCG
TCGACAGGTAATGCCCAATCGCCATCCCCATTGCGCAACCTTCATTACTCGCGATACGGTGCGCGAGCCC
GCCGTTATTACTTCCGATCGCCAGACAAAACGCTTTTAATAATGAATCAGGGACGCCACTGAAAAAATGC
ACGCCGCGTTGAACCAGAAACTCGATAAGCTTATTAGGGTCAATCATAATAAACCTTCCCTTAGCATCAT
CTTGTCGCTCAATGTTGTCATTAACAACAATGATGACGCCTTGATTTTATCATTATATGGTGTGGATAAT
TTGGGGCACCGCACTGGCGTTAAATAATAACAACACGCCTACCACGCCAATGAATAGCGTGATGAAAATA
ATTATACTGACGCCCCAAAATATTTCGCTATCGCGTGCCGGGTATAAGATCCAGAATATCTTTTATCGAC
ATGCATTGATCCTCAACTTCCAGCGTTCGACCATGCTTGAGGATTTCTGGTAAAATTGATTTCATCGCAG
GATAAGCCGCACGTAACATATGGTTTGCGTAAATAACAATATTGAATCCACCATCAATCAGTTGATCGAA
AGTAATATCGTTAAAACTGGTAGGAACACAAACCAAAGGTAAATGTGGATAATGATCGCGGAATTGTTTA
GCGAAAGCTAAAATCTCAGAAGGGTTCTTATGCCGACTGTGGATCATAATGCCATCGGCACCGGCATCAG
CATAATGTAAGGCACGGTTTATCGCATCTTCCATACCGACGTCCAGAATCAGGCTCTCAATACGCGCGAT
TAACATAAACTCGGGCGTCAGTTGTGCTTTTTTTGCAGTCGTAATTTTTTCGCAAAAATCCGCTACAGAA
GCCTGCGTTTGCTTTACATCATTACCAAATAAAGAGTTCTTTTTCAGGCCGGTTTTATCTTCGATAATCA
TGGCGGAAATACCCAGATTTTCGGCGGCACGGATCCGGTGGGATAAATGTTCAGTTTGCCCGCCAGTATC
ACCGTCAAAAATTAATGGGCGGGTAGTAACATCAAATATTTCCGTAATCGCTTGAAAACGATGACTGATG
TCTACTAACTCCGTATCGGGTTTTCCACGCAAAGTGGAATCGGTGAGTGAGCTAGACCAAAACGCATCAA
ATTGATAATGAATATCGCCATCTTCATAAGCAGCTTGCTCGATTAATAAAGCAGAAAGCGGACTGTGAGC
CTCCATCACACGAATGCCTTTTTGCTGCTGCAATAATTCACGGAGTGCACTACGACGTGAGCCTGGCGTA
CACCCCTTATATGAATCCGTTGGGGCATGATGAGGTAAAATGATAGACATGGTTATCTCCTATGTACCAT
AGAGTTGGGGTAAACTTTCCCTAGCAAACCAAGTGCAACAATCAAAAGACCACGCGACTTTATATTTATT
TCAATTAAATATACCAACGGAGCAATTCTATTCATTGGAAAAAACACTGCAATAGGGGTAAAAATTTTTC
GTTTATTTTTTCACTTTGTCTACCTTATTGAAATAGCATCAATTTAAACGATAAAGAAACTCTAAAAACA
GAACATTAATAACAATAACCATTTTTATTCATGTTAAAAAACTAAAAAAAATCTTTTTTATGGTTTTTTA
GTTCAATAAATATCTGAAATGGAGATGGCAATAAAAAAACCTATTGCTATGAGCATTTATCGTTGAACAT
ATAATTCGCCAATAAATAATTATCATGAAAAGATAAAAGTCTCTATACCCTAAAATTTTGATTTATTTTT
ACGATAGCAGCACGAGCGACGCTCAATATGTACCATTAACCCTCCTATCCTCATTCCCACGATCCCGCTC
CTAATCACACCATGTTAAACAGTGGTTTACATTTATGTAAAAATCGATGTCCACACACCAGTTTATTGGT
ATAACGGTAATCATTATCAAGCAGATACAACACGTTAATCTCCCCATATCCTGCCCACACATGCTTCTAA
GGAAGAAAGATGTTGTCGGCGTAATGACTCAACAACAGCCTAAGAATTTACTCTATGACATCAATCTCTG
AATCACTCACCGCATTGGTGAAATCCCGCGCGCAGTTGCGTGAGATGTTCGCAACGCATCAATTCGATAC
GCTTGATGCCCTGTTGGAACAAGAGCACCAGATTTGGCTGGATGGCCCGAACCTGCTTTATACCTATAAC
TGGCACATGAATTCGATCTTTGACCCAGCGGTATCACACGCTGATATTCTGTCGCACTTGCAAGCCTGGG
TTGCCGCACGTCCTGAGAGCTATCACGCCCATCATCTCACCGGGCAGTACTGGGAAAATGCCGCCGCACG
AATTCGTACCTCAAATGGCGGACAATATGTCGAAGACGATCGCTGGATGGGGGCCGAACTGGCTCGCGAT
CTGGGCGTTGCCGCCTACCTGCGTGCCAGCGCGTTACATCAGCGACCTGCCCTGACCTTTTCCCGCCTGT
TTCGTTTGACCTGCTATTTAGGTGAACCGCAGTGGCTGGGCGTATTACTGCAAGGTGGTGATCCCCTGAC
CTACGCACAGCGTCAGGCGCAGGTTGAACCCGAACTTTGGGAAGCGGGTCTGCAACACTTGCGTAATGAA
GGGGAACAAGCGCTTGTTGAACTTCCTGTTGCTCTGCCTACCCCGCTGCCAGCCAGAAAGACGCACGAAT
GGGAAGAGCCTATGCACTACTGGCTGCGGGTCACCTTAGCGACTCGTCCACAGGACGTAGCCATTCGTAA
AGAGTGCGTTTACTTCCTATACCCACGCTGGGGTGGCAGTCATGAGATAATGGCACAATTTATTGATGGG
CCACTGTGTGAAACACTGACAGAATCCGAACGTAACAGCCTGCGTGTTACCCAATGTTGGGACTATATCG
GCTATGACTCACTGCTGCCTGATGCTCAGGACACAGAAAGCGTGGCGTACTGCCGAAAAACCTTCGACAG
GTTGCTGGCGCTTGAGCTTGATGTGGATGAACGGGCAAAGGTGCTCCGTAAATATGCCAGTTTCCTCAGC
CACTATGCGCGAACCGAAGAAGGCGATGAAATTCACTGGAATAAGGTTGATATGCAGAAGGCCTATGACC
TGATGGTTGAAGCGTGGCAGGTTGATCACCCTGAATCACACCCTGATGAGGGCGCGCTCGATACCTTAAT
TAGCTGTGTGAATTTTGCCAGTATTGAAGACCGTTTCAATTTGATGCCAAAATTTTTGGAACGCTGTCAG
GCGTGGGCAGATTCGGCGTATGAAACCACCATCGCCGCGATCGCTAGCAAATTTGGTTTCTATGGCATCG
CTCAGGGTCAATTCGATAGTGACGCCTTACTTGCACGTTGCAGCACTCTCGAATCCGATGTCAATTTTGG
CCAAGCCGCTGCTAACCTGTTCGAGTCGGTTTCTGAGGAAGCGGGCGTCTTTCTGTTGCACGAAGCCGCG
AGCTGGGGAGAAGCCTCTTCAATGGCGACGCTCTCCGATTTATATTCCGGTCATTTATCCCGTCGTAACG
GGCGCGATCCCTCTCCTTATGAAGATCGAGACAACGCGAAATACTGGCAGGAAAAAGCCGCAGATGCTGG
CAATGAAATTTGCCAATACAACATTGCCTATGGCCTGGTAAGAGATAATGAGACGCTGACACCAGAGCAA
TACCTGCGCGCACGTGAACTGATGCTCGGTGTCCTGCACCGTCCTAACGTGGGAAGAATAGTCTGGACAC
GTGCAGCAAGGGAATTGAGTTCACTGTTGTTGTTTAGCGATATTGTAGAAGATCAGCAATTCTGTCTGGA
TGCGGTCCTGCCGGAATTATGGAACGACGAAGATGATGCCAACCGCGACTATGCGGCAGGTTACTACGCG
CATGCTTTCCGCAACGGTGCAGGCGTAGCCCAAAATAGCTATCTGGCCAAAGTGTGGATCGATCGCGCAT
TGGAAATCACCCCCGATAGCCAGTACAACCACGACCGTGCGAACGAAATTTATCAACGGAGCGGTATGCT
GGGCGGCGTCCGAGCGAAGATGGGCTTCAACCGCGATAAAGCGCGTATTGACGCACGTGGACGTGCTATC
ACGTTTGGTGATAACGCCGATCGGGAACACCAGTAAGTTGCGCCCTGCGCCTCTTTTCCTTCCCATCGAG
GTGGAATAACATCGCTATCATGTCGTAGGGCAGTCCGCTGCCCTCATCATCAAGCCTTTCATCGCAATCG
CAGTGATGCACAAAGACATGAACAGGAATTGTTCAACGACGCTTTATTGATGTTGTCAGTTTGACCCATT
CTGTACCATGATATCTTCCAAAATCAGTACCGCTAATGAAGTGAAATTCAGAAAGTTTCTTTACTTTTTC
TGACGTGGCACACACCTCAACAAATTAAGGCAGGTCAGTGTGAATAGTTTCAATAACTCAGCACTTCGTC
GCGCTTTTACGCCGCTGGCATTTTGTCTATTGGCGTTTAGCGCTCATGCCCAAACGAGCGACCCACTCCT
GGCAATGCCTTCTCATGATAATCAAACCGCTGCGCCCGCAGACAATCAGGCGCGTGGGATCCTCATCGCC
GTCGATCAGGCCACGCTGTCCAGTGATTTGGCTGGGCGTATTGTAGAAATACCGTTTCGAGAAGGGGAAT
CCTTCAAGAAAGGCGATCTGTTAGTGCGGTTTGACTGTTCGATTTATCAGGCCCAATTGGCCGCAGCCTC
TGCTGCCACGCGAGCTGCAGAAGCGGAACTGAGCCAAAATCAGCAACTGGCACAGATGAAATCGGTAGGG
AGACACGCGGTATCGTTATCCGCAGCGCACTTTGCACAGGCTCAGGCAGAAAGCCAGGTCTATCAAATCC
AGGTCAATCGTTGCCGACTTCTGGCCCCGTTCGATGGACAAGTAGTAAAACGCCGCTCCCAAACATACGA
AAGCGTCGGCATTGGCGCACCGGTTCTGGATATCGTCAATAATCGCCATCTGGAGATCAACCTGCTGGTG
CCATCACGGCTATTGTCGGTACTAAAACCCGGATTAACCTTTACCTTCACTCCCGATGAAACCGGCAAAC
CGTTACAAGCCAAAGTCACACGGCTTGGCGCACGTATTGATGAGAGCAGCCAAACCCTTGGCCTGACGGG
TACGCTGGCCCACACGGACGATACGTTGATGGCTGGGATGAGCGGTACAGCACAGTTCTCGGAGGTGCGG
TGAATACTCCGGCAACCACTGCCAGTGCCGCCGCTTTTGCCCGTTTCCTTGACGTTGAGCGGCAAGCGCG
AGCAGCAAAAAGTACCGAAGAATTGGCCTATTGCATCGTCAACGACAGCCAGTCGCTGTTCGGTTTTCGC
CATGCCGCGTTGATCATCAATGGCCGGGTACGCGCAGTCACCGGCGTCACCCAACCCGCGCCTCATGCGC
CCTTTGTGGCGTTTATCGAACGTGCCTGCACCCAGTTGTCATCCGCCGATGAGAAAGCATTGGCCCAATG
CACAGTGATTGAAGCCTCACAGCTTGATGAACAAAGCCGTAAAGATTGGCTGGCGCTGTCTGCCCCCGAG
GCTCTGTGGTCCCCCCTCAACGATCGTCAGGGGAAACCTTTCGGTGCTATTTGGTATGCGCGAGAACAGC
CATGGCAAAGTACCGATCAGGTGTTGGCGGAGCAACTCAGCGGTGCTTTTAGCCACGCCTGGCTGGCACT
CGAACCGCAAACGACCCGCTGGCGGCGGCGACAGACTCGATGGAAAATCGCCGTACCTGCGCTGCTACTG
ATCGCTTGTCTGTTTATTCCGGTGCGTCAGTCTGTATTGGCACCCGCCGAAGTTATTCCTCATCAGGGCC
GTGTCGTCGCCGCCCCACTGGACGGTGTGATCCAATCCTTCACGGTGTTACCGAACCAGAGTGTACGCCA
AGGGGAGGTGTTGGTTCGCTTTGACAGTACAACCCTGAAAGCTCAGGCAGATGTAGCCGAACGAGCATTG
AATGTCGCCGAAGCGGAGCACCGTGCGAGTTCTCAACGCGCGTTTCAGGATGCGGATTCCAAAGCTCGTC
TCGACTTTCTTGCCGCTCAGGTGGCACAAAAACGAGCAGAACGCGATTACGCCAATGCTTTGCTGAGCCG
CGCAGAAATCCGTGCCGAACGAGATGGTATTGCGGTGTTCGCCGATGCCACGCGCTGGATGGGTAAGCCA
GTACGCACCGGCGAACGTTTGATGGAGTTGGCAGACCCCGCTCTCACCGCATTACGCATTGAGTTGGACG
TAGGCGACGCCATCCAGTTGCAGCAAGAGGCACCCATCACACTGTTTCTGGACAGCGACCCGCTGACACC
GCACGCCGCATTGTTAGAACGTATCGCCTATGAGTCGGAACAGACACCAGCCGGTAATCTGGCCTACCGT
CTGGATGCACGCTTCACTGACACACCGCCACGTATCGGCCTGCGCGGCACGGCAAAAATTTCCGGCGACT
ATGTTCCCCTTGCCGTTTATCTATTCCGTCGACCGCTGGCAGTGATCCGCCAGGCGATTGGGTTATGAAT
CCGCACCTGCCTCCCCTACGCGCCGATCTTCAATTGGTAGAATCGGCTCCGGGCATCAACGGAGCCCCGC
AGTGGGTACTGTCCGATCCGATAACCGGGCGTTATTTTACCCTGACTCCCTCGGCTATCCGCCTGCTGCG
TCATTGGCCATTGCGCCAGCCGCAGCAAATACTGGACGCCGCCAACAAGGAGCCCGGCCTGCCGCTGCGA
GTGAAAGAATTGGAGCAACTGCTACAGTTCCTACGCCAGCACGATCTGGTCGCGGCAAGCGACCCAGAAC
AACGTCAGCGCTATCTGGGCAAAGCTCAGGCGATGCGCACCAGCTTGTGGAAAAGCGTGCTGCATCAGTA
TCTGTTTTTCCGTATTCCTCTGTGGCGACCCGATCCGGTACTCAACCGCTGCTGGCCGTGGCTACAGCGC
TATGGTGCGCCCTTTCTGGTCTGGATCTTTCCATTAATCCTGCTGCTGGGTTTATTTTTAGTCAGTCGAG
ACTGGGTACGTTACACCCATTCATTTCCACACCTCTTCAGCCTGTCCGGTATGGCCGTGTTCGGTGTCTC
TCTGGTGTTCGCCAAATTTATCCATGAGCTAGGCCATGCCTTTATGGCGAAACGAGCGGGCTGCCGTGTG
CAAAGCATGGGCGTTGCCTTTATCGTGTTATTTCCCTTGTTTTACACTGACACTACCGACGCCTGGAAAC
TGAAGGATCGTCAGGCACGTTTGCTGATCGGCGCGGGCGGCATTCTGGCCGAACTGATGTTGGCGGTTAT
TGCGCTATTGGCCTGGACATTACTGCCAGATGGCCCGGCACGAACAGCCGCTTTTATGCTTTCCAGCGCG
ACGTGGCTGACCACATTAGTCGTAAACCTTAATCCTTTGATGCGCTTCGATGGCTACTTTTTACTTAGCG
ATTTCTGGCGCGTAGAAAATCTGCAAGAACGTGCCTATGCGCTCTGCCGCTGGCGGTTGCGGGAAAGTCT
GTTCGGTCATGGTCACCCAGCGCCGGAAAACCTTTCCCCATCCCTGCAACGCAAGCTGCTGGTGTGGGGC
TATGCCTCCTGGATATGGCGCTTTTTCCTGTTCTTTGGCATCGCGCTGGTGGTTTACCACTTTTTTATCA
AGGTGATCGGCATTGGTTTAATGCTGGTTGAGATCGTTTGGTTTATCGCGCTACCGATAGCCAAAGAAGC
CTATGCCTGGTGGTCCATGCGCAAATCAATACACCCCATCGCTTTTTTACGCAGCGCCCTGCTGTGCCTG
ATCCTGTCATTTATTTTGCTTTATCCATGGGGGGGGAGTATCCACATCCCTGCCGTATTGGAAGCGGAAA
AGGTCAGTACCCTCTACAGTCCAGTACCCGCACAGGTTAACCGGCTACACGTAACCGATGGTCAACAGGT
GGATGCGGGGGACATTCTGCTGGAACTGACGTCGGTCGATCTGGATTATCGTCTCGATATTGAACGTCAG
CGTATCGCCCAATTACAACAGCAGCGGCAGCGTGGAGCAGCACGGCAGGAAACCGCCAGTGAAATTCAGG
TCATGGATCGGCAGTTAGCTGAAGCGCTAGCACGCTATCGAGGGTTGGCAGCACAGCGTCAACGCTTAAC
GATTCGGGCACCGCAAACGGGCGTGGTACGCGATCTGGCACGTGACCTGACAACAGGACGCTGGCTAACG
GCAGATACCCCCCTACTACGAGTGGTGGACCCCGCTCAGGGACGGGTGGTTGGCTATATCCCCGAGGAAT
CACTCCGGCGCACTCAAGAGGGCATGCTGGGCGTCTTCCTTGCCGACGATCCCGCTTTCCCACGTCTTGA
CGTCACGCTTCATGACATCGCCCCCACAGGCAGCGCTTACCTGCAACAAGAAATGCTCGCGTCCGATCGC
CACGGCCCGATTGCCGTGCGACGCGATAACGAACGTAATCCGCAGCCGGTGCAAGCACAATACCGCGTGC
AGTTTACCCTGCCCCCTCAAGCGCCGTTACCACAACAGCCTCTGCGCGGTAGCGTCGTCGTCGCGGGAGA
GAAAGAATCACTACTGGGAGCCACCTGGCGCCGCGTCGCCGCCTTAGGCATCCGCGAAAGCGGTTTTTGA
TCGACCCTAATCCCTCTGTTTGACCCTAATCAACCCTTGCGGGCAATACCTGGCCTTTAAGCCCGCAGCC
AACCTATTTCCCCTCATCAGCCTATTTACTGTGAAGCGGTATTTTTCAAAATATTGCTATTTTTTTCTGC
CGGTAACCAACAAAAAGTCGCGCTTAAGCTATGGTTCATAAGTGACTAAAAAACAAGTCAATATGATAAC
AACAAAATAATAAGGCAGCTAATCAACGCGCTCTTTACCCGAGTAAAACCAACAAAAAAACAGTCATTCT
ATCAAGGGGATTCATGATGAAGTTAACTAAACGATTCTATGCCAAGTCTGCCCTTGCGGCATCGTTGGCC
GTTATGATGTTTCATGCAGAAGACGCCTCCGCCTGTGCAGGCGATGAACCCTATATCGGCTCGGTATGTT
ATATGGTCACCAGTTACTGTCCGAGCGGTTATCTACCTGCTGCGGGACAATCACTCTCGATCAACACTTA
TCAGGCACTCTATTCGTTGATCGGCAATTTATGGGGCGGCTCGCAGCAAACCGGCAATTTTACGTTGCCC
GACCTGCGCGGTAGAAGCCTCGTTGGCTCAGGGCAAGGTACGGGGCTCAACCTGATAACACGCGGCCAAT
CGCTGGGTGCCGAAACCGCCACTCTAGCGGCAAGCAATATCGCACCTCACACCCATCCCACCACGCAATC
ACTCACCAACACCTTTAATGTGCTAGTGCCTGCCACCACGGGCAATCTCAATGTTACGGCCGCGCTACCG
CTCGCCGCTGCTACGCCCGCTACGGGCGGTGCCACGCCGACGGCAGGTGCAAACTTCCTGACGGCGATCA
GTGCCACCGTACCGGTCGGTGCAGCAACTCAGAATGCCAGCTTTAAAGGGCCGTATCAGGCAGCCAAACC
GGGCAGCGGATCGACGTTGCCCGCCGATGTGACCGTGACGGGCGTAGCCAGCTTACCGTCGTTCACCGTC
AAAGTGCCGGAAACCGTGGTGGGTAATAATACCGGGGGGGGAATGCCATTCTCGGTGCGCGATCCCGCGA
TGGGGTTGACCGCCTGTATTGCCGTGCAAGGTCTCTACCCAATCAATCCAAACTAGTCGGGTTTTGACAT
TCCGATTTTTGAAATATTAAGCGTGCCGGGTATTTTCCCGGCACTTTCTTTATTCAGTAATTTAGATATT
AATATCATTGAGTTAATGATTGAGTATCGTAAGACAATTTCACCATTAGAAATGCGAATCCTATAAACAA
AAAAAATCAATAGAGATTCATCTTACTTTTCGGAAATTTATATTCACAAGTTTTAATATTTCACTTAAAT
TTACATTAAGACAACAGAACAATCATGTGGCAATCATTTGCTTTACATTTAGTGCTACATGGCGTTTTTA
CGTCTCCCTACCACATCGATTAGGTTGTTATGTAATAACAATGATTACTGGGAGTACAGGCTATGCAATG
GCGCCATTTCTTATCTTCATGCAGTAAACGCGATCGTACCAGTAGCGACACGGTGACAGATTTATCGACA
CCGCTAGGGTACGCCCTTGAAGCACGCATGATGTTTGATGGCGCCGTCGCCGCCACCGTGAATCAAGCCG
ATGCCGGGCAAACCGCCAGCGATGCGGCACACAACACCGCCTCAGCAACAACCAATGACACCCAAAAAGA
TCAATCCAGTGCTCAAACCGACCACCGCACAGGGCAGGACGCAACGGATACCCAGGATGCAACCAGCGAC
ATCGCGGTTGCTGGGGATACTGCCCGCAAAGAAGTGGTGTTTATCGATACCTCATTAACCGATTACCAAA
CGCTGGTCGACAACGTACCTACCGGTATCGAGGTGGTATTGCTGGATGGCAGCAAAGATGGCTTAAGCCA
ACTGGCAGAGTGGGCAAAAACCCACAGCGGTTATGATGCAATTCATGTACTTAGCCACGGTGGTGAGGGC
GAACTGCAATTGGGTTCGTTAACGCTGGACAGCAAGACCGCCGACGCACGTGCCGCTGATTTAGCCACGC
TGGGCGCAGCGCTGACGGAATCAGGAGATTTACTGTTGTACGGCTGTGAAGTCGCGCAAAGCTCCGGGCA
GAGCTTCGTTTCTCTGCTGGCACAAATCACGGGGGCCGATATCGCGGCCTCTAACGATACCACGGGTCTG
GGTGGAGATTGGGATCTTGAAATACAGACTGGGGTGATTGAAGCCGCAGCGCTACAAATAGACAGTTACC
AGCATGCCTTGCACGTCAGCAACACTGAGGTGACACTGTGGATCGATGGTCTAGATTATAGCACCAACCC
AGTGGGGCCAGGCAGCGAAGTATTCCTGGATTTAAGGGATGCGGCCAGTTCCGAATGGTACATTGATATC
GACCCAGTCGCCTCGACCATCACCATGACCATACGTAACGGTCAAGGGCCGTATGTGGGGCTTGAGTCGT
TCGACTTGGTGTTCAATAACATCACTAACGGCACATTACTCGCCATCACTTCGATCACCAAGGATAACAG
CGTAACCACCAGTGAGGCGAAGCTTTCAGCCAGCGTTATCGGCACCGACAAAACCATCACCTTCCATGTC
GACAACGACGGTACAAAAGGCGATGGGGTTTTAGTGTGGCACTTCACGTCGACCAATCTTGGCGGTAGCA
GTGATACCCTACCAAGCGTCAGCGGTAGCGGCACCAATCCGACCTACACCGAAAACGGCACCGACGTCGG
CTTATTTACCAACGTAATCGCTAATACCAACGACAATGGACAAACCTTTACCGGTGCCACCTTTACCGTA
ACCAACGTAACAGACAGCACCGAATACCTGAACATCAATGGCGTTAAGGTATCGCTGATCAATGGCAATA
GCGTCTCACTCGGCAGCGGCTACGGTTCGGCCAGTGTCTCCCTCAGCGCTGGCACGGCAAGCATCAGCCT
AAGCGGAGCGATATTAAGCAATGCCGATATGGGCACCTTGCTATCTGGCATGACCTACGGCAACAGCAGC
GAGAATCCCCATACCACCGCACGGGTCGTGACCCTGACTCAGGTCACCGATTCTGGTGCCAGCAACAACA
GCTACAGCCCCGGCAATATCGCCAGCACCGTCACCGTGGTTGCCGTCAACGATGCACCAACGGATTTGGC
GCTTTCCAACACGACATTCGGCCAGTCTCTGGGCAGCAACGGTATTATCGGGACGTTATCGGCAACCGAC
GTAGACTCCACCACATTTACCTACAGCCTGGTGAGTGGTGTCGGCAGTACTGATAATGCACTCTTTACCC
TCAGCGGCAGCACGCTGAGAGCGGTTAATGCCGCCACCATGGCAGCCGGAACCTATTCCGTGCGTATCCA
GGTCTCCGACGGGCAAGCGACCTATGAGAAGGTCGTCACCCTAACGGTGGCCGACGATATCGCGCCTACA
TTTGACGCGACACCGACGATCACCGCACCGACAGTGAGCGGTTTTACCCTTAATACTGACCTCAACGAGC
GGGGCACCATCTATTATGTTGTGCTCTCCGATGGCGCCAGTGCACCGAGCGTCACTCAGGTCATTAACGG
GCAGAACGCCTCAGGTAGCCTGGCACTCGCTTTCGGCAGTCAGTTAGCCGGCAGCGCGCCCTACAGTCAA
TCCCTGACCCTGACGGGTTTAGCCGCCGCCACCGCCTATGATGTGTATGTGGTCGCCAGAGACAGCGCCG
GTAATGCCACCGTCAGCGTCGTCAAGCTTGATGTCACGACCGCCGCAAGCAGCACCGCACCAACCCTGTC
CGCCACGGGCAGCAATCCGGTATTTATTGGCGGTATGGCGGGTGCTGTCGATCTGTTCAGCGGCGTCAGC
GCCGACACGCGGGACAGCGGGCAGACCTTTAACGCACTGACTCTGACCGTATCCAACGTCAGCGACAGCG
GTGAATTTATCAGCGTGGCGGGCAACACCATCAGCCTGGCGAGCAATGGCAGCGGCACACTGACCGGCAT
CGGCAGTTATACGGTAACGCGCGTCGGCAATACTGTGACGCTACAGTTGAGCGGGATGACCGCCAGCAAC
ACGCAATTTGCCGGTCTGGTGGATGGCTTACGCTACGGCAATAACAACAGCAGCGTTACGGCGGCCACAC
GGGATGTGTCCTTAACTGCCGTCAGCGATAGCGGGACCAGTAACAACACCACGTCGCTGAGCCTTACGTC
GTCAGTGAATGTATTAGCCAGCAACAGCGCGCTGTATGTTACCTCTGGAGACGATACCGGCGCTGATGCG
TCTTTCGGCAATAGCTTACAAGACGATCTCAATGATGGCGGCGGGCTCAGCCTGCGCGAAGCGTTGCATT
GGGCCAACCAGACCCCCGGCATCGATCGTATCGTATTTCAGACCGACGTGACGCTGAGCAGCTCCATTTT
GTCACCCACCGAGACCCTGCTTATCGACGGTCAGAGTTTCACCCTGAACGGTGGCGGTTATTCTGGCTTT
CAGATCACCAGTTCGTCGCTGACGTTCGCCATCCAGAACCTAACCCTGACCCATTTCACCACCACCACCA
ACGAATTCTCAGGTGGTGTGCTGGGGATCAATACTGGCGCATTAGATATCAACTTCAGGTTGTACAACGT
TGATATTACGGGGAACACCGACGATGGCTGGGGCAATGGCATGATTGACCTGAGCAATATTCAACAGGGC
ACCTACATCTTCGATCTCGATCAGGTCAATATCCATGGTAATACCCAGTTGGGCGGCACGGATGAAGAAG
GCGTGATCAAGTTGTCCGTGTCAGCCCAACAAACACTCTCGCTGTCGATCACCAATTCAGCCATCTACAA
CAATATTGGCGCCAATGCGGCCAATGGGTCGATTGGCGTGGCGGGTCTCTATCTGGCGGCAAGCGGCAGC
ACCAACGCGCCCAACACCCATGTCACCTTGATGAACACCACCATCACCGGTCAGGATGCTGGTATTCAGT
TTCACTTCACCAACGAAGCGTCAAGCTGGGTTGCCAGTGTGCGCAACTCGATTATATCGGGCAATACCGT
CGATATGGTCATCCATAACGACACCACCACTAACGGTTCCTATACCCTAAATGGCGGTAATAACCTGATC
GGCAGTAGTGTGGATCTGATGTCATCGTCAGATCCTCGTCTGGCTACTACAGCCAGCAATGCCATTAATC
AGGGTGACCGTTTCTCTGTTACCGGCAATGGTGATGCGCGCGGTCTGGATCGTGTGCGACAAGGGGCTGT
CGACATCGGTGCTTACGAATCACAGTTTACTTCGGGTGTGAGTCCACAAGTGGACCTGAACGGTGCAGGC
TCTGGCAGTGACTATAGCGCTACCGTCTCTACCGGTCTGAGTACAGGCGTGCCTATAACCGATATGCTGG
CAACGCTGTCACAAACTGATGGCGATACTCGTCTGTGGACACTGACGCTCGCGCTGTCTGGCAACACAGA
TGGCAGTAACGAATATATGACGCTATCGCAGCAGGCGCTGTTGGCAGCTCATGCAGCAGGCATCAACGTC
TCCGGGGATGGCAGCCAAACCCTGACTCTCACTGGCGGTGCTACGTCAGAAGCCTTCCAGACCGCACTAC
GCGCTATCGTGTATGTCAATGTGGCCACGACCCCTAGCGGCGGCACACGTACCATTAACGTCACCGCAAA
CGACGATGCCAGCCGCAGCGCGACCTCAACGCTGACACTGGTCGTAGGCAATCCGCCTGTGGTTGGCACG
CCAATCCCGTCACAAAGTGTGGTACAGGATGGCAGCCTGAACTTCACCATTCCCGCTGGCACTTTTACCG
ATCCCGATGTCGGCGATATCCTGACTCTGGGCGCGACGTTAGCGGATGGAACACCGTTGCCAAGCTGGCT
AACCTTTAATCCAGCCACGAACACCTTCTCCGGCACGCCGGGCAATGCGGATGTCGGCAATCTGTCTATC
CGCGTCACTGCCACCGATGGCGGTAACGCCTCGGTATATACGGATTTCAGTCTGACCGTCACCAACATCA
ACGACGCTCCGGTGGTCGCGACGCCGATACCCGCACAAAGCGTGGCACAAGATGACAGCCTGAACTTCAC
CGTACCGGCAGGTACCTTCACCGATCCGGATGTCGGCGATACCCTGACCCTCAGCGCCACGCTGGCCGAT
GGTTCACCGCTGCCGAACTGGATTACCTTTAATCCGGCCACGGGCACCTTCTCCGGCACGCCAGGCAATG
CAGATGTCGGTACCCTGAGTATTAAGGTCACCGCCAACGATGGCGATGCGTCCGTCAGCACCACGTTTAG
TTTGACGGTCACCAACGTCAACGACGCTCCGGTGGTCGCGACGCCGATACCGGCGCAAAGTGTGGCACAG
GATGGCAGTCTGAGCTTCACCGTACCCGCAGGCACCTTCACGGATCCGGATGGCGATACTCTCTCTCTGA
GCGCCACGCTGGCCAACGGTTCACCGCTGCCAAGCTGGCTCA
>6 length=55505 depth=1.05x
GCAACCCGAATTATTTAGGGGTACATAGGTGATTTTTTAATAAAAAAAATCAATCGATTGTCTTCCTGTC
TGTTTTATCGTCATTCCCTTGCGTAACCCGTCATTTTTTGTGATGTAAATCACAAATAAATTATCGGCGG
GAAACAACATCTCTTTAGGGGAGTCACGAAAACGTCATAAAGTAGCGTGGTGTAGGGCTGATTACGCCAC
GCTGCATAAGCGAGGGGTTAGGCTGCTGGACCTTTGCGAACGGAATCGCGGATGATTAATGTGCCTTTGA
AGGCTGGTGCAGGTACGACGGTTTCCCCCTCTAACCGACACAGCAGTTTCTCAAGGGTGTAGTTGATCAT
CTCGGCGACGGGCACATGCACGGTAGTCAGTGCCGGATGGAACCATGATGCCATCGGTAAATCGTCGAAC
CCCAGCAGTGAAACATCCTGCGGAATCGCGAGGCCATGTTCACGTAGTGCTTTCGCCGCGCCAATCGCCA
TGTCGTCATTGCTGGCAACCAGTGCGCTGAAGGCGGCAGTTCGTTGAAGCAGCGCTTTTGCCGCCGCATA
ACCGCTATCATGGGTCCAGTCGCCAGGTGCCACCAGCCTGTCATCACAGGGAATCCCGTTGTCCACTAAC
GCTTGTCGATAGCCCGCCAGCCTGCTTGTACCGGTGGGGGAGTTTGATGATCCGCAGATAAACGCGATAT
CACGGTGACCCTGTGCAATCAGGTAATTGACGGCATCATGGCTGTGTTGCTGGTGATTGGTGCAGATACC
GTTATCACTGTGCTGATGCAGTGTACGGTTCACGACCATGATCGGCTGTTCATGCTGTTCGATAATGCTT
TCCAGCGCATCGATAGACAGAAAGCGCGGGTAGATAATAACGGCATCGCAGCGTAAATCGAGCAAGAATT
GGATCGCTTCCCGCTCTTCTTCAGCGCTGTGTTTGCCATCCGCCATGATGAGTTGACGGCCGTATTTTTC
CGTCATGGTTGCCGTTTGGAACAGTAATTCGCTGAAGTAGGGGCCGCTGTACAGTGTGTTGGTTACAACC
AAACCAATGATTTGCGATTTGCTCGTAGCGAGCTGGCGGGCCAGTAGGTTGGGCCGATAACCAATCTCTT
CAATGGCCTGGAATACCCGATCCCGCGTAGTTTTACTGACATAGTTATTCCCTGTCAGCACGCGTGATAC
GGTGGCTTTGGATACACCGGCTTTTTTTGCGACATCGAGCATGGTTACCATCGTACTTTCCGTTCTCCTT
TTGCACCGCTTTATCTCATCATTATAGGGAAAAATACTCCGTTTTTATCATCAATGGCGAGTATAGGGAT
AAAAATACGCCCCGGTTGCGCTATTTATGATCGCCTTCAAAGAATAGTAAAAACAATATGAAACCGGTTG
CATATTATTTTATGTATTGCTTGAATAATAAAAAAACAGACGGTGAGGTGCAGTATGAATAAGATTTTAC
TCTGTTGCGCAGCAGGAATGTCTACCAGCATGCTGGTACAGCGAATGGAAAAGATTGCTGAGCAAAAAGC
GATCGCTGTTGAGATAAAAGCCGTGGGTTTTGAAGAATTTAATGAATTAATTGATGAGTATGATTGCTGC
CTTTTAGGGCCTCAAATCAAATATAAATTGCCTGAATTCAAAGCGATAGCCGATGAAAAAGCGAAGCCAA
TCGCGGTCATTAATATGGTTGATTACGGCATGATGAATGGGGAAAAAGTCCTCAACGATGCCTTGGCGAT
GATTGCATAGCATAGCGGGAGGAATAATGAGTAAATTAAGCGAGTCATTATTCAGCGTTATCGAAAATCG
TATTAGCCCGATTGCAGCAAAACTCTCCAGCCAGCGTCATGTTGTGGCAATTAAGGATGGGTTCATTGCC
TCCATGCCCTTTTTAATTGTCGGCTCTTTTATGATGCTATTCGCCCATCCGCCTTTTAGCCCGACGAGTG
AATGGGCTTTCGCGCAGTGGTGGTTGGGAATGGTGGAACGCCACGGCGAACAGATCATGATGCCCTACAA
TATGACGATGGGCATTATGGCGGTGTATATCACCAGCGCCATCGCTTATAACCTGGCGCAGAGCTATAAA
ATGAACGGTTTTATGGCTGCCAGTCTGGCGCTGATGTCGTTTATGGTGGTGGCCGCGCCGCAGGTCGATA
AGAGCTTGCCGGTCGGGTCGCTGGGCGGTGAGGGGATTTTCACCGCGATTATCGTGGCGATCTACTCGAC
GGAGCTGATGCACTTTTTGCAGAAGCGGAATATTGGTATTCGCCTGCCGGAGCAGGTGCCGCCGAAAATC
CGCCAGTCTTTTGATTTACTGATCCCGATCCTTGCCATCTTCCTGACGCTTTTCCCGCTTAGCCTGTTTA
TGCAGAACCAGTTCGGTATGTTGTTACCGCAGGCGATTATGGCGATCTTTGCACCGGTTATCTCAGCGTC
CGACTCGCTTCCCGCGATCCTGATCGCGGTACTGCTTTGTCACCTGCTGTGGTTTGCCGGGATCCACGGC
GCGGTGATTGTGACGGGGATTTTGCAGGCATTCTGGCTGACCAACTTAGGGATCAATCAGGAAGCATTTA
ACGCAGGCGCACCGATCACCAAAATTTTCATTGAGCCCTTCTGGCAATTCTTCATTACGGTGGGAGGATC
GGGGGCGACCATGGGGCTGGTTTTTCTCTATCTGCGTAGCCGCTCTGCCCACCTGCGCTCCATCGGCAAG
CTGGCTGTAGTGCCGAGTATGTTCAATATCAACGAACCGGTGATTTTTGGTTCACCCGTCGTAATGAACC
CGCTGCTGTTTATCCCGTTTATTACGGCACCGTTGGTGAACGCCACAATCGCCTATATCGCATTAAAAAC
CGATTTGGTGCACCGCGTGATTTCTCTTGCACCCTGGACCACGCCGGGCCCGATTGGCGCAGCCTGGTCT
ACGGGGTGGGACTGGCGCGCGGTGGTGCTGGTGGGGGTACTGATTATCGTGTCGTCCTTAATTTATTACC
CCTTCTTCAAAATGTATGAACGCCAACTGATCGCACAGGAAGTGGGTACAGCAGAGGAGGTCGTGAATGA
TGCTCGATGAAACCACAGTGATGGAACTGATTATCTATGCGGGAGAGGCGCGCTCCAGCTCGATGGAAGC
GCTGATCGCGGCCAGAAAATATGACTGGGACAAGGCTGAGGAACTGCTGAACGCGGCTTCCGTTGCGGCA
CGTAAAGCGCATCAAATCCAGACGGCTTTGATTGGTGCCGATGAAGGTAGCGGAAAAATCCCGGTCAACC
TGATTCTGGTTCACGCGCAAGATCACCTGATGAACGCGATGCTATGTCGTGAACTGGTGGAGGAGTTGAT
TCAACTGCATCGGGAAATCTCCTTCCTAAAACAACATGTAAATTTGAAATAACGAAAAGGAAATAAGATG
TCTATTGAACAATTACCGAAAGACTTTCTGTGGGGCGGCGCAGTAGCGGCGCATCAAGTTGAAGGTGGTT
GGGATCAAGGTGGCAAAGGCACCAGCATTTGCGATGTCCTGTCCGGTGGTGCGCACGGCGTTGACCGTGT
GATTACCGATGGTGTACAGCCTGGTGTCAGTTATCCAAACCATCAGGCGGTGGAGTTCTATTCCCACTAT
AAGCAGGATATCGCCCTGTTCGCCGAAATGGGCTTCAAATGCTTCCGTACCTCGATTGCCTGGACGCGTA
TTTTCCCCAATGGCGATGAGCTAGAACCGAATGAAGCGGGTCTGCAATTCTATGACGACCTGTTTGATGA
GTTGCTGAAATACAACATTGAGCCAGTGATTACGCTGTCTCACTTTGAGATGCCACATCACTTGGTTAAG
CAGTACGGCGGCTGGTTGAACCGCAAGGTAGTGGATTTCTTTGTGCGCTACAGCGAAGTGGTTATGAAGC
GTTACCAGTCTAAAGTGAAATACTGGATGACCTTCAATGAGATCAACAACCAGCGCAACTGGCAGTATCC
GCTGTTCGGCTACTGCTGTTCCGGCGTGATTTTTACCGATCACGACAAGCCGGAGCAGGCGATGTACCAA
ACGTTGCACCACCAGTTTGTCGCCAGTGCGAAAGTGGTGAAGCTGGGTCATGAGATTAACCCGGATTTCA
AAATTGGCTGCATGCTGGCGTTGGTGCCGCTCTATCCGTGGTCATGTCACCCGGATGACGTGATGTTTGC
ACAGGAAGGGATGCGTCAGCACCATCTGTTCGGTGACGTACAACTGCGCGGTTATTATCCGTCTTACATC
CTGAAAGAGTGGGCGAGAAAGGGCTATCACATTGATATGCAGCCGGAAGATGAACAGACATTACGTGAAG
GTTGCACGGATTATCTGGGCTTCAGCTACTACATGAGCAATGCGGTGCAGTACGCGGCAAAAGGCCGGAA
AACCGAAGATGTCATCGTTGGGTTTGACGGTGGCGTGAAAAATCCGCATGTGAAGGCGTCGGAGTGGGGC
TGGCAGATTGACCCGGTCGGCCTGCGCTATACGCTGAACAGCTTCTACGAGCGTTATCAGAAGCCGATGT
TCATCGTCGAAAATGGCTTTGGTGCGGTGGATAAGGTGGAAGCCGATGGCAGCATTAATGACGACTACCG
CATCGATTATCTCAAAGCACACATTGAGCAAATGAAGAAAGCCGTTGTGGAAGATGGTGTGGAACTGATG
GGCTATACGCCGTGGGGTTGTATCGACTGCGTGTCGTTTACCACCGGCCAGTACAGCAAACGCTACGGTT
TCATCTACGTGGATAAGCATGATGATGGCACCGGCACATTCAATCGCTCGAAGAAGAAGAGCTTTGACTG
GTATAAGAAGGTGATTTCCAGCAACGGCGCTGAGCTATAACGGCGATAGCGGGAAACGTTGGCCACAGAG
CCGTGCTTAACCGCACGGCTTTTTCTTGTCTGTGTTAATCATCTTCCCCAAGATGAGCTCTTATACACAA
AGAATGTAGTGTGCAAGCGGGGTTGCCGTTATCCCCAGCGTAAGAAATTATGCTGAGGAGATAGCAGGCT
TAGGATGAGCCGCATGGACGCGGCTCAAGCTTGCGCCACGTCGGGAGCGTGTCGCAAGCGGTCCGTTAAG
CCTGATGCCGACGAAGGTATCGCGTAGCGACATAATTTAGCGTGCAGCCGGGTTCATAGGGGGCTGGCGC
TTGAGCCCCCTATGTCGGGCGCGTGCTATAAAGTCGCATGGGAAGGATGGCATTGTGGCGCACGAAATGG
CTCCGCGTTTGCAGAGGTAGCCTTCAGGAATAGGGGGCGTTTTGTACTGTAATACGCCTGTCACCCTGCC
GTATTTCACTAACGACTTCATCGCTGAATCGCGTTAGCATGAAAACAGATAACTTGATGCTGGAAAAATT
ATGTCTGTAAAACTGATCGCTATTGATATGGACGGGACGTTACTGACGCCCCAAAATCAAATTTCACCTG
CGGTAAAAGCCGCGATTACTGCTGCCAGAGAGAAAGGCGTGCAGGTCGTGCTGGCAACCGGTCGCCCCTA
CATCGGCGTCGAACGCTACCTGATGGAGTTGGATTTACAGCAGGAAGGCTGTTACTGCATCACTAACAAT
GGTGCGCTGGTGCAACGTGCGGTCAATGGCGACTGTGTGGCGCAAACGGCGCTCAGTTTCGACGATTATC
TCTATTTCGAAGCGCTGGCCTGCAAATTGGGCGTCCATTTCCACGCGCTGGACTTCAATTTTGTCTATAC
CGCCAATAAAGACATCAGCCCTTACACCATTCACGAATCTCACCTGACCGGAATGCCGTTGAAGTATCGC
GCGGTAGAGGAAATGGATCGTAGCCTGACGTTCCCAAAAGTGATGATGATTGATGAGCCGGAGCTATTAG
ACCGTGCCATTAGCCAACTGCCAGCGGAAGCCTTTGAACGCTACACCATCATGAAGAGCGCCGAATACTA
TCTGGAAATTTTGGATAAGCGTGTGAACAAAGGTGAAGGCGTGAAAATGCTGGCGGAGCACCTCGGCATT
CCGCGCGAAAGCGTCATGACGCTGGGCGATCAGCAGAACGATCTGGCTATGATTCGCTATGCGGGCATCG
GCGTTGCGATGGGTAACGCCATCGATGAAGTGAAAGAAGCCAGCCAGTTCGTCACCAAATCTAATACCGA
AGACGGCGTCGCCTGCGCGATCGAGAAATTTGTGCTTAATGCCTGATAGATAACGTTGATGGGAAGATCT
ATAAGGCCGTGGTGTAGCTTTATAGATCCGTCATACATTAAGCTGAATGCGTTTTACGCATCCCTTCTGC
GGGCCAGGCCAATTGTATTCAAATTTGCTTTTGATAGGTGTACCGCTATCCGAATGATTTTTTGCTATGA
GCGTGTCGGGATTAAATAAGGGAATCTTGTCTCTCAACGAAGGCGCGGCTTGTCTTTGCAAAAGGCAGGT
GTTCATCATCTGTTATAGAGAGATTATAGGCTACTGGGTATCTGATTTTACTTAATTCAGAATATATAGC
TGTGATTGATATGTTAAAATTTTTATTGTATTAGCGTAGTAATCATTGGAAATAATATTTTTTAATTAGG
GAATCATATCATGAAAGCGACATTCAAACTTGGATTGATGTTTATCGCCACACTTTCCGTTTCTGCTTGT
GATAGTTTAGATCTAACAAGTGATAAAGGAGTGTTTTACTACAGTAACCCAACCACTAAAAATATAACAT
TTAAGGTTGATGGTGATAGTCATGAAATATTACCAGGAGGGAAAGGTAATATTAAAATCTCTTCGGGCAT
GCATAAGTTAGAAAACAGTGCAGGTCAGGTTTTTTCATTTATGGTTTTTGATAATAATAATGGAGGGATT
ATCAATCCAGATAACCATGTCTATTATACGTTGTCAGAAGCTTATGCGGTTGAAGGGAAGTCTAATAAAT
TTAAGCCTGCGACCTATGACGTGACGATAAATGGCCATGAATTAGAAATGTCGGCCAGAAGTGCGAATGC
AACTATAATTGATGCTAATATGTTTAAGTGTAGCTATCAATTAGGCGAGCCCTTCCCTGATTCGATCACA
ACCCATGACCGTAATTCAGATGGTAATATTCAATCAAAGTGCTTTGATAAAATAGAGTTAATTGATTACA
TATCAACCATATATAAAGAGGATCTCAAGCCAGTATCACCCAAGGATGAAGGTAATGATTCAATTAATAT
GACATTTAATTATGATATCCCTACAGTGAAATTCCTTCATGCTGACATGCAAGAAAAAGCGGATGCTATC
GTTGTGTTATTAAAACAACTCAAAGAGTCTGATGATGCGGGTATTCATGAAGATATAAGTAAAAAAATCA
CCCAGTTAAGCATTGATTTAGTCACTGTCTATGCGAAGCATACATCTACTCTTTCAAAAGAAGAACACCA
GAAATATGATGACTTCATTCGTCATTCTGGTTACTTACAAACATATGGTGTTTGGGGTAAATAATTAATA
CTTAATGATAAGGCAAGGGTTTTCTTAAGTTGCTGTATTCTTTAAGAGAAGACTCTTGCCTTTATTATGA
TGTCAAACGTGCATGGGAAAAATATATATCCATCATCCTTCAAGTTACGTGTGCGTTGGCTGTGTTACCC
GGCACACTGAGATGTGCTTCGCCCGTTGGGAGCGCTGAAAGCAGCGTTAAAATTGGCCTCTGGCAGATTT
GTCAGTCACCCGAATCACTGGATAATTATTTTAAATCCAGGCTCGCCGCTAGCTTTTCTTTCATCACCTG
GGTGATGTGATTCACTACCTGGCTGCGAGGAATTTGAGGGGGATATACCGCACAATACGCCATTTTTATA
TCGGGGTTGAACGGCTTAACGATAACGGGCGAAGGGCTGTTCAGCGCGGTAATAAAATCCACTACGCCGA
TGCCGACGTTTCTTGATGCCAGCACGCAGCAGCTAACCATCGAGGTTTCGATAGGGTTATGCAGATAAAT
TTGCTCTTTTCTGGCGGAAATATCGATCTGTGCCCGTAGCGGCGTGGTTCTGCCGGGCAAAATAGCGCGG
GTGTTGGTCAGGTCGGCCAGCGTAATTTCATCTGCCGTAGCAAGGGGATGATCTACCGCTAACACCGCGA
CAGCGCTGGCGTCTGCCAGTGGTTCGGCTTCCAGACCTTTGATGCCCGGCTGGCCGAAAATAAACCCAAC
GTCATAGTGATTTTCAGCAATCGCGTCCGTAATGCGGCTGCTGCTTTCGATGTCTAAAAACAGAGAAAGA
TCGGGGTATTTCTTGAGTAAGGTAGGGAGAACCTGATCTGAACAAAGAAACGAGAGCGCCTGAACCGCGG
CGATACGCAGTATGCTGCCTCTGGCGTGGCGAATCTCATCAGCAATCAGCCCGATGTGATCCAACCCCAA
ATAAAGACGTTCAACTTCCCGATACAGCTTCATTGCCTCGGCGCGTGGGATCAGGCCGCGTCCGTCTCTA
TCAAATAGCTTCAGATTCAGTGCGTCTTCAAAGTCCTTAATGAGTCGGCTGACGGCTGGCTGGGTGATGT
ACATCATGTTGGCGGCGGCGGTGATGCCTCCGGTGAGGATGACTTTATGGAAGGCTTCAACCTGGCGGGG
ATTGATACGCATGCTAGTCACCTTAAAACATAACATTTAGTTATCAATTTAACACAAAATGCAATTTTTC
ATTATCCAATCTGACGCATAGACTCACAATCATAAGATTTAATACACTTCATTAGTACTCAATCATGGAA
TAGAGGGTTAGTGAATGAAGAAATCAACGCTGGCGTTATTGTTTACCGTTTTATTTTCATCTTCACCTTT
GGTTTATAGCGCGGACCTGAATATCGGTTTGGCTTCCTCCACCACATCAATGGACCCGCAGTTTTATGTG
GGTGGAGCGAATAGCGCAATGGCGCGCAATATTTTTGACGGTTTGGTTGTACAGGATGAAAAACAGCAGA
TTGCACCTGCCCTGGCAACCAGTTGGAAAGTGATTGACGACAAGACGTGGGAATTTACCTTGCGTTCTGG
CGTTAAGTTTCACGACGGCAGTGATTTTACGGCTAAAGATGTGATTGCCAGCATTAAGCGTGTTGCGCTG
GCATCGAAAAACAGCCCAAGTTCTTACGCACCTTACGTCAGCGACGTTGCTGAAGTAATAGAAGTGAATC
CATTAACGGTGCGGATAAAGACAAAAGAGGCTTCGCCGCTGCTGCTGAATAATTTAAGTCGGGTTTCCAT
TTTGCCCGCCCGACTTGAGAACGTCCCGACGGAAACGTTGAATTCAGGAAAAGAGGTGATTGGTACAGGG
CCATTCAAATTTGTTTCCTGGGTGCCGGACGACCGGGTAGTCCTTAGTCGCAATGATGGTTACTGGGGAG
GAAAAGCAGAGTGGGACAACGTAACTGTCCGTGTATTTAAAAACAGTAGTGCACGTGTAGCAGCCGTATT
ATCCGGTGATGTGGACATGATTGAAAACGTTCCAACAGCCGATAGCAGTAATATTGAGAAAAATCAGCAG
TTAAAAACGATTTCAACACCAGGGAATCGTGTTATTTACCTTCACATGGACCAGCAGCGAGATGAATCAC
CGTTCGCCAAAGGTTCTGATGGTAAAAACCCATTACTAAAAAAAGAAGTACGCCAAGCGATGTCTTTAGC
ACTTAATCGCCAGGCAATCGTCGACCGTGTGATGGAGGGGCAGGCTGTTGTTGCCTCTCAGCTTGTACCG
AAGGGGTATCTCGGGTATTCCGCTTCCATTCCTGCGCCGGTTTACAGTCCGGAGAAAGCCAAACAGGAAC
TGGCGGCGGCGGGTTACCCCGACGGCTTCACGCTGACCTTCCACGCGTCGAACGATCGTTATCCTAATGA
TTCTAAAATTGCTCAGGCCATTGGCCAAATGTTCACACGCGTCGGCATCAAAACCGAAGTGGTTACGATG
CCCGGCAGTGTGTACTTCTCACGCGCATCCCGTCTCGAATTTAGTTTGATTATGGGCGGGGCCGCGATTG
AAACCGGGGAAGCTTCTGGAGTATTGGGGCCATTGCTAGAAACCTTTGGCCCCAATGCAGGACAGGGTAA
TCGTGGTCGCTATTCCAATCCTGTCTTTGATAAAACGCTGAACGAAGCGCGTGCCACGTTGGATGATACC
AAGCGTGATGCGCTGCTGGCTGAGGCAATGAACATCGGCATGAACGATCTGGGAGTGATTCCGGTGATGT
TCTTGTCCAACACCTGGGCGATGAAAAAGCAGTATACCTACGTGGGCCGTTCTGATGCCTACACGCTGCC
GTACTTTGTCCGTTCCGCGAAATAGTCACCTTTCAGTCATGATGCAAAAGGGGTGAGGCTTCACCCCTTA
TTACCGATAACAAGGAGAGCGGTGTGAATACATTTAGCGGTGTTTTTCCTTATCTGGTGTCCCCCGTCAA
GCCTGATGGTCAGGTTGATACGCCTGTTCTGGCGCAGCTCACCGAGCATCTGATTCAGTGTGGCGTACAT
GGCGTGGTACCACTGGGCAGCACCGGTGAATTTGCCTATCTCTCTGCGTCTCAGCGTCTGGATGTGGTTA
AAACGGTGATCGAGACGACGGCGGGTCGTGTACCCGTTATCGCGGGTGTTGCGTCGACCACCATTCAGGA
TGCTGTTGAGCAAACGAAACGCTACATCGAATTGGGTGCCGATGGCATTCTGGCTGTGCTGGAAGCCTAT
TTCCCGTTGAACGACGATGGGGTCGAACAGTATTTCCGCGCCATTGCCGAGGCTGCACAGGGTAAACCGG
TGGTGCTTTATACCAATCCTCAGTTCCAGCGCTCCGATTTGAGTTTGCCTGTCATCGAACGCCTCAGCCA
TGTCAGTAACATCCTCTATATCAAAGATGCATCGACCAATACCGGGCGCTTGCTCTCCATCATTGAACGT
ACCCGTGGCCGGATGGAGGTGTTTTCTGCGTCCGCGCATATTCCCGCCTGTGTGATGCTGATTGGCGGTG
TCGGTTGGATGGCTGGCCCGGCGTGTATCGTCCCCAAACAGAGTCTTGCTTTGTATGAAGCCGCCCGTGC
GGGTGACTGGAACAGAGCAATGGAGCTTCAGCGTCCTCTGTGGCGCATCAATGAAATCTTTGCCCGTTAT
TCCATTGCAGGCTGTATTAAAGCGGCGCTGCAATTACAGGGGTTTGCGGTGGGCGAACCGCTGCCGCCTC
AGCAACCATTGGATGAAAAGGCACGTAAGGAGATCGCGGACGTTCTGGTATCTGTCGGCGCCCTTTAACG
CAAAATAGAGATTGTTATTTTTAACGCGGTAGCCGTGCGGGCTTTCTGCACCTTGAAATTTGTCAGTACC
CATTAAAAAAGAGAAAAGGAATAACCATAGGATGAGCGCTCTCCCTATTATTATTGATTGCGATCCAGGG
ATCGATGACGCGATTGCGTTATTAAGTGCATTTGTGGCTCCCGAGCTGGATATTCGCGGTATTTGCGCGG
TGTGTGGCAATCAGCCAGTGGAAAAGACTGTGCGTAATGCGCTGCAAATTGTTGAACTGGGCCAGCGAAC
GGATATTCCGGTCTTCGCCGGGTGTCACCGCCCGCTGTTACGTGAACCGATCCACGGCCAGTTTCACGGC
GAAAGTGGATTAGGTCAGACCGTGTTGCCGGTGCCGCAAAAGCAGGCAGAGTCGCAGCATGCAGTGAATT
TTATTATCGAACAGTGCCAGCAGGCGATTGCCGGCGGCAAGCCTATTACGCTGTGTACGCTCGGGCCATT
AACCAATGTGGCGACAGCGTTGCGTATGGTGCCTGCGATTGCCAACGGGATTGAACGCATCGTGATGATG
GGCGGCGCGTACCGGGAAGCGGGTAATCGCAGCCTGACGTCTGAATTCAATATGATCGCCGATCCACAGG
CGGCAAAAGTGGTATTTGATTCGTCGATTGCCATTGTTGCGCTACCGCTGGATGTTACGCATCAGGTGAT
TTTGACGCCGGAGTTGGTGGCGCGTTTCATCGCGCTCTCTGGGCGTATTTCCGGCCCGCTGGGCGAAATG
ATGGCGTTTTGGGATCGTAATGATATTCGCCGCTATGGTTCACGCGGTGGCCCGTTACACGATCCGTTGG
TTATCGCCTGGGTTCTGGCACCACACTGCTTCACGACGGAAAAAGCCAGCGTCTACATTGAGCAGGATAG
CGAGCTGTGCATGGGACAAACCGTGGCTGACTGGTACGGAAAAACCGCGCGTCAGCCGAATGTGGATGTG
GTGACCGGGGTGGATGCCAAGCAGGTGGTTGAACTGTTTGCTGATCTACTGAGCCGCTACGGGAAGGGGG
CCTGATAGGATGCGTGAACGTATTATTATTGATACCGATCCTGGTGTTGACGATGCGATAGCCATTTGGC
TGGCCTTGGCTTCACCTGAACTGGACGTGCTCGGTATCACCGCTGTGGCGGGTAATGTCCCGCTTGAAGC
GACGCTGGCGAATGCCTGCAAAGTTGTTGGTCTAACGGGTCGAACCGATGTGCCGATTTTTGCGGGAGCA
TCGCGCCCGCTGATCCGTGAGCAGGTGTTTGGTAAATATGCACATATCGGTGCGTTTTCCCCTGAGTGGG
TGCCAGATAGCACACTGTTGCCGGAGCAGGAACACGCCGTCGATTTTCTGGTGCGAACGACACGCCAGGC
CGCGGCTGACAATAATCCGATCACGCTCTGTTCGATAGGGCCGATGACGAATGTGGCATTGGCACTGCGT
TTTCATCCTGATGTGGCGCGCGGCATCAAACAGATTGTGTCCATGAGCTGTGCTTTTACTGCATTGGGAA
ATCGTGTGCCATGGGCAGACTTTAACGTTTATGCCGATCCGCATGCGGCGGACATCGTCTTTTCCTCCGG
CGTCCCCCTTGTCATCATGCCGTTGGATATGACGTTTCAGGCATTGATTCAGGCGGAACAGGTTGATGAG
ATTGAGCGCAGCGGCGGTGCGCCGGGCAAGGCGATGGCGGCACTGTTACGCACGTTCGATCGTAATGAAG
TTGCACGTTTTGGTCGTGAAGGTGGCCCGATTCATGATGCGACCGTCATTTCATGGCTACTAAAACCTGA
GCTATTCCAATCGGCATCTGCACGTGTGGGCGTGGAAGTCACCGGTAAGACGGCGGGTTACGTGTTTGCC
GATTTTTATCACAAATTGGATGAGCCGGATAATGCGCTGGTCATGCGAGAAATCGACGAACAAGGGTTTC
TCGGCCTGATTGCCGATCGCCTGCGCTGCTATGGTTCTGAAACAATAATGGGTTCTGAAGCAATAATGGG
TTCTGAGGAGCGCTAATGATAGCCTACCTGCTAAGCCGAATCGGACAAACGCTGCTAACGCTGGCTGTTA
TGTCGGTGCTGGTGTTTGTGGGTGTCTATCTGGTCGGTAATCCGGTCGATATGCTGTTGGGCGCGACAGC
CACGCCAGCGGAACGGCTGGCGGTGATTCAGTCCTTCGGTCTCGATAAGCCCGTCTGGGAACAGTACGGG
CTGTTTGTCTGGAACGCCTTTCAAGGCGACATGGGCAAGTCTTTTATCTTTAACCAACCCGCGCTGACGC
TGATTTTTCAGCGCATGCCCGCCACGCTCGAACTGGCGATGGTGGCATTCGTGATGGCGCTGGTTGTCGG
TATCCCGCTAGGGATTTACGCGGGTCTAAAGCCGGACAGCGCGGTGTCCAAATCCATCATGACCTTCTCC
ATTCTGGGCTTTAGCCTGCCCACATTCTGGATTGGGTTAGTGATGATCATGCTGTTCAGCGTGAAGCTGG
GCTGGCTGCCCTCATCGGGCAGAGGCGATACGCACGATCTGTTTGGTATCCCATTCAGTTTTCTCACCCG
CGACGGCCTCGAACACCTGCTTTTACCCGCGTTTAATCTTGCGTTGTTTAAGATCTCGTTGGTCATTCGC
CTGATGCGGGCGGGTGTGATGGAGTGCCTTCAGCAGGATTATGTGCAGTTTGCCCGCGCAAAGGGGCTGT
CAGAAACCCGTATTGTGTTGGTTCATGTGCTGCGCAACACGCTGATCCCATTGATTACCGTGCTGGGGTT
GGAACTGGGGTCGCTGATTGCATTCGCCGTCGTCACGGAAACGATTTACGCCTGGCCGGGCATGGGCAAG
CTGATTATTGACTCGATCGCCGTGCTCGACCGTCCGGTCATCCTGGCTTATCTGATGATTACCGTTGTGA
TGTTCAGCGTGATCAACCTGCTGGTGGATTTACTGTACGTGCTGGTCGATCCGCGCGTGCGGCTGGGAGG
AGACAAGGGATGACAGGAAATACCGTACACCAGCCCACGGCCGTGAAAAAAACATCGCATCCGGCGGTGC
GCGTCATGATGGCGCTGGTCAACGATCGATTGGCGCTGTGCGGACTGATTATGTTGGCGATTTTTGTGCT
GCTGGCGCTGTTTGCCCCGCTGCTGTCGCCGCAGAACCCCTACGATCTGATGCAGCTCGACATCATGGAT
GGTCGGCTTGCGCCGGGCTCCTCCAGTATGGCGGGTATGACCTACTGGCTGGGGACGGACGATCAGGGGC
GTGACCTGTTCAGCGCCATTCTTTATGGCACCCGCATCAGCCTGCTGGTCGGCTTCTCCAGTGCGGTGCT
CGCGCTGCTGATTGGCGCGTCGCTGGGGCTGATTAGCGCCTACGTTGGTGGAAAAACCGATGCGACAATC
ATGCGCATCGTTGATATCCAGCTCAGTTTCCCGCCTATCCTGATTGCGCTGATTTTGCTGGCGGTGCTGG
GACAAGGGGTCGATAAGATCATTATGGCGCTGGTGGTGACCCAGTGGGCGTACTACGCGCGCACAATTCG
CGGTTCAGCGCTGGTGGAGCGCCGCCGCAGCTACGTGGACGCGGCACGCAGCATGGCGTTGTCCAACCGC
CGCATCCTGTTTCGCCATATTTTACCAAACTGTCTGGCTCCGCTGATCGTAGTGGCAACGATGCGCATCG
CCTACGCCATCATGTTGGAAGCTACGCTCTCGTTTCTGGGGATTGGGCTGCCCGTGACGGAACCGTCGCT
GGGGTTGCTGATCTCGAATGGTTTTGAGTACCTGATGTCGGGCGACTATTGGATCAGCTTCTTTCCTGGG
CTGACGCTGTTGCTGCTGATTGTGGCGATCAATCTGGTGGGGGATGCGCTACGCGACATCCTCAACCCAC
GGAATTAACCGGTGGGAACGCCCGTGGGAATAAGGGGTAATGAACACATGACAGCGCCGATTATGTCTGT
TTCGCATCTGACCACGGCCTTTCAGGTAAACGGCGAGTGGATGAACGTGGTGCGGGATTTATCCTTTACG
ATTGGCGAGAAAGAGACGGTCGCCGTGGTGGGGGAGTCTGGTTCAGGGAAAAGCGTGATGGCGAAATCGA
TCATGCGTTTGCTGCCGCCTGGCCAAAGTCGGGTTGAGGGACAGATTCATTTTGGCGACACCGAGCTGCT
GTCGCTCCCTAATAACGCGATGCAGGATGTGCGCGGCAACCGCATCGGCATGATTTTTCAGGAACCGATG
ACCAGCCTGAATCCGGTCTTGCCGATTGGCTACCAGATCACGGAAGTGCTACGTCGCCATCGCGGTATGG
GTAAAGCGGAAGCGCGCGCCGAAGCGGTACGCCTGTTGGAAAAGGTGCGTATTCCGGCGGCGAAATCGCG
GTTGAACGAATATCCGCAAAGCTTCTCCGGCGGGATGCGCCAGCGTGTGGTGATTGCGATTGCGCTGGCC
TGTCACCCTAAGCTGTTGATCGCCGACGAACCGACGACTGCGCTGGATGTGACTATTCAGGCGCAAATTC
TGACGCTGATAAAAACCCTTCAGGAAGAAGAAGGGATGTCGGTGCTGTTTATTACCCATGACATGGGCGT
CGTGGCGGAAGTGTCCGACCGCACGCTGGTGATGTATCAGGGCGAAATGGTGGAAAATGCCGTCACACGG
GAAATTTTTCACCATCCGCAACAGCCCTATACCCGCATGTTGCTATCCGCTGTGCCTAAATTAGGTTCGA
TGTCTGGCAGCGCGTGGCCGCAGCGCTTTCCGCTGGTCGATCTCAAAACGGGCGAGCGCCAGCCGGTGCC
GGAGGCGGTGAATACCGTGTCGGGCGAGGAGCCAGTGCTGACGGTAAAAAATCTGGTCACCCGATTTGAT
ATCCGATCAGGTTTTTTCCGGCGACTGTCCGGGCGAGTTCATGCGGTAGAGAATGTCTCGTTCGATCTTT
GGCCGGGAGAAACGCTTGCGCTGGTTGGGGAATCAGGCTGCGGTAAGTCGACCACGGGTCGGTCGATTAT
TCGCCTTAACGATGCCGTCAGCGGCAATATTCAACTGCTGGGAAAAAATATCCTGACGGCGGATAAGCGT
GAGCTGACGGATTCGCGACGGCAGATTCAGATGGTGTTTCAAGACCCGTATGAAAGCCTGAACCCGCGTA
TGCGGATAGGGGAAGCCATTGCCGAACCGATGCTGCTGCACGGGCTGGCGACCCGACAGAATGTGGATGC
GAGAGTAAGCGAACTGCTAGAACAGGTAGGGTTATCCGGCGATATGGCCTCGCGTTTCCCGCACCAGTTC
TCCGGCGGGCAGCGGCAGCGCGTGTGTATTGCCCGTGCACTGGCGCTGGAGCCGAAAGTGATTATTGCTG
ATGAATCGGTATCGGCGCTGGATGTGTCCGTCAAGGCGCAGGTGATCAACCTGATGCTGGATCTCCAGCA
GACGCTGGGGCTGTCATTCCTGTTTATCTCGCATGATATGGCGGTCGTCGAGCGTATCAGCCACCGCGTA
GCGGTGATGTATCTCGGTGAAATCGTGGAGATCGGCCCACGTTCGGCGATCTTCGACAACCCGCAGCATG
ATTACACCCGACGTCTGATTTCTGCGGTGCCGGTGCCTGACCCAGATACCCGCCCGGTGCGTAATATCAC
CAATGATGAACTGCGCAGCCCGGTACGCGCCCCCGATTTCCACCCTCCTGAACGCTGTTATAAGCAAGTC
GGAGAAGGGCACTTCGTTCTGGAACAGGCGTAGCGTTACCCTTACCTGACTTTGCCATTAATGGCGGTTC
TTTTGCGTGCGCATTGCGTATGGCTTGAACCGTCATTCTTTCTCTTCCTTTCCCTATCACTGCTGTTGGC
GCGCTTTCGTCGCCTTCCACCTTCGCGCGCTCAATTCCTCTGGATGTTGAAATTCGGTAACACATGATGT
TGCCAAATTGTATTTATTGTCCGTTTTGTGATCCAGATTGTAGTACAACACATTCCAGTGGTACTACAAT
AGACTCAAGAAAAGAGGGAAGGATGCGGTTATTGTGCAACAGTTCGACGACGTCAGGCGGCATGGCGGGT
AAAGTAAGTGCAGTGATATCAATCCGTTTTGTCTCGTTGAGGTGATGATGAATAAGCAAGAATTAAGCAA
AACCGACCGCATCATTCTGGATATTGGCCAACAGATCGTGGGTGGGAAGTACGCTCCGGGCACGCCGTTA
[truncated: 4,717,549 more chars]
