# Supplementary material for: Pectobacterium parmentieri SCC 3193 Mutants with Altered Synthesis of Cell Surface Polysaccharides Are Resistant to N4-Like Lytic Bacteriophage ϕA38 (vB_Ppp_A38) but Express Decreased Virulence in Potato (Solanum tuberosum L.) Plants
Source: Int J Mol Sci. 2021 Jul 8;22(14):7346. doi: 10.3390/ijms22147346 (PMC8304393; doi:10.3390/ijms22147346)
Supplement: Supplementary file 1 [file ijms-22-07346-s001.zip › Supplementary Materials/M465_draft_genome.fna]

>1 length=460705 depth=1.00x
ATTTTGCATCCGTTTTTTGGCGTATTGATCGTCATCTGCCTGATTCCGATGTTCTTCCGCTTTGTTAGTC
ATAACATTCCGAAGAAGCGCGATCTGCCGTGGTTTCTCAACATTATTGAAGTGTTGAAAGGCAATGAACA
CGAAGTGGCTCAGGTGGGTAAATACAACCCTGGCCAGAAAATGATGTTCTGGAGCATCATGGGGCTGACG
CTGGTTCTGCTGATCACCGGGGTTATCATGTGGCGTCCTTACTTTGCTCACCTGTTCCCAATTGATGTCG
TGCGCTATGCCATTCTGATTCACGCGGCTGCGGCTATCGTGCTAATTCATGCCATCCTGATCCACATGTA
CATGGCATTCTGGGTTAAAGGCTCGATTAAAGGCATGATTGAAGGCAAAGTCTCCAAACGCTGGGCGAGT
AAGCACCACCCGCGCTGGGCGCGTGAAATGGAAGAGAAAGAAACAAAGAAATAATTCACTCTTTCCACTC
CATTGCTTTCCTCAAATGCCCGCCTTGCGGGCATTTTTCTTTTCATCCGCAGTCAGTACAAATCGTTATA
ACTTAAATCCAAACGTCATAACTCCCCCCTCTTTCTCGGCTATCACTCGATAGCCATGATGCAGTATTAT
TTTTAAATAGACATCCAGACATAAAGACAGCTATAAAGTAGTGACGCAAACTACATAACAATACTGTCAT
CGACGCAACATCAATTTATAAAACGCCATGGAGCTGATAATGAAGAAATTTACGCCCGCCCTGCTTGCAT
TGAGCTTACTGACCGCATTACCGGCACTGGCTAATCAGAGCGCCACCATTGCTCCCGTTCCGGCAGCGAT
CGCCAATCATAGTGGCCCGGTTCGTATCGCGGTTATCCGCAATCTGGGCTCGGATGACAACACTACCCAG
TTCGTTTCCGGCGTGCTCGAAGAAGGTAAAAAGTTGGGCTTCAAGGTCAGCACGTTCCTAAGCAACGGCG
ATGATGCTCGTTTTCAGGATTTCGTAAATCAGGCGATTAGCCAGAAATATGATGGCATCATCCTGTCGCA
GGGCCGCGATCCCTACTCTAGCGATTTGATTAAGCGCATCGTCGACAGCGGCATTGCCGTTTCCGTGTTT
GATACCGCCGTGAACGGCGAAATTCCAGGCGTAACCGTCACACAGCAGGATGACGCCTCGCTCACTAACG
AATCACTCGGCCAACTGGTGAAGGATTTCAACGGTAACGCCAACATCATCAAACTGTGGGTCGCTGGCTT
CCCGCCGATGGAACGCCGCCAACTCGCTTATCAACAGATCCTGAAAACCAACCCCGGCATCAAGGAACTG
GAATCAATTGGTGCTGTCTCCTCTGACGTACAGGGTGATACCGCCAACAAAGTCGGTGCAGTACTGGCGA
AATACCCTAAAGGCAAGATTGATGCGATCTGGGGCTCGTGGGATGCCTTCAGCCAAGGTGCTTATAAAGC
CCTGAAAGAAAATGGTCGGACTGAAATCAAACTGTACAGCATCGATATCTCCAATCAGGACTTACAACTG
ATGCGCGAAGCAAGCAGCCCGTGGAAAGTCAGCGTGGCTGTCGATCCTAAGCTGATTGGTAAAGTGAACC
TGCGTCTGGTTGCCAACAAAATTGCCGGTGAACCGACGCCAGCCACCTACGAGTTCCGTGCCGCTGCAAT
TCCACAGGCGCTGTTAGCCAGCCAGCCGGGTGCGGTCAACGTCGCCGGACTGGCAAAAATCATCCCAGGC
TGGGGCCATACGGATGATTTTATCGCACCGTGGTTTGCTACACTGGAAGCCAAACAGGCGAAATAATACG
GAGATAACTCATGGCATCGACACCTCTGCCCACACCCGATTACAGCCGCAATATGCGGCTGATTGGACAC
AGCGATCAGGGTGGCAGACCCGATGGTGTGCAGGTAATGGTCCATCGCGGCTACGCTTACATCGGGCATA
TGGTTTCACAAGGTGTGTCGATTGTGGATGTGCGCGATGCCAAGAATCCCAAGCCAGCGGGGTTTATTAC
TGCCCCGCCCGGCACCTGGAATATCCATCTGCAAACTTACGATGACCTGTTACTCGTCGTCAACGCGCGC
GACTTATTTGCCGACGCCAGCTTCGCCGAGGAAAAGGTCTACTACACCCGCTCCGTCGCTGAGACGGTCA
GTACTAAACAGCAAGGCAAAAGCTGGAGTGCCGGATTACGGATTTTCGATATCTCTATGCCGGATAAACC
ACGTGAAATCAGCTTTCTGCCGCTAGACGGCATCGGCATTCACCGCATCTGGTACGTGGGTGGGCGTTGG
GCCTATGTCTCCGCTCTGCTCGATGGCTACAGTGACTACATCTTTCTGACTATCGATCTGGCCGATCCGC
AGCGCCCGGAAGTAGCCGGGCGTTACTGGTTACCCGGCATGCATACCGCAGGCGGAGAGACCGCAAGCTG
GCCGGAAGGTAAACGTTATGCACTTCACCATGCCATCATTAGCGGCGACACCGCCTACGGAAGCTGGCGC
GATGGTGGCTTGACGCTGTTGGACGTAAGCGATCGCACCAACCCGCAGCTCATCAGCCACCGTAACTGGA
GCCCACCGTTTGGCGGTGGTACACACACGGCGCTACCGCTGCCGGACCGCGATCTGTTGGTCGTATTGGA
TGAAGCCGTGTTGGATAATCAGGAAGATGGCGAAAAATTGATTTGGGTGTTCGATATTCGTGATCCGAGC
AATCCGGTGAGCATCTCCACCTTTCCACAGCCGAAAGAGGCAGATTATGTGAAAAAAGGCGCACACTTTG
GCCCACATAACCTGCATGAAAACCGGCCTGGCAGCTTCATTAGTTCGTCACTGATTTTCGCCACTTATCA
AAATGCAGGAGTGCGCGCTTACGACATCAGTAATCCGTATCAGCCAAAAGAAACAGGCGCACTCGTGCCT
GCTGCGCCAACCAGAATGGTCGATAAACGCCCCGGCAGACCGCAGATTATTCAGTCTTGCGATGTGTTTG
TGGATGCCGATGGCATCATCTATAGCACGGACTACAACGCAGGTTTGTCGATTATCGAATACCGGGGCTA
AGCTCTTTCATCTTCTTCTTACCCCTAGGCGCGGCATCAGTATGCCGCGCCTTTTTTCATACTGCTGTCA
TTGTCGATTTCTATAGTGGCTAACCTTACGGCTTATTCACCATGACCCAAAAAGGAATCGTAATGAGAAC
GTATCACCGTTTCCCCCTCCGTTGGCCAACGCTGGCACTTTTCACACTTATGGGATTGAATCATTCATTT
GCCACGCAGACATCGGCAACTACCGCCTCTACGGCTGAATTAGCGGGCCACGTGGTTATACCCGCAAAAT
CTTTTATCCCCGCGCCCAATGATGCCCCAGCGGATATGAAAATCAGCGGTAAATACACGACGGGTTCACG
CGCCACGACGCTAAACAGCGTGCCGGCAAAATCTGCGGATCGGTTAACGGGGCTTTCGCTTCCCGTTGAA
GGACAACCGCTGCAAGGCCATTCTGGTATCAAACATATGCCTGATGGCACCTATTGGGTGCTGACAGACA
ATGGCTATGGCACCAAAGCGAATTCTCCCGACTCGCTTTTGTACCTGAATCACTACCAAATGGATTTTAA
GAACAATACCGCGAATCGCTTGGAAACGGTGTTCCTGCACGATCCCGATAAACGAGTGCCGTTCCATATC
GTCAACGAAAGCACAGATAAGCGCTATCTTACCGGTGCCGACTTCGACCCGGAAAGTTTTCAATTTGCAG
ATGGCAGCTTATGGATTGGTGAGGAATTCGGCCCTTATCTCATCAAAACGGATCTGACAGGAAAAGTACA
AGCGGTATTCGATACCTATGTTGATGGCAAAATGGTGAAATCGCCAGACAATGCAACACAGCCTTCCCCC
GGCACGCCAGACGGCAAACCGAGCTTTCAGGTGTCTCGCTCTAAAGGCTTTGAAGGCATGGCGGTATCAA
AAGATGGTTCAAAACTGTACCCACTGCTAGAAGGCGCATTATGGGACAGCGCACGCCAGGAGTATGAGAA
TATCGCGGGTAAACGTTATCTGCGCGTTCTGGAGTTTGATGTTAAAAAACAAATCTGGACAGGTCGTAGC
TGGCAATACGTGCTGGAAGATAACCAGAACGCGATCGGCGATTTCAACATGATTGACGATCGGCAGGGGT
TAATCATCGAACGTGACAGCAACGAAGGCACAATGGACAAAGCCTGTCAGGCAGGTACCATAACCACGGA
CTGTTTCAGTGCGCCAGCCCGCTTTAAGCGAATCTACAAAGTGGGATTCTCAGATGACAATGTGGGTAAA
CCTGTCGATAAATCAGCTTACCTCGACCTCATGAACATTCAAGATCCCAACCATCTGGCACGCAAACCGC
TAATGCAGGGTGTATTCACCTTCCCGTTTATGACGATCGAAAACGTCGATGTTGTTGATGACCGCCATAT
CATCGTCGGCAATGACAATAACTTCCCATTCTCATCCAGTCGTCAGCCCAATGCGGCGGATGATAATGAG
TTTATCCTGCTAGACGTAAAGGATTTTCTCTCCCAATAAACCATAATGCTCCCCTTCATAGGGGAGCATA
CCGACTTAATCCAACGCCAGCACCGACACCCACATTGGCCCTTGGCCGACGGCGTAACGCGCCAGCGGTT
GCAGATTGCCCGTGTGCTGATCGATGTGATAGACCTCGATGTGCTGAGATTTCTGCCCTGCTGAAATCAG
AAACTCACCGGTATGATCGATATTGAAACCACGTGGTTGCGTTTCGGTCGGCTGATGGCCGGTCAACGTT
AACGTGCTGCCATCTTCAGACACCTGGAAAACACTCAGCAGGCTGGCAGTGCGATCGCTGATGTACAGGA
AGCGTCCATTCGGCGTGATGTGAATATCCGCTGCCCAGCGCGTATCGCTGAAACCAGCAGGCATCGCATC
CAGCGTTTGCACTTTCTGTAAATCGCCGCTGGCTGCATCCAACTGATACACATCGACTGAGCTGTCCAAC
TCATTCACACAATAAGCAAAACGCTGATTCGGGTGGAAAGCCATATGGCGCGGACCCGCACCCGTTACCG
TTGTCATTTCTGCCTGGCGATGTACGCTCAATTCACCTGCTACTGCCAGATCGTACAAACGAATACGGTC
TTCTTTCAAACACGGAGCCCACACCACGGTATTGGTTGGATCGATATTGGTAGAGTGACACCCTTCCAAT
CCATCCAATTGCTGAATCGGCTCGCCGACAATGCCGTTAGCATCAATCGGGCTCACGCTAACGCAGGCAC
CGCTGTAAGACGCGCTGAACAGGAAACGTCCGTCGTTATCGGTAGACAGGTGCGTCGGGCTACCCGGTAA
AGAAGCGACGCCCGCTTGCGTCAATTTACCCTGTGCATCAATACGATAGCTCAGAACCCTGAAATCAGGA
CGAACCCCGACATACAGATGGCGCTTATTCGGCGCAATCACCATCGGCTGAACCTGTCCCGGCACTTCAA
CGGTTTGCAATAATGTCAGATTTCCTTGGACACCGAGCTGCCAAACATGGATTTGCTGGCTTTCCGGGCT
AGCGACATAAACAACTTGCTGCATCGTATTCTCCTTAATTTCACTCGAATGTGGTGGCGCAGGAAGGCTC
AAAATAGGTAGAGGTTCATTGAAAGGATAGCGAACTGGCTCAACCTGACGCGCGGTATACCATAGATGAC
CAATCACTCTATTCTACAGTGACATTGCAAGGCTACTATTGATTTAAGTAATGACTGATTTAGCTAACGG
GCATTGATGGTGCAGCAATAATGAATGTCCTTCACCAACTGAAAGGTATTCCAACGCAAGCACAGGAACC
ACCGTTCATGATTGAGCAAGTGAAATCACATCACACCAGCAAGAAGTTATCGAACATGAATTAGCGCATC
AATTGGCAGATAAAGTAGGAGCGACTTGTCAGCGTGAAACACGCTGGCCTAAACGTGTTGCGCTGATGGA
TTCATGTAAAAAGAATCATTTTTTGCCACATCAAGGGATTTCATTTTGATCATATTTAGCTGGTTTCAGT
TCTTTTACATTCTCAGGCCAGTCATCTTGTAATCTAAAAAGCATCTTCATTTAATCATTCCTGTTACCGA
TTGTTAAAATACGATCGTGTTACTTTTCCTGATTTGCACAGTGTTACTGTTTTATCGGCGACCACATAGT
TTCCGTTCCATATGGTTCGATAAGCAAGCGGCGATAACGACACGTTATTGATTGTTGTTCAATATTTCAA
AATATTTCCCCGCTAATTACGTTGCTAATATTGCACAAGATTTATCAGACATCTTTTTTAAGGTGAGCTT
TAGAACACTAGCCTTAGCGTATATCTGGTTATACCCCAACGAATACGCGCTACCTATCGGTGCGTTAAAA
ACACCACTAACTGGTGGCGCTAGCCCAGAGAAACAGCTTGCGATTAATAAACACACACTCTTTTTTATTG
AATGACATAATACCGCCTGAGATTTTTATGTACCCTCAGGAGATAACCAATTTATTTTTTGTTGACACGT
GCTTGAGGTATTATTTTATTTTTTAATGTTGCTAAATTAACGCATAGGATTTATGATTAATTCGATAAAT
AACCATCGGGATAATAAATCATGAGTGAAGCTTTAAAAGTATTAAACAATATTCGTACTCTACGTGCCCA
AGCGCGTGAAATCGATCTGGCAACATTGGAAGAAATGCTAGAAAAGCTTACGGTCATCGTTCAAGATCGC
CGTGAAGAAGAAGCCAGCACACAGCAACAAAATGCTGAACGTCAGGCCAAAATTGATGCGCTTCGTGCTC
AACTTCTTGAGGATGGTATAGATCCGTCTGAACTTCTCGGCACCCCTTCGGCTAACAAATCAACAAAAGC
CAAACGTGAACCTCGTCCTGCCAAATACAAATATGTTGATGAAAATGGCAATGAAAAGTTATGGACTGGT
CAGGGCCGTACTCCTAAAGCGATTGCTGCGGCGCTTGAGAACGGTAAAAAGCTGGAAGATTTTGAGATCT
GATGAACATATCAGCCTGCAATCCTGTTTACTACAGGGTTGCAGGCTGAATAAAGATTCATGATTCTGAA
TCTTTAAATAATGAACGACCTTGATATTCTTCGCCAACGCTTTACGAATTTAATACTTCCCTCTGACGTT
CCGTCATTGGCATCTGCTGGGTAATACCATTACCATTCGGATGTCACACTATTTTTTCAAAACCACTACC
CTATGTATGATGATGGGCAACACGTGGCTAAACGAAAGTTCAGAATCACCAACTTGAGGCTTACAACAAA
GCTCTCATTAAGCGCAGTTCCATTCCTTTTTGGCTTGACGAATCAAGATGAAACCACCATATGATAGCAT
CAATCTCTGGATTTAAGACTGGAACGTGTCAACGCTATTCAGGGCGAATCTGTACATAATAAAAAGCCCC
ATGATAAACATGAGGCTATGATGATATGGATGGGTGGTCGGTTTTCTGACTATTGATATGTGTTCTTTAC
TCTATCAGATCGGTGTAGATACGAAACCCAAATGGCCGCCCAAATGAAAGTTCTGGCTATGTCTTTAGGT
ATGTCAGAGTCGACCGCTAAAGCCTCGCTGGGGGGCATCCCTAAAAATAAATAAGGGGATACAATATACC
TAACCAAAATAAGAAAAGGGAAAACAACACCGATAATCAGCTTTACCGATATTACGGTGCCAATAACCTT
TCTCTTTAAAAGAAGAAATCCAGCATAAAGCAAAACGGCGCCAGATAAAAAGCCTACCACTCTGTCAGCC
ATCTGAAAATTCTGAAATCCAGAGTGATATATTAACTCAGGGCTTTCTCTTTCAAGGTCTTTCCACTCTA
AGCCTCCGATGCTAACTAAGATGTGCAATGCCCCACCAATAAAAATTATTATTACTAAAAACCTAAGCCA
ACCCGCAACACCAGAAAGCGACCTATCTCTAGTCATGTTAATCCCCAAATACTCGACTTAAACCCAGATA
TCTGTCTGGAGTGGTATCACCAGGTTCCTACCAAAAACGCTGATTTCCGTCTTTACGTGCTCGGTTTTTC
ATTCGCAGCAAATAACCGGGTGACGCCTCTTCCATCATTTGGTTATAGAATGCATGAGCAAATGCAGTTT
TGGTATACCAGAGGTTCATAAAGTTAACGCAGGGGGTCACATTAACAACATCAATGCCAGTGAAAATCGG
GGCTGGTTGCGATTGAGGATTTTGGAACCGAATTTTGCCTGAACGGACTCAGAAACGAAAACGGGCTAGC
CTAAGCTAACCCGTTGAATTTTTGGCGGAGGAGTAGAGATTCGAACTCTAGAACACTTTCGCGTCGCCGG
TTTTCAAGACCGGTGCCTTCAACCACTCGGCCACTCCTCCGCAATGACGCGCACTATAAACAGTACGCCG
CGCGTTGTAAAGCGGCGTTGTGGTCAATTGCTTAAAAAATAGATGACAACCTGTTGAAAGCATAGAAAAT
AAACAGCGGCATTACCAATCCGTCCAGTTATCCTTATTTCTCCTCGCAGCGCCGGCACTTCTTCACCACA
TGACGTGAGACACATTTATCCATTGTTGTCTGTCTATTTTTCGCCGCGTCCTTTATCGTAAGACGCATTC
GATACCCACATTTTTATTTGCGAGACAACGATGACCTACCGAGTAATTGCGCTTGATCTTGATGGTACCC
TATTGAATCAACAGAAAAAAATCCTCCCCGAATCCCTTAGCGCACTCGCGCTAGCCCGTCAGCAAGGCAT
AAAAGTGATGATCGTCACGGGACGCCACCACTCAGCGATCCACCCTTTTTATCAGGGATTGCAGTTGGAT
ACGCCAGCGATCTGCTGCAATGGCACCTATGTCTATGATTACCAGCAGAGCAAAACGTCACATACCAATC
CGCTCTCTGTCGAACAGGCAAAAAATGTCATCGCACTGCTAGAGGAATTTGATATTCATGGCCTGATGTA
TGCCGATGACGACATGTATTATCAGTACTCTACAGGGCATGTGGTTCGCACGCTGGCATGGGCTTCCACA
TTGCCGGAACCGCAGCGCCCTCGTTTTGCACAGGTGGAAAATCTGTTGTGCCAGACGGAAGCCTCCCGCG
CCATCTGGAAATTTGCGACCACGCATACCGATATCCCCACACTGAACCATTTCGCCGCAGAAGTGGAAAA
GCAGCTCGGACTGGCCTGCGAGTGGTCATGGCAGGATCAGGTTGATATCGCCCAAACCGGCAACAGCAAA
GGTAAGTTGCTTCAGCAATGGCTTGGCGAACAGGGCATCAGTATGAAAGACGTCGTGGCATTCGGCGATA
ACTTTAATGATATCAGCATGCTGGAAGGTGTTGGATTGGGTGTTGCCATGGGCAACAGCGCCGATGAAAT
CAAGGCGCGAGCCGATCTGGTGATTGGCAGCAATGAAGAACCCAGCATCGCTGAGGTTATTCGCACCCGC
ATTCTGGCATAACCAATGATGACGCAATCAGGCGGGCAAGAAGCATCGCTGTTCCTGATTGCGTTCGATT
ATCAAGCTGGCTTACAGTGCGCTGCCCAGCACCTGCCGCAGGTACGCTCCCGCCCCCATTAATCCCGGCT
GTTCATGGGTAATCAAATACACGGGGATATCCTGCATATAGCTTTTAAACCGCCCTTTGTCTTCAAAAGC
TGCGCGAAAGCCAGAAGCTCTAAAAAACTCCAGAAAACGCGGTACGATGCCGCCAGCAATATACACCCCA
CCAAATGTGCCTAAATTTAACGCCAGATTGCCACCGAAGCGCCCCATGATGACGCAGAAGAGCGATAGCG
CACGGCGACAATCCAGATCCGTATTATTGACCGCCCGTTCAGTAATATCCTTCGGCTCCAGCGCCTCCGG
TCTGCGATCATCAGACTGCACGATCGCACGGTAAATATTTACCAGCCCCTGCCCGGACAACAAGCGCTCC
GCAGAAACATGTCCTAATGATTGGCGCAGAATAGCGAGAATGTGGTCTTCTTCATCGCTATTGGCCGCGA
AATCCACATGTCCGCCTTCGCCCGGCAGACTAATCCATTGATTGGCAACATGAACCAGATGAGCAACACC
TAACCCAGTGCCTGCACCATACACAGCGACGGGCTTACCCGGCACCGGTTCCCCGCCACCGAACTGGAGC
AAACTCTCACGCCCCAGCACCGGAACCGCCATGGAAACAGCAGTAAAATCGTTGATGACCTCAAAATGGC
GTAAACCCAGGCTCGCTTTCATTTCAGCAATGGAAAATGCCCAGGTGTGATTCGTCATCGCCACCCAGTC
ACCGGTAATCGGGCAGGCAATCGCGATACAGGCATCCTGTACCGTGGCCTGCCGAGAATCGAGATAATCA
CGGATCGCCCCTTCCAGAGAAGGAAAATCCAACCCAGAATACGTTTCGATTTGCGACAATTCGCCTGTCA
TGGCGTCACACAGCGCCAAACGCGTATTGGTGCCACCAACATCGCCCACTAGAACAAAGTGCGTCATTCT
TCTTTTCCCCTCAAGCAAAGCAGATACCCGATCATTGCGCGAAAACAGCCCGCTACGCTATGGCTATATA
ACTTTCTAGTGATAAGGATCTCATTTATGGCTAAAAGCTGCGGTTAAGTTAAAAGTAATCGATTACATTC
TTAAAACACAAATTGTAATCGATTACTTTTAAGAGGGATACCGCATGGTTTCTTCATCTGAAAACACAGC
TACCAAATCGTTACAGCCGACCTTCGTGGTTCCCAGACTGTCGCTCATGATGTTCTTAGAGTTCTTCATC
TGGGGTTCATGGTCAGTCACCCTAGGTCTGGTTATGACACAGTATAATTTGGCCGCCATGATTGGCGACG
CCTTCTCCGCTGGGCCGATCGCTTCGATCCTTTCTCCGTTTGTGCTGGGCATGGTGGTTGACCGCTTCTT
CCCATCGCAAAAAGTCATGGCGCTGCTGCACCTCATCGGCGCGGTCATCCTGTGGTTTGTACCAACCGCG
TTGATCAACGAAGACGGCTCACAGCTACTGATCCTGCTGTTCGCCTACACGCTGTGCTTTATGCCAACGC
TGGCATTAACCAACAACATCGCGTTCCATAACCTGACTAACAGTGAGAAAAGCTTTCCGGTTGTGCGGGT
CTTCGGCACCATCGGTTGGATCGTTGCCGGAGTCTGCATCGGGACGGCAGGCATCTCCGCAAGCGTCAAT
ATTTTCTACGTCGCTGCGGCGTGCTCCGCCATTCTGGCGGCCTACAGTCTGACGCTACCGCATACCCCAG
CCCCGGCAAAAGGCTTGCCGCTGGCAGTGCGCGATCTGTTCTGTGCCGATGCGTTTGCGCTGCTGAAGAA
AGGCCATTTTCTGGTATTTGCCATCTGCGCCATGCTGATCTCCATTCCGCTAGGCACCTATTATGCTTAC
ACCGCGTCCTTCCTGAGCAATGCGGGCATCAGCGACGTCAGCACCGCCATGTCGTTTGGTCAGATGTCCG
AAATCGTCTTTATGCTGATCATCCCGCTGCTGTTTAGAAAGCTGGGTGTGAAATACATGCTGTTCATCGG
CATGGTGGCGTGGTTCGTGCGCTATGCCCTCTTCGCCATGGGCGTGAATGAAGAAACACGCTGGCTGCTC
TACATCGGCATCCTGCTGCACGGCGTTTGCTATGACTTCTTCTTCGTCATTGGCTTCATCTACACCGACC
GCATCGCCGGAGAAAAAATCAAAGGTCAGGCACAGAGTCTGGTGGTTCTGTTCACCTACGGGATCGGCAT
GCTACTGGGATCGCAGGTTTCCGGCGCGATTTACAACCGCCTCTTCGACAACGGTACGTTAAACGCTCCC
GAAATCTGGGCGACGTTCTGGTGGATCCCTGCGGTTGCCGCAGCAATCATCGCTGTCATTTTCCTCTTCT
CCTTCAAATATAAAGAAGAGCACGCCTAACCGTCTGATACGGATTATTTAAGGAGAAAAAGGATGAGGTC
GCCTATGGCACCTCATCCTTACACATTTTCCACTACTGCTATCGCAATCGTGCAACGGTATTCATGACCA
CAACCCGTTGTCAAAGGAGGTAATAATGAAAACGTTAAAAGGACCGGGTATTTTTCTCGCCCAGTATATT
GGCGATCAGGCTCCCTTTAACTCGCTGGAAAATCTGGCGCAATGGGCAGCCGAATTAGGTTTTAAAGCGC
TGCAAATTCCCTGTAACCATCCGCATATATTCAATCTCGTCACGGCTGCCGACAGCCAAACGTACTGCGA
TGAGGTGAAAGGCCTATTGGCACAACATGGGCTGACCATCAGTGAACTGTCGACCCATCTGGAAGGACAG
CTTGTCGCCGTCCACCCTGCGTATGACGCTGCCTTTGACGATTTCGCCCCACCGGCCTACCGCCGCAATC
CACAGGCTCGCCAACAGTGGGCCATCGCAGCGATAAAGCAGGCAGCAAAAGCCTCTTCACGCTTAGGGCT
CAACGCCCACGCCACATTTTCTGGCGCGCTGGCCTGGCCCTATTTTTATCCGTGGCCACCGCGTAAAGAC
GCCCTGATTCAAGAGGCCTTTAAAGAACTCGGCCGACTGTGGACGCCGATCCTTGACTGTTTTGACGAGC
ACGGCGTAGATGTGTGTTACGAGCTGCACCCTGGAGAAGATTTACACGACGGCGTAACCTTTGAACGCTT
CCTTGATGTCGTCAATCATCACCCGCGCGCCAATATTCTTTACGATCCGAGCCATATGCATTTGCAGCAG
ATGGACTACCTTGGCTTTATCGATCGCTACCATGCGCGAATCAAAGCGTTTCATGTGAAAGATGCAGAAT
TTACCCCATCGAGCAAAAGCGGCGTCTATGGTGGCTATCAGTCATGGGCGGAACGTGCCGGACGCTTCCG
GTCACCGGGGGATGGTCAGATCGATTTTGGCGCGATCTTCAGCAAACTTGCCCAATACGATTACGACGGC
TGGGCGGTGCTTGAGTGGGAATGCTGCCTGAAAGACAGCAACTGCGGGGCGAAAGAAGGTGCGGCATTCA
TCAATCGCCACATTATCCCTGTCGCTCAGCGCGCCTTTGACGATTTCGCCGCCACCAGCGACGATCGTCC
GTTGGTAAGAAAAATGTTGGGATTAAAAGAGGAAGACACAGAATGATCCGCGTTGGCATTATTGGTTCCG
GTTTTATCGGCCCGGCACATATAGAAGCGATTCGTCGCCTCGGTTTTGTCGATGTGGTGGCGTTGGCGGA
AAACTCGCTGGATGTCGCTCAGCAGAAAGCTCGCCAGTTAAATATTCCTCATGCCTACGGCAGTGTCGCT
GATTTGTTAAACCATCCAGATATTGACGCGATCCACAACTGCACGCCAAACCACCTCCATGCGGCGATCA
ATAAGCAGATTATTCAGGCTGGCAAGCACGTCTTTTCAGAAAAACCGCTGTGTATGACCAGCGAAGAAGC
GCGTGAACTGGTCGCACTAGCAGAAGAAAAAGGTGTTGTCCACGGCGTCAGTTTTGTCTATCGCCAGTTT
GGCATGGTGCAGCAGGCCGCCAGCATGATTAAGCGTCAGGAGATCGGCCGCCTCTTTGCAGTGCACGGCG
GCTATCTGCAAGACTGGATGCTGCGCGACACCGACTATAACTGGCGCGTTGAACCGGAGTATGGCGGCAT
TTCCCGCGCAGTGGCCGATATCGGTTCACACTGGTGCGACACGGTACAGTTTATTTCCGGCCGAAGAATT
GTCGAGGTTCTCGCCGATTTCGCTATCGTCCATCCGGTACGCAAATCCAATCGGAATGGCACTGCCACGT
TCTCCTCATCCGACACACCACTCGAGTACGACGATAAACCGGTCAAAACCGAGGATTACGCGACCGTGTT
GCTACGTTTTGATGATGGCAGTCGCGGATCGTTTACCGTTTCTCAGGTCAGCGCTGGCCGGAAAAACCGC
CTTACATTTGAAGTCAATGGCAGTGAACGATCGCTGGCTTGGGATCAGGAAACACCTCAGCAGTTATGGA
TTGGCCATCGTGATAAGCCAAATCAACTGTTGTCGGACGATCCGGCGTTGCTGAATCCAGAAGCCGCCGC
CGCGGTCCATTTCCCCGGCGGGCATATCGAGGGCTGGCCGGATGCGTTCAAGAATATGATGGCGAATTTT
TACAGCTATCTGCGCGACGGCAAGCAACCGGGCGTCGATCCGTTCAATTTCGCTACCTTCTACGACGGTG
CGAACATCATGTTTATCATTGACGCCATCGTGCAAAGCCATCAGCAACAAACGTGGGTGAAGGTCGCCAA
ATAAGGTATCAGGCCCCATGATATTCATCCCGCAGGGGCGATGCCTGCGGGATGCAGCCAGAGATATTTA
TGGTAATCTGCTCAGCCAAGCATAAGTAGCGTGAGTGCCTTCTGAATTATGTCGATTCAAAAAATAGCAC
GGATAGCTGGAGTCTCGGTTGCCACCGTTTCACGGGTGTTGAACAACATTGGTACCGTGAAGCCGCAAAA
CCGGGAACGTGTTCTCAATGCGATAAAAAGCAGCAATTATCAGCCGAACTTACTGGCCCGCCAGCTACGT
ACCGCGCGCAGCCAGATGTTATTGGTCATGGTTTCCAACATTGCCAACCCTTTCTGCGCCGATGTGGTGA
AAGGCATTGAGGCGGAAGCGGAAGAAAACGGCTACCGCATTCTGCTGTGCAATTCAGGTGCCGATATCGT
TCGCGCCCACTCCAGCCTGCAACTGCTGTCCGGTAAAATGGTTGATGGTGTGATCACCATGGACGCTATT
TCGACGCTTTCTGCGCTTCAGGACATGATTGGCAACGCACCTTGGGTGCAGTGCGCCGAGCATGACGATA
CGTCTGCCATTTCATCCGTCGGTATTGATAACGCAGAGGCATCCCGTTTTGTGATTAATCACTTTATTGG
CAAAGGCCGCCGCCGTATCGCCATGATTAACCACGATATGAATTACCTCTACGCCCAGCAGCGAGAAAAA
GGTTATCGCGACGCGCTCGCGGAGAATGCGTTTGATTATGACAGGGTAGAATACGCCAACGCGTTGAGCT
ACCAAGGTGGAAAAGCGGCAATGAACGAGCTACTTAGCGCCCCAGATAGGCCGGATGCCGTCTTTGTGGT
GTCCGATACGCTGGCCGCAGGCGCATTGTCGGCAATCTGCGAGGCGGGGCTGAGTGCGCCACAGGATATT
GCCGTCATCGGTTTCGACGGCTCGGAGCTGGGTTACATCACTTCCCCCCAGCTCAGCACCATTCAGCAGC
CGTCTGCACATATCGGCAGACAAGCCGTGAAGCTGCTATTGCAACAGATCGACCAACCTGACAGCGCAAC
AGAAAAGCGTTTACTGGAATGGACGTTTGTCGAACGGGCATCCAGCTAACTCACGCTACATTCACCTTTC
GCGATCCTACTTCTGATAACCTGCGGTTCGCTGACCGCAGGTTGATATTTCCGCTTCTTACTTATTTTTT
TACCTTACTTAGCTTTTCATACAACGACTGGTAGGCCGCGGAAATAATGGCTTGTGGATCTTTCGGCAAG
TCATGCTCAGCAACAAACCAGTGTGCACCCGCTTTAGTCGCCGCAGGGATAATTTCTTCCCATGCCAAAA
TACCTTCGCCCGGTGGAGCAAAGTTCATTTCATCATCACGGATACCGATGGAAGTATTGTCTTTCGCATG
AATCGAGTAGATACGGCCTTTGTACTGGCGCAGAAGGCGCGCAGGATCCTGCCCTCCTCGGGATACCCAA
GCGACATCCATTTCCAGCATCAGGTTCTCTGGCTCTGCGGCATCTAACATGATTTCCAGCGCCGTTTTAC
CGCGATACTTCTTCATCTCAAAATTATGATTGTGATAAGCCAACTGCATGCCCTGCTTCTTCAGTTCACG
CCCAAGGTCGTTCATTTCCACACCAAAACGCTGCCATCCCTCTGCGCTATTCGGTCGGTCTTCAACATTG
AGCCACGGCACGATAATCATGCGGTTGCCTATCACCTTGTTAAAGGCCACAACCTCAGACATATTACTTT
TCAGCTCGCCAAACTGGACATGCGCCGCAATGGCTTTCAACTGATATTTGCCCAGCAACCCCTTCATTTC
TGGCGCACTAATATCGTGCGTTCCCACTAACTCAACCGCCTTAAAGCCAGCGTTGTGCGCCATGGAAAAT
TGCTCATCAAGCGTACTCACGCTACGCAGCGTATACATCTGCAACGCGATTTTCTGATTTTCTGCTGGAC
GCTCGGCAAGCGCCAGACCTGATGAAACCATCAACAACAGCGGTATCGCAAACACACGGCGCAACAATGT
CATAGCAGGCATGTCCTTCTCCTATTTTTATCCCGTAGTACAGGTGAAAACAAAAAGTAATCGATTACTT
TTTATGGTGAAAAAATAATAACGCGGGAATAATTTATCTGACTACCCTGTTCATACGGTAGGAAAAACGA
ATTGAAAATCACTCTCAATGTGTATTCTGTTATCTTAGTCACAGAATACTGACGAAATTAACACGATAAA
CCGAGCGATACGGATCACATCTCTATCGCTCGGCCTGTGTTTACGCCGTAATCGACACGCTCTTAATCTG
CGCATAGAGCGTTTGACCTGGATGAAGCGCGAGATCGTCCCGAGCCCACGGCGTGATACGGGACCACAAC
GTCTGCTGACCAATCGCAAGCTTCACTTCAACCTGTTCGTCGACATCAATGCACTCCACCACGCTGGCAC
ACAGTACATTACGAATACTGCTTTTTTCCGGCGGCTGTAGCACCAGAGAGACATCGGCAGCATTCACGCG
AATACGCAATGCAGCGTCCTGCGGCAACTCGACTTTTCCGACCCACACCTGCTGGTCGCCTAATGCCAAT
GCCGTCATGGCGTAATGCTCATGCTGGGCCAACACGTGCGCACTGAGAATACTGCTCTGCTCGTCTTTCG
GTAACCAAGGACGTAGTGCACTGCTTGCCCACACATCCTCCAACAAACCTTGTGCTTTCACTTTGCCTTT
ATCAAGCACCACAACATGATCGGCTAACCGGACTATTTCTTCCAAACTGTGGCTGACATACAGAATCGGA
ATATTGACCTCTTTCGCCAGCCGTTCCAAATACGGCAAAAGTTCACGCTTTCTCGGCAAATCCAACGACG
CCAGTGGTTCATCCATGAGCAACAACTCCGGCGCAGTCAGCAACGCCCGACCTATCGCAACACGCTGCTT
TTCGCCACCAGACAGCGTCAACGGATAGCGATTCAGTAAATGTTCAATACCCAACAAATTGACAATGTCA
TCAAACTGCGATGCCATTTTTTCAGCCATACCGTAACGCAAATTGCCGCGCACACGATAATGCGGAAACA
GACGGGCATCCTGAAACACATAGCCGATATGCCGTTTTTCTGGCGGAAGAAAAACACGCTGCTGCGTATC
CACCAGCACATGCTCATTAAGCACAATCCGACCACTATCGGGCCGAGTCAGGCCAACAACCGCGTTGATC
AGCGACGTTTTCCCTGCTCCGGACACGCCAAAAATCGCGGTAATACCGTTCGCGGGCAATTCAGACTGAA
CGTGGAGTTCGAGGCTACCCAGTTGTTGATAAAAATCGAGTTGTAGCATTATCCCCCCAACCGCTTGCGG
CTCCAGTTTGTTAGCCATTCCGATGCCAACAACGCTGCCAGCGACAGGACGATGGCAATGATACATAGCC
TTGCAGCATCCGCCTCCGCGCCTGGCGTTTCAATCAAGGTATACATCGCCAGTGGTATGGTTCGGGTTTC
GCCGGGGATATTAGAAACAAACGTAATGGTTGCGCCAAACTCACCCAGAGAGCGAGCAAACGCCAATACG
GTTCCAACCACAATTCCGGGAAAAGAGAGAGGTAAAGTGATGGTGAAAAATACGCGCCAAGGCGAGGCAC
CCAGTGTTCTAGCGGCTTGTTCCAGATGCGTATCGACAGCATCAAGCGAGAGACGAATCGCTCTGACCAT
TAGCGGAAACGCGACTACCGCAGACGCTAATGCAGCACCGCGCCAGCTAAAACTAAAGCTGAAGCCGAAC
CAATCATAGAGCCAGGAACCGATTACGCCACGTTTTCCCATCGCCACCAGTAGCAAATAACCAATGACCA
CTGGCGGCAGCACCAGTGGTAAATGGATAATGCTATCCAGCAATGACTTACCGGGGAACCGACAGCGTAC
CAAAACCCACGCCATCAGTATCCCAAACGGCAAGCTGCAAGCCACAGCCACAACGGATACTTTGAGGCTC
AGCTCAATAGCCTGCCATTCGTAATCACTCAGCATCGTTAACGCGGCGCAAAGCCATAACGTTTAAACAC
TGCTGCAGCTTCTGGCGTTTTCAGGTAGTCATAAAAACCAGTAACCGCAGGGTTTTTATGTTCTTTTACT
ACCGCCATTGGATATTCGACAGGCTTGTGGCTCGCGGCAGGGAACGTACCGACAACTTTAACTTTGTCGC
TGGCAACCGCGTCAGAACCATAAACAATGCCCAGCGGCGCTTCTTCTCGCTCCACCAGTGCCATAGCTGC
ACGCACGTTGTTAGCCCGTGCCATCAGCGGGGAGAGTTCATCCCAGGCTTTCAGATTCTGTAAAGCTTCT
TTAGCATAGATTCCGGCAGGCACATGATCTGGGTCGCCAACGGCCAGACGGCCGCCTTTCAACAGGCTTT
TCCAGTCAGTTTTATCATCAATTTTGATATCTTTCTGCGCACTTGCCTTCGGCGCAATCACCACCAACTC
ATTGCCCAGCAGTGTGTGACGTGTGGCAGTATCCATCAGGTTTTTATCCTGCGCATAGTCCATCCACTGT
TGGTCAGCGGAGATGAACAGATCGGCAGGTGCACCTTGTTCAATCTGGCGCGCCAACGTTGAGGAAGAGG
CATAAGACGCCACGACAGCAACGTTTTTCTCTTTCTGATACTGCGCGGCGATTTCCTGCAACGCATTGGT
GAGTGATGCCGCGGCAAACACCGTGACTTTATCTTCTGCTGCTGCGGGCAGCACCATTCCTGCACTGAGG
GTCAATGCGGCAAACCATTTTAACCATTGCGGCTTCATTCTTGTCTCCTGACAATTATCGTTGTGTAAAT
AATGATATAACGAATCATGAAGCACTGTCATGCGCTTTAAAGAGGTAGATGTGGAGAGGTAGAAAAGCAA
TGTCCGGCAAACGCCGGACATTAAAATAGAAAAGGATCGTAAATCAGTGCTGATTATTTGCGCGCTGACC
ATCGGAATGGCCGATGCGGGACAACACGTTAAATACTTCGCCCAGGCAATAAATTGAGCCCATAATCAGC
ACCATCATCACCGGAACCATGGCCACTGCAAACAGCAGGCTCTTCAACAACTCCAACATGCTTACCTCAC
TTATTGCAACGGTTACCGCTACTTTAGCCGCCTGATGCGCTATTTTACGATAAGCCGAAATCGTCGTAAT
TGCCATGTAGTCTACCGCAGTAATAGAAAATAGTGCGTCTATTTGTGCGATTTGCCCCTGATGAAGAAAA
TAGCGACAATACAGCCAATTAAACTCACCGACGGTGCTCTAACTATGCAGGCCGAAATTCTTCTCACCCT
GAAACTCCAACAGCGTTTATTCGCCGACCCGCGGCGTATTGAATTGCTCAAGCAAATTCGTCATACCGGT
TCAATCAGCCAGGGGGCCAAACTAGCGGGGATTAGCTACAAAAGCGCATGGGATGCCATCAATGAGATGA
ACCAACTGGCCGAGCAAACCATCGTCGAGCGTATGACCGGCGGTAAAGGCGGTGGCGGTGCGCAACTCAC
TCGTTATGGCGAACGTCTTCTCCAATTGTACGATTTGCTCGCACAGATTCAGCAAAAAGCCTTTGATGTA
TTACAGGAAGACGGGTTGCCGTTGGATAGCCTGCTGGCAGCCATCGCGCGTTTCTCGCTGCAAACCAGCG
CCCGTAACCAATTTTTTGGAACCGTGCTCGCACGCAGTGAAGAACAGGTACAACAACATCTGGATATTTT
GCTCGCCGATGGTAAAACAGCGATCAGCGCACTGATTACGCAGCAAAGCGCCGAGCGTCTGCAATTACAG
AAAGGGAAAGAGGTACTGGCACTCATTAAAGCACCGTGGATCGATGTATACGCTGCCACCTCTACCGCGC
CCGCCGTTGATAACGTCCTACCAGGGCGGATTCAGACCATTCAGCAGGGTGTGGAGAACAGCGAACTTTT
GATTACGCTTAACGGAGGCGAAACCCTGTGTGCCATGGTGCCGAATACCTTGCTTGAGCAACAAAAACTA
CAGCAGGGAACGGACGTAAAAGCCTGTTTTAATGCCGACCGGGTCATCATCGCCACGCTTTGTTAATCAC
GCGGGTATGCCACAGATCACTGACGAGGGATAGAAGATGTCATTGTTGAAAATCATGCAGGGGTTATTTC
GTCTCAGCGATACCCGCATGCTGCGTCTGGACGAATTGACGCTTAAACAAAACCAGTGTTGGGCCTTTGT
CGGGGCCAATGGAAGTGGTAAATCGGCACTGGCGCGGGCGTTATCCGGCGAACTGCTTCTCTTGAATGGT
GAACGCACCACGGGATTCCAATGCCCTGTTCGTCTGTCGTTTGAACAATTACAAAAACTGGTTTCTGACG
AATGGCAGCGTAATAACACCGACATGCTAAGTGAAGGCGAAGATGACACCGGGCGCACCACGGCAGAAGT
GATTCAGGATAGCCTCAACAACCCAGCACGTTGCCAACAGTTGGCACACCAGTTTGGCATTACGCACTTG
CTGGAGCGTCGCTTCAAGTACCTCTCTACGGGGGAGACTCGGAAGGCGATGCTTTGCCAGGCGCTAATGC
CTCACCCCGATCTGCTGATCCTTGATGAGCCTTTTGACGGACTAGACGTCGCCTCCCGCCAGCAGCTTGC
CGATGAGTTGCGGAAACTGGCGGACAGCGGCTATACGCTGGTGCTCATTCTCAACCGCTTTGACGACATC
CCTGACTTTATCAACCATGTTGGTGTGCTGGCAGACTGTACGCTGACCCGCGTTGGCGAGCGTGAAGCGA
TCCTCTCTGAGGCGCTGGTGGCCCAGCTCGCTTTTAGCGAAAAGCTATCTGGAAGCTCGCTGCCAGAACC
CGAACATCCACTTCAATATATGACACTTCCCACCGATGAAGCACGCATTCTGCTGCGCAACGGCGTGGTA
CAGTACAACGATCGCCCTATTCTTCACGAACTAACGTGGGAAGTCTTGTCCGGCCAGCATTGGCAGATTG
TCGGGCCAAATGGCGCAGGAAAATCGACACTGCTCAGCCTGATTACTGGCGATCACCCACAAGGCTACAG
CAATGACCTCACCCTGTTCGGCCGTAAACGCGGCAGCGGTGAAACGATCTGGGATATCAAGCGCCACATC
GGTTATGTCAGCAGCAGTTTCCATCTGGACTACCGCGTCAGCACTAGCGTGCGTAACGTTATCCTCTCTG
GATTCTTTGACTCTATCGGTATTTATCAAGCTGTCTCCGACCGTCAGCACCATCTAACCGAACAATGGCT
TACCCTGCTTGGACTCAATGGCGCTATCGCCGATACACCGTTTCAGTCGCTTTCTTGGGGTCAGCAGCGC
CTGACGCTGATTGCTCGTGCATTAGTCAAGCACCCCGCTCTGCTCATTCTTGACGAACCCTTACAGGGGC
TCGATCCGCTCAATCGCCAGTTGGTACGCTGCTGGCTGGATATCTTGATTGGCGAAGGGGAAACACAGCT
ACTCTTTGTCTCCCACCACGCGGAAGATGCGCCCGAGTGCATCACACACCGGCTCACTTTCGTTCCGCAT
AACGACATCTATCGCTATCAGATTGATGAGTTATGTAAATAATGCCTAAAAACAGGGATGATAACGCTAC
CACAAAATAAAATGTAGGGTAGAAGACCAGGCTCATTTACACTATAGCCTACGTTTCACTACGTTTATTC
GTAAAAAAACCATCGATAACAGAGGCGGATTCTCGTTGTAGATCACCTTTTTCAGTATCTAGCCATGTTA
TTTTGCAACATTGCGATAATAGAGGTCATTATGAACGTTCTCATCACCGGTGGTAGCGGTTACATAGGGA
GTCATACTTGTGTACAATTGCTGGCAGCCGGGCACACTCCCGTCATCCTCGATAACTTGTGCAATAGCAA
GGCTAGCGTCGTTAAAACCATTACACGTTTAACGGATAAAGCGCCCATTTTTTATCAAGGAGATATCCGC
AACAGCGCACTGCTGGACGATATTCTCGCTAAACATTCTATTGATTCCGTCATCCACTTTGCCGGCTTAA
AAGCGGTGGGGGAATCCGTGCGTGAACCGCTGAGTTACTATGACAATAACGTCAACGGTACGCTCGTGCT
GGTTGAGGCGATGAAGAAAGCGGGCGTGAAAAACCTGATTTTTAGCTCTTCCGCCACCGTCTATGGCGAT
CAACCACACACGCCTTATCAGGAAAGTTTCCCAACGGGACACCCTGCTAGTCCCTATGGCCGCAGCAAGT
TGATGGTTGAACAAATCCTGCAAGACTTACAGCATGCCGAGCCAGAATGGAGTATTACGCTGTTGCGCTA
TTTCAACCCAGTTGGCGCACATCCATCCGGTGAGATGGGCGAAGATCCACAGGGCATTCCCAATAATCTG
ATGCCGTACATCGCTCAGGTTGCTGTCGGGCGTCGCGACTCGCTGGCGATTTTCGGTAATGACTACCCTA
CCGTTGATGGTACTGGTGTTCGAGACTACATCCACGTCGTCGATCTGGCCGACGGCCATATCGCCGCCAT
GAATACCCTGCAAAATCGTGCTGGTGTGCACATTTACAACCTCGGAGCAGGCGTAGGCTACAGTGTATTA
CAGGTTGTGGAAGCTTTTAGCCAAGCCTGTGGTAAACCGCTGGCTCACCATTTTGCTCCGCGCCGTCAGG
GCGATCTACCTGCTTATTGGGCGGATGCCGAACGTGCAGCGAAAGATCTTAACTGGCGAGTCACGCGCTC
ATTAAAAGAAATGGCGCAGGACACCTGGCGCTGGCAGTCCAACCATCCCAATGGATACGAAGAGGCGTAG
CAGCCTTTTTTATGCCCGGTGATGAATTAGGGGATAACTACTTTAAATAATTCAAGTTTCAGGACAAAAC
GTTAACGTTTTAAACAACGCAGGGCGTTGGCTCTTTAGAATGAGGCCCACGCAAGTGGGTCGAGTAGCGT
AGCCAACGCACACGCAACTTGAAGTATGGCGAGTATAAGCAGAACTGATTTCTGTTACCTTCCCCAACAT
TACGCACTCACCGCCCTCTATCTTGTCGGGCCTCTACAGGAGCAAGTTATGTTGAATGAAAATCTTGGCA
CGCTGGCACCAGATGGTCAGCCGTTTCAATTAACGACCTTGCAGAACCAGGCGGGTATGCGTGTTTGCCT
AATGGACTGGGGGGCAACCTGGCTTTCCTGTGAACTTCCTCTACCTGAGGGTGAGGTGCGAGAAGTGCTA
CTGGGCTGCGCCTCGCCCGAACAGTATCCGCAACAGACGGCTTATCTCGGCGCATCAATTGGTCGCTATG
CTAACCGCATAGCCAAAGCCACATTCAGCCTAGAGGCAGAAATCTTTCATCTGGTTCCAAATCAGAATGA
ACACCAGTTGCATGGTGGCCCGGAAGGTTTCCATGCCCGCCGTTGGCGAATTATCAGTCACGATGCGACG
CAAGTTACTTACCAATTGCACTCACCAGATGGCGATCAAGGGTATCCAGGACATCTCAACGTACAGGTGA
CCTACGCACTGACCGAGCATAATTCGCTGGAAATATCGTATCAGGCAACGGTAGAAAAAGCCTGCCCTGT
CTGTCTGACTAACCATGCGTATTTCAACCTTGATGGCGCGCCGACTGATGTACGTAAGCACCAGTTGCAG
CTATTTGCCGACTATTATTTGCCGGTCAATAGCGCGGGGATTCCCAACGCCGATCTGACGCCGGTAAACG
CTACTGGCATGGATTTTCGCCAGCCGAAAACGCTGGAAGAAGATTTCCTGCGTGACAGCGTTCAAATGGC
CGTCGGCGGCTACGATCACGCCTACTTATTGCATCGCACCTGTGGTTCCAGCGAAAGCCCGGCCGCCAAT
CTATGGTCATCCGATGGTCGCGTGCTGATGAGTGTTTTCACCAGTGCGCCCGCCTTACAACTCTATAGCG
GCAACTTTCTGGCCGGAACACCGTCACGGGACGGTGGCCAGTATGAAAACTATGCTGGTGTCGCGCTGGA
AAGCGAATTCCTGCCTGATAGCCCGAACCATCCAGACTGGCCGCAGCCTGACTGCTGGCTGAAGCCGGGG
AAAATCTATCGCTCGGATACCACGTACCAGTTCCTCATCCAGTAACCGAACGATTAAATGTAATTAACTC
ATTGATAACATTGGCAGGTGGATACCTGCCAATTTACAAAACGACTTTACAAAACTATGCCATTCCCCGC
TTGCCCCCTTCCAGCGCAGACGCTTACACTGCAGTGACGCCCAAAAAGGAAATGCAATGTCCACATCATC
ACGGTCTCCACTATTCATTCATCATCTGCGCCATAAAGGCAGGTGGGGATGGCTATTGGCGCTGTGCTGG
CTTTTCCTGAATGCACAATTAGCTATCGCAGGTCATCAATGCGACATGACGCTCAGTCAGGCATCCCCCG
CGATCCAGCATCAAGCACATCTGCAACAGGGTGATGCTCAACCCTTATCGCCTCACGCTCATCATGCGAC
GAAAGCGTCTTACGCAACGGACCAGCAAACGCCGCTGTGTGAAAAGCACTGCGTGCCGGATAGCGTGAAA
CAGGATAATGGATCATTGGCATTATTAGCGTTGCCTGTCAGTAGCGAACTGGTGTTAGCGGATCACTCTG
TCACACTGAATCAGTCATGCGATACCTGGCTCTCTCCTCCTGCGGCTGGCCCTCCGGCTGAGATCCGCTT
CTGCCGATTCAGAGAATAACCCAAGCAATTGATAACACCTGCGCCATCGAGCGCAAACTTTTGTTTATCA
ATAACTTTTATTGGGATTATTTCTATGCGTATCACTTATTCGGCTATTATCAGCAGCCTGATTTTTTTCG
TTTCTTCTTTTATCTCCCCGGTGTGGGCAAACGACCACCAGCACCATGCGATGATGCATACCACTCCCCC
TGCGGCGACTGCCGTTTATCAGACTACCGGGATTGTTAAGCAGTGGAACGCCGACAGCGTCACGCTCTCT
CACGCCCCGGTTGCCGACCTAAAATGGCCAGCGATGACAATGGCATTCACACTGCCATCAACGAGCGAAA
TAACGCCACTCGCTGTTAATACGCCAGTCACGTTCAGTTTTATCCAAACTGATAGCGGCTATACCCTGAC
CGCGATTACGCCACAGCAGCCTTAACCGGAGCACATCATGAACGTATCCAAACACGACGCCGCGCGCGCG
TGTCTGGCGATGTTGCTGTGGCTGCCTGCCGCCGTTTTTGCGGCAGATCTGAGTCTTGATCAGGCTTTAC
AGGCGGCGGAACGTTATTCCGCCGATCTGTCAGCCAATCAACACCAGATTAACGCGCTACAGAACATGGC
TGACTCCGCCACACAACTTCCCGACCCTAAACTAAAATTTGGCGTCGAAAACCTGCCATTAGGCGGCAAC
AACGGTAGTCGATTCACGCGAGAAGGCATGACGATGCAGCGTATCGGTGTCATGCAAACCTATGTCAGCA
GCCGTAAGCGTGATAGCAAAGCGCAGGCTATTCGGGTAGAAGCCGATGCGCTGCAAAGTAATAGCGAAAG
TATCCGTGCTCGCCTGCAACGGGAAACCGCGCAGGCATGGCTAGATCTGGCGCTCTCGCGCAAAGCGTTG
AGCGAGGTCGCGGTGCTGGTCAACGAAAGTCAGCGGCAGATCGCCTCGCAAAAAGCGAGTGTGGCAGCAG
GCAGCGAAGCCAGTAGTGTACTGGATGCGCGTCTGACGCTGGCGGCCATGCAGGACAGACTGGCCGATGC
CGAGCGAGATACCCGTATCGCGCACGCCAGACTGGTGCAGCTTACCGGTATCGCGGACATCAATGTGAAC
GGCGAACTGCCCCGCTTTGAACGCTTGCCCGCCTCACCGGAGGTGTTAGGCAACGCCATTCATCAGCATC
CCGAAATGCAACAGGCACAGCGTGAAGCCGAACTAGCTCAGGCCCGCTCGGCACAGTCAGCCGTTGCCGC
CATCCCCAATGTTGATGTTGAAGTCTATTACGCGAAACGCGGAGATGATTACGACGATATGGCGGGCATG
ATGGTGACGGTCGATCTGCCGCTGTTCAAATCTAAACGTCAGGATAAAGACTACGCCGCAGATGTATCGC
GCAGTATGGAAGCGCGCGACAAAGTCTTGCTCACCGAACGAGAACATCAGGCACAGCTCGATACGCTGAT
TGCCCAATATCAAGCCGCACAGTCACGCTGGCAGCGTCAGAATAACGAGATTCTTCCGCTACAACAGCAG
CGTATCAAACTGATTCAGGCTCAGTATCAATCTGGCAGCAGTAATCTTTCAGCCGTACTGGACGCCCGCC
GGGCGCTACTCGAAAGCCGGATTGCCGTTCAGGATACCGCACGGGAGATGGCTCAATATTGGGCCGCCAT
TCGCTACCTGACGCCACAAGGAAACCCTACGCGATGAGCAAAACAGTAATGAGAAAATCACTGATGTTTA
GCCTGATTACGCTGGCTATTCTCAGCGCGGGTAGCGTGGGCTATCTGGTGGGTAAACAGCAAACATCACT
CTCCCCCCCTACTACAGAGTCAGAACGGTCAGTTCTCTATTGGTACGACCCAATGGTGCCAGATAAGCGG
TTCGACAAACCGGGAAAATCGCCCTTTATGGATATGAAATTGGTTCCCCGCTATGCCGATGATGTGCAGG
AAGACGGCGGAGTCACCGTCAGCGCCCGGCAGCAGCAAAATCTTGGCGTCCGCACAGCCCGCGCAGAAAT
GCGCGAACTTGCCGACCACAGCACAAGTTATGGCACCGTCACGCTCAACGAACGCGGATTGCACACGCTG
GTCGCACCTAGTGGTGGTATTGTCGAGAAACTCACGGTCAACGCGCTGCAACAACAGGTGAAGAAAGGCG
AGACGCTAGCCATATTGTGGAACCCAACCTGGGCAGCGGCACAGCACGAATATCTGGCGGTACGGCACCT
GGGCGACGAAATGCTGACCCAATCGGCTCGCCAGCGCCTGGCGCTGCTCTTCATGCCGGAAGCGATTATT
CTCCAAGTCGAGCGTAGCGGAAAACCGCAGGATAGGATCGCGATTATCGCACCAGAAGATGGCTACGTGA
ATAAACTAGAGGTGCGACAGGGTATACAGTTGAGCCCTGCTCAGCCGCTATTCGAGATTGCCAGCCTGAA
TCCGGTTTGGATTGATGTCGATTATCCCGAGACGCAGGCCGCGCAGTTAACGATCGGCAGCGATATCGGT
GCCACCAGCGCCGCCTGGCCAGGTAAAACCTTCCACGGTAAAATCAGCGAACTGCTGCCCGTATTGGATA
GCACCACTCGCACGTTAAAAGCACGCGTCATACTCGACAATCCGCAGCAGCAACTTAAACCCGGCATGTA
TCTGACCGTACAGCTTTCTCACGCTCAGGCACAGTCGCGTCTGGCGATCCCGCAGGAGGCCTTGTTGGTC
AGCGGTAGCCAAAATCGTGTCTTGCTAAGCGACGGTAACGGCCATTTTACTCCACGTCACATCACTGCAG
GCGCATCGATGGGCGACTGGGTGGAAATCATTGATGGACTGAAAGAAGGCGACAATGTGGTCACCTCCGG
TCAGTTCTTGATTGACTCCGAAGCCAGCCTGCGCAGCGCCTTACCGCAGTTTGATGCTGAAGCATCAACA
ACACCTACAACTCCCGCAGGCTATCAAACGCAAGGAGTGATCAAAGCGATAAACGGCAACCAGATCACCA
TTGAGCATGAAGCCGTTCCGGCACTCAACTGGTCACCGATGACGATGGATTTCACGCTGCCGTCGTCAGG
GTTGCCACAGGGTGTGGGTGTCGGCAGTACCGTCAACGTCCAGTTCACTATGGATGACAACGGGATTCAC
ATTCTGCATTTTTTGTCCGCTAACAACCCGCATGCCGAACACGGAGGTCATCCATGATTGCCTACGTGAT
TCGCTGGTCACTTAAAAACCGCCTGCTGGTTTTACTGGCTGCGCTGTTCATGGCAGCGTGGGGCCTGCTT
TCTCTGCAAAAAACGCCGCTGGATGCCCTACCCGATCTGTCTGATGTTCAGGTCATCATTCGCGTTAGCT
ATCCGGGGAAAGCACCGCAGGTAGTGGAAAATCAGGTGACCTATCCGTTAACTACCACCATGCTTTCCGT
TCCGGGAGCCAAAACGGTACGGGGCTTCTCCATGTTCGGCGATGCCTACGTCTATGTGCTGTTTGAAGAT
GGCACCGATCCTTATTGGGCACGTTCTCGCGTACTGGAATATCTCAGTCAGGTGCAATCCAGCCTGCCTG
CCGAGGCCAAAACCTCGCTCGGCCCGGATGCCACTGGCGTCGGCTGGATTTACGAGTACGCGCTGGTCGA
TCGCAGCGGAAAATACAGTCTGGCCGATTTACGCGGCTTTCAGGACTGGTTGCTGAAATATGAGCTGAAA
ACCGTGCCCGATGTGGCAGAAGTCGCCAGCGTGGGCGGCATGGTCAAACAGTATCAGATCGTCGTCGATC
CAGAACGTATGAGGACGCAGGGTATCACCCACCAGCAGATTGTGAGCGCCGTTCAGGCAGCCAATCAGGA
AAACGGTGGCTCGGTGCTGGAGTTGGGTGAAGCCGAGTACATGGTACGCACCACCGGTTATCTGAAAACC
GCACAAGACTTTAACCACGTGGTGATTACCACCCGCAACGGCATTCCCGTGCTATTGCAAGATGTGGCAA
CGCTTCGCGAAGGCCCGGAGATGCGGCGTGGTATCGCCGAACTGAACGGTGAAGGTGAAGTAGCAGGCGG
CATCATCGTTATGCGCTATGGCAAAAACGCGCTGAATACGCTGCATGCCGTCAAAGCGCGGTTACAGGAA
ATACAAAAAAGCCTGCCTGCGGGCGTGGAGATCGTACCAACCTACGATCGCTCACAACTGATTGAACACG
CCATCGACACGCTGAGCTTCAAACTGCTGGAAGAATTTGCCGTCGTCGCGGTCATCTGTGCCCTGTTCCT
GTTTCACTTCCGCTCGGCGTTAGTCGCGATCATCAGCCTTCCACTGGGGATTCTGGGGGCATTCATCATC
ATGCGTTATCAGGGGGTGAACGCTAACATCATGTCACTGGGCGGTATCGCGATTGCCATCGGCGCAATGG
TGGATGCCGCCATCGTAATGATAGAAAACATGCATAAAGTCATTGAACAGTGGCGACATGAAAACCCGGG
AAAACAGCCGCAGAATAACGAGTGGTGGCAGTTAGCAGAACGAGCGGCGGTGGAAGTGGGCCCCGCGCTG
TTTTGCAGCCTGCTGATCATTACGCTGTCGTTTGTGCCTGTATTCTCATTGGAGGCTCAGGAAGGCCGCA
TGTTTTCACCGCTGGCCTTTACTAAAACCTATGCCATGGCCGTCGCTGCGGGATTAGGGATTACGCTGGT
GCCGGTGTTAATGGGGTATTTCGTTCGCGGAAAGATACCGGACGAGCAGGCGAATCCAATTAACCGTTGG
CTGATCGCGCTCTATCATCCTGTACTACAAAAGGTATTGAGCTACCCAAAAATCACGCTGCTGGTTTCTG
GTCTGTTACTGCTACTGACGCTATTTCCGCTCAGCCGTTTGGGAAGCGAATTTATGCCGCCGCTAGATGA
GGGCGACCTACTGTATATGCCCTCTACTCTGCCCGGCATCTCCGCACGGGAAGCAGGCCGACTGCTGCAA
CAAACGGACAGGTTAATTAAAACGGTACCCGAAGTCGAGTCGGTCTTCGGCAAAGCAGGCCGTGCCGACA
CGGCGACTGACCCAGCACCGCTGACCATGCTGGAAAGCACGATCAGGCTGAAACCACGCGATCAATGGCG
CGAGGGTATGACGATGGACACGCTGGTTGCCGAGCTGGATCGCACCGTCAACTTGCCGGGTATTGCCAAC
GTGTGGGTGCCGCCGATCCGCAACCGACTGGACATGCTGGCTACCGGAATCAAAAGTCCGGTGGGTATTA
AGGTTAACGGCAATAATCTGGAGGATATCGAACGTACTGCCGCGCAAATCGAGCAGGTGGTAAAACAGGT
TCCAGGCGTGACGTCTGCGCTGGCTGAACGGTTAGCCGGAGGGCGCTATATCGATATTGATATCGACCGT
CAGCGTGCCGCACGCTACGGCGTGTCCGTCGAGGAACTGCAGTCGGTGGTGGCTACGCTAATTGGCGGGC
AAAACATTGGTGAAACCATTGAGGGTCGTCAGCGCTACCCCATCAATATCCGCTACCCACGTGAATTACG
CGATTCGCTACAAAAGTTGCGTGACCTACCCATCGTGACAGCCAATGGTAGCAGAGTCACACTGGCCGAG
CTGGCCGATGTTCGCGTCAGCGAAGGGCCGCCCATGTTGAAAAGCGAAAACAGTCGACTGTCGGACTGGA
TTTATGTCGATCTGCGCGGCCGCGATCTGAAATCTGCCGTTGAAGACATGCAACAAGCCGTCGCCCAGCA
AGTCACGCTACCGGAAGGCGTGTCGTTAAGCTGGTCCGGGCAGTTTGAGTATCTGGAACGTGCCACGGAG
AAAATGAAGGTCGTCATCCCCTTCACGCTGCTGATCATTTTCGTGCTGCTCTATATCACCTTCAACCGCA
TCAAAGATGCACTGCTGATTATGGCAACGTTACCCTTCGCGCTAATAGGTGGCGTCTGGCTGCTCTATCT
CCTTGACTATAATCTTTCTGTCGCCGGTGCGGTGGGCTTTATCGCACTGGCGGGGGTATCGGCCGAATTT
GGCGTCATCATGCTACTGTACCTCAACCATGCGGTAGAAAAGCACCGTGTGGCTGGTCAGGCACTTTCGC
GCCAACAGTTGATGGATGCCATTCACGAAGGTGCCGTTCTGCGCGTGCGGCCGAAAATGATGACCGTGGC
AACCATTATGGCAGGGCTGCTCCCCATTATGTGGGGCGGCGGTAGCGGCTCCGAAATCATGCAACGGATC
GCCGCACCGATGATTGGCGGCATGGTCAGCGCTCCCCTGCTGTCAATGCTGGTGATTCCAGCCGTTTACC
TGTTATTGCACAAGGGAGATTCCGGTTTGCTGAAACGGTAAAGCCCGAGCGTGATTTTACGCAAATAACC
TGCGGATAAATCACGCTTGCCATCGACTATCGATTGCCGATAACCGTTCTCCCCCCCTATAATGAAATCA
GTTATCACAGAAATCTTAGGATAGGAAGGAGTTTAGCTATGGCTGTAACTAAGCTAGTACTGGTAAGACA
CGGTGAGAGCCAGTGGAACAACGAAAACCGCTTCACAGGCTGGTACGATGTTGATCTGTCCGACAAGGGC
CGTTCAGAAGCCAAAGCCGCAGGTCAACTGCTGAAAGACGAAGGTTTTGCCTTTGATTTCGCGTATACCT
CCGTGCTGAAACGTGCCATTCATACACTGTGGAACGTACTGGACGAGCTGGATCAAGCCTGGTTGCCAGT
TGAGAAATCCTGGAAACTGAACGAGCGCCATTACGGTGCGCTGCAGGGTCTGAACAAAGCCGAAACCGCT
GAAAAATACGGTGACGAGCAGGTTAAACAATGGCGTCGTGGTTTCGCCATCACGCCTCCAGAGTTGACGC
GTGATGACGAACGTTTTCCAGGCCACGATCCACGTTATGCAGCGCTGAGTGACAAAGAGCTACCGCTGAC
TGAAAGCCTGGCTCTGACCATCGAACGCGTTGTGCCTTACTGGACCGAAACCATCCTGCCACGCATCAAG
AGCGGTGAGCGTGTGATCGTTGCGGCTCACGGTAACTCGTTGCGTGCCCTGGTGAAATACCTGGACAACA
TGGGTGAAGACGAAATTCTGGAACTGAATATCCCAACTGGCGTACCGTTGGTGTATGAGTTCGACGAGAA
CTTCAAACCAATCAAACGTTACTATCTGGGCAACGCGGATGAAATCGCCGCAAAAGCTGCCGCAGTAGCG
AACCAGGGTAAAGCGAAGTAATTTACCTTTGAAATAAAAAAACCCGGCCTGTGCCGGGTTTTTTTATTTC
ATAATCTTCAGCACTGGCATTCACAATCAATGCCTCATTGATAAAAAGACGAGGGCTACTTTGTATGATA
AATGGAGTATCGCTTGATCAATTAAGAACATTCATCGTTGCAGTTGATGAAGGAAGCTTCTCCGCCGCAG
CACGCAAACTCTATCGCGCGCAATCTGTCATCAGCGATTTGGTGAGTAATCTCGAAGCGCAGATGGGCGT
TCAATTATTCGATCGGTCCGGGCGATATCCCAAACTCACTCCGGCTGGGCAGGCTTTGCTGGCCGATGCA
CGCGGCATCGTAACCTCTGTCGATTTCATGAAAGCACGGGCAAAGGGGTTATCAGAAGGGCTGGAAGCAG
AGCTTTCCGTTGTCATCGATGTGCTGTTTCCTATTGCCACTGTTGCTACTATTGCAAACGAGTTCAAACA
GCGCTTTCCTGGTACGCCTCTTCGAGTGTTCGTCGAGGCGCTGGGAGCCACCTATCATCGCGTGCTCGAC
GGGACGGCGGCGATCGGGGCTGTCGCGGCCTTGCCGAGCGCGCTTGCCTCACTGAGCACCGAGCACCTTG
CTGGCATCACACTGGTTATGGTCGCCTCACGTAATCATCCGCTTGCCGCATTCAGGGGATTCATCCCTAA
ATCGGAACTGGTAAAGCATGTGCAGCTTGTCCTTACCGACCGAACAAGCCTATCCGAGGGGATTGAATAC
GCCGTTATGTCCTCATCGACCTGGCGGCTCACGGACTTATTTGCCAAGCACGCTTTTCTTCTTAGCGGAC
TAGGCTGGGGCGGTATGCCATTACACGTAGTACAGCGTAACATTGCAGAAGGAGAGCTGGTTGAACTGAT
GCTTGAGGATGTCCCGCCCGCAGGCATCTCTGTCCCCATGTCCACCATCTACCGAACAGCAGCGCCCCCC
GGCCCTGCCGGGCGTTGGTTCCTTGACCGCCTGAAAAGTCTTCATGGGGAAACAACCGCTGGCCAATAAA
CGCTCAAAAAGGCGTTCGGCTCACACCGACCTATCGCAGGAACCGATAGGTTCGTTCGGAAAATATCGGG
TTTTCGGGTGTCTTTAGCGCAAATATACTGACATGGAAACGATCGGTGCCTGATCGTTGTGCTTATTCGT
TATGCTACGAAACCAGTCAGGAAGTCACCTTATGAAAATTCTTCATATCGATTCCAGCATACTCGGCGAC
TATTCCGTCAGCCGACAACTTTCCGCCGATATTGTCGTAAGGCTGCGTGAATTACACCCAGGTTCCGAGG
TCGTCTATCGCGATCTTGTCGAAGATGCCGTGGGTCATCTTTCTGGAGCATATATGGCCGTAATTCGCGG
CGGTGGCAATCCCGATCCGCAATTGAGCGACGAAATTGCCCATGGCGATGCTTATATCAACGATCTCTTT
GCCGCCGAGATCATTGTCATTGGTGCCCCCATGTATAACTTTACCGTTTCTTCCCAACTCAAAACCTGGA
TTGATCGTGTCGTTATCGGCGGACGCACATTTGCTTACGGGCCCAACGGACCGCAAGGGCTAATACAGAA
AGGGAAGAAACTGTTCATCGCTTCAACTCGCGGCGGAACCTACAGTAGTGATGATGCTACCGCCACGCTT
GAACATCACGAAACGTATCTGAAGGCTGTACTTGGTTTTATCGGCCTGACCGATGTAACGGTCATCCGCG
CCGAAGGCTTGGGCCTGGGAAATGAAGCAACTAAATCAGCCATCATTAGCCAGGCAAAGCTCAGCATTGC
AACGTTAGAAGCCTAACAACGCCAACAGACCAAGAAAGGGAATCGCCATGGAAAAGAATGCTTCAATCAT
TTCAACAATCGGCCGAGCACTCATTGCAATTGTTTTTGTACTGAGTGGCCTGAGCAAAATTGGTGCATCA
GAAGCCACCCAAGGCTACATCACCTCGGTCGGTTTACCCTTTCCTCTTCTCGGTTATTTGATCGCCTTAG
TGGTCGAAATCGGCGGAGGAATTCTTTTACTTATTGGTTACCACACGCGAGTGGTTGCTCTCGTGCTGTC
CGCCTTTACCGTCGCCACGGCGGTGTTTTTCCATCATAATTTTGCAGACCAGAATGCGATGATTAATTTT
CTTAAAAATATAATCATTGTGGGGGGACTGTTACAAATTGTGGCTTTTGGGCCGAGCAAATTTAGCCTTG
ATGCAAGACGTCACTAGGTGGGCATTTATCATTGACGGCAGTGTTGGCCCGGTTTGCGTTTTCACGAACA
CAAAACGCAAGACTTTCACTGCCGTTTTTTCACTGGCGTACCGGATAGCACGCCATTCGATATTACTTGC
TGCGGCGTTCGCGTACAGCAGACGCTAACTGACGCAGCAGAGATTCCGTATCTTCCCAGCCAATGCAAGC
ATCGGTCACGCTACGGCCATAAACCAGCGGCTCACCACTTTCCAGATTCTGGTTGCCTTCAACCAGATGG
CTTTCCACCATCACACCCATAATCGCTTTTTCGCCCTGAGCGATCTGCCCACAGACATCAGTACAGACTT
CCATCTGCTTTTTGAACTGCTTGCTGCTGTTCGCATGGCTAAAATCGATCATGACCTGTGGAGTCAGACC
CGCTTTTTCCAGACCAACTTTCACGTCTTTAACATGCTCTGCGCTGTAGTTCGGCGTTTTACCACCGCGT
AAGATAATGTGGCAATCGTTATTACCGCTGGTATTCACGATAGCCGAATGACCCCATTTGGTGACAGACA
GGAAGCAGTGTGGTGCGCTGGCAGCATTGATCGCATCAATCGCTACCTTGATCGTGCCGTCCGTACCGTT
TTTAAAGCCAACAGGACATGACAGGCCAGATGCCAGCTCACGGTGTACCTGAGATTCCGTAGTACGTGCG
CCGATAGCGCCCCAGCTCATCAAATCCGCCATATATTGCGGGGTAATCATGTCCAGAAACTCACCCGCAG
CCGGTAAACCGATATCGTTAATTTCCAACAGCAGTTGGCGCGCAATGCGCAAACCATCATTGATCTGGAA
ACTATTATTCATGTGCGGATCGTTGATGAGCCCTTTCCAGCCAATTGTGGTACGCGGCTTCTCAAAATAA
ACCCGCATAACCACTTCCAGATCATCGTTCAGCTCATTGCGCAACGTCAGCAGACGCGCGGCGTACTCTT
TCGCCGCTTTTGTATCATGGATCGAGCAAGGGCCAATCACCACCAGCAGGCGATCGTCATTGCCGTTAAG
AATTTTATGGATGGCTGTACGCGCGAACGATACCGTTTCCGCGGCCTTCTCCGTGGCTGGAAACTTTTCT
AACAAAGCAACCGGCGGCAAAAGTTCATTGATCTCTTTAATTCTTAAATCGTCATTTTGGTAATTCATAA
ATAAATCCATCGGTTCCGAAACGGTATGTTAACCCCATCCAATATGCGCCATCCCACCTGTGCGGGCAGC
CTGAAAAACGGGATGTTTCATATTGAAGATTGATTATTATATGTCAAGCTGGTGTTATCGGGGCGCTGAA
ATCAGCAGGATTTACGCGATCAAATGCTCTCAGATGCCGCATCCGTCCTATTTTCACCAGAAAATAGCCC
TATCGACAGGCCAGCGAGCGGTAGGATAGGTTTCTCTGTCGGGTTCCAGTAACGCAGCATAGCAACGAAA
CTTAGGGTAATTTATGGCACATAATCACAGCCACACGGGATCCAGCAACAGTAAACGTCTGTCGGCCGCA
TTTATCATTACCGCCACGTTTATGGTGGCAGAAGTCATTGGCGGTCTGCTGTCCGGCTCTCTTGCTCTAC
TTGCGGATGCGGGTCATATGCTGACGGATGCCGCTGCGCTGTTCGTCGCCCTTATCGCTGTACGTTTCGC
TCAGCGTAAGCCCAATGCGCGCCATACCTTCGGTTATTTACGGCTCACCACCCTCGCAGCCTTTGTGAAC
GCACTGACGTTGATACTGATTACCGGCTTCATCTTCTGGGAAGCCATTCAACGCTTCTATGACCCTCAGC
CCGTTGCAGGCGTCCCCATGTTGCTTGTCGCCATTGCCGGGCTGCTGGCAAACATCGTGGCGTTTTGGCT
GTTACACCACGGCAGCGAAGAGAAAAACATTAACGTCCGTGCGGCGGCCCTACATGTGCTGGGCGATCTA
CTGGGCTCCGTCGGTGCGATTGCTGCCGCCGTCATCATCCTTTATACCAACTGGACGCCTATCGACCCGA
TTCTCTCTGTTTTGGTGTCGTGTCTGGTGCTACGCAGTGCATGGTCGCTGTTGAAAGAAAGTATTCACGA
ACTGCTAGAAGGCACACCGAGCCAACTCAGCGTTGAGGTTCTACAGAAGGATCTGACGCTGAATATCCCC
GAGATCAGGAATATCCACCATGTTCATTTGTGGCAGGTTGGTGAAAAAACCATGATGACACTGCATGCAC
AAGTGGTTCCACCTCACGATCACGATGCATTGTTAAGACGTATCCAGGAATATTTACTGAAGCAGTATCA
GATTGAACACGCGACGGTTCAGATGGAATATCAACGCTGTGATGATGACCACTGCTCTTTTCATCAGGAA
AGCCATGATACAGAAGGCTACCATCACAAGCATTAAGTTTGGATTACGCGCCGTTTGAAACCATACTGAC
GCGATTTTCCTGTGCGCTCTTAATCCACAACCAGGAACCGTTCAGGGCAATCAACGTCAGGATCGCGTAT
TCTACCGCCATCGCATACACGCCCTGATAAGCAAAAATCACCACGCTTATCACATCAATCACCACCCACA
GCAGCCAGTTCTCGACGTATTTACGCGTCATCAGGATCATCGCCACGATCGACAACACCATCATGGTGGA
ATCCCAGAATGGGAACGCATCTGGCTGAAGATTAGGCATCTGCACCGCCAATCCGAGTCCCTGCATGCCA
GAAACAGCGATACGCGTCAGCACCACAAATACCGCATCAATGTAGAACGTCATCAAGCCAATCGCGATAA
TACAGGCCACCGACCAGCCAATCAGCTTCTGCACCGGCAGCCAGCGGATACGCAACTCCACTCCCTGCGC
ATCGGTCTTACGCGTCCAGGCGTACCAGCCATAAATATTAGCGGCGAAGAAGAAAATTTGTAGTAACAGG
CTGGCGTACAGTTGGATCTGGAAAAAGATCACGGCAAACAGCGTGACATTAATCAACCCAAACAGATAGT
TGATATTTTTTTCCTGACTCGCGAACCAGATACACAGCAAGCCAAACAGCGTGCCGATCGCTTCAATCCA
GGAAAGCTCATATCCCCCTTCGCCAAAAGGGATATGAATTAAAATATTACTGGTACTAAAAAAATCCATC
TCACCACCCTGTCTCAATTATTGTAAGAAACGCCTATCAAACTGCCTGGGATCCCCGTCAGGCATTCCCC
TTCACTCGCAATTTTAGCGAAGCCGCAAAATCCAGCATGCGATTCAGCGGGATTAACGCGCCTTCTCGCA
GGGCTGCATCAACATGAATCTCATGTTCATGGCCACCTTGCTCCAGACCGTTAGCAATCGCCTCCAGCCC
ATTCATCGCCATCCACGGGCAGTGAGCGCAACTACGGCAGGTTGCTCCCTCTCCCGCAGTCGGCGCTTCC
AGCAATGTTTTCTCCGGGCAGGCCTGCTGCATCTTGTAGAAAATGCCACGATCGGTTGCCACAATCAGTT
CGCGCTGTGGCAGTGTTTTCGCCGCCTGGATTAACTGGCTGGTTGACCCAACGGCGTCAGCCATCTCTAC
CACACTCTGTGGTGATTCTGGATGAACCAAAATCGCCGCATCGGGGTACAGGATCTTCATACGCTGCAGC
GCCTGCGTTTTAAACTCGTCATGCACAATGCACGCACCCTGCCAGCACAGAACATCCGCCCCTGTCTGCT
TTTGCACATAGCTTCCCAGATGGCGATCCGGTGCCCAAATAATCTTTTCTCCCAGACTATCCAGATGTTC
GATCAACTCCACCGCGATGCTGGATGTGACAACCCAATCTGCACGCGCTTTCACCGCCGCTGAAGTATTG
GCATACACCACCACGGTTCTATCTGGATGCGCATCACAAAAACGGCTAAATTCATCAATGGGGCAACCGA
GATCGAGCGAACATTCGGCTTCCAATGTGGGCATCAGAACCGTCTTTTCTGGGTTGAGGATCTTGGCCGT
CTCTCCCATAAACCGGACCCCCGCCACCAACAGCGTCGATGCTGCATGGGTGCTGCCGAAGCGCGCCATT
TCCAGCGAATCCGCCACACAGCCGCCCGTTTCTTCCGCCAGCGCCTGAATTTCAGGATCGGTATAGTAGT
GAGCAACCATAACCGCGTTTCTTTCCCGCAGCAGTGCCTTTATCCTGCTACGATAGTGCTGTTTTGCATC
AGCCGATAATGGCTTGGGCTTTGGCGGAAAGGGATAAATGGTCTCATTGCTATCAAAAAGAATACTCATT
ATGGATTTCCACGATGATAACTCGGGTTGCAACACCTAACACTGATTTAGCATCGGTATCGGAGTTTTTT
ATCCTAAACAAAATACCGAAAACACGCCGCAAAGTCGCGGTATTTTTTCCAGATCACACACCATTTTGTT
TATTATGCTTAAAATAATGGAATGAAATGCATGAAAGGTATTATCCGTAGAAGAGAGACAAGGAGATAAA
TGGCATGGCCACCCTCTATATCAGAATATATCGCGATACGCTGATGCTCAGAAACGTGGACACTAAAAAA
GAGGTGGCCGGGCAATCAGAAACCCCTTTTACCACCTCGCGCTTACTGCTCGGACAGATGATCCCGGCGA
TGAAGCTATTGGATCAACTCTCACGCAAAGTGGCGGGCAAGCGACTGGTTGATCTATTCACCTCGCACAA
GGTCATTATCCATGCCATGGAGATGAATGAAGGCGGACACAGCCAAGTAGAATTTGCCAGCTACATAGAG
CTCGCCAAGAGCATCAGCCCGCAAGGAAAGCATATTTATGTGTGTAGCAAAACTGTGCCGCTTACCGACC
AGGAAGTTATACAAATATTTAGCGGCGACATGCCTTCGATCGTCAACCGCTAACCCGACGTTGTGCTTTA
GGCGAAGAGCCGATGCCAATAGAGAGAGAGCGGAATAATCAAAACCAAAGCGGGAAGAAAGTTAACCACC
GCAAATGATTTTATCTGCGCAATCCGTAACCCAACGGCAATCATGATAATCCCGCCACAGGCAGAAAAAT
CGCCCATCGTGACATCTGTCATAAAGGGCATAATCAATTTGGCGGAGAAGAACAACAGCGCCTGAACAAT
CATCTGCGGTATCGCAATCGACATCACAGCAAGGCCAAGCGTGATGGAAAAAATCAGTGCGGTGAAAATA
TCCAAAGCAGATTTGATAATCAGTAGCTGATAATCACCGGTTAATCCTTCCGTCAACGCCCCAACCACAC
CAGTACCGCTGGCACAAAACAAGACGATTAGCGCGGTAAAATTCTGAGTATACACATCCTGCGGTAAACG
GTGTTCCTGTGCAGGCAGAACGCGGTTTAATCCTTTTTGAATCATCATGCCAGCCCGCTGCACGGCAGAC
TCCATGCGTAGCAATTCTCCTAACGCAACACCAATCACGATAGCCAGCGCCACCGCCGGCAGTTGCTGAA
CTTTAACAACCAGCGTGATACCCATTGCAATCGATACCATCGCAAACGCCGGAGGCAGGCCATCCTGCAA
ACGTTGGGGAATAAAGCGACGCAAGGCAATGCCCAGCCCACTACCAATCAAGATAGCGGCACCATTAATC
AACGGACCAATCATATACTTTCCTAAACAGGGCAACGCACGCTTCCCTGTGGCAATGACTCCATCCCTGC
TCGATAGGTTTAGAAAACCGTTCCTGATGGGTTATACAGTCGATAGAGAGGGATAAAGACCCTAATATAC
TCCAAAGGCTTAACGAGCAGGGAATGATAATGGGGTTTTATCTCATCGACACGGTACGTGTGCTAGCCAT
GACGTGAGTTTCTTTGAGGGAGGAAGTTTATTACTGAAGTGGTGGGTCGTGCAGGATGACTCAGCCTTGG
GCTTCGCCCCTTCGGGGTCAACGCTGACGCGTTGCTGTCTCGCTTCGCTCGGCTCGAACCTGCGACCAAT
TGATTAAAAGTCACGGTGTTCGTTATGTTGGTAACCGGAGAAGCTAGATTATTTAATTTAGAATCGTGTT
GCTAATTACTAGAAGATGGTGGGTCGTGCAGGATTCGAACCTGCGACCAATTGATTAAAAGTCAACTGCT
CTACCGACTGAGCTAACGACCCGCAATGCGGAACTGCTTTGATACTACAACTACATTTGAAATTGGTGGG
TCGTGCAGGATTCGAACCTGCGACCAATTGATTAAAAGTCAACTGCTCTACCGACTGAGCTAACGACCCA
ATTTCATGCTGCTTTAGCGTTTCGCTGTTTGCCTTGGCAACGGCGGCACATATTACTGATTTAAATTTTC
AGCGCAACCTATTTTCTTAAAAAACTGTTTGATTGCTTACTCTTAAGACGTTTAGGCACAAAAACCGCTC
ATGATGCGCAATTTTTGTGCCAATTAATACGGTGTTACGATCCTGATAAACGCTTTTGCGCTTGCTTTGC
ACTTTCCGTATTGGGGTACATTTTTACAACTTGCTGGTAAACGGCTTTGGCTTTATCAGCCTGACCTTTT
TCCTGCATGATCACCCCAACCTTCAGCAAGGCCTCGGAACTTTTTGGTGACTTAGGGTAGTTTTTAACAA
CATTGGCGAAATAGTACGCAGCATCGTCCTTTTTCCCTTTATTGTAATTCAACTGACCAAGCCAATAGTT
GGCATTCGGTTGATAGGTTGAATCTGGATATTTCTTGACGAATGCCTGAAATGCGCTAATAGCCTGATCG
TACTGTTTTTTCTCCAGCACGAGAGCGGCTGCGGCATTGTAATCACTATTCGCATCACCCGTACTGGCCG
GTGCAGCCGTATTGGCCGCACCAGTATCAGTACCCACAGCAGCGGAAGGCGTACTGCCTGTCGTCGGTGT
AGAAGATGATTGCGAACTTAATCCATCAATTTGCTGATAGATCTGTTTCTGCCGTTCAACGATCTGATTC
AACTGATACTGACTTTCCTGGATCTGCCCGCGGAGGCTGTCAATATCTCGCTGATTATCAGACATCTGCT
GTTGAAGTTGAGTTAAAAGCTGACTGTGAGCGTTAGAAATACGCTCCAATTGAGTGACGCGGTCTTCGAC
CGAGCCTGAGCCGACATTACTGATTGGCGCTTGGGCAGTAGCGGCCCAAGGGACCGCTACGCCAACCAGT
AACGACAGACCCAACAGGTGACGTCTGAAGTTACTGCTCATGCGATTCTCTTAATATACCAGAACGGCAC
GACGGTTTTTGGCATAGGCCGCTTCGTCATGACCGAGAACTGCTGGTTTTTCTTTACCGTAAGAAACGAT
AGAGATCTGATCGGAAGAAACGCCTTTACCCTGCAGGTACATTTGTACTGCGTTGGCACGACGCTCACCC
AGAGCGATGTTGTATTCTGGCGTACCGCGTTCGTCCGCGTGACCTTCGATAGTCACTTTGTAAGATGGGT
TGCTACGCAGGAATGCAGCGTGGGCGTCCAGCATCTGAGCGAATTCAGAGCTAACATCATACTTGTCCAG
ACCAAAGTAAACGATGTTGTTGCGCTGTAATTCTTGCATCTGCAAACGAGCTTGCTCAGAAGAAGACATG
TTGCCGCCGTCCATCATGCCGTTGTTACCAGCACCCATGGAAGATTGGTCATTGTCCGCATTCTTGTTGG
AGCTACAAGCGGCCACTGCCAGTACCGGCAGAGCCAACATCAGGCCTTTCAGCACTTTATTGAATTGCAT
TTCTTATGTCCTTTGACGAGTTTATTGTACATATTTGTACTTATAGATACGGCGACCAGGCAGGGAATTT
AACCTGTCCATCAGTAGCCGGAAGACGCGCTTTGAAACGACCATCGGTCGAAACCAGTTGTAGCACTGAA
CCCAGCCCTTGTTTAGAACTGTAGATCACCATCGTGCCATTTGGTGCGATGCTTGGCGTTTCGTCCAGGA
ACGTGTCCGTTAATACTTGTACGGCACCCGTTACCAGATCCAGTTTGGAAATATGCTGAGCCCCACCATT
CGAGCCCACCGTTACCAAAAATTTCCCGTCGGCGCTCACATCAGAGTCCTGGTTCTGAGAACCTTCCCAG
GTCACACGCTGTGGAGCACCGCCGTTAACATTAACTTTGTAAACCTGAGGACGACCAGCCTGGTCTGAAG
TATAGGCCAAGGTTTGGCTATCTGGGAACCAGGTTGGTTCCGTGTTATTGCTGCGGCCATCAGTCACCTG
ACTGATCTGACCCGATCCCAGATTCATCACATACAGATTCAGACTACCACTCTTAGACAGAGCAAATGCG
AGTTTGCTGCCATCAGGAGAGAAAGAAGGTGCACCGTTATGACGCGGGAAGGAAGCAACCTGACGGATCG
CGCCATTGGCCAGCGTTTGAATAACCAGCGCAGAACGACCGCTTTCAAACGTGACATAGGCGAGTTTGCT
ACCGTCGGCGGACCAGGCCGGAGACATCAGCGGCTGTGGTGAACGATGAACAACGAATTGATTGTAGCCG
TCATAGTCGGCAACGCGCAGTTCATAAGGGAACTGACCACCGTTGGTCTGAACCACGTAAGCAATACGAG
TACGGAATGCACCTTTGATACCACTCAGTTTTTCAAACACTTCATCACTGGCTGTATGCGCGGCATAGCG
CAACCACTGTTTGGTTACTTTGAACTGGTTCTGAGCCAGTACGTTCCCTGGGTTACCCGACGTATCGACG
AGTTGGTAAGAAACCAGATAGCTACCATCAGCACTCGGTTGAACTTGACCAACAACCACCGCATCAATGC
CCAACGCCGTCCATGCAGCAGGCGTCACTTCAGATGCCGTTGCAGGTTGCTGTGGCATACGATTTGCGTC
GATCGGGTTGAATTTACCGCTATTACGTAAATCAGCACCCACGATACCGCCTACGTCTTCAGGCGCAGCG
CCCGGCCCGGCCCATTTGAACGGAACCACACCGATTGGGCGTGCAGAGTCCACCCCTTGGGTAATCTCTA
TACGTACTTCCGCGTGCAGCACCGCTGCCCACAGCATTAAAAAGCTTACTGCAACTTTCAGTACTTGCTT
CATCTCATCTCCCTTATCCAGACACGAAGTCTACGATAAATTAGCAGAATTTTAACAAAAACAAACCAAT
GTCAACAAAACAACATAACCTGGTTCATTTACCATCGTCATAATCTTAAATCTATTGGGTAAACAGCCCG
GTTACTGCGGTTTAAAGTCTATTGGCGCATTTTTGAAAGCCTCATAAACATCCGTACTCGGTGGCTTCGG
TATTTTGGCCTGTTTGGCAGCCGCAATAGCCGCCTGACATAACGCTGGATCGCCGCCTTCAGCCGTGACA
TCAACCAGCAAGCCATCAGGCGCCAATTTAATCCGTAGTGTACAGGTACGCCCTTTATAGAGCTGCCAGT
CATAAAACTTACTCTGAATGGCTGAACGTACCTGACCACCATAACTATCGAGCGCCGCACCTGATGCACC
ACTCTTCTTATTGTTACCCGCGCCAGCAGGTGCTCCGCCGCCAGACTTCGGCGCATTTTTCGACGAAGCC
AGCCCGCCTAGCAAATCATCAACGGCGCTTTCCTGCTTAGCAGCCTCTGCTGCCGCTTTCTTTTTATCAT
CAGCAGCTTTTTTAGCTGCAGCGGCGGCTTCTGCTTTTTTCGCTGCATCAGCCGCTGCTTTTTGTTTCGC
TTGCTCAGCCTCTTTTGCTGCCTCTGCTGCTGCCTTTGCCGCTTCTGCTTTCGCAGTTTCTGCTGCCTTT
TGTTTGGCAGCCTCAGCGGCTTTTTCTTTAGCCTCTTCTTCCGCCTGCTTCTTAGCAGCAGCGGCCGCAG
CAGCTTGTTTCTTCGCTTCGTCTTCCGCTTTCTTTTTAGCGTCTGCCGCCGCTTTCGCCTGCTGTTCAGC
TTCAGCCTTCGCTTTTGCGGCCGCCGCTTCGGCTTGCTTCTGCTGTTCCTTAGCTTGCTGTGCCGCCGCT
TCAGACTGCTTACGTTGTTCAGCCTGCTCCTGAGCCTGCTTTTTCGCTTCTTCCTGTGCTTGCAGACGCT
CTTTTTCTAGCTCTTTCAGCCGCTGCTGTTCAGCGGCTTGCTTCTGCTGAAGCTCTTCGGCCTGCCGTTC
AGCCTGCTTTTGACGCTGCTGTTCAGAACGTTTCGCATCGGTCTGTTGCTGTTGCTGGCGGTTATACTGC
TCTACCACTGCGCTCGGATCGACCATCACTGCATCAATTGACGAGCCTCCGCCGCCTCCGCTAGCATCCA
TCGTTTGCGTCGATGAATTCCAGAGCAGCAAAGCAATCAGTATGATGTGCAGAACAGCCGAGATAATAAC
GGCGCGTTTCAGCTTATCGTTTTGTTCGTTTGCCTTTAGCACAAGCGATTCCCAAAAACAGTGTTGCCAG
AAATAGGCTTAACGATCATTACCGTGATGCACTCATTTAAATCGGTTGCGTCATCAAACCAACGGATTTT
ACGCCGGCTTGATGCAACAAATTCAACGCTTTAATGATCTCATCATAAGGAACATCCTTCGCGCCACCAA
TCAAAAATACCGTCTTGGGGTTAGTTGCCAGCCGTGATTGCGCTTCAGCAACCACCTGCTCTGCCGGAAG
TTGTTCCATACGGTTTTGCTCAACAACCAGGCTATATTGCCCGATGCCTGAAACCTCTACGATCACGGGC
GGATTGTCGTTGCTGGAGACCGTTTTTGAGTCGGTCGCATCCGGCAGATCAACCTCAACGCTCTGCGTAA
TAATCGGTGCTGTCGCCATAAAAATCAGCAACAGAACCAACAGCACGTCCAGTAGCGGAACAATGTTGAT
CTCGGATTTCAGCTCACGACGACCTCTGCGTACTCGTGCCATGATCCCCCCTGATTACTTGCTGTTGTCG
CTGGAGAACGCCTGACGGTGCAGGATCGCGATAAACTCTTCGGTAAAGTTGTCGTAGTTCTGCTCCAGTT
TACCTACCCTCTGGTTAAGGCGGTTATACGCCATGACCGCAGGGATCGCCGCAAACAGACCGATTGCCGT
TGCAATCAACGCTTCTGCAATACCAGGGGCAACCATTTGTAAGGTTGCCTGCTTCACGGCACCCAGCGCG
ATGAAAGCATGCATAATCCCCCAAACGGTACCGAACAGGCCGATATACGGGCTAATGGAGCCCACGGTGC
CCAAAAAGGGAATGTGAGTTTCCAGCGTTTCCAATTCACGATTCATTGAAATGCGCATCGCACGGGATGC
ACCTTCAACGACCGCTTCCGGCACATGACTGTTAACGCGATGCAACCGCGCAAATTCTTTGAAACCAGAA
TGGAAGATTTGTTCAGTGCCAGTCAGGCTATCACGGCGAGTTTGACTTTCCTGATAGAGACGCGACAGCT
CGATACCCGACCAAAATTTGTCCTCGAATGCCTCGGCCTCACGCGTCGCCGCATTCAAAATTCGGGTACG
TTGAATAATGATCGCCCAGGAAGCGATAGAAAAACAGATTAAAATCAGCATGATTAGTTTGACCAGAAGG
CTTGCCTTCAGGAACAAATCAAAAACGTTCATGTCAGTCACTGCTTGAACTCCGCGACAATAGACTTAGG
AAGCGCAATTGGCTTCATTTGATGTGGATCGATGCATGCGATCAAAACTTCAGCATGGCTTAGCAGGGTG
CCCTGAGCATTGAGAATACGCTGTGCGAAAGTCAGAGAAGCGCCACGAAGCGAGACAATTTCGCTCTGCA
CTTCCAGCATATCGTCGAGGCGCGCAGGAGCAAGGTACTCCACCGTCATCCGACGAACAGCGAACGCGAT
ATGCTCACTTAGTAAGGCTTGCTGATGAAAGTTGCGCTCCCGCAACGCCTCGGTTCTTGCCCTTTCATAA
AAGGCAACATAGCGCGCATGGTAGACAACGCCACCTGCATCAGTGTCTTCAAAGTAGACTCGAACTGGCC
AGCGAAACAACGAATTACTCACTCTACATCCCGGTAATGCATTAAACCTCGCTACTATACGCAAGAGAAA
TGAGGTTTGGAATGGATTGTGACAGCGGAAAGAAAATAATTATGGGTCGCAAGCAACCCATAACTAAATG
GAATAGGAGACTATTTTAACCGAAGAAATAGTACAATCCTGCGCACAGGATCACAAAGGCGGGAAGTGGT
GCGAAAAACGCACGCCAAAGCAGGCGATGTGGACGGAAACCAACACCATGAACAACGCCAGCGCAAACGG
CCCAAATCAACAGCAGCCCCTGCCAAACCGCGAGTTCACTGGTCCGCGCAGCAAAGCGTGTCGGGTCCCA
GAAGACACAGCCAGCCAGTAGCAACGCCATGACAAGGGAAAGAGCCCTTAACGGGCTCTTATCCATCAGG
CGATAGAGTTTATCGACCAGATCAGTCATTGCTTATCGTCTTCAACCGCTTTGCTTGCCTCACTCTGCTC
AATAGCCAGGGCCGTGATGATCCCCAGTGAGCAAGCAAGAAGCGTTCCGAGTATCCAGGCAAAATACCAC
ATAAATTAAGCTCCTTACTTAGTACATAGAGTGAGTGTTTTGCTCAATCTGCTCTTTGGTAATACGACCG
AACATCTTGTAATAGCACCATGCGGTATAAGAAAGCACGATAGGAACGAAAATCATCGCCACTACGGTCA
TCACTTTCAGCGTCAGCAGGCTTGATGTTGCATCCCATACCGTCAAGCTGACGTTAGGCACAGTCACTGA
CGGCATGATGAACGGGAACATGGCGATCCCTGCGGTCAGAATCACACAAGCGATAGTCAGAGAGGAGAAC
AGGAATGCCCAAGCCCCTTTCTCTGCACGCGCCATAAGGGTCGTCAGCACTGGCAGCACTACACCCAGAG
CAGGGATAGCCCACAACACCGGATGGTTATTGAAGTTGACCAACCAGGCGCCCGCCTGCTGAACGACTTC
TTTACGCAGTGGGTTAGACTCAGCGGCAGTGTTAATCGCCGACGTCACCACATAACCATCAATACCGTAA
ATCACCCAGACGCCAGCCAGAGCGAACGTCACCATCATCACCAGCGCGGAAATCTGCGCGGCAGATTTGG
AACGCACGTGCAGGTCGCCCGTGGTCCGCATCATCAGATAGGTTGATCCCTGAGTAAGAATCATCGTCAA
ACTGACCACACCAGCCAGCAAGCCAAACGGATTCAGCAGTTGGAAGAAGTTTCCGGTGTAGTACAGACGC
AGATATTCATCGACGTGGAACGGCACGCCCTGCAACAGGTTACCAAATGCCACACCAATCACTACCGGTG
GGACAAAGCTACCGATGAAGATGCCCCAGTCCCACATGCCACGCCAGCGCGGATCTTCGATTTTTGAACG
GTAATCGAAACCGACAGGACGGAAGAACAGTGAGGCCAGCACCAAAATCATAGCAATGTAGAAACCGGAG
AACGCGGCAGCGTAAACCATCGGCCAGGCCGCGAACAGCGCGCCACCTGCGGTGATCAACCATACCTGGT
TACCGTCCCAGTGCGGAGCAATACTGTTAATCATGACGCGACGCTCGGTATCCCCACGCCCCATCAGACG
GACCAGAATGCCCACGCCCATGTCAAAACCATCAGTGATAGCGAAGCCAATCAGCAAAATACCGATCAAC
AGCCACCAGATAAAACGTAAGACTTCATACTCAAACATAGTGGACTCCTGTTTACCGTGCTTCCTGCGCA
GCCGCTATAGGTTGTTCAAAATGGTAACGCCCTGTTCTCAGGCTGCTCGGCCCCAGACGTGCGTATTTGA
ACATCAGATACATTTCTGCAACCAGGAAGAGCGTATACAGACCACAGATCAGCCCCATTGAGAACAGAAT
ATCCCCCGCTGTCAGCGATGAGGTCGCGACGGCTGTCGGCAGGATTTCACCTATGGCCCAAGGTTGACGG
CCGTATTCAGCCACAAACCAGCCTGCTTCGATAGCAATCCACGGCAGCGGAATACCATACAGTGCGATGC
GGTGCAGCCAGCGTTTCTGACCAATTTTGCCACGCAGAACAGTCCAGAAAGACAGGCCAATGATCAACAG
CATCAGAATGCCGCTGCCCACCATAATACGGAAAGAGAAATACAGCGGCGCAACACGTGGGATAGAATCT
TTAACCGCCTGTTGAATCTGCGTTTCTGTCGCATCAGAGACTTTCGGCGTATAGCGTTTCAGCAGCAAAC
CATAGCCCAGATCCTGCTTAGCTTGATCGAACGCTGCTTTTACTGCTGGGTCGGTGTTACCCGCGCGTAA
TTCTTCCAGCAAGTGATAAGCCTGCATACCATTACGAATACGCACTTCATGCATCGCCATCAGCTCTTTC
AGACCTGTGACTTCTTTGTCAGTAGAACGCGTGGCAATTAACCCCAGAGCGTAAGGGATCTTGATGGCAT
AGTTATTTTCCATCGTATCCTGGTTCGGGATACCGAACAGCGTAAAGGAAGCGGGAGCCGGTTGTGTTTC
CCATTCGGCTTCAATCGCTGCCAGTTTAGTTTTCTGCACGTCCCCCATTTCATAACCGGACTCATCGCCC
AATACGATAACAGACAGAACAGAAGCCAGACCGAAACTTGCTGCGATAGCAAATGAACGCTTGGCAAACG
CAACATCGCGGCCTTTCAACAGATAGTAAGAACTGATGCCCAGAATGAACATCGCGCCGGTACAGTAACC
TGCTGCCACCGTGTGAACGAATTTCACCTGAGCAACCGGGTTCAGCACCAAGTCAGCGAAGCTCACCATT
TCCATACGCATGGTTTCAAAATTGAAATCTGATGCGATAGGGTTTTGCATCCAGCCATTGGCGACCAGAA
TCCACAGTGCAGAGAAGTTAGAGCCCAGTGCGACCAGCCAGGTAACGGCCATATGCTGCACTTTTCCTAA
ACGATCCCAGCCGAAGAAGAACAAGCCAACAAAGGTCGATTCCAGAAAGAATGCCATCAAGCCTTCAATA
GCCAGCGGCGCGCCGAAAATATCCCCGACGTAGTGAGAGAAATATGACCAGTTGGTCCCGAATTGAAACT
CCATGGTCAATCCGGTAGCGACCCCAAGAGCAAAGTTAATTGCGAATAACTTGCCCCAGAATTTAGTCAT
ATCTTTATAGATTTGTTTGCCAGACAGCACATATACCGTTTCCATAATCGCCAGCAGAAACGCCATCCCC
AGCGTTAATGGTACGAATAGAAAATGGTACATTGCAGTTAAGGCAAACTGTAAACGTGACAGTTCGACTA
CATCAAACATTTTGACTCCTTGCTCCTCGCAGGAAGGGATTAGCTTGCAAACGCTGACAAGCCGCCAAAC
ATTCGGCCATTACACCCAAAAAGAACACAACAAGAATTGCTTTAGCATCGGCTGTAACAAACGCTAAAAA
TGCCGTTCACCAAGGCAGTCGCATCGCGACGCCCCCGACAGCAAGCTCAAGATAAATCACAAGTATTACA
AATAGCGTACCCCGTAAGGAGGTAACCGTATATTACGCCTGTAATCCCCTACAATAAATAGGTTTTTACG
TGACCCAGACTAGGTTTTTGGCTTCAAATCAACTTTCCCACCAAACGGTGGGAGAGGCGATAATTGACCT
CGCGCAATTTAAGCCTATTTCATAAATTATATCCAGAGACGTTTCTTGATCTAAAACAATTTAACGTCTT
TCTCGTGATTGTCGCGTTGCATTAATTTCCTTATTACACTCATTGTTAATACGATGTGAGTTTTTGGTTT
AATTAAAATTAATTCAGCAATATAATTGCTACTTTTCGTTATCGATTATTTAATCGATTCCCTCGTCTTC
TATTTTATGTCAAATTTTTATATTTTATTGCTGACAACAGCGCTGTATTTTCGCCGTGAATTCCCCCGCC
CTCCCCGAGTGCCACCTGCTTGTGACGATCCATACCACTGCGGAGACCAAAAGGCCTCCGCAGTGGTTAC
ACACGTAGCAAGATGCTGCGATTTACTTCTTCGCGTTCATCCGTTCAATGGCTTTATCGTAAACCGTGTT
ACTTTTCTGGCTTTTTGCAAGCTCATAATGCTGAAGTGCATCGCTGAACTGACCCGCATTCTCGTAAATT
TTTGCAATATTGTAGTACGAGCTGGCACGCGTGGTTGCCGCATTGCTACCATTTGCCAGCGCAATCGCTT
TACGGTTGGCCCAAATAGCTTCGGCAATATTGCCGCGCTTTTGATAGGCCAGACCCAGGTTGCTATATGC
CTGGCCAAACGCGCTGTCCTGATCGATCGCGGCCAGAAACAACGTTGTGGCCTGCTCTAGCTCACCCCGC
CCATAGGCGGCTTCACCGTCGCGATTGAGGCTTTTTGCCAGCGCGGTATTCCCAGTAACGGAAACTGCCG
TCTGCGCCGGGTTAAGCACCATTGGCAGCGCATTACCATCTTTCGCTTTTGAGAAATCAGCCTCGCCAAC
GGCATTGATATCTTCAAAGTCACCGTTAGGGTTAAGACGGAAAACCGTCCAGATATTCCCTGTCTTATTC
AGTGGGACGGAATATGAACGTACCTGCGAGCTTCCAACATAGACAAATACTTTTGCACTACTTGCGGAAA
GCGCTAATGAATTAGCCTTATCACCATTTGAATAATCATGGACGGCATAAATATAACTTTCACCTAAACG
CTTTTTATCAATCGTGATCGTTTCTGGGCCGAAACTATCTGTATCATCGACATCAAGATTAGCATCGCGT
CCTTTTTTGTGGCTGAAATAAATATGATTACCCGGATAAATAAGATGGGAATCTAAATCAAAAGGTTTTT
CGCCCCAGGTTAATACAATTCGCATGCCATCTAGGCTTTTCATTACTGGGCTAACTGCATAGGTCATTCC
GTCACACGGGCATTTAACCACCAGATCGGAATACCCTTCTTTTTTAATGATCAACAGACTGTCTTGATCG
ACACTGAATGGCGCGTTGAGCGCCGCACGGCCTGCAGCATCAGAGCGTGCGGTCACTGACTGCGCACCGT
TTTTCTGTAGAATAACCGTTGCATCATCAATCTTTTTATCTTTAACCGTTGCACTTAGCACTTCAATATT
AATAGACTGTGCGCTGGCCGCGCAGGTAAATGCAGATAATGCCAAAATCAGCGCTTTTATATTTCCTTTC
ACACAACATCCCCTTAAGGAAAATTAATTAATCATTCCCTGCTTATACGAAACCAATGAGATAATCATCA
TTTCTGTTTATCATTCATCGCTTTTTTTCAGGCGCGCGAATTATCCAATAAAACCCCGAAAAAGTCATGC
GTAATTCAGTTATGTCAATTAACTTCGCAAGCCAAATATGAATAAAAAAAGCCACCCTGAGGTGGCTAGC
GTGTTTTATCGAATAATAAATTAACGAGTTAATATCGCTTTTACTGCATCGCCGATATCCGCCAGACTGC
GAACGGTTTTAACACCTGCCGCTTCTAACGCTGCAAATTTATCATCGGCAGTGCCTTTACCACCGGCAAT
GATGGCACCAGCATGGCCCATACGTTTGCCTTTCGGCGCCGTTACACCCGCGATGTAACCGACAACCGGC
TTCGTCACGTGCTCTTTAATGTACGCTGCCGCTTCTTCTTCTGCCGTACCACCGATTTCACCGATCATGA
CGATGGCTTCAGTCTGTGGATCCTGTTCAAACAGTTTCAGAATATCGATGAAGTTAGAGCCTGGGATCGG
GTCACCACCGATACCGACACAACTGGATTGACCCAGCCCGGCATCGGTCGTTTGCTTCACTGCTTCATAC
GTCAGCGTGCCTGAACGAGAAACGATACCGACTTTACCCGGCAGGTGAATATGGCCCGGCATGATACCAA
TCTTACATTCGCCCGGCGTGATCACACCGGGACAGTTCGGACCGATCATCCGCACGCCGCTCTGGTCAAG
TTTCACTTTCACCGTCAGCATATCCAGCGTCGGGATACCTTCAGTGATGCAGATAATCAACTCGATACCT
GCGTCAATCGCTTCCAGAATCGAGTCTTTACAAAACGGTGCGGGTACATAGATAACGGATGCCGTTGCGC
CCGTCGCTTCTACCGCTTCACGCACCGTATTAAATACGGGCAGACCCAGATGTTCCGTGCCACCTTTACC
CGGCGTCACACCACCGACCATTTGTGTACCGTAAGCAAGTGCTTGCTCAGAGTGGAATGTCCCCTGACTA
CCGGTAAAACCCTGACAGATAACTTTGGTATTTTTATTAATCAGAATGGACATTATTTATCCCCCACTGC
TGCAACAACCTGCTGAGCTGCACCCGTCAGGCTGGTCGCGGCAATAATATTCAGGCCGCTATCCGCCAGT
TTCTTGGCACCCAGTTCCGCATTGTTTCCTTCAAGACGTACCACAACCGGCACGCTAACGCCCACTTCGG
CTACCGCGCCGATGATACCGTCAGCGATCAAATCGCAACGCACGATGCCACCAAAGATGTTAACAAAGAC
GGCTTTTACCTTGTCGTCAGACAGGATAATTTTGAACGCTTCAGTAACACGTTCTTTCGTTGCGCCACCG
CCTACATCAAGGAAGTTAGCAGGAGAACCGCCGTGTAGCTTCACGATGTCCATGGTGCCCATCGCCAGAC
CGGCACCGTTCACCATACAGCCGATGTTACCGTCCAGCGCAACATAGTTCAGTTCCCACTGGGCTGCATG
CGCTTCACGAGAGTCTTCCTGGCTTGGGTCACGCATTTCACGCAGCTCAGGCTGACGGAACAGTGCATTA
CCGTCTGCGCCCAGCTTGCCATCCAGACAGATCAGATCGCCCTGCTTGGTGATAACCAGCGGGTTGATTT
CGACCAGCGCCAGATCGCGCTCAAGGAACAGCGTCGCCAGACCCATGAAGATTTTGGTGAATTGCGCAAC
TTGCTTACCGCTCAAACCCAGTTTGAAGGCCAACTCGCGGCCCTGATAAGGCTGTGGACCTACCAGTGGA
TCGATAGCAGCTTTGTGGATCAGTTCCGGCGTCTCTTCCGCCACTTTTTCAATTTCTACGCCACCTTCGG
TGGACGCCATGAACACGACACGACGCGTGCCACGGTCAACAACCGCGCCCAGATAAAGCTCTTTGTCGAT
ATCCGTTGCGGCTTCAACCAGAATCTGATGAACCGGTTGACCCTGTGCGTCAGTTTGATAAGTAACGAGC
TTTTTACCCAGCCAGTTTTCAGCAAAAGCGCGAATGTCTTCTTTGTTACTGACTACTTTAACGCCGCCCG
CTTTACCGCGACCGCCTGCGTGAACCTGACATTTTACAACCCACGGACCCGAGCCAATCTTAGATGCGGC
TTCTTCTGCTTCACGCGGTGTCGTACAGGCATAGCCGGTGGGTGCCGGTAAACCATATCGAGCAAAGAGT
TGTTTTGCCTGATACTCGTGTAAATTCATGATGTTCTATCCATTTAGGTTTGGAGATAAGTCAGCAGACG
ACTTTCATCACCGACTTTTTCGGTAGAAAAAAGCGCCATAAACTCTCTGATATATTTGGATAACGCCGTT
GAGAAAAAACGGCCTGCATAGCACATAATTTGGTTTATCTTTTCGGGCGGAAAACCGTCAGGGTTATCCG
CCCTCAAGAATGACTGACCCAGCGATAATTAAACGTCTAGCAGCAGACGCGCGGGATCTTCCAGCATTTC
TTTCACCGTCACGAGGAAGCCAACGGACTCACGGCCATCGACCAAGCGGTGATCGTAAGACAGCGCCAGA
TACATCATCGGCAGAATAACCACCTGACCATCAACTGCCATTGGGCGATCTTTAATGGCATGCATGCCCA
GGATCGCACTCTGCGGTGGGTTGATGATTGGGGTAGACATCAGAGAACCAAAGACACCGCCATTGGTAAT
CGTGAAGTTACCACCCAGCAGTTCTTCAACCGTCAGTTTGCCGTCACGGCCTTTCACGGCCAGCTCTTTG
ATACGCTTCTCAATGTCGGCCATGCCCAGCGCATCGACATCACGCAGTACTGGCGTGACCAGACCACGCG
GGGTAGACACCGCAATGCTGACATCGAAATAGTTGTGGTAAACCACATCTTCGCCATCAATGGAGGCATT
TACTTCAGGGTAACGTTTCAGCGCTTCAACGACGGCTTTGATGTAGAAGGACATGAAGCCCAGACGCACA
CCGTGACGCTTCTCAAACGCTTCACCGTATTGCTTGCGCAGATCCATGATCGGCTGCATGTTGATTTCGT
TAAACGTCGTCAACATTGCGGTGCTGTTTTTCGCTTCCAGCAGACGCTCAGCAACACGCTTACGCAGGCG
CGTCATCGGTACGCGTTTTTCGCTACGCGCCCCCAGAACAGGCGCAGGAGAAGCTGCCGGAGCTTCAGAT
TTAGCCGCTTTACCAGAGTCTTTCTTCTGAGCAGCCAAATGCTTATCCACGTCTTCACGGGTAATTCGAC
CACCCACGCCGCTGCCTTTAATCGTTGACGCATCGAGATCGTGCTCTGCAATCAGGCGGCGGATAGCCGG
GCTAAGCGCATCGCTGTTCTCTTCTTCCAGACCAGCGGTATGACGCTGTGCCGGAGTCGATTCTTTACTC
TGCGATTTCTCGCCAGTTTCTTTACCGGAACTATCACCACGGCGAATACGGCCTAGCAGTTGGCGAGACG
TTACCGTCGCGCCTTCTTCTTCCAGCACGGCATCCAGAACGCCTGCTTCAGAGGCTGGCACTTCCAGCAC
CACTTTGTCAGTTTCAATCTCAACCAATACTTCATCACGCTGGACGCTATCGCCTGGTTTTTTATGCCAG
GTTGCAACAGTGGCGTCAGCTACAGATTCAGGCAGGTCGGGTACAAGAATATCTACGCTACTCATTATCT
ATCCTTTTATTTAATCAACGTTCAGCGCGTCATCGACCAGATCTTTCTGTTGTTTCTGGTGTACGGACAT
ATAGCCAACGGCAGGTGATGCAGACGCCGGGCGTCCTGCATAACGTAAAGAAGATCCAAACGGAATCACT
TCACGGAGATGGTGCTGACTGCAATACCAGGCTCCCTGATTCAGCGGCTCTTCCTGACACCATACGAAAT
CATGGACTTGGGAAAAAGGCTCCAGTGCCGCTTGAACAGCCTGGTGCGGGAACGGGTAAAGCTGTTCGAT
ACGGACGATCGCGACATCTTTTTGCTCGTTCTTGCGGCGCTGCTCCAGCAAATCATAGTAGACCTTACCG
GAACAAAGCACGACTCGCTTCACGGCTGCTGGATCTAATTCTTCTACTTCACCAATCGCTGGCTGGAAGG
AACCATTTGCCAGTTCATCCAGTGAAGAGATCGCCAACGGATGGCGCAGCAGAGATTTTGGCGACATGAC
CACCAGCGGACGGCGCATACCGCGCAGCGCCTGACGGCGAAGCATGTGATAAACCTGCGCCGGTGTTGAC
GGAATACAAACCTGCATATTTTGCTCTGCACACAGTTGCAGATAGCGCTCCAGTCTGGCAGACGAGTGCT
CCGGGCCTTGCCCTTCGTAGCCATGCGGCAGCAGCATGACCAGACCACACATCCGGCCCCACTTCTGCTC
GCCGGAACTGATGAACTGGTCGATCACCACCTGAGCACCGTTGGCAAAGTCACCAAACTGCGCTTCCCAG
ATGGTCAGAGTACGCGGTTCTGCGGTTGCATAGCCGTATTCAAACGCCAGTATCGCTTCTTCTGACAGCA
CGGAGTCCCAGACGTTAAACTCGCCCTGTCCGTTATGCACATGATTCAACGGTGTATAACTGGAACCGTT
TATCTGGTTATGCACGACTGCATGGCGATGGAAGAACGTACCGCGCCCGCTGTCCTCTCCAGACAAACGA
ATCGGGATCCCTTCATCAACCAGCGTAGCGTAGGCCAGCGTTTCTGCCCCACCCCAGTCGAAAGGTTTGT
TGCCAGCGGCCATTTCGGCACGGTCAGCATAAACTTTGGCAACGCGAGGATGAACGTCAATCCCTTCCGG
CACTTCACTGATACGCTTCGCCAGTTCCTGCAAACGTTTCATTTCCGTTGCGTGCGGATAAGGTTCATCC
CACTCATGGTTCAGATACGGCGTCCAGGTAAAGGACTGCATATCCATCTCACGCCATTCTTCCACCACGC
ATTCACCCGCATCCAGCGCATCGCGGTACAGGTTGACCATTTCGGTGGCGTCTTCCAGCGTGATAGTTTT
ATTCTGTTCCAGGCGATCGGCATACACCTTACGCGGCGTCGGGTGTTTTTTGATCTTCTGGTACATCATC
GGCTGCGTTGCACTTGGCTCATCAGCTTCGTTATGGCCATGACGACGATAACAAATCAAATCGATGAATA
CATCGCGCTTGAAGGCGTTACGGAAATCCAGCGCCAGACGCGTAACAAACGCCACGGCTTCCGGATCGTC
TGCATTAACGTGGAAAATCGGTGCCTGCACCATTTTGCCGATATCGGTACAGTATTCGGTGGAGCGGATA
TCCAGTGGGTTAGACGTCGTGAAGCCAATACGGTTGTTAATGACAATACGCAGCGTACCGCCAACTTCAT
AACCACGCACTGTCGACATATTCAACAGTTCCTGCACCACGCCCTGACCACTGACTGCTGCATCGCCGTG
AATGGTGATCGGCAAAACACGTGGACCACTCTGGCTATTCAGACGGTCAAGACGCGCACGAACCGATCCC
GTCACAACCGGGCTGACGATCTCCAGATGCGAAGGGTTGAACGCCAGCGCCAAGTGTACCAGACCACCAG
CAGTCTCAAATTCAGACGAGAAGCCTTGGTGATATTTAACGTCACCTGTACCCAGGTGCTCTTTATGCTT
ACCGGCAAATTCGTCGAACAGATCCTGAGATTTTTTGCCCAACACGTTGATCAGCACGTTAAGGCGACCA
CGGTGTGCCATCCCCAATACCACTTCACGCGTATCGTTTGCACCAGCATGGCGAATCAGTTCTTTCAGCA
TCGGAACCAGTGCGTCACCGCCTTCCAGAGAGAAACGCTTGGCGCCAGGATATTTGGCCCCCAGATAACG
CTCCAGCCCTTCGGCTGCGGTTAACTCTTTCAGGAAACGGCGTTTCTCTTCTACCGTAAACGACGGTTGA
CCGGTTACCGATTCAATACGTTGCTGGATCCAACGTTTCTCTTCCGTGCTGGTAATATGCATATACTCCG
CACCGATAGAACCGCAATAGGTGCGTTTCAGCGCGTCATACAGATCTTCCAGCTTCATGGTGTCTTTGCC
GATGGCAAAAGAACCCACGTTGAAGGATTCCTGTAGGTCATCCTGAGTCAGGTTATGATAATCCAGATCC
AGTTCTGCAACCGGCTCCTGAGGACGCAGGAAAATCGGGTCCAGATTGGCCTGCTGATGCCCACGGAAGC
GGAATGCATTGATCAGTTGCAATACCTTGACCTGCTTGACATCAATATCGGGATCGGTGACTGATGAGGT
AAAGCGCGAAGAGTCTTTCGCCAGACGGCGGAAATAGTCGCGCGTTTTGGAATGGAGTTGATCCGGTTTG
ACCCCGCTCGTAGGCAGTTGCTGGAAGATCGAGCGCCAGCTATGTTCGATCGAGTCAGGATCGGTTAAAA
AATCTTCATAGAGTTGCTCTATGTAGGACTGATTCGCACCCGCCAAATAGGAGGAATCCAGCCAGGCCTT
CATCGCGCCGTTCTGCATTATGATCCCTTAAGCTAATAAGCTTCAGTTTTCGCCGTGGTTAACATGTAAT
TAGTGTCCGTATATCGTTTGCCGTACAAACGGTTCACTTGTCGTACAATCGGTACGTGCTTAGAGTATCC
ATCCCCCTAAGGAACCTTTAAAAACCGGTTCTGGCGCGCAAGCCGGTTTTTAAAGGTTTCCTGCGCTCCC
TCTGAAGAATAGCAACTCCAGAGGGAGATACATGTTTACTACTTAACTCTTTATGCAATAACGCGTTATG
TAATGGCTATCCGTTACGCGCTGCGGTGCAGTAACATCGATTTAATATGGCCTATAGCCTTAGTCGGGTT
CAGTCCTTTCGGACAGACGCTGACGCAGTTCATGATACCGTGGCAGCGGAAAACGCTAAATGCATCGTCC
AGATCGTCCAACCGTGGCGTAGTTTCCGTATCACGACTGTCAATCAGGAAACGGTACGCAGCCAGCAGCC
CCGCAGGCCCAACAAACTTGTCTGGGTTCCACCAGAACGACGGGCAAGACGTTGAACAGCATGCACACAT
AATACATTCATACAACCCATCCAGCTTGGCACGTTGTTCAGGCGATTGCAGATGCTCACGCGCTGGTGGA
TTTTTCCCATTATTCAACAGGTAAGGCTTTATTTTCTCATATTGAGCATAGAACTGTCCCATGTCCACTA
CCAAATCACGCACAACCGGTAATCCCGGTAAAGGACGGATAACAATTTTGCTCTTTCCGCGCTGTAACGC
GGAAACCGGCGTAATACAGGCCAAGCCATTTTTGCCGTTCATGTTAACGCCGTCGGAGCCACAGACACCT
TCACGGCAGGAGCGACGGAATGAAAGCGTTGGATCTTGTTCTTTCAGCAGCATCAGCGCATCCAGCAGCA
TCATGTCGCGGCCTTCTTCCGCCTCCAACTGGTAATCCTGCATCCGCGGCGCATCGTCAACATCCGGGTT
GTAACGATAAATGGAAAATTCGAGTTTCATCGTTTGATCTCCGCAATTAATAAGTACGTATTTTCGGCGG
GAACGCCGGACGCAATTTAGGCTGCATGTTCACCTCACGGCGCGTCATGCTGTCGGTTTGCGGCAGATAC
AACGAATGGCACAACCAATTTTCATCGTCACGCTCTGGGTAATCGAAGCGACTATGCGCCCCACGACTTT
CGGTACGGAAGTTAGCCGAAACCGCTGTTGCATAAGCCGTTTCCATCAGGTTATCCAATTCCAGACACTC
AATGCGCTGGGTGTTGAACTCGCTTGAGGTGTCATCCAGACGTGCGTCTTTCAGGCGCTCACGGATCACT
TTCAGCTCTTCCAACCCTTTCGCCATCGCATCGCCTTCACGGAATACCGAGAAGTTATTCTGCATGCAGG
ATTGCAGCGCCTTGCGGATTTCAACCGGATCTTCACCGGAACGGGTATTGTTCCAACGATTCATACGGTC
GAGCGACGCTTCAATATCGGATTCGCTGGCATCACGGCTTTCGCCCTGCTCTTCCAGAGATTCTTTCAGG
TGAAGTCCGGCAGAGCGACCGAATACCACCAGGTCGAGCAACGAGTTACCGCCCAGACGGTTGGCACCAT
GAACCGATACGCAGGCAATTTCACCCACGGCGAACAGCCCAGGGATCACCACATCTTCGCCTTTCTCGTT
TACCGTCAACGCCTGACCGCTCACTTTGGTCGGAATACCGCCCATCATGTAGTGACAGGTTGGGATAACC
GGAATCGGTTCTTTTACCGGATCGACGTGAGCAAACGTGCGGGACAGTTCCAAAATACCCGGCAGACGAG
ATTCCAGAACGTCTTTACCCAGATGATCCAACTTCAGCTTGGCGTGCGGCCCCCATGGACCCTCACAGCC
ACGGCCTTCACGAATCTCGATCATAATAGAACGAGCAACCACATCACGACCGGCCAGATCTTTCGCGTTT
GGCGCATAGCGTTCCATGAAACGCTCACCGTGCTTATTCAGCAAATAGCCGCCTTCACCACGACAGCCTT
CGGTGACCAGCACACCCGCACCGGCGATCCCGGTTGGGTGGAACTGCCACATTTCCATGTCCTGCAACGG
AACACCGGCACGCAATGCCATGCCCACGCCGTCGCCGGTATTAATGTGCGCATTGGTGGTGGACTGGTAG
ATACGGCCCGCGCCGCCGGTTGCCAGCACGGTTGCTTTCGCTTTGAAATAGACAACTTCACCGGTTTCGA
TACAGATCGCCGTACAGCCGACAACCGCGCCATCCTGATTTTTCACCAGATCGAGGGCATACCACTCGGA
GAAAATAGTGGTGTGATTTTTCAGGTTCTGCTGATACAGCGTGTGCAGCAGCGCATGGCCGGTACGGTCA
GCGGCTGCGGCAGTACGTGCAGCCTGCTCACCGCCAAAATTCTTGGATTGACCACCGAACGGACGCTGAT
AAATGCTGCCATCATCCAGACGGGAGAACGGTAGCCCCATGTGTTCCAGTTCCAGAATCGCTTCCGGGCC
GGTTTTACACATATATTCAATCGCGTCCTGATCGCCAATGTAATCCGACCCTTTGACGGTGTCATACATA
TGCCATTCCCAGTTATCCTCATGGGTATTACCCAACGCGACGGTAATACCGCCCTGCGCAGATACAGTAT
GAGAACGGGTTGGGAACACTTTCGATAATAGGGCACAGGACTGGCCCATTTGGGAGATTTGTAGCGCGGC
ACGCATACCTGCGCCACCCGCACCCACAACCACTGCATCAAATTCTCTGACTGGCAAATTCATCACGCAC
CCCACACCACAACAGTTCCATAAATGACGTACACCAACAGCGCTACCACAATTGCCAACTGTAAAGTCAG
GCGTAAGGCCAGCGGTTTAATGTAGTCGGTCAGCACTTGCCACATCCCTATCCAGGCATGAACCAGAATG
GAAAATAGCGTTAGCAGTGTGAATACTTTGGTGAGGGCCATCGCGAAGAAACCACGCCAGATTTCATAAG
TGATGTCGCCAGCCGTAGCAATAAAACCAATAATATAAATTACATATAGAACAATGACGATGGCGGAAGC
GCGAATCAGTAACCAATCGTGTACGCCATTGCGTCCTAACGCAGAAGCATTGCTTACCATACGAGGACTC
CAGCCAGAATTGAAAGCACGACAGTAATAATAAATGAAATATTTGCAGAACGCTTACCTGCGGCAAGGTC
TTCTTCTATATAGCCAAAATCCATCAACAGGTGACGTAAACCACCAACAATGTGATAAGCCAACGCAGCG
AGGATGCCCCAGACGATAAACTTGACGATGAAACTATCCATAATTTCCGCGGCGCGTAGGAACCCTTCCT
CTGAAGAAAGAGAAGTGCCTAACAGCCACAGTAAAATACCGACAGCGACAAAGGTGATAACGCCGGAGAC
GCGGTGAAGAATAGATGCTATCGCAGTAACGGGGAACTGAATCGACTGCAATTCCAGATTGACAGGTCTT
TGTTTTTTCACGGATTTGCCCACACAGCTTTTATTATTGTTTCTTCCTCCGGGCCTGATGTGAGGTCAGA
CAGTATGAAAGTTGCAGCCCTGAAAGTGGGTTTACGATACGCGCTCAAACATCGACATTCCGGTGTCTAA
ACAGCGCATGATCCTTTCATACTGGGTGCTCCTACTGCAGGGTGATTCCGGAGACCTGGCGGGAGTATAG
GTCCTTCACATTCCCATTACAATTCCCATACAAACTGTTTGGTGACATTTGCCACGAACAGTGATTTAGA
TCACGAAGTTCACAATTTATATAAAATTAATTATCTGATTTGACAAAACTTCAACATTTCAATTACAACT
AGGGGATTGAATTTCTTATGATGTGTTAAAGCACGGTGGACACTTCCACACTGGCGTAACTTATGTAACA
GTGAAGAGAGTCCACGTAAAAGTCATAGGTAATGGCTACAATCTATTCAGAACGTGATTAATTATCTGAT
AATTGTTAATTGCCTGGAGATTGTTAATTACCTGGAGAACGAATTTTTCATCCTGAATGCGGCTACCCGC
CTTACTCTGTATCCTATTTGACGACTGTGTCACGACAGAGTTTCACCGGTCATTACTCGTCCGGTGCACA
GGCATGACGGTATTTCTTCAGTGAGAATTTTTAAAATTAAAGCGCTAAGGAGACTGTAAATGGCTGATAA
AAAAGCAACACTTACCCTAGAAGGTAAAGAACCGATTGAGCTAAATGTCCTATCTGGTACGCTAGGATAT
GATGAGATTGATATCCGTCCTCTCGGTTCGAAAGGTTACTTCACATTTGACCCTGGCTTTACCTCTACCG
CATCTTGCGAATCAAAAATTACCTATATCGACGGCGACGAAGGCATCCTGCTGCACCGTGGCTTCCCGAT
TGCCCAACTGGCTGAAAAATCTAATTATCTTGAAGTTTGTTACATCCTGCTATTCGGTGAAACCCCAACG
GTAGAACAGTATGAAACCTTCAAGACAACCGTGACTCGTCATACCATGATCCATGAGCAGATTACCCGTC
TGTTCCACGGTTTCCGTCGTGATTCACATCCAATGGCCGTTTTATGCGGCGTCACCGGTGCACTGGCGGC
GTTTTACCATGATTCTCTCGACATTAATATCGAGCGCCACCGCGAAATCGCGGCCTACCGCCTGTTGTCG
AAAATGCCGACCGTCGCAGCGATGTGTTATAAATATTCACTGGGTCAGCCGTTTGTTTACCCGAAAAACA
ACCTGTCCTACGCGGGTAATTTCCTGCACATGATGTTCTCCACCCCTTGTGAAGAATATGTTGTGAATCC
GGTGCTGGAACGCGCCATGGACCGCATTCTTATCCTGCATGCCGATCACGAACAAAACGCCTCTACGTCT
ACCGTGCGTACCGCAGGTTCGTCTGGTGCAAACCCATTTGCCTGTATCGCCGCGGGGATCGCCTCGCTGT
GGGGACCGGCGCACGGCGGCGCGAACGAAGCCTGTCTGCGTATGCTGGAAGAGATCAGCAGCGTGGAACA
CATTCCGGCGTTTATCGAGCGAGCAAAAGACAAGAACGACTCTTTCCGCCTGATGGGCTTCGGTCACCGT
GTGTACAAAAACCACGACCCGCGCGCCACAGTGATGCGTGAAACCTGCCATGAAGTGCTGAAAGAATTGG
GCAGAAAAGACGATCTGCTGGAAGTGGCGATGGAGCTGGAACATATCGCGCTGAACGACCCGTACTTCAT
TGAGAAGAAACTGTACCCGAACGTGGACTTCTACTCTGGAATCATCCTGAAAGCGATGGGGATTCCATCT
TCCATGTTTACCGTCATCTTCGCGATGGCGCGTACCGTGGGCTGGATTGCACACTGGAGCGAAATGCATG
CCGACGGCATCAAGATTGCCCGTCCACGTCAGTTGTATACTGGCTATGACAAACGTGACTTCTCGTCCAA
CCTGAAACACGATTAATCCATTCAGCACATACACAAAAGGCCGGATTTTCCGGCCTTTGTTGCTTCAGAA
CCGAATTTCTCTTACTTCTACTACCTCTGGCAGTGCGGGCACCAATAAAATGGGCGCGATGACAGCATCG
TTCTTTCAATGATCCCACCGCAGCGCTCACAGCTTTCCCCTTCACGATGGAAAACCTTGAACGAGAAAAT
TGCACCATGATGGTGGTTTTCATCAACGGTGCCGCGCGTGTTGTAAGACAACCGAGGAATCTCCAGCAGC
GCTCGACTCAGCGTCTGCAACTGTTCCTCATTCAACTGCGACGCCGTATGCTGCGGTGCCAGTTGTGCCT
GCCAGAGAATTTCGACGCGCAGATAATTCCCCAACCCTGCGAGAAAAGCCTGATCCAGCAGCAGCCCACT
GAACTGACGACGTCGAAAACGCGGTAGCAACAAACGCTCGCAGACCTGCTCCGGCGTCAGAGACAGATCC
AACACATCAGGGCCAATACGTTGCAGAAAAGGGTGTGTCGCCAGTGTCTCCTGCGTCAGCATTTCAATAT
CTGATGCGCTATAGAGCAAAATGGCACGATCCTGTGTTTCCAGCCGGATGCGTAAATCTCGTTTCGTTTC
CGGCGACTCCCCCGCATTCACAACTCGCCACACGCCATAGAGCTGATTGTGGCTATATAACACCCGATCG
TTGCTAAAATAGGTCAATAACGCCTTCCCGTGCGTTTCGATCTGCCTGACCTGCTGCCCGACCAATTGTG
TTTCATACGGCTTCAGTTCTGGAAACGCAAACCAGACACGCGTCAGCGTTTTCCCCACCACAGCCTCAAC
CAGCTTATCGGCCGCCCGGCGAATTTCCGGTCCTTCCGGCATACTTTACTCCCTGAAAATCAGACACTCT
GCGGCAGAGCGATTCACTAAACTAATGTAATGCCCCGCCAGTGACCGACACATCACCCTGCTGCACCAGC
GATTGCTTAATCATCACTTCCAGCGCCGTGGTGACTAGCGATGTGGGCATACTCGGCTCACTGGGATGAT
GAGCAGCCTGTTCCGGCGAATAGGGAATATGCACAAAACCACCACGCACTGCATCTCCCTGCTGATGGAG
ACGATGTAAGAGCCCGTACATCACGTGATTGCAGACAAACGTCCCCGCAGTTTGCGATACCGCAGCGGGA
ATGCCCGCCACGCGTAATGCCTGCACCAGCGCTTTCACCGGCAGCGTCGAGAAATACGCCGCTGGCCCGT
TTTCCACCACGGGCGTATCGATCGGCTGGTTGCCTCGGTTATCAGGAATTCGAGCATCATTAATGTTGAT
TGCTACACGTTCGACGGAAATATCAGCACGACCGCCAGCCTGCCCCACTGCGATCACCACTTCCGGCTGC
CATTCCGCCATCGCACGGTAAAGCTGCTCCAGTGATAAATCGAAGACGCAAGATAAACGGCAAGCTACCA
CGCGTGCACCGCCGACCTCGCGCTGATGAAGGACTTTTACCGCTTCCCAAGAGGGGTTAATCGCTTCCCC
CTCAAAAGGTTCAAACGCCGTGATTAAAACGGTTTTCATCTGTTATCCCCGTCATACAAAAATAATGATT
ACGCGGCAGCAACAGCTATCTGATGCTGGCTAAAACAGTGTCGTAATTTGCGAGCAAACAACAGCGCATG
CTGCCCATCGCCGTGAATGCATACCGTATCAGCTTGTACGTTAACCCAGGAACCGTCGATCGCCCTGACT
CGCTGGCGTTGAATCATTTCCAACGTCTGTGCCAGCGCCAGTTCATCGCTGTTAATCAACGCCCCCGCCT
GAGTGCGCGACACCAGCATCCCGTCTGGCAGATAGCAGCGATCGGCGAACACTTCCTGGCGCGTTTCTAG
CCCTAGACGTTTTCCGGCTCGAATCAACTCACTTCCCGCCAACCCGACCAAACGCAGTGCCGGGTTGACG
GCCTTTACCGCCTTGGCTACCGCATCAGCTAACCCTGGCTGGCTGGCAGCCTGATTGTAAAGCATACCGT
GAGGCTTTACGTGCGACAGCGTTCCCCCTTCAGCAGCAACGATCGCACTGAGCGCGCCAAGCTGATACAC
CATCTGCGCAAAGACAATTTCTGCGGGTACATTCATCGTCTTGCGCCCAAAATTTTCACGATCGAGAAAA
CTTGGGTGAGCACCAAGCGCGACCCCATAGCCCATCCCCCAGCGCACAGACTGACGCATGGTCTGCGCAT
CACCAGCGTGAAACCCACAGGCAATATTGGCCGATGTCACCAGCTTCAGCAGCGCTTCGTCGTTCTCACC
GCCCTCGCCCAAATCGGCATTCAGATCAATAATCATGCAGCCTCCACGCCAATTGTTCGAGGTAACGCCG
CTGCTCTTCTGCGGCTTTTTGCGCCTGAGCTGGCGTACAGTGAATAAAATGTATCGGTTCACCGAGCCGG
ATTTGCGCCAAATGGAATAAATCGGCTTCAATCACACTCGCAATACGCGGGTAACCGCCGGTGGTCTGCG
CATCCGCCAGCAATACAATAGGATGACCATTGTGGGGAACCTGCACGACGCCCGGCAGCAACCCATGTGA
AGGCAGCTCACGCGGTTTATTACCTGATGACGTAGTGCGCTGTAGTTCAGCGCCCTGCAACCGGTAACCC
ATGCGGTTACTTTGTGGGCTCAACTGCCAGGAGGTGCGCCAGAACAGCTCCTGCATCTCTTCGCTGAACT
CCTGATATTCCGGCCCCGGCAATGCCCGCACGCGGTTGCTGAATAACAACTGCTTGATACCCACTTCTCG
TGTCAGTTCGCGAGTCGGCGTCCCCAGCGGAAGCGCATCGCCATCCCTCAATAAACGCCCGTCAAAACCA
CCAAATCCGGCTTTCAAATCGGTACTACGCGAACCCAATGCTTCTGGCACATTGACGCCACCAGACAGAG
CCAAATAGCTACGCATTCCGTTACGCGGCAGGCGCATTTTTAACGTTTGTCCCGGTTTCACGGCGAAACG
CCAGCCTGTCCAGAGCGGCTTGCCATCGAGGTCGGCATGGCAGTCGGCACCGGTTAGCGCAACCCAGCAG
GCGGTGGTGAATGTTGCGGTAAACTTGCCTAGTGTGATTTCCAGCGCGGCAGCGTTCTCCGCGTTGCCCA
CCAGCAGGTTGGCCATTGTCAGTGCAGGCAGATCGAGCGCACCTGACTGGCTGATGCCCAAACGACGAAA
GCCGACGCGACCGCCGTCCTGCACCGACGTATGTAATCCGGCATGGATAACTTTCAGCATACGCCCTCCT
TCAGTGGCAAAAACCGAACGTTATCCCCAGGGCGCAGCAGCGTTGGCGGCATCATTTGCGGGTTGAACAG
CGTCAATGAGGTGCGGCCAATCAACTGCCAGCCGCCCGGCGTCGCCAGCGGATAAATCCCGGTCTGCGCA
CCGCCAATCCCGACCGATCCCGCTGGCACACGCAGGCGGGGTTCAGCGCGACGCGGCATATGCAGTTTCT
CATTTAATCCGCCGAGGTAGGCAAAACCCGGTTGGAAACCCAAAAAGTAGACCACGTACTGTGCAGCCGC
ATGCGCTTCCACAACCTGGCTCACCGTCAGGCCGCTGTGAGTGGCTACTTCTGCCAGATCTGGCCCCGCT
TCTCCGCCATAAACGACTGGAATGTCGATGTCACGTGGATCAAATACCAGCGATTCGCTTTCTTCCCACC
AGTTCTGCAAACGCTCAATCGCATCCAGCGCCACCTGTTGTGGATGCGCCAACAGCACCGTTAGGTTGTT
CATCCCCGGAATCGCTTCCAGCACCTCTTCATGGTGATTCAGGCGCTCGGTAAGCCCCCATATCCGCTGC
TGGCTCTCCAGCGACATGGGCGGTTCCAGTTCCAGTACGACAGATCTCTCGCCCAGAAGATAACACCGTG
CTCGTTGCAATCTTTCCTCCTGAATCACGTTTTATCCATCATGATGAACATGGCTAAATGATTAACGCTG
CTTACCGATCTATTCTCTTCTCAATAGTTAAGCAACAACGATGCCAACATACAAAGTACACCATCATTCA
TGTGCAATACCGATATTTTCAGCCCATCAGGCTGGGTTAGGAATATCAATAAATGTCACATCAAGACCAT
GCTGCTCCGCCAGCCATTCACCCAACGCGCGAATGCCGCCGCGCTCAGTAGCGTGGTGTCCGGCAGCGAA
AAAATGCAGCCCCATTTCACGCGCGATGTGGATAGTTTGCTCAGACACTTCACCCGTAATAAAGGCATCG
ACGCCGAATCGGGCAGCTTGTTCAATAAACCCTTGACCGCCACCGGTACACCAGGCCACACGCTGTATCT
GTTGCGGTGCATTATCCCCACAATGCAGCACGCTACGCCCCAGCCGTTTTTCTACGCGGCGGCAAAAGGC
CTCTGCTGTCATGGGCTGCGCCAACTCGCCATACGGCACCAGCGGTTCGATCATGCCCTGCACCTGAATC
TCAAGCAGCGCCGCCAACTGTGCGTTATTCCCCAACTCCGGGTGTGCATCCAGCGGCAGGTGATAGCCAT
ACAGGTTGATATCATTGAGCAGCAGCGTTTTCAGTCTGTTACGCTTCATGCCACAGACAATCTGCGGTTC
GTTTTTCCAAAAATAGCCGTGGTGAACCAGAATCGCATCGGCCTGCTTTTCTACCGCCGCATCCAACAGC
GCCTGTGAGGCGGTGACGCCCGTTACAATACGTTTTACTTCAACACGCCCCTCAACCTGTAAACCGTTAG
GTGCATAATCCTGAAACGCCGCCGTACTCAGTTTCTCGTTAATGACCCTTTCTAAATCCGTATTACGCAT
ACTTACTCTTCTCTTCTCGATCGTTATTCGCCATGCCGATGTTTTTTGCCGCTTCAAACGCCGCCAGCGT
ATCCTGACGAGCAGTTTTGTGGTCAACGATTGGCTGCGGATAGTTCAGCTTAAAATGTTGTTTGTCGGCC
CAGCGATGGGGCTGATGAATGTCTTTATCCGGCACAATAGCCAGTTCAGGTAGCCAATGGCGAATAAACC
GCCCTTCAGGATCGAAACGTTCACCCTGCGTTGTCGGATTAAAAATACGAAAATAAGGTGCCGCATCGGT
GCCCGTTGACGCCGCCCACTGCCAGCCGCCGTTATTCGCTGCCAGATCGCCATCCAGCAGTTGTGACATA
AAGTAGCGCTCGCCTTCACGCCAGTCGATCAGTAAATCTTTGACGAGAAAGCTGGCGCAGATCATACGCA
GTCGATTATGCATCCACCCCGTTTCATTCAGTTGACGCATCGCCGCATCCACAATCGGATAGCCAGTTTT
CCCCTGCTGCCAGGCCGCTAAATCCTCCGGCGATTCCCGCCATTTCACCCACTGCGTCCACGCGGTGAAC
GGGCGGTGCTTACACAACAGTGGCCAGGAAACGATCAGGTGGCGGTAAAATTCACGCCAGACTAACTCGT
TAAACCAGGTAAATGCCCCGCCTTCGCGCCGTTCCAGCATCTCTGGGCATTCGGTACGCAGGCGGTTAAA
ACATTGACGCGGCGATACGATTCCAAGTGCCAGATACGGAGACAGTTTACTGGTGCCGGGCTGCGCCGGG
AAATCTCGCTGTTGATCATAATCCTGCACCTGCTCGCGGCAAAAGCGTCGCAGTTGCTGCAATGCCGCAC
GTTCGCCGCAGGGGAAATCGTCGTTATTAACCTCAACCCGCGGATAACTGAACGGCACGAATGTCACTGT
GTTATTGATCGGCTCACCGCGCACGTCCGGTGCGGGTACACACATGGTATCCGCCTCCAGCAAGCGTTTG
ATAAAGGCCTGACGGAATGGCGTAAATACTTTATACATCTCGCCGTTACCCGTCAGCACGCTACCCGGTG
GCAACAACAGGCTGTCGTGATAGCCATGGCAAACCACGCTATCAGTCAGCCGATCTTTCACCTGCTTATC
ACGCAGGCGCTCGTTGATTTCATACTGATGGTTGTAAAAAAGATCGGTGGCCTGCTGCTGTGCACAGAAC
TGCACTAGCCAATCAACCGACGCCGCAAAGTCAGCACATTCGTGGTAATGCAGCGGGATGCCTTTCTCCG
CTAACGCCTGCTGTACCAACGTCAGGTTATCTAGCAGAAAAGTCGCCTGATGCGGTGCCATATCATGCTG
CTTCCACTGCGCAGGCGTCGCGATGAATACCGCCAGCACGGTCGCATTCGGATTCTGACAAGCTGCGTGT
AGCGCCAGATTATCGGTAACGCGCAGGTCATTGCGCAGCCAGACAACATGTGTAACGACAGGCGTGGTCA
TGAAATTCCTCAGGCGATCAAATTAGTGTCCATAACGCAGGCGCAATGCTTCCGGGTACGGCTCAAAGTA
ACGCTGCTGGGCCAGATACGCATCGGGGTATTCCGCCATATAATGTTTTAGCAATGTGATAGGTGCCAAT
AGCGGCTGCAAACCCTGTCGATAGCGATCGATAAGCTGCGCCAGTTCCTGTCGCTGTTGAGAATTTAGCT
GGCGTCGGAAGTACCCCTGCACATGCATCAGCACATTGGTGTGATTGCGTCGCGTCGCAGGCGTCGATAG
CAGTTTCATCAACCTTATCCGGTATTCAACAATATAGTCTTCCAGCGATTCCCACTTATCGATCCCCGCA
ACAAACGGCCCCAGCTCGCGGTATTCCGGTTGGGAGTGCGCCAACAGCAGTAATTTATAGCGGCTATGAA
AGGCAATAAGCGCGCCACGGCTCAGCCCGTTTTGCCATAGCTGATTCAGTTCGTGCAGCGCATAAACGCG
TTCAATGAAATTTTCCCGCAAGCCAGGATCTTGCAGGCGCCCATCTTCCTCAACCGGCAGCCAGGGCATT
TGCCGCATCAACTCCTGCGTAAACAGGCCGATTCCGCTTTTACGCGCATCCTTTTGCGCTTCATCGTAAA
CCTTCACGCGCTCCATGCCACAACTTGGTGATTTAGCGCAGACGATATACCCGCATAAGTGCTGAAGTTC
GCTCACTTTGTCAGCGGAAAACACCGTCATTTGCTGGGTGACATCCAGAGGCGAGCCATTACTGGCGCGT
AGTGTGATGTGGCTCTCTCCTTCGCGCACCAGCCTGAGCGCAGGACGCGGCACCGGTAAACCAATCGCCA
TTTCCGGGCAGACCGGCTCAAAACGAAAATAGGGTGCCAGTTGTTCAGCGGCAAACGTCAGACGCTTGTG
TCCACCATCAAACCGCACGGGATTACCGAGCAGACAGGCGCTGATACCAACAGGGATGAGTTCGAGCGTC
ATGATTTATCCTTATACCCGTCATAGTTCAAGCTGCATGTGCGTTGGCATTCTGCAAACCCTCTGACCAG
CATAGCGGATTTCACCGCAATTCAGTGCAGTCACAGCGAAGAATAAAGTAATAAATCATGAGATTGGAGA
GGAATAAAGGGAGAACTGGCGAGAAGGGAGAAGATCAGACAACGTCAAAACCCCTTGAACCGATACTCTA
TCAATGAAGTATGGTTCATTTTCGTGTTTATCTGCCATTCCTTTAGGTATACAGCAGATAAACACGATAG
ACCTTACACTCAGGCCTTAATAGAAATCGCAGGCTGCGGCTTCGGACTGCGCCATCCATACCGGTTTATC
GCTGGTTTTCAGCCAGACACGGTGTAGATAGCTGTAAAAACGTGCCCGATCGCGGCGGAACAACATCACC
GGTAACGCCAAGACGCCGATGGCAACCACGGCGGCACGACGCAGGAGAATACGGTGCAAGGGATAAGTAG
TATAAAGCGACATAACGATCCTCCTCTGGGATAAGCGCCCTTGTTCAGCGGCACCTTTCATAACGATAAA
ATAAGAACTGTGATATTGGTTAAAATTTTACCGCCTTTCCTGAAAATTTACTACTCATCGGACCAGAAAA
AGATGAAATAATCGCCAGTTTTTTCATCATCACGTTATTAAGTTACAATAACGTTAACAACAAACTTACT
ATTCGTTAACTCATGGACAAGAGGATGAGCAGCATTTGTATTGCCAGATTAGATCGTCAGGTGTCTCTTC
AATCCCTCCGCTCTCCGATGGCAAAGCAAACGTTTGAAATCACCACCCGGCCCATCTACATAAAACACAC
AGACGGCGTGACTCCCTGATGATATGGCTCGATGAATCGGTGGTTATCACATAGGCGATGAGCATCAGTA
CAAAAGCGTCGGCACAGGGTGAAATCACCCACCTGATCATTTCAATCCAAAGAGGGATGAAAAAAGGAGA
TTACTAAAATGCTCATTTAGCCATGGGCCCATGATATATCATGGGTGAAAAACGGATTGATATTACTCTA
AATCATTAAAAAACCATTTTATATATCCCATCGCAGAGTATGTTATCTTTCGTGACCTAAATAATTATGA
ATGTGCCAATCTCGCTAGTTGGTTCTCAGCATTCGATTTAATAATCGCTATATCTGATTGGCACAGCTCG
GATAATTTAGATTTGGCATTCTCGTTATTTATTCCACCTAACGCCCATATACACTTTATTGCCAATGCAT
AACTATCGTCAAATGATAAGTATTTATAATCCTCTTGAATGGCTTTAAATAAACACTCCACACTGCTTTC
TGATCTAATGTCCTGCAGCAAACTAGCAATATCCTCATGCTTATAATGCCAGTGTTCAAGCAACAAAAAA
TTTAGCTGTTCTACGGGAACATCCTTTTCATTAAAAATAAAAACAAGCGTTATCGCATCTTCTAATTCAT
CGGCATTTTCTTTTTTTGATGCGATGCCTATTTCTTTTGAAATGAACGCAGCAGGGCTGTAGCACTCAAG
GTCGAATCTCTTAATTAACTCCTCTTTAGAAAAATTTTGAGAGTAAAATTCATTGAGCAATGTTTGATTA
TATAAATTCATTTACCCCCCGTAATTTCAGTCACATTATAAATCATCTAGAGTTAACCATATAAAATACC
TTACCATCCCCCATCAAGTTATGTACATATCCATAGTTATTATCACCTAAAATACTATAGGATCCTGAGT
CAAACAACCGTTAATACCGAGGGATCAAAAACAACGATTTCATTAGCATTTTTCTTTACCCCACAAGGTA
AAAAACCCATTTTAAAAATATCGAACAACTCCTCAAGTTTATTGTTAACCCCCTCACCTTTCAAATATCT
CTGCACACTCAGCATCATTAACATATAATTGCACTCATCACCGACCTCCTTAACAAATTCATCATATTCA
GAATTACCGGCCAGCCCCGCCTTTTTCCTTATAAGATATTCTTTCCTTTTCCTTATAGTTTCTTTTAATG
TGTCATCATTCTCAGCTATAACTCTCTCAACTATAGATTTTTGTGCTAAATCATAATTATCATCCAATAT
CAATTCTGATATTAGACCAGAAAAGAAATCATCCCAAATCCAATAGCCTGAAGGTACGTCTTGGCTAAAA
ATAAGCTTTAAAGCATCATCTTTTTTCGTAATCACATCGTGTTTAGATGAAGCCATTTTAGATCCAGATA
AAAACAATGGATTTTTAAAAAAACGGACAGGTTCCATATAAAATTCAACTTGCTTATTCATTTCATCACC
TTACCATATCTATTTATAAATAAAACACGCTCTGTCTATCAATTTATCCTATAGCTTTACCAAGCCGAGG
ATATCAACATTTTACATATCTTTATAGTCCGCCATCCATCAGATAAGCCACTTTCTTCCTGCCGTCGATG
CTTTGGATTTAGTGTAAGGTTAATAAAACAGCCCCTACTCCATCATGTTTCTTTATGGGCATTAATTTCG
AATATATCACTATATCCATCAATGAGTAAATTAAAAGAAATCGGAGAGACAACAAACATAGAATAAAGCA
AAAAACAGTGATTTTCAGTCGTTTTTTTCATAAAAAACTATTTTTTATCTTCCGACGGAAGGGGAAAGAA
AAAATCATGCCTTTCCTGAGTTATGTTTACCCTACAATTATCTAACGTCTGAATTAATGAAATGAATAAC
CGATTGAAAAATAGTTATTTAATAGATCAAAAATAAACAAGACGATAATTCACTCAATTTTATAAAAATA
TAAATGAGTAGTGACTTACATTTGTTTATGTAAAGTCTACATAGCAACGTGGAGATCTCCACCGTCCATT
TCCATTTCACCTCATTTTTATACTTTTTTTACGCCTACCGACGGGAAATTTGCACCTTCTTTTCCTGCGT
TTTCCTACCCTGACGCTGTCTATTTTGTTCCGGAGGTGTGTTGTGACGCTCAGCATCGTCTTAGGCAGTC
TGCTCGTGCTGGTGATGATTTATCTGCTGGCTGTCGTCATCGTCGCGCTTTTCTTCGGTCGTTGGCCATT
GGTGTTCGCTGCCGTGATTTACGTCAGTGGAGCAGCCTGCCCGTTATTGTGCTATCTGCCCGTACCGACG
AGCAGGATAAAATAGCTGCGCTGGATGCCGGTGCCGATGATTACCTAACCAAACCGTTTGGCATCGGCGA
ACTGCTGGCACGGCTGCGCGTCGCGCTCCGTCGCCACAACAATACCCAGCAGGAAACACCGCTGGTGAGC
TTCGGTACGATTACCGTAGATTTACTTAATCGGCAGGTGAACCGCGACGGTCAGGAACGGCACCTGACGC
CCATCGAATTTCGTCTGCTGGCAACCTTGCTCGCCAACCCCGGCAAAGTGCTGACGCAACGCCAGCTCCT
GACGCAGGTCTGGGGGGCCAAACACCGTCGAACACAGCCACTATCTGCGTATTTATATGGGGCATCTACG
CCAGAAGCTGGAAAGCGACCCGGCAAGACCGCGCCATCTCTTGACTGAAACCGCTATCGGTTATCGATTT
ATACCGTAAAATCATCCTTCTGTATCAGGCAGCGTCCTTGGCGAACCTCTCCCACGGTACGCGCCTGCCT
TCTCTTCAGGGATACGCCATCATGAGTAGTTGGTTAATTTATGCTTTGTTATCTGCCGTATGCGCCGCGA
TGGTCGCAATATTTGGCAAGATCGGTCTGCAAAATTTAGACGCCAATACGGCGACCGCGATTCGTGCCGT
CATCATGGCACTTTTTCTGGTGGGGGTAGTAGTCGCACAAGGTAAGCTGGTGCTGGTCGGTGAAGTTATC
GCTAATAAGAAAGCGCTATTGTTCATTGTACTCAGCGGCGTCGCGGGAGCGCTGTCGTGGCTGTTTTACT
TTGTCGCGTTGAAGAACGGTAACGTCGCACAGGTCGCGCCGATCGATAAACTCAGCGTGGTATTTGCCGT
CGTGCTGGCGGTCATCCTGCTGGGAGAAAAAATTTCGCTAATGGCGGGAGCCGGCGTGGCACTGATTTCA
GTGGGTGCGCTACTTGTTGCGTTAGGATAAATACGTTTTCTGGCTGAACGAGATTAACAAGGGCGCTGCA
AGCAGCGCCCTTTTCACTTATTTGGCGCTGGCAAGCACCGCACTAACAATCTCTACCGCTTCTTTCTCGA
TTCGCTCGCGGTGTTCCACCCCGAGGAAACTTTCACAGTAGATCTTGTAGGCTTCTTCCGTACCGGAAGG
ACGTGCGGCGAACCAGCCGTTCTCCGTCATCACTTTCAGGCCACCAATTGATGCACCATTGCCCGGTGCA
GCGGTCAGGCGAGCCGTAATCGGATCGCCCGCCAGCGTGCTCGCTGACACCTGCTCAGGAGACAACTTGG
ACAGCGCGGCTTTTTGCGCGTGCGTCGCGGAAGCCTGAATACGGTTGTAGCTTGGTGCGCCAAAGCGCTG
TGCCAGCTCATCATAATGCTTCTGCGGATTCTTACCCGTCACAGCCGTAATTTCCGCTGCCAGCAGACAC
AGGATGATGCCATCTTTGTCCGTTGACCATGGCGTGCCATCAAAGCGCAAGAAGGAAGCTCCCGCGCTTT
CTTCACCGCCGAAGCCAAAACTGCCGTCATATAGGCCATCAACGAACCATTTGAAGCCAACCGGCACTTC
CACCAGCTTGCGGCCCAAATCTGCCACCACGCGGTCGATCATCGCACTGGATACCAGCGTTTTACCGACA
GCAACAGATTGCCCCCACTGTGGACGGTGCTGGAACAGATAGTTGATTGCCACCGCCAGATAGTGGTTCG
GGTTCATCAACCCAGCAGGGGTGACAATGCCGTGGCGGTCATAATCAGGATCGTTGGCAAACGCCAGATC
GAATTTGTCACGCAGCGCTAGCAATCCGGCCATCGCGAATTCTGACGAGCAATCCATACGGATCACGCCG
TCATGATCCAGCGACATAAAGCGGAATGTTTGATCGACAGCATCGTTAACCAGCGTCAGATCCAGCTTGT
AGTGCTCTGCAATGCGCTGCCAGTAGGCAATACCAGAACCACCCAGCGGGTCGACGCCCAGTTTCAGACC
GGCGCGTTGAATCGCCGCCATGTCCACCACGCTAGCCAGACCTTCTACATAAGCTTGAACCAGATCCTGC
TCGTGGACATGTCCGCTGTTAAACGCCTGATCCAGCGTAATACGCTTCACGTCACGCAGTTCATCTGCCA
ACAGCGCATTCGCACGCGTTTCAATCACGCTGGTCAGATTAGTATCCGCAGGGCCGCCGTTCGGTGGATT
ATATTTAATGCCGCCATCTTCCGGCGGGTTGTGAGACGGCGTAATCACAATACCGTCCGCCAGCGCACCG
CCCTGACGATTATGAACCAAAATCGCGTTAGACACCGCAGGCGTTGGGGTAAAACCATTATCCAACTGAA
CAATGACATCCACACCGTTGGCAGCCAACACTTCCAGCACGGAAATAAACGCTGGCTCGGAGAGCGCGTG
AGTATCTTTCCCAACATAGCACGGGCCGCTGATGCCCTGCTTTTTGCGCTCTTCTGCAATCGCCTGCGCA
ATCGCCAGAATGTGCGGTTCATTAAAGCTATGACGCCCGGCGCTACCACGATGGCCAGACGTACCGAATT
TCACCGCATGAGCGGTATTGCCGACTTCCGGGCGCAACACATAATATTGTGACGTTAACTGTGCCACATT
AATCAAATCGCTCTGCTGGGCAGGCTGTCCGGCCCTTGGGTGATTAGCCATTGGCGCTTCTCCCTAACGC
TGTAGTTAGTGTAGTTAGATAAGTGGTTGATGTTATCCCCCTCATTCTTCGAGCGGTTTGGGTGTTGACT
GCATGCCACTCGAATTATGTAGGGGATAGATAGATGATTAGATGGTTCCACACACTTTTTCTGTTAGTTC
CGCAGGGAACTGCATCGTCAGCATAATGTGCTCAACCATACTGCGTTTACGACCCGTATTCGTATTGGTA
ATCACCCAGTATGGCGTACCCGGAATATGTTTAGGCTTGGTGTGTGTGCCATGCTGAAGCAATGTTTGTT
GGTCGCCCGCAAAATAGACCCGAGTCCGGCCATGAAGCGATTCCGTCGCGGCAGCAAATTCCTGTGGCGC
CAGGGTATATAGCGAGCACAAAACCAGCATAAAGCGATTAATGGCCTTATTTTGTTCAGCGTATTCATCT
GACAGCAGCAGTTCACGCAAGGTGCGAACCCGATCGCGCGGGCTCGGCGCAACAGCAGGCTGAGACGTCG
CCGTTGCCGTCGTCTCTACCGCTGGCGTTGTAACAGGCTGCCCAGCAGTAAATTTCAGCATGCGCCGTAA
AATATCCGATGCGCTCTCACCAATATGCTGTGTGTGGCTGGCAATATAACGATAAAGCTCTTCGTCGACT
TCAATAGTTTTCATCTTTATCCAGTGCTGTTTTTTACCCATTATCGTGCAAATTACAGAGTTGTTCCCTT
CTGCAACCCGACATCGATGGGTAGATGACTCAAATCAAAAGGATTATACAGGCGTTCAAACATTATCGAA
CAGCGGCATAATGGGACAATACCAAAAGTCAGACTATGCCCCAATGCCTTTCACATCCATTCAAGTAGCT
ATACGTGTCCCTTACCGTTCCTTCAGTGACAACATTGCCTCTAAAGTCATGATACCCTAAGCCCATGTCT
CTCTGAATGAACTTCACCATGAAATTGAATCATCGCTGGCAAAATGCGCACCAGCCCACAGATAAACGCC
CTGTCGTCCTGATTCATGGCTTGTTTGGCACATTAGATAACCTTGGCGTACTGGGTCGGGATTTGCAAAA
TACGCATGACATCCTGCAAATCGATTTACGCAATCACGGTTTATCGCCACGGTCATCACAGATGAACTAC
CCCGCCATGGCAGAGGATGTATTGACGCTGCTGGATGAACTGAACATCGAACGCACTATCGTTATTGGGC
ATTCGATGGGAGGAAAAGTCGCTATGGCGCTCAGCGAACTTATTCCTGAACGGCTGGAGAAACTGGTCGC
GATTGATATCGCGCCAGTGGATTATCAAGTACGCCGCCACGACACCATCTTCACTGCACTGCGTGCCGTA
ACGGAAGCAGGCCTGACATCACGAACCGAAGCAACCGCACTCATGCGCCAATATATAAAAGAAGAAGGCG
TAATTCAGTTTTTGCTGAAATCCTTCCAGCAGGGAGAGTGGCGTTTTAACGTACCAGCCTTGTGGGATGA
GTACGAAAACATTGTTGGCTGGCAAGAGGTTCCGGCTTGGCAAGGGCCAATATTATTCATCCGCGGCGGC
GATTCCCCCTATCTGGACGATCGCTACCGTGATTCGCTGCTGCGTCAGTTCCCAGCGGCGCGGGCGCACG
TTGTCAGCGGGGCTGGCCACTGGGTTCACTCAGAAAAACCCGATGCCGTTTTGCGCGCTATCCACCGTTT
TCTGGACGCGAATTAACCAGACCATACACACACTGGCGGATTCATGGCAACAGCGGCAGTTAACCGTTGT
CGCCGCCAGTGTGGCTAGGGTATGATGGCGTTCGCAGTAGAGGGACGGCTGATTCAGCCACAAGTCATTG
TAACCACTTCATCAAAGTGCACGCGTAATTCCCCGGCATGTTCCACAGATAGCCAAACCGCCCCCTGACA
ATCCTATTGCAGAGTGAGGGTAGGCATCGATTTTATCTGTAGGACAGAACGGGCAGTTCTGTGTATTTTG
ATCCGAATACCTTGCAGTATCATTACTTATGGCAAAAGAACAAACGGATCGCACTACACTGGATCTGTTC
GCAGATGAGCGTCGTCCGGGCCGCCCCAAGACCAACCCGCTCACACGTGACGAACAACTAAGAATTAACA
AGCGTAATCAACTACGTCGCGATAAAGTGCGTGGCTTACGCCGTGTTGAATTAAAGATTAACAGCGACGC
TGTGGATATCCTGAACAGCCTTGCTGAACAGCGGAACATTAGCCGCAGTGAATTGATTGAAGAGATGCTG
CTGGCACAGTTGGCCGAACAGCAGCCCTGATTGACGTAACGCGATATTCACATAGTGCGGTTTCATATTT
TGCGCGGCGCCATCTCTGACGCCGCCTGAACATTCATCCGAGACTAAAAACACGCCACCGGATTAAAACA
ACACTATTTTCTGATTAAAAATTTCCCGATTAAAACAACAGTTAGAATTTTTCCCAGTTGTCGCTACTGG
CTGGCAGCGCTTTGCCTGCACGCGGGGCAATCACTGCCGCTTTTTGCACCGGTTTTGCAGCCACTTGCAG
CGCTGACTGCGAATCGGACAGTTGGAACAGGGACACAGTCTGGTTCAACAGCGCCGCCTGCTCTTCCAGC
GACAAGGCAGCCGAAGAGGCCTGTTCAACCAATGCCGCATTTTGCTGCGTTACGCTGTCCATTTCCGCCA
CTGCCTGACCAACCTGTGCGATGCCTTTGCTCTGTTCTTCAGATGCCGAGGCAATTTCACCCATAATATC
TGTCACGTTAGTGACCGCGCGGACGATATCCTGCATGGTGTCGCCGGCATCGCTAACCAAATTGGAACCT
GTATCCACACAGCGTACCGATTCAGAAATCAGCCCTTCAATCTCTTTCGCCGCCTGTGCACTACGCTGCG
CCAGACTACGTACTTCTCCGGCTACCACGGCAAAACCCCGGCCTTGTTCGCCCGCACGCGCCGCTTCTAC
CGCGGCGTTCAGCGCCAGCATGTTGGTCTGGAAAGCAATGCCGTTAATCACGGTGGTGATTTCTGCGATT
TTTCTCGAACTGCCGGAGATTTCTGCCATGGTTTTCACCACGTTTTCGACGATCTGCCCACCCTTCTTCG
CCGTTGTTGAGGCTTGCAATGCCAATTGGCTGGCGTGATTGGCATTTTCTGCGTTCTGTTTCACCGTCGC
CGTCAGTTGCTCCATGCTGGCTGCCGTTTCTTCTAACGCAGAAGCCTGCTCTTCGGTACGTGATGACAGA
TCGTTATTACCCGCAGCAATCTCAGAAGCCCCCTGATAGATGGAGTCCGTGCTGTTTCTGATGGTGCTAA
CGGTGCTAGCCAAACTCCCCTGCATTTCACGCAGCAATGGAAATAGGCGGCCAACGCAGTTATTACCAAA
GTCCAGAATCGGCTTGCCCAAGTGACCAGAAGCAATCACGCCAAAGTGATAGCGCAGGTCATTCAGCGGG
CGAACCAAGCACACCACCAAATAACGGTCGGTCAGGAACAGCATGATAAGACCGATAAACAGCCCGCTCA
GCAAAATGTTCTGTCCAACCGTGGTGATTTGTTCAAAGCGAACCCCCGCTGCAGCGAATTTCTCTGCGCT
GGCGCTACTGAATGCGGATAGGGACGCGCCAAACTGACGGCTCAATGGCGGCACAATATTCTTGGCCTGA
TTTTGGTAATCGTCCAGCGCGTTGGCAACGGCCTTTTGATAAAGCGGTTCAACACCTTGAACAACCAGAC
TATTCCAGTCACGACTGACAGCCTGCACCAGAGCATTATCCAGACCCGCATGATCGATGGCATTAAACGC
CACCAAATCAGACTTCAGTTTATCCAGCGCGACGAGAGCAGAGGCCTGCTCTTTATCAGCGGTAGCATTA
TCACCACTGCGACGCGCATCTACGGCACGCGCCAGACGGGTTACCATACGGAAGTATTGATCGTTGCCCT
GGTTGATGAAATTCATGTTCTGAACCAGCAAGGTGCTGGTTTTTGAGGTTGTAGTCATCTCTTTAAAAGA
GAACAGGGTATATATCGATACGCCCCCCCACAGAACACAAAAAATGCCCAGCACCCATAGCATAGCGGTT
CTGATGGCAATATTTTTAATAAGTCTCATAGCTCACTCCAAATCAGGAAAATGGTTAAAAAGATTTTTAT
CGCTAATCAACCAATATGAATCAGAAAATTCACACAATAAAACAGACCACTTCTCCCTAGCGTTCACACT
TCACCGAGTCGAAAACTCAAAAACCACGCTAGTTCATCGGCTAAATACAGAGAATATTTAGCACTCTTGC
TATATTTATTAATATAATTTTTCACACCGAGAATAAATTCGCCTATTTTTATAAATATACGTTTTTTAAT
CAGAGGGTTGAAAGCAAAGCGACTGCCACCCTACGTCCCTTGTGCGTTGGCGTGGATACACAGCCAGACG
GAAAAGCAATTTAAACATCATTTTCATTTTATTCTTTAATATCAAAAGCTAAAGACTTTCTCCTCAAGGT
TGCATCGTTTCAGCTACAAATGATTATAATTCTTATCTTCTTTGATTAGGAATATTCCCGAAAAATGTTA
CAAATCTTCAATTCAATAAAAACATTATCTTTTGTATGTATTTTAATTCTCCCTAAATAGAGATGTACCG
TTCCGTGACTTTTATTTCTTAAAAAAAGAAGTCTGCTTTTAATTACAACTGAAAGGAAATGAAAAATAAA
AACATCATTCATAAAAAATGAAACGTCATTGCAAGTAAATAACCTTCTGGTACTGGGCTATGCATGTCTA
ATCTCGGAAGGCAATATAACCATACTATTGGCATGGATAATTTAGAGCCAGAAGAGATGCACTTCGCTCC
TTTTATCGCCCTCCGCATTTTGCATGCTCTTGATTTACGCCTCTATACCGATACGAGTTTCTCCTAATGT
GAGTGTCTGTTATTATTAGCAGATAAGTGGGTGAAACATTACACCATACCATTAGGAATCAAGGGGTTAT
TCAATTCATGGCACTCATCGGAATATTCTTTGGCAGTGATACCGGCAACACGGAAAACATAGCCAAAACG
ATCCAACAACAGTTAGGCACCAGCGTTGCTGATGTTCATGACATCGCCAAAAGCAGCAAAGAAGACCTGG
AAGGTTTCGATATTCTGCTGTTAGGTATTCCAACCTGGTATTACGGTGAAGCTCAGTGCGATTGGGATGA
CTTCTTCCCTTCGTTGGAAGAGGTTGATTTCACCGGAAAATTGGTTGCTCTGTTTGGCTGTGGCGATCAG
GAAGACTATGCAGAATACTTCTGTGATGCCATGGGAACTATTCGCGACATCATTGAGCCTCGCGGCGCGA
CGATTGTCGGCCACTGGCCAACAGAAGGCTATTATTTTGAAGCGTCTAAAGGACTTGCCGACGATAATCA
CTTCATTGGTTTGGCTATCGATGAAGACCGCCAGCCTGAATTGACCAGCGAGCGCGTGACGACGTGGGTG
AAACAGATCGGCGATGAACTGAATCTGAAAGAGCTGGTTGGTTAAGCCATTTTGGCTCTGATAATCCCTA
TCAGAGCCAAAATAGTATCGATAGGTAAAACCTTTCATAATAATTGATACATTTTTTTAACTTCTATCAG
TAAACCTGTACAATAATCCCATCGGTTTTATACGCGCTTTACCTTTTCCTCATTCATCAACAACGGATTG
CGTTATATATCAGTAGTGTGAGTGGGGACAATATTGTTAACATTCCCTTGTTTTCATTTTGTATGCGCGG
TTCTATAATTGAGACGCGTTTGCATTTTTTGAGCCGACCGATGTCATAGGCTAGGCAGCCTCCATTGATA
AGTAAGCTACAGGACTAAACCCGCATGACTGACAACAATACCGCATTGAAGAAGGCCGGCTTGAAAGTCA
CTCTTCCAAGACTGAAAATACTGGAAGTGTTACAGGATCCTGTCTGTCATCACGTCAGTGCGGAAGATTT
ATACAAGAGACTGATTGATATGGGCGAAGAGATTGGTCTTGCTACCGTCTATCGCGTACTCAACCAGTTT
GATGATGCAGGTATCGTAACCCGTCATAACTTCGAAGGTGGTAAATCCGTCTTTGAATTGACGCAGCAGC
ATCATCACGATCACTTAATTTGCCTCGACTGTGGCAAAGTCATTGAATTCCGCGATGAATCTATCGAAGC
ACGTCAGCGTGAGATCGCAGAAAGACACGGCATTAAATTGACCAACCACAGTTTGTATCTCTATGGGCAT
TGCAGTGAAGGGGATTGTCGAGAAGACGAAACCCTGCATGAGTCCACACGATAAATCGACCACATAAAAA
AATAAAACCGCCGAGGCGGTTTTATTTTTATTTTCTAACTCATGCCCTTAACCTACCCAGGTATCGCGCA
GCCCGACCGTTCGGTTAAACACCAGATGGTCTGTACTGGAGTAAACGCGATCGGCACAGAAATAGCCTTC
GCGCTCAAACTGATACGCTTTCTCTATTTCCGCCTGCGCCAAACTCGCTTCGACAAAGCCTCGCGTAACT
TTCAGTGAGTCTGGGTTAATCGTCGACAGGAAGTCATCCGCCGCGCCAGGATTTGCCACACTGAATAAAC
GATCGTACAAACGGAATTCTGCTGGCACGCCATGCGCCGCAGAGACCCAGTGGATAACCCCCTTCACTTT
ACGACCGTCAGCCGGATCTTTGCTCAGCGTTTCCGCATCATAACTACAATAGATCGTGGAGATGGTGCCC
TGCTCGTCTTTTTCAATGCGATCGGCTTTGATCACATAGGCATTACGCAAACGAACTTCTTTACCCAACA
CCAGACGTTTGTACTGTTTGTTAGCTTCTTCACGGAAGTCAGCGCGATCGATGTAAACTTCACGGCTGAA
TGCCACCTGACGCGAGCCCATTTCCGGCTTATTAGGATGGTTCGGCATCGCAACAAACTCTTCGTGCTCA
GCGGGCAGGTTCTCGATCACGACTTTGACTGGATCTAACACTGCCATCGCACGCGGAGCATTTTCATTCA
GATCGTCACGGATGCAGGATTCAAGCGCGGCCATTTCCACGTTATTGTCCTGCTTCGTTACGCCGATGCG
CACACAAAATTCACGGACGGAAGCCGCACTATAGCCACGACGACGCAGGCCTGAGATAGTCGGCATACGC
GGGTCATCCCATCCTTCAACCACATTTTCCACAACCAGTTGGTTCAGCTTACGCTTGGACATAATCGCGT
ATTCGAGATTGAGGCGGGAGAATTCGTACTGGCGTGGATGGCAAGGAATCGTGATGTTATCCAGCACCCA
GTCGTACAGACGACGATTATCCTGGAATTCCAACGTACATAGAGAATGCGTGATCCCTTCCAGCGCATCG
GAAATGCAGTGGGTGAAGTCATACATCGGGTAGATGCACCACTTATTGCCCGTCTGGTGGTGATCGGAGA
ACTTAATGCGATACAGCACCGGATCGCGCATCACGATAAAGGATGATGCCATATCGATTTTTGCACGCAG
ACAAGCAGTACCTTCAGCAAACCCGCCGTTACGCATTTTTTCAAATAGCGCCAGGTTTTCCTGCACGGTA
CGGTCACGATAAGGGCTGTTTTTGCCCGGTGCCGTCAACGTACCACGGTATTCGCGAATCTGATCGGCGG
TCAGCTCATCAACGTAAGCCAGCCCTTTACCGATCAGCTCAACCGCATAAGCGTGCAGTTGATCAAAATA
ATCAGAAGAATAACGAACGTTACCGCTCCATGAAAAACCCAGCCACTCGACGTCACGTTTGATCGACTCA
ACGTATTCGATATCTTCTTTTACCGGATTGGTGTCGTCAAAACGCAGGTTGCATTGCCCTTGATAGTCAC
GCGCGATACCAAAATTCAGGCAAATAGATTTGGCATGCCCAATATGCAGATAACCATTCGGCTCTGGCGG
AAAACGTGTCTGAATACGGTCATGCTTACCAGACGCCAGATCTTCATCAATAATCTGACGGATAAAGTTA
GTCGGGCGGGCTTCAGCCTCACTCATTCTTCATTCCTCAATGCTAAAACGACGTATAACCGACAATGATC
CAACAAGCTACGCTGGGAAACAACCGTTAATTATTCATAACGAAAAAAAGGGGCGAGATTGCTATCTCAC
CCCCTCAGTTTCATCGATATAACACGGCGTTACACAAGCATCGTCATTATATTACGCCTTGTCATACTCC
GCTTTCAGCGCCGTTGCGATCGACTCAGCCTGCGTGCCCACAACAATCTGTACGCTTTGTTTATTCAGGC
GAATAACACCCGCAGCGCCAAGACGTTTCGCCTGTGCATCATCAACCAGAGAGGAATCAACCACGTTCAA
ACGCAAACGTGTGATACAGGCGTCGATGCCAACCAGGTTGGCTTTACCGCCAAGTGCCTGTAAATATCCC
TGTGCCAACGCCGCCGTATCGTTTGACTTCTTGCCCACAGACGCTTTAATCACGTCATAGCCATCTGCCT
CACTACCGCTTACCGCCAGCTCACGTCCCGGCGTTAACAGATTGAAGCGAGTGATGGTAAAGCGGAACAC
CACGTAGTAAATGACGAAGAATACCAGCCCCTGCGCTATCAACATGTACCACTGGGTTGCCAGCGGATTA
CGTGAAGACAGCACCATATCCACCAGACCGGCACTGAAACCAAAACCGGCGATCCACTGCATACTGGCTG
CAATAAAGACGGAAAAACCTGTCAGTAACGCATGCAGGAAATACAGCACTGGCGCGACAAACATAAACGA
AAATTCCAGCGGCTCGGTGATCCCGGTAAAGAATGAAGCAAATGCCGCCGCCAACATAATCCCGGCCACT
TTGCTTTTGTTCTCCGGGCGCGCGCAGTGGTAAATCGCTAGCGCAGCGCCCGGCAGGCCGAACATCATAA
TCGGGAAGAAGCCCGCCTGATAACGCCCAGTGATCCCAACGATGGCTTTACCAGAATCGATAGACTGTTG
GCCTGCCAGGAAGTTAGGAATATCGTTGATACCTGCGACATCAAACCAGAACACAGAATTCAGCGCATGG
TGTAATCCAACAGGGATCAGTAAGCGGTTAAAGAAAGCATAAACCCCAGCACCAGCCGACCCTAACTGTT
GAATATGTTCACCAAACGACACCAGCGCATTGTAAATGACTGGCCAGACGTACATTAAAATGAACGCCAC
CAGAATCATCAGGAAAGAAACCAGAATCGGTACCAAACGCCGCCCACTGAAGAAAGAGAGCGCTTTAGGC
AATTCAACCTGGCTGAAACGGTTATACAGTTCGGCGGACATCACACCGACGATAATCCCGATGAACTGGT
TTTCAATCTTACCAAACGCAGCCGGCACCAGTTCAACGGGAATTCGTTGAATCATAGCGACCACGGCGGG
TGAACACAGTGTAGTCAGCACCAGATAACCAACAAAACCGGTCAAGGCGGCCGCACCATCCTTATCTTTC
GACATGCCGTAAGCGACACCGACCGCAAACAGCACCGCCATATGTCCAATGATCGCCTCACCCGATTTAA
TGAGAAGCGCCGCCAACGCGTTTTCACTTCCCCAGCCAACCGGATCAATCCAATAACCTATCCCCATCAG
GATAGCGGCAGCAGGCAGCGTCGCGACAGGCACCATCAATGCCCGGCCGACTTTTTGTAAATAGCTCAGA
ATACTCACTTTTCCCTCTCTTACCTTTGTGAGGTAAATGAAATGTTGTGGGGCAAACAAACCTGCCAATA
AATTTCACTGCCAAAAATTTCACTGTCGAACAGTTTCATTGTCGAAAAACCATGACCCGCGGTGGTTCTT
AGGGACAGTGTAAGAAAAATAATTCGCTACACAAATTAAACCCCATAATTATGTGATGAAAATCACCAAA
AAACTGCATACGAAAACTTTATATCTGAATAAAACCCCAACTTATTTCAAGATTAAAAAAAACGGAGTAG
ACTAATTTTAATGCATAGACAACGCGCGTCACTGGCGCGACTTACGCGATAACGAATTTAATCCCACTAG
AAATCAGGAGAGCGCCGATGAGACTCATCCCTTTAACTACCGCCGCAGACGTCGGAAAATGGGCCGCCCA
CTACATCGTTGAGAAAATTAACGCTTTCAAACCCAGCGCGGAGCGCCCTTTTATTCTTGGCTTACCGACA
GGTAGCTCACCACAGGAAGCCTATAAATCGCTGGTCGCCATGCACAAAGCCGGTCTGGTGAGCTTCAAAT
ACGTTGTGACTTTCAATATGGATGAATACGTCGGCCTGCCAACCGATCACCCGGAAAGCTATCATACCTT
TATGCATCAAAATTTCTTCAATCACGTTGATATTCCGCGTGAAAACATTAACCTGTTGAACGGCAACGCA
GAAGACACCACAGCAGAATGTCGCCGCTATGAAGAAAAAATAAAATCCTACGGGAAAATTCATCTTTTCA
TGGGCGGCGTGGGTAATGATGGGCACATCGCCTTCAATGAACCCGCTTCCTCTCTGGCTTCCCGCACCCG
CATCAAAACGTTGACGGAAGAAACCCGTATTGCGAATTCCCGTTTCTTCGGCGGGAACGTCAGTTTGGTG
CCCAAATTTGCCCTGACCGTTGGCGTTGGTACATTGCTGGATGCCGAAGAAGTGATGATTCTGGTGACCG
GACGCAACAAAGCGCAAGCGCTACAGGCTGCGGTAGAAGGCAACGTCAACCACATGTGGACCATCAGTTG
TCTGCAACTCCATGCTAAAGCCATCATGGTTTGTGATGAGCCTTCAACGATGGAGCTAAAGGTAAAAACC
GTTAAATATTTCCGTGAGTTAGAAACGGAAAGTATGAAAAATCTCTAACCGATCGCGGGAGTTGATGATG
TACGCGTTAACCCATAGCCGGATTTTCACCGGCCATCAGATTTTGGATAATCACGCCGTTGTGATTGCCG
ATGGGCTGATCGAACGGATCTGCCCACTTGCCGCTCTCCCTTCTGGCATTGAACAGCACGACCTGGGCGG
TGCGTTCCTCGCCCCCGGGTTTATTGATCTCCAGTTGAACGGTTGTGGAGGTGTGCAATTCAACGATTCG
CTGGAGACGATCTCCGTCAAAACGTTGGAAATCATGCAGCAGGCAAACCAGCGATCAGGCTGCACCAGCT
TTTTACCTACGCTAATTACGTCCAGCGACGCGTTCATGAAGCACAGCGTCAACGTAATGAGAGACTGGCT
GGCGCAGAATAAGCATCTGGCGCTTGGACTGCATCTCGAAGGCCCATGGCTGAACGTAATAAAAAAAGGC
ACACATGACCCTGCTTTTATCCGCAAGCCAACGCAAGAACTCGTCGACTTTCTGTGCGCCAACGCGGATG
CAATTACGAAAATCACACTGGCACCGGAAGAAGTCGAGCCGTCGTTCATCCGCCAGTTGACGGCGGCGGG
TATCGTCGTCTCTGCTGGGCATTCTAACGCGACCTGGGAACAGGCTAAGCAGGGTTTTGCCGCCGGAATT
CGTTTCGCCACTCACCTGTTCAACGCCATGCCGTATCTGACTGGTCGTGAGCCTGGGCTCGTTGGTGCGA
TTTACGATGCCCCTGAAGTCTATTGCGGCATTATCGCGGATGGACGACACGTAGACTGGGCCAACATTCG
CAACAGTAAACGCATCAAGGGCGACAAGTTGGTGTTGGTTACCGACGCCACCGCACCGGCGGGCGCGGAT
ATTGACCAGTTCATTTTTGCTGGTAAAACCATATACTACCGTGATGGCATTTGTGTTGATGAAAACGGCA
CCCTGAGCGGTTCGGCACTGACTATGATTGACGCCGTGCGTAATAGCGTCGAACACGTCGGTATCGCATT
GGATGAAGCCATTCGGATGGCGACGCTCTATCCCGCTCGTGCCGTCGGTGTCGACAAACAGTTAGGCAGC
ATTGAAAGCGGTAAAGTAGCGAACCTGACCGCCTTTGACCGTGATTATCACATTCTCAAGACATTTGTTA
ACGGCAACCCAGTTTGGGGGTAAAGCGAAAGCGTCTTGGGGTAACGCAGAAATACGTTGGGGAAACCAAA
TAAGGTTCCCCAACGTTGAGTTAAACCTAAGCGAGTACTTCTTAATGACCACAGGCGGACAGGCGCAGAT
AGGGAATGTCGATCTGGTTAAGCAATTAAACAGCGCGGTGGTTTACCGCCTGATTGATCAGCAAGGCCCG
ATCTCACGGATTCAGATAGCAGAGCAGAGCCAACTTGCTCCCGCCAGCGTCACCAAAATCACCCGCCAAC
TTCTGGAGCGCGGGCTCATCAAAGAAGTCGATCAGCAGGCTTCCACCGGTGGCAGACGCGCCATTTCGAT
TATCACCGAAAATCGCCCTTTCCATAGCATAGCCGTTCGTCTCGGTCGTTATGACGCCACCATTGCGCTG
TACGATTTACAGGGAAAAGCACTGGAAGAAGCGCACTACGAACTACAAGAAAACACGCAGGAGACATTGG
AAACCGCGCTTTTTCAAGCGCTCAATAGTTTTATCACCAACCACCAGCGCCGCATTCGCGAGCTTATTGC
GATCTCTGTGGTACTGCCGGGGTTGGTTGATCCCGTTGCGGGTATTGTCCGCTATATGCCGCACATCAGC
GTGGATAACTGGCAACTGGTCGAAAACCTGCAACGCCACTTCAACGTCACCAGTTTTGTCGGTCACGACA
TCCGCAGTCTGGCGTTGGCAGAACACTACTTTGGCGCAACCCACGACTCGCTAGATTCTATTCTGGTACG
TGTCCATCGGGGTACTGGCGCAGGGATTCTCGTCAACGGGCAAATTTTTCTTGGCAGCAACGGCAACGTG
GGTGAGATCGGTCATATTCAGATCGATCCGCTCGGCAATCGTTGCCACTGTGGTAATTTTGGCTGTCTGG
AAACCGTCGTCGCCAACAGTGCGATTGAACAACGTGTACAGCATCTGCTGCGCCAAGGCTACCCCAGCAA
ACTTTCTGCAGATAACGCAACGATTTCTGCGATTTGCAAAGCGGCAAATCGAGGTGATGCGCTCGCCCGT
GAGGTCATCGAACAGGCCGGGCTTAATCTCGGTAAAGCGCTTTCCATCGCGATCAACCTGTTCAACCCTC
AGAAAGTCGTGATTGCTGGTGAAATCACCGCAGCAGAAAAAACGCTACTTCCTGCCATCCAGCGCTGTAT
CAATTCTCAGGTGCTGAAGGAATTCCGTCATAATCTGCCGATTGAGATCTCAAGCCTTAACCATCTTTCC
GCTATCAGCGCCTTCGCCTTGGTCAAACGTGCGATGCTAAACGGTGTTCTGCTACAGCAATTGCTCGAAA
ACGCCTGATTCCCTTTCTGGCCGGATTATGTAATCACTAAAAACCCGGCCTTTCCTCTTCATTAATTTGA
CGGATCAATACCAAATACGCCAAATAATTATCGAAACACCACCCCAATGGCTTTTTTCATTAAATAATAT
TGAATTCCTATAGCACTTTGATGCTAAATCAATAGCACTGAGGTCGAATTCGTAATTACTGGGAGTCATG
TATGTGTTCTATTTTTGGTGTGCTTGATCTGAAAAGCGATCCTGTTGAACTGCGTAAGAAAGCGCTGGAG
TTATCTCGTTTAATGCGTCACCGCGGGCCAGACTGGTCCGGCGTTTATGCCAGCGATAAAGCGATTCTGG
CTCACGAACGTCTGTCTATCGTTGACGTCAACACGGGCGCACAGCCGCTTTACAACGCCGAGCGCACCCA
CATTCTGGCCGTTAACGGTGAAATTTATAACCATCAAGCATTGCGTCAGCAATACGGTGACCGTTACGCG
TTTCAGACTGGCTCCGACTGCGAAGTCATCCTGGCGCTGTATCAGGAAAAAGGCCCGGAATTCCTGGATG
AGCTGCGCGGCATGTTCGCTTTTGCGCTGTATGACAGCGAAAAAGACGCCTACCTGATTGGCCGTGACCA
CCTCGGCATTATCCCACTGTATATGGGCTACGATGAGCACGGTAACCTCTACGTCGCGTCTGAAATGAAA
GCACTGGTACCGGTTTGTCGTACTATCAAAGAATTCCCAGCAGGCAGCTACCTGTGGAGCAAAGACGGGG
AAATCCGTGAATATTACCAGCGTGACTGGTTTGATTACGACGCAGTAAAAGACAACGAAACGGATAAAGA
AGCACTGCACGACGCGCTGGAAGAAGCGGTGAAAAGCCACCTGATGTCTGACGTGCCATACGGCGTGCTG
CTCTCTGGCGGCCTAGATTCTTCCGTTATCTCCGCAATCACCAAAAAGTATGCCGCGCGCCGCGTAGAAG
ATGATGAACGCAGCGAAGCCTGGTGGCCTCAGTTACACTCTTTCGCCGTCGGTTTGGAAGGTGCGCCAGA
TTTGAAAGCGGCGCAGGAAGTCGCTAACCACTTAGGCACTGTGCACCATGAAATTCACTTCACCGTGCAG
GAAGGACTGGATGCGATTCGCGACGTGATTTATCACATCGAAACCTATGACGTCACCACGATTCGCGCCT
CAACGCCGATGTACCTAATGTCGCGTAAAATCAAAGCGATGGGTATCAAAATGGTACTATCAGGCGAAGG
TTCTGACGAAGTGTTCGGCGGCTATCTCTATTTCCACAAAGCGCCAAACGCCAAAGAGCTGCATGAAGAA
ACCGTGCGTAAGCTGCTGGCACTGCACCAGTATGACTGCGCTCGCGCTAACAAAGCGATGTCGGCCTGGG
GCGTAGAAGCTCGCGTGCCATTCCTGGACAAAAACTTCCTTGATGTCGCCATGCGCATCAACCCGCGCGA
CAAAATGTGCGGCAACGGCAAGATGGAAAAACACATTCTGCGTGAGTGCTTTGAATCCTATCTGCCACAC
AGCGTAGCATGGCGTCAGAAAGAACAGTTCTCCGATGGCGTGGGTTACAGTTGGATCGACACGCTGAAAG
AAGTGGCAGCTAACCAGGTTACCGATCAACAGTTGGAAACTGCACGCTTCCGCTTCCCGTACAACACGCC
GGGCTCCAAAGAAGCCTACCTGTACCGTGAAATCTTCGAAGAGCTGTTCCCAGTTCCGAGTGCAGCAGAA
TGTGTACCGGGTGGCCCGTCAGTTGCCTGTTCGTCGGCTAAAGCGATTGAGTGGGATGAATCCTTCAAAA
AACTGGATGACCCATCAGGCCGCGCGGTTGGCGTACACCAATCTGCCTACAAATAATTTGATTTAGTTTC
ATCAGCTAACGGGCCATATACCCTACATAATTCGAGTTGCAGGGCAAAACGTTAACGTTTTGAACAACGC
ACATGCAGCTTGAAGTATGGCGAGTATAATGGCCCGTTTTTGTACGCTTAATTGATTGGGATTATGTGCT
TTTTGGCGCTTTTCTCACCATACTGTTCATAACCCAAACAAACGATACCCTGAGGGCACTTTTCGGGAAA
AAACTAGTTGACGCAATTAGACCAACTACGCATAATGCGCCCCGCAACGCCGATGAAGGTGACGCGAAAA
AGATGGCTACGTAGCTCAGCTGGTTAGAGCACAGCACTCATAATGCTGGGGTCACAGGTTCGATTCCCGT
CGTAGCCACCATCTTTTTTTGCGGGAGTGGCGAAATTGGTAGACGCACCAGATTTAGGTTCTGGCGCCGC
AAGGTGTGCGAGTTCAAGTCTCGCCTCCCGCACCATGTCACTTTTTCGGTCTGGCATCGTTTTTCGAAGC
CTGTTGGTATTTTGTAGTGATTGGGGTATCGCCAAGCGGTAAGGCACCGGTTTTTGATACCGGCATTCCC
TGGTTCGAATCCAGGTACCCCAGCCATTTCGAAATACATGCTAAAAAATTCGTTGTCCTGTTGGGGTATC
GCCAAGCGGTAAGGCACTGGTTTTTGATACCAGCATTCCCTGGTTCGAATCCAGGTACCCCAGCCATCTA
CTTGATAGTAGAAGATTTTGTTGAAATGAAATAATAATAGCAGTACATTTGGCTACGTAGCTCAGCTGGT
TAGAGCACAGCACTCATAATGCTGGGGTCACAGGTTCGATTCCCGTCGTAGCTACCATATTCTTGGGGTA
TCGCCAAGCGGTAAGGCACCGGATTCTGATTCCGGCATTCCGAGGTTCGAATCCTCGTACCCCAGCCAAA
TAAAGCTGGTAAAACAGCGAGATACGGGGCGACAGTCGAAAGACGTCGCCCCGTTTTCTTATGTCTGGTA
TTAACATAGTCTGGTGCCAGCAAGCATATCCCAACCATTCGATTTTCCCAAAAAGGGCAGCATGAAGGTT
TTATCTACATTTTTTATTACTTATGGTTTCAGCCACGTAGTGCCATCGCGACAAAAACACGTTAACCAAT
CGTGGCAATCCATTGTTCGTGCGCGGTTAAACACATTGCTGCTCAATGTGGCTCTGCTGTTTTGCTTCAT
CGCCCCAACGTATGCCGCGAATATCGCGTCTTTCAATATTTCATCACAAGAGTTTGCTGACAGAATGAAT
GCCAATCTGACACAACTCAATATCCCTCTCAAACTGACCATTAATCTGGAAAAGGGACATTCCGTTGATG
ATTTTCAGCATATTTTCAATGAGCACGTCGGGTTAATCGGGTCAGCAGAGAAACAAAATCAACAACTCAC
AGAGCTCATCGTGTTCAGCGCTTCATCAGAATCTGCCGAAACAGCGACACAGAACCTACAAATTGTCACA
GCCGTGTTTTCTGCACTACTGAGTGAGAATAATATCGAAAATCGTGAAGTAACTGAGATGATGTTCGGCC
TACTTCAGGATAGCCGAACCTCAGGTAAAGGCATTCGGCAGGTAGGGAATACTCGTTTTACAGCAACAAC
CGACGCGGACGCCGATATTATCTTCACCGCCAAGCCAGTACGGTAGCTGGCGGCATCCTCATTATCGGAT
TAGACACCAATGGCATATTTCAGTGCGCGCTGTTTTAACACGCCAGCGCGCTGTGCAATCATCAGCGCCA
TATTGCGAGCAAAGCTCAGCGGCGGTAATGTGTTACTGAACGCGTTATAGAATAAATCCATCCCACTTTG
CATCATCAGGTTATCCGGCATACGGCGGCACTGATAACGGCGTAAAATCCGTTCAGAAGCCCATTCTTCC
CCAGCATCGCGCGCGTTAATCAACACATCCAGCAACGCCTCAACATCGCGATATCCTAAATTAACGCCCT
GCCCTGCCAGCGGATTAATGGTATGCGCCGCATCGCCCAGCAACACCAAACCGGGCTTGATATAAGTTTG
GGCATGGCGTCTGATCAGCGGAAATGACCCTACGGAGAATGCCTTTACCGCACCCAATCGCTCTGGAAAC
GCGGCGGTAATCTCTTTATCCAACTGTGTAAGCGGCATCGCCTGAAGCTGGCGAATACGCTGCGGGCTGT
CATACCACACTAGTGATCCCCATTGGTCAAACAGCGGTAAAAACGCACGTGGGCCACTCGGCGTGAACTG
TTGCCAGGTAACATCCTGCTGCGGTTGAGAAGTTTCAACACCTATCAACATACAAGACTGGCGATACTGC
CACCCGCTAATGCCAATTCCCGCCCACTGGCGAACCTGAGAGTTCGCGCCATCAGCGCCAACCACCAGTG
AAGCCATCAGTTGTTTCCCATCAGTAAGTTGCAAGCACCAGCCATCATCCGTGTGTTGCAGACTCTGCGG
CGTAGCCGGGCAGTGACATTCGCAGTGTTCTTCTTCCTGTAAGCTTTCCCAGAGCGCCAATTGCAGCACA
CGGTTTTCCACCATAAAACCCAGCTCAGGTAGATGAATGTCGGCAGCATCGAAAACTACTCTGGCATTCG
CCCATTCCCAGGTTTCCAGCCGGCGGTAAGGCGCACTGCGCATCTGCTGCACTCTCTGCCATACGCCCAG
CTCTTTCAGCAACGCAACCGACGCGTAGCCAATCGCCGAGATCCGTAAATCTGGCGGGCTGGCAGCATCA
AACGGCGCAGGCATTTCTTGCTCAACCACCGCAACCTGAAATCCTTGCTGTGCCAGCCCAAGCGCCGCAG
CCGCGCCGACCATACCACCGCCGACCACAATCGCATCGTAATGCATATTGGCTTTATCCCCTCTGGTTCT
GGTTTATTCACACCAGTAAAAATGCATGAAAATAGTGTACTGGATTTACGGGGGATTTTTCAGAAAAGCC
GCATTTTTATAGAAAGTAAGGGGTTATCAAATCAGCACGGCTTCCAGCTCTGGTCACAACGTCAGCGAAC
GATTACAATATCCATCCCAAATGAGGGGAATCTTTCTTATTTTCCGCACTGAGTAATGGCAAGTCGATGA
CAAAAAAACTGCATATTAAAACCTGGGGCTGTCAGATGAATGAGTACGACTCATCAAAGATGGCTGATTT
ACTGGGAAGTACGCACGGCTATGAGCTTACTGAAATCGCTGAAGAAGCCGATGTCCTGCTGCTCAATACC
TGTTCGATCCGCGAAAAGGCGCAGGAAAAGGTCTTCCATCAACTTGGTCGCTGGAAAGCGCTGAAAGATC
TTAATCCGAACCTGATTATTGGTGTCGGAGGCTGCGTTGCCTCGCAGGAAGGCGCGCATATTCGTGAACG
TGCGCACTACGTTGACGTTATTTTTGGTCCGCAAACTTTGCACCGCCTGCCGGAAATGATTAATCACGTT
CAGGGCACGCGTAGCCCTATCGTTGACATCAGCTTCCCTGAAATCGAAAAATTTGACCGTCTGCCAGAGC
CCCGCGCCGAAGGGCCGACGGCTTTCGTCTCCATCATGGAAGGCTGCAATAAATATTGCACATTCTGCGT
GGTGCCTTATACCCGTGGCGAAGAAGTCAGCCGCCCGTGCGATGACGTCTTGTTTGAGATCGCTCAACTG
GCGGCACAAGGCGTGCGTGAAGTTAACCTTCTGGGACAGAACGTTAACGCCTATCGAGGTGAAACCTATG
ACGGTGAAATCTGCTCTTTCGCCGAATTGCTACGCTTGGTCGCCGCCATTGACGGGATTGATCGTGTCCG
CTTCACCACCAGCCATCCGATTGAATTCACAGACGATATTATCAGCGTCTATGAAGACACGCCGGAATTG
GTCAGCTTCCTTCATTTGCCAGTGCAAAGCGGCTCTGACCGCGTATTGACAATGATGAAACGCCGTCATA
CCGCGCTGGAATACAAGGCCATCATCCGTAAACTGCACAATGCGCGTCCGGGTATTCTGATCAGTTCTGA
CTTTATCATCGGTTTCCCTGGTGAAACGCAGGCTGACTTTGAACAGACCATGAAGCTGATCGCCGATGTG
AATTTCGATATGAGCTACAGCTTTGTCTATTCCGCCCGTCCGGGAACACCGGCTGCGGATATGGTCGATG
ACGTGCCGGAGGAAGAGAAAAAACAGCGGTTGTACCTTCTGCAAGAACGCATCACCCAGCAGGCAATGCG
GTTTAGCCGCCTCATGCTGGGCACCGTCCAGCGTATTCTGGTGGAAGGCACCTCGCGTAAGAGCGTGATG
GAACTGTCTGGTCGTACAGAAAACAACCGCGTCGTCAACTTCGAGGGCACGCCGGATATGATCGGTAAAT
TTGTCGATGTTGAAATCGTTGACGTTTATACCAACTCATTGCGTGGCATCGTGGTGCGTACCGAAGATCA
AATGGATCTGCGCGTACATGAATCACCGTCTTCCGTGATTGCGCGTACTCGTAAAGAGAACGAGATCGGC
GTCGGATTCTACCAGCCATAATCGACGTTCATTTGCTTAGGTATTATTGTGGGTGGCTTTGCCACCCGTT
TTTTATGGCAGGCTATCCTTGCCTGCCACCCTTCGGGCCGTTGCTTTGCAACGTTGAAAAACGTTCCCTA
CGTTTTTTTATGGCAGGCAAAGATAAACTTCAATCAGTTTCAATTTCATGGCGCTTACATTTGCTTTTGC
GAAGCGGCATCCCAATATCATTATTGTGACTTGCAGCATCGGGCATTCACGATGAATAATTCACTCACAT
GGCGGATACATCAGGCCATCTGACAACCGTTCATTTTGTGCGGGCAGAAATAGTGCCAGCACCGTAACGC
TCAAGAGGAATAATTTGAACGTAACAACAAAAGAAATTGCCCTTGAACCCGCAGATAACCAACGCCTGCT
CAGCCTTTGCGGTCCGTTTGATGACAATATTAAACAGTTAGAACGCCGCTTAGGCATTGAGATCAATCGC
CGGGATAACCAGTTTAAACTGGTCGGTAAAAGCCTGCTGACGCAGGCTGCCGCCGATATCCTGCAACGCC
TGTATGTCGATACGGCCCCAGTACGTGGCGTCATCGGTGACATAGACCCTGAGCAGATTCATCTTGCGAT
TAAAGAATCTCGCGTGCTGGAACAATCTGCGGAGCACGTTCCTGATTATGGCAAAGTGGTCAATATCCGT
ACCAAACGCGGCGTAATCAAACCACGCACACCGAATCAGGCACAGTATGTCGCCAACATCCTCGATCACG
ATATCACGTTCGGCGTTGGTCCGGCGGGAACAGGGAAAACCTACCTGGCCGTCGCTGCCGCCGTGGATGC
ATTGGAGCGTCAGGATATTCGTCGCATTCTGCTAACACGCCCAGCGGTCGAAGCTGGCGAGAAATTGGGC
TTCCTGCCTGGCGACCTGAGCCAGAAAGTCGATCCTTACCTGCGCCCACTTTATGATGCCCTGTTTGAAA
TGCTGGGCTTTGAGCGCGTAGAGAAACTCATCGAACGCAACGTCATTGAAGTGGCGCCACTGGCTTACAT
GCGTGGGCGAACGCTGAATGATGCTTTTATCATTCTGGATGAAAGCCAGAACACCACCATCGAACAGATG
AAAATGTTCCTGACTCGTATCGGGTTCAACTCAAAAGCCGTCATCACCGGCGACGTTACACAGATCGACC
TGCCGAAGAATCTGAAATCGGGCTTACGCCACGCGATTGAAGTGTTGGCCGATGTGGAAGAGATCAGCTT
TAACTTTTTCCACAGCGAAGACGTGGTGCGCCATCCGGTGGTTGCGCGGATTGTGAATGCCTATGAAGCG
TGGGAAAATGCCGACCAGAAACGTAAAGACGCCTTAGCAGAACAGCGTAAGCGTGAAGCACAGGCTGCGG
CATCAGATCAGGAGCAAAAATGAGTCAGGTGATTCTCGATTTACAAATCGCCAGCGAGCAAGCACAGGGG
CTACCGGAAGAAAAAGACTTTCAGCGCTGGCTGGAAGGCGTTCTACCGCAGTTTCAGGAAGTCTCTGAAG
TCACCATTCGTATCGTCGATGAAGCTGAAAGTCGCGATCTGAATAACACCTATCGCGGGAAAGACAAGCC
GACCAACGTGCTGTCATTTCCTTTTGAGGCACCACCTGAAGTCGAGCTTCCTCTGCTAGGCGATTTAATC
ATCTGCCGTCAGGTTGTGGAACGCGAAGCCGCTGAGCAGGAAAAAACCGTAGAAGAGCACTGGGCGCACA
TGGTTGTCCATGGTAGCCTGCATCTGCTAGGGTATGACCACATCGAAGACAGCGAAGCCGAAGAAATGGA
AGCGCTGGAAACCGAGATTATGCAAAGTATGGGTTATACCGACCCTTACCTTGCAGAAAAAGATGGCCTC
ACCGAATAAATAGAAATACATTTTATATGACCCTAAATAATTCGAGTTGCAGGACAAAACGTTATCGTTT
TGAACAACGCAAGGCGTTGGCCCGCTAGGGCGAGGACCATTTATAGGACTCGTAACGCGGCAAGGTTCAC
GCGAGTGAGCCGAGTATCGCAGCCAGCGCACGTGCAGCTTGAAGTATGACGGGTCTCCCCGAGATCGGGA
AGATATCGGGTACTTATCCGTTCCACATCAGCCACTGTGCCGCTTCCAGTTGCTGGCAATAATCCTTTAA
CAAGAGTGATGTTAATTAAAACGCATGAGCGACGACCATTCTCAAAACAGCGATGCACCCAGTCCCAAGA
AGGGCTTCTTTTCTCTTATTCTTAATCAGCTTTTTCACGGCGAGCCAAAAGATCGTAACGGTTTACTCAC
TCTGATTCGTGATTCCGAGCAGAATGACCTGATCGATCCTGAAACACGAGACATGCTCGAAGGCGTCATG
GATATCGCCGACCAGCGTGTACGTGACATCATGATCCCTCGCTCGCAGATGATTACGCTCAAGCGCGATC
AAACGTTGGAAGAGTGTCTGGATGTCATTATCGAATCCGCTCACTCCCGCTTCCCCGTCATTAGCGAAGA
TAAAGACCACATTGAAGGCATCCTGATGGCCAAGGATTTACTGCCGTTTATGCGCAGCGATTCCGAACCG
TTCAGTATGGATAAAGTCCTGCGTTCCGCCGTTGTTGTGCCGGAAAGTAAACGCGTTGATAGAATGCTGA
ATGAGTTCCGTTCGCTGCGCTATCACATGGCGATTGTCATCGATGAATTTGGTGGCGTATCCGGCCTGGT
CACGATTGAAGATATTCTTGAGTTGATTGTCGGCGAAATTGAAGACGAATACGACGATGAAGAAGACAGA
GATGTTCGTCAGCTTAATCGCCAGACCTACACCGTTCGTGCATTAACCGATATAGAAGATTTTAACGAGG
CTTTCGGCACACGGTTTAGCGATAATGAAGTCGACACCATCGGCGGCTTGGTCATGCAGTCTTTCGGCCA
TCTTCCTGCTCGTGGCGAAACCATCGACATAGAAGGTTACCTGTTTAAGGTTGCGATGGCAGACAGTCGC
CGTATCATTCAGGTTCATGTCAGAATCCCTGACAATGCCCCCCAACCAAAATTGGAAGAATAATTTGGCA
ATGGTTGTCGCATCTTTTCTACAACGCCAGCGGGTCAAAGCCCTGCTGGCGCTCTTATTTGGTGCCTGTG
GCACGCTGGCATTTTCTCCTTTTGATTTCTGGCCTGCGGCGATTATCTCGCTCATGGGCCTACAGGCACT
GACGTTCAACCGCACGAGTCGTCAGTCAGCCTGGATAGGGTTTTGCTGGGGATTAGGTCTGTTCGGCAGC
GGCGTAAACTGGGTGTATGTCAGCATCGCGCAATTTGGCGGAATGCCAGGCCCTGTCAATGTTGCGATAG
TCATTCTACTCGCCGCCTATTTGTCACTCTATCCTCTGCTGTTTTCTGCCCTGCTCTCACGCCTGTGGCC
GAAAACCACGCTGTGGCGTCTTGCGCTTGCCGCCCCCGTTCTCTGGCAGCTAACCGAATTTCTACGCGGT
TGGGTGCTCACCGGCTTTCCCTGGCTGCAATTCGGCTACAGCCAACTTGACGGCCCATTAAAAGGTATCG
CGCCCATTCTGGGGATCGACACCATTACCTTCCTATTGATGAGCCTCAGCGGGCTACTTGTTTACGCCAT
CAATCAGCGAAAAATCGCACCAGCAGCCGTTGCTATCGGTGTTTTCGTTTTAGCATGGCCGCTACGTAAC
GTGCAGTGGTACACCCTGCAACCAGAACGCGCCGTCAATGTCGCGTTGGTACAAGGTAATATCCCGCAGG
CCATGAAGTGGGAACAAGATGAGCTGTTGAACACGCTGAGAATCTATCTGGATAACAGCCTGCCTTATAT
GGACAAGGCACCTATCGTTATCTGGCCGGAAACGGCAATTCCTGATATTGAAAGCCGCCAGAACGCCTAT
TTGAAGCAGATTGACGATATTCTACGTAGCCACAATAGCAGCCTGATTACGGGTATTGTCGACATCCGGC
GTGATGGCAATAAGACCGATTTCTATAACTCAGTTATCGTACTCGGCGACAAAGAGCCATACAACTACCC
CACGACGAACCGCTACAACAAAAACCATCTGGTGCCTTTTGGCGAGTTTGTCCCGTTGGAAACGCTGTTA
CGTCCGCTGGCCCCGTTCTTCGATCTTCCGATGTCGTCGTTTAGTCGAGGGGACTATGTTCAGCCACAGC
TTTCTGTGCATGGTTTTAAACTTAATGCCGCTATTTGTTATGAAATCATCCTAGGCCAACAGGTGCGTGA
TAACTTCCGACCAGACACCGATATGCTGTTGACCATCTCGAACGACGCCTGGTTCGGCCATTCAATCGGC
CCATGGCAACATTTCCAGATGGCACGCATGCGTGCGCTGGAGTTAGGGCGTCCTCTGGTTCGTAGTACCA
ACAACGGCGTCACCGCGGTGATTACGCCAGATGGTAAAGTTAGCGCCAGCCTGCCGCAGTTCACACGTGC
AGTGCTTGACACGCAGGTCGTTCCTGCAACGGGAATAACGCCTTATGCCCGCTTCGGTTCCTGGCCGCTC
TGGATCGTTACGCTGCTAGGCGGCATCACCGCCGTTTTCTTCGGTTTACGTCGCCGATAACCGCCCCTCC
TCACGTCCCTAAGGGCATGCTTTTGCATGCCTTTTTTTATTTTTGGCACGGTATTTGCCTCTTATTATCC
TGTAAAGGGTTGTTTCTGTATTTTTTTGGATATTACGTCGACTTAAAGCCCTATCGCGGGGCAAGTTACG
CACCAAATTGGTGCCAACCTCTGACATTGCTGCTATTTGGTGCGGCGGATATCGCAAAAAGAAAACATTT
CTATTTCAATCTATTTACAATCAGCTACTTTTTAACTGTATACGCAGTAACTTCGCGCTTTAACGGTGCA
ACGTTATCACTGAGAAGTAGCAACGTGTCATGAGTGATTCAGCGATATAACGTTAACTTGAAGATAACGA
ACACATTAACCCTATGGTTATTGATGACAGCGCTATAACTATTGCAGCAACGACAGCAAAGGAGTTAGAA
CATGCAAATGCGTAAACTGGCATTATCACTGATTCTGCTTGGCACTGCCGCCAGTGCAGCCCAGGCTGAA
GATCTGGCCGGTACATTGAAAAAGGTCAAAGATAATGGCGTGATCGTCATTGGCCACCGTGAATCGTCCG
TCCCTTTCTCTTACTACGATAATACGCAGAAAGTCGTCGGCTATTCTCAGGCCTACTCTGACAAAATTGT
CGACGCGATTAAGAAAAAACTGGATGCGCCTAACCTACAGGTCAAACTACTCCCGATCACCTCTCAGAAT
CGTATTCCGCTGTTACAGAACGGGACTTTCGATTTGGAATGTGGCTCAACGACCAACAACCTGGAACGTC
AGAAACAAGCTGCGTTCTCTAACACCATTTTCGTTGTCGGTACACGTCTGTTAACCAAAAAAGATTCCGG
TGTAAAAGATTTCCCGGATTTGGCGGGTAAAACTGTCGTCGTGACCTCCGGTACAACCTCTGAAGTTCTG
CTGAATAAGCTGAACGAAGAAAAACAACTGAAGATGCGCATCATCAGTGCGAAAGACCATGGCGACTCTT
TCCGCACACTGGAAAGCGGCCGTGCAGTCGCCTTTATGATGGATGATGCACTGCTGGCTGGCGAACGTGC
GAAAGCAAAAAGCGCCGATCAGTGGGATATCGTTGGTAAAGCGCAGTCTGAAGAAGCCTACGGCTGTATG
CTGCGCAAAGACGATCCGCAATTCAAGAAACTGGTTGATGACACCATCGCCGAAGTACAGACCTCTGGCG
AAGCCGAAAAATGGTTCGATCGCTGGTTCAAACAGCCGATTCCGCCAAAAGATCTTAACCTGAACTTTGC
CCTGTCAGACGAAATGAAAGCGCTGTTCAAAGCGCCAAATGACAAAGCACTAAACTAATTAATAATGAGA
ATAAGGGCAGAATAATCTGCCCTCTGATTGCTGATTCGTGGCAGGACAGACAGGCATGTGATGGTCGTTC
CCCATCACATGTTGCCCCGAGAAATTTCGAGAAACAGGAAATAAATACAACGCCTGTAGTTTGAAAAAAA
ACGGGAATATGGCCGCTCATCAATCTTCAGGGTAGCTTCGCTACCCTTTTTTTACCGGAGTTCGTTATGT
CAATAGATTGGAACTGGGGCATATTTTTACAAGCCGCCCCCTTCGGCAACACAACCTACCTCGGGTGGAT
TTTGTCCGGTCTGCAAGTCACCGTCACACTATCCATCTGTGCCTGGATTATCGCTTTTCTGATTGGTTCT
TTATTTGGAATCCTACGTACCGTCCCGAACCGTTTTCTTTCAAGCATTGGTACTTGCTACGTCGAACTAT
TTCGCAACGTCCCGCTTATCGTCCAGTTCTTTACCTGGTATCTGGTGGTTCCCGAGCTGCTGCCCGTCAA
CATCGGTATGTGGTTTAAAGCCGAGCTAGACCCTAATATTCAGTTCTTTCTGTCATCGATGATTTGTCTG
GGGCTCTTCACCGCAGCGCGCGTTTGTGAGCAGGTGCGCGCAGGGATTCAATCGCTACCACGCGGGCAGA
AAGCTGCCGGGTTGGCAATGGGTCTGACGCTACCGCAAACCTATCGCTATGTGTTACTGCCGAATGCGTA
TCGCGTGATCGTTCCACCGCTGACGTCAGAAATGCTGAACCTGGTAAAAAACTCGGCGATAGCTTCCACA
ATTGGTCTGGTTGATATGGCGGCACAGGCAGGGAAGCTGCTGGACTATTCAGCCCACGCCTATGAATCCT
TTACCGCCATCACACTGGCGTATGTTGGCATCAACGCCATTATTATGTTGATCATGCAGGTCGTTGAGCG
AAAAACCCGTTTGCCGGGCAATATGGGGAGCAAATAAATCATGTATGAATTTGACTGGAGCTCAATTGGG
CCAAGTATGCCGTACCTGATTCAGGGGATGGTCGTCACACTCGAAATTACGCTGACGGCGGTAGTATTCG
GGATTGTCTGGGGTACGATCCTCGCGGTGATGCGTCTGTCGCCGATAAAACCCATCAGTTGGTTCGCCAA
ACTGTATGTGAACCTGTTCCGCTCCGTTCCACTGGTCATGGTACTACTGTGGTTTTATCTGGTGGTTCCT
AGCTTATTACAAAATGTGCTTGGGCTATCGCCGAAAACCGATATTCGACTGATTTCAGCTATGGTAGCCT
TCTCGCTGTTCGAGGCAGCCTACTATTCGGAAATCATTCGTGCGGGTATCCTCAGCGTATCGCGCGGTCA
ATCTTCCGCAGCGTTAGCATTAGGAATGACGCACTGGCAATCCATGAAGCTGGTTATTTTACCACAGGCA
TTCCGTGCCATGGTGCCGCTGTTGCTGACACAAGGTATCGTCCTGTTTCAGGATACCTCACTGGTTTATG
TACTCAGCCTCGCTGATTTCTTCCGTACCGCCTCAACCATCGGAGAGCGCGACGGGACACAAGTTGAAAT
GATCCTGTTTGCTGGATTCATTTATTTTCTCTTCAGCATTACTGCCTCAATGCTGGTCAGTTACCTGAAA
AAAAGGACGATTTGATGATTTCCCTGAAAAATGTTTCTAAATGGTACGGCCAATTTCAGGTGCTAGCCGA
CTGCTCCACAGAAGTAAAAAAAGGTGAAGTTGTCGTCGTCTGCGGGCCTTCTGGCTCCGGTAAATCAACC
CTGATCAAAACCGTAAATGGACTGGAACCGATTCAAAAAGGTGAAATTACCGTCAATGGCACTGCTGTTA
ACGATAAAAAAACCAATCTGGCCCAGTTACGTTCCAAAGTCGGGATGGTGTTCCAGCACTTTGAGCTTTT
TCCACATTTATCGATTATCGAGAACCTGACGCTGGCACAGGTAAAAGTGCTAAAGCGTAAGCGCGAAGAT
GCCAAAGCCAAAGCACAGAAGCTGTTGGAACGTGTGGGGCTGGCGGCACACGCCAACAAGTACCCTGGGC
AGCTCTCTGGTGGTCAGCAACAGCGTGTCGCGATTGCCCGCGCGCTGTGTATGGACCCTATCGCGATGTT
ATTTGACGAGCCAACATCCGCACTCGATCCAGAGATGATCAACGAAGTGCTGGACGTCATGGTTGAATTA
GCACAGGAAGGTATGACCATGATGGTCGTCACCCATGAAATGGGCTTTGCCCGTAAAGTGGCGCACCGCG
TGATTTTCATGGATGAAGGCAAAATCGTTGAAGACACCCGCAAGGATGATTTCTTCAATAACCCACAGTC
CGAACGCGCGAAAGACTTCCTGGCGAAAATCCTGCATTAATACCCGTCAAAGCGTGCCGCAAGGCACGCT
GTCTCTATTTAGCGCGTCTTACGGCTGAAACGGCTGGCGATGAAACAGGTCATGTGAACATTTCGGACAA
AGTGGCAAAATTTCCGGTGTGTAGAACGCGATATGGTGATGGCAGTTTTCACACACCAGATTGCCTAGCC
CCACCACTTCACCGCTGTGGTACACCCCGTGATGATTCACATCTTTAAAGAGTTCACGCCACTCCAATTG
CGTTTTATCCGTAATATCCGCCAACTCCTGCCACAGACTTTCCTTGATCACTCGCATAAAAACGCTGTCG
GTAAATTCATCCTGGCTTTCGCTATAGCTACGGCCAAATTCTTCCAGATCGCGCTGAACAGCCTGAATCA
CCTGTTCTATTTCTTTCTGCGTCAGCTCAGAGCCTTCCTGTAAGGTTTTGCGGGCGCTCTGCACCAGACT
GTCAAAATCGCGCTCACCGTTGTTCAGCCGGGCCGTCACTGAAGCCATTAACTCGCGGTAATAGCGGGCT
AGTTTATTCATGCTTCCTCCTGAATAGCGGGTTGAAGGGTGATAAAAAACGATTATTCGCTGTCTGGCAT
ATCTAGCCAAAAACCGATACGTTGCCTATCTCTCTCTATTTTAGATTATTTTTTCCGCATACCTGATGAA
TTGTCGCCAATTTGCGCAATTCCTCGCAGTATTCCGCTCACAGATCAGAAATATTCCTCAGTCGGGCGCT
GGGTGTTGTTGCCTGCGCCGCTTACGGCTATGCTATGCGGATCTTTTGTTATGAATCAGAACAGGCTACT
CACGTAGCGATTCTTCACTAAACAGGACCCCTGGCAGCCATGCAAGAGCAATACCGCCCAGAAGAGATAG
AAGCGGACGTCCAGCTTCACTGGCAAGAGAAGCAGACATTTAAAGTCACCGAACAGCCTGGCAAGGAAAA
ATATTATTGCCTTTCCATGCTGCCATACCCTTCTGGTCGACTACATATGGGCCACGTCCGTAACTACACC
ATCGGTGACGTGATTTCCCGCTATCAGCGCATGCTGGGCAAAAATGTTCTGCAACCGATCGGTTGGGATG
CGTTTGGCCTGCCTGCTGAAGGCGCAGCGGTCAAAAACAATACCGCACCTGCCCCCTGGACCTATGCCAA
CATCGACTACATGAAAAACCAGCTCAAACTGCTGGGCTTTGGCTATGACTGGGATCGTGAAGTCGCGACC
TGTAAACCGGACTACTACCGCTGGGAACAGTGGTTCTTCACCAAGCTGTACGAAAAAGGCCTGGTGTATA
AAAAAACCTCCGCCGTTAACTGGTGTCCGAACGACCAAACTGTGCTGGCGAACGAACAAGTTATCGACGG
CTGCTGCTGGCGCTGTGACACCAAGGTTGAACGCAAAGAGATTCCGCAGTGGTTTATCAAAATCACCGCC
TATGCAGACCAACTGCTGAACGATTTAGATACGCTGGAAAGCTGGCCTGAGCAGGTCAAAACCATGCAGC
GTAACTGGATTGGCCGTTCTGAAGGGGTGGAAATCACCTTTGACGTGGCAGACAGCACAGAGAAACTGAG
CGTTTACACTACGCGTCCGGATACGTTCATGGGCGTGACCTACGTTGCCGTTGCTGCGGGTCACCCTCTC
GCCGCGCAGGCTGCCGCAACCAATCCAGCGTTGGCCGATTTCATTGCAGAGTGCCGTAATACCAAAGTCG
CTGAAGCCGATATGGCGACGATGGAGAAAAAAGGCATAGCCACCGGCCTGTATGCCATTCACCCGCTGAA
CGGTGAGAAAGTCGCTATCTGGGTTGCCAACTTTGTTCTGATGGAATACGGCACAGGCGCAGTCATGGCC
GTTCCGGGCCACGACCAGCGTGACTGGGAATTTGCCACCAAATATGACTTGTCCATCAAGCCAGTTATTC
TGAATGCCGACGGCAGCAAGCCCGATCTGTCCACTGAAGCAATGACGGAAAAAGGTAGCCTGTTCAACTC
CGGCGAGTTTGACGGTCTGGATTTCGATGCGGCCTTCAACGCTATTGCCGATAAGCTGGTAGAAAAAGGC
ATTGGCGAGCGTAAAGTCAACTATCGCCTACGCGACTGGGGTGTCTCCCGTCAGCGCTACTGGGGCGCGC
CAATTCCAATGGTGACGCTGGAAGACGGCACCGTCATCCCAACTCCAGAAGATCAGTTGCCGGTGATCCT
GCCGGAAGATGTCGTGATGGATGGCATCACCAGCCCGCTGAAATCTAACCCGGAATGGGCGAAGACCACC
GTTAACGGTCAGCCGGCGCTGCGTGAAACCGACACGTTCGACACCTTTATGGAATCGTCCTGGTACTACG
CCCGCTATACTTGCCCGCAGTACGATCAGGGGATGCTCGATCCGGCTGCCGCCAACTACTGGCTGCCCGT
TGACCAATATGTCGGCGGTATCGAACACGCCATCATGCACCTGATGTATTTCCGCTTCTTCCACAAACTG
ATGCGCGATGCGGGTCTGGTTACGTCTGATGAACCAGCCAAACGCCTGCTGTGTCAGGGTATGGTGTTGG
CGGATGCCTTCTACTACCTGGGTAATAACGGCGAGCGCATCTGGGTTTCACCTGCCGACGTTACCGTTGA
GCGTGATGAGAAAGGTCGCATCGTCAAAGCCGTCGATAACGAAGGCCGTGACGTGATCTACGCGGGTATG
AGCAAAATGTCGAAGTCCAAAAACAACGGCATCGACCCGCAGGTCATGGTAGAGAAATACGGTGCGGATA
CCGTTCGTCTGTTCATGATGTTTGCTTCCCCGGCGGAAATGACGCTGGAATGGCAAGAATCCGGCGTAGA
AGGCGCGAACCGCTTCCTGAAACGTGTCTGGAGACAAGCCTTCGAGCATACCGAGAAAGGTGCAACAACG
GCGCTGGATGTCACGACGCTGACTGAAGATCAGAAGTCACTGCGTCGCGATCTGCACAAAACGATCGCTA
AAGTGACCGATGATATCGGCCGTCGCCAGACCTTCAATACCGCGATCGCTGCCATCATGGAACTGATGAA
CAAGCTGGCGAAAGCGCCGCAGGAAAGCGATCAAGATCGCGCGCTGACGCAGGAAACACTGCTGGCCGTC
GTTCGTATGCTCTATCCGTTCACTCCGCACGTTTGCTTCACACTGTGGCAGGCGCTGCAAGGTGAAGGCG
ATGTGGATACCGCACCGTGGCCGGTTGCGGATGAGAACGCGATGGTGGAAGATTCCAAACTGGTCGTCGT
TCAGGTTAACGGTAAAGTACGTGGTAAAATTACCGTTGCCGCTGATGCCAGCGAAGAGCAGGTTCGCGAA
CGCGCTGCTCAGGAACCGCTGGTCGCGAAATATCTGGACGGCGTCACGGTTCGTAAAGTGATTTATGTCC
CTGGCAAACTGCTTAACCTGGTTGTAGGTTAAGGCAAGGAGGAACTGTGCGACATCGTCTATTCACGTTG
TTGCTGGGGCTGGCGGTGTTAATCACCGCTGGCTGCGGTTTTCATCTGCGCGGCACGACACAAGTGCCTA
CGCAGTTACAAACACTCATCGTCGACAGCAGTGACCCTTATGGTCCGCTAACGCGTGCGGTGCGCGAGCA
GCTCCGTCTCAGCGATGTAAAAATCGTTGACGATGCGACGCGTCAGGATATTCCGTCTCTGCGGGTACTG
GGCTCAAGCGAAACGCGTGATACTGTCTCTATTTTTCAGGACGGTAAAACAGCGGAATACCAGATGGTGC
TAACGTTGCAAGCGCAGGTGCTGATGCCGGGCGAAGATATTTATCCGCTCAGCGTGACGGTGTTCCGCAC
GTTCTTTGATAACCCGCTGGCTGCACTGGCGAAAGATGCCGAACAGGACATCGTCCGTCAGGAAATGCGT
GAGCAGGCAGCCCAGCAGTTGGTACGTAAGTTGCTGACCATCAACGGTAGCCAGGAAGTCAAAAATCGGC
TGCAGTCCACCGATTCAACGACTGCCGCCACGCGTTCATGATTCGGCTTTACCCCGAACAACTCACCGCG
CAACTCCATGAGGGGCTGCGCGGTTGTTATTTGGTCTTCGGTTCAGATCCTCTCCTGCTGCAAGAAAGCC
TCGATAGCATTAAACGCGTCGCTCAACAGCACGAATTCAGCGAGCATTTCAGTTTCATTCTGGATCTGCA
TACCGAATGGGATGCGATTTTCAGTACCTGTCAGGCGCTCAGCCTGTTCGCTTCGCGCCAATCGCTTCTG
CTGATCTTGCCGGAAAATGGCCCGAATGCAGCGATGAGCGAAAATCTGATCAAGCTTTCTGGATTATTAC
ACCCCGATATTTTGCTGATCCTGCGCGGCCATAAGCTGACTAAAGCGCAGGAAAACAGCGCCTGGTTCAA
AGCGCTGTCGCAAGACAGTGTCTATATCAATTGCCTGACGCCGGAACAAGCACAGCTCCCCCGTTGGGTT
GCTCAGCGCGCCAAAGCGATGAAGTTGACGTTGGATGAACAGGCCACGCAGCTCATTTGCTATTGCTATG
AAGGCAACCTTCTCGCGCTGTCTCAGGCGTTAGAACGATTGGCGCTGCTTTATCCCGATGGCAAGTTGAC
CCTGCCGCGCGTAGAAAATGCGGTCAACGATGCCGCGCACTTCACGCCTTTTCACTGGCTTGATGCGTTA
CTGGCAGGTAAAGCCAAACGCGCCTGGCACATTTTGCAACAGTTAAAGCAGGAAGATTGCGAACCTGTCA
TTTTGCTGCGCACGCTACAGCGTGAGTTGCTACAACTGTTGGCGCTGAAACGGCGCATGTCAGACACGCC
GCTGCGCACGTTATTCGATCAGCAAAAAGTGTGGCAAAACCGACGTGATCTGCTCAGTCAAGCATTACAG
CGGCTTTCTCTTCAGCAACTACAGCAGGCCGTGCGGTTACTGACACAGGTGGAAATAACCCTAAAGCAAG
ATTATGGTCAATCCGTTTGGTCTGAACTTGAATCGCTTGCCATGCTGCTGTGCGGCAAAGCCTTGCCGGA
GGCATTCATCTGAATAGGCCATCCACTGCACCATCGTTGACCGCATTTTTTGGCGGCACGTTCGATCCCA
TCCATTACGGCCACCTTCAGCCGGTGACTGCGCTGGCAAAGCTCGTAGGGCTGACTAGCGTCGTCCTGAT
GCCCAATAATGTTCCGCCGCACCGACAGCAGCCCGAAGCCAGCTCCCGGCAGCGTTTTCATATGGCTGAA
CTTGCCGTTGAAGGTAATCCGCTCTTTACCGTGGACGATCGGGAGCTGCAACGGCAAACCCCCTCCTACA
CCATTGATACGCTGGAAGCATTGCGAGCTGAAAAAGACCGCGATACACCACTGGGATTTATCATCGGGCA
AGACTCGCTGCTGACGCTACACCGTTGGCACCGCTGGCAAGATCTACTCAGCGTTTGCCATTTACTGGTG
TGCGCCCGTCCCGGCTATCGCTCGACGCTGGAAACACCCGAATTGCAGCAGTGGTTGGACAATCATCTGA
CGCACACACCAGACGATCTTCATCAGCAGTCGCACGGACGTATCTTTTTGGCAGACACGCCACTGGTCAC
CATTTCCGCAACGGACATTCGCCAGCGGCGACAGCAAGGCCTGGACTGCCACGATTTATTGCCTCCCACC
GTACTCAACTACATCGACGAACACGGCTTGTACCAATAGCACAGGTTTTCCCATCTATCAGCCACGGGCT
TTATACCACTCGGCAAAAGTGCGTGATATACTCCGCGGCTGGTTTCAATCACCGGGAAAAGCGGGAATTC
TCGGCAATTACTCGGTGATTTACGTTTTTCTTAAACAATTCAGCGCCACACGCGTTCATCAGTGACTGAT
AGAACGCCATTGAGGGGGAACCTTTGCAAGGTCAAGCACTCCAAGACTTCGTTATTGATAAGGTCGATGA
CTTAAAAGCCCAGGATATCGTTGCACTCAACGTCCAGGGTAAATCCAGCATCACCGATTACATGGTTATC
TGTACGGGCACATCTACACGTCATGTCGCGTCTATTGCCGATCACGTCGTGCAATCCTCACGCGCAGCAG
GTTTGATTCCACTCGGCGTTGAGGGTGAAAATGCCTCTGACTGGGTTGTTGTCGATTTAGGTGACGTGAT
GGTTCATGTATTGCAAGAAGAAAGCCGCCAGTTATACGAATTGGAAAAGCTGTGGGGCTAGCATGAAACT
GCAACTGGTCGCCGTTGGCACCAAAATGCCCGACTGGGTGCAGACTGGTTTCACCGATTATCTGCGGCGC
TTCCCGAAGGACATGCCTTTCGAATTACTCGAAATTCCGGCGGGGAAACGGGGCAAAAATGCCGATATTA
AACGCATTCTGGAGCGCGAAGGCGAACAGATGCTGGCGGCGGTGGGCAAAGGCAACCGTATTGTTACGCT
GGATATTCCAGGTACTCGCTGGGAAACGCCGCAGTTGGCGCAACAGCTAGAGCGCTGGAAACAGGATGGG
CGCGATGTCAGTCTGCTGATTGGCGGACCTGAAGGGCTTGCGCCGGAATGCAAAGCCGCAGCGGAACAAA
GCTGGTCACTCTCGCCATTAACGTTGCCGCACCCGCTCGTTCGTGTACTGGTGGCAGAGAGTCTGTATCG
TGCATGGAGCATTACGACTAATCACCCTTACCATCGGGAGTAAGGCGATACGATGAAACATGTGAAATAA
CACTGGATGAAAGTAGAACGCAAACCCTTTCGTGATTATACGGCGGAGTCCGCTCTGTTCGTGCGCCGTG
CTTTGGTAGCCTTTCTGGGCATTTTGCTGCTTTCTGGTGTATTAGTCGCTAATCTTTATCATCTGCAAAT
TTTGCGCGTCGATGACTATCGCACGCGCTCTAACGAGAACCGCATTAAGCTGGTTCCTATCGCGCCAAGC
CGCGGCATCATCTACGACCGTAACGGTACGCCGTTGGCATTGAATCGTACCATCTATCAATTAGAGCTGG
TGCCCGATAAAGTCGACAACCTGAAAGAAACGCTGGACGCGCTGCGCCCCATCGTTAATTTGACCGATGA
CGATCTGGAAAATTTCGAAAAAGAACGCAAGCGTTCACGCCGTTTTACTTCCATTCCAGTAAAAACCGGG
CTTGATGAGATTCAGGTTGCCCGTTTCGCCGTCAACCAATACCGCTTTCCCGGCGTTGAGGTTAAAGGCT
ATCAACGCCGCTATTATCCTTACGGTTCTGCACTAACGCACGTCACTGGCTATGTCTCCAAAATCAACGA
TAAAGACGTAGAACGGCTGACCAAAGAAGAAAAAATCGCCGATTACGCCGCGACGCGCGACATAGGCAAG
CTGGGTATCGAACGTCATTATGAGGATTTGCTGCACGGTAAGCCCGGCTATGAAGAAGTTGAAGTTAACA
ACCGCGGCCGCGTGATCCGCCAGCTCCACGAACAACCTCCGCAGGCCGGGCGTGATATTTATCTAACGCT
GGATCTGAGCCTGCAAATCTACATCGAAAAACTTCTGGAAGGCAGCCGCGCCGCCGTCATTGTCACCGAC
CCACGCGACGGTGGTATTCTGGCGATGGTTTCCACCCCCAGTTACGACCCCAATCTGTTTGTCGACGGGA
TTTCCACCAAAAATTATGCGAAGCTACAAAACGATCCCAATCGTCCATTGATCAACCGTGCAACACAGGG
AATTTATCCTCCCGCCTCCACCGTTAAACCCTATATCGCAGTTTCCGCCCTGACTGCGGGCGTTATTACC
ACGAATACTAGCTTGTTCGATCCCGGCTGGTGGCAATTACCTGGCTCCGAAAAGCGCTTCCGTGACTGGA
AAAAATGGGGGCATGGTCGCCTTAACCTCACCAAATCACTGGAAGAGTCTGCGGATACCTTCTTTTATCA
GGTCGCTTATGACATGGGGATCGATCGCCTATCCGAATGGATGAATAAATTTGGTTACGGCGAGAAAACC
GGCATCGATATTTCGGAAGAAAGCGCTGGCAACATGCCAACCCGTGAGTGGAAACTCAGGCGATTTAAGA
AACCCTGGTATCAGGGGGATACGATCCCCGTAGGGATCGGTCAAGGCTACTGGACGGCAACGCCGATCCA
GATGAATAAGGCACTGGTCACGCTCATCAACGACGGCCAGGTCAAAACGCCTCATTTGCTTTATAGCTCG
CGAGAAAATGGCGCTATTGTGCCTTTCCGACAAACTGAGAACCAACAGATTGGCAATATCCACTCTGGCT
ATTGGGAAGTGGCGAAGGACGGGATGTATGGCGTAGCTAATCGCGCTAACGGCACCGCACACAAAAGTTT
CGATGATGCGCCCTATAAAATTGCGGCAAAATCCGGTACGGCGCAGGTTTTCGGCCTGAAAGAAAATGAA
ACCTATAATGCGCACAAGATCGCAGAACATCTGCGTGACCATAAATTAATGGTCTCATTTGCCCCCTATA
AGAACCCTAAAGTCGCACTGTCGATTATTCTGGAAAATGGTGGAGCGGGCCCAACCGTGGGCACTATCAC
CCGCCAGATCCTTGATCATATTCTGCTAGGCGATAACAATACCGATTTACCCAGTGCGCCTCCTGCGCCG
CCGGGTAGCGAGAGTGAGTAACAGATATTCATGACCGATAGCCAACAAAAGGGTTCGTTCTGGGCAAAAA
TCCACATCGACCTCCCGTTTCTTCTCTGCATCCTGGCACTGCTGGGCTATAGCCTATTTGTCTTATGGAG
TGCCAGCGGGCAGGACGTCGGTATGATGGAGCGAAAAGTCATTCAGATCGTGCTGGGGTTTACAGTAATG
ATCGTGATGGCACAAATCCCTCCTCGCGTCTATGAAGGCTGGGCCCCCTACCTGTATGTAGTTTGTGTCA
TTTTGCTGCTTATCGTGGATATTTTCGGACAAATAAGTAAAGGTGCACAGCGCTGGCTGGATTTAGGTTT
TATCCGCTTCCAGCCATCGGAAATCGCCAAGATCGCCGTGCCGCTGATGGTTGCTCGTTTTATTAACCGT
GATATGTGCCCACCGTCGCTAAAAAATACGGCGATCGCGCTGATCCTGATTTTTCTTCCTACCCTGCTGG
TTGCCGCACAGCCGGATTTAGGCACTTCGATCCTGATTGCCTTATCTGGTCTGTTTGTTCTTTTTCTGGG
AGGGATGAGTTGGGGCTTAATTGGCATCGCCGTACTGCTAATCGCCGCGTTTATTCCGATACTCTGGTTC
TTCCTGATGCATGATTATCAGCGTGCTAGGGTCATGATGCTGCTCGATCCAGAAAGCGATCCACTCGGTG
CGGGATACCATATTATTCAGTCGAAAATTGCGATAGGCTCAGGTGGCCTGTCTGGTAAAGGCTGGCTACA
TGGCACACAATCTCAGCTAGAGTTTCTGCCGGAGCGGCACACTGACTTTATCTTTGCCGTGTTGGCAGAA
GAGCTTGGATTAATCGGCGTCTTGATTCTGCTCACGATGTATCTATTCATGATTATGCGCGGTCTGGTCA
TTGCCGCTAATGCGCAAACCTCGTTCGGCCGGGTGATGGTCGGCGGGCTGATGTTAATTCTGTTTTTCTA
TGTTTTCGTCAATATCGGGATGGTCAGCGGTATACTTCCCGTCGTTGGCGTGCCGCTACCGCTAATCAGC
TACGGCGGATCGGCGCTGGTCGTCTTAATGGCGGGATTCGGTATCGTCATGTCGATACATACTCACCGCA
AACTGCTATCTAAGAATTTATAATACGAGGTGAGCAATGCGTAAGAATTGGCTTTGGATCGGCGTAGCAA
CTCTGGCGCTTGCGGCCTGTACCACAACGGAACAGCGGCAACCCGCGCCGCCCGTTACTCAGGTTTACAG
CGGCCCGACGGAAGAGATCGGTGGAGCGGAACCTCGTTATGAACCCTACAATCAGGGTACGCTGCAAGAC
TACAGCATCAAAGGCAAGAGCTATAAAATTGTCAAAAATCCGCAAAACTTTAGCGAAGCGGGTTTAGCGA
CATGGTATGGCGAAGAAGCCAGCGGTAACCGCACGTCAATCGGCGAAATTTTTGATCCTAACGCAATAAC
GGCGGCCCATCCCACGCTACCGCTACCGAGCTATGTCCGCGTCACCAACCTAAGTAACGGTCGTCGCCTG
GTTGTGCGCGTTAATGACCGCGGGCCATATACGCCAGGCAGAATTATCGATCTATCGAAGGCCGCAGGCG
ATCGCCTGAACATCTCGAATAATACCAAAGTGAAAGTGGATTTCATCAGCGTCGCGCCAGACGGCACACT
TTCTGGCCCAGGAACCGTGGGCACCACCGTTGCCAAACAAAGTTTCTCCCTGCCAGAACGCCCGAACTTC
GGTGCTAGTGGGCTAGGTACACCCATGATGGAAACGACGTCGCCAACGTCTGCCAGCGCCGTTCGCCCAA
TTAGCAATAATAACCTGAGCGTACCCACAGAAAGCACACAGTCGCAGAGTAGCGCACCATCGCACAGCGG
TGGTTTTTTAGGCGCGCCTTCCGCACTGCGCGATGGCGTAGTTGAGTCAAACGTGACGCCAACCGCCCCC
TCATCACCATCCGCTGCGCCAATGAACGTCGCGCCAGCGGTTGCTGCTCCCGCAGTTGTTGCTCCTTCTG
CTACGGGTCGCTATGTGGTTCAGGTCGGTGCGTTAAGCGATCAGCAGCGAGCGCAAACCTGGCAACGCAG
CCTGAGCGAACGCTTCCGCGTGGCCGGAAAAGTCATGGCGAGCGGCGGGTTGTATCGTATCCAACTAGGG
CCATTCCAGAACCGTCAGCAGGCCGCTGAACTTCAACAACGTTTGTCGGTCGAAGCTCAGCAGCAGTCGT
TTATTACCGCCGCACCCGGCACGCTCTAGTCACGGATAATCGGCAGGCTCACGAAGCGAAAACGGCGGCT
ATGGCATTGAACATACCGCCCTTTTGCAAAATCACGTAACGTAATGCCTGATGCCTGCCTATTCCCCATC
TGCTATAGTGTGGCTCGTTTTTAACTCATACCCACGGATGTTGTTGTTCCAATCATGAATACTGTAAACA
CGTCTCGTTTTACTAAGCGTACTGCGCTTGGCGCACTGCTCGTCATTAGTGCCTCTTCCTTTGCCTATGC
CGAAGATATCAATCTTAAAACGATGATCCCCGGCGTCCCGCAAATCGATGCTGAATCCTACATCCTGATT
GATTACAACTCTGGGAAAGTGTTGGCAGAAATGAATGCCGACACACGCCGCGATCCGGCCAGCTTAACGA
AAATGATGACCAGCTACGTTATTGGTCAGGCGATTAAATCAGGAAAAATCAGCCCGAACGACATCGTTAC
CGTCGGTAAAGATGCCTGGGCAACCGGCAACCCGACCTTCCAAGGCTCTTCCCTGATGTTCCTGAAGCCA
GGCGACCGTGTTCCTGTTTCCCAACTCAATCGCGGCATTATCCTGCAATCCGGTAACGATGCCTGCGTCG
CGATGGCCGACTACGTTGCAGGCAGTCAGGATGCTTTCGTTAACCTGATGAACGGTTACGTGAAAGCACT
GGGGCTGCAAAATACCAATTTTGAAACCGTACACGGTCTTGATGCGCCGGGTCAGTTCAGTTCGGCGCGT
GATATGGCATTGATCGGTCAGGCGCTGATCCGCGATGTTCCAGAAGAGTATGCAACCTACAAAGAGAAAG
AGTTCACATTCAACAATATCCGCCAGCCTAACCGTAACGGCTTGCTGTGGGATTCCAGCCTGAATGTTGA
CGGCATCAAAACGGGCCATACGTCATCAGCCGGCTTCAATCTGGTCGCCTCAGCAACAGAAGGTCAGATG
CGCCTGATTTCAGCGGTACTGGGTGGGCGTAATGCCAAAGGGCGCGAGTCAGAAAGTAAAAAATTGCTGA
CCTGGGGCTTCCGTTTCTTTGAAACCGTCGCGCCGTTAAAAGCCGGTAAAGAATTCGCCTCTGAGCCAGT
CTGGTTTGGCGACAGTGACCGCGTTGCATTAGGCGTAGAGAAAGATGCCTACCTGACCATACCGCGCGGC
CGCATGAAAGATCTGAAAGCCAGCTACGTTCTGGACAACACGGAACTGCACGCACCGTTAGCCAAAAATC
AGGTTGTGGGCTCCATCAACTTCCAGTTGGATGGCAAAACCATCGATCAGCGCCCGCTGGTCGTCATGAA
CGAAGTGAAAGAAGGCGGGATCTTTGGCCGTATGATCGATTACATCAAACTGATGTTCCACCATTGGTTC
GGCTAATCCCCCTTGTCTGGGGCCAAAGCGTCCCCATATAGCTAGAACGTCACATATAAATATGTATCCA
TAACTCCCGCAGAACGCGGGAGTTATGTTTTTTAGTATAATGTAATAGCATCGTGCTAATACCGTCGGAA
TCATGCCGACGTATTACCCTCTCTGGAGCGCAAATGAAAACCAAATTAAACGAACTGCTTGAATTCCCCT
GTGTTTTTACCTACAAAGTTATGGGTGAGGCAAAGCCGGAACTAGTCGATCTGGTCGTTGAAGTGGTACA
GCGTCACGCGCCTGGCGACTACACCCCGCAGATCAAACCCAGCAGCAAAGGAAACTATCACTCAGTTTCC
ATCACTATCACGGCGACTCACATTGAGCAGGTGGAAACGCTGTACGAAGAACTGGGCAACATCGACATCG
TGCGTATGGTGCTGTAAGAAGAACGAGCGGGAAAGTTTGCAAGTACGACATTGTTTTGCAAGTACGGCAT
AGTTTTGCAAATATGGCATAGTTTTGTGCCCTATAGCGCTGCGTAATTTTGCATAGTGCTGTTCGCTGAG
GCTTCCCGCCGTTATAATCCCCCCACCTTTCCTTAACCTGAAGATGACACACTTGCTACAGGATAAGATC
GTCGTGCGTCAATTTGGCGTACAACCGTATGAACCCGTCTCTCTGGCGATGCATAATTTCACCGACCGAC
GTGATGATAAAACTCCAGACGAGCTCTGGCTAGTTCAGCACCCTCGCGTGTTCACACAAGGTCAGGCGGG
CAAAGCCGAACATGTCCTCATGCCCGGTGACATTCCCGTGATTCAGAGCGACAGAGGCGGTCAGGTGACC
TACCACGGCCCTGGTCAGCAGGTCATGTACGTGCTGATTGACCTAAAGCGCCGCAAGCTCGGCGTTCGCC
AACTCGTCACCGCGATTGAAAATACCGTGATTGGTACACTGGCACACTTCCAGATTGAAGCCCATGCGCG
CCCTGATGCGCCCGGCGTTTACGTGGGCGAACGCAAGATCTGTTCGCTAGGACTGCGTATCCGCAAAGGA
TGCTCTTTTCATGGGCTGGCGCTGAATATCGCCATGGATCTCTCTCCTTTCCTGCGTATTAATCCTTGTG
GTTACGCTGGTATGGAGATGACGCAGATAAGCGATCTGGTGCCGGGCGTCACGCTGGATGACACCGCCCC
CGTGCTGGTAAACACCTTTTTACAGCTAGTCGGCTATTCTGCACCCGAATGTATTCCTTGGAATCTGGAC
ACACAGGGTGAGCCGCTTTCTGGTTAATCTTTTTCATCTTGTCAATAAAAATCAGTCAGTTAGACGACCA
TTTTTTGATAAATTACATTTTATTCACATAATTTCTTCATTTTGATCGCGCAAGGGCTGATTGTCGTTAG
GCAAGATGATATAATTTTTATTGTTTTTTAAAAAAAAGTTTAACTAAAAACATAATCCTTTGAATTTGAA
TAATAAATTTAAAGAAACGATTCAGAACTGGAACTTACGCAAACATGAGTAAACCGATTCAGATCGAACG
CGGCGTCAAATACCGCGATGCCGATAAGATGGCGCTAATCCCGGTACGTACCGTCGTCACCGAACGCCAA
GAGCTTCTGCGCAAACCTGAATGGATGAAGATTAAACTTCCGGCGGATTCGAGCCGTATTCAGGGAATCA
AAGCAGCCATGCGCAAAAACGGGTTGCACTCAGTTTGCGAAGAAGCATCCTGTCCGAATCTGGCAGAGTG
TTTTAACCACGGCACTGCCACCTTCATGATCCTGGGTGCCATTTGTACACGGCGCTGTCCGTTTTGTGAC
GTTGCCCACGGCCGCCCGCTTACGCCAGATGCCAATGAGCCAGAGAAACTGGCACAGACCATCCATGACA
TGGGCTTGCGCTATGTCGTGATCACTTCCGTTGACCGTGATGACCTGCGCGACGGCGGGGCTCAGCATTT
TGCGGACTGCATTAGTGCTATTCGCCGCAAAAACCCGCAGATTCGTATCGAGACGCTGGTGCCAGACTTC
CGTGGCCGTATGGATCGTGCGCTGGAGATCCTGACTGCTACGCCGCCGGATGTGTTCAACCACAACCTGG
AAAACGTGCCGCGCGTTTACCGTCAGGTCCGCCCCGGTGCGAACTATGAGTGGTCGCTGAAGCTGCTGGA
AAACTTCAAGAGCGCGCATCCTGATATCCCGACCAAATCTGGCCTAATGGTGGGATTGGGGGAAACCAAT
GCTGAAATCGTGGAAGTCATGCGCGACCTGCGCCGCCACGGTGTGACGATGCTGACGCTGGGACAATATT
TACAGCCGAGCCGCCATCACCTGCCGGTACAGCGCTACGTCAGCCCGGATGAATTCGATGAGATGAAAGC
CGAAGCCATGGCGATGGGCTTTACCCACGCAGCCTGCGGCCCGTTTGTTCGCTCGTCTTACCATGCCGAC
TTACAGGCAAAGGGTATCGAAGTAAAATAAGCACTCATATATTTTTACACATTTTTTGTGTGGAATAAAA
AACGGACGGTCATTACCGTCCGTTTTGCTATGCAATGTGCGATCAGGATCCTTTGTGTGACGAATCATTC
AGCGCAGTCGTATCATCCGTCTTCGCCGGTTGCTCCTCATTCATCGCCTTCTTGAAACCTTTAATCGCCG
CGCCCAGATCACCGCCTAAACTGCGAAGCTTATTCGTACCAAACAGCAGAACGATTAATGCGCCAATCAC
CAACAGTTTGGCAATACTGATACCTTCCATACAAACCTACCTGATTTACAGAGGCTGGAGACGCCAGCAA
ACGAGAACACGTACTGTCGAACAATGGTTGTCGAAAAAAAGGGTTGTCGAAAAAATTCTTTGTATCCTAT
GTCCTCTATGTAAAACCTTACGCAGCACGACACAATTGCCATCTGTAACAAAGTAAGACGTATAAGAGCG
TGCTTTCGCACGTATTCAACTCCCTTTACCGCTTTCCCTTCCAGCATCACTACAAAAATCCTGTCTGACG
GCGTAAACTTTTCATACTGGAGCGGACTCCCTACCCTAGCGCGACCACAATGCTGGTAGCCTGAAGTTCA
GGGACAACCACCACTCGGCTAATGATGTCTACGCCCGTCTCGCTGAGAGGTCGTAGCGCCCCATCCAGCG
CGCGTCGAGATCGCAAAAACTATCCATGTAAAAAAGCAATCTATGTAAAAAACCATCCATGCAAAAGCAA
TCCAAGAAAGGTTCCTATGCTTAGTACATTACTCGCGGTATTTATTGGTGGCGGCGTCGGCAGCGTAGCA
CGCTGGCAGTTGGGCGTTAAATTTAACAGTCTGTATCCAACGTTGCCTTTGGGGACGCTGCTTGCCAACT
TGATTGGTGCTTTCGTAATTGGCGGCGCACTCGCCTTCTTTCTGCGCCATCCTCATCTCGATCAGGACTG
GAAGATATTGATTACCACCGGGCTATGCGGCGGCTTAACGACATTCTCTACTTTTTCAGCAGAAGTCGTT
ATGTTCCTGCAAGGCGGGCAATTGGCGGCGGCGGGGTTGCACGTGCTGTTGAATCTGGCGGGGTCGTTAC
TTATGACCGCACTGGCGTTTGCCTTGGTCACTTGGGTGACAACACACTGATATAACGTGGAAAATGATGA
AAAAAAACCCGCCATAGGCGGGTTTTTCACGAAATCGGTATAATTAAATAGCGTTAACGTTAGCAGCAGA
AGGACCTTTGGCACCGTCAGTGATTTCGAACTCTACACGCTGACCTTCAGCCAGAGTTTTGAAACCATTG
CTCTGGATGGCAGAGAAGTGTACGAACACGTCTTTGCTACCATCTTCTGGAGTAATGAAACCGAAGCCTT
TAGACTCATTAAACCACTTAACACTACCTTTAATCTTAGACATCAAACTTACCTTTACATGAATGAAAGA
CACAAAATCTGTGTCAGATACAGTACAACAATAGATTGACCTTTTGTCCAGTTGAAGTTGGATAAAAAGT
GATAAAAGTCGCTAAAAATGTATACCGAATGACCCGCTTACCCTATTTTAACCCGATGCAGAACGCAGAG
CGTTCAGTTCTGGCTGGTTCATTACTTTTTATGATATCGAAGGGAGACACTATGGTAAGTAAAACGCTGG
GTCTGATCGGGGGCATGAGTTGGGAATCCACCATCCCGTATTACCGCATTATCAACGAGTATGTGAAAAA
CCAACTGGGTGGCTTGCACTCCGCCAAAATCATCCTTCACAGTGTTGATTTTCACGAGATAGAACAATTG
CAGTCACAGGGCGATTGGGCACAGGCAGCAGCCGTACTGGGTAATATCGCCGTAGGATTACGTCAGGCGG
GGGCAGACGCTATCGTCATCTGTACCAACACCATGCATAAAGTCGCTGATGACGTTGAACGCGCCAGCCA
GCTTCCCCTTTTGCATATTGCTGATGCTACCGGAGCCAGCCTGAAACAGCACGGATTGAAGAAAGTCGGT
TTGCTTGGCACCCGCTACACGATGGAGCAAGACTTTTATCGTCAGCGCATTCAGGAGCGGTTTGGCGTAG
ACGTGATTGTTCCCGATCAGGCAGGGAAAGAAGCCGTTAACCGCATCATTTACGACGAACTGTGTCTGGG
AAACATTAACGATACCTCACGGCTGGTTTATCGGGACATTATCCAGCAGCTTGAACAACAGGGTGCGGAA
GGCATCATTCTTGGTTGTACAGAGATCCCGCTGTTAATCAACGCTCAGGATGCGAAAGTTCCTCTTTTTG
ACACCAGTAAGCTCCACGCCATCGCTGCAGCGAAATTTGCGCTTAATCAGCTATTGGTATGAATTAATTA
GAGAAAAATAAGATTCACACGCTAACGAATAATAGCCTCTTTTATTTACTCAGGTTTCCTCTTTTTACAT
AAAAAAAAGCAGTATTGAGAGACTCAATACTGCTTATTCGTATGATTTTATTCCTGGTATGCAATGACTA
TCGGTACTTCTCGTTATTATTTGCGTAACATTGCTTCAATAAAATCTTTCCAAGTGCTTACTTCTACTTC
TACCATGTGAACCTCTTGGTGATTAACGGCGACATATTATACGCACACTTTTTAATCAGGTAAAAGTGTT
ATGAAAGTATAAAAAGTGTACTGGCATCTATTTCTGCCACACAGTTCACAGTAGATCTCCCCGCCTTTTT
TCGGCATGCTGGACTATCGCACGATCTAGCCCAGTGAGGCCATGCTGTTCGATACAGCAATCGTCATGCA
AATCAATAAGCAGAAGGATTTTACCCCTATGGCGCTGACTATGTACGGCATTAAAAATTGTGACACCATA
AAGAAAGCGCGCCGCTGGCTGGAGGATCAACAGGTGGCGTACCACTTCCATGATTACCGTGCCGATGGTC
TGGATGCACAGCAGCTACAGCGTTTTATCGACCAACTGGGATTTCAGGCCTTACTCAACACGCGTGGAAC
AACCTGGCGTAAGCTCAGTGAAGAACAGCGTGAACAGATCAACAGCAATACCAGTGACAGCACAGAGGCC
GCTAAAAACCTGATGCTGGAACAACCAGCAGTAATTAAACGGCCTTTACTGATTACCGATGACGGTAATG
CACTGCTTGGGTTTAGTATCGATAGCTATCAGAAATTTATTGCGGAGAACAAATAACGTGTCTTGCCCAG
TCATAGAGCTTGCTCAACAGTTAATTAAACGCCCTTCCCTCAGCCCGAACGACGAGGGCTGCCAGGCACT
CATGATTGAACGCCTGACGGCGATCGGCTTTACCGTCGAAGCGATGGATTTTGGCGATACCCAAAACTTC
TGGGCATGGCGCGGCACCGGAAAAACGCTGGCCTTCGCGGGTCACACCGACGTGGTTCCCAGCGGCGATG
AAAACCACTGGCAGCATCCGCCGTTTGAACCCATCATTCGTGACGGCATGTTGTACGGTCGCGGCGCAGC
GGACATGAAAGGTTCACTGGCTGCGATGGTGATTGCTGCCGAGCGTTTCGTCGCCGCCCATCCAAACCAT
CAGGGACGTCTGGCATTTCTGATTACGTCAGACGAAGAAGCCAGCGCGGTTAACGGCACCGTAAAAGTGG
TTGATGCGTTGATGGCACGCAATGAGCGGTTGGATTACTGTCTGGTCGGCGAACCATCCAGTACGCATGT
CGTGGGCGATGTAGTGAAAAATGGCCGCCGTGGTTCTATCACTGCGAATCTGCGCGTACACGGGGTGCAA
GGGCACGTTGCCTATCCGCATCTGGCAGACAACCCTGTTCACCGTGCCACACCGGCGCTCAACGAATTGA
TCGCCACCGAGTGGGATCAGGGCAACGAATTCTTCCCGCCAACCACGATGCAAATCGCCAATATTCAAGC
GGGTACGGGTAGCAATAATGTCATCCCCGGCGAACTGTTTGTGCAATTTAATTTCCGTTTCAGCACCGAA
TTAACGGATGTATTAATCCAGCAGCGTGTAGCGGAATTACTGGATCGCCACCAGCTTAATTACACCATCG
ACTGGAAGCTCTCCGGCCAACCGTTCCTGACCGCACGGGGCGAACTGGTCGATGCCGTAGTGAATGCCGT
CAAGCACTACAACGAAGTTACCCCAGAGCTGCTGACGAATGGCGGCACCTCCGATGGTCGTTTCATTGCC
CGCATGGGTGCGCAGGTGGTTGAACTCGGCCCCGTTAATGCCACGATCCACAAAGTGGATGAATGCGTCA
GTGCGGCAGACCTGCAACTGTTGAGCCGCATGTACCAGCGCATTATGGAGCAACTCATCGCATGATGACG
TCAGCGATGTTAACCGGTAAAAGCGCCCAACATCTGGTCGCCTTAGACGCTCGTCATCGTCTTCAGCCAG
AGGCGGTAACGGCGTTTCTGGCACTACAGCAGGCAGCAAAAACCGCAGGCTTCAACTTACAGCCCGCCAG
TACATTTCGTGATTTCGAGCGTCAGCGCCAGATCTGGAATGCCAAATTTCGCGGCGAACGCCCTGTTATG
GATGCCAACAGCCAGCCGCTGGATGTGTCATTTCTGGACGACGGTGAACGCTGTGAAGCCATTCTGCGCT
GGTCCGCGATGCCCGGTTCCAGCCGCCATCATTGGGGCAGCGATCTGGATATTTACGATCCCGATTTATT
ACCCGCAGGCAGCTCGCTCCAACTGGAGCCGTGGGAATATGAAGAAGACGGCTATTTTGCCGCACTAAAT
GTGTGGCTGAGCACGCACATGCATGAATACGGTTTTTATCGGCCCTATGCGCACGATCTCGGCGGTGTCG
CAGTCGAACCCTGGCATATCAGCTATTATCCATTAGCACAGTATGCGGAAGAGCAACTGACCCCTGACCT
CATTCTTGCCGCCTGGCAAGATGAAGACATCGCAGGCTACCATTGGCTTTGCCAACACTTACCGCAACTG
TTTACCCGTTACATTCATAACGTTGATGAGGCATGATTCATGGCATGGCTGGCTGATTACTGGTGGATAA
TCCTGATTATCCTGATAGGCATGCTGATTAACGGCATCAAAGAACTGCGCAATGTTGACCATACGCGTTT
TCTGCTCAACAAACCGAAATTGCCCCCGCATCGTGACAACAACGACAAATGGGACAATGAAGACGACGAC
TGGCCGCAGAAAAAGCCCTGACACCTGTCATCACCAAACCGCCTGCACACAAGCTAAGTCTCGCGCTGCG
GGGGGTTGGGTTATCACGTAGCGGGAACAAAACTTTCCGCCCGTTCCAGAAGAAAATCATAAAACTCTTT
CGCACACACCGAAAGCTGGCGTTCTTTATCCGTCACCAGATAGATACCGCGCTGCAACGATAAATCCCGA
AACGGGATAATCGCAATGTCTTTGTGCTGGAACTGGAACAGCGTCAGCCCCGTAACAATACTCACACCAT
AATTTGCCGCCACCAGCCCCATCATTGTGGTCAACTGACGCACTTCCAGCACGTAGTTAAAGCCTTCCGG
TTCGATAAGCTGATCGGTGTACTGCCGGATACTGGTGCCTTTGCAAAACCCAACAAACGGATACTGCACC
ACATCCACCACATCAACATTAGCGCGTTGTGCCAGCGGGTGCTGGTTATGGCAGATCAGATAGAAGCTAT
CGGCGAACAGCATGCGGGAGCTAAACGTTCCCGGCGATGGCTGCCCTGCCGTCAGCGCCAGATCGGCGTG
ACCATCCAGCACCGCTTTCAGACAACGATCCCACTGTGTATCCAACAGCTCGACCTTAATCTTGGGGTAA
GCCCGGTGATACTGCGTCAATACCTGAGGCAACCATTCCACCGCCATTGACGGCAGTACCGCCAACACAA
TTTTCCCTTTATAGCCGGTGGCATAAGACTTGATCTCACCGACAGCATCATCATGGGTTTGCACCAGACG
ACGGGCAATATCGATGAAATGGAGCCCATCAGCATTGAGTTGCACTTTACGGGTATCACGGTCAAATAAC
CGATAGCCGACCTCTTCCTCTAACCCGGCAATTAATGAACTAAATGCAGGCTGAGAGAGATTTATTTTCT
GGGCGGCACGTGTGAAATTATCAGTTTCTGTCAACGCGATAAAGGCCCGTAATTGTTTTATCGATAAGTT
CATAGTGTTTTTATATAAATAAAATGAAGTCTCCGGTAAGAAAGGAACGAATTCAACAGAAAAAAACCGC
AACGACTGTTTTTATGATCCTTCCCGCATTTATTTAATTCCATTCAAACAAAATTCACCATTCATCAAAA
TGGACATCTTAGATAAATATCACAAACCATAAAAAACAATTAAGCAAAAAGGCCTAACTATACAAACCAA
ATCAACCAATTAACCATTAATAAGAAAAACAGAACAGTTAATACCATTAACAAATAAAATAAACCCATCA
AATTTACGAATAAAACCATTTCGATTACGAGTTAGTATAAAGAGGGATGAGGGTGATAAAAATAGTGCAG
ACAAAAAATCAAATGACTCTGGGGTAGGCATTCATTTTTATTTGTTAATTATCACATGGATTGTTATTGA
GTTGTTTAATTTATTGTAAATAAAACATATAGACAACATACAGTACCCTAAATAATTCGCGTTGCGTGAA
GGCGGAAACCGAGCGAATCCCTAGGAACTTACTCAGGTAAGTGACTGGGGTGAGTAAGGGCGGCCAACGC
ACAAGCAGCGTGAAGTATGGCGGGTAAATTATACTAATGAGGAGTTTTTATGCTAGCTCTCATCGGGGTG
CTCACCATAGCTACCCTGCTATTTTTTATCATGACAAAGCGAATGTCGCCTCTGGTGGCGCTTATCGTTA
TTCCGGTTCTCGGTGCGCTCGCCGCAGGTAGCGGCACCGATACCGCGAAATACGTGGTGGACGGCATCAC
CAAACTGGCACCGATGGCAGCGATGTTTGTTTTTGCCATCGCCTTCTTCGGTGTCATCACCGATGCCGGT
ATGTTTGATCCCATCATCAAAGGGATCTTACGCATGGTCGGCACCAGCCCGGTCAAAATCATTATCGGCA
CGGGCGTGTTAGCACTGATTGCGCACCTGGACGGTAACGGAGCTGTCACCTTCCTGATCACCATTCCCGC
GATGCTGCCACTGTTTGATAAACTCGGCATGGATAAGCGCATTCTGGTCGGGATTACCGCACTCAGCGCG
GGTGTTAACTTCTTACCGTGGACCGGGCCGATGATCCGCGCCGCCGCCGCGTTGAACACCACCACGCACG
ACCTGTTCATTCCGCTTATCCCGGCACAGGTTTGCGGCCTGACGTTCATGGTGCTCATGGGCTATTACTG
GGGCAAAAAAGAAGAGAAGCGTCTGGGATTGGCATCGGGTAATCCGCTGGCGGGTGGTACGCAATCCATC
ACGACTGAAGTGCATGTGAAAGAGCTGACCGATGCGGAAAAAGTGCTGCGTCGTCCAAAAATGTTTTGGG
TCAACATTGCACTGGTTCTTGCCGTGATCGGCACTATGGTGTTTACCAAAATTTCGCCGACGGTCGCCTT
TATGATCGCCCTAACGCTGGCGCTGATGTTCAACTACCCCAACGTTGAAATGCAAAAAGAGCGCATTAAC
GCCCACGCCAAAGCCGCACTGATGATGGCTAGTATCCTGTTCGCTGCGGGTGCCTTCACCGGCATTATGA
GCGGCACCGGTATGCTGAAAGCCATGTCGCTCTCGGCAGTCAGTTTCGTGCCGGAATCTTTTGCCTCCCA
CATTCCGTTCATCGTCGGCCTGATCTCCATGCCGTTGAGTCTGGTATTCGACCCGGATTCGTACTACTTC
GGCATCATGCCGGTCATTGCCCACACCGTGGACATGCTGGGTGTGCCGCCGATTCAGGTTGCGCAGGCTT
CCGTATTAGGACAGATGACCACCGGCTTCCCGGTTAGCCCGCTCACGCCGGCTACCTTTCTGCTGGTCAG
TCTGGCGGGTGTCGATCTCGCCGACCACCAGAAATTCTCTATTCCTGTGCTCTGGGCCGCCAGCGTCATC
ATGACGTTCGCCTGCGTCATCTTCGGGGTCTTCCCCTTATAGAGAACATACGGTTTCCCATTGATTACGC
CAACAGACACATTTCATTGATAAAGGTAAGTTTATGAAAACAATTCGTATTGGTTCCGGGGCTGGTTATG
CCGGCGATCGCATCGAACCGGCCGTAGAACTGGCTCAAAAAGGCGACATTCAGTATCTGGTATTTGAATG
TCTGGCGGAACGTACTATCGCCATCGGTCAAAAGCAGAAGCAGCAGAACCCAGAAAAAGGCTACAACGAA
CTGCTGGCAGACCGTATGCACGCCGTGCTACCGCTTTGCCTGGAAAAAGGTATTAAAATCATCACTAATA
TGGGCTCAGCTAATCCCGTCGCAGCCGGTCAACGCGTATTAGAAATCGCCAAGGAACTGGGTGCAGACAA
GCTGAAGATTGCGATCGTCACTGGTGACGATGTGCACTCGGTGCTGATCGCACAAGATTCCAAATTGGAC
GAGATTGGCCAACCTGTTTCACGCTGCGGTAAAGACATTCTTTCCGCCAATGCCTATCTGGGTGCAGATG
CGCTGGTTGAAGCGTTGCGTCAGGGTGCAGACGTGATTATCGCTGGCCGCGTTTCCGATCCCTCTCTGTT
CCTGTCCGCGATGATGTATGAATTCGACTGGGCTGCCGATGACTGGGATCGTCTGGGCAAAGGCACCTGC
CTCGGCCACCTGCTGGAATGCGCGGGACAAATTACCGGCGGTTACTATGCCGATCCCGGCGTTAAAGATA
TCCCCAACCTTGACCGTCTGGGCTTCCCGATTGCGGAAATTACCGAAGATGGCAGCGCGGTGATCACCAA
AGTGGAAGGTTCCGGCGGCTGCGTCTGTGTCGACACCTGCAAAGAACAGTTGTTGTACGAAATTCACCGT
CCGGACAGCTACATCACCCCGGACGTGATTGCCGATTTCAGCCACGTGACATTTACGCAAGACGGTGAGA
ACCGCGTGCGTGTACAGGGTGCGACCGGGCGGGCAAAAACCGACACGCTGAAAGTGTCTGTCGGCTATCA
GGACGGCTTCATCGGCGAAGGGGAAATTTCCTATGCGGGGCCCGGTGCAGTCGCGCGCGGCCGTTTAGCG
CTGGATATCGTCAAAGGGCGTTTTGCGCTGTGCCAACTCGACCCTCAGGAAGTACGCTACGACCTGATCG
GCGTTGATTCACTGCACGGTGCACAGCGGTCGCAACGCAGCGAACCGTATGAAGTTCGCGCTCGCGTCGC
AGCACGCTGCACCTCCAGAGCACAGGCGGTGAAAGTGGGTAACGAAGTTGAAACGCTTTATACCAATGGC
CCGGCAGGCGGCGGCGGTGTTAACAAAGCGGTAAAAGAAATACTGGCGATGGATTCCACCCTGCTGTCTC
GCGCCTGCGTCACACCAGCCGTTGATTATCTGGAGATTAAATAATGAAACTGCGTGAAATTGCTCACTCT
CGTACCGGCGATAAAGGAAATACCTCCAATATTTCACTGATTGCTTACCGGGCAGAAGATTATGACGTGC
TGAAAGAGAAGATCACTGCCGAAAAAGTAAAATCCTGGTTCGCCGATATCGTGACGGGTGATGTGGTTCG
CTACGAGTTACCCAACATCGGTGCACTGAACTTCGTCATGTACGGCGCACTCGGCGGCGGCGTCACCCGC
TCGCTGGCGCTGGACATGCACGGAAAAGGACTAAGTTCAGCCATACTGGATATCGATATTTAATCCGATA
ATAGGGAACAGATGGGAGTTATTTAATTACCTCTGTTCCCGCTAAATAATTAACACTCGCCGCTACGATT
AACAGGTATTTATTACCTGCGGGATTCGCGCGGCCATTTTCAGAGCAACAACTTTCAGAGTAAAAACACA
ATGAATAATAAAGTCATTGATGCCAGCCATTTTCGTTCTTATTTATTCGACGGAATGACAATTATGTTCG
GTGGTTTTATGGGCGTCGGAACACCGAAATTATTGGTAGATGAAATCATTAAATCCGGCGTCTCTGATTT
AACCCTGATTGGAAATGATACTGGGTTTGTCGATACCGGCGTTGGGCCGTTAATTGTCAGCGGTCAGGTA
AAAAAACTGATTACCTCGCATATTGGGACGAACCCGGAAACCGGGCGCCGTATGCTCGCTGGTGAACTGG
ACGTAGAGCTGGTGCCACAAGGGACGCTGGCGGAACGTATTCGCAGCGGCGGCGCGGGCTTAGGTGGTTT
TCTGACACCGACTGGCGTTGGCACAATCGTCGAAGAAAATAAACAAAAAATAACCATTAACGATATTACC
TATTTATTAGAACTGCCCATTAAGGCAGATCTCGCCATATTACAGGCCAGCATTGCCGACACCAGCGGAA
ACCTTATTTATCACCTCACCGCCCGTAATTTTAACCCACTTATTGCGCTTGCCGCGAAGAAAGTCGTGGC
GCAATGCGAGCAGGTTATTCCGGTTGGCCAACTGGCACCAGAATGTATTGTCACCCCAGCGGCACTGGTT
GATCACCTTTATTTGGGAGAAAAATAATGGATGCGAAAGAATTAATCGCCCGCCGCGTCGCACTGGAACT
GAAAAACGGCGACGTGGTGAATTTAGGCATTGGCTTACCCACCAAAGTGGCGAATTACGTGCCGCACGGC
ATCGAAGTCACTTTCCAATCGGAGAACGGCTTTTTGGGGCTCGGTGCGGTTACCGAGCCGGATGGCAATC
TGGTTAACGCCGGGGGGCAAGCATGCGGCATGGTGCCGGGTGCGGCAATGTTCGACAGCGCTTTTTCTTT
TGCGCTGATTCGCGGCGGCCATGTCGATGTTTGCGTACTGGGCGGCTTGCAGGTCGATGAACACGGCAGC
CTCGCCAACTGGATGGTACCGGGAAAAATGGTGCCAGGCATGGGCGGCGCGATGGATCTGGTTGTCGGGG
CGAAGAAGGTCATCATCGCCCTTGAGCACTGCGCCAAAAATGGCGATGCAAAACTATTGCATCAATGCAC
CTACCCGCTAACCGCCGCCAATAAAGTCAGCATGGTCGTCACCGAGTTAGCCGTCTTCCAGTTTATCGAT
AGACAAATGGTGCTGACTGAAATCAGCCCTGATATCACCGTGGACGAACTGCGCCAAAAAACCGAGGCGA
ATTTCATCGTGTCCGCCGATGTAAAACCCTTCAGCATTCATTAATCGAGGCGATCATGAACGACTCCATT
GTTATTGTTAATGCCAAGCGCACCGCAATTGGTAAATTTGCAGGCAGTCTGGCCAACACCTCTGCCATCG
AGATGGCCTCTGCCACCATCCGCGACTGCCTGTCGACGCTGCCGGACACGCTGGCGATCGATGAAGTGAT
TCTCGGCAACGTGCTGCAAGCCGGTCTGGGACAAAACCCCGCGCATCAGGCCAGCCAAGCTGCCGGTCTG
TCTTTTGAAATTCCTTCGCTGACCGTCAGCAAAGTATGCGGTTCCGGCCTGAAAGCCGTTGTGCTGGGTG
CACAGTCTATTCTGTCCGGCGATAATCAGGTCTGCGTGACGGGCGGAATGGAAAACATGAGCGCCGCGCC
TTACCTGCTGGAAAAAGCGCGCCACGGCTACCGCATGGGAGATGGCAAGCTCGTTGACATCATGATTAAC
GACGGCCTGTGGTGTGCGTTTAACGATTACCACATGGGCACCACGGCGGAAAATATCGCCGAGCGCTATC
AGCTCACGCGAGAAGAACAGGATCGGGTGGCGCTGGCGTCGCAGCAGAAAGCGGTCGCCGCGATTGAAGC
GGGTCGTTTCAAAGCCGAAATTACCCCACTGTCGCTGCGTAGCAAAAAAGAGACACGGATTTTCGATCGG
GACGAGTTCCCTCGCGCAGACACCACGCTGGCGTCGTTGACAGCGTTACGTCCGGCATTCTCCGCGAATG
GCACCGTCACCGCTGGCAACGCATCCGGCATTAACGATGCCGCCGCGACGCTGGTGTTAATGCGTGAATC
CGAAGCGAAAAAACAGGGTATTACCCCGCTGGCGCGTATCCGTAGCTGGGCTTCGGCTGGCGTACCGAGT
GAAGTCATGGGTCTGGGACCAATTCCGGCGACGCAGAAAGCGCTGCTCAAGGCTGGGTTGACGATTGATG
ATATTGACCTGATTGAAGCCAATGAAGCCTTTGCCGCGCAGTTTCTAGCCGTACAGCGCGATCTCCAACT
AGACCCAGAAAAGGTGAATGTTAACGGCGGTGCGATTGCATTGGGTCACCCTATCGGCGCGAGCGGTGCC
CGTATTCTCGTTACGCTGGTACATGCGCTGCACAGCTATAACAAAACGCTGGGGTTGGCGACGCTGTGCA
TCGGCGGCGGGCAAGGTATCGCCATGATCGTCGAGCGCGTTTAAAGCGGGTTGTTGGTCGAAACGTGTGT
CAGAAAATAAAGTAATCTGACCGTCGACAAACCTATTTGCAGAACGAAAACGGTAGTAACGGAATAGAAG
AGTAAAGCGTTTGCGCCATAGACAAAAACGTCAGGAACGTTTTTGAACGTCGCTTGCGACGGCCCTGCAA
GGGTGAATCTCAGGGATGAGATTCATATCTGCGCAAGCCGAGCGCACAGGGATGTGTTTACAGCGTCTTT
ACGATCTATCCGTTACTACCGCTCTACGGACGGTTTTTATTGTTTTAACTGGGGAACAGCAGCACAACTC
CTCGGTTAAAACGTTTCCCAATTCGCATTCGATGATCCGGCTGACGTGGGTTTAGGCAGAAGCGATTTCG
GTAATGCAGCCGGAGAAGGGGCACTCGCCACACGCGGTTCCTGCGCGGCCGACTGATTAATTTTGAACAC
CTCAACGGCGTTCTGCAAAAATCTAGCCTGCTCTTCTAATGCCGCTGCGGCAGAAGCCGATTCCTCAACC
AGCGAAGCGTTTTGCTGCGTGACGCGATCCATTTCATTCACCGCCTGCCCGACCTGATCGATCCCCCGGC
TCTGCTCGTCCGAGGCCGATGCGATTTCGCCCATGATATCCGTTACCCGGCTCACGGCACTGACGATCTC
CTTCATCGTCTCGCCCGCGTCTTTTACCTGCAAAGAACCGGTATTGGAACGGCTAACCGAATCGTCAATC
AGCACTTTGATCTCTTTTGCGGCCTGCGCACTGCGCTGTGCCAGTGTGCGTACTTCACCTGCTACCACGG
CAAAGCCGCGTCCCTGCTCCCCGGCACGCGCAGCCTCAACCGCCGCATTCAGCGCCAGAATATTGGTTTG
GAAAGCAATACCATCAATCACGCTGGTAATGTGGGCGATTTTTCGTGAACTATCAGAGATCTCATCCATC
GTTTTCACGACGTTATTGACCACAACCCCCCCCTTATTCGCCGTCTCTGACGCACTTTTTGCCAGCAGCG
TGGCCTGACGCGCGTTGTCTGAGTTCTGCCTCACCGTTGAGGTAAGTTGTTCCATGCTAGCAGCGGTTTC
CTGTAGCGAGGCGGCCTGTTGCTCCGTGCGCGAAGACAGATCATGACTGCCCGCTGAAATTTCACTGGCA
CCCGAGTGAATGGAGTGGGAACTGTCGCGCACCAAACTCACGGTACGGGTTAATGACTGCTGCATATGGT
GCAGACCCGCCGCCAGTTGGCTCATCTCATTACGCCCGCTAGCATCAATATGCAACGTCAGATTACCTTC
GGCAATGGCGCTAATATGCCGCATGAGCGTGCGCAGCGGATGTAAAAGAATACGCTGCAATCCGATCCAA
CTGAGGATAATCACCAGCACGACAACCACGGAGAGTGCGCCTAAAAGCCACAGCATCGTTTCAAACGCGA
CGTGGTTTTCCTGTAAGCCATCGTCCGACAACTGGTTTTGGGCCGCACGCCACGTAATATAGGCATCCTG
CATCGCCACGTTAAACGGCGTCGCCCCACTGCTCAATTTCATCGCTGCCCCCGCTAGCCCACCGGAAAGC
GAATCAACAATGTCATTCAGCAACTTATCGTAGGCGGTATAACTCTCCTCAAGCTTTTTAGATAATGACT
CATCCAATCCGGGCGTATTAGGCAGGGACAAATAATATTTATAGCTACTCTCTGAAGCGACCAGTTGCGA
TTTCGCCTGCTGTAAGAGTGCCTGCATAGCTTCTTTATCCGCATTTCCCATCATCATGTTTTGTATAATA
GAACCAATCGCGATGCGTGTCTGATTCATCATAATCCAGGCATCGGTAAAGGCGGCCACATTCTGGTTAG
AGCGTTGAGAAACAAGGAAACTGTCTTTATCGTTCATCAATGCCCGAACGGATAGCGCCCCGGTTAAAAA
TTGAGATACACCTAATACAAACAAGAGAATAACAAGGATGGTAATGACTTTAATACGCTTAAACATGGCA
CACCCTCTTTTTCCATAAGGATGTGATAGTTATATCCGAAAAAATAAGGAAAATATTGAACGTTCAACAC
AAATCAAAACATTGCCGATATTATTTAACATCCCAATATGGATTATATTATCTTTAATATGGATAAAACC
TCACGTCTGAAAACATATTATAAATTTAATATATGCAGGCCGTATTAGTTATCAAAATAACCAATAAGAT
AATCTGATGGCATATCGTCCACACCCTAAATAATTAGATGACAAAACGTTAGTGTATTGAGCAACGCGGT
ACGTTGGCCTGAAAAGCCAACGCACAAAACGCTTGAGTATAATAGGATAGGTTTTATTTGAGGTAGGCCA
ATGCCTGTTTCAACATCCGTTCATCAATGCCGTGCCCAACACCGGGCACACTATCCAGCGTAAACAACGT
CCCCAGTTCCTGAAAGCGGCGGGAGGCAGCATGCGCATGCCCAACCACAATGACACCGTCCGCTTCACCA
TGAATCAGATGCACCACAACATCGGCAAATGCGGTCTCCGGTAAAACAGCAAAGCGACCGCTAAAAGCAA
TAATGTGTCCAGCGAGTGAGGCTTCAGATTTCAGCGCCTCCAGCGACATAATGCTCCCCTGCGAGAACCC
CACCAGCACGGTTTGTTCTGCGCTAATGCCGGTTTGCTCCTGCCAATCGCGCACCGTCTCAATAAAACGC
GGCAGGTTTGCTTCAATGCGCGATAACCGATTATCTTCCGTCACGCCCTGAACAGAGAACCACTGCCGCC
CGTCACCATAGCCGGTACTAAATGGCCCACCAATGCTGACCACCATCGCCTGCGGTAATGCGGCAGCAAA
ATAGCGCCCAATTTGCGCCATACCTGCCGCAGTATCACCCACGCCATGAAACAGCAGAATTAAGCGATTC
ACCTCAGAGGGTTGCTGAACAACAATATAATCTTGATTCACGTTTCTCTCCTGACGTCGTGCACCGAACG
CGTCATCTGCCGACAGTCGTCATAAAATACGGTTAATTCTCACTATACGCCGCACGCTGACAGGAGAAAT
CGGGAATTACTGAACGAGATGTTCCATTTTTTGCAATGACAGAAGGGCATCAGCTAGGCGCACCGTCAGT
GCGGTTTGATAATACGGATCGTTGAGGCCGGATCGTTCACCAGACAACGTGCCGGCCGCACTGGCCGTTT
GACCAATCCACCACCGCAGTTGGGGCAGACGTGGTGAAATACGGAATCCGCACAGTCTGGGCAGAATGTA
CATTCGTAGGAGCAGATATAGGTTTCGGCATCCGGCGGTAAATCACAGTCACAGTGTTCACAGTTAGGGC
GTAATTCCAGCATCGGCTTATCCTGATTCAATCAAATACGGTCGCTACAACGTAGCAGATCCCACCACCC
TGCGTGAATCCATTTACCGCACAGTGCCAACATCAACGTAGTGACATCACGCCTGCGGGGAAGAAAAACG
CCGCCATTCCGCTATCCGTAAAGAATCAGTAAAAAATACGTAGAAAGCACGCGAGCGCTACGCTCTCCAC
ATAAAAAACCGCCTTCCATCGCTCCATACTGGCTGCGCATATTGGTCTGGCTTTATTGGTTTTAGCCGGA
TACACAGGAAAAGGTGGTACGGGTAATAACATCACCCTTTCCGGCAATTCAACCACGGCCACGACACAAT
GGTCGCGTTGACTGCAGGACTCAAATACAGCTACCTGTCCACCGGCGGCTTTACGGATACCAGTAGCGCA
TTCGGTCTGACAGGGGGTTAATCTGCGTGCTCCGCTGCAATGGAATCAGGGATGAGGCGTATCACCCGGC
GAATGGACAGAAAGCCCTCATTGTCGCCAGCGCTCACAGCGTTGCACATCGAGATCGATTAGCGCACTGG
CAGTTTCTTCTCGCCAGCGTTTCAAAAGCGCTTTCTTGCCCGTTAGCCCCAGCATAGTCGACATTTGCTC
ACCGTCACCGGGTTTCTCCGCCAGCAGGCGTAGCGCAGGCAGCGGCAATGAGGTGTGAACTAACAGACGA
CAGATCGCGGCGAAGCTGGCTTCCATCGGTCGATTTGCAAAGGCAAATCCCGCCAGTTCACGCCAGTCGT
CATCATGTAACGTAATACTTTCGGTATCTAATGCGGTATTTTCTGTCTGCGGCAGTGCGAGGTTCAGCGG
GATCATGCGCTGTAGCCAATACCAATCACGTGCTAATTGCTGACTTCCCTGCGCCATCAGTTTATGCCCC
GTATCACTCAGCGGCAGTATCGCCATCGCGCAGTAGCAACCGCTGCTGGCCTCAAGATGGCTGCCGATAC
GCACCAATTGAAACCCACACGACTGCCAGAACGCCCACAGTTCTGGCTGATAGCCGAAACTGACTGACAG
GTAATCCATCCCCTGTTTTTGTGTTTCGCGTGTCTGCTCGGCGATTAATGCTCGCCCTATCCCCTGTCGG
CGAGATGACGATGTCACCGCAATCCTACTGATGCGGCGTGAACGCAGCGTCGGTGCATTCCACAAGCCAG
CATGCGCCGCCAGTGATTGGGCGACCAGATTACCGCGCGGGCGTCGTCGCCCCGCCCACACCTCATGAGC
CAGTGAGGCAGACAGCCCACCTTCCTCCACCAGCCACAGTACGCCACACATCTCGCCCGCTACCTGTGCG
CTGGCGATGTGCATACCCGGCGCATCCATCAGGCGGCGTAAATCCAGCGGCGAGGTACGGTAATGCGCAC
TGCACAATAGCGCGTAGCACCATGTCAGGCGTTCGGGATGTGTTAGCCAATCGGCGGCACGTTCAGTACG
AATATCCAGTTCGACAGAGGGCAGAACCAACGAACCAACAACAGGGCTCAGCGGAGAATGAAACGAGGTA
GGTTCGTTGAACAGCAACACCTGATCCAACACCCGCTCCAGCGGATCGTTGACTGCCCAGCGCAGCGGAT
CGTCCAGCGTAAACGCCCGCCACTGCGGCAAAACAGCACAAAACTTCAGCAAAAAACCCCGCCCGGTGCC
TTCATAGCCCTGCACCGTCGTGGTCATCAGAATACGGGAAAAATACGGCAGCAGCGCGGCGAGCACAGCA
GACGGGATCGCTGCGGCTTCATCAATCATCAGCCAATCGATATCGGGTGCACCATGAAGGCGGCACTGCG
CCAATAGCGCATCCGGTGCCCAAAACTGCGCATCAGCACGCGCGTGCTGTTGCAGGATATCCGTCGCTAC
GCGAGAAGGTGCGGTGACCCAGCAGGTTCCGCGACTACGCTGCGTTAGCATACCCGCCAGCGTCGATTTT
CCCCGCCCGCGCGGTGCGGTAATCACAAAAATGCCAGACTCGGCGGCACTCAGTTCATGCAGAATGTGCT
GCTGTCCTACCGTCGGTTCGCCATGCGCAGGCTGCCAGTCGGGCCGCTCAGTGAGAGAGCGAATCGCTAA
TTCCGTCCCCTGTTGCCAGAGCACCACGTCCTTATCGGCCAATAACTGGCACTGAAAATGCTGGATAAAG
TGCGGGGTGGCAATCGGCTGTTGTTGTTCGCTCCAGCGCAGGCTGTCTTCATCGGGTAAGGTCGGCCATG
ACGGCCACGACGGTACCAACATAATCAGCCAACTACCGGCCTGTAGCGTGCCTGACAGCATCGCCAGCGC
CTCGACATCCACGCCTTTACGCGCATCAAACACCGCGTGGAGAAACTCCCGTCCTAGCAGCGTGCGCACT
CGGCTGGTGGAGAGTGAAGTCACGGAACCCGGCGCGTCTTCGCTAACCCATAACCAGTCGCCCGTGGACT
GACAACTGAGCGCCAGCGCCTGTGCTTCACACCAGTTCGGTTCACCGCTCAGTACCAGCAGTCGCCGGAT
GCCATAGCGTTGCTGCTGGTGTTGGCAATGGAGAAAATCACGCAGCATCATCACACGCGCCGGATCAGTC
AGGTCTTGCCGATTAACAGAGAAAGCAGTCCTGCGGCGATCAATGGCCCAACGGGAACACCGCGGAACAA
TGCCACGCCCATGACTGTTCCCACCAGCAACCCCGCCACAACGGAGGGTTGGCTACTCATCAACGACACG
CCGCGTCCGCCAAGCCAGGACACAACAACGCCAATCAGGATCGCCAGCAGGGATTTCCAGTGCAGGAAGG
AATGCATCACTTCACTGGCGGTAATTTTTCCGCTGGCAATCGGTGCCATTACGCCAATCGTCAGCACCAC
AATACCGATACTTAAACCGTATTTTTCCACCCACGGGAAATAACTATTTAAGGGGGTGATGCGTATTGCC
AGCAGAACCAGAATTGCCAGCGTGACGGTCATGTTGTGGCTGATAATGCCCAGCCCCGCCAGAACGAGCA
GAATTAACAATGTTGGATCGAAGTAAGCCATGGATGCGAGTCTGTCGAAAGTAGTCAAGGTGGCGCGTTA
AGCAAACCGTGATGATAGCATTAAACGGAGTGAGGGGCAGGTCAGCAAATCATTCGGGCAAAGACGAGAA
TAGAGAGGCGGCTTTTCGAGATAATAATCGTTAAAACATTCAGGTCGCCAGCCTATCGCCGACTGACGGC
CTGAACGTAAACGATTGCGCAGTTAGTCTAATTTTACGCCGATACGGTGCGCAACTTCTTCATACGCTTC
AATCAAACCACCGAGGCTTTGACGGAAACGGTCTTTATCCATTTTGTTCAGCGTTTCCTTGTCCCACAGG
CGGCTACCGTCTGGTGAAAACTCATCACCCAGTACGACTTCACCCTTGAACAGACCAAACTCCAGTTTGA
AATCGACCAGAATCAGCCCGGCGTCGCCAAACAGTTTGCTCAGCACATCGTTCGCCTTGTAACTCAGCTC
TTTCATGCGAGCCAGGTTCTCTTCGCTAACCCAGCCAAACGTCTTGCAGTAAGATTCGTTCACCATTGGG
TCATGCATCGCATCGTTTTTCAGGAACAAATCGAATAACGGCGGATTCAGCGCAATGCCTTCTTCAATGC
CCAGACGTTTTACCAGCGACCCTGCCGCACGGTTGCGCACGACACACTCGACTGGCACCATCTCCAGCTT
TTTCACCAGCACTTCATTGTCAGATAGCAGGCTCACCATTTGTGTTGGGATTCCGGCTTCTTCCAGTTTG
CTCATGATGAAATGGTTGAACTTGTTATTTACCATTCCTTTACGGTCAAACTGCTCAATGCGCGCACCGT
CTCCTGCTGATGTATCATTGCGGAACTCCAGCACCAGTAGATCGGGATCTTCGGTGGTGTAGACAGTTTT
CGCCTTTCCACGATACAGCTCAGCTAGCTTTTGCATCTTTAATTACTCCACACAGTGAGGGTCAAAAATA
CGACCCGTATATTTAACGCTTCCCCGAACGGTTGCCAACAACGCCCGCCAATTCGGGTAGAGAGGTTGAA
TGAAGAAGGGCCGGATAATCCGACCCTTGGTTTATGTGTTATTTACCGAACGCCGCCTGGAATACGGCCA
CCAGCGCATCGTTCTGAGACTGGGTTAGCGTATGCCCTTTGGAATCGATAAATTGCAGACTGCTGCGGTT
ATCTAAATCGCCGACCTGCAATTTGTAATCGCCGTTAGGCAGTTCAGGGTTTTTCGCGCCTAAGTCATCC
CAGGTTCCGCCACTTGGTGCACGATACGTGACAGAGACAGAGCCTTGCGGACGGCTGCGATCGTTCACCT
TCATACCGATTTTGTCCAACGCGACAGGCAGACGATCCCACACTACCGTGTACGAGCCGCGCACAACCAG
CAGTGGCAGGCCTGTGTCATCCGCGCCGCTCTGCACATCCAGAGAACCAATGGTGCGGTTTGCCAGCGCA
TTTTCGCGTGCGGTTGCCTGAGAGTCCAGACCATTAGCGAGAGCATTCAGCATCAGACTGGCGTAGCGCT
GAGCCTGATCGCCCGCCGTCACCGGTTGGCCGTTCAACTGTAATCCCAGCAGTTTCACGATTAAAGCAAC
TTGATAGCCCTGCTGCTGTACGGAAATCTGATAACGCCCCTGATACGGTACGTCTTCATCTTCTCGCGGC
CATGTGATCCAGTCAGTCGTCAGCGTTTGGCTGGCATCCTGACGGCTGGCGATGGTGAACGCTTTATCTT
GCAGCACGCGGATAACCTGAGACCAGAGTTGGCTGTTTTGCGCGCTGTTTTCTAACAGCAGCGTTGCCGT
ATCCCCTGAGACCTGGGTACGCGAACCATTCAACAAAGCCAATGGCTGCACAGGAGGACGAATATCCAGT
GCCTTGCCGACCGCGCCATTCAGGGTAACCGGTGGTATCTCATAAGCCCCATTCTGCAGCGGTAAAATCA
TCCCGGCAGGCGTATTCAGCGCGTGATGCTCAGGCGCTTTCAGATAGGATTCATCACCACTGACCTGACG
CTTATAGCGCTGATCGCTGGAACAAGCCGCAAGCAACATCACGAGTGATAGGCCAACGACTTTTGCCACC
ATCGACTTTTGTAATGAATAACGCATTAAATCTCCCTAACGATTACAGCAAACCCGCTTGCTTAAGTGCC
TGCCCCATCACCGCACGGCCGGAATCGGTCAACGGTGTCATCGGCAGGCGCAGCGTATCGGTCGCTATGA
GTCCCAATTCCTTACAGGCCCACTTCACCGGAATAGGATTGGGTTCAACAAATAATTTCTGATGCAGTGG
CATCAGGCGCTGATTCAAACGGCGCGCTTCAGCAAAATTGCCCTGCGCCGCCAGCTTGCAAAGTTCTGCC
ATTTCACGCGCAGCAATGTTCGCCGTTACGGAAATCACCCCTTTACCGCCGAGTTGCATAAAGTCTAACC
CGCTAGCGTCATCGCCGCTCAGCAAAATGAAATCTTCACTAACCAGCTCTTGGATCTGACTTACCCGACT
TAAGTTCCCCGTCGCTTCTTTGATTGCGACAATATTTTTCACTTCAGACAAACGGGCAACCGTTTCTGGC
AGCATATCGCAACCAGTACGAGAAGGTACGTTATACAGGATTTGTGGCAAATCGGTATGTTCGGCGATCG
CTTTGAAGTGCTGGAATAGCCCTTCCTGCGTCGGTTTATTGTAATACGGTGTCACCGTCAGGCAGCCAAC
AACGCCCGTACCATGAAACCGTTTAGTCAGTGAAACGCCTTCAGCAGTCGCATTCGCGCCGGTTCCAGCG
ATAACGGGAATACGCCCGTCACTCAGCTCCAGCGTCAGCAACACGACATCGCCATGTTCGTCATGGCTCA
GCGTGGCGGATTCGCCCGTCGTGCCGACAGAGACAATCGCCGATGTACCGCTAGCGACATGATAATCAAT
CAGTTTCTTCAAGCTCGCCCGATCGACAGCGCCTTTGGCGTCCATCGGCGTAACCAGCGCAACAATACTT
CCCGTAAACATTGGCCATCCCCTCCACAAACAAGTGCTTCATGGTACTTTTGACCTCTATGCAAAAGCAA
GCGGACAAGGGCGTTGTAGGTGCCTGACGCAGGTTTTTTTATGACGCAGCAAACGAAATTAAAAATGCTT
CTAACGTTTTGGGAAAATAGACCGCGTAAATCGAGCTAAAAATGGCTCCAGGCTTTTTACGGCGGGCTAT
CCCTGCCCGCCACCCTTCGGACCGCCGCAAGCGGCGTTAAAAATTGCTCCAGTTTTTTATGGCGGGCTAT
CCCTGCCCGCCACCCTTCGGGCCGCCGCGAGCGGCGTTAAAAATTGCTCCAGGCAATTTTTTATGTTTAC
CATGTATTCATGGGAAAAAAGACAGGAAGCATGATGTTGCCAAGCTCACAAGAACACTATCTGGTTATTA
CCGCGCTGGGAGTCGATCGCCCCGGTATTGTCAATGCGATTACCCGCCACGTCAGTAGCTGTGGTTGCAA
TATCGAAGATAGCCGTCTTGCCATGCTGGGCAAAGAGTTCACGTTTATTATGCTGCTGTCCGGTAGCTGG
AACGCCATAACGCTGATTGAATCTACCCTGCCGCTGAAAGGCGCGGAGATGGATTTGCTGATTGTGATGA
AGCGGACAGAGTCACAGGCCAGCCAACCAACGCCTTCCACCGTTTGGGTGAAGGTTGACGTCGCCGATTC
TCCTCACATCATTGAACGTTTCACTGATTTGTTCGATTCCCACCAGTTAAATATTGCTGAATTAGTTTCA
AAAACGCAGCCCGCAGAGGGTGAAAAACCGCCACAGTTGTATATTCAGATTGCCGCGCACAGTTCTGCAA
CGCTTGATAGCTCAATTATTGAACCAGCCTTTCATCAGCTATGTACAGAATTGCACGCACAAGGCAGTAT
TAGCGTCGTTAACTATGCCCGATAGCATAACGCTGAAAAATTATGGGTATATCCACAGCATGAAGAGAAA
CAAGACGGAGAGTCGTGATGAACACACTGAAAGCCGGTGATATTGCACCGAAATTTAGCTTGCCCGACCA
GGATGGCGAACAAGTAAATTTAACCGACTTCCAGGGACAGAAAGTGTTGGTGTATTTCTACCCTAAAGCG
ATGACGCCAGGATGCACCGTTCAGGCTTGTGGCCTGCGCGATAACATGGATGATTTGAAAAAACATGGCG
TTGAAGTTCTTGGTATTAGCACGGACAAATCAGAAAAATTGTCCCGCTTCGCCGAGAAAGAAGTCTTAAA
TTTCACCCTGCTTTCTGATGAAGACCATCAAGTTTCAGAAGGGTTTGGCGTTTGGGGAGAAAAAACGTTC
ATGGGGAAAACCTATGACGGTATTCATCGCATCAGCTTCCTAATCGATGAAAACGGCAAGGTAGAGAAGG
TTTTTGACGACTTCAAAACCAGCAACCACCACGACATCGTTCTCGATTATCTGAAAAGCGCCTGATTCGT
CGTTTTTCAGACTTTCCACCGGCATCGTGATTGATGCCGGTTTCCCCACCGTTCTCTCTCTTCACCACGT
TTTTCCCGCTGGGGCATTTCTTTGTCTGCCATCGCTGGCTAAGATAGTCGGCAGAATGATTTCACGTTAG
CTGTTGATAAGGTTATCTTCCGTTATGTCTATTCGGTTAAGAAAAACGCTCATGTCCGTCCTGCTCGGAG
CATTATTGGCTGGCAGCCAGCTTCCTGCTCAGGCCGACACGCTAGATCGGCTGCCGGATATCGGCACCAC
CGCAGGCGGTACGCTCAGTATCAATCAGGAATTGGCTATGGGCGATTTTTACGTCCGCCAACTGCGGGCG
GGCGCGCCGCTTATCAACGATCCCCTGCTGTCTAATTACATTAACCAGCTCGGTAACCGATTGGTCAAAC
AGGCCGATTCAGTGCGCACACCGTTCCATTTTTATCTGATCCGTAATGACGATATCAACGCCTTCGCCTT
CTTCGGCGGCAACGTAGTCCTGCATTCCGCCCTGTTCCGCTATGCCGATAGCGAGAGCGAGTTGGCCTCC
GTACTGGCGCATGAAATCTCTCACGTCACCCAGCGCCATCTCGCACGTAGCATGGAATCTCAGCAGCGCA
GCGCCCCACTCACCTGGGTCGGCGCACTCGGTTCTATCCTGCTGGCGATGGCTAATCCACAGTTAGGAAT
GGCAGCGCTCAGCGGCACGTTGGCAGGTGCACAACAAGGGATGATTACGTTCACCCAGTCGAATGAACAA
GAGGCAGACCGCATCGGGATCCAGGTGTTGCAGCGGGCAGGTTTTGATCCGCAAGCTATGCCGAATTTCC
TGCAAAAGCTGGCTGATCAATCGCGCTATGCCTCCAGGCCACCAGAAATGCTGCTAACTCACCCATTGCC
AGAAAGCCGCCTGTCTGACGCCCGCAACCGCGCCAACCAGATGCGCTCAACGCCGGTGCAGTCCTCTCAG
GATTTCCTGTTCGCCAAAATGCGTACTTTTGGTATGTATGGTGCACCGGATCGTCCGCTGAACGACGATC
TATTAGTACAGTGGGAAAAAGGTAACGTGCGGGAGCAGTTGGCTGCGAAGTATGGCCGTGCGATTCAGTT
GTATCAGGCCAAGAAGTACGATGAAGCGCGTAATGTGCTGCAACCGCTGCTAAGCAGCACACCTGACAAT
CCGTGGTTTCTGGATATGATGACCGATATCGATCTGGGACAAAACCGCGCCACGCAGGCGATCGCCCGTT
TACAAAATGTGTCCGGAATGCAGGCTAATCCAGTACTTCAGCTTAATCTGGCCAATGCTTATGTGGAAGG
GAAACAGCCTGCTGCCGCTGGCAAAATACTGTATCGCTACACCTATGCGCACCCTGACGATCCGAACGGC
TGGGATCTATTAGCGCAAGCCGCAGCAGCCCAAGGGCAGCGCGCAGAAGAACTGGCCGCACGTGCAGAGA
GTCTGGCGCTTAATGGCCAACTCGATCAATCTATTCGGTTACTGAGCAACGCGAGTTCATTGGTCAAATT
GGGCAGCCTGGAGCAGGCACGCTACGACGCCCGCATTGACCAGTTCCGCCAGTTACAACAGCGTTTCCGC
CAGTACCAGAAATCCTGATAAGGAGCATGACAATGACACTGCTTTCAACCAAAGCATCCGTGACGATTTA
CCACAACCCGCGCTGCTCAAAAAGCCGTGAAACGCTGGCGCTACTGCAAGAGCACAAGATTGCCCCTGAC
GTCGTGCTCTATCTCGACACGCCGCCCGATGCCGCAACGCTGGCTCAGCTTATCCAGCAGTTGGGCTTTA
GCAGCGCACGCGAGTTGATGAGAACCAACGAAGAGAGTTATCAGCAGTTGGGGCTATCGGACGCTGCGCT
GACGGAAGCGCAACTTATTCAGGCGATGATCGATAACCCGAAACTCATCGAGCGTCCTATCGTCGTGGCA
CAGGGCCAGGCACGTATTGGCCGCCCGCCGGAGCAGGTGTTGGAAATTCTGTCGTTGTGAACAATAGTTG
TGAACGATAGTCGTCGGCAATCCTCAGCGACGATCGTCAACGAGCGATCTCCCGCTACAGCCCGAGGATC
TCTTTCACAAAGGGAATGGTCAGCTTGCGCTGTGCGGTGATGGAAGCGTGGTCAAGCTGATCGAGCGTCA
TAAATAACGTGCGCATTTCTCGATCTAAACGCTTAAGCAGAAAACGACTCACGTCTTCCGGCAATTCGAA
CCCTCGCAGTCTGGCACGTAACTGTAGCGCTTCCCCTTTCTCATCATCCGACAACGGTTGTAGCTTGTAG
ATTTGTCCCCAGTCGAGGCGGGAAGCCAGATCGGGCAGACGTAAATTCAACTGACGCGGCGGACGATCGC
CGGTAATCAACAGCCGCGCACGTCCCGTTTCCTGAATGCGGTTATACAGATTAAACACCGCCATTTCCCA
TTCTTCATCGCCTGCAATAGATTCGATGTTGTCGATACAGACCAGCGCCAGTTGCTCCATGCCTTCCAGC
ACGCCCGGCACAAAGTAGGCGCGTTTATCCAGCGGCACATAGCCCACCGCGCGTTCCTGACGCGACAGTT
CGGCGCAGGCAGCATGTAGCAAATGGCTGCGCCCGCCACCTTCGCGTGACCAGAAATAGATATAGCTACC
ATGCTCTTGATACAACGCATTGTTGACAGCGGCAAGAAGAGACGCATTTTCACCCGGATAGAAACTGGCA
AATGTTTCGTCATCGGGTAAGTAGAGTGGCAATGAAAGCTGTGCCGGCGTGTTCAGAATCACCTCAAGCA
AAACGGGCGGGAAATCGGATCGAGTTTACCACAGAAACCTGTCACTGTTGAGACCGCGATATACGCAGCC
TCAACAGGGGGACTAACGCGGCTATGAACGCACGTCATTCTCTTCCGGCGCATCGAGGATCTCTTCCTCT
TTGCGGAACAGGCTGATGACCTTAAACACCAGACTCATACCGATGCCGACAACCGTCGCCAGCGCCATGC
CTTTCAGCTCGGTCGATCCTAAGTGCACTTTCGCGCCGCTAACACCGATGATCAAAATCACGGAAGTCAG
GATCAGGTTTTGCGCTTTGTTGTAATCCACTTTGGATTCAATCAGCACACGAATACCGGACGCACCGATC
ACGCCGTACAGCAACAGCGACACGCCGCCCATGACGGGAACCGGTACAGCCTGAATCGCCGCCGCCAGTT
TACCGACGCAGGAAAGCAGAATCGCGAGGATTGCTGCACCGCCGATAACCCAGGTGCTATACACTTTGGT
AATCGCTAGCACGCCGATGTTTTCGCCGTAAGTCGTATTCGGCGTAGAACCGAAGAAACCAGATAGCACG
GTAGAAATGCCGTTGGCGAACATGGAACGATGCAGACCCGGCTCACGCATCAGATCTTTCTTCACGATAT
TCGCCGTCACAACCAGGTGGCCAACGTGTTCCGCAATCACCACCAGCGCCGCAGGCAGAATCGTCAGAAT
GGCAAACCATTCAAAGCGCGGCGTATAGAATGTCGGCATCGCGAACCAGTGTGCTTCACGAATCGGGGTT
AAATCCACCACACCCAGCGCGAACGACAGCGCATAGCCAGCCAGTACCCCAATCAGAATCGGGATGATCG
CCAGAAAACCGCGAAACAGCACCGATCCCAAAATGGTGATCGCCAGCGTCGCCAGAGAAATCGTTACCGC
AGTGGAATCAACAGATGTGCCATCGGCAGGCAGCAGTCCGGCCATTCCTGCCGCAACACCCGCCAGCTCA
AGGCCGATAACGGCGACAATCGCCCCCATCGCCGCAGGCGGAAACAGCACATTCAGCCAGCCAGTACCTG
CTTTCTGAACAATCAGCGCCACCAGACAGAACAACACGCCGCACATAATGAAACCACCCAGCGCAACTTC
ATACCCCAGCGGCAATAGCAGTAAAACGGGGGAAATGAACGCAAAACTCGACCCCAAATATGCTGGGATT
TTTCCCTTACAAATGAATAAATAAAGCAGCGTACCCACGCCGTTAAATAATAGTACGGTCGCCGGGTTGA
TCTTGAACAGAATGGGAACCAGAACGGTAGCGCCAAACATCGCGAATAGATGCTGGAAACTCAACGGGAT
GGTTTGTAACAAGGGGGGTCGTTCACTCACCCCGATGGCGCGACGAGTCATCTTCATATCCTCTGTAGTG
TTGCTATTTATGTGTGCAGGTAGACCCACACTTATTATCACAGCCAGACTCATCCCGCCCCACCGTAGTG
AAGCAGGATGATGTAACTGCTGATGTAATAAAAGAACCGCGTGTGACGTAATACAGGCTGTGGCGAACCA
TAGGAAATACTTAGGTTCGTACCAAAAAAAAGCCGACTATCACGTCGGCTTACCTATTATTTCGTACCAA
ATATTTTATCGCCCGCATCGCCCAGGCCCGGCATGATGTAACCTTGCTCGTTGAGACCTTTATCAATGGA
TGCGGTATAAAGCTCGATATCCGGGTGAGCTTTCTCCAATGCGGCAATCCCTTCTGGAGCCGCGACCAAT
ACCAGTACCTTAATACTGTGGCAACCTGCTTTTTTCAGCAGATCGATCGTCGCAATCATTGAACCACCGG
TCGCCAACATTGGGTCAACAACCAGCGCCATGCGCTCTTCGATATTGGAAACCAGCTTCTGGAAGTAAGG
AACAGGTTCCAGCGTTTCTTCATTACGGTAGATGCCGACAACGCTGATACGCGCACTAGGGACATTCTCC
AGTACGCCTTCCATCATCCCCAACCCTGCACGCAGAATCGGTACGACAGTAATTTTCTTGCCTTTAATCT
GGTCGACTTCAACCGGACCGCACCAGCCATCAATTGTGACTTTTTCGGTAGCCAGATCGGCCGTCGCTTC
GTAAGTCAACAAACTTCCCACTTCGGAAGCCAGTTCGCGAAAGCGCTTAGTGCTAATATCGTTCTCACGC
ATCAAACCCAGTTTGTGTTTGACAAGTGGGTGTTTCACCTCGACGATCTTCATCATTCTCTCCCCATCGG
CTAGTGGACGGACAAAAACGCTAAGCGCGTTTTAAACACCGCTTGCGGCGGCCCGCAGGGCGGCGGGCAC
GAGAGCCCGTCGTAAAAAAAATCGCGGGATTATACCGCCTTTTTTACTTAGCGCCATATGATTAAGCCTG
ATCCAGATCAACCGAGGAGAGAAATTGTCGTCATCAACGAAAAATAGCCAGCCGATGACTCATCACTCGC
AAACGATTGCCTACACTGTTAGAATTAGCGCGCATTATTTTTACCACAATATATTTGCTAAATACCGTGT
TTTCTGAATACCGTGTTTTATGAATATAATCCGTAACCTTCGTGGGGACTCAGCAGTGACCGACAAAACC
TCTCTCAGCTATAAAGACGCAGGCGTGGATATCGATGCAGGTAATGCATTGGTAGACCGAATCAAAGGTG
TAGTGAAACAGACCCGTCGCCCGGAAGTTATGGGTGGATTGGGTGGTTTCGGTGCCTTGTGCGCCTTACC
GCAAAAATACCGCGAACCGATTCTGGTTTCCGGCACTGATGGAGTCGGCACCAAACTGCGCCTGGCAATG
GACCTGAAGCGCCACGATACGATTGGTATCGATCTGGTTGCGATGTGCGTGAACGACCTGGTCGTTCAGG
GTGCTGAGCCGCTGTTCTTCCTCGATTATTACGCAACGGGTAAGCTGGATGTCGACACCGCTGCCAGCGT
GATTACCGGTATCGCGGAAGGCTGTAAGCAATCAGGCTGTGCGCTGGTCGGTGGTGAAACCGCCGAAATG
CCGGGCATGTATCACGGTGAAGACTACGATGTTGCTGGCTTCTGCGTCGGTGTCGTAGAAAAATCAGAAA
TCATTGACGGTAGCAAAGTTCAGCACGGCGATGTTCTCGTTGCCCTCGCGGCAAACGGCCCGCACTCAAA
CGGCTATTCTTTGGTGCGCAAAGTGCTTGAAGTCAGCAAAACCAATCCAGAGCAGTTCGAACTGGAAGGC
AAACCGCTGGCCGATCACCTGCTGGCACCGACCAAAATCTATGTAAAATCCGTGCTGTCCCTAATTGAGA
AAGTGGATGTCCACGCGATTTCTCACCTGACCGGCGGCGGCTTCTGGGAAAATATCCCACGCGTGCTGCC
AGAAGGTATGCAGGCAACTATCGACGAATCCAGTTGGCAATGGCCTGCGGTCTTCAACTGGCTGCAACAG
GCTGGTAATGTTAGCCGCCACGAAATGTATCGTACTTTCAACTGCGGTGTTGGTATGATCATCGCACTGC
CAGCCGAACAGGCAGACGAGGCCGTTGCGTTACTCAACAGCAGCGGCGAAAACGCATGGAAAATCGGCGT
CATTACCCAAACCGATGCCGGAGACGCAGTGGTTATTAACTGATGAAAAACATCGTTGTGCTGATTTCAG
GTCATGGAAGCAACTTACAGGCGTTGATTGACGCCTGTAAAAACGGACGCCTTAAAGGGAAGATTGCTGC
CGTATTCAGTAATAATGCGGAGGCTTATGGACTAGAACGTGCGCAGAATGCTGAGATCCCTACGTGCGTC
CTGAATCCTGAAGATTTTGCCGACCGTGCCGCATTTGATGCCGCATTAGCAAACGAAATTGAACAGTATC
AACCGGCGCTCGTGATCTTAGCAGGCTACATGCGGATTCTTAGCCCGGAATTTGTTGCAACGTTTGCAGG
CAAAATGTTGAACATTCACCCTTCTCTGCTGCCCAAATATCCTGGCTTGCATACGCACCGCAAGGCGCTG
GAAAATGGCGATAATGAACACGGCACGTCCGTGCATTTTGTCACCGATGAACTGGACGGCGGCCCGTTGA
TTCTGCAAGCGAAGGTGCCTGTATTTACTGACGATACGGAAGAAAGTCTAAGTGAACGCGTTAAGACGCA
CGAGCACACGATTTATCCGATGGTCATTAACTGGTTCCTGAACGGCAGGCTGGTGATGCGTGATAATGAG
GCCTGGTTGGATAGCGTGCGAATTCCTCCACAGGGTTATGCTGCCTAGTAGTACTGTCAGTTCGTCATAG
TCGTGAGGCTCTCCTGCGGAGCCTCACGATCCATTGAATCTTTACTCCCCTCAACTTATTTCTTTCCACG
CCAACGCAAGAATTCTCACCATGTATTCTGTCGTATTAAGGCCGTATTAGGAATACTCTGTTTTACCAAA
AATATATTATTTAGAATTTAGCTTCTACGCCTAACCTAAATGTCCTACCTGGAATAGGCATGTAAATAAC
CGTACCTGGATCGAAAGCATAGCGATTGGTTAAGTTATCAATATTAAAATATACGTTGATATTTTTCTCT
ACATTATATTTCCCGAACAAATCAATGGTTGTAGAGGCGTATTGTCTTTCAACAGGTGTAGCAGCAGTGC
CTTGCAACCAACTTGTCGGATACTCTTTCCCTGAGTTATAACGAACCCGAGTTCCTAATTGTAGCCGCTG
GTCAAACAACTTGATCCCCACGGAAGTAGACAGATTCTTTTTCGGAGGAATCCTTGATGGTGACAAACTC
CAGTTAAACCCAACTGAATTACAGGGAGACGACAGTTCGTTCAATATCATTTCATGTCTTGAACAGAGTT
CAGTTGCGTTATACAACGTGGTATCTATACGACCAAATACATATTTTGAGTCGTAACTAGCTTCTATTTC
ATATCCGGAAAGTTTAAAACTGTCATAGTTTTTCATAATGATATAGGACTCCGTATCAGTTTCCTTGTTA
GGATTAACGCCCTGAGATAAATAGTCCTTAATATTGTTATTGAAATAAGCCATTCTAAGAGAAGCCGAAT
CTTCTGTTACCAACAGATTTTTCTTTTTTATTTCCACACCTAACTCTAGTGACTTGGCATGCTCAGACTT
TAGCGGGAACTTAGGACTATAGGAGAAGGTTTGTCCTGACGACGAACTTTCAAATAAACTGGGATTTCTG
TAAGCGTCAGAGTATTTAGTGTAAACATCAATATTTCGTGACAGGTGATAAGTTAGCGTACCAAAAAAAT
CATTTTTGGCCGAATAGTTTATTTTTTTATGTTCATTAAGATCGTTTGCTTCAAAATCATGCCCCCGCCA
CCCTGTCAATATCGAAATGACGTCGCCGTTATACTCAGCGTTAACGAACAATGACTTACTGACCCCTTTT
GAATTTCGAGCCGCAGGGAGCAGTTCCTCTCCTTGAATAATTCCCCCCGGCTGCCAGACAGGCTGATATC
TCTTGCTCCTGGGAACGATCCTTTGCGTCATAAACTCTAATCCATAAGTCACGTCAATAGCTGTAGTGGG
TAGCGATGATGTATTCGCGAGATTGAAGCCTGCTCTCTCGTCGCTGAATCTGTGCAAATATTGTCCTGCG
TTAACTGCATGTACATTATCGGAGATTCCGTTACGCTGTTCAAAACGTCCCTTTGTCCACCATACCCCCA
GATCCATATCAACGAATAGGTTATCTGGTTTGTAGGTATAATTCGCCGCAGCAGTATTAACTAATGCTGA
ACCTAAACCCCATTGAGGCATTCTTTCCGTCTGATGACCATTCGCATCTTTTTTTTTGTATTTATACCAA
TATGCAGCAAGAACTTCTCCCGCTTTTTGTTCATGCCGCCGGAAATTAAACTCAACTCTATTGTAGGGAT
TAAGATTGAAACCCGTTTTGAGTAGGCTTGAATGACTCTCATAACTGGTGTTGACGACTTCCTGACCAGG
TGAGATGGGAGATTCTTTTTTATATTTGTCAGCCCCTCCCTTACCTGCAAAATAATTTCCCTGAGCCCTA
TCGCTGTGGGCAAACACAAAATCAAAATCCATATCGATATAGGCTAAACCAAAGGTTGTCGACCCATTAT
TAAAGTGACTATTTTTTACATCATTAGACAGCGTATAGCTTAATTGCTCTCCGTCATCGGAAGAAACATT
AGGTATACGATTGTTGTTAAAAGTACTCGCTTTGAAAAGGAAGCCAAGATTTTCACCAGCAGGAACAATA
TCTTCTGCGGACAGTGTTTTCATCCTGATGGTGCCGCCTATTGCGCCACCAGAAAATTTCCCCTTAGACA
CTCCCTTCTCTATATCAATCGAATTTATCAGGTCAATATCGATATAAGTCCGGTCAGAACTTCCCTGATA
TCCTCGCCATGTATTTGTTGATTGAAGGCTACCATCAATAACAATAGGAACGCGCCCGTTTCCCTGAAGC
CCACGGATACCAACATCTATCGCTCCGGCTTCATTCCTGGAATTATTAATTTGCAACGATGTTTCATTAC
CGAAAACATCAGCGTTATTTGTTCCTCGTATGCTGGTTATGTCTTCACGTTTTATTTTTTTTGCATCACC
TCCGTCCCTGGAAGCTTTAACAATCATAGTATCCTCGTTAGTTGGTATGTCCTCTTTGGCATACGAATTC
TCATATGAACAAAGCATTGGGATGCATGCGCATAAGTGATACTTGTTAAATTTAACTTTAATTACCACAG
TGGTGTCCTTAAGTGTGCAAGGTTACAAGTTCGCCACTATGATAATGATTACCATTATCGTGTAAATGTA
AATTTACTTAACTAACACAAAAAACAAGTCTTTTATGCTAATAATTTTCACATAGATACATTAAAATTCC
GAAAAAACCAAGGAAGACCATGTAAACCCGCGTGCTGACTGATACAGAGCATCTTGCGGTTTTTCATTCC
ATATTGAGAGTTCAACACCCGCTTCCCCGTCTATATAATAACGTTGGCATATTCATGCCACGTGCCCCAA
ACAACAATGGTTCACGTTTCTCTTATCAATTAAGGATTCACTATGTCCGGTACGAGCAATTTCGTTCGGC
TACGACCGCTGGAGCGAGACGATCTCACTTTTGTTCATCAATTAGATAATAACGCCAGTGTGATGCGTTA
TTGGTTTGAAGAGCCTTACGAGGCCTTTGTCGAACTCAGCGATCTGTACGACAAACATATTCATGACCAG
AGCGAGCGACGCTTCATTATTGAACATGAGCAGACAAAGGTCGGTCTGGTTGAGCTGGTGGAGATTAACC
ATATCCACCGGCGTGCAGAATTTCAGATCATCATCGATCCGGCCTATCAAGGTCGCGGCTACGCCAGCGT
GGCGGCCAAGCTAGCAATGGATTATGGCTTTTCGGTATTGAATCTGTACAAGCTGTATTTGATTGTGGAC
AAGGAAAACAACAAAGCGATCCACATCTACAGCAAGCTGGGATTTGAGGTAGAAGGCGAACTGATCCACG
AGTTCTTCATCAACGGTGAATATCGCAACACGATCCGCATGTGCATTTTCCAACATCAATATCTGGCGAA
GCACAAAACCGTGACGGGAACCAGCGGCGAAGCACCGGGAAGTTCTATCAGTCAGTAAGGTAAGAAGGCC
AGCATCGCTGGTCTCAAGCGATTTATTGCTCCTTTAGCCCTGTCTCTTAAGTTCGTTTTATGTAGGCTTA
GAGGCGGTTTCGTGCGCAACAGTACCGCTATTCTTATGCTACCTCGTAGCACGCGCCCGACGCAGGGCGC
TCAGTCGCCGCCGCCCTGCGAACCCTGGCTTTCCGGCTAAATTATGCCGCTTTGCGGTGCCATCGGTGTT
CATGACCGTTAATCGAGCCGCCAGTGACGCGTTCCCGACGCGGCACTGGCTTTCGCGACGTCCTGTCGCT
CACTCGACGTTCATGCCCACCGCTGCATAATTTTTTACGCCGGATGATGAGCAAAATCATCACGCTATTG
TGTTTATTGCCTGAAGCTAACTCAGTAAATACATTTTTAACCCGAAAACTGGCGGAACAGGGCTTTACCG
CGCAAGAGTCGTAGCCCCAGCCAGCCGCCGCAGAGCGACAAGAGGAACGCCGCGATTAACGGCAGCGTTA
TCCACATCGTGATATTCGGTTCCCAGGCGAAGTTAAAGACCTTACGCTGCAACAGCCACAGAGCCGATTC
TGCGCCAATCGCCGCCGCGGTTCCCGCCACCAGACCCAGAACAGCAAATTCACACCATAGCGTGGTGCGC
AGCAGACGTAACCCTGCTCCCAGCGTGCGGTATACCATCAGTTCCTGACGCCTCTGGCGCATCCCGACCT
GAATCTGTGCCAGCAACAGCAATACACCGCAGAACAACACCAGAACGACCATAATTTCCAGCGCACGGCT
TACCTGCTGCAAGACCTGCCCCACCTGACGTAGAATACTGCCGATATCCAGTACGCTCACCGTCGGGAAC
TGGCGATTTAACTGCGTCATCATCTTCTCGTCACCATCGTAGCGGAAGCTGGTCAGCCAGGATTGCGGCT
GGTTATCCAACGCCCCTACGGGGAAAATAAAGAAGAAGTTCGGACGCAGGCTTTCCCAATCCACCTGACG
GAAACTGGTCACCGTGGCGCTAAACGGCTGCGTATCACCGGTAAAGGTCAACGTATCGCCAATCTTGATA
CCCATCTCTTTGGCTTCTTTCGCTTCCATCGAGACTTCACCTACCTTGGGTGCTTCCCCTTCCACCAGTA
CATTGTGTTGCGGGATCCCGTTCATCCAGGTTAGGTTCAGTTCACGGTTCACCGTGTTGCCGCCCGGATC
GTCCTCATGGATCACTTCCGTCGCAATCTGTTGATTAATCTCCGTCAGCCGCGCACGAATAATCGGGAAG
AACTGCTCTGGCATCACGTTATTCTGAGAGAGGAATCCCCTCACCTGCGGCACCTGTTCCGCTGTGATAT
TCAGCAGGAAATAGTTCGGACTGCCCGGTGGCAACTGCTGCTGCCAGCGCTCCAACAAATCACCGCGCAT
CACCAACAGCAGCGCCAATAGCATGAAGGAAAGTGAAAACGCGGCCAGTTGACTGAGCGTTGACCACGGT
TGACGCAGCAGGCGATTAATCGCCAGACGCAACGCCAGTCGTTTCACCGTCAAACGCCGTAACAGCAGCA
GACCGCCCCAACCAATGACACCCAGCAGTAGTGACAGCACCGCCACACCGCCGAGCAGCGACCACAGCAG
TACACCGCCGCCGGACAACACCGCTAGCAGGCCGACGACAATAAGTAGAACAATCGGCAGGTAATAGCGC
AGCGGCCACACGTTCGCCACCACATCCTGACGCAATACGCGCAGTGGTTGTGTCGCCAGCAGCAGTCGAT
ACGGTCGCAGCCCAACCAGTAGCGAAATCAACACCAACGAGCCCAGCGCCCATACCCACGGCCACAGCCC
GGATGCCGGTAATGCAGCGGGCAGCACCGGTGCCAGCATTTTCATTAACAGCGCCTCAAATCCCAGCCCA
AGCGCACTGCCACACACCGCCGCCAGCCCAAGCACGGAAAGCCATTGGCCGATGATTAAGCGCCTCAGCG
CTTGTTTGCCTGCGCCCAGCGTTTTCAGGATAGCGACCAAGTCATAACGGCTGCGGCAGTAATGCCCCAT
CGCCACCGCAACAGCAGCGATAGACAACAGCAGCGTCAACAGAGCCGACAGCAACAGGAACTGCTGCGAC
CGCTTTAACGACTGGCTCAGCGCACCTTCAGAATCCTCCATGCCATACCAGCGCTGATCGGGCTTGAGCT
GCGGCTTGATGAAGTTACTGAACTCACTAATTTGTTTTTCATTGCCGGAAAACATGTAGCGCCAGGTAAT
GCGGCCACCCGGCTGAATCGCCCCTGTTTTCTCGACATCGTCCAGATTCATCAGAATACGCGGCGCGGTT
TCGAACGGGTTAAAACCGGAATCCGGTTCCTGAATCAGCTCACCGCTGATACGTAGCGAGGTATCGCCGA
CGTCCAGCATGTCACCGACTTTCAGCCCGAGTAGCGCCAACAGGCGCGGCGCGACCAGCACCGTTCCCGC
TTCGGCATGCAGCCCTTTAGGACGCGTCTGCAAATTGCCATACAGCGGATAGCGCTGGTCGGTAGCCTTG
ACCTGCGCCAGTTGCGGCGTATCGCCCGCAAACGTCATGGTCATGAAAGAAATCTGCCGACTGAGCGTCA
ACCCGCGCTGCTGCGCCTCCAAAAGCCAGGTCTCTGCGACAGGCCGCGATGCACGCAGCACGCGGTCACC
CGCCAGAAAATCACGGCTCTGCTGGCTAAGCCCTTTTTCCATGCGATCGCTGATTGTCCCCAGCGCCAGC
ACGCAGGCCACCGCCAGCGTTAACGCCAGCCAGACAATCAGTAAGGAAGGAGAGCGCCATTCGCGCCAGA
ACCACCGCCAGATCATGCGTCCTCCCGCAATTTGCCATCAACTAACCGCAAACGTCGCTCACAGCGTGCC
GCCAGTTGCTCATCGTGCGTCACCAAAATCAACGTGGTGGCATAATCGCGATTGAGAGAAAACAGTAAAT
CAACGATGCGTTCACCAGTTTTACGATCCAGATTCCCAGTTGGCTCATCGGCAAACAACACGTTAGGGCG
GCCGCTAAACGCGCGCGCCAACGCTACACGCTGCTGTTCACCGCCGGAAAGTTGGGCGGGAAGATGGTGT
AAGCGCTCACCCAACCCAAGCTGTTGCAGAAGTTGCTCGGCCTGCCCACGGCTGTGGCTATCGCTTTCGC
CGCGCAACAGCGCGGGTAATTGCACGTTCTCCAGCGCATTCAGCGTCGGCACCAACATGAAAGACTGAAA
AACAAAACCGACATGCTGGGCACGTAGCGCCGCACGGCCCTCCTCATCCAGCGCATTCAGCGATTCTCCC
ATCAGGCTAACGTCACCTTCCGTGCCATCATCCAGACCAGCCAGAATCCCCAGCAACGTTGACTTCCCTG
AACCGGATTCGCCAATCAGGGCAATTGTCTGCGCAGGTTTGACAATAAGCTCAACTCCGGTAAGGATGGA
AAGCCGATTCTCTCCTTGACCAACGTGCTTACTAAGATGATGAACTTCAAGAATGTTTTCTACGTGCGCA
GTTTTGCTTGGCGTAGCACTCGCTGGGCTGGTCTTCGCAAACATGTTTTCGTCCTTTTGCTTCTGGGATT
ATGCAGCGCACGCGCTTTCGCCGCTGACACATTATTAATTCTGGGCGATAGCCTCAGTGCGGGCTACCAG
ATGCCGGCCGCTAACGCATGGCCAACGCTGCTGAACACACAGTGGCAAACGCAAAAAAAGGGTATCGCCG
TGGTTAACGCCAGCATTAGTGGTGACACCACCGCACAGGGGCTGGTGCGACTTCCTAACCTGCTGAAACA
GCATCAGCCACGCTGGGTGTTGATTGAGCTAGGCGGCAATGACGGACTTCGGGGATTTCCGGCACAAAAT
ATCGAGCAGGATCTGGCGAAAATCATCACGCTGGTCAAACAGGCTAACGCTCAACCGCTGCTGATGCAGG
TTCGTTTGCCGACCAACTATGGCCGCCGCTACACCGAGTCATTCAGCAATATCTACCCCAAACTGGCAGA
GCAGTTTACGCTTCCTCTTCTGCCTTTCTTTATGGAGCAAGTGTATCTTAAACCGGAGTGGATGATGGAA
GATGGCATCCATCCAACCCGTGATGCCCAACCGTTTATCGCAGAATGGATGGCGAAGCAGTTGGAGCCCT
TAGTTAACCATGAGTCTTGATAAATAGGCTTTTGAATTAGGTAAAGTTATGCAAAAAACGGTCTTCATTA
CCGGTTGCTCTAGCGGCATTGGCCTGATTGCCGCTCAGGATCTGCAAAAACGTGGCTATCGCGTGATTGC
GGCTTGCCGCCGTGCGGAAGATGTTGCTCGTCTGACTGCACTCGGTCTGGAGGTTATTACGCTGGATCTG
GATGACAGCGCCAGCGTTGAACAGGCCGCTGCGGACGTGATCAGATTGACCAATAACCGTCTGTATGGCT
TGTTTAATAACGCTGGATACGGCCTCTACGGGCCGCTGAACACCATTTCACGCCAGCAGCTTGAACAACA
GTTTTCCAGCAACCTGTTCGGTACACATCAGCTCACACAACTGCTATTGCCCGCCATGCTGTCGCACGGT
GAAGGCCGCATCATCCAGACCAGTTCCGTGCTGGGACTGGTGTCCACCCCCGGGCGTGGCGCGTATGCCG
CCAGCAAACATGCACTTGAAGCGTGGTCAGATGCGTTGCGTATGGAACTCCACGGCAGTGGCCTGCACGT
CAGCCTGATCGAGCCTGGGCCGATTAGCACACGCTTTACCAACAACGTTGCACAGACGCAGACGGATAAA
CCCGTCACCAACCCCGGTATCGCTAAACGCTTCACGCTGCCGCCGGAAGCGATATTGCCGAAACTCCACC
ATGCGCTGGAAAGTTCACGGCCAAAATTACGCTATCCCGTGACGCTGGTGGCTCATGCCCTAACCTGGCT
GCGCCGCCTGTTACCGGGGTGTTTGCTGGATAAAGTATTACGAGGATAAGGCAGCAGAAAGTGATGTATT
GCGCACTCACTGTGGTACGAGGCTTGTAAGTGACACCGACAAGCCCCATCTAAAGGTCAAATGAATTCAA
GAAGTAAGAGAGACTACTCATGTTAGAACAACAAGCGACTATCGTTGACGTTAACGAATCTAACCTGCAT
CAGGTTTTAGAACAATCCGCGACACTGCCCGTCCTGTTTTACTTTTGGTCAGGGCGTAGCCAGCACTGTC
TGGAACTGGAGCCGGTGTTGGACAAACTGGCACAGGAATACGCAGGGCAGTTTGTTCTAGCCAAGGTGGA
CTGTGATGCCGAGCAGCGCGTCGCCGCCCAGTTTGGCCTACGTTCAATCCCAACCGTTTATCTGTTTAAG
GACGGACAGCCGCTGGATGGTTTTCAAGGGCCACAGCCGGAAGAAGCGGTTCGCGAACTGCTGAAACGCG
CACTGCCGAAAGAAGAGGAGCTGAAAGTCGCTCAGGCACAGCAACTGATTCAGGAAGACAAACTGCCAGA
AGCAATGCAGTTGCTGAAAGATGCCTGGCAACTCAGCCAACAGCGCAGCGACATTGGCCTGATGCTGGCA
GAAGTGCAAATCCAAATTAAACGCAGTGAAGATGCCGAAGCCGTGCTGGCTACTATCCCTTTGCAAGATC
AAGACACGCGCTATCACAGCCTCGTCGCTCAGATTGAATTGCTGAAACAGGCAGCAGATACACCAGAAAT
TCAGCATTTACAACAGCAGTTGGACGCTGACCCGAAAAATGCGGATCTGGCAGTGCAATTATCTCTGCAA
CTGCATCAGGTTGGTCGTAATGAAGAAGCGCTTGAGTTGCTGATGGGATTCCTGAAAAAAGATCTGGCCG
TCGCTAACGGCAACGCACGTAAAACGTTGATGGACATCATGGCCGCCCTCGGCACCGGCGACGCCCTCGC
CGCCCGCTACCGTCGGCAGCTTTATTCGTTATTATACTGATTCTCTTGTGAAAAAGGCCAGAACGTTGAT
TCTGGCCTTTTTATTTCAAGCATTCATCATCGTCTATATTGTATTGATACGATGATTTCGGGTGTGGTAA
CTCGGCGTAAAAAATTATGCTGAGGAGGTAGCAGGCTTAGGATGAGCCGCATGGACGCGGCTCAAGCTTG
CGCCACGTCTGACAAAAACGTCAGAGACGTTTTTGAACAGCACTCGTGCTGGCCGAAGGGCGGGCCCCAT
TTATGGGGCGAGTAAGCGTGTCGCAAGCGGTCCGTTAAGCCTGATACCGACGAAGGAACCGCGTTAGCGG
CATAATTTCCGCCGAAAAGCCTGGGGTCAAGGGGCGAGCGGCGTTTGAGCCGTCCCTTGTCGGGCGCGTG
CTACGAGGTAGCATGAAAATAACGGTATCATCGCGCACGAAACTAACCCCGAAAGCCGAATAGAAGTGTG
GCTAAGGCAGGTTAAGGATAAGATCCTCGGTAATTCCCCGCTGACTACAGCGTCTTCAACACCGAGATCC
AGCCGTGCCCGCCGTAGACTGACCAGCCGTTTAACCAGCGGCGCAGCATGTTCATCGCCAGCATCGCAAC
CACTTCCTGATGGGTTTTCAGGCTGTAGCGCTGTACGTTGAACTGTATCGTTTGGGCGAAAGATCCTTCA
GGTGTATGCAGCGCTAATGACAATTCGGCATCATTCCTACTGCCGACCACCAACGCTAACGATGCCCCCT
GACGCTCTGCCAGATGGCGGGCATAATCCGCTAACCCAGACAGGCTGGCGTCTTGAACGCTTGCTAGCAG
TTCTCCGCCCGCCAGAGGAACATTTGCCGATTGGAGCTGCCAGTTGAGCAATCCCGCCGTGAAGTGTTCA
CTCACCGCCAGCGTCATATCACGTTCGGCGAGGCGTCGCGCCAACTGTGCGGGTAACCCTTCCGTGCCTT
CAAAGATCGTATTCTCACCTGCTACAGTGCGCACCGTTTCCCACAACTGTTCCATTTTTTCTTTCTGCGC
AGCCGGGCCAGTTAACTTCAGTTCAATAATCGGCATAGAAGATCGGTAGCCCAGCACCACGCCCGGCGGT
AATGCCATACCATCTAACTGGCTTGCCAGATCGCTCTCGGAGCGGCCAAAGGTGGTCAAACGCAAACACA
GCGGGGCTTCCGCCACCGCAAAGCGTTCACGCAGGCGCGGCATAATCTGTTGATCGACCATGACCTTAAA
TTCAGACGGTACGCCCGGTGTGAAAAACATCAGGCACTTGTTCAATCGCAGCGCAAAACCACAGGCTGTA
CCTACTGGATTATCCACCATTTCGGCGCTGGCAGGGATTTGCGCCTGTTTACGATTGCTGGGAGCCATGA
CTCTGCCGCGTTCGGCAAAAAAAGCCTCCATACGCGCCAGCCATTCAGCGTGCTCAACCAACCCTTCTCC
TGCTGCGGTGGCGGCCGCCAATGCGCTGAGATCGTCGCTGGTCGGCCCCAGCCCACCGTTCACAATCAAG
ATATCGGCTATCTGGCTTCGCTGCGCGATCGCGGTCACCAACGCATCGAGATCATCACCCACCGTCATCC
GGCTGGTCATCGGTAATCCCTGTACAAACAGATAATCCGCCAGCCAGGCCGCATTGGTGTCAATAATCTG
ACCATGCAGCACTTCATCGCCGGTACATAACATCTCAACCCTAAGCATTTTTTCACTCCTGATGATAATC
CTGAATCCACTTTAGAAAGTCAGATGAACAAACACAATCTTTCTTTCAGTCTGCCCGATAATGCGCCACG
CCGACGCATCGCGCTAAAGTGTAAATATAAAATTACACTCGTCGTAACGGCGTTTTGACAGAAATCACTG
AATACTCTACCCTGCTGCCAAAAATATCTGGATATACTCGTAATACTTCAAGTTGCATGTTCGTTGGCAG
CGTTCAAATCTGCTCCCGGCAGATTTGTCACCCGAATCACTTACCTGAGTAAGCTCATCGGTATGCCTTC
TCTTGCCGCCTGCCTGAAACTCGAATTATTTGGAATATAACCACGCTATATATAGAGGAATAGGTGAAAA
ATCGTACTCTTGGCAGTATTTTTATCGTTGCTGGTACCACCATTGGAGCAGGAATGCTGGCGATGCCGTT
GGCAACAGCTGGCGTCGGGTTTGGCACGACATTGATGATATTGATCGGCCTGTGGGCTCTGATGTGCTAC
AGCGCCTTGTTGCTGGTTGAAGTGTATCAACATCAGCCGTCGCACACCGGGTTAGGCACGTTGGCAAAAA
TCTACCTTGGCCGTTGGGGGCAGTGGATTACCGGTTTCAGCATGCTATTTCTGATGTATGCACTAACGGC
AGCCTATATCAGCGGCGCGGGCGAACTGCTCGCCAGCAGCATCAGCCAATGGAGTGGCTACTCACTTCCA
CTGTCCGCAGGGATTCTACTATTCACGCTGGTTGCGGGCGGGGTCGTCTGCATCGGCACGTCCTCAGTCG
ACTTGTTTAACCGTATCCTGTTTAGCGGCAAAGTGCTGATGCTCGTCATCATGCTCGCCGTCATGGTTCC
ACATATTCAACGCGTCAATCTCTTAACGCTACCGCTGCAACAGGGTCTGACACTCTCGGCATTGCCCGTC
ATTCTGACCTCATTCGGCTTTCACGGTAGCATCCCCAGCATTGTGCACTACATGGGGGGCGACAGCCGTA
AGCTGCGCCGTATATTTCTTATCGGTAGCGTGATACCGCTGATTGCCTATATTTTCTGGCAGATCGTGAT
GTTGGGTAGCCTCAGCTCTTCAACATTCAATGCTATTTTGGCCGATCAGGCGGGATTGAACGGGTTAATG
CAGGCAATTCGCACGCTGGTTGCTTCACCGCACGTTGAGCTTGCCGTCCACCTGTTTGCCGATCTGGCAC
TGGCGACCTCTTTCCTCGGCGTGGCGCTAGGATTATTCGATTATTTAGCCGATCTATTTAAGCGTAAAAA
TAGCATCACAGGGCGTGCACAGACGGGGTTACTGACCTTTATTCCACCACTGGTATTCGCACTCTTTTAC
CCGCAAGGCTTTGTTATGGCCTTGGGCTATGCAGCAATTGCACTGGCCGTACTGGCGTTACTCATTCCCG
CCTTGCTGAGCTGGCAGGTGCGCAAGCAGCGTCCTGAAATACGCGCGACTCGCGGTGGTGCGCCCGTCTT
GGTGCTGATCTTCACCAGCGGCGTCGGCATTATTCTGATCCAGTTGGCGATGGTTGCGGGTTGGCTGCCG
TCAATCAATTAACGTCACGAGCGGTTAACCCAAGGATAAAAAACGCAGGACGCGTTTTTTAACGTCGCGA
GCAGGAAACTCACCATAAAAAAGAGCGTGAACTCAACATTCACGCTCTTTTGTCTTTCTGGTCACGACAT
CAAGCCAGCACACCGGCGACTTGATGTATGACGCTATATTAGAAGTTCAGACCGACGCCGATATAGGCAG
AATCAGCCAACTTGTTATCTGGGCCGTTTTCACGCGCCATATTGATGTAGCGGTAACCGACATCGACGCT
CAGCGGTGCAAACACCTGCCAACGAACGCCCGCTTTCCCTTCAACATAATGGTCAACATGGCTAGAGAAA
GCATCCGGCGCATAATAACCTTCACCATACAGTGAGAACTGACGGCTCAGCGGCCACTGCACGCCACCGC
CCAGTGCAACACCATAGCCATCATCGCCGTGATCCTGATTCAGGTACAACGCTTTACCGCCCAGAGTCAG
CTTCAGTGGGCCAACAGGGATGGTATATCCCAGACCAAAGCCATATACATCATTGTTGTTGTCACCGTGG
GAATAACTCACATTACCTGCAAGCCCTGGAATACCCAAACCGAAGCCCGCACTAGCACCAGCGTAATCAC
GGCCTGCTTCCCCGGAAAGGCTAATGGCATGCACAGAAGCACTAGCAAGTAACAGGCTTCCCGCACAGGC
AATCACAAACTTTTTCATTTTCAATATCCTTAAAACCGTCGTTAAACGCGCGTGTAAAGATGTTATCGTT
GCCGATTCTACCCGAAACGCTCCCTCACTCCAGCATGAAATAGTGTAAAATCAAGTCGTACTACGGTTTG
AACTGATGGTGTATTGCCTTGACCCAGCTTTTCACCTGCTGGCGAGAAAGCTTAATTCCACCATTTTTCA
GTTCGGCTGGCAGCATATAATACGCAACCGGACGCTGAAATCCGGCAAGCTGCGGCAGTAGCCAATCGCG
TATCGCATCAAGCGTCGTGGGGTGGGCCACTTCCAATACCGCAACGGGGCGGTGGCCGAACTCCACATCG
TCAACGGGCACCACACATGCCTGTTGAACGTCGGGGTGCGTCAATAACACAGCCTCAACATTCTCCGGCT
GAACGCCTTCCCCACCGCTGAAAAATTGATTATCTAGCCGCCCCAGAATGTGCCACTCACCCTCGGCAAA
TAGTCCGCGATCTCGCGTGTGGAACCAACCGTCATCATCGACCAGCGGAATCAGTTTTCCGTCACGCCAA
TAGCCTTCCGCTAACGTACTGCCGCGCAGTAGAATTTCCTCACTGACCAGTTGGATCTCTCGTCCTTGCA
GCGGCGTTCCGACGCCTGAACGACCATCGGCTCGTTTAGCGCAAACCGTGGATGCCAGTTCCGTCAGACC
ATAACCACACCAGCAGCTTACGCCTCGAACTTCTGCCTGCTGCGTCAACGTCTGCGGGATCGTCGCCCCG
CCGAGCAACACGGCTTTCAGTGCTGTAGGTAATGCCTCCTCCGACAGCAGTCGCCACAGTTGAGTCGGCA
CCAGAGAAGCATGGGTACAATCGCGCAGTGCGCTTTCCAGCGGCTGATGCGCACGGACAACAACCGTGGC
ACCCGTGGCAAGCCAGCGCCAGACAATACCTTGCCCGGATACGTGAAAGAGCGGAAGTGACAACAGCCAA
CTGTCGCTGGCGGAAAATGCCATCATTTGAACCACACCTTCCGCGCTGGAGAGATGAGCAGAGAACGTAT
GCACCACCGCTTTCGGCATTCCGCTAGAACCGGATGTCAGCGTTAGCGTCGCTAGCCGATCGGCCTGCCA
GCGTAATCGATTGGTGTAGTTGATTACTTCGCTAGCATCTGATGACGAGGAATCTGATGGTAAATAAAGT
GAGCGTACAGCATTCGGCCACGGTTTATCAGTCAGACACAAACCATACGCCACATCCAGCGCGGGCAACA
GCGCCTCAGTTAGCGTATCGGGCAACTGTGGATTCAGCGGCAGTACGCGCACGCCGCACTGTAACAGAGC
CAGATAACTGAACAGCATCTGTGCGCTATTTTTCCCACGTAGTGCTACCGTGCTTTCAGCGGTAACACCC
TGCTGTGTGAAATGTTCTGCCAGACGATCCACCCGCTGGGCGAGCGCCTGCCAGCCCCAACGGATGTCGT
CTTCAATCAATGCAACAGACAGGGGCGTCTGGCTAGCCCAGTATCGCCAAGGCCAGTCGGTCAGGATTGC
CATACCACGTCCAGTTGCTCGGCAGCCAGAAGCGGCAACATACTATCCGGCCAACGTTGGATCACCTGTG
CCTGCATTAGATCTAACGTATCCAATCCAGGAACCGTGTCCGGTGTCAACCAATGTGCCAAGCGCGCTAG
CTGAGTTAGGCCCAGACTGGATTCAATGCTGGAGCTGATCACCGCCGTTAATCCAGCCTGATGGGTTTCC
TGCACCAGTTGCTGACAGCGTGCCAGACTACCGACCAGCGTCGGCTTGATCACAATCGCACTCACGCCCG
GTTCGGCTTCCACCCGAAAATCTGCCTCGCGCACGCTTTCATCCCAGGCAATGTTGATACCGGTTTCCCG
CGCAAACTCACGGGATTCGTCACGGGTTTTGCAGGGCTCTTCGAGAAAGGCAATGCGTGAACGCAATGAT
GGCGCGACATAGCGGGCAAAGCCGTCCGCTTTGGCTCGCGTCCAACTGCGGTTGGCATCCAGACGAAGTT
TCAAATCCGGCAACGCTTCCAGCAGGACGTTAACGATCATACCGTCACGCACGGCTTCGTACAGGCCGAC
TTTTATCTTTGCCACTTTCTCGCCCGGCATCGCCTGAAGCATCTCGAACAGCTCATCAGGATCGCCATTA
CACAGCGGCGCTTTGCGATAGTCCGCAGCCTGCGGCAGGCGCTGATCCAACTCGGCCTGCGCACAGCTCA
AACCAAAGGCAACGGACGGCTGAAGATCGTCAGAAAATGCTCGCCCTGTTGCCCACGATTGCAGTTGTTC
AAGCGCGGCTGATTCCGCATCTGCCAGCGTTTCTACGCTGAACTCCGGTAACGGCGCAATTTCGCCCCAG
CCCAACCGTTCACCTTCTTGCAGGCGAACGATAAGACCATCGCGGGTTTTCAGGCGCTGATTACGCAGCA
CCACCCCGGCTTCCATCGGCACGCTGTAACGATAGAGAGTGACCCGACGCATTACGGATTCCGTTTGAAT
TTGCTGAAGTCAGGCTGGCGTTTTTCATTGAACGCGTTGCGGCCTTCCTGCCCTTCATCGGTCATATAGA
ACAACATGGTGGCGTTGCCCGCCAGTTCCTGCAAACCAGCCTGACCGTCACAGTCCGCGTTCAGTGCCGC
TTTCAGGCAGCGCAGCGCCATCGGGCTGTTTTGCAGCATTTCTCGGCACCAGCGCACAGTTTCTTTTTCC
AGATCGGCCAACGGAACCACGGTGTTAACCAGCCCCATATCCAACGCTTGCGCCGCGTCGTACTGGCGGC
ACAGGAACCAGATTTCACGCGCTTTTTTCTGACCCACGATGCGAGCCATGTAAGAAGCACCCCAGCCGCC
GTCAAAGGAACCGACGCGCGGGCCAGTTTGACCGAAGATGGCATTTTCTGCCGCGATGGTCAGATCGCAC
ATCATGTGCAGAACGTGTCCACCACCGATGGAATACCCTGCAACCATCGCAATCACTGGCTTTGGGCAGG
TACGGATCTGGCGCTGGAAATCCAGCACGTTCAGGTGGTGCACACCGCTGTCATCCTGATAACCGCCGTA
GTCACCGCGCACTTTCTGATCGCCGCCGGAGCAGAATGCTTTATCGCCAGCACCGGTCAGGATAATCGTC
CCGATACCGTCGTCATGACGCGCATTATCGAGTGCCTGAATCATCTCTTTTACCGTTTGCGGACGAAACG
CATTGCGTACCTGAGGACGGTTAATGGTGATTTTGGCAATCCCATCAATAGATTTATGGTAGAGAATATC
GGCGAAGTCGCCGCTGCAATCGTGCCATTCAATCGGTGCGTAAAGCAGTTCTTCACTCGGATAAAGCATA
GTTATCAGTCCTTAACGGGATGCGAAAGAAAAGAGCGAACCCGCTCGGCATAGGCCGTTGGGTTCGCCTG
ATGAGCATTATGACCCGCCTGAGCCACGCTCAGTAACGGCAGGCCGTATTGCGCCGCCAGCGTCTGAAAT
TTCACGTCGCTGGCACCGCATAAGTAAACAAAAGGTATCGACAGATGTCGCAGGCATTCCGCCAAAAAAG
GCTGTCGCCCCAACGAGGTCGCTTCCAGCATCGCGGCAACGGACACGCCATGATTACCGCTGCGACGAAC
TATCAGTTGTTCACGCTGCACTGAATCAATATCGGCAAAAACAGCCTGCTGATACCAATCCTGCAAAACC
TCTGGCAGTGGCTCCTGACGAAAACGCTGCACCCAGCGTGCATCATGATGAATACGTTCCGCACACAGAT
CTGGCGTTGCCAAACCGGGGTGTCCCCCTTCAACCAGCAACCCCTGTATGCCGTCATGGTGTCCGTCGCA
GGCGTGATACATCGCAATGCGACCACCGAGCGAATAGCCCAGCAGCCAATAACGTTCGATGCCCTGTGCC
AACAGCGTTGCGGTTAGCTGGCGGCTGATATCGGCAAAATCGGCTGTAGCAATGGCTTGCGACGCACCGT
GTCCGGGTAAATCCACCAGCAGCACAGGCCAGTCACGAAAAAACGGGAGGATCGGCCGCCAATCCTCACC
GCTTCCTAATAAGCCATGCAGGCACACCAGCCACGGTTGCATCGGAGCAACCGCGCCATGCGTCACTTTC
CGGCAGCCTAGCCCCTGATGATCTAGTGGACCCACGCCGCCACCTGCGCAACCAGTTCATTGAGCGTTTC
CGCGCCGTCTTTCGGTTCAACCACTACTTCAAGCAGCGTAACGCCGCCTTGTGTCCAGCAATGGGACACC
GTATCCGCGAGTTGTTCCCAGTTCTCAGCGCGCGCGTAATTCAGGCCAAACATCGCCGCAGCATGTCCGA
ACTCCACATTTTGCGGCATGCAATAAAATGCTTCGCGCTGGTCAACCGGTGTCGGCAACAGGGAAAAGAT
CTGGCCACCGTTATTGTTCACCACGATCAACACCAGCGGTGCGGGAGACTGGCGCAACAGCGCCAGCGCA
TTCAAATCGTATAATGCAGAGAGATCGCCAACGATGCCCAACGTCGCTTTCGCCGTGGCACGCTGTACAC
CAGCCAGCGTGGAAATCAGACCATCAATGCCGCTGGCTCCGCGATTGCCATATACAGGATAACCTTGTGG
GAGCTGCGCCAGCGCATCGATCAGGCGCACCACGAGACTATTGCCGACAAACAGTTGCCCATCCGGCGGC
AACAGCGCCGGTATGCGCTGCGCCAACTGAGCTTCACCAAAACGGGAGGCCAGATGCGTATCGATCTGCC
GCTGCGTTCTGTCGGCAATATCCGCCAGTAAATCCGCCCACGATGCCTGTTTTTCTGCCGGATGCGCCGA
CAGCCAGTCGCCAACGTCCGCAACCAAACGACGCCCGCGATGGTGAGCCGGGTCCAGTCGTCCCGGCAGA
TCGTCAATTAACCAAAATTCTTGCGGCTGACACTGGTCTTGCCAGTGCAGCAGGCGTTTACCGGTCAGGC
TACCGCCGAACTGTAGGACGATGTCTGCCTGTCGTAAAAGATTTGCGGCTTCAGGATGCGCCAGCCAAAT
ATCCGCGCAGGGCAAAGGTTGCCCGCTTTGCGACAACACATCACCAATCAATGGCCAGCCCAATTCGCTC
GCCCACGCGGCAAGACGCGCTCCGTGTTCGGGACTCACGCGCCCGGCGAGGACGACGCCACGCTTCTGCC
GCCACTGCGACCAGTCCGACTGCACCACCAGCGCACTCTGGCGCATTTCACGCAGCCAAGGTTCGCGGCT
GTTCCACCAGTCACCCAGCGTCATCAGCCAATCCTGATAAGCCGTGCCATCATCGGCACCATAAAGCGGT
TCAGCAAAGGGGCAGTTAATGTGCAGCGCACCGTGCGTAAGCCGCGCCATAGCACTATCCACGGAGGAAA
CCAGCCAGTTAGCCGGAATATCGGGCGTAGGGCGCGGTAAATCCAGCGCCAACGTAGGGTGTGACGCATA
CAGTGCATGCTGGCGAATCGCCTGATTCGCACCGCAGTCAATTAGCTCCGGCGGACGATCGGCCGTCAAA
ACCACCAGCCGTTCACCAGTCAGCCCGGCTTCAATAATTGCCGGATAAAGGTTGGCGGCAGCAGTGCCTG
ACGTCACGATAATCGCAACCGGTTTACGCGAGGCTTTTGCCAGCCCGAGCGCAAGATGCCCCAGCCCCCG
TTCGTCGAAATGGGTATGGCAAATCAGTTCACGATTATCTGCCGCAGACAGCGTCAGCGGAGTAGAGCGA
GAACCAGGCGCGATGCAAATATGCCGGACGCCATGGCGGGTCAGCGATTCCAGCAGCAATGTAGCCCAGC
GGCGATTAAATACACTTGTTGACATGATGTACTCAACAACTCAGGTTGCAGGTTATTCCCGTCATACTTC
AAGCTGCATGTACGTTGGCTTCTCTTACTCACCCCAGTCACTTACTGATGTAAGCTCCTGGGGAATCGTG
CGCTCGCCGCCTGCCTGCAACTCGAATTATTTAGGGTATAGCAAATAATAATGATCAAACTGTTGGTGGC
CTGGTTGCCCTTCAACGACTATCGCGATCAGCCTTATTATATTTTTTTTTACCATGCTGACTTTGATATA
AACCAGTACCTGGCACAACAACCATAAAACAAAACTATGACATATCACCGTCTAACAGCGATCTCAGCCC
TGCGGCTTTGTTTTCCAACTCCTGCCATTCTTGTTCTGGATCAGATCCTGCCACAATCCCGGCACCAGCA
TAGAGCGTCAAAACATGATCCCGCACTTCAGCCGAACGCAGTGCCACACTGAATTCAGACTGCTGACGAG
ACAAGTAACCCGCAGAACCCGCATACCAACCGCGCTCGAACGGCTCATACGCCGCAATAAAACGGCGCGC
TTCCTGCCTTGGCAGACCGGCTACTGCCGCCGTGGGCTGTAATGTATTCAGGCACGCGCTATCGGACGCC
GTTCTCAACGTGGCATGAATGGTACGACGCAGATGCTGCACCTTACGCAGACGCACAATTTCTGGCGGCA
TGACATCCAGCGACAACGCGGATTGCTGTAGTCGTTGGCAAATATCATCCACCACCAGCATGTTCTCGCA
CTGATTCTTGGTGTCCTTCATCAGCCAATCAGCCAATTCAGCAGCTTTGAGTGCATCGCGATCGCTTGCC
ACCGTTCCCGCCAAGGCTTCCGTTTCTAATTCGCTCCCCCGCCGGCGATAAAGCCGCTCAGGACTGGAGC
CGAGAAACGCATGACGCGCATCGTGCGCCAGCATGAAATGGAAACAGTGATGATTCGCCGCACGGCTGGC
GGCCATAAAGGTGGTTGCTTGTAACGATTGAGTCAGCGTTAGCGTGGTTGCTCGCGCCAACACGACCTTT
TCCATTAATCCAGTGTTGATGTCATGTAGCGCCCGCTGGAGCAAATCAATCCACCCCTGACGCTCCGGTT
GATGCGCGACAGACTGCACCTCCGCGTGCAAAAGAGGCTGTGATGCTGGCGGAAGAAGCAAGTTAATAAA
CGCCGAGGCTTCGACAGCATCCTGCTGCAATGACGTCTCACTGAACAGATTAATGCTCAGGCTAAGCGTA
TCATCCTGACGTCGCAGTTCCGCGCGGGGCAAGAACAGGTAGCCAGGTGACGAAGCGCCCTCTTCTTTCG
ACTGGTTAAACGCATTCAGCCCCCAGATGCGCACATCGGGATCGCACTGTTGCTGAACGAGAAATGCCTC
CGCATCTTGAATATGACGAAACCCGCACACCTTGCCACAAACGGCAACCTCTTCACGATCCTGACGGTGC
TGCCAATAGAACTGGGGATACACAGGCTGAGTCGCCAACCACGGCAATAGTTCAGACGCCTCACTGAGGC
TTAAGGAACACGTTATTTGTCTGAAACCTGCGCGTTCAGGCTGTGGCTCGCGCAAATCTTGCTGCATATG
GCGCAGCAAGTCGGAAAGTAGTTTCACCGTCACCCCGGAGACCTAACACAAAGTAGGGGATTATACGGGA
AAAAAACACGTCGTGGGTGAGAGGTTATACAAGACGCACAAGCCACCTCCGGCAGAGTGCGCCTAAGTAC
ATTTTTATGACGTGCCATCCCTGGCCGTCACCCTTACGGGCCGTTGCTTGCGCAACGTTAAAAATTTCTC
CTGGAAATTTTTTACCCCCTAAGGGTTATCGGCATGACCACAACGGCGGGCACAGGCTGAAATCGCACCA
AACGGCAAAACGGGGCATATGTATCGGACTAGAATTGCAACTCATCATCATTATTACTTCAATTTATCTT
AATCTATTCTTTTATTTACTTTTTGCCGATTATTTAATCGGCATTTTTGTTTTACCGTGTCTCTGGTCAA
GCACTTCGCCGAACGGCCCCCATCCATGTTACGGCGTTCCACTGCACCCGTCTGAATTGACCAAACTAGC
GCCGCTGCTCAGTTGCCCGTGCGTTGATCAAATCAAATACCTGTTCGAAACGCCCTTCACGCTCAGCCAA
ACGTTGCAGTTGAGCACGCTCTACAACGATCTCGTTTGGCGTCGGTTGCTTGCAAAACAGTGTAATAACT
TCATCAATATATGCGTTCAGAGGCATGTAGCCTTCGCGATCCGACTGCCCCGGCGTAAGCTCAGTCTGGA
TACCTGGTGGTACGAGCTCGATGACCTCGACCTGATCCACGAGCTGATGCCGCAATGACACAGTGTAGAA
GTGAACGGCAGCCTTAGTCGCGCTATAAACCGCCGCGTCAGCGCGCGGAACAAAAGCCAGACCGGAAGAC
ACATTGACGATCGCAGAATTCTGTTGGCTCTTCAGATGATCGATAAAGGCGTTAGTGAGGCGGATAGGCC
CAAGCACATTTGTAGTAATCTGCGCCTGCGCATCGCACAGATCGCTTCTAGTACTCAGATCTTCGTAACG
CATGATGCCAGCATTGTTAATCAGGACGTTGAGGGATGGATATTCCGTCACGATCCGCTGTGCAAACGCA
TTAATAGCCTTTGGATCGTCGATATCTAATTCAAATGCGTGCATATTTTGCCGTCCATCGATCGTCTCCT
GCAGGAGAGATGCTCGCCGACCCGTCACAATGACTGTGTTGCCGAGATCGTGAAAACGCAGTGCGAGCTC
GCGGCCAATGCCGGAACCTCCTCCTGTAATGAGTATTGTGTTATTTGCCGTTTGCATGATTAGCTTCACC
TTCTCGTTTAAATTCAGGAACTATCTTTTTTAAATTCAGGGACTATGCAGCCGCCCCTCTTCTGACAGTA
TTCGCGCGCAATAGGGAACAACGTCGCAGTCCAAAGAAACAGGGGATGCGCACAAATGCCAGATGCACTT
TTCTACCGGAACGTGGGTAGGACTCAAAGAATAAGCACCTTACAAACTTTTGGGAAGTAGGCACCATAAA
GTGCGATACTAACCAAATGGTAAGTATAGAAGATACGTGCTTTAAAGAACTCAGATGCTTGACTCCCGAT
ACTGTCAGACGCAAACTTCGGGAAAGAAAAGCACCGGAATGATCACAATTACCCAAAAGAAAGAGAGTGC
CTATGAGCATCGACTTCGCTAAACACTCAGAAGTCCAGAGAAAGCTTTCATCAGTGAAAAAGCAGGATCC
GCGCGTAGAGACACTGGTTAACGAAGTGATCGGCCGAGTGGCGGACAAATGGACGATGTTTATCCTTGAG
GTTCTGGCTGAAAACGGAGAATTACGCTTCACACAATTGGCAAAGAAAGTGGCAGGGATCAGCCAGAAAA
TGCTGACACAGACCCTGCGCGAGATGGAACGAGAAGGGTTGGTAATCCGCACCGTGCATCCCGTTATCCC
CCCAAAGGTGGAGTACCGCCTGACGGATCTCGGTCTTGGGCTTGGGGCTGCGTTCTGTGGCGTGTGGGTG
TGGGCTGAGAAAAATCTTGAAATCATCGAACAAGCCCGTTCCGCATTCGATCTGCGATCCAAAGACAGCT
AAGGCTTGGCGAAAGGTAGCAACCAGCAAAGTTTGCTGCCAATCATAGGCGTGACGAGTACCATGATTCT
TTCCATTCAGACCGCTAATTATGGTAAAAATAGGCCCTTGTTACGTATACCGGATAGCCTCGTTCAGGAT
GAGTACGACTCTGCATTCCAACTTGTTAAGCATTAATCAGAATCTGCCGGGCAAAAAAGCACAGGCGGCC
ACGCGCATCGCTTTCTTTGTTGCAGGTTTTGCTATGGCTTCCTGGGCACCGCTGGTGCCCTTTGTTAAAG
CGCGACTGGCTATCAGTGATGCCTCTCTTGGGATGCTGTTACTTTCTCTGGGCATTGGTTCACTGTTGGC
CATGCCGCTCACCGGTTTCCTCACCAGTAAGTGGGGATGCCGCAGCGTTATTTTGCTGGCCAGCGCCCTG
CTCTGTCTGATATTACCCGCTCTGACGCAGGCAGAAACGTTGCCAGTGATGGCGATCGTGCTGCTCTTTT
TTGGCGCGTCTATTGGTATGATCGATGTCGCCATGAATATTCAGGCCGTCATCGTAGAGCGCGCCAGCGG
CCAGGCGATGATGTCCGGTTTTCATGGTTTCTTTAGCATCGGAGGTATTTCCGGTGCTGGTGGCGTCAGC
GCCCTGCTGTGGCTTGGCCTGTCTCCGTTGATGGCAATACTCACTATTGTTGCGTTGATGCTGCTGTTCA
TGGCAACGGCACATAAACACCTGCTACGCACCACAAATCAAAATGAAGGTGGCCCGCTGTTTGTGATCCC
ACGCGGCTGGGTCATGTTCATTGGTGCACTGTGCTTCATCATGTTCCTAGCCGAAGGTTCGATATTGGAT
TGGAGCGCCCTCTTTCTGACGGTTGAGCGCAACCTGAGCGGCGCGCAGGCGGGAATGGGCTATGCGGCAT
TTTCCGTCGCGATGACGCTAGGCAGGCTGAATGGCGATCGCATCGTTAATGCGCTTGGGCGCTATGCGAT
TCTTACTGGTGGTAGCCTTTGTGCCGCACTCGGTCTGCTGTTAACGATCGGTATTGATAATGCAGTGACC
GCCATTCTTGGCTTCGTGATGGTGGGTATCGGCGCATCCAATGTGGTACCGATCCTCTTCAGCGCGGCGG
GGAATCAAAAAATCATGCCACCCAATCTGGCCATCGCCTCCATTACCACAGTAGGCTATGCGGGCATTCT
GATCGGCCCGACCATTCTCGGCTTTATTGCACAGCTCAGCAATTTGGCTACCGCATTCGGGTTTGTCGCA
CTGCTGTTGCTGGCCGTCAGCGCCAGTGCGCGAGCAGTTATCCGCTAATCAGGAGCGTTAATTGATGCCA
GCCATGATCTTGCGTTATTTTTCCCTCCTTACGGTGTTATCGTTCCTTATTACTGGAACGTTTGGCTATA
GCTACATCAACGATTTGCTGGCGGACAAAAAACATTCGCTGACGACTATTGCCCAAGGTATACAGAAACG
CATCGATACTTACCGTTTTTTCACCTATCAAATTTACGGCAGTCTGAACAGTGAACCGTCCGCTAGCGAC
GCCAACATTAGCGCAATTAATTTAATGCCCAATGTTTTCTATGTAGAAAAAAATGGTCAGAAAACGGATG
CGTTGATTTTTGGGCAACACGATAAAGGGACGCTGACGTCGGTGCGTCGGATATCACGCTATCTCGATAT
TCTCTGGGGAGCAGAGAATAACGTCTATTCCATGTATTATCTGAATGGCATCGACAACAGTCTGACGATG
ATTTCTACACAGACGCTGAAAGATATCTCTTCGCAGTTCCGCGGCAATTATATTACGGTCATTGCCGAAG
CCCGCCGGACGGAAATGCTGCAACAGGCAAATGTATTAGATGAACGCGAAAGTTTTTCCCCGCTGCGTAA
ATTACGCTTCTATAACGATTACTATTTCACGCTGCGCACCACATTCAATCAGCCGGGCCATCTGGCGACA
ATTCTGGCGTTCGATCTGCCCATTAACGACTTAATTCCAGACACAATCCCGCGTGACCATCTGATGCTGA
AGCCAGATACACCTGCGGCTAGCAACATCGACGGCAGTAATAATGGTGAAAGCGCAACGGATGCACAGCT
TCATGGCTCTAATATTGAAGTCTCTGCCACGCTCGTAAATGCACCGATAAAAATCGTTTTCCAGGTGCCA
GTAAAGGCACTGATTATTGATGCGTTGCGTAATAACATCTGGCTTATGCTGCTGAATCTGGTTCTGCTGA
GTTCGTCCATCAGTGGCTTTTATCTTTTCCGGCGAAAGTATGCCCATCCCGGTGAAGATTTATCGCATCA
GTTGGAAAAGAAACTGGATATTTACCGCGAAACCACGGGGAAAATCCCGATGGGCGTGCTGGTTTATGAT
TTCAACAGCAACAAGATCATCATACAAAATGAGCGTGCAGAGCACCTGCTTCCACACCTGAGTCTGCAAA
AAATCACCAATATGGCGGACGAGCATCAGGGTGTCATTCAGGTCACCATCAATAATGAAATGTATGAAAT
TCGTCAAATCCGTAGCCAATATTCGCCAGACTATTGCCTCTTCCTGGTGCGCGAACAGGATAAAGAAATT
CTGGTGCAGCGGAAATTGCTGCTAGCCCAGCGTGAATACGAAAAGAATATCCATGCCAGAAAACGTTTAT
TCCAAAACCTGCTCAGCGAATTTAAACAGCCGCTGCTCTCACTACAACAGCATATTCACGCGATACGCCA
CAGCAATACGGCAGCCATGCAAGCACAAACGCTGGATCAACTAACAGCAGATACCCGCTGCGCGATTCAG
CTACTGGAAAATATCGCCCTGCATGAAAAGCTTGAGGCGCAGGAATGGACGGGAGTCAACACCAGTTTTT
CACCGCTGACACTTATCGACAATGTTCTCCTTGAGTTGTTGCCACGATTGAATCAAAAAGGGCTTACCCT
ATTCCATCATTACCATCTGGATAATAATCAAACTTATGTGGGTGATGCCGAGCTGTTGAAAAAGACGCTG
GCACTGCTGCTAAATTATTCAGTGACCAATACCGATTACGGCAAAATTACGGTATCGGTTGACAGAAAAA
ATAATGAGTCGGATACGCTGATTATTCAGGTCAGCGATACCGGAACCCAGGTTTCAGGCAAAGAGCAGGA
AAACATTCGACATCCTTTCCTGCATCCTGCGGCTTTCGATCGTTTCGGACAAAATTCAGGATTGACCTTA
TTTTTGTGTAATCAACTCTGTAATAAACTGGGCGGTGCGTTAGCCATCAACAGTAAATCTGGGTTAGGCA
CACACTATATTCTGACGTTAAAACTGGAGGCGGAAGCGCTGCCCGTTGAGGACGAAAAACTGCTGGATGG
GATTACCGTTCTGCTGGATGTGACGTCTGACGAAGTACAGCATATTGTCGGCAATATGCTGACGGGCTGG
GGAGCAAATTATCTGGTCAGCGATGAGCGTCAGATTACTCAGGAAGCCGATATTTTTATTACTGATGACC
CGGAGAAAAAAGCAGATTATACGCTGCTATTGAGTCATGACGATGACACGCTAACACCTTTGGGCCCGCG
CCGTTTGCGGGTGAACTATAATATCAGCCACCTCCTACTGGAGGCATTGCTTAAGCTGATTGAACTGCAA
CTGGAAACACCACCCGATGCGACGCAGGAGGGAGAACAGAACGATGTCGAATTTTACGCCGCACAATTGG
CGTCAAGCGACTATTATTCGCTGTTCGTGGAGACAGTACCGGATGATTTAAAGAGGCTGTATACTGAAGC
GGAAGCAGGCGATTTTCCGTCACTTTCGCAGACGGCGCACCGGCTGAAAGGCGTGTTTGCCATGCTGAAT
CTGCATCCTGGCAAACAGTTGTGTGAACAGCTTGAACAGCATATTACCGCGCACGATAGTATACAGATTG
AGGCTAACCTTCATGAAATTGAAAGGTTTGTCAGTGCATTACTATCCCCAAGCGAACCTAAAGGGCAGCA
AGGTAGCCAACAAGATGAGTAACCAAAACGATGAGTAACCTAAACGTAATTATTGCCGACGACCATCCCA
TTGTCCTTTTTGGCATCAAAAAATCACTTGAGCAAATTGAATGGGTCAATGTGGTTGGCGAATTTGAAGA
CTCAACTGCGCTGATCAATAACCTGCCTAAGCTGGACGCTAACGTTTTAATCACCGATTTATCCATGCCG
GGCGATAAATACGGCGATGGTATCACCCTCATTAAATACATTAAGCGTCATTTCCCTCATCTCTCTATTA
TTGTTCTCACCATGAACAATAATCCGGCGATTCTGAGTGCGGTGTTGGATCTGGACATTGAAGGCATCGT
ACTGAAGCAGGGCGCACCGACCGATTTACCCAAAGCGCTAGCAGCCCTGCAAAAAGGAAAGAAATTCACG
CCGGATAGCGTATCCAAAGTATTGGAGAAAATCAGCGCCAGCGGCTACGGTGATAAACGCCTGTCTCCGA
AAGAAAGTGAAGTGCTGCGCTTGTTTGCAGAAGGCTTTTTGGTTACCGAAATCGCCAAAAAACTGAATCG
CAGTATCAAAACGATCAGTAGCCAGAAAAAATCAGCCATGACCAAGCTGGGCGTCGAGAACGATATTGCC
CTGCTCAACTACCTGTCTTCCGTTAATGGCGGCGCAACACAAGTCGACTAAGTTTTTCTCCCTGCACCGG
CAACCGCGCTGGTGCAGGTCACTTCTCGGATGTTCTCGCCTGACGCACCACAGTACTGTAATACGCCAAC
GCCTGCTGCAACGTATCCAGCGTCACCGGTTTTGACAAACAGTGATCCATCCCTGCCCCAAGGCAGCGTT
CTCTTTCTTCTGCCAACGCATTCGCCGTCACGCCAATGACAGGGAAACGTAGTCCCTGCTCCCGCATACG
CTGAGTAAACAAATAACCATCCATATTCGGCATATTGACATCCGTCAGAACGATATCAATGTGGTTTTTA
CCTAATACACCGAGTGCGTCGACCCCATCATTCGCCGTCATCGCCTGATAGCCCAAAGAACCCAACTGAT
CCGCCAGCAATCGACGGTTGATGGGGTGGTCGTCAACCACCAGAATCATAATGTCGCCATTCTCAACTCG
CTCATAGTGAGCCAGCGGCGGTGAAATCCCTTCACGAATATTGTCTTCACTTTCTGAGCGGTAGATTTTT
TCCAGCAAATCAGGCAGATGTTGAGGTGTCGATGTCCCTTGTACCCAGTGCCCCTCACTCACTTTCTGTG
CTGTTCCGTTATGCGCGCCACTCATCATGATATGCGCCCGAACGGCAATGTCTTCTATTGAGGTGTAATC
ACTAATCATGACATCATCAGGCGACACGGTTTGATTCTGGTAACGTACCGCCTGCACGCCTTGGTTCTGC
AACAACGTCAGTAGATATGCCTCCAGCCGGGCATTGCGCACCCTCAACCAGCATGTTTTCCCTTGCAGGC
TGGCGTTAATCGCCATAGGCGCATAGTGCGCTTTATACAACGGGATCCTGACGCCAAACAGGCTGCCTAG
CCCTGGTTCCGACTCGATAGTAATATCGCCATCCATCAGATTGACCAGCTTTTCACAAATTGCCAGCCCT
AACCCTGTGCCCTGAAAATGACGCTGTACCCCGCTCCCCGCCTGGAAGAACGGATCAAACAGTTTCACCG
CCTCGCGCGGTTGAATGCCCACGCCAGTATCGCGCACCACAAATTCCAGATAACCATCGCGGCAGCCGAC
TTCAAACACGATGCACCCCGTATCCGTAAACTTGATCGCATTACTCAACAGGTTGGACAACACCTGCTGC
AAACGGACGGGATCGCCAAACAGGCTAACCGGAACATTGGGTTCGATAAAGCAGTACAGCATCAGGCGTT
TTTTGACCACCAGCGGGAGATAATTACTGGTGATGTGGCTGATAACCTCATGCGGTGCAAACTCACACGG
TTCGATCTTCAACTGCTCCGACTCAATCTTGGAAAAATCGAGGATATCGCTGATGATTTTCAGCAGCAGC
GATGAGGAGTTGTTCATCGCCAAGACCAGACGGTTAGCGTCCTGCGGCAGCGACTTGGTTTGCAGCAAGT
CGAGATTGCCGATAATGCCATAAAGCGGCGTGCGCAATTCATGGCTGACGGTGGCAAGGAACATCGATTT
AGACTGGCTTGCCTGTTCGGCGGCATTCGCCATTTCCTGTAGCGACTCTTCCATTTTGACGCGCGCGCTA
ACGTCCAACAACACACAAATCGCCACATTTTCATTGCGATAGCGCGAATGGACAAAGCTGATTTGCAGGT
GGTGGTTACGGCTGGTCATCACATCCACAAACTTGGACTGCTGCTCGCAAATAATGCGGGTAATTCGCAG
CCTGTCTTCGTGGGTAAGCAAATTGAGATAGTTATGCGCCAGTTCGTTACTGAGGATATTGGTGCCGTCA
CTAATACGCAGAATACAGATGCCTACCGGTGCCGACGCCACGATCTTACGGTTAAATTGCTCGTTCTCTT
CCAGTTGAAACGCATTCACTTCTGCAGGCAACAGCATTTTCCGCTCAAACACCAGCGCCAACACGAACAA
TAGAATCGCCGAGAGGATATTCAGCACCAGCATGTTGATCATCAATCCGCCGATATGGGACAGCAGCACC
TTCAGCGGCAGCGAGTACACAATACTGAACGAAGTCGGCGGCAGCGCCTTCTTCAGAATGAGTTCGTCAT
AACCATTCACATAGCCAAAATAGTTATGCTCGGAGGGATAGCCGCCTACCGAGGAAACAGAGAGCCCTTT
GTCATCGGAAAACTGTAAAACGACCTGATTATATTGATCCAGCAGCTTGGCATTGATCGGAAATTTTCCA
ACAGTGACGAAGTCATCCAGACGAATAGTCTGTTCAATTCCCATGATGACTTCCAGCTTGTTATCCACAT
AGATCGGCGTGAGCGCATATAAATAGCCGACATCGGGAACAGATGCGGGGGTAATCCAATAGAGCGTTTC
ATCACGCCCGGTCTGGGTACGATTCTTCTTTTGATCCTGAAACCGATCCTGCACATTTTTAAGCAAGTTA
TCACGATCAAGCGACTGGTTACGAATGCCAAAATCAACCATACAACGCCGATCGCCACCAACAAAAAAGA
CCCGATTAAGATCGTAGACGGCAGAGAAATTATCCTGCCAGCCGTTGAAAAAATGACTCAATGAGAGCAG
CGCCGCATTCCCGCCATATTGCGTAGAACAGGTTGCTCCGGGCTCAAGCGCATAAACAGAGACACCAGGC
CCTCCTTCCGTTGGCGACTCTGCCTTTTCTCTCGCCAGCATCAGACGGTTTGCCGCCAGATACTGAAGTT
CGCGCACAATATCCGACGCGTGTCGGATGTATCCCTGTGACTGATCAAAGCTGAGATTATATTCCTGACG
CAGTTCTGACTCTTTTTCATTCAATACTTTAGTGATATAGAAAACGGATATCAGCGCGCCCAACACCCAC
AGCATGATCGCCAGAACCCGAAACAAATAGCGGGAAACTTTTAATGTGGTATGGAATGAGGCGAGATATT
TCAAGTGAATACCGTTGAATGATGGAAGAACCAGTTGGCTGATACACTACCGAGTGTCGATAAAAAAAGC
CAGCGCATCGCGCTGGCTTACTCGGCTCATTTCGGTTTAAGGAAAAGGCTTATTCGTCATCTTCAGCGAT
ATCATCATCGCCATCAATGTCGTCGATAGCATCATCGTCTTCGGCGATTTCGCCTTCAACGCTTACCACG
CCATCCAGCTCTTCATCTTCTACCGGTTCGGCCACACGCTGCAGGCCAACAACATGTTCGTCTTCCGCTG
TACGAATCAGCGTCACACCCTGTGTGTTACGGCCAACGATGCTGACTTCAGACACGCGAGTACGTACCAG
CGTTCCCGCATCGGTGATCATCATGATCTGGTCTGCGGCGTCAACCTGAACCGCACCAACCACTTTACCG
TTACGCTCGCTGACCTTGATAGAGATAACCCCTTTCGTCGCACGTGACTTGGTTGGATACTCACTCACGG
CAGTACGCTTACCAAAGCCATTTTGTGTGACGGTCAGGATATCGCCCTCACCGCGAGGAATGATCAGAGA
AACGACGCGATCTTCACCTTGCAGGTTGATACCACGGACGCCCGTTGCCGTTCGGCCCATAGAGCGCACC
GCCTGTTCAGAGAAGCGGACTACTTTACCTTCCGCTGAGAACAGCATCGCTTCATCACTACCATCAGTCA
GGTCAACGCCAATCAGCTCGTCACCCTCGTTCAGGTTAACCGCGATGATCCCCGCGCTACGTGGGCGGCT
GAATTCCGTCAGCGCCGTTTTCTTCACCGTACCGCTCGCCGTTGCCATGAAGATATGACGACCTTCTTCG
TATTCACGTACTGGCAGAATCGCCGTGATACGTTCATTCGGCTCAAGCGGCAGCAGGTTAACGATCGGAC
GACCACGTGCGCCACGGCTGGCTTCCGGCAATTGATATACCTTCATCCAGTACAGACGGCCACGGCTGGA
GAAGCACAGAATCGTGTCGTGGGTGTTAGCCACCAGCAGACGATCGATAAAGTCTTCTTCTTTAATACGG
GCTGCCGATTTACCACGACCACCACGACGTTGGGCTTCGTAGTCGCTCAGCGGCTGATACTTCACATAAC
CCTGGTGAGACAGCGTAACCACAACATCTTCCTGATTAATCAGGTCTTCGATGTTGATGTCAGCAGTGTT
CGCCGTGATTTCTGTGCGGCGCTCGTCGCTGTATTGCGTTTTGATCGCTTCCAGCTCTTCGCGGATCACT
TCCATCAGACGCTCAGGGCTATTGAGGATATAAAGCAGCTCGGCGATCTCCGCCAGCAGGTCTTTATATT
CATCCAGCAGCTTTTCGTGCTCCATGCCAGTCAGTTTCTGCAAACGCAGATCCAGAATCGCCTGCGCCTG
CTGTTCCGTCAGGTAGTAGTGACCGTCACGAATGCCGAACTCTGGCTCCAGCCACTCTGGACGCGCGGCA
TCATCGCCCGCACGTTCCAACATGGTAGAAACGCTGCCCAGTTCCCACGCTTGTGCGATCAGTGAAGCTT
TCGCTTCAGCAGGTGACGCCGCACGACGAATCAGTTCGATAATCGGATCGATGTTCGCCAGCGCAATGGC
CAGACCTTCCAGGATATGGGCGCGGTCACGGGCTTTACGCAGTTCAAAAATGGTACGACGCGTCACCACT
TCGCGGCGGTGGCGCACAAACGCAACCAGAATATCTTTCAGCGGCATGATCTTCGGTTGACCCTGATGCA
GTGCCACCATGTTGATGCCGAATGACGTCTGAAGCTGCGTCTGGGAATACAGATTATTCAGGACCACTTC
GCCCACAGCGTCGCGCTTAATCTCGATGACGATACGCATACCGTCTTTATCGGATTCGTCACGCAGTGCG
CTAATGCCTTCAATACGTTTATCTTTAACCAGTTCGGCAATTTTCTCGATCAGGCGCGCTTTGTTCACCT
GATACGGAATTTCATGCACGATGATGGTTTCACGTCCGGTTTTCGCGTCCGTTTCAACTTCGCCACGCGC
GCGGATGTAAATTTTACCGCGCCCGGTGCGATAGGCTTCTTCAATGCCGCGTCGGCCATTGATGATCGCC
GCCGTCGGGAAATCCGGGCCTTTGATGTGCTCCATCAACCCTTCGAGGGTAATGTCTTCATCGTCGATAT
ACGCCAGACAGCCGTTCACGACTTCAGTCAGGTTATGCGGCGGAATATTGGTTGCCATCCCGACGGCGAT
ACCGGAAGAACCGTTAACCAGCAGGTTGGGAATACGCGTAGGCATGACGTCAGGAATCTGCTCGGTGCCG
TCATAGTTCGGCACAAAATCGACCGTCTCTTTTTCCAGATCGGCCAGCAGTTCGTGAGCAATTTTCGACA
TGCGAATTTCGGTATATCGCATGGCCGCAGCGGAGTCGCCGTCAATCGAACCGAAGTTACCCTGACCATC
AACCAGCATGTAGCGCAGTGAGAAAGGCTGCGCCATACGCACGATGGTTTCATAAACGGCAGAGTCGCCG
TGCGGGTGGTATTTACCGATGACATCCCCGACGACACGGGCGGATTTTTTATACGGTTTGTTCCAGTCGT
TACCCAGTACGCTCATCGCATACAGTACGCGGCGGTGTACCGGTTTCAGTCCATCTCGAACATCTGGCAA
TGCACGTCCGACAATAACGGACATCGCATAATCCAGATACGAGCTTTTCAGCTCTTCTTCAATGTTGACC
GGTGTGATTTCTCTGGCAAGGTCGCTCATGGAGCCGCTATCCCTCTATTTAGGCATCTACCCGTGTTCAG
AAAAGTGAACCGTTCAGAAAGGTGAACTGTTCAAAAGGTGAAAAATTATATCACAAACCGCCGTTTCGGG
GGAAACTCCCTTCCGTTCTGAACAGACTGTTTTCCTCGTGAACGTTTATCCCGCAGAGAAAAGCGACAGC
GCTGCACGTTGCGACATGAAGGGGTATACTCGCGGCAGTAGAAGATGATGAAAGGCAGTGATGACACATG
AACGTAGAAAATAAAACGCCGAACGTTGACCATCAGGAAATTGCCAAATTTGAGGCTATCGCCTCACGCT
GGTGGGATTTAGAAGGTGAATTCAAACCATTACACCGCATTAACCCGCTGCGTCTGGGCTATATTTCACA
GCGCGCGGAAGGCTTGTTCGGCAAGAAAGTGTTGGATGTCGGCTGCGGCGGCGGCATTTTGGCTGAGAGC
ATGGCGCGTGAAGGCGCGGACGTCACCGGGCTGGATATGGGCGCAGAGCCGTTAGACGTTGCGCGCTTAC
ATGCGCTGGAAAGCGGCATCACTGTCGATTACGTACAGGAAACGGTAGAAGCCCATGCACTCGCTCACCC
AGGCCTTTACGATGTGGTCACCTGCATGGAGATGCTGGAGCACGTTCCCGATCCGCAATCCGTGGTACAG
GCGTGCGCTAAGTTGGTCAAGCCCGGTGGACACGTGTTTTTCTCCACGATCAACCGCAATGCAAAAGCGT
GGATGATGGCGGTTATCGGCGCTGAGTATGTTTTAAAGATGGTGCCACGCGGCACGCACGATATTAAGAA
ATTCATTCGCCCGGCGGAGCTGATGCGCTGGGTCGATGACACCGCACTGCGCGAAAGGCATATCACCGGA
CTGCACTACAATCCGCTGACGGACCACTTTAAGCTCGGTCCAAATGTGGACGTGAACTACATGCTGCATA
CTCTCCATGATAAATAGACCCAATTAAGAATAGTCTTAAAATTGCGCGGTTTTTCACCGCGCAATTTTCT
GGGTTTATCTGAAAAACCAACAAAATGGCCGAGACTTATTTTTTTTACAGAATATTGACATCCTCTTAGC
CCTTACAAAATCAGGATTTCGGGAAACCAACGCTTCGGCAACCTGAAATTAACACCAAAATCAAGCCTTG
TACTCAAACGAATCCAGACTAGAATACTCACCATGTAGTAGCCATTTATCAAAAAATATCCATATCTAGT
ATTTATCCACAGGGTTAGTCACAGCGGAATTTCTGTGAATAAACGGGGGATATTTTTTTATTTTCATCAA
CAGGTAAATCCCAACATGAACCAGAGCTTGCTCGTTACCAAACGCGATGGCAGTAAAGAAAAAATCAATT
TGGATAAAATCCACCGCGTCATTACCTGGGCCGCAGAAGGTTTACACAATGTCTCCGTTTCTCAGGTGGA
ACTGCGTTCCCACATTCAGTTTTATGACAGCATCAAAAGCTCTGATATTCATGAAACCATCATCAAGGCC
GCTGCCGATCTGATCTCCCGCGAAAGCCCGGATTATCAATATCTGGCCGCGCGTCTAGCTATCTTCCATC
TGCGCAAAAAAGCCTACGGTCAGTTCGAACCGCCGGCCCTGCTGACCCACGTCACCAAGATGGTGGAATT
GGGCAAATACGACAAGCACCTGCTGGAAGACTATAGCCCCGAAGAATTCGCTCAGATGGACGCTTTCATC
GATCACTGGCGTGACATGAATTTCTCCTATGCTGCGGTTAAACAGTTGGAAGGGAAATATCTGGTACAAA
ACCGCGTCACCGGTGATATCTACGAAAGCGCCCAGTTCCTGTATATTCTGGTCGCTGCCTGCTTGTTCTC
TGGCTATCCGCGTGAAACCCGTCTGGATTACGTTAAACGTTTCTATGACGCGATCTCAACGTTCAAAATT
TCCCTGCCGACACCAATTATGGCCGGCGTGCGCACCCCGACGCGCCAGTTCAGCTCCTGCGTGCTGATCG
AATGCGGCGACAGCCTGGATTCCATCAACGCGACGTCCAGCGCTATCGTGAAATATGTTTCCCAGCGTGC
AGGTATCGGCATCAACGCCGGGCACATCCGTGCGCTCGGTAGCCCAATTCGCGGCGGTGAAGCGTTCCAT
ACCGGCTGTATCCCGTTCTATAAACACTTCCAGACGGCGGTGAAATCCTGCTCTCAGGGCGGCGTTCGCG
GTGGAGCTGCCACGCTGTTCTATCCGCTGTGGCATCTGGAAGTCGAAAGCCTACTGGTATTGAAAAACAA
CCGAGGCGTAGAAGGCAACCGCGTTCGTCACCTCGATTACGGCGTGCAGTTGAACAAACTGATGTACCAG
CGCTTGGTAAAAGGTGAAGAGATCACACTGTTCAGCCCGTCTGACGTACCGGGGCTGTACGACGCGTTCT
TCGCCAATCAGGATGAATTCGAACGCCTGTATGTGCAATATGAGCAGGATGACAGCATCCGCAAGCAGCG
TATTAAAGCGGTTGAGCTGTTCTCCCTGATGATGCAGGAGCGTGCTTCAACAGGCCGTATCTATATTCAG
AACGTTGACCACTGCAACACGCATAGCCCGTTCGATCCGCTGATTGCGCCAGTTCGCCAGTCCAACCTGT
GTCTGGAAATCGCGTTACCGACCAAACCGTTGGACGACGTGAATGATGAAAACGGTGAAATTGCACTGTG
TACGCTGTCGGCGTTTAACCTCGGTGCGATTAATAGCCTGGACGATTTGGAAGATTTAGCAACGCTCGCG
GTACGCGCGCTGGATGCCCTGCTGGATTATCAGGATTACCCGATTAAGGCCGCAGAACGTGGTGCGATGG
GCCGCCGCACATTGGGAATTGGCGTCATCAACTTTGCCTACTATCTGGCGAAAAATGGCGTGCGTTACTC
CGATGGCAGTGCCAATGGCCTGACGCACAAAACCTTTGAAGCGATTCAATACTATTTGCTGAAGGCGTCG
AATGTGCTGGCACGTGAGCAAGGTGCCTGCCCGTGGTTCAATGAAACCACCTACTCACAGGGTATTTTAC
CGATCGATACCTACAAGCGCGATCTGGACGCGATTTGCAACGAACCGCTGCATCTCGACTGGGAAACGCT
GCGTAACGACATCAAAGAATACGGCCTGCGTAACTCCACGCTGTCTGCGCTGATGCCGTCTGAAACGTCG
TCTCAGATCTCGAACGCCACCAACGGCATTGAGCCACCGCGCGGCCACATCAGCGTCAAAGCCTCCAAAG
ACGGTATTCTGCGTCAAGTCGTGCCGGAATACGAAACGCTGAAAGATGCCTACGAACTGCTATGGGAAAT
GCCAAATAACGATGGATACCTGCAACTGGTGGGTGTGATGCAGAAATTTGTCGATCAGGCGATCTCCTCC
AACACCAACTACGACCCATCACGCTTCCCGTCAGGCCGAGTACCGATGAAGCAGTTGCTAAAAGATCTGG
TCACGGCCTACAAATTCGGCGTTAAAACGCTGTATTACCAAAATACCCGTGACGGCGCTGAAGACGTGCA
AGACGATCTGTTGGCAGAGCCGCAAGACGATGGCTGCGAAGGCGGCGCGTGTAAGATTTAAGCCAATAAT
AAAAGGCTGCAATGCAGCCTTTTATCCTTTTAGCGCGGGCGTCCTACCCGCAGCCGCAGGCGGCGTTAAA
AATGCTCACGGCATTTTTTTGGAGAGACTAATGGCCTATACCACTTTTTCACAGAATAAAAATGATCAGT
TGCTAGAACCCATGTTCTTCGGCCAGTCGGTTAACGTTGCGCGTTTCGATCAGCAAAAATATGAAATTTT
CGAAAAATTGATCGAAAAGCAATTATCCTTCTTCTGGCGCCCGGAAGAAGTTGATGTGTCCCGCGATCGC
ATCGACTATCAGGCACTACCCGATCATGAAAAACACATCTTCATCAGCAACCTGAAATACCAAACGCTGC
TGGATTCGATTCAGGGACGTAGCCCGAACGTGGCACTGCTGCCGCTGATTTCTATTCCTGAGCTGGAAAC
CTGGGTGGAAACCTGGGCGTTCTCGGAAACCATTCACTCGCGTTCTTACACCCACATCATCCGTAATATC
GTGAACGATCCATCTCTGGTGTTTGACGATATCGTCACTAACGAAGAGATTCTAAAGCGTGCCAAGGATA
TCTCCGGCTACTACGACTCGCTGATCGAGATGACCAGCTACTATCATTTGCTGGGTGAAGGAACACATCA
GGTCAACGGTAAAACCGTAACTGTGAACCTGCATACGCTGAAAAAGCAGTTGTATATCTGCCTGATGAGC
GTGAACGCGCTGGAAGCGATTCGTTTCTATGTCAGCTTTGCCTGCTCGTTTGCTTTTGCGGAACGCGAAC
TGATGGAAGGCAACGCCAAAATCATCAAGCTGATCGCCCGTGACGAAGCACTACACCTGACTGGCACGCA
GCACATGCTGAATCTGATGCGTTCCGGTCATGACGACCCTGAAATGGCGCAGATTGCCGAAGAGTGCCAG
CAAGAGTGTTACGACCTGTTCGTACTCGCCGCCCAGCAAGAAAAAGAGTGGGCTGAATACCTGTTCCGTG
ACGGTTCGATGATTGGCCTGAACAAAGATATTTTGTGCCAATATGTGGAATATATCACCAACATCCGCAT
GCAGGCCGTTGGTTTGCCGCTGCCGTTCCAGACACGTACCAACCCCATCCCGTGGATCAACGCCTGGCTG
GTGTCCGATAACGTACAGGTCGCGCCGCAGGAAGTCGAAGTCAGCTCCTATCTGGTCGGCCAGATCGATT
CAGAAATCAGCGATGACGACCTGAGCGATTTCCAACTGTAATCGATGAGCAATCCAACTATTACGCTGCG
CACATCCGGTGCGCAGTTTTCCTGTTCAGATGACGGCCCTTCCCTGCTGGAGGTACTGGAATCCAACCGC
GTCAGCATTGAATATCAATGCCGATCCGGCTATTGCGGTTCCTGTCGGCTGCGTCTGGTAAAAGGTCGCG
TAGCGTATCGTCAAACCCCATTGGCCTGTATCCAACAGGATGAAATCCTCCCCTGCTGCTGTATGCCGCA
GGGCGATATCGAACTCGACCTATAGCCCCGAATTGTCCTCCCACGCCAGTTAACTGGCCTACCGTTCTCG
CTGGCGAGTGCATTTCTTGCCCGCATTTATACATAAGTGAGTTACACTATCCGCTGACATCGTCTTTTGA
CCGATATATACCCTAAATAATTCGAGTTGCAGAAGGGCGGAAACCGAGCGAATCACCAGGAACTTACATC
AAGTAAGTGACTGAGGTGAGTAAGGGAATCCAACGCACATGCAGCTTGAAGTATGACGGGGATAAAACAA
CCTGGAGGTTTTAAAACATGCTCACCGTCATTCCCATTTTGGTTTTTGTTGCACTTATCATCGTCTGGTC
AGGCATCAAAGTCGTACCTCAGGGATACCAATGGACTGTAGAACGTTTTGGCCGCTACACCAAAACGCTG
ATGCCGGGGCTTAATCTGGTCGTACCGTTTATGGATCGTGTTGGACGTAAAATCAACATGATGGAACAGG
TATTAGACATCCCCTCTCAGGAAATTATCTCACGCGATAACGCCAATGTAGCGATTGATGCCGTCTGCTT
TATTCAGGTGATTGATCCGGCACGGGCGGCCTATGAAGTCAGCAATCTGGAACAGGCTATCGTCAACCTC
ACCATGACCAACTTCCGTACCGTACTGGGCTCCATGGAGCTGGACGAGATGTTGTCTCAGCGCGATAGCA
TCAACACGCGCCTACTGCACATTGTCGACGAAGCCACCAACCCGTGGGGCATTAAAATCACGCGTATTGA
GATCCGCGATGTACGCCCGCCTGCTGAACTGATTGCCGCGATGAATGCGCAGATGAAAGCGGAACGTAAC
AAACGTGCCGATATTCTGGAGGCCGAAGGGGTGCGTCAGGCTGCTATCCTGAAAGCCGAAGGGGAAAAGC
AGTCACAGATTTTGAAGGCAGAAGGCTTGCGTCAGTCCGCATTTCTGGAAGCAGAAGCGCGTGAACGTGC
GGCAGAAGCAGAAGCACAGGCGACCAAAATGGTCTCCGAGGCCATCGCAGCGGGTAACATTCAGGCGATT
AACTACTTTGTCGCTCAGAAATATACTGATGCCTTGCAGCAGATCGGTTCTTCTAATAACAGCAAAGTGA
TCATGATGCCGCTGGAAGCCAGCAACTTGATGGGAGCCATTGGCGGGATCACCGAGCTGATTAAAGATAG
CAAAGACAGCCGAGGTCAATAATGGGCATTGAACTGGTGATGGAAAATGCGCACTGGTTCTGGCTGTCGC
TCGGCGGCCTGCTTTTAGCCGCCGAAATGCTGGGTGCCAGCGGTTATCTGCTGTGGAGCGGCGTGTCGGC
CGTATTGGTTGGGTTGCTAACGTGGGTGATGCCGCTAGGCTGGCCATGGCAGGGCACGATTTTCGCCATC
ATGACGATCGTTACGGCGCTGCTCTGGTGGTATTGGCTGCGTAAACGAACGCTGTCACGCCCACCGTCAA
CGCTTAACCAGCGTGGGCAACAGTTGATTGGCCTACGCGCAACCCTGACCGAACCCGTGACTAACGGCTT
TGGCCGGGTAAACATCGGCGACAGCAGTTGGCGCGTGAAATCAGAGCAGGAACTGCCTGCTGGCACGCAT
GTTGAAGTGATTGCCGTTGACGGCATCACACTGCATGTCCGGTCGATTGAGCACTAACAGAGCGCACGAA
TTGGGGAGCCTCGCTCCCCTTTCTGGCAATTTACTCTTTTGACGATTTACTCTTTTGACAACAGCCCGCC
AGATTATTGATTATCGGACACTCCGCGCTACCGTCCCCTGGGCACTGTTCGGCCAACGCCAGCAACTGTT
CACGCATCGTTTTCAACTCTTCGATATGCATCTCGATTTCTTGTACTTTCTGCAAAGTACGAGCTTTTAC
ATCCGCGCTGCGCCGCAGCGGATCGTTAAATAACGTGACCAGCTCCCGGCATTCATCCAGATTAAAACCC
ACCTGTCGCGCTTGACGCAGCAGCGTTAGCTCTTCGACATGATGCTCATCATAGCTACGATAACCATTTT
CAGAACGCAGCGGTGTAGTCAGAAGCTCTTTCTCTTCATAGAAACGAATGGTTTTACTGCTAAGACCCGT
TTTTTTCGCAACATCACTGATATTCATGATTTCTCCTTGCCTCTCCCCATAATGGCAGAAGGCGTATTGG
CACAGCCAATGAGTATCTCAATGAGATCATATTATCTGACTCTGTAGTATCAGCCAAATTTACCACTATA
AAAATTCACTTCACGTAAAAGATGACGAGAACATTTATTTGTGTAAAATCACAAGGTTTTATAATTGCTT
GCGATGGAATGCTGCAAGTGAGTTATTATCAGTAAAGGAAAATATCATCATGGGATATAGCAATATACTC
GGTAAGGTACTCGATAACGCACAGCGGCTCAAAGAGGTCCATTATCATATTGAACACCACCACATTCCTG
TTACATCGAAAGATGACCTTTCTCAGCAGATTATTGAAATTGAACGCTATCTCGGGGACAGCACCTACAC
GTCGCTGAATACCAGAAAACATCGAATCAATATATTAAGCGCTATTCTCGCTTTACCCGTCCTGCTATTT
TGCTTCATTTTCGTACCGGATCGGTATCTTAAATACTTTAATATTGAATATGATATCGACGGTATGGCGC
AAAGCGTATTTCTTTTTCTAATCGAACATATGTGGATGGCTATCGCGTATGGCGCTTCGTTTTTCGGTTT
GATTTTTTATTTTTATTACCTGAATCACCGCGCGGAAAACGAGGCTGAGAAGGTCATTCAGGCATTCATC
GCCCGGACCTCAAGAAATACTTGATGACTGACAACGTCAGACTCAACTGACCTTACCTTCACCTGAGTGT
TTCATCTTGTTTGAAGAGTCTCCCTGCTATTTGGCAGAGAGACTCTTCACTTTTTCTTTCCTAGAACAAA
AGCATATTAAATCCCTTGACCTTCCCCTTGCCAGAAGGTTTACCTTACCCAATAACAAGTAGAAATCAGA
TGGTCGGTCAACGTCTTTCACCGCCGGTTGTTAACACGGGAGAAAATTGTTATGTCACAAACCATCGTGT
TGTCCTTGCAGGGACTGACCTGCGGGCACTGTGTTCAACGCGTTAAAAAAGCACTAGACGCGATCCCTAC
AGTCGAACACACCGACGTCACTCAACAGTACGCCAAAGTCAGCGGTGCCGTCGATTCTCAAACGTTGATC
GACACTATCGAGCAGGCAGGCTACGACGCGCAACTCGCCACCACTCCGGATGTATCCCTTCAGCTTTCCG
GCCTGAGCTGCAACCACTGTGTCGCCGCTACGCGTAAAGTGCTGGAAGCTATTCCCGGCGTCGTCGCAAC
GGATGTCACCAAAGAGCAGGCCGCCGTGTATGGTAACGTTGAGACCACGGTACTGATTAGCGCTATTGAA
GAAGCCGGCTATCACGCCAGCGTGCAGGAGAATGTTCACCCAAAAACTGAGCCGCTGGCACAGGTAGCGA
CGATGCCGGAAGCGCTGCCAGCGGCCGAGAGCATTCTTCCGGCAATAACAACACGCACCACCCGCGATGA
TGACAGCGTACAGATCCTGCTTCAGGGGATGAGCTGCGCCAGTTGCGTGAATCGCGTGCAGACGGCGCTA
CAAAACGTCAGCGGCGTTACGCAGGCACGAGTGAATCTGGCTGAGCGCAGTGGGTTGGTCAACGGTCACG
CCGAGCCGGAAGCGCTGATTGCCGCCGTTGAGCAAGCAGGCTATGGTGCAGAAATTATTCAGGACGAAGA
AGCACGCCGTGCACGCCAGCAGCAAACCTCTCAACAGGCTATCCGCCGCTTTCAGTGGCAGGCTGCGCTA
GGTTTACTGCTGGGTATACCGCTGATGCTGTGGGGTGTATTAGGTGGCAGCATGAGTCTGACGCCGGAAA
GCCAAACGCCGTGGCTCGTCATCGGTATTCTGACGCTGGCAGTGATGGTATTTGCTGGCAGTCATTTTTA
CCGTAACGCCTGGCGTAGCCTGAGAAACGGCGCTGCAACCATGGATACGCTGGTGGCACTGGGAACGGGT
GCGGCATGGCTTTACTCGATTACCGTTAACCTATGGCCGGACCTTTTCCCGATGGCGGCGCGCCATCTGT
ACTATGAGGCCAGCGCGATGATCATTGGTTTAATCAACCTGGGCCACGCGCTGGAGCAACGCGCTCGCCA
GCGATCTTCACGCGCGCTGGAACGACTGCTGGACTTAACACCGCCTACTGCCCGTGTCGTGACTCCGGAA
GGTGAAAAATCCATTCCACTGTCCGAGGTGCAATCGGGCATGACGTTACGCCTGACCACTGGCGATCGTA
TTCCTGTTGATGGCGAGATCTTGCAAGGCGAGCTGTGGGTGGATGAAGCCATGCTGACCGGCGAACCGAT
CCCACAGTCCAAAACATCTGGCGATACCGTTCACGCAGGCACATTGGTTTCCGATGGCAGCGTTATCTTC
CGTGCAGACGCGATCGGCAACCAAACCACCCTGTCGCGAATCATCCGATTGGTGAGACAGGCGCAAAGCA
GCAAACCGGCTATCGGGCAGCTAGCGGATCGTATTTCTGCCGTGTTTGTTCCCGTCGTCGTTGCCATCGC
ACTCCTCAGCGGTGCGATCTGGTTCTTTGTCGGGCCACAGCCACAGATTGTCTATACGCTTATTATCGTT
ACGACCGTTTTGATCATTGCTTGCCCCTGTGCGCTTGGGCTGGCAACACCGATGTCAATTATTTCCGGCG
TAGGACGTGCAGCGGAGTTTGGCGTTCTGGTACGGGATGCCGATGCCTTGCAGCAGGCCAGCAAGCTGGA
CGTGCTGGTGTTTGACAAAACGGGTACGCTAACCGAAGGGAAGCCGCGCGTCGTGGCGATTCACACGTTC
GGCGGCGTAACAGAGGAGCAGGCGCTGACTTGGGCGGCTTCGCTGGAACAGGGATCTCATCACCCGCTAG
CGAAAGCCATTATTGAACACGCAGAAAATCTTACGCTAACGCAAGTCGATCAGTTCCGCACGCTGCGCGG
TCTTGGCGTCAGCGGCAAGACCATGGATGTCGACCTGCTGCTGGGAAATCCGCCACTGCTCAAACAGCAT
CAGATCGATCTCGCGGAAGGTGACACGCTGATCAATGAACAAGCTCAGCGCGGCATCACGCCCGTTTTAC
TTGCGGCCAATGGCCATCTCATCGCGGTGATCTCTATCCACGATCCGCTGCGAGCAGACAGCATCAGCGC
GCTGCAGCGCCTGCATCAACAGGGCTACCAGTTAGTCATGCTCACAGGGGACAACCCGCTCACGGCGAAG
AGTATCGCTAAAGAAGCCGGTATCGATCAGGTGATCGCGGGTGTGCTACCAGACGGAAAAGCCGAGGCCA
TCAAAAAACTACAGGCGCAAGGCAAACGCGTGGCGATGATTGGTGATGGCATCAACGATGCGCCCGCACT
GGCGCAGGCCGATGTCGGCATTGCGATGGGCGGCGGCAGCGATATCGCGATTGAAACCGCCGCTATCACA
CTAATGCGCCACAGCCTGCACGGCGTCGCCGATGCGCTGTTGCTCTCCAATGCCACGCTGCGCAACATGA
AGCAAAACCTTCTGGGTGCCTTTATATATAACTCGTTGGGTATTCCAATTGCCGCAGGCGTGCTCTATCC
ACTGACCGGAACGCTTCTCAGCCCGGTCGTCGCCGGTGCCGCGATGGCACTCTCCTCCATTACGGTAGTC
AGCAACGCCAACCGCTTGCTGCGTTTTAAACCTAAAGGTCAGTAATGTTAGCCCGCCATCTTAATTATTC
CAAAGATGGCGGACTCTTTTATTCTTTCGCCGCATCACTTTATTACCATGCAACCATGTTTGCTCTACCT
GTAGTATCCCTTGTATTGTTCCATATCTAGCGTTTAGCATATTACTCCCACATCAGGAGACGGAAGCAAT
GGGGCAACTGCTGCGTAGAATCGCGACTTTTCTTGGCTTTATCCCACCGCTAGCTTATGCCTACCCAGCG
ATAGACGTTCAACTCGCCAACGAACGGCATCTGCATCTGGTCGGCAGTATTCATATGGGTAGCCAGGATA
TGGCACCGCTGCCCGATATACTGCTGCAACAACTCAGACAGGCGACCGCACTCATCGTAGAAGCCGATAT
CTCCGATTCTCATTCCCCCTTCGGACACAGTGACGCCGAGCCACCGCTCACACAGCGCCTCAGCCCGGAC
AACTATCGCCAGTTGCAGAAAATCTGTGAATCACTCTCTTTCGATGAAAGCAATATCGACACGCTTCCCG
CCTGGCAAGCCGCGCTGGTGCTGCAAGCAAGGCAGGCTCAGCGATTAGGGTTACGCCCCGATTATGGCAT
CGATTATCAGTTGATTAACGCAGCGAAATCTCATGGTATTCAGATTATCGAACTGGAAGGACAGCAGACG
CAGGTTGATTTGTTACAGCAACTGCCGCAAGGCGGCCTGCTGTTGCTGGAGGATACGATTAAGCACTGGC
ACATCAACGCTCGTCTGCTGCAAACGATGGTAGGCTGGTGGCTAGACAGCAGGCCTGGAACTTATAAACC
GGATATCCCCGCGACGTTCAGCAATGAAATGACCGACCTGTTGATGGGTCAACGTAACCGTCGCTGGCAA
CAGCAACTTCAGGCGCTTCCCCCTGGAAGCTACGTGGTAGCCGTCGGCGCACTGCATCTGTATGGCGATG
AGAATTTATCCACGCTGCTCAACAACAGTCATTCAGCAACACCTTGAAAGAACACATTATGACGCCCAGC
CGCGTCCGCAAGATAAGGCCCACAAAGGGTTTAAGGATAGTGAAATCATGACACCCGCAGTCAATCTGCT
CGAAAAGAACAAGGTCGCCTTTACATTACACAGCTATCATCACGACAGCGACGAAACTAATTTTGGCGAG
GAAGCGGCCAAAAAATTGGGACTGAATAAAGAGCAGGTTTATAAAACGCTACTCGTCTCCCTGAATGGTG
ATGCGAAAAACCTCGCCGTGGCCGTCACACCCGTCGCAGGCATGCTGGATCTCAAGAAAGTCGCTCGCGC
GCTGTCCGCCAAAAAAGCCGATATGGCCGATCCGGTCATCGCTCAGCGCGTAACGGGTTACCTGGTGGGG
GGAATCAGCCCGCTCGGGCAGAAGAAACTGCTGCCGACCGTGATTGATGAACCGGCACGCCAGTTTGATA
CCATTTTCATTTCCGGCGGTAAACGCGGATTGGACATTGAACTATCGGCAAATGATTTGGCACAGCTACT
GCGTGCCACCTTTGCCGATATCGCCAAGCACGATTAATCCCTGCGATTAAACGAACAGCCTGCCAGGCGA
TATGCATTAAAGTGAAGCAGATAGCAGAGGACTCCACGGCCAGTGTGTCCCCTGCTACCGCTTCATATAC
TCGTTATATTTCAAGTTGCATGTGCGTTGGCTGCACTCACTCGAATCGATTACTGATCGACTTTCGCCCC
TTTATCCAACTGCATCACTGGACCTTCTTTCACATTCAGCGTCAGTCCTTTGGTTTGCAGTTCCGCATTC
CTTATGCGGATACCTTTATCCGCATCAATGCGCACGTTATCAAAGTGGAAACCACTGAGCGGGGCTTCCG
GTACGCCGATAATGTACGCTGCGGCTTTGGTCTTCCCGGTCGATTCCAAATTCTCGATCGTCACATTGCT
GAAATGCGGTGTCTTGTACTGATCGAACGGCTGCTCTGGATCGGTATCCGGTGGGTAAATCTGCTCGCCC
ATCGTGAAGCCACCTTCGGCCAACATCTTATCTACCTCAGCCTGCACAATCGGCGCAGCTTTGTAGTACG
CAGCAAAGACCAGCGGTATTTCAACATCCACCATTTTGGTATTACGGTAGGTGATGTTTTTCACTTCGCC
GCCTTTACCACGTAGGGTTTTAATGCGGATACCGTACATAGAGCCTTCAAACTGGTTATTTTCAACCAGC
ACGTTATTCACGCCGCCGGACGTTTCGCTACCGATGGAGATGCCGCGCCCCTGCTTCAGAATATTGTTGG
CAATATAGATGTTATCCACGACGCCATTCGGGAAGCGGCTATCTGGCTTCTCGGCTTTTATCGCAATATG
GTCGTCATTACAGTCGATATAATTATTGGTGATACGGATATTCTGGCTGTCGATCGGGTCGATAGCATCG
GTGTTTGGTGCATGCCACGGCGACAGAATACGCGTGCCGTTAACATCCACATCATGCGAGTAACGCATCA
CAATGTGGAAGCTAGGGGAATGGGTGAGCGTGACGCTGTCCACCAGCACGTTACTAGAACTTTTGATATA
AATCAGACGGGGGCGGTCGGTTCCACCTTTCTTGCCGGTGGCTCGAATATTCTCACGCCAGCGTTCCCAC
CAGACGGCACCCTGCCCATCAATGGTGCCTTCGCCAGTAATCGCCACGTTTTGTGCATCAGCAATACTGA
TAAAGGGAAGCCAACCATTTTCCGCTTCAGCGTACTTGGTTTTTTCCGTCGCGCGATACGCCGCGACTTC
AGTCGAGGCGACGATAGTTGCATCTTTTGCCAAATCCAGTCGGATGTTACTTTTCAGGAACAGCGGATCG
ACCAGATAGTTACCGCGAGGAACGTGTACCGTTCCGCCACCAGCCGCCGCGCAATCATCAATCGCTTTCT
GAAAAGCTTCGGTATTTAGTGCGATCTGTAGGCGGTGACCTTCGGCCCCGTATTGTGTGACGTCACAGGT
TTTATCTGGGAATTTCACTGAACTGGCGGCCTGTGCCGTACCAGCTTGAATACCCAGCGTGATGCAGGAA
GCCATTAATGACAGAGCAAGACCACTACGCATACTTAACCTCACAAAATAATGAAATATCGTTTTAATAA
AATAACACCAATATTCCACTAAAAAACGAGGGACGATCACGTTTTAGATGTATTCGTAATAATTACAATA
AGGTAGGGATTTTTTCGTGCAATTGCACTACTTCCATCCTGAGAAGATGCGCTCCCCTGACAGACAGAAT
GTGGTACAAACAGAACCAGGAATAGAGCGAGAATAGAATTGAAGAGAGAGTGCTGGCCTGAGTGACCAGC
ACAAATAAGACGGAAGCGTTATGCCGTCAGACGAGCGAAAGCATTACGGATTTCCTGTTCGGGTAAATCC
ACACCAATAAAGACCAGCACGCTCTTTCTTTCTTCATCAGTCTGCCATTCTCTGTCCCAGTCTGCGCTAT
ACAAGCGCTGAACGCCCTGAAACAGCAGGCGACGGTTGTCACCGTTGATAGCCAGAATACCTTTATAGCG
CAGTAGATTATCGGAGAATTGTAGCAGCAGGTTTTCCATAACATCGGAAACAGCCTGAAGCTCAACGGCA
TCATCAAGATACACAACAATCGACTGCACGTTATTCTGCGTCGGTGCAACAAAGCGAAATACCGGCGTTT
TCACGTCCAGTTTGTCGCTGAGGACAAAACCGTCAATGTTAAACAGCGCGCTCAGATCGATATCGCCATG
TACCACAGGGTAGATCGGTGCACGTGCATTGATGCGCTGAAGACGCGGTAACAGCGTGTCGTCTTCGCTT
GCCACATCCGTTTTGGTTAGCAATATGCGGTCGGCATAGCCAATCTGCGATTGTGCAATGGTGAACTGAT
CGAGCTGTTGTTGCGCATGTACCGCATCCACCAACGTGATAATTCCGTCCAGAACAAAGCGTTCACAGAT
AATTTCATGGGAGAAGAAGGTCTGCGCCACAGGCCCTGGATCGGCCATACCGGTGCATTCAATGATGACG
TGATCAAAATCCAGCGTACCGTTATCCACGCCATCAATAAGATCGAGCAACGCATCAGCCAGCTCATTGG
ACTGCGTGCAGCAGATGCAGCCGTTGCTCAACGTCGTAATCTGGCTAGCACGTTCACCGATTAATGTATT
ATCAATTGGGACTTCACCGAATTCGTTTTCAATCACGGCAATTTTGTAGCCGTGATCGGCATTCAGGATG
TGCCGGAGTAAGGTGGTTTTTCCAGCACCAAGAAACCCGGTCAGAATAGTGACATACACGGGTTTGGTCA
CATCAGATGATAAAGGTTGGGTCATAACAGGTTCCAAGTCGTTAACAGCAACGCATCCCGCCTTTGCCGT
CTCCGCCGTAACGCGCCTGCTGGCGTTCGCGGAAAAATTCTTCATACGTCATCGCAGGTTTATCCGGATG
ATTGGTCTGCATATGCTGCACATAGGTATCATAATCCGGCATACCGACCAGCATACGCGCCGCCTGGCCC
AAATATTTTCCTGCTTTTCCCAGATTGCCAAACATCATTACCTCCAGACCATCGCCTGCAACAGCGGCTA
GATAAAAAATACCCTGTATAACGTTATACATTATACAGGGTATCTGTACCCGTCATCTTTCACGTTCAAC
CTTGCTAGCGGTCTCGCAAAATCTGACGGGCGCGTATGGATTAGTGACCGGAAGAGACTTTCACGCCACC
TTCAGGAACCGGAACATACGGCGTTTCCTGATCGGTACGTTCAGCCACTTTACGTGCAGCCAGTGCCGCT
TTAATACCGTACGCGATAATGCTGTACACCACGATCAGGAACAGAATGCTCAGACCAGCGTTGGTATAGT
TGTTGGTCACGATATGATTCATGTTCGAAATCTGCTGCGCGCTCAGATCGGCACCGCCTTCTGCAATTTT
GCCCTTGAACATGTTCGCCATGTAGAAGAAGCCTTCCAGTTGCGGGTTGTCGCTGAACAGTTTCAGACCC
AGCGCCCACGTTGTACAAATCAGCAACCAAACAGCCGGAACCAGCGTGACCCAAATGTACTGTGTACGTT
TCATCTTAATCAGGATGACCGTACCCAGCACCAGCGCCACCGCAGCCAGCATCTGGTTAGATATACCGAA
CAACGGCCACAGGCTCTTCACGCCGCCCAGCGGATCGACTACACCTTGGTACAGCAGGTAGCCCCACAGA
CCGACGCAGCCCGCCGTACCAATCATACCAGCAATCAGCGAGTCGGTTTTCTTCAGGAAAGGAACGAAGT
TACCCAACAGGTCCTGCAACATGAAACGACCAGCACGCGTACCCGCATCCAGCGCCGTCAGAATAAACAA
CGCTTCAAACAGAATACCGAAGTGATACCAGAAGCCCATATCGGCACCCGGAATGATCTGGTGGAACACG
TGTGCGATACCGACAGCCAGCGTTGGTGCACCGCCTGCGCGATTCAGAACGGAAGGTTCACCGATGTCTT
TCGCCGTTTGCAGAATTTGCTCTGGAGAAATGACGAAGCCCCAGGAGCTAACGGTCGCCGCCGCGTGTGC
AGATACGTCCTGCAACTGTGCCAGAATCATCGGCGCATCCGCTGTGCCCAATCTATGCAGATCCGGCATC
GTAATACCCAATGCCGCTGGCGGGGTATTCATCGCAAAGTAGAGACCTGGTTCGATGATAGACGCCGCAA
CCAACGCCATGATCGCTACGAAAGATTCCATCAACATCGCACCGTAACCGATGAAACGCGCATCTTTCTC
GTTAGCCATCAATTTCGGTGTAGTACCAGAAGCAATCAGTGCGTGGAAGCCAGACACAGCACCACAGGCG
ATAGTAATAAACAGGAACGGGAACAGCGTACCTTTCCAGACCGGACCGGTGCCATCCACAAACTGCGTTA
CCGCTGGCATTTTCAGATCGGGATTCAGGATCACGATACCAATCGCCAGACCGACGATGACACCAATTTT
CAGGAAGGTCGCCAGATAGTCACGCGGAGCCAGAATCAACCATACTGGCAGCAGTGCGGATACGAAGGCA
TAGCCAATCAGCGTATAGGTGATGGTCGTATCTTTGAAGGTCAGCGCTGGCCCCCAGTACGGGTCGTGTG
CCACTACGCCACCAAACCAGATCGCCAGCACCAGCAGCACGATCCCGATCACCGAGATTTCACCCACTTT
ACCCGGACGGATAAAGCGCATGTAAACGCCCATGAACAGCGCGATTGGCACCGTAGAACAAACGGTAAAG
ACACCCCACGGACTTTCTGCCAGCGCTTTCACAACAATCAATGCCAGCACGGCAAGAATGATGATCATAA
TAAGGAAGCAGCCGAACAGTGCAATCGTACCCGGTACCGGGCCAAGTTCTTTCTTAACAATTTCGCCTAA
CGACGCACCGTTACGACGGGTCGAAATAAACAGCACCATGAAGTCCTGCACGGCACCCGCCAGCACCACA
CCACCCAGCAACCATAAGGTGCCAGGCAGGTAGCCGACCTGCGCGGCCAGTACCGGCCCGACCAACGGAC
CGGCGCCAGCGATAGCAGCGAAGTGGTGCCCGAACAGCACGTTACGGTTCGTCGGTACATAGTTAAGACC
GTCGTTATTGACAACGGCAGGGGTTGCTCTGGTCGGGTCCAACTGCATGACTTTTTGTGCGATATACAGG
CTGTAGTATCGATAGGCCACGAGGTAAACGGCGACAGAAGCAACAATAATCCATAAGGCACTGACATGCT
CACCGCGACGTAGTGCGACTACGCCGAGGCAGGCAGCCCCAATGATTCCAAGAATCATCCAGGGGATGTG
TTTAAGAATGGAATTGCTCTTCATAAGACATCCTTCAATTAAAAATCACAATCATTTGATTTTTGTTAGC
GGTAGAAAAATAAACCCTGGTAAAGCGTCGTGCGATAACGTGAGTCATCGCGTGTTTCAGATAAGGAAGA
GAGTGGCGGCACAGTACGTCATCGCGTGCACGCGTGGAGCGGGTATTTGGGTAGGCGGCAGAATAGCGTG
CTAAGCGGTTAGAATGACGCAGCGAGTGGCTGGAGAAAAAGGGGTGGCATCAAAAAGAAAAGGCCGCGAC
ATTCGCGGCCAGTAAGGTGTTGAGTGTCACGAGCAATTACGGAACCTGATACGCCAGTTTGTAATTACCT
ACTGTCGTAGTGCGGAACGTCACGCTGTCGGTGCGCCAGCGGATTTCCACTTCCGCAGGTGATTGTACTT
TCCAGCTAGACGCATCATTGACGTTCAGCGTCAGTCGGTCAATGGTCGCAACATCTGTCATCGGATCGGT
GATAAATCAATTGGAATTTACAAATAAAATCAATGAATTAATAAATTTCACGTTGACCAACAAGCGCTTA
AATCCACCCCATTTCTTTAAGAGATTTTAGAGAAAAAACAGCGGTTTTCGCCACCAGCACAGGGACAAAA
ACCGCCATAATTATTAATTACTTATAAACGATCTCGCCTTTCGGCGCGTAGGCTTCCGCATCCAGCGGAG
AATGTTTCTCGATGTACTGCTTCAGCACTTCAGCATCGACAAAACCAGTGTTCACATAGCCTGGCAGGTT
ATCAAGACGCGGGTAACCATCACCGCCCATCGCATTAAAGTTAAGCGTTGCCATGCGGTAAACTTTATCG
GCCTGCAACGGTTCACCTTTGATTTTCACGTTCTGCACACCTTGTCCATCGGCCGTCAGGCTGACGTTAA
GGAATTGCGCATAAGCACCGGAATCCACCTTTTTATTGGCGGCGACAGCCAGATATTTCTCGACTTCACT
GCCTGTCATATCTACATAAACCAGCGTATTAGCAAATGGCTGAACCTTCAGTACATCTTTATAAGTGATA
TCACCCGGCTCAATCGAATCACGGACGCCACCACCGCTCATAATGGCAAAATCGGCCTCTGCACGCTCAA
GTTGCGCAGACAGCAGCACGTGCGCCAGATTGGTCTGACGAAAACGTACCTGGTTGCGATCGCCTTCCAG
TTTACCTTTCACGCTACCGATCTTGATACCCAACTGCGCCTGCCCTTTTTCCTGGAACGGCGTCAGCATT
TTCATGACGTCAGAGTCCTGCGTGATTTCATGCGTATAGAAAACACGTTCGGTTTTACCGTCTTTTTCTA
CCTTTTTCTTCAGGTTGATCGGTATCAGTTGATAATGCTCAAGTTTCAATTCGCCATTACGGAATGTAAA
ATCAGCACGACCGACATATTTGCCCCACTCGTGCGCCTGAACAATCCAGGTGCCATTCTGACGGTCGGGT
GCACAAGGTGTGCCTGGCACATAATCCACCTGCTTTTTATTTTCCTGCGCCATACAGACCGGGTCCTGCG
AGTGACCGCCAACAATCATATCCAGATAGCCAGCAGGCAAGCTACGCGCCATTTCCACATCACCCGGTGC
ATTAGAGCCGTGATTACCATCGTCATAGTGGCCCATATGCGTTGCGGCAATAATCACATCGGGCTTTTCA
CTCTTGCGCAATTGTTCAACAACCTGCTTCGCTTCCGTAGAAGGATTACGGAATTCGATATCGGTAAAAT
ACTCAGGATTGCCTAATTTGGCCGTGTCATCTGTTGTCAGGCCGATAACCGCGATTTTCACACCTTGCTT
GTCGAACAGGGCATAAGGCTTAAACAACCGCTGATCGGTGCTTTTTTGGTAGATATTGGCCGATAACAGC
GGGAATTTTGCCCATTTCTCCTGCTGGCGCAGTACAGATAGTGGATTATCGAATTCGTGGTTGCCGAGCG
CCATCGCATCATAGCCAACCATGTTCATACCACGAAAATCAGGCTCCGCATCCTGCAAGTCGGACTCAGG
CACGCCAGTATTAATATCACCGCCGGAGAGCAATAATACACTGCCGCCTTTACTTGCCACTTCCTGACGA
ATCTGATCGACCAGCGTTTTTTGCGCCGCCAAACCATATTCACCATGATCGTTATGCCAGAAATGGCCGT
GGTGGTCATTCGTATGCAAAATAGTGATGGCGTATGTTTTGTCTTTTTCCCAAGCCATTGACATAACAGG
CGTTAACGCCAACGATACCGCCATCGCACATCCCAGAGCTTTTATTGAAAAGCGCATGATAAATCTCCGT
TTATTTTAAAGCCGCAGTGGAACCACTGAGAAATTCATTGCACAAATTATCACAGCCAGATGAACAATGC
GCCAGGCACGTTCATGCGTTCCTCAGCAATGTGTGATAGCCGACAAAACCAGATTAGGTATAGCAGCCAG
AGTGATATCGCACTGACATGGCATTGTCGTCACGCCGTCACGAACTCTTGCTAATATGGATGCTTCATCG
GAATAACCTGCCATCACACCGTTTATCCTCTGTTTTCTGGGATTTTATACCGATGGATAGAATCATTCTG
GTGAATAGACGTAAAAGCCGTAGGCCATTGCCATCAATAACATCATGCTATCAGAATAATTACGCATGTT
TATCAATGCTTATCGTCGGAAACTACACCTAAACATGTGTTACACTACCTTTATCTTGAGAAACTGATAT
TTTTCATAAAATACCACTTTTACCCAAGCAACATTTCACTACATGCAATAGAATTTATATATACCCAGAA
TAATTGGCGTTACAGTCACACAGCAAACGAACGACCCCTAATACGTTTTTCGGTACATAATTAAGAGTGA
TAAGGGTACGTAAACACCGCTAGCCACGCTGTAGCTTCAAGATAAGAAGGGTAAATCCGCTCAATTACGT
TTCACCTACTGGCACAAGGAGTTGGGATGCATGCTGCAACACCGCTAATTTCTACTATCGCTGGGGGGCT
GGTTCTTGCCTTCATCCTTGGTATTCTGGCAAACCGCCTGCGTATCTCTCCCCTTGTTGGCTACCTTGCC
GCAGGCGTGCTTGTCGGCCCTTTTACCCCCGGTTTTGTTGCCGATACTTCACTAGCATCAGAACTGGCTG
AACTTGGCGTAATTCTACTGATGTTTGGCGTCGGTTTGCACTTCTCGCTGAAAGACCTCATGGCGGTAAA
GTCCATCGCCATTCCCGGCGCGATAGCCCAGATTGCTGTGGCAACGCTGCTTGGAATGGGGTTATCCACC
ATGTTGGGCTGGAACCTGGCGAGCGGCCTGGTTTTTGGCCTCTGTCTGTCCACCGCGAGTACCGTGGTTC
TACTACGTGCACTGGAAGAACGTCAGCTTATTGATAGCCAGCGTGGTCAAATCGCTATCGGTTGGCTGAT
CGTAGAAGATTTGGCAATGGTGCTTACGCTGGTCCTACTGCCCGCCTTCGGTGACATGATCGGGTCTGAG
CATGCCGATACCAGCAAGCTGCTGGCTGATTTAGCCTGGACCATCGGTAAAGTCATCGCGTTTATCACCC
TGATGATTGTAGTAGGTCGCCGTCTGGTGCCGTGGGTGTTGGCAAAAAGTGCCAGCACTGGCTCACGCGA
GCTTTTCACGCTGGCGGTGTTAGCGATGGCGCTGGGCATCGCTTTTGGCGCAGTGAAACTGTTTGATGTA
TCCTTTGCTCTGGGCGCATTCTTCGCTGGCGTGGTACTGAATGAATCTGAACTCAGCCAGCGGGCGGCTC
ACGATACGCTGCCGCTGCGCGATGCCTTCGCCGTACTGTTCTTCGTTTCTGTCGGCATGCTGTTTGATCC
GATGATCCTGCTGAACGACCCAATTTCCGTGCTTATAACTCTGGCAATCATCGTGTTCGGTAAGTCAGCC
GCTGCTTTCGCGCTGGTTCGCCTCTTTGGTCACTCAAAACGGACAGCATTAACGATTTCTGCCAGTCTGG
CGCAGATCGGTGAATTTGCCTTTATTTTGGCTGGACTCGGCATCGTGTTGGGGCTGTTGTCCGAAGAAGG
TCGAAATCTGGTACTAGCCGGTGCCATTCTCTCTATTATGATAAACCCGCTGCTGTTTACGCTGCTTGAA
CGCTATCTGGCGAAGAACGAAACAATAGAAGAGCAGATCGTAGAAGAAGCCATCGAAGAAGAGAAACAGA
TTCCTGTTGATATGTGCAACCATGCTCTGCTGGTCGGCTATGGACGCGTTGGTAGCCTGATTGGCGCCAA
ATTGCATCAGGCAGGCATTCCTGTGGTGGTGGTTGAAAATTCACGTACTCGCGTCGATGCCCTACGTGAG
CAAGGCATTAAAGCCGTATTGGGTAACGCCACCAAGCCTGAAGTCATGGATATTGCGCGTCTCGATTGTG
CCCGTTGGCTATTACTGACGATTCCGAACGGTTATGAAGCCGGTGAAATCGTCGCAGCGGCCCGTGAGAA
GCGCGGCGATCTGGAGATCATCGCCCGTGCGCACTATGACGATGAAGTCAGCTACATTACCGAGCACGGT
GCCAACGAGGTAGTAATGGGTGAACGGGAAATCGCCAACAGTATGATCACACTATTGAAACTGGATGAAA
TCCCGCCTGCACCACAGGCGTGCCCTATCTAAACGACTACACGTAGATACAAAAATGGCGGGCAAATATG
CCCGCCATTTTTTATGCTGTGCAATACAGGCACAAGGCTTCAAGCGCTGCCAAACAACGGCAATCTTCCC
CTACTCTGCTTTGCTCACTAACTGTTCCAGCAGATCGATATGCAGCGGATCGTCATTGAGCGCAGGAATA
TAGTGGAAAGCCTCTCCACCTGCGTGCAGGAATATTTCACGGTTCTGTTCCTGAATCTCTTCTAACGTTT
CCAGACAGTCAGCAGCAAAGCCAGGACACATAATCTGAATGTGCTTGATTCCTTGCGCGGGTAATCCCTG
CATGGTTTCATCCGTGTACGGCGTCAGCCAAGGTTCACGACCAAAACGCGACTGGAAGGTCATCATTATT
TTCCCTTCCGGCAGCCCCAGTGCGGTAATCAGCGCCTCTGTGGTCGCCCGACAACGCTGCGGATAGTCAT
CTCCTTCGTTAGCATAACGTACAGGAATGCCGTGATAGGAGATCACCAATCTGTCCGGTTCGCCATGTTC
AGCAAAAGACTGCTCAACACGGTGCTTCAACGCCGCAATATAGGCAGGATGCTCTGCGTAATCACGGATA
AAACGAATAGCAGGCAACTGACGATTATCACGCAGTTGTGCAGCTAACCCATCCCACACAGCCGCGGTCG
TTGAGCAGGAATATTGCGGATACATGGGCAAGACCACCAGTTGCGTTACCCCCTGAGCCAATAGCTTATC
CAGCGCTGAGCGCAGGCTGGGTGAACCATAGCTCATACCCAGCTCAACCGGTGTTTCCGGCATACGTGCA
GCCAGTGCCTGCTGCTGTCGGCGGCTAATCACCAACAGCGGCGATCCCCCTTCCATCCAGACCGATTGAT
AGAGCTTCGCCACTCGTGGTGAGCGAGTGGGTAGAATGATGCCGCGCAGCAGAGGCCACCAGAGCAAACG
CGGCGTATCCACCACACGCCGATCGCTCAGGAACTCAGCCAGATAACGTCTCACCGCCTGCGGCGTCGGG
GCATCGGGCGTCCCTAAGTTCACCATCAGCACGCCGTATTTCTCTTGTTTCATCGCCGTCTTCCTTTTAT
GGAGAAGCAAGCTTTCTTTCAGCCCGCCCGTGCGTAACATCAGATCCCTATTGTAGCGAAAAAAAGCTAA
ACAAATACGGGTAGATAACAGGGGTAATATCGATGCTACTAATAGGGGAAATAAACAAGGGAGAGTTTCA
AAACGAAAAAATGCCAGACGATTATCTGGCATTCAGAGGGTGGAACTCAGTTCACTTAGAAAAATTAGCC
CAGAATAGTTTCCAGTTCTGCGCGAACCTCTTCCACTTTACGCGTACCTTCTACTTTGAAGTAGCGCGTA
TTACCCGCATCAGCTTCTTTTTGATAATAAGAAACTAGCGGTGCAGTCTGCTGATGGTACTCAACCAGAC
GTTTACGCACGGTATCTTCCTGATCGTCCTTACGGATGCTCAGGTCTTCGCCTGTCACGTCGTCTTTGTC
TTCAACTTTAGGCGGATTGAATTTTATATGATAGACGCGGCCGGACGCCGCATGAACGCGACGACCAATG
ATACGATCGATGATCAGTTCGTCAGGAACTGCAAATTCGATAACGTAATCCACATCGATGCCTGCATCTT
TCATGGCATCAGCTTGCGGAATGGTGCGTGGGAAGCCATCCAGCAGAAAACCGTTACGGCAATCGTCCTG
GGCGATGCGCTCTTTAACCAGAGCAATGACCAGTTCATCAGTGACGAGTTTACCTGCGTCCATGATTTCT
TTAGCCTGCTTGCCCAATTCAGTACCCGCTTTTACCGCTGCACGCAGCATGTCACCGGTGGAAATCTGCG
GAATACCGTATTTTTCCATGATGAATTGAGCCTGAGTACCTTTGCCTGCGCCCGGAGCGCCCAGCAGAAT
AATACGCATCGCGTAAATCCCCTTGCTATGTAATATTTATAAAATAAATTTGAAAAACGCTAAACCATAC
CATTCCAGACGCTTATGCTCAAGGAACGGGCTCGCTTCAGCAATGTGTAGGCAGATGAAAAAAAGCCAGA
TACCTAAAAATACGGTTTGCCGCCTGCCCAATGTTGCCATTCAGTGTAGACGAATAAACCCTCATCAGAG
GAAGGATACGTAAAAATCGAGGGAGATCCCGGTTGGAACCGGGATCTGAAGGGCATCAATATCAGGCGCT
TAATAGCTGATTCATACGGCGAATGAACTGATTCGGATCGTCCAGCGTGCCGCGTTCAGCCAGTAAAGCC
TGATCCAGCAGCAGCTCAACCCACTCGCCAAATTCAGCGTCGTCAGAAACATCAGCGGCACGTTTAATTA
GCGCGTGTTCCGGGTTCAGTTCAAAGATGTACTTCACTTCCGGTGCCTGTTGGCCCGCTGCGGCGAACAG
TTTCGCCATCTGCGTACTCATCTCGTCGGCATCTGTCACGACAATCGCAGGCGTATCGGTCAAACGGTAC
GTGAAACGCACGTCTTTAACGCGCTCGCCCAGCAGCGTTTTCACGCGTTCAACAAACGGCTCCAGCGCTT
TTTGTGCTTCTTTCTGCGCATCGTTTTCTTCATCAGCCAGTTTATCCAACGTATCATCCGCCTTACTGAC
AGACTGGAAGGATTTACCGTCAAACTCGGTCAGATAGCTCATCATCCATTCGTCAATGCGCTCGGACAAC
AGCAATACCTCGATGCCTTTCTTGCGGAACAGTTCCAGGTGTGGGCTGCTCTTCGCCGCAGCATAGCTGT
CTGCAGTGATGTAGTAGATCTTGTCCTGACCTTCCACCATACGACTAACATAATCTTCCAGCGACACCGT
CTGCGCAGAACTGTCAGATTGTGAGGTGGCAAAGCGCAGCAATTTCGCGATCGCTTCGCGGTTACTGCCG
TCTTCCGCCGGCCCTTCTTTCAGCACCAGACCGAACTGTTGCCAGAACGTTTGGTATTTTTCCGCATCGT
CTTTCGCCAGTTTATCCAGCATTTGCAGCACACGTTTGGTCAGTGCATTACGCAAGTTCTGCGTCACACG
GCTGTCCTGCAAAATCTCACGGGAAACATTCAACGGCAGATCGTTGGAATCAATCAGGCCGCGAACAAAA
CGCAGATAGTTCGGCATGAACTGTTCGGCGTCATCCATAATAAAGACACGTTGAACATACAATTTCAGGC
CGTGTTTATGATCACGGTTCCACATATCCCACGGGGCATGAGCAGGAATGTAGAGCAAGCTGGTGTACTC
CTGCTTGCCTTCCACACGGTTGTGGCTCCAGCTCAACGGATCGGTAAAGTCATGGGAGATGTGCTTATAA
AATTCGTTGTACTCATCATCGCTGACTTCAGATTTACTGCGCGTCCACAAGGCTTGTGCCTTGTTAATTT
TTTCCCAACTAACGGTGGACTCACCGCCTTCTTCTTCGCTTTCTGTCCGAGATTCAATTTCTACCGGCAG
CGCGATATGGTCAGAATATTTGCTGATGACGGAACGCACACGCCAGTCATCCAGAAATTCGTCTTCACCC
TCACGCAGATGCAGAGTGATTTCCGTGCCGCGATCGTCTTTGGTGATGTCAGCAATGGTGTAATCGCCTT
CACCAGCAGATTCCCAATACACGCCCTGATCGGCACTCGCACCCGCAGCGCGGGTACGCACAGTCACTTT
ATCCGCAACAATGAAGGCAGAGTAAAAGCCCACCCCGAACTGGCCAATCAGTTGGCTATCCTTAACCTGA
TCGGAATCCATGGATTCCAGAAAAGCCTTGGTGCCGGACTTCGCAATTGTACCGAGATTATCAATCACTT
CATCACGGCTCATGCCAATACCGTTATCAGAAATCGTCAGAGTACGCTTTTCTTTATCGGTAGACACTCG
CACGCGCAAATCGCCATCGCCTGCATACAGTTCAGGGGTAGACAACGCGCGGAAGCGTAATTTGTCTGCC
GCATCGGAGGAGTTGGAGATCAATTCACGCAGAAAAATTTCTTTGTTGGAATAAAGCGAATGGATCATCA
AATGCAGTAGTTGCTTAACTTCGGACTGGAACCCGCGAGTTTCTTGGCCTTTCATACTCATTGTTGCTTA
CCTCAATCCTAATATTATTCAGGCTGATTAAACTGACGATAAGTAACAGATGGGGATAAATCAGGGCGAT
TTCAAGGGGTAAATTTCAGCGATTCAAGAAAATGGTGGGAGAAGAAAAGAAGACTGCGGCCGCCAGAGAG
TGACGCTGGCAGCCGACAGCTTAAAACCGGAAAGGTTGACGACCTGCCAGAGAATGGGAGAGCGTGGTGC
CATCGACCATTTCCAGCTCACCACCAACCGGAACTCCGTGTGCAATGCGACTGGCCATCACACCGTGTTG
CGCGCAGAGTTCAGCGATATAGTTCGCCGTAGCATCACCTTCTACCGTCGGGTTAGTAGCCAAAATGACT
TCGTTTATCGATTCCACTTGCAGGCGCTCTTCCAACCGCCCCAAACCGATATCGTCTGGGCCAATGCCAT
CCAGCGGCGACAAATGCCCCATCAGCACAAAGTAGCGACCGGCAAATTGCCCCGTCTGTTCAATAGCATG
AATATCAGCCGGGCTTTCTACCACGCAAATCTGCCCATTTTGCTGGCGGCGCGGGTTCGAGCAAATCGCA
CAAACGTCCTGCTCGGTGAATGTCCGACAATCGCTACAGTGACCGATTTCGGACATCGCCCGCGTCAACG
CCTGCGCCAGACGCATACCCCCGCTGCGATTGCGTTGCAGCAGTTGAAACGCCATGCGCTGCGCCGACTT
AGGCCCAACGCCCGGCAGGCAGCGCAGTGCTTCCATCAATGATTCCAGAAGCGGACTGGTCTGCATCAGA
ACGGCATCTTGAAGCCCGGCGGCAATTGCATACCGCTGGAAACCGATGCCATTTTTTCTTTCTGCGTTTC
AGCGATGCGACGAGCGGCATCGTTGAACGCCGCAGCGATTAGATCTTCCAGCATCTCTTTGTCGTCTTCC
ATCAGGCTTGGATCGATCTCAACACGGCGGCAGTTATGCGCCCCGTTGATGGTGATTTTCACCAGACCCG
CACCCGATTCGCCCGTGACTTCCAGATTCGCCACCTCTTCCTGCATCTGCTGCATTTTTTCCTGCATTTG
CTGGGCTTGCTTCATCAGGTTGCCAATTCCACCTTTACCAAACATAGTTTTCTCTCTATCACGTCGGGCT
GCGCACTCGCAGCGGTTAAACAGGGCGGATACTTTCTTCGTCCAGTTCCGCATCAAAGAAACGCCGCAGC
GTTTGAATCGTCGTATCGGCCAGGATCGACTGACGCGCCTGCGCCAGCTTCTCTTCATATATCGCCTGAC
GCCACTCCAGCGGCGTCCGCATCGCTGGGTTGTCGTCTTCCGTAATCAGTAATTCTACAGGATGCCCGTA
GTGGGCCGTCAATGCATCTATCAGCGTCTTTTGCGCCGCAGGCGAATTCAGATGCCGCTGGGATGAACGC
AGATGAAGATGGACTTTACCTGCTTCCTCACTCTCTTTAAACGCATTGAGTGCCAGTTGTTGTACCAGCT
TTGGCAGCGTCAGGCGATGGATTTCCGCCGCCCAAGGATCCCGTTCCAGCGATTCTTCCGCCAGCCGCGC
CGCCAGTTCCGGCGTTTTTTCGTGCTCTAAAGCCGAACGCAACGCCTTTGGCGTCGCCACATCGACCTTA
ACCTCATCAACCTTGTTTTGCGCCCGCCAACGATACGCTTCCGGCTTTTTGGGCTCGGAAGGCGAGGTTT
TCGCGTTTTGCCGTTGAATGCTACGCTCAGTTACCGAAGCCAATCGCTCCAGCGCTGAAGTTGCCGGCCG
CGTGTTGTCAGACGCTGCCGGTTCAGCCTTTTTTGGTGGCGTACTCCCCTGTTTTCTCAGGAGTTGGCTG
CGAGCCTGTAACAACTGAGAAGTCGCATCGGGCAGTTCGTTTTCACCATGCCGATCCGCAGAACTGGCCG
AAACAGTCGGTTCTCCTAACGGTGGCGCATACGCGGAAGCATCCATCGGCGGTTCGGGAGAATAAGATGA
TGGCAGCGCGTCGTCACGAGATTCAACCTGTTGCTGCATTGGTGCACGAACCATCGCCGATGTTGTCGCA
ACGGGCTGCTGCACAGGAGGTTGAATAGAAGGCGCACGCGTAGCCTGAGCAGGCGCAGCGCTTACAGGTG
CCACAGGTTCAGCGATAATCTGGCTGGGGTGAAACGCTAACGCTCTCAGTAGCGTCATTTCCACGCCCAT
CCGACGATCTGGCGCAAAAGGCAACTCTTTGCGGCCAATGAGTATCGTCTGGTAGTAAAGCTGCACATCC
GCAGGCGGTAGCGCACGAGCCAACTCTCGCATACGCGCTTCAACGGCAGCGTAATCATCGCCCAACGCCG
CAGGCAGCAGTTGAACCATCGCAATACGATGCAGCAGCGTCTGGGTTTCCACCAACAGCGATTCCCAGTC
CACACCCCGTGCAGCAACTTGATCTAACAGCGACATCACCTGTGCGCCATCGCCTTTCGCCAACGCTTCA
ATAAGTGCCAGCGGTTGCTCGTCGTCCAATGTGCCAAGCATTTGGCTGACCGAAGCGGTCGTAACCTGCC
CTTGCCCCATGGCAATAGCCTGATCGGTCAAACTCAGCGCATCACGCAAGCTCCCATCAGCAGCACGCGC
CAGAAGTTGCAGCGCACGTGGTTCGTTGGCGAGATTTTCCGCCTGTAATACCTGTTCCAAATGCGCGCGA
ATCTGTTCGACATCCAGCGCTTTAAGGTGAAATTGCAGGCAGCGCGACAGAATAGTTACAGGCAACTTCT
GCGGATCGGTGGTTGCCAGCAGAAATTTGACGTGTGGAGGGGGTTCTTCCAACGTTTTCAGCAGCGCATT
AAAGCTGTGGCGCGATAGCATGTGTACTTCGTCAATCAGGTACACCTTGAATCGCCCACGCGCAGGGGCA
TACTGCACGTTATCCAACAGATCGCGCGTATCTTCTACTTTTGTGCGAGAAGCGGCGTCGATTTCAATTA
AATCGACAAAACGGCCCTGTTCGATTTCTCGGCAGTTATCACACTGACCGCACGGCGTTGCCGTTACGCC
CTGTTCACAATTCAGCCCTTTTGCCAGCAAACGGGCAATCGTTGTCTTCCCGACACCGCGGGTGCCAGAA
AACAAATAAGCGTGATGGATTCTGCCTAGGGAAAGGCCGTTAGCCAACGCGGTCAGGACATGTTCCTGAC
CGACAACTTGGGTAAAGGTTTGGGGACGCCACTTACGGGCAAGAACCTGATAGCTCATCAATACCGCAAC
AGTCGAGTTATTGAGGCGATCATGCTAACACAGCCACGCTGCTATCGGCGAGACTGTTATGATTAATGTC
CGGGGAAGTCAACCAGACTATAGCAGGCTACACCCATCTCGGTCAGGCGCTGTTCCCCCCCCAGATCGAA
CAAATTAATGATAAAAGCGGCATCATTCACTGTGCCACCCAGGCGGCGGATCAATTTCACTGTGGCTTCG
AGCGTTCCCCCCGTTGCCAGCAGATCGTCGATCACCAGCACATTATCACCAGCGGAGATCGCATCTGCAT
GAATTTCCAGCGTATCTGAGCCATATTCCAGCTCATAGCTTTCACCGATCGTCGGACGCGGCAACTTGCC
TGGTTTACGCACGGGAACAAAGCCCACGCCCAGCGCCAAGGCAACCGGTGCGCCAAACAGAAAACCACGT
GCCTCCGTACCCACAACCTTCGTCACACCGGTGTTGCGGTAACGGTTCGCCAGCAGCTCAATACTGGCCG
CATAGGCCACGGGATCTTCCAGCAGGCTGGTGACATCACGGAACAGTATGCCCGGCTTCGGATAATCGGG
GATGCTTTTGATACTGTTTTTAATTAATTCTGCCTGCTGCTGGGCTGTTACGGTCGTCATAGTTGTGCCT
GATAAAACGTTCTAAACATACAAATGCCGGTCGCCACAAGGCTTTCACCATCGCATGATGTGATGGATAA
GCATTATGACAAAGAGGAAAATGGCGACCCGTGCACGAAAACGCTCAAATCTAGTCAAAGTGACGGACAA
ATGCAACTATCCGCACTCTGGGTGGGTATTTTTTGTATTCCCGTCACAAAGACCGCCGCTTGCGCTATCT
TTTCGGATCCACGTCCTGAATTTGTTGTTCTGGATCAACCACGGGTAAACGAAGCATAAAGGTCAGCAAA
ATAGTCAAAATGACTAGCAGCAAGATCCTGACCCAAACCAGCTTAACCAGCCAGAGCGAAAGCGCGAACG
TCAGCAGAATCATGGCGACAGCCTTCCATTTTGCTCCCGGCGGCAATGCCCGGTGTTGTTGCCAATGGCG
CAGATAGCTACCAAACCAGGAACGGTACAGTAGCCAGTCATGGAAACGCGGGGAAGAGCGAGCAAAACAC
CAGGCGGCCAGTAACAAGAAAGGCGTGGTCGGTAATAAAGGTAACACGACACCCAACGTTGCCAGCACAA
CGGAAACCCACCCCAGTATAATCAGCAACACACGATACATATTCACCTTTACGCTTTGTTCGCTACAACC
AACATCATACTTTATCATCACCTTGCTTGATGGATTAGTTAAGATATCCTCATGCAGACCATCAGGCACC
CTATAACTTACCATGCTGACATATTACGTCTGAGTAGGTTGGCTGAATCATTGACCTTAACCGTAAGGGA
AAAAAGTGAACACGCATCAATTGCTGCAGGCGCTTGAGCAACAAATTACTACGCTGTCGAAAGAGCTGGA
ACCGCTGGCAGATAAAGCGGTGCCACAATCACGCTTTGATCGTCAACTTTTTAGCAGTTACGGCACCCGG
TTACGTGATTATCGCGCCGAGGTTGAACAAAATCTGCATACAATAAAACAACTGGTCGCAGAGCAACGCA
CCGATCGTGTAGCATTTCTGGCTGAAAAGCTGGTCAGCCAGATAGCCGCCTTGCAGCGTGAACTGGCGAC
GCAGTCGCTACGCAGGCAAGAGCAACGAAGCACGCCACAGCCGGAAGATGTGTATCACAAGCTAGCAGAG
CATCAGGATTATGAACGCCGTTTGCTTTCCATGATTCAGGATAGAGAAAGTTTGCTAATCACACAGACGC
TTTTCAGTGAGCAACAGCGGCTACAAAAAGAGCTAGCGGCACTGGAAGGACGACTGGCTCGCTGCCGTCA
GGCGCTGTCGCGATTAGAACGTCAGATCGAACGCCGGGAACAAGGGTTATAGCGCAGCGGTTTCGCAGAG
AAAAAAGAGGAATTGATTGATGTCACTTGAAAACGCCCCACCTGAAGTCAAGCTGGCAGTCGATTTGATT
ATGCTGCTGGAAGAGAACCAGATCGCACCACACATTGCACTGGCCGCGCTGGCAATGGTACGTACCGATT
TTGAGAAAAAGCGCTCGCAAGAAGAAAACGATGCGAAATCCTCTGCCCAAAACGAATAGTTCAGGAACTT
AGCGGCAAGAATGAGTGGTAAGCCGCAACTTACACAGCAGGTTTGCGCAGCGCCGGGCTAAAATGCAGCA
TATCGATAAAGGCATCCACCAGCGCAGGAGCATCCTGATCGAGATCGAAACTTTCCGGCATAAACAGCCA
GTTTTCCATCACGCCGGAAAAATAGGCACGCAGCGCAATCGCAGCGCGACGGGGGTAAATATCCGTCGGC
AACATCCCCATACGAATGCACTTAATCAGGTTTTCTTCGATATCAACATAGCAGGAAAGATAAAGCTCTT
TGCGCGCATTATAAGATTGCAACATTTCGCCGACAAATTCGCATTTATGGAAACAAATTTCCATAATGGA
ACGCCACTGCGTATCATTAACCGTTAAACGCAGCATATAAATCAATAATTCACGCATCACGCGGAGTGGA
TTGTCAGGGAATTTTGTCTGATACTCTATTTCGAACTCACTGATTTTTGATTCTGCCTGTGCCCAGATCT
CATCGAAAATTTCGGCTTTATTCTTAAAATGCCAGTAAATAGCACCGCGGGTCACGCCAGCAGCTATCGC
AATGTCAGACAATGAAGTCGCAGACACACCGTGCTCAGAGAAGACTCTCAACGCAGTATCCTGTATATGT
TGTCGGGTTTCCTGAGCCTGTTCTTTGGTTTTTCGTGCCATATCGCTGTATTTGAAGGAAGCGTGATTTA
CATACATTCAAGAATGTATGTAACATAGCATGAACATAAGACTATAGCAGCAATGGGTTTTTGAGCTTGT
GATCCATTGGTCAATTTCAAATCGGACACTTGAGGTTTATCTATGAACAAAAACAGAGGGCTAACGCCTC
TGGCGGCAGTTCTGATGCTTTCTGGCGGCTTAATGCTCGCAGGATGTGATAGCGGCAACAATCAGCAGGA
CGGCGGCGCACAGCAGCAGATGCCTGAAGTGGGTATTGTTACGTTGAAAACAGAAGCACTGAATGTCATG
ACCGAACTGCCGGGCCGTACAAGTGCTTACCGCATTGCTGAGGTTCGCCCACAGGTTGGCGGAATTATCC
TAAAACGCAACTTCGTTGAAGGATCTGACGTTAAAGCTGGCGCATCACTGTATCAGATCGATCCTGCAAC
CTATCAGGCGAACTACAACAGCGCCAAAGGTTCACTTGCTCAAGCTCAGGCTCAGGCAGAAATTGCACAC
CTGACGGTTAACCGCTATAAACCGCTGCTGGGCACCAACTACGTCAGCAAGCAAGATTACGATCAGGCTG
TCGCTACTTCCCGTCAGGCTGATGCTGCTGTTTTGGCAGCCAAAGCGGCAGTAGACACCGCACAAATCAA
TCTGGCTTACACCAAAGTCAATTCACCAATCGAAGGCCGCGTAGGAAGATCAACGGTAACGGAAGGCGCA
TTGGTGGGAACCGGGCAAGCAACGGCATTAACAACCGTGCAGCAACTTGATCCGATCTATGTTGATGTCA
CTCAATCCAGTAACGATTTTCTGCAACTGAAAAAAGAGCTGGAAAACGGCACGCTAAAACAAAATCAAGG
CAAAGCGAATGTCCGTCTGCTGTTAGAAAATGGTACTGAGTATGCAGAAGCAGGTACATTGGAATTCTCT
GATGTTACGGTAGATGAAACCACTGGTTCCATCACGCTGCGCGCCATTTTCCCTAACCCACAGCACAACC
TGCTGCCCGGTATGTTTGTACGTGCTCGCCTCGATTCCGGCGTTAACCCGACGGCCTTATTAGTGCCGCA
GCAAGGTGTCACCCGCGATCCGCGCGGTCAGGCCACGGCGATGGTGGTTGGGGAAGGCGATAAAGTAGAG
CCGCGTTCGCTTAAAACCGGTAAAGCAATTGGTGACAAATGGTTGGTTACCGAAGGCTTGAAAGCAGGTG
ACCGCGTTATTCTCACTGGTCTGCAAAAAATCAGACCCGGTGCGCAGGTGAAAACTAAAGAAGTCGCTCC
AGAAAATCAGCAGGCGCAGCAAGCGTCAGCAGAACCCGCGAAGTCTTAAGACGTTCTAACAGGAGCCGGT
ACAATTCATGGCTAAGTTTTTTATAGATCGACCCATTTTTGCATGGGTGCTCGCCATCATGGTGATGCTG
ACGGGGTTGCTGGCAATTGTTAAATTACCTATTGCCCAGTATCCAACGATCGCCCCACCCGCGATTGACG
TAACAGCAACTTATCCAGGGGCCGATGCATCAACGCTGCAAGATTCCGTCACTCAGGTTATCGAACAGAA
TATGAACGGTATCGATAACCTGATGTACATGTCATCAAGCAGTGACTCCTCAGGTACGGTCCAGATTACG
CTGACCTTTCAGGCAGGTACCGATCCGGACATCGCACAGGTTCAGGTGCAGAACAAACTGCAACTGGCCA
TGCCGCTGCTGCCGCAGGAAGTACAGCAACAAGGGGTTAACGTTCAGAAATCAAGTAGCAGCTTCCTCAT
GGTTGCCGCCTTCATTAGTGAAGACGGTAAAATGTCGCAGGAAGATATCGCTGACTACGTGGCCGCTAAC
GTTAAAGACCCTATCAGCCGCACATCAGGCGTAGGCGACGCGCAGCTATTTGGCTCCCAGTATGCCATGC
GTATCTGGCTGGATCCGAACAAGCTAAATAACTATCAGTTAACCGCAGGTGACGTCAGCGCAGCAATTCG
TGTTCAAAATAACCAGATCGCCGCAGGGCAATTGGGGGGCGCTCCACCGGTTCCCGGCCAGCAGTTGAAT
GCCTCGATCATTGCTCAGACCCGACTGAATTCAGCAGAAGAATTTTCTAAAATACTGCTGAAAGTTAACG
CTGATGGATCTCAGGTTCGCCTTAAAGACGTTGCACGTGTTGAGCTGGGAGCAGAAGGCTACGACGTTAT
TGCACGTTTCAACGGGAAACCGGCTGCCGGTATCGGTATCAAATTGGCAACAGGCGCTAACGCGCTGGAT
ACCGCAACTGCCGTAAAAGATGCACTGACCAAAGCAGAAGAGTTCTTCCCTTCCGGCCTGAAAGTCGTTT
ACCCTTACGATACAACGCCTTTCGTTAAGATTTCCATCAACGAAGTAGTGAAAACACTGGTGGAAGCCAT
CGTACTGGTCTTCCTGGTGATGTATCTGTTCTTGCAGAACTTCCGCGCCACGCTGATCCCAACTATCGCG
GTACCGGTCGTCTTGCTGGGGACGTTTGCTATCCTCTCTGCGTTTGGTTATTCCATTAACACCTTGACGA
TGTTCGCGATGGTTCTCGCCATCGGGCTTCTGGTGGATGACGCCATCGTCGTCGTGGAAAACGTGGAACG
TGTCATGGCGGAAGAAGGTCTACCGCCTAAAGAAGCGACAAAACGCTCCATGGAGCAGATCCAAGGCGCG
TTGGTCGGTATCGCACTGGTACTGTCCGCAGTATTCGTCCCGATGGCGTTTACCGGTGGCTCCACAGGGG
CAATCTATCGCCAGTTCTCCATCACAATCGTTTCTGCGATGGTGCTGTCAGTTCTGGTTGCATTGATTTT
GACACCAGCCCTTTGTGCAACACTGCTAAAACCGATCGCCAAAGGTGATCACAGTGAGAAAACTGGCTTC
TTCGGCTGGTTCAACAAAGTGTTTGAGAAGAGCACGCATCACTACACCGACAGCGTTGCTAATATTCTGC
GTAGTACTGGTCGTTATCTGGTTATCTATCTGCTGATTGTTGTGGGCCTCGCACTCTTGTTCTTACGTTT
GCCGACGTCCTTCCTGCCAGACGAAGACCAAGGGGTTCTCCTGAACATTGTTCAGTTGCCTTCAGGTGCG
ACGCAGGAAAACACCCAAAAAATCATGGACAGAATGACGCAATATTATCTCGAAAATGAGAAAAATAACG
TCAAGTCTGTGTTTACCGTGACGGGCTTCGGGTTCTCTGGTCGTGGGCAGAATGCCGGTTTAGCCTTCGC
CAGCTTGAATGACTGGAGTGAGCGAAGCGGCGCAGAGAATAAAGTCCAGGCGATTGCAGCCAGAGCTAAC
GCAGTCTTCAGTCAGTATAAAGAAGCTATCGTGATTGCGGCCAACGTTCCTGCGATTATCGAACTGGGTA
CGGCAACGGGCTTCGACTTCCAGTTAATTGACCAGGCTAACCTGGGACATGCAAAACTAACGGAAGCACG
TAACCAGTTACTGGGTATGGCGGCACAACGCCCTGATACGTTGATACAAGTTCGTCCTAACGGGATGGAA
GATACACCGCAGTTCCGTCTCGATATCGATCAAGAAAAAGCGCAAGCACTTGGCGTGTCATTGGCTGATA
TTAGCTCAACGCTGGCAACAACGTTGGGTGGATCTTATGTGAATGACTTTATCGATCGCGGTCGCGTGAA
GAAAGTCTACGTTCAGGCTGATGCGCCTTTCCGTATGTTGCCGGATGACATCAAGAACTGGTACATCCGC
GGTAACAACGGACAAATGGTGCCATTCTCTGCATTTACGCAGAGCCACTGGGAATACGGTTCACCACGTC
TGGAGCGTTATAACGGCCAGCCATCCATGCAAATCCAGGGCGAGGCAGCTCCAGGTAAGAGTACTGGTGA
AGCCATGGCATTGATGGAAGAATTCGTCACCAAATTACCGCAAGGTATTGGCTACCAATGGACGGGGATG
TCCTATCAGGAACGGTTATCTGGTAATCAGGCACCTGCAATCTATGCTATTTCACTGATTGTTGTGTTCC
TGTGTCTGGCAGCGCTTTATGAGAGCTGGTCAATACCGTTCTCCGTCATGCTGGTTGTTCCACTGGGGAT
CATCGGTGCATTGATTGCGGCGAATATGACGGGTCTTCAAAATGACGTTTACTTTAAGGTGGGCCTGCTG
ACAACCATAGGGCTATCCGCGAAGAACGCCATATTGATCGTCGAATTTGCTAAAGATTTGATGGATAAAG
AAGGGAAAGGCCTGATAGAAGCAACGCTGGATGCAGTACGTATGCGTTTACGTCCAATCCTGATGACATC
ACTTGCCTTTATCCTCGGCGTAATGCCTCTGGTAATCAGTAGTGGTGCGGGTTCCGGTGCACAAAACGCC
GTTGGTACTGGCGTAATGGGCGGGATGATTACAGCAACCGTGCTGGCTATCTTCTTCGTTCCCGTGTTCT
TCGTTGTGGTTCGTCGTCGCTTTGGTAAGAAAACCGACGATACAAAAGCCCACTAATATTTCATATCCAC
CGATAACCATCCTAAAAGGCCGCCTCGCGGCCTTTTTTTTACCTCCCAGCCCAAACCCAACTAGTCCGAG
CTAAACGGCTCACGGTGCTTTTTTTGCATCTTATACGTATCTACAGTGACGTAGAGAATGCTGCCGCCTC
ACCGAAACATAATGGTTGATCCTGATGATAAAAAAGCGCAACATAATAGATATGTTATAACATAACAAAT
GAGGCAACAATGAAGGCAGGAATTCATCCTGACTATCGCACAGTGGTATTTCATGATACCAGCGCGGATG
TCTATTACAGAACAGGGTCAACCATTAAAACCGATCGGACAATCGAACTGGAGGGGGTCCACTACCCTTA
CGTCACCATCGATGTCTCTTCGGCATCGCATCCCTATTACACCGGGAAGCAAAAAGAATATTCCAAAGAA
GGCAGCACAGCGCGCTTCCAGCAGCGCTTTGGGAACTTCTTCAAGTAATCAGAGAGGGCAATTAAATGCA
GGTGCTTAGTTCGCTGCGCTCAGCGAAAAATCGACATAAAGATTGTATTGTGGTCCGTCGTCGCGGGCGA
GTTTACGTTATATGTAAATCCAATCCGCGCTTTAAAGCCGTGCAGGGCGGAAAAAAGAAAAAAGGTTAAT
CTTTCTCTATCACATCCCGATACAGCCTATGTTATGGCGTTAGTATGGTTGTACGGGATGGTTTCCATTA
AAAAACTTATTAAACAATAAGATAACAACAATCACTGTACCTTATCGACAGAACAATTCCTTCGCACTCC
GTCTACCCTTTCTCATATTTTTAGATAGAAATAATTAAATAAGCCGTCATCGAGTTTATTCTACGCTCAT
TGTTACAAAAAATTTGAGAGTTAATCAAAATAACTAGCAGTGAAAACCTTATCTATTATCCTATCCGCGA
ATTTTACGAACGTTTTTGCTATAGTCATATATATACTCAAAATAATTCGCGATGCAGGACAAAATGTTAT
CGTTTTGAACGACGCGATATGTTGGCTGAGCAAGGTTCTTTTATGCGCTTCGTAACGCGACAGAGAGGGA
ACCCCAATGAACTTACTTGGTAAGTGATTTCGGTGAGTGAACGCAACCAACGTACATGCAGCTTGAAATA
TTAAGGGTATAGCTATACTTAAGGTTAAGTCATGCTGTGTTGGTATTTACGCCAACCCTGTTTCGCGACA
TAGTAATATGTGAGAGGTACGAAAATCGCTGTTGTCTCATTCAGTGCTGAACGAATTACAACGGCTCAAC
GCATTCTCTGTAACAACATGAATAGGAAACAATGCTAACGTCTTTATCTTGCAGGCTTCGTCAGTCTACC
TGTTTACCAGGTGTTAACCGCAGTAACACTGAATAACGGCTTAACGGAGGGATTGATATGGATGAGTACA
CACCAAAGCATTATGATATTGCCCAACTCAGATTCTTATGTGAGAATCTGTGTGATGAGAGCATAGCAAC
GTTAGGCGATAGCAGTCACGGCTGGGTCAATGATCCAACTTCTGCGATCAATCTCCAATTAAATGAGCTT
ATTGAGCATATCGCTACGTTTATTCTCACATTTAAAATAAAATACCCTAACGAAAGTGAGCTCTCAGAGC
AGGTTGAAAAATATTTGGATGATACTTACGTCTTGTTTAGCAACTATGGTATTAATGACGCTGAACTACG
ACGCTGGCAGAAGTCCAAAGCAAAATTATTCGGAATGTTCTCAGGGGAGAACGTCTGTACGCCTGCTAAA
ACTTAAGCAATAATTTATTTATATAAATTTTAACCACCAGGTACTGTTTGCATAGGCCATTATGAAAAAA
ATCGACTATTTGATGCGTTTGCGTAAATGCACAACGATTGACACTCTCGAACGCGTTATTGAAAAAAACA
AGTATGAACTCTCCAATGATGAACTGGAGATGTTCTTTTCTGCAGCCGATCATCGCCTGGCAGAGTTGAC
GATGAACAAACTCTACGACAAAGTTCCTACCGCAGTATGGCGATACGTCCGTTAATCCCTAACGAGACGT
GTAAAAAGCTGGCATTAATACACTGCGCCGATAATATTATCGGCCTTTGTTTTCATTCTCGTTTTAACGT
ATTAATTGAATAAGACTTGTAACAAATTGTATTTTTTTGACATAAGAGAAAAATGAAAAACCATTTCATC
CCATTCGTTTATTGCCTTCCGTTTATCATTTATAACAATCGCATTGATAGCATCATTAATAGTATATCCC
GTGATAAAAACACGAGTCGTAATAATTGGCGCAATTATTAATCGCTAAGTAAAGAAACCACTCCCCCTCC
AGAAGAAACAGAGATTGGTCAACGACACCTATAAAACGCGGCGAATGGTGACTCAAAGATTACGTATGAG
CGTGGGTTTATGGCTAAGAATTGGTTTTATGGGCAGAGGATGAAGATCAATTCGACGGTAGAGTATTTAC
ACAGGAGCAGAAATGGTGGAGGCCCTGCCAGCTACATCCCGGCACACACGTCACCTGCTGCGGCTGCTTC
CTTCCGGATCTGACCGAGTCCACAGGGTAGTGTTGCGGGAGAACCGACAGGGCCTCCATTGACGGCTTTA
TAACAGTTCTACTGTGTGTCACAAAGCGGTGAGCATTATCGGCGATGAGATAGGCAATTGCAAGCTAACC
CATACTAACCGTTGTTTTCTTACTCACCTCACTATGCCACTATGGAAGTTCAATCGGTTTAGAAATAGCA
GGAACATCCGCGGATGTCAGAAGAAAACGATAATTTCCGCCAACGCGTTTTTCAAATTGTCGCAGCCATT
CCCTATGGAAAAATAGCGACCTATGGCGACATCGCGCAACTTGCCGACTCCCCCAGAGCATCGAGGCAAG
TCGGTGGAGTGTTAAAACGCCTCCCGAAAGACAGCAAACTCCCTTGGCATCGGGTAATCAATCGTAAAGG
CGAAATATCACTCGTCGGTGGAGATTACATACGTCAGAAATCAGCGCTACAGGCGGAAGGCGTGATTTTC
AATCGTCAGGGTAAGATTGATCTTGCTAAATATCGCTGGCAATACGCGCCATAGCGGCGCGTATCCAGAT
GAATTACCAGACTGGCTGCGCAGGAACCGTAGAGGATGAAGCCGGCTGCCCCTGAAGCATATGAGGGGGT
TCATTCACCGGATTGGATATCATCGACCCCTGGTTTTTCGCGGGTAACGGAACGGAAGCAACAGGTACCA
ATACCAAATCGGCGTTATTTATCCCGTTGCTAATAACGGGTAAGACGTTCTCCGTCACCATGACAACACG
ATTATCGATGGCAACCGCCGCACTGAGTAAGATACGCGCATTGGGCTGAATATCAGCCGGGTTATACGGT
AACTCGAATTGGAAAGGAGCCTGCTTTCCTTCTGTACGCGTCACACTCTGAGTAATCACTTTTGAAGGCG
CATCTGCCAGCGATGCATCAGACACCGTAACGGTCAAAACCGCGCTGTGAGGTAGGGCAATGCGCTGACG
GATATTCACTGTCCCCGTTACCGCAGGCAGTGCGACAGCCGGACGCGGTGAAGAAACAGAGGTAACAGGT
GCGCCAGTTTGAGGAGAAACGCCATAATCACTTCTCTGTGCACAAGCAACCAGAGTCATCGATAACGTGA
TACTGCCTAAGATATGCCATAATTTCATTCGGTCAGTCTCCTTTATTATTGTCAGACTGCCGGCATCGAA
AACCGGCACTCGCAAATAGTATGATTCAATAAACACAATAATGATGGTGCAAAATTCTGATATTTTTCTA
AAAGCCGTGCATTCATTATAGTAAAAACTATAAATAGAAATTTTAAGTTTTACAGAACAAATAGATAACC
AGCCCCCACATCCATTGAGGCCGATACCATGAGTCAATCACTACAACACCTTCTCGACCTCTTGCATTTA
GAGAAACTCGAAGAAGGGCTATTTCGCGGACAAAGCGATGATTTGGGGCTGCGTCAGGTCTTTGGTGGGC
AAGTCGTGGGGCAGGCGATGTCAGCCGCCAAACAGACCGTTCCTATCGAGCGCAACATTCACTCTTTCCA
CAGTTACTTTTTGTTACCCGGCGACAGTCAGAAGCCGATTATTTATGACGTTGAAAATCTGCGCGATGGC
AACAGTTTTAGCGCCCGACGCGTTAGCGCCATTCAAAATGGTCGGCCCATTTTTTATATGACCGCTTCTT
TTCAAAGCCATGAGGAAGGGTTTGAGCACCAAAATGTGATGCCAAACGTCGCACCCCCAGAAGATCTGAA
ATCCGAACAAGAAATCGCGCAGGATATGCAACATCTTCTACCCCCCCGCTTTCGTGATAAATTTATTCAG
GCCAGCCCGATTGAGATGCGACCAGTTAAATTCCATAACCCGCTGAAGGGTGAAGTGGACGACCCCGTGA
GACACGTTTGGTGCCGTGCCAGCAGTCCGTTGCCGGATGATAAGCGTATTCACCAATATCTGCTGGGCTA
TACCTCTGACTGCAATTTCTTACTCACTGCCTTACAGCCTCATGGCGTCGGCTTTTTGGAAGCGGGCATG
CAGGTTGCCACGATTGATCACTCAATGTGGTTCCATCGGGATTTCCGGCTGGATGACTGGCTGCTTTATA
CCGTGGAAAGTACATCCGCATCCGGCGCTCGTGGTTTCGTGCGCGGGCAATTCTATACCCGAGAAGGCGT
GCTGGTTGCATCCAGTATGCAGGAAGGCGTTATGCGTCGCCGCCAACAATAAATCTGCTGACGGGCTTAT
TGCATGGCTAAAACGACGCGATTTGAATAACGTTAACCGTAAAACAAAACAGGCGTGGAGTTTCCTCCAC
GCCTGTTCACTGTATTTGAACTGTCTTACTTATTGATTGTAAGCGCTCTCTCCATGGCTGTTGACGTCCA
GACCTTCGCGCTCTTGCTCTTCAGGGACACGCAGACCGACAATCATATCCGCCACTTTGAAGGCAACGAA
TGCCACCACGCCAGACCACACCAGGCAAACAATCACGCTGAACAACTGTACCCAAATCTGGTGCGCCATT
GTCACACCTTCGGCATAGCCTGTTCCACCCAGCGATGCCGACGTGAATACACCCGTTAAGATACAGCCAA
CGATACCACACACGCCATGAACACCGAACACATCACACGGGTCATCCACGCGCAGCCATCTTTTCAGCAC
GGTCACGCCCCACAGGCCTGCAACGCCACCAGCCAGACCGATGATCAATGCGCCACCCACGCCCACCGTA
CCCGCCGCCGGGGTAATAGCAACCAGACCTGCAATACAGCCAGAACACGCGCCCAGCAGAGAAGGTTTAC
CGCGTACCAACCACTCACCGCCAACCCATGCCAGAATGGCAGCAGCAGTAGCAACAACCGTGTTCAGGAA
AGCCAGAGCAGCAATACCGTTGGCAGCACCCGCAGAACCCGCATTGAAACCAAACCAGCCGATATACAGG
ATCGCTGTACCGATAAACACCATCGGCAGGTTATGCGGTTTGAAGGCTTCTTTGCCAAAACCGGCACGTT
TACCCAGCAGGTAAGCACCAACTAACCCAGCAACCGCAGCGTTGATGTGAACGACCGTACCGCCTGCGAA
ATCCAGCGCGCCATCCGCAGCCAGATAACCACCGCCCCACACCATGTGCGTCATTGGCAGATAAGAGAAT
GTCAGCCACAGCGCAACGAAAATCAGCACCGCAGAGAAACGAATACGTTCAGCAATCGCTCCAACAATCA
GCGCAACGGTGATACAGGCGAAGGAAGCCTGATACGCTACGTGTACAAACTGATAGAAGGTGCCACTGAT
AGATTCAATCCCAATGCCTTTCAGCATAAATGTGCTGAACCCACCGAAGAAGGCGTTACCCTCGCTGAAG
GCCAGGCTATATCCATAAACGACCCACAGGATACAGACCATTGCGAATGTTACGCTTACTTGCGTCATCA
TAGACAGAACGTTCTTTGAACGGATCAAGCCACCATAAAACAGTGCGATACCGGGTATAGTCATAAAAAG
TACCAGCGCGGTACAAATCATAATAAAAGCATTATCCGCTTTATCAATCGTCGGTGTCGCAGCCATTGCC
CAGCTCGGGAGTAATGCCGCCACACCGAGACCTAATGAAGAGAGTCGTTTTTTCATTTTCATCCATCCCT
ATTTACGTATCTACGTTAGGTGTTGTTAAAGTGCGGCTTCGTCAGTTTCACCCGTACGAATACGGATAAC
CCTTTGCAACTCGGCGACAAAAATTTTGCCATCACCAATTTTTCCGGTGTACGCGGCTTTGCTGATGACG
TCGATCACTTCGTCCAGTTGGTCGTCTGCAATCGCGATATCAATTTTTACCTTAGGTAAAAAGTTAACGC
TGTATTCTGCGCCGCGGTATAGCTCTGCGTGCCCTTTCTGACGACCAAATCCTTTCACCTCAGTGACGGT
GAGCCCCTGGATGCCGACAGAAGATAACGCTTCACGGACATCTTCCAGCTTGAATGGTTTTATCACCACA
GTAACCAGTTTCATTTATCTTCCCCCTAGCCATTACGTTCAGGCTTTCGCCCGCCACTTGTTCGATTACG
CGCTCTATGAAGTCGGTCTACGCAATGATTAAAGCAAACGGTGTGCCATAAATGATTTATCTGGCATAAA
TCAGGAAGGAGAACGCGATTAGAGAAAGAAAAGAGTAAAAGTAAACACGGTAGAAAAGGAATAATGAAGA
ATTCGGGGCAATAATTGCACCAAATTAGTGCGTGAAGTGTATTTTCAGTGCAGCAGGAGTAAAAAGCAGA
ATGATGATGCTTACTGATGGTGCGAAGTCATGCATGGACTGTTGGTCTGCACTACTCGATGCGGTGCAGA
CCGTGGAATTAGAGATAATCGTGTTATACGGAGCAAGGCTCAGTACTGGGAGTAGCGAGGTCTTCTCCGG
CCAGTTGCAACTGATGCATTTGATAATAGCGCCCCTGCTGTTGCAGCAGTTGCTCATGCGTTCCCCGCTC
AACGGTTTGTCCATGATGGAGCACCATAATCGTATCAGCCTCAACAATGGTGGAAAGCCGGTGTGCAATG
ATAATTAAGGTTGTCTGTTCCCTAATGATGCGCAGCGCCTTTTGCACCGCTTGCTCCGTACCTGAGTCAA
TATTCGCAGTCGCCTCATCGAGAATCAGGATTTTAGGCGTTTGCACCAGTACCCGCGCAATCGCCAACAG
TTGCTTTTGTCCGGTAGACAGATTATTCCCCTGCTCACCAAGACGCGTATGTAATCCGTCGGGGAAACCA
TGAACCAACTCAGCAAGCTGCACCACTTCCAGCACGCGCCAGACGGCCTCTTCGCTAATATCGCGCCCCA
GAGTCACATTCACAAACATGGACTCCGCCAGCACCACCGGATCCTGCTGTACCATTGCCACATTTTGGCG
CAAGACACGATGGGAGAGCGTCGATAATGGCCGGCCATCAAGCCGAATTTCGCCCTCATCCGGGCTGTAA
TACCCCATAAGCAAACTGGCTAATGTACTTTTTCCACTGCCGGTATGCCCTACCAACGCGACGAACCCGC
GATCGGGTATCGTCAGAGAGATATGCTGGAGCACACGTTTTTCTGTGCCATAAGAGAAAGAGACATCGTT
AATATCAACACGCCCTGAGACCATAGGACGATCGTCGTTTCCGTAGCCTTGCTTTGCACCATCCATCAAT
TCAAAGATACGCTCGCCAGCAACAACCGCCTGCTGCAACATCGACTGCTGGGTCGTCAGCTCAATTAGCG
GTTCATTCAGACGGCCAAGGTAATTGATAAAGGCGTACAAAACCCCAACACCAACCGCGCCAACCGAGCT
AAAACCGAACTGGATCAACAATCCGCAGAGAACCATTGCGGCAAACAGACTCAGCAGCGGCCGTAGCAAG
AATCCCTCCAGACGCAAAGCCTTCATGCGTGCCTCGTAATGCTCATGGCTGGCTGCGCCTAGTTTCTTAC
CAAAACGCGCCTGCTGGCGGAATTGCTGAATGACGCCCATGCCATTAATCACTTCGTTGAAACCATCATT
AATGTCTGCTAAATAGCGCCGAATCTTACGCACAATCGGCGTACTAAAACGATGGTAGAGCGCCATGACC
GTCGCTACTGCAGGAAAAATCATCAACGCAACCAGCGCCATTTGCCAGCTCAGGCTGAACATCGCCACCA
GCATTGCCCCGACCAGTGTCGCGCTGCGTAATACCGTTGATGCCACCATGACGTAGAGATCTTTAACCAC
CTCGGTGTCATTGGTGACGCGTGAAATCAACTGCCCGACAGGTTGCGTATCAAATGTACTCAGCGGCTGA
CGCAAAGCCGCATCCATCACATCAATACGCAGTTGCTGCACAACGCCGACGGCGACTCGGTTAAACAACA
GCGTCTGGAAATAGTGCAGCGAGGCGGCCAGAATATGCAGCAAGATATAGGCCATTGCCAGACCTACCGC
AATCGCCAGCGGGAATTGGCCTTTTGTCACCAGATCGTCAATGAAATAGCTTACCAACACGGGGCCTGAG
ACTTCCGCAATCGCGGCAACCCACAGCATCAGGACACCGAACATCAGCGTTTTCCGCCAGGGAGAGCTAT
AGGCCAGCAGGCGCTTAAGGGTTGGCCAAAACGGCTGAGGGCTATTCATTTGTCGTTCCTTCTGGCTGCG
GCACATCATCCAGCGCGGCCTCTAACTGTTGGTAGCGGTGCATATCCCGATACCAACCGGGCTGTGCCGC
CAGCGTCCGATGTGTACCACGCTGTACCGTTTGCCCTTGTTGCAACACCACGATTTCATCCGCTGCGGTT
AAGGCCGACAAACGATGTGCGCTGATGATCAGCGTCCGTTTCTCACCCCATGTTTTAAGATTTTGCAAAA
TCTGATGCTCCGTTCGCCCATCAACCGCAGACAACGCATCGTCCAGCACCAAAATCTCAGCATCTAGCAA
TAATGCTCGAGCAATCGCAATACGCTGTTTTTGACCGCCAGATAGCATCACGCCGCGCTCGCCAACTTCT
GTCTGGTAACCCTGAGGTAAACGCAAAATATCATCGTGTACGCTAGCAAGCCGTGCTGCTTGTTCAATCT
CCTGCTGAGTGGCATCTGGTCGACCCAGTGCAATGTTTTGTGCCACCGTATCGGAGAACAGAAAAGGCAT
TTGTCCCACAACGGCAAAACGACCGCGCAGTTCATCCAACCGAATGACACTCAACGGACGATCGTGATAA
CGAATGTCTCCCGAGCAGCTATCAAAATGACGCAAAATCAACGCCAGCAGCGTACTTTTCCCCGATCCTG
TCGGCCCGCATAATCCCAACATATTGCCCGGTGCCAACGTAAATTGAATATTTTTTAAAGCATCACGGGT
ATTATCGGGGTAGTGAAACGCGGAGATATCCACCGCTAGCACGCCCCGCTCGGCAGGTAATGATTCCTCA
CCGTCTTTCACCACCGATTCTTCCGCGAGGAGTTGTCGAATGCGGCCATATGCCGCACTGCCGCGCTCAA
CAATATTAAACATCCAGGCCAGCGCCAGCATCGGCCATATCATCAATCCCAGATACATGACGAAACTGGT
CAACAAACCTAACGTCAGCGAACCGTTGATCACCATCCAACTGCCGCCGCCAATGGCCAGCAAATTCGAC
AATCCGACGGCAATATAAATGGTGGGATCGAAGCGGGCATCGACCCGGGCAACGTGCATGTTTTTGGCAC
CAGCATCTGCGGCAACCTGCGCGAAACGCGCTGATTGATAGTTTTCCAATCCAAAGGCTTTAATCATCCG
GATGCTGGTCAAGCTTTCCTGCGCCTGATCGTTAAGCGAAGAAAACGCCGCCTGTGCGGATTTAAAACGG
TTATGCAGTTGGGTGCCGTAACGCTTGATAAAAAGCGCCATGACCGGCATCGGGAGCAGTGCCAGCAGGG
TGAGTTCCCAACTGATCTGAGTACACATAACCACCAGCACAGCACAGCCCATCACCATCGAATCGACCAG
CGTCAGCACCCCCTCTCCGGCAGCAAATACCACGCGATCGACATCGTTAGTGGCGCGCGCCATGAGATCG
CCGGTACGATGACGTTGGTAAAATGCAGGATGTTGGCGGCTTAACTGGCGATAAAAATCCTCTCGTAACT
CAACCGCTAGCTGGTATGACGCACCAAACAGGAACACTCGCCACACGTAGCGCAGTAAATAGACCATGAC
GGCGGTCAGTAACATCACGCCAATCCACTGCATCATTTCAGTTATCGACATACCATGTTGCGTCACACCA
TCGACAATCACGCCAACCAGTTTTGGAGGCAGCAATTGCAGAATAGCAATCGCAATGAGTAGTGCGACAG
CCCCCAGATAGCGACGCCATTCGCGGCGAAAATACCAACTTAGTTGAGCAAACAATCTCACGCAGTTTTT
GTTCCAATAGTCAGACGGGCCATGACAGGCTCAGAAAAATGATTATACAAAAGACGGATATACACTAAAT
AACTCAAGTTTCAGGACAAAACGTACTCGTTTTGAACAACGCTTCGCGTTGGCCCGCCAGGGCGATGCTC
AGCAATGTGCATCATAACGCGGCAAGAGAAGGACAAATTCGTCGGGAGCGAATTTGACCAGCCAACGGCT
GGCCTTCGGTGAGAGACAGGAAGTCTATCATTTCATCCCGATGAGCTTACTCAAGTAAGTGACAACGCAC
ATGCAACTTGAAGTATGGCGAGTATGGATGATGAATCACAGGGATAAAGGCAGTGCCGTGGTATGCTTGA
TTCGTTCCATAGCAAAGCTAGATGTTACATCGACCAGCCCGGGAATACCATTCACTAACCGCTTATAAAA
GTCATCATAGCTTTTCATATCAGCAACCTGAACCTGCATCAGGTAATCATATTCACCGGCCATGCGATAG
AAAGCTAACACCTCCGGCATATCTGAAACCACGCGAGTAAATGTCTGATACCAGTCACGGTTATGCTGCT
GCGTCTTTAATAAGACAAACGCCGTCAATCCTAGCCCCAGACGCTCATTATCTAACAGCGCCACCCGCGC
CCGGATGATCCCCTCCTCTTCCAGACGCTTCAGACGTTTCCAGCACGGTGTAGATGTCAAATTGACCGCA
TCGGCCAGCGTTTGTAGCGAAAGCGTACAGTCCTGTTGCAGCATATTCAGCAATGTGCGATCAATTTTAT
CCAACATAGCGCCACTCCATAGAAAATTTTTCCCTACTTTCCCCCATTAAGAGAGAAAAGTAATGTTCTG
CCGACAAAAACCATCTTCAACATTTACGGATAACAGTAGTCAATTGGTTTTGTTGCGGAAGGAAAATATA
ACCAACTGTATAGTATGATATTTCATTGTTTTTCACAGAAGGTGATACGATAAACGGGCTGGTTGAATTC
TACGATTTATGACGATATCAACCAACAACGTATTTTATGCCAATCAGGAGTGGCGAAACGATGACAACAG
ATAAAAAGAGTAAATTCAGTACGATTGGGATGGTTCTTGGCGCATTGGCACTGCTTATTTCCGTCACCTA
CTTTTGGACTGGGCCATCAAAGCCCGAGGTTTCCATTGAAGAGCGGGTCGCAGAGAAAATTGTTTCTATC
CGAGACACAACCCTAGACAGACTGATGGGGAAAGCTCCCCAGACACAGCGCCCCGAGCCATCATTCAATG
AACGACGACTCGTCATTGCCGCGACATCCGCATTAGGCTGTCTCGCGATTATTTTCGCTGTTTTCGGCTT
CACTCGCCGTGAATCGGCCAGATCTTGCATTAGCTCAGCAATGCTCGGCATCGCCGTAATCGCATTCCCT
TTTATCATTAGTGCCATCAATATGGCATTTACGTTAATGGCTCTCGTCGCCATAGCCGCAGCCATTGCCA
TGATTTTTGGATAGCCACACTCCATAGAACATTAATAGAAAATAAATCCCCAAATAAAGATAAATAGGGG
AAAATAATTTCATTAAATTGGTCATGAAGAGATAAAAAGATAATTTTTTTATCCTGAAAACTCGTTAATC
TATTCGCATCACTGCCTAATCGAGTTTTCATCATGACCAATACCTGGGTTAAAAATGCCATCAGCGCTAT
CGAAGCAGATTTTCAGCGTTCGGCTGACACACATCTTATCCGTCTGACCCTGCCGGATTATCCCGGTATT
TATTTTTACCTCAAAGATGAAAGCACACATCCCAGCGGCAGCCTAAAGCATCGTCTGGCTCGCTCTTTGT
TTCTCTACGGGTTGTGCAACGGTTGGGTTAAAGAAGGTACGCCAATTATCGAAGCGTCATCTGGCAGCAC
TGCCGTGTCAGAAGCCTATTTTGCACGCTTGCTCGGCCTACCGTTTATCGCCGTCATGCCCTCCTGCACG
GCGAAAAGAAAAATCGAGCAAATCGCTTTCTATGGTGGACGCTGCCATTTTGTCGAACAGGCAGGGCAAA
TCTATGCAGCATCCGAACAGTTAGCGCAAGAGATGAACGGCCATTATATGGATCAGTTCACCTATGCGGA
ACGCGCCACTGACTGGCGTGGCAATAACAATATCGCTGACAGCATTTACCGACAAATGGCACGTGAACCG
CATCCTGTACCGGACTACATCGTGATGAGCGCGGGAACTGGCGGCACGTCAGCAACGCTCGGGCGTTACA
TTCGCTATCAGGGGCTGGATACGCAACTGGTCGTCGTTGATCCAGAAAACTCCGTCTTCTACGACTGTTA
CCAGAAACGGGACCGCTCTATCACTGGCCCGTGTGGTAGTCGGATAGAAGGTATTGGTCGCCCGCGAGCC
GAGCCCTCTTTTATTCCTGGCGTCATTGATAGCATGATCAAAGTGCCGGACGCCGCCAGCATCGCCACAC
TGTACTGGCTGGAAAGCGTGTTAGGCCGCAAGGCAGGCGCTTCGACCGGCACCAACGTCTGGGGGATGCT
GCAATTGGCCAAAGAAATGGTTAACCGTGGCCAAAAAGGCGCTATCGTGACCTTGCTGTGCGACAGCGGC
GAACGCTATCTGGATACCTACTACAACAGCAATTGGGTAGAAAAAAATATCGGTGACATTACCCCTTACC
TTACTGCCCTGAACTGCCGGGAGATATCTCATCTAATGCCTGAAGCCAACCTTGCGTAAGATCCGTTTAT
TCGGCACGCAGCCGCAGCGCTGAATACAAACCATTTTTCAGGTAAAATAACGACTTTGTACCGCAGTGCA
TTAAAACGTATTGCGGTTCACGTCACGTTAAGGTGAATGAAGAATGAAGCGTGCTGTTGTCGTTTTTAGC
GGTGGACAAGACTCCACAACTTGCCTAATCCAAGCTCTGCAACATTATGATGATGTCCACTGCATCACCT
TCGATTATGGGCAACGCCACCGTGCCGAAATTGAAGTCGCTCAGGAACTCAGCCAGAAACTGGGGGCAAC
GGCGCATAAGATTCTGGACGTCGGATTGCTGAATGAACTGGCCACGAGCAGTCTGACGCGTGATAGTATC
CCGGTCCCTGATTATGACGCCAATGCGCAAGGTATCCCTAATACCTTCGTGCCAGGAAGAAACATTCTTT
TCCTGACACTCGCTTCTATCTACGCCTATCAGGTTGGTGCAGAAGCCGTCATTACCGGCGTGTGTGAGAC
CGACTTTTCCGGTTACCCAGATTGCCGGGACGAATTCGTCAAGGCACTGAATCAGGCCATTGTTTTAGGT
ATTGCTCGTAATATCCGTTTTGAAACCCCGCTGATGTGGCTCAATAAGGCCGAAACCTGGGCGCTGGCGG
ATTACTACCAGCAACTCGATACCGTGCGTTACCACACGCTAACTTGCTATAACGGCATCCAGGGTGATGG
ATGTGGCCAATGTGCCGCCTGTCATTTACGCGCAAATGGACTCGCACAATATCAAAATGATGCCGAAATT
GTGATGGCATCACTAAAGCAGAAAGTAGGGTTACGCTGAGGCGGCACCACGCAGAACCTATACGACAAAG
TAAAACCAGCAGGCCGCATCGTACAGGGGTGTCCTGCTGCCTATGCTAACGACGAATCTCGTTTAAATGC
TCCAGCAGTACTCCCTCCAGCGGTAGCGCTTTCTGCGTCAATAAATCAATGCAGACAAACGTCAGCGTGG
CATCAACCACATCCCTTTCATCCGGCACACAAGTGATCTTCTGACTGATCACCCCACTTTTCGTATTTAT
CTGCAGTAGCGCACTATCAATACATAGCACGTCACCGAGAACGGCAGGCTTGCGATAGTTGATATTGATA
TTGACCACCACGAAAGCAATATTGTTACTCTGCATCCAGCCAAACGCGGGCAACGTTTCCAACCACTGCC
AACGCGCCTCTTCCAGAAATTCCAGATAGCGCGCGTTATTAACGTGCTGATAAACATCAATGTGATAACC
ACGAACGGTGATGAACGTCTGCATCGTATTAATGCTCCTGTGACAGAATCAAGAACGGGTATGACTGATA
ATGAGCCTAGCAGAGGTTCGCAGCCCAGAGAAAGTGCTCGACTGGGCTGCGACTGATATCACAGTTTTAA
AAGCATCACGGTTTTAAAAACGTTACAGTTTTAACCGCGAGAGATTACGCTCAACTAACGCGGCTCCGAT
TCCTGGGACCTCAGTTAATTGATCGATCTGGGTAAAAGGACCATTTTGTTCACGGTAGCTAACTATCGCC
TCCGCTTTTTTAAGGCCGACACCGTTCATGATTTCAGCCAGCTCAGCCGCCCCCGCCGTATTAATGCTTA
CCTTATCCTCATCACCATCAGGAAGCGTTGCTTTTTCTGCTTTCTGATCTGTTGGTGCAGATTTCACCGC
CGTCGCTGTACTGTCAGCGGCTTTAGGTGCCGCCTGACCCAGTAATGGCAACCCAGACAAACTCATCCCA
ATGATTAAGCACAGTGCTTTTATTCCTGATTTTTTCATGCTGTTTCCTCCATGTGTGTGACAGCACGGCT
ACCTTGCCGTACACCAATCGACATCGCAAACAGCAGAATTTAAATGTGGAAAAGGCCGCGAAAGCGGCCT
TTTGTTGTTGCAAGGATTTGCAAATTTTTGCGGAGCTTATTGCTGTTCCTGCGCCGCCGCATTGCCCATC
TTGATTTTCGCTTCACTACGCAAGCTAGACAGCAGAGAATCAAACAGCGCCCCCAGAGAGCCTTGCTGAA
CCTGGCTGGCAAACTGTGTTTTCTGCTCATCATTTAGCTGATGTGGCGTTACGCTATCCAGCGCAGCCAG
CACGATGTTACCGGCCTGATCCTGGGTAATCGTATAAGACGGCTTATCTTTCTCTGGATGCGGCATAGCA
AAAATGGCCTCTGCCGTTGCATCGCCTTGAGAGATAGAGGACAGCGTTTTTGCCTGACCAAAGCTCAATC
CTGCGGCTTTAAGTGCGTCGTCTTTACCTTGTTTTAGCTCAGCCAGAATTTTCTCAGCGTCTACGCGAGC
CTGCTGCTCAGCCTTCTGACGTTTCAGCGCCTCTACGATCTCGGTACGGACCTGATCCAGAGGACGAGTG
CTTTCAGGCCTATGTTCGGTGATACGCAGAACAAACGCACGGTCGCCGTCAACGTTAATCACATCGGAGT
TATTGCCCGCAGCACCATTTTCTCCCAGCAGCGCGCCATTAAAGATGGATTGCGTTACCGGCTTGAAGTT
CAGTGCAGCAGGAACCTGCTCACGCGTAAACCAGTCGGTCTGCGTTGCTTTAACACCCGCCGCTTCTTCT
GCTGAAGCCAGGGACTCGTTGTCATTGCTAGCCGCCTCACTCACTTTTTGTTGTAGCGCGTAGAACCCAT
CCTGCGCTTTTTCGTGCTTCACTTTTTCAGCGATCTCAGCACGCACGTCGCTCAGCGGTTTAACCTGCTG
CGGTTGAACATCATCCAGACGCACAATAAGGTAGCCAACAGAGGATTTAATTGCTGAGGAAACCTGGCCT
TTCTCCGCCAGTTTTGCCTGCTTAAGCTCATCAATCGTGCTGTTTTCGTCCATCCACCCCAGATCGCCAC
CATTACGGCGCGAGATGATGTCGGTTGATTTCTCTTTCGCCAGCGTAGCGAAATCACCACCTTGCTTCAA
CGCATCCAGAACAGACGTTGCATCTGCCTCATTCTTCACCTGAATGACGCTGAATTTTTTGCGTTCAGGT
TGGGAATAGTCGTTCTTATTCTGCTCGTAGAAATCATTGATGGCCTTATCATCTATTTTCACATTGTCCA
TGATGCTTGCAGCATCCAGCGTGATATAGCTGACTTTGAATTCTTCTGGTGCGATGAAACGCCCTTTATT
TTGATCGTAATAGCTCTGTACTTCATCATCAGCAACCGTCAGGGCTTTCGCCTTGGCAGCGACATCAATG
GTTGCTACACGAACAACGCGATCTTGTGCAGCCAGCTTCACCAGATTGTCGATCTCCTGCGGCAGCAGGA
ATGCGGTGTTGCCAAAACCACGAATCAACTGTTGTGAAGTCAATTGCTTACGTAACATCTGAGCATACAT
ATCCGGCGTTACGCCAAGGCGGCGAACCTGATCCAAATATTTTTCATTATCAAAATGCTTGTTTGTCTGA
AACGCGGGAACGTCAAAGATCGCCTGTCTGATTTGCTCATCGCTGATGTTCAACCCCAGCTTGTTGGCAT
ACTGATCCAGCAAGGTTTCATCAATCAGTTGGGAGAGTGCCTGCTTACGCAATTGCTGCATATAACCGTC
ATTACTAGCCAGGATAGAGAAATTCTCTCCCAAGGCTTCCTGCTGACGACTGCGTTCGTTCTGTACCGCT
TGCTCAAGCTGTCCGCGGGTAATTTCCTGCCCGTTCACTTTTGCAGCGTAATCTCCGGAACCACCAATAA
GATAATCACCAACGCCAGTTAAAACGAATGATGCGATGATCAAAGCAAGAATAATTTTGAGCACGACGTT
ATTCGCGGCCGTACGTAAATTGTCCATCATAATGTGACAACACTCCGCTGTAGAATGGATAAAACTCCCT
GCGCTGGCCGGAGCCATGCATCCTTGCGATTGCTATAGCCCAATACAAGGCTAGGGCGCACTTAAGCTTA
TTGCCCACCACACAACAACAGTTGCTCTGTTTAATTTAAAAAAACAATGCTTGCTGTTTTAACGTCGCCT
CAGCCACGTTCCGCCGTGTGTCGGGTATGTATAGTTCTATATAAATAAAAGGCACATCACAAAATGATGC
GCCTCGTATCTTACCCTACCAATATCATTGCGTCAGGTATTGTTTGGCACCCAAAGTGGTTATCAACCAA
ACCTGTGACGTAATAATCAGTTAACAGCGTCTTTCAGCGTTTTACCAGCACGGAATCCTGGTACTTTTGC
CGCAGGGATACTGATTTCCTTACCCGTTTGCGGGTTACGACCGGTACGGGCAGCACGTTCACGCACTGAG
AAAGTACCAAAACCAACTAAGGCAACATCATCCCCTTCTTTCAGGGATTCGGTAACGGAACCAATAATTG
CATCTAACACACGCCCTGCTGCCGCTTTGGAAATATCAGCATCTGCGGCAATTTTGTCGATCAATTGTGA
CTTGTTCACTCTGTCATCCCCTCTGGAATTCTCTTATCGCGCTTCAATGTCCCAAGACGCGACACGTATT
ATCAATACTGTCATGCTTAGCCAGTTACGGCTAAAACTAACAGTGCTCTAACTTAGCGGTACAAAAAAAA
GCTGGCAAGCACGATTTCACTCACCAGCCCTGATTTTCTCAAGGGTTTTTGCGACAGGTCACTATTTTGC
CTTGGCTTTGGTTCTGGCCTTAGGGGGTGAGACCACCTGAATGCCAGAAGGCGCATTCAGCAACGCTAAC
GCCAACACTTCCTCGATACGTTTCACCGGATGAATTTCCAGATCGGCAATCACGTTCTGTGGGATATCCT
CCAGATCGCGCTTGTTATCATCTGGGATCAATACCGTCTTGATTCCACCGCGGTGTGCAGCAAGCAATTT
CTCTTTCAGGCCGCCGATCGGCAATACCAGACCGCGCAGGGTAATCTCCCCGGTCATCGCCACATCCGCA
CGCACCGGATTGCCTGTCAGACAAGAAACCAGTGCAGTACACATAGCAATACCCGCGCTCGGCCCGTCTT
TCGGCGTCGCTCCTTCCGGAACGTGAACGTGAATATCACGTTTCTCATAAAAATCAGCGTTAATGCCTAA
TTTTTCCGCTCGGGCACGAACCACGGTAAGCGCAGCCTGAATCGACTCCTGCATGACCTCGCCCAATGAA
CCAGTGTAGGTCAGCTTCCCTTTACCCGGCACACAAGCGGTTTCAATCGTCAGCAGATCGCCACCGACCT
CAGTCCAAGCAAGACCGGTCACCTGCCCTACGCGATTTTCATCATCCGCGCGGCCATAGTCAAAGCGCTG
TACCCCAAGGAAATCCTTAAGGTTATCTCCCGAAACCTGGATGTGCTTAGTCGATTTATCCATCAACAGC
GTTTTCACTGCTTTACGGCACAGTTTGGAGATTTCACGCTCCAGGCTACGCACGCCAGCTTCACGCGTGT
AATAACGGATAATACCCACAATCGCACTGTCTTCTACCGACAATTCACCCTTTTTCAGCGCATTACGCTC
GATCTGTTTCGGCACCAAGTGTTGTTTGGCGATATTCAGTTTTTCATCTTCGGTATAGCCGGAAAGACGA
ATGACTTCCATACGGTCAAGCAACGGTGCCGGGATGTTCATGGAGTTAGACGTGGCAACAAACATCACAT
CGGACAGATCGTAATCGACTTCCAGATAGTGATCGTTAAATGCAACGTTCTGCTCAGGGTCGAGCACTTC
CAGCAAAGCAGAAGCCGGATCGCCACGCATGTCGGAAGACATTTTGTCGATCTCATCCAGCAGGAATAAC
GGGTTTTTTACACCGATTTTCGCCATTTTCTGGATCAGTTTGCCCGGCATTGAACCGATATAGGTACGGC
GGTGCCCACGGATTTCCGCTTCGTCACGCACGCCACCCAGAGCCATGCGCACATACTGACGTCCGGTTGC
TTTGGCAATAGACTGACCGAGCGACGTTTTACCCACGCCTGGAGGCCCAACCAAACACAGAATCGGCCCT
CTGATTTTGCTGACACGGCTCTGTACTGCGAGATATTCGAGGATACGTTCTTTGACGCGATCCAGCCCAT
AATGGTCGGTATCCAGCATTTCCTGCGCTTTCAGCAAATCTTTCTTCACTTTACTGCGCGCATTCCATGG
CACCTGCACCATCCAGTCAATATAGCTACGCACCACCGTTGCTTCCGCCGACATTGGCGACATCATTTTC
AGCTTTTGTAACTCTGCTTCGGCTTTTTCACGTGCGTCTTTCGGCATCTTTGCCGCTTCGATCTTGCGCT
TTAACGCTTCGATCTCATCGGGTGCGTCATCCATCTCGCCCAGCTCTTTCTGAATAGCTTTCATTTGCTC
ATTCAAATAGTACTCGCGCTGGCTTTTTTCCATTTGTTTCTTAACGCGGCCACGGATCCGTTTTTCTACC
TGCAACAGGTCGATTTCGGATTCCATCATCGCCATCAGGTACTCCAAACGTTCAGTGATGTCGAACATTT
CAAGTACAGACTGCTTATCGGACAATTTCAGCGGCATGTGCGCAGCAATGGTATCAGCTAAACGTGCGGC
ATCATCAATGCTGTTCAGCGACGTCAGCACTTCCGGCGGGATCTTCTTGTTCAGTTTGATGTATCCCTCA
AACTGATTAATCGCCGTGCGCATGAGGACTTCCTGCTCACGCTCATCAATCGCCGGGGAATCAAGATATT
CGGCGTGTGCAGCGAAATGCTCACCGCTATCAGAGAGCGTCGTAATACGCGCACGCTGTAACCCCTCGAC
CAGCACTTTTACCGTGCCGTCAGGCAGTTTCAGCATTTGAAGAATTGAGGCTACCGTCCCTACCGAAAAA
AGATCGTTAATACTTGGCTCATCCGTTGAAGCTTCTTTCTGTGCCACCAGCATGATCTTCTTGTCATGAT
CCATTGCGGCTTCAAGGCACCGAATCGATTTCTCCCGACCAACAAACAACGGAATGACCATGTGCGGATA
AACCACCACATCGCGCAATGGCAATACGGGGATTTCTATGCGTTCGGAACGCTCAGGGTTCATAGAGCTC
TCTCTTAGTTTCGTTTCCGCCAGGTTATGGGAATCTCGTGAAACGCGGTTTTCACAGTTTCATCAAATAG
GTATTTGAGTATATGGGGATAAATATCTCACATTCAACAATCAGAATACGTGTAAAAACGAATGGGGGAT
AAAATCCCCCATTTTTATTTTTTGATTCAGCTTAGTTGATTAATTATTCGCCAGAAGCCTGCTGTGTCTC
GGGCTTGCCATAGATCAGCAATGGCTCCGACTGCCCAGCAATCACGGATTCATCAATAACAACTTTATCC
ACACTTTCCAGCGATGGCAGATCGTACATCGTTTCCAGCAACGCAGCTTCAACAATGGAACGCAAACCAC
GCGCGCCTGTTTTACGCACCATCGCTTTCTTCGCAATCGCCGTAAGCGCTTCACCACGGAATTCCAGCTC
ACCGCCTTCCAGATTGAACAGCACCTGCTACTGTTTGGTCAGCGCATTCTTCGGCTCACGCAGAATCTGA
ATCAATGCGTCTTCGCTCAATTCTCTCAGCGTTGCGACAACCGGTAGACGCCCGATGAACTCAGGAATCA
AACCAAATTTGATCAAATCACCCGGCTCAACATGACTTAACAATTCGCCTTCGGTCGCTTTTTCAGCCGA
TCCTTTAACCGTCGCATTGAAGCCAATACCGCGTCCCGTATCGGTACGCTGCTCGATCACTTTGTCCAGC
CCCGCGAACGCACCACCACAGATGAATAGGATCTTGGAGGTATCAACCTGCAAGAACTCCTGCTGCGGAT
GCTTACGGCCACCCTGTGGCGGAACCGCGGCAATCGTCCCTTCGATCAGCTTCAGCAGCGCCTGTTGCAC
GCCTTCACCAGACACATCACGGGTGATCGATGGGTTGTCTGACTTACGAGAAATCTTGTCGATTTCATCG
ATATAGACAATCCCACGCTGCGCTTTCTGCACATCATAATCGCACTTCTGCAGCAGCTTCTGAATGATGT
TTTCAACGTCTTCACCGACGTAACCCGCTTCAGTCAGCGTGGTCGCATCCGCCATGGTGAACGGGACATC
TAAGAAGCGCGCCAGCGTTTCGGCCAACAGCGTTTTACCGCTCCCTGTCGGACCGATCAGCAGGATGTTA
CTTTTACCCAGTTCGATCCCGTTGCTGCTGTCACCATTACGCAAGCGTTTATAGTGGTTATAGACCGCAA
CGGCCAATACCTTCTTGGCCTGCTCTTGACCAATGACGTAATCGTCAAGGTGGTGGCGAATTTCGTGTGG
CGTCGGCAACGCACTGCGCTCACGGTGGGGCGATACTTCCTTAATTTCTTCGCGAATAATGTCGTTACAC
AAGTCAACACATTCATCGCAGATATACACCGACGGCCCGGCAATCAGCTTACGCACTTCATGCTGGCTTT
TGCCGCAAAAAGAGCAGTACAGTAACTTTCCTGAACCGTCTTTGCGCTTATCTGTCATGAGTCAAACCTC
TTTTCGTCTTTTGCCCGCAGGCCAACCACAGCGATACCGCTACAACGAACGCCGATATTTATAGCCAATA
CGCGTAAAATAACTTCGCACAACAGACTATCGGTCGAACACTGATCTTTAGCCATATCAGACCGCTAATA
TGGCGAATAATTACCCACGGTTAGTGAATACGGAGTCTACCAAACCGTATTCTACTGCCTCACTTGCAGA
GAGGAAACGATCGCGCTCTGTGTCTCTCTCTATCGCTTCAAGAGGTTGTCCCGTGTGTTTCGCCATCAGC
TCATTCATTTTGGCTTTCACTTTCAGTATTTCTTTGGCATGGATTTCAATATCCGTTGCCTGCCCCTGGA
AACCACCCAATGGCTGGTGAATCATGACGCGTGAGTTAGGCAAGCAAATACGTTTGCCTTTGGCACCAGC
CGTCAGCAGGAACGCGCCCATTGAACAAGCCTGTCCCATACAAATCGTGCTGACATCTGGTTTGATAAAC
TGCATGGTGTCATAAATGGACATACCTGCAGTAATCACACCACCGGGTGAGTTAATGTACAGATAAATGT
CTTTTTCTGGGTTTTCGGCTTCCAGAAACAGCATCTGTGCCACAACCAGATTCGCCATGTGATCTTCCAC
CTGACCAGTCAGGAAGATTATCCGTTCTTTTAGCAGACGGGAATAGATATCGTAAGAACGTTCCCCACGC
GAGGTCTGTTCAACCACCATCGGCACTAATGCCATATGAGGTGCTTGTCTTTCTTGTTCGCCACTGTATG
ACATTCACGTCTCCTAGATAAAATGCGTCCGGCACTCTTATTGCGTTGTTCAATCATTGCATTGCTCAAT
TCTACTAGAGATAGGAGGGGATGACTATGGAACCCTACCCTACTCCGCCCTTGAGCCCCTGTTGAACAAC
CCAACAGCCGATAATCTTTACCTGCTGTGCCAACTTTTCTTCTTCAATGAGTGGGGGCACATACATTGTA
TTTCAAGCTTACACTATCAATCGCTCTGTATTAAAGAGCCAATTATTTTATTATTAACACGTTATCGGCA
CAGTAAATCTGTGGTTTAACTCTTTGCCTGACCGAATAAATTCTTCACTGAGTTAATGATAGTGCAATTT
TAGGCAATCATGCCTTGCGCCTTCTCTGACGGGAATACCGGAGATTAATGTAGCGTCCAGACGCTAATCA
TCAGTATCAAGATGGCATAAAACTATAAGCAAAAAGCCCGCGCCATAAGGCACGGGCTTTTGATAGGGAA
GCTCCCCCAACTACACAATAAGCACTGTTGAGATCAACAAGGCTTATGCCGTAGTCGTTTGGTTCATCAG
TTCGTTGAAGCTTACTGATTTCTCAACCACTTTCGCTTTGGCAAGCACAGTTTCTACCGCTTGCTCTTCC
AGCGCGACGTTACGCATGTTGTTCAGCAGCTCTTTATTTTTGCTGTAGAACTCGATAACTTCCTGCGGAT
CTTCGTAAGCAGAGGCCATCTCTTCGATCAGTGCATTAACGCGTGCTTCATCAGCTTTCAGCTCATTGCT
GCTGATCACTTCGCCCAGCAGCAGACCGATCACAACACGGCGTTTAGCTTGCTCTTCGAACAGCTCACGC
GGTAATTCCAGCGCTTGCTTCTCGTTGCCACCAAAACGCTGTGCAGCCTGACGGCGCAGAACATCAATTT
CGCCATCGATCAGTGCGACAGGCACTTCGATCTCGTTTGCGTTGATCAGTCCATCCAGAACTTGAGTTTT
CACACGGTTACGCACCGCGCCTTTCAACTCACGCTCCATATTTTTACGGACTTCAGCACGCAGACCTTCC
TGAGAACCATCAGCCACGCCGAAACGCTTGATGAATTCTTCAGTCAGTTCAGGCAGTTCACGCTCTTCAA
CTTTCTTCAGGACGATAGCGAACTGAGCCGCTTTTCCTTTCAGGTTTTCAGCATGGTAATCTTCTGGGAA
GTTCACGTTGATCGTGAATTCTTCGCCCGCTTTATGCCCAACGATGCCATCTTCAAAGCCTGGGATCATG
CGATTCTGGCCCATCGCCAGAACAAAGTCGGATGCTTCTCCGCCTTCAAAGACTTCACCGTCGATAGAGC
CCGTGAAATCGATAGTGGCACGATCTTCCGCTGCCGCAGCGCGGTCAGTTTCTTTCCAGGTAGCCTGTTG
CTTACGCAGCGTATCCAGCATGGTATCAACATCTGCGTCAGTCACTTCAACAACCGGTTTTTCAACTTCG
ATTGCATCCAGACCTTTCAGTTCGACTTCTGGGTATACATCAAACTCAACAGAGTAAGTGAAGTCGCCGC
CGACAGCGTATTCGCCAGGGATATAGTTAGGCGCGCCAACCGGATTAATTTTTTCTTTGATGATAGCGTC
AACAAAGTTGCGCTGCATCAGGTCACCCAATACGTCCTGACGCACAGAGGCACCATAACGCTGAGCAACA
ACATTCATCGGCACTTTGCCTTTACGAAAACCGTCAATACGTACTTTTTTGGCCGCGTTGACCAGCTCGC
TCTTCACCGCACTCTCAATGATGTCAGCAGCAACGGTAATCGTTACGCGACGTCCCAGACCTTGAGTGGT
TTCAACTGAAACTTGCATCTTGTTACCTCAAAAAATCACAGTGATCGGTCAACCCCAAAACTATTCTCGC
GACGAAAAACCCTCACGACAGCAAGACTAATTTAGACGGCTGGCACCAAGGCGCACAGCTCGAATCAACC
TCGCAGAACCGGGAAATTGCCAACCCCGTCCTTGTAGTCAGAAGCGTCCCGAATACATTCAGGAAAAATA
GACGCAGCATTATAGCGATATAGAGAGGATGAGTCGAGAACGGCAGGCGGACTATTACAGCAACGGATTC
ACACTTTTTGTCAGCAACCCGCTCCGATATACCAGGAACGGGTCATATTCATGACTTAAGAAAGAATGCC
AGAGCCACCACAGGGAGGTGAAGAAGGGACGGCATTTTGCAAACTGATCCACTCTTTTGCCGTGTACGTA
TGGAGCGCTAACGCATGCACAGAGCCAGCAAGCTCCGTAGCCAGTACAGCATAAACTGAGCGATGTCGCC
CGATCACGCGTTCGCCCGTAAATTTATCGCTAACCAGTACAACTTTAAAATGGCTTTCTGCTCCCGCAGG
CACGTTGTGACGATAGCTTTCATCAATCACCTCTAAATGAACGGGTTCAAACCCCACACGCAGCTTTTCT
TCTATCGTTTCACGCATCATACGGCAACCCTTTCAGATTGGGGAAAAATTGATATCAACGCGACATAGCT
ATCGTTCACCGATGCCCGAATCATTATATACCCGTAATACTTCAAGCCGCATGCGCGTTGGCTGCGTTCA
CTCATCCGAATCACTTACTTAAGTAAGCTCATCGGGATTCCCGCCCTTGTCGCCTTCATGCAACTCGAAT
TATTTAGTGTATAACCTTAACGTTTTTTCAAACTGTTATGCGCCAAAACGGCCTGGAAAGAGGAAAAATG
TTCGCAACAGGTTGATATGCCATCGACGAGTTTGATGTGATAGAACGTTTTTTTCATGTCAAAAGCATGA
AAAAGGTGAGTTTCAGGATAATTTACCTACTATCTGCTCTTTTTCCTGCCAGTGGCGATGATATGATATC
AACAATATTTGTCAGCTCACCACACTAATCATTACTGAGAAAATACGAATGTTAAAAAAATTATTTTTCC
CTCTTCTGGCCGTCATCCTGCTTGCCGGGTGTGCTGCAAAAAGCAACACGCTGAACATCACTCCCAAAAT
TAGTCTGCCTTCTCAGGACCCGACGCTGATGGGCGTAACGATTAGCATCAATGGTGCGGATCAGCGTGCC
GATCAGGCTCTGGCAAAAGTGAATCGCGACGGCCAACTGCTTACGCTGACACCTTCCCGCGATCTGCGCT
TCCTGCTGCAAGAAGCGCTGGAAAAACAAATGACCACACGGGGTTATATGATCGGAACAGGCGGCCCAGT
AGCCTTACAGATCGTGGTTAACCACCTGTACGCCGATGTCTCCGAAGGCAACCTGCGCTACAACATCACG
ACTAAAGCAGATATCTCCATTATTTCTCAAGCGGCAAATGGTAACAAACAGGTGAAAAACTACCGCTCAA
CCTATAACGTTCAGGGCGCGTTTACCGCCAACAATCAAAACATCACCAATGCGGTTAACACAGTGTTAAG
CGATGTCATCAACGACATGGCGCAAGACACCACCGTAAGTACGTTTATCAAAGAAAACGCCCGTTAATTT
CTGCACGCCGCTTCCCTTGCTCCTGACTTGTCATAGAGCAAGGGAAAGGATCCCTCATGTTTAGTCGCAT
CATTACTTTGTTCAGCCAACGTAATTCGCTTTTTATGCTATTGCTTGGCTTCGCTTCCGGTTTGCCCCTG
GCCCTGACATCTGGCACGCTGCAAGCGTGGATGACCGTCGAAAATGTCGATCTGAAAACCATTGGTTTTT
TCTCTTTGGTTGGCCAAGCCTACGTATTCAAGTTTCTGTGGTCCCCCCTGATGGACCGCTACACCCCGCC
GTTTCTTGGCAGACGCCGTGGGTGGCTGGTTCTCAGTCAGCTTTTGCTTATTGCTGCCATCATTGGTATG
GGGTTTATGAACCCAGCACGCGATCTCTGGTGGCTGGCTGCGCTGGCGGTTCTGGTCGCGTTCTGCTCCG
CATCTCAGGATATTGTTTTTGATGCCTATAAGACGGATTTACTTCCCCCTGAAGAACGCGGCACGGGTGC
AGCTACCTCGGTATTAGGCTACCGACTGGCCATGTTGGTTTCTGGCGGGTTAGCACTGTGGATGGCCGAT
CGTTACCTCGGCTGGCAGTCAACCTATTGGTTAATGGCCGGGTTAATGCTGATCGGCGTATTCGCCACAC
TGTTAGCACCCGAACCATTGAATAGCCAGCCCGCGCCGCGCACCATGGAACAAGCGATTGTTGCCCCACT
GCGCGATTTCTTCGAACGCAACAACGCCTGGCTCATTCTTCTGTTGATCGTGTTATACAAACTCGGTGAT
GCCTTTGCGATGAGTCTAACGACTACCTTCCTGATACGTGGCGTTGGCTTCAATGCCGGTGATGTCGGGT
TGGTTAACAAAACCCTTGGACTATTCGCCACCATTGTCGGCGCTATTTATGGCGGTTTGCTAATGCAACG
GCTCTCCTTGTTCAGAGCGCTGATGCTGTTTGGCATCCTCCAGGCCGTTTCAAATGCAGGGTACTGGCTC
TTGGCTATCACCGCCAAAAATCTGTTTACCATGGCCAGCGCTGTTTTTCTGGAAAATCTCTGCGGCGGAA
TGGGAACGGCAGCATTTGTCGCCCTGTTGATGACGTTATGTAATAAATCCTTCTCAGCCACGCAGTTTGC
CTTGCTTTCTGCCCTTTCTGCTATCGGACGGGTTTACGTTGGCCCGATTGCCGGCTGGTTTGTCGAATCC
TATGGCTGGGCATGGTTCTATCTGTTCTCAATCTTTGCCGCATTACCGGGCCTGGCAATCTTGATGATTT
GCCGCGAGACGCTGGAATTCACTCAGAAAACAGATAGATTTCAGTTACGTACACACTTCCAAAATTATTA
CAAAAAGGCCTTACGTGTGTTAGGGCTAGGGGTGATATTACTGGCACTGTGGCTCGTCTTGCTCATCAGC
AATGCGCTGGCGTGGTCTTCATTGCCGCGGTTGGCAGAATACCTGCTCGCCGTAGGCGGTGCGCTCGCTC
TACTGGGCATTTTCTTTGGTAGCCTGCTGGACTATTTGTCACTCAGGCGAGCGTCCAAGCCGTCCGTACA
CTAACTGATATTCGTTCAGGCAGCGCTTCTGCTGCCTGAACCTATTACCATTCCTTTATTTAATTATTTT
TTTCATAATTATCTTGCTAGAGGAAATTTTATTTCCTCGTAAAATCTCTCCAGAACTAATTTCATTCGTT
AGCAAAAACACAGATTGGGCAAAATCCCCACCAAACTAAAAATAGAAAATAAGCGTTACGGTAAGTTGTA
ATTTCTTATTATCCATCCATACTCTCATCGGGGTAGCTACTTAATTTGCTGTTTTTAAATATCATTTTTA
TTTTGGCTATCTTTGTGACATTAAGGGCAAAAAACAGCAACAATCGGCTGACATAACCTTAATCATGTTT
ACAGTGCAGTAACCTTCCCGTAAAATGCCCGCTCGCATGAAATGACAATAGAGCCCTTGTTATTGAGGTC
GCTAGATGAGACTCAAGAAATACAATAAAATTTTTGGGATGCTGTCTTTATTTGCAGCCACTGCTCTGCT
GAGCGGTTGCGATATGGCGCTGATGAACCCCAAAGGAGAGGTCGGGTTAGAACAACGATCGTTAATACTG
ACTGCCATCGGGCTGATGTTGATCGTTGTGATTCCCGTTATCGTTATGACGATAGCTTTTGCCTGGAAGT
TTCGTGCTTCCAATGAAAAGGCAAAATATACCCCAAACTGGTCACACTCCAATAAGATAGAAGCAGTAGT
TTGGACTGTACCAATTATCATTATCGTTATTCTTGGCACGATTACCTGGAAGACGACTCACTCGCTTGAT
CCGTACAAGCCACTGGTATCAGACGTCAAACCTATCAATGTCGAAGTCGTTTCGCTTGACTGGAAATGGT
TGTTTGTTTACCCGGACCTTGGTATCGCTACGGTTAACGAATTGGCTTTCCCTGCCAATGTACCTGTTGC
ATTCAAGATCACATCTGACTCAGTGATGAACTCCTTCTTCATCCCTCGTCTTGGTGGACAGATTTACGCC
ATGGCTGGAATGCAGACGAAGCTCCATTTAATCGCTAATGAACCGGGCAAATATGACGGGATCTCTGGCG
GTTATAGTGGTAAAGGCTTCTCTGGTATGAAGTTCACCGCGATTGCCACACCAACCCAACAGGAATTCGA
TCAGTGGGTTGCGAACGTTCGTGCGTCCTCCAAGACACTGAATACTATGGATGAATTCAATACGTTGGCT
AAGCCAAGTGAATTCCATCCTATCGAATACTTCTCCAGTGTCCAGCCGGATTTGTTTAATAATATTATTC
GCAAATTCATAGGCAACGACATGAACATGCAACATCATGGTGAAGGCATGAAGCCCGATGAAAACATGCA
ACACGGTGAGGGTATGAACATGGGCGAGCATAGCTCGCACAAAGGAGCCGAGGGATAATACGATGTTCGG
AAAACTTACACTCGATGCGGTTCCGTACCACGAACCCATTATTATGGTCACCGTGGCGGCGATCATCGTC
GGCGGCCTTGCGCTGCTGGCGGCAATAACCTATTTCGGTAAGTGGAAGTGGCTGTGGACTGAGTGGTTCA
CCTCCGTCGACCACAAGAAAATCGGTATCATGTACGTCATCGTCGGTTTGGTGATGATGATTCGTGGCTT
TGCCGATGCCATCATGATGCGCGGCCAACAGGTTCTTGCCTCTGCCGGGCATGAGGGCTTCCTAAACGCT
CACCACTACGATCAGATTTTCACCGCGCACGGTGTCATCATGATCTTCTTCGTGGCAACTCCATTCGTTG
TTGGCTTGATGAACCTTGCGGTTCCCTTGCAGATCGGTGCGCGTGATGTTGCTTTCCCCTTCCTGAACTC
CCTCAGTTTCTGGCTGTTTGTGGCTGGCGTTGTCTTGATCAACCTCTCTCTCGGGGTAGGTGAGTTCGCG
CAGACTGGCTGGGTGGCCTATCCGCCACTTTCAGGAAAGGAGTACAGTCCCGGCGTTGGGGTCGATTACT
GGATATGGAGTCTACAGATATCCGGTATCGGTACCACGCTGACTGGCGTTAACTTCTTCGCGACGATTCT
GAAGATGCGCGCGCCAGGCATGACGCTGATGAAAATGCCGGTATTTACCTGGACAGCGCTGTGTACCAAC
GTGCTGATCATTGCCGCATTCCCGATATTAACCGTTACCATTGCGCTACTGACGCTTGACCGTTACCTCG
GCACCCATTTCTTTACCAATGATATGGGTGGCAACATGATGATGTACATCAACCTGATTTGGGCATGGGG
TCATCCTGAGGTTTACATTCTGGTGCTGCCGATATTCGGTGTTTACTCCGAAGTGGTTGCCACCTTCTGT
AGAAAGCGTCTGTTTGGCTACACCTCACTGGTATGGGCCACCATTGCGATTACGGTTCTGTCGTTTATCG
TTTGGCTGCACCACTTCTTTACCATGGGGTCCGGCGCGAACGTCAACGCCTTCTTTGGTATAGCCACTAT
GATTATTTCAATCCCAACCGGGGTTAAAATCTTCAACTGGCTGTTCACCATGTACCAAGGTCGTATTCAG
CCCCACTCCACGATGCTGTGGACCACAGGCTTCATCATCACCTTCACCATCGGTGGGATGACAGGCGTAC
TGCTGGCCGTACCGGGCGCAAACTTTGTCTTGCACAACAGCCTGTTCCTGATTGCTCACTTCCATAACGT
GATCATCGGCGGCGTGGTGTTTGGTTGCTTCGCAGGTATTACTTACTGGTTCCCGAAAGCCTTTGGTTTC
ACTCTGAACGAAACTTGGGGTAAACGCGCGTTCTGGTTCTGGATTATCGGCTTCTTCGTTGCTTTCATGC
CGCTGTATATTCTCGGCTTCATGGGCATGACGCGTCGTCTGAGCCAGCAAATCAGCCCTGAATTCCACAC
CTTGTTGGTTGTGGCCTCCATCGGCGCGGTATTGATCGGTATCGGTGTGCTGTGTCAGGTTATCCAGTTC
TATGTCAGTATCCGTGACCGTGACCAGAACCGCGATCTAACGGGCGATCCGTGGGGTGGACGCACGCTGG
AGTGGGCAACGTCTTCTCCTGCGCCGTTCTATAACTTCGCCATCGTGCCACACATCGACGAGCGTGATGC
ATTCTGGGAAGCAAAAGAGAAAGGTGAAGCTTACAAGCGCCCTGCCAGCTATGAAGAAATTCACATGCCG
AAGAATACCGGTGCTGGTGTGATTATCTCCGCATTCAGTCTGGTATTCGGTTTTGCGATGATCTGGCATA
TCTGGTGGCTGGCCATCGCTGGCTTTGCAGGCATGATTGTGACCTGGATTGTGCATAGCTTTAATCAGGA
CGTGGATTACTACGTGCCGGTTAAAGAAATTGAGCAAATTGAGAATCAGAACTTTGATCAACTCAGTAAG
GCAGGCGTGAAACATGTCAACTGAAACTCTGGCTAACCACAATACTGCCCATGCCGAGCATGGGCACCAC
GACACAGGAGCCAATAAGGTATTCGGCTTCTGGGTCTACCTGATGAGCGACCTGATCATTTTCGGGTCAC
TGTTCGCAACCTATGCAGTACTGGTTAACGGTACGGCTGGTGGCCCAAGCGGGAAGGACATTTTCCAACT
GCCTTTCGTGCTGGTGGAAACGTTCGCGCTGTTGTTCAGTAGTATTACCTACGGCATGGCGATGATCGCC
ATGAACAAAGGCAACAAATCTCAGGTTAATACCTGGTTGGGTGTGACCTTCTTGTTCGGCCTGGTGTTTA
TCGGGATGGAAATCTATGAATTCCATCACCTGATCGTGGAAGGCTATGGCCCGGATCGCAGCGCGTTCCT
GTCCGCCTTCTTCGCGCTGGTCGGTACTCACGGGCTCCACGTAACGGGCGGTCTGATCTGGTTGGTCATC
ATGATGATTCAGGTGTCCAAACGTGGCCTGACGGCAACCAACAAAACGCGTCTGATGTGTCTGAGTCTGT
TCTGGCACTTCCTTGACGTGGTGTGGATTTGTGTCTTCACCGTTGTTTATCTGCTGGGGGCAATCTAATG
AGTCATTCAACAACCGATCATGCAGGTGCCAGCCACGGTAGCGTTAAATCGTATGTGATAGGTTTTGTTC
TGTCTGTTATTTTGACAGTCATTCCTTTCAGTATGGTCATGAGCGGCACTGCCTCGCACAACGCCATTCT
TTTCACGGTGGTGGGATGTGCAGTGGTTCAAATTCTGGTGCATCTGGTGTACTTCCTGCACCTGAATACG
TCCTCAGAAGAGCGCTGGAACGTGGTGGCTCTTGTGTTTGCCGTCCTGATTATCGCGATTGTTGTCGTGG
GCTCCATCTGGATTATGATGAGCGCACACCACAATATGATGATCCAGTAACAGAGCCGTAAAAGATGATT
AAGCAATACCTGCAAGTTACTAAACCAGGAATTATTTTCGGAAATCTGATTTCCGTTATCGGTGGGTTTC
TCCTTGCGGCACAGGGCCGCATTGATTATCCCTTGTTTCTCGCCACCCTCGTGGGTGTGTCGTTAGTCGT
TGCGTCTGGCTGCGTGTTTAACAACGTCATTGACCGCGATATCGATAAGAAAATGGAGAGAACCAAAAAT
CGGGTTCTGGTAAAGGGACTGATTTCGCTGAAGGTAACACTGGTTTACGCATCGCTGTTAGGTATTGCGG
GTTTTGCCCTGCTGTACATCGCGGCCAACCCGCTAGCCATGTGGCTGGCGGTGATGGGCTTCGTCGTGTA
TGTCGGTGTATATAGCCTGTACATGAAGCGGCATTCTGTTTATGGCACGCTGATTGGTAGCCTGTCCGGC
GCGGCACCACCCGTTATCGGTTACTGTGCCGTCAGCAACCAGTTCGACGCTGGCGCGTTGATTCTACTGC
TGATCTTTAGCCTGTGGCAGATGCCGCATTCCTACGCGATCGCGATTTTCCGCTTTAAGGATTATCAGGC
TGCCAATATCCCGGTGCTACCTGTTGTGAAGGGTATCTCCGTTGCGAAAAACCACATTACGCTCTATATC
GTCGCGTTTGCAGTAGCAACATTGATGCTATCTCTCGGCGGCTATGCTGGCTATAAATACCTGATCGTTG
CCGCAGCGGTCAGTGTATGGTGGTTGGGTATGGCGTTGTCGGGCTATAAAAACGCGATTGATGACCGCGT
ATGGGCAAGAAAGCTGTTTGTTTTCTCCATCGTCGCGATTACCTCACTGAGCGTGATGATGTCCGTGGAT
TCAATGGCGCCAGCGCATGAAGTTCTGCTGACCTATCTGCGTTAACCATAAGCAGCACGTTATTCATTAA
GAAAAACAGGTGGCTCGTCCGCCTGTTTTTTTATGGCATACAGGAAGCCCCCCTCCAGGCAATCGCTAGC
AGCATTGAAAAATGCTCCCTACGTTTTTTCTTTTTCACTCCCCTATTTCCCTCTCGGCCAAATCAGATAA
CAAACCTATCGTTTACTGTCTGGCCAATAACACACTAAAATAGCGCCAATTGTTTTCAGAGGTAACGAAT
GAACGATAATAAAATGACCTCAGGCGAATTACGCGCCACATGGGGCTTGGGAGCTGTTTTTTCACTGCGC
ATGCTTGGCATGTTCATGGTGTTACCCGTTTTGACGACTTACGGCATGGCCTTGCAGGGAGCCAGTGAAG
CGCTGATCGGGATTGCAATTGGTATTTACGGTCTGATGCAGGCTATTTTCCAGATCCCCTTTGGCTTAGT
CTCCGATCGTATCGGCAGAAAGCCACTGATCGTCGGGGGGTTGCTGATTTTTGCATTCGGCAGCATCATC
GCAGCACTAAGTGATTCCATCTGGGGCATTATCCTTGGCCGGGCATTGCAGGGAGCAGGGGCCATCTCTG
CGGCCGTCATGGCACTGCTTTCCGACTTAACACGCGAACAGAACCGAACCAAAGCCATGGCGTTTATCGG
CGTTAGCTTCGGCGTCACCTTTGCTATCGCCATGGTTGTTGGCCCTATAATTACCCATGCTTTTGGCTTA
CAGGCGCTCTTCTGGGGCATCGCCCTTCTATCATTCGCTGGCATTCTCATTACTCTAACCTTGATTCCTT
CCGCTCCTGCGCACGTCCTGAATCGAGAATCGGCTATGGTGCGTGGCAGCTTCCGCAAAGTACTCGGCAA
TAGCCGCTTGCTAAAGCTGAATATCGGCATTATGTGCCTTCATATCCTGCTGATGTCGAGCTTTGTCGCC
CTCCCCCGCGCGATGGAATCCGCAGGACTGGCACCGCAGGATCACTGGAAAATCTATCTGGTTACTATGC
TGCTCTCCTTTGTTGGCGTCGTACCCTTCATTATCTATGCCGAAGTGAAAAGGCGGATGAAACAGGTTTT
CATCGGCTGCATCGTGGTATTAATCGCCGCAGAAGTCGTCCTGTGGGATGCGGGTAACCATCTCTGGCAA
ATTATCCTCGGCGTACAGCTATTCTTTCTGGCTTTCAACGTCATGGAGGCGCTGTTGCCATCGTTGATTA
GCAAGGAATCGCCAGCGGGATACAAAGGCACCGCAATGGGCGTTTACTCCACCACACAGTTTATCGGTGT
AGCAATTGGCGGAAGCCTAGGCGGTGGATTGTTTGAGCTTTATGGCGCATCTGTCGTGTTTATGGCTGGC
GCAGCCATTGCCGCTATCTGGCTGTTCGTCAGTTTCACCATGCAGGAACCGCCCTATCTCAGCAGTCTGA
GAATCTCGCTGACCGATTTAGCATTGCAGGATAGTGAGTTGGAACAGAGAATCCGCACCCAGCCTGGCGT
TGCTGAAGTGGTTATCGTGCCGGATGAGTACAGCGCCTATGTGAAGATCGACAACAAAAAGACCAATCGG
CAGCAGTTAGAACAAGTAGTGGGCCACGTTTAAGCCAAGCAAAAGGCCAGCGTTCTCGCTGGCCTTGTTG
TTCATCGGCGTGGGACTAAGAGTATCAATCGCGGAAGTTGGTAAACTGGAACGGTTGTCCCAAATTGCCA
CCACGAATCAACGCCATCACACCTTGTAAATCATCACGTGATTTCCCTGTGACGCGAACTTGTTCACCCT
GAATCTGCGCCTGCACTTTTAACTTGCTGTCTTTAATCAGTTTGATAATCTGCTTCGCCAACGTAGTTTC
AATACCTTGCTTCAGCTTCGCTTCCACACTGTACGTTTTGCCGCTGTGTTCCATCTCTTCTGGAATTTCC
AGCGCACCGCCTTCAATACCGCGCTTAACCAACTTTTCACGCAGAATATCAACCAGTTGTTGTACCTGAA
AATCAGACTCGCTGGCCACTTTGATACTCTGTGATTTCTCATTCAGTTCAAAGCTAGCCGGAACATTGCG
AAAATCCCAGCGGGTGCTCAGATCGCGCGTCGCATTTTCTACCGCGTTACGGACTTCCTGCATATCAATT
TCCGAAACAATATCGAAAGATGGCATAATTCGCTCTCCTGACAAATTTGGCTGGCGAGCATAATAACCGC
TCTTCTGCGATAAGCAAGATGCCAGACACGATCCCGATTTTTACTCTGTATCAGGTAAACAGGCCGAATA
ACACAAAATTATGGTGTGAATGATAGCCTATGATAGGAGATCGACAGTGCCCGCATCAAATAAGGGAGAC
GCACATGAAAATCACCGTTCTTGGCTGTGGCGCGCTGGGGCAACTTTGGCTCGCCGCGTTGCATCAACAA
GGACATGATCTCCAGGGATGGCTGCGCATTCCGCAACCGTATTGTTCGGTCAATGTCACCCTGTTGGACG
GCCAGCACTGCAATCTCAACCTAACGGCTAACGATCCCGATCATCTTGCCCAGAGCGAACTGCTACTGGT
CACGCTAAAAGCCTGGCAAGTTTCCGATGCCGTTACCGTACTGTTGCCCCAACTCAACCCGCATTGCACG
ATTTTGCTGTTACATAACGGGATGGGTACGCGGGAAGAGTTACCGCCACTACAGCAGCCGCTGGTGCTTG
GTATCACCACCCACGCGGCCCGGCGCGACGCAACCAACGTCGTCCACGTTGCCGCAGGCACTACGCATAT
CGGTACGTTTAACGGAGACAGTAGTCAAAGCCATTTGGCAGAAATACTGCATCAGGCCTTACCGGATGTG
GCTTGGCATAGCAATATCAGCGCGACCTGCTGGCTCAAACTGGCTGCTAACTGCGTCATCAATCCACTGA
CGGTGAAATATCACTGCGCCAATGGCGAACTTGCCGCATATCCGGAGCTAATTACTTCACTTTGTCAGGA
GGTGGCCAATGTCATGGAACGGGAAGGCTTCCACACATCGCCAGACAGTCTGCAACTCTACGTTAATCAA
ATTATTCAGAACACCGCGGCAAATACCTCATCGATGTTGCAGGACATCATCGCTCAGCGACATACTGAAA
TTGACTACATTACCGGGTATTTGCTGCACCGTGCGCGTCTCCACGGTCTGACGCTCCCCGAGAATGCCCG
CCTATTTGACTACATTAAGCAAAAGGAAAACGATTATGACCGCATCGGCACTGGTGTGTCTGGCGCCTGG
TAGTGAAGAAATTGAAGCCGTCACGACTATCGATCTGCTTGTCCGGGCGGGTATTCAGGTAACACTTGCC
AGCGTGGCAAGCGATGGCGACCTTGAAATCGTCTGTTCACGCGGGGTAAGGCTGCTGGCCGATGCGCCAC
TGGCTATGGTCGCCGATCGGCCTTTCGATGTGCTGGTGCTACCGGGCGGGCTAAAAGGTGCGGAGTGCTT
CCGCGATAGCCCAATACTGGTGGAATGCATTCGGCAAACGCATCTGGAAGGAAAAATTGTCGCTGCCATG
TGTGCCACACCAGCGCTGGTGCTTGAATATCATCAGTTGTTCCCCGTAGGAAACATGACGGGCTATCCCA
CATTCAAAGAGAGTATAGCGCCAGAGAAATGGATGGATAAACGCGTCGTCTACGATCCACGCGTGAATCT
GTTAACCACACAAGGGCCTGGCACCAGTATGGATTTCGCTCTGAAGATCATTGATTTGCTGCTGGGGAAA
GAAAAAGCCGCTGAGGTCGCCGCACAGCTCATTCTGCCGCCGGGAATTTATAACTATCACGATTAATAAT
CGCGCAGTTTATAACCCCCGCGATGAAAACTGATGAAAAAGGCGCTTACGCGCCTTTCTATATTACGGAC
GGTATACCTTCACATTGCTGAAACCTTGCTCACGCAAATATAACGCCTGCAAACGGCTCATCACGCCGCG
CTCGCAGTAAAGCAAATAGGTTTTACTCTGATCCAAATCGCCAAACTGCGTACCCAGCTTGTAGAACGGT
AAGGATTTAATTTCGATCTGCTCCAGTTGAAGCGGCTTATCGTCCTGTTCATCCGGCGCGCGGATATCCA
GCAGCACGTCAGTTGGCGCAAATGATGCGACCGTTTCGACTTCAACCACGTCTTGCTTGGTCTGCTCGGC
GATCTCACGGATATCAATATTTCGCGCTTCACTCACCACGCGATCCAGAATAGCAAAGTCAAAGTGGCCT
TCCTCGGCCTCAATCTTCGCTTTCACGGCCTTCACCGTCGGGCTTTTGGAGATTACACCGCAATATTCCG
GCATCGTTTTGGCGAAATCTTCCGTCCCCAGTTCGCGAGCCTGTTTGATAATGTGCTCTTTATCATGAGA
GATCAGCGGGCGTAAAATCAGGGTATCGGAAGCATTGTCGATCAAACGCAGGTTAGTCAGCGTCTGGCTG
GAAACCTGCCCTAGCGCTTCGCCAGTCACCAACGCCTGAACGCCATAACGCTCAGCTATTTTGGAGGCCG
CACGCACCATCATGCGCTTCAAGACGACGCCCATCTGCCCGTCGTCGACCTTCTCCAGAATTTCACCAAC
AACGGGATCGAAATCAATAGCAATAAAACGCACCCGATGTGAACTACCAAACCGGTTCCACAAATAATGC
GCCACCTGTTTCACACCAATCTCGTGTGCTGCACCGCCAAGATTGAAGAAGCAGTAATGCACGCGGCATC
CTCGGCGCATCAACATATAGCTGGATACACCGGAATCGAAACCACCGGAAATGAGTGACAGTACATCTTC
CTGCGTACCGATCGGATAGCCGCCAATCCCTTCATAACGGCCCTTAATCAGCAACAGACGATCCTGCTCG
ATTTCCAGATGCACAGTGACCTGCGGAGCGGTGAGATTGACTCGCGCCGTTTCAATGTGCTGATTCAGCC
CGCCGCCGACATAGCGTTCCACGTCTTGTGAACTAAACTCATGCTTACCGCGGCGTTTTACTCGTACACA
AAACGTCTTGCCTTCCAGACGTTCACGATACAGCACCAACGCCTGTTCAAAGATGTTATGCACGTCGGTA
TAGGCGTGATCTTCAACTTCCAGAATATGATGAATACCCGGAATTCTCGTCAGCGCATCACGAATCGCTC
CACGCTGGCTTTCGTCTTTGGCCCGAACTTCGATATGATCCCAGTGACGGACAACCGCCAGCGTTTCATC
ATAGTGTTTTAATACGTTGCGAATGTTTCCGGTTAGAATCTTGATAAAGCGCAACCGCACAGATTGGCTC
TTGATGGTGATTTCCGGGAACAATTTAATGATAAACTTCATGGTGGCTGTCGTTACTTGGTCAGACAGGT
GTAAATAAATTTACCCTGAGCACTAAAATCACGTTATCGGTAAAATCAGCCAGAACAGAGATGATTTTAC
CAATAGCATCCAGGGCGCGGAGTATATCATTATATGCAGATATACTGTGCGTTTTAACCGTATAATCGTC
ACGCCATCCACGGATGACTAAACGCGATACCACGCTTTGCCGCCACAAGCCAACGGCGTATAACACCAGG
ATTCTGAAACCACTATGCCTAAGAAGACCGAGCAGCCAGTCAGCTTTGAAAGCTCACTGAACGAACTGGA
AAAAATCGTTACCCGCCTCGAATCTGGCGAACTGCCACTGGATGATGCGCTAAATGAGTTCGAGCATGGC
ATCCAGCTCGCTCGTCAGGGACAGCAAAAGCTGCAACAGGCAGAGCAGCGCGTACAAATCCTGCTAAGCG
ACGATCCCGATGCGCCGTTGTCACCGTTTACGCCGGATAATGACTCGCTATGACCGATTTCAACACGCAA
CTGAACGCGCATTACCAACGCACTAACCGCATGTTGGGGCATTTTATCGCTGACCTCCCCTTTCAGAGTA
GTCCACTAGTCAATGCAATGGAGTACGGCTCACTCTTAGGGGGCAAACGCCTGCGTCCGTTTCTGGTTTA
TACTACGGGCGAATTGTTTGGCATGCCGCTAGAAAGTCTGGATGCCCCTGCTGCGGCAGTAGAATGTATC
CACGCCTATTCATTGATTCATGACGATCTGCCAGCGATGGACGACGACGATTTACGCCGCGGACAACCGA
CCTGTCACATCAAATTTGGTGAAGCCAATGCCATTCTGGCGGGTGATGCATTGCAAACGCTGGCATTCTC
TATTCTGGCCGACGCACCGATGCCGCAGGTTTCCGATCGCGATCGGCTGGCAATGCTCTCAGAATTGGCT
CACGCCAGTGGCGTAGCTGGTATGTGTGGTGGTCAGTCTTTCGATCTGGAAGCGGAAGGTCATCAGGTTG
ATCTGGTTGCATTAGAGCGGATCCATCGCCACAAAACGGGGGCATTGATCCGCGCCGCTGTCCGACTGGG
CGCATTCGCCGCAGGTGACGCAGGGCGTGCAGCCTTACCTCACTTGGATCGTTATGCTAACGCGATTGGG
CTCGCTTTTCAGGTTCAGGACGATATTCTCGATGTTGTTGGCGACAGTGCGACAACAGGCAAACGTCAGG
GTGCAGACCAGCAGTTAGGTAAAAGCACCTACCCCAGCCTGCTGGGGTTAGATAACGCACGAACAAAAGC
ACAGGAGCTTTATCAGGAGTCACTGGCATCGCTGGACGATCTCATCGCATCTAGCCCAACATCCCTGAAT
ATTGCACCACTACAAGCGCTGGCGAATTTCATCGTTGAACGCGATAAGTAATTACTTAATGAGTCTCTAT
GAGTTTTGATACCGCGAAGTACCCTACATTGGCGTTAGTGGAAACACCGGATGAACTTCGATTGTTACCG
AAAGAGAGCCTGCCAAAACTGTGCGATGAGCTGCGCCAATACCTGTTGGACAGCGTCAGCCGTTCAAGCG
GACATTTTGCTTCAGGGTTAGGGACGGTTGAATTAACGGTTGCACTGCATTACATCTATAACACGCCTTT
TGATCATCTGGTGTGGGATGTTGGTCATCAGGCTTATCCGCATAAGATCCTGACGGGCCGTCGCGATCGT
ATTTCAACAATCCGCCAAAAAGGCGGTTTGCACCCCTTCCCGTGGCGTGATGAAAGCGAATATGACGTAT
TAAGCGTCGGACATTCCTCCACCTCAATCAGTGCCGGGTTGGGTATGGCCGTCGCGGCCGAGCGTGAAGG
TAGAGGTCGCCGTACCGTTTGTGTGATCGGCGACGGCGCGATTACTGCGGGTATGGCCTTTGAGGCGATG
AACCACGCAGGCGACATCAAATCCGATCTGCTTGTTGTACTGAACGACAATGAAATGTCGATTTCGGAAA
ACGTCGGCGCATTGAACAACCATCTAGCACAACTATTATCCGGCAAGCTCTACGCCAGCCTGCGTGAAGG
CGGTAAAAAAGTTTTATCCGGCCTGCCTCCCATCAAAGAGTTAGTGAAGCGCACCGAAGAACATCTTAAA
GGCATGGTTGTACCGGGCACACTATTTGAAGAGCTGGGCTTTAATTATATTGGCCCAGTCGATGGTCATG
ACGTTCAGGCGCTGGCGCATACGCTGAAGAACATGCGTAATCTGAAAGGCCCGCAGCTTTTGCACATCAT
GACGAAGAAAGGCAAAGGTTACGCGCCTGCCGAGCAGGATCCAATCAGTTGGCACGCGGTGCCAAAATTT
GATCCCGCCAGCGGCACATTGCCAAAAAGCAAAGAAGGTGCCCAACCCACCTATTCCAAGATCTTTGGTC
AATGGTTACAGGAAACCGCCGCCAAAGACAGCAAGCTCATGGCAGTCACACCAGCGATGCGCGAAGGTTC
CGGCATGGTGCAATTTTCGCGCGACTATCCGCAACAATATTTTGACGTAGCGATTGCCGAACAGCATGCT
GTCACGTTTGCTGCTGGCCTGGCAGTCGGTGGTTATCATCCCGTCGTCGCGATTTACTCAACTTTCCTGC
AACGTGCTTACGATCAGGTTATCCACGATGTAGCGATTCAGAATCTACCGGTTCTTTTTGCTATCGATCG
CGGTGGTATTGTTGGTGCCGATGGGCAAACGCATCAAGGCGCGTTCGATCTCTCTTTCTTACGCTGTATC
CCGAATATGGTCATCATGACGCCCAGCGATGAAAATGAATGTCGTCAGATGTTGCACACTGGCTATCACT
ACCAAAAAGGCCCTACCGCGGTACGCTACCCGCGTGGAAACGGTACGGGTACGGAACTGACGCCATTATC
AGAACTGCCAATCGGCAAAGGTATGGTGCGTCGTCAGGGTGAAACAATCGCTATTCTGAATTTTGGTACG
CTATTACCGGAAGCGCAGATTGCGGCTGAGAAGTTGAACGCCACACTCGTCGACATGCGTTTTGTGAAAC
CGCTGGATGAAGCATTACTTGAAGAGCTGGCACAGTCTCACAGCACATTCGTGACGCTGGAAGAGAATGC
TGTCATGGGCGGTGCCGGGAGCGGTGTGAATGAATTTCTGATGGCGAAACGCCTTGCCGTCTCAGTGCTA
AACATTGGGCTACCGGATATATTTATTCCGCAAGGTTCGCAGGAAGAAATCCGTGCCGATCTCGGTCTGG
ATGCCGCTGGCATTGAGCGCAACATCATACAGTGGATGAAATAAGAGACCTACGACAACCGGGGCAACAT
AGAGCCCCGGTGTAACAACATCGTAGTCGCCACCAGCGCGCTAGGGGTTACTCAGCCGTAATGCTACATC
AGTGCTTCGCGGGTCAGCCTTGCTCACTAAAATGGTCATATCCCTTCCAATTCAACTCGGTCGCTTTATT
ATCTCTGAAAAAGCGTAATCCTTCCGATGAAGGCCCGATTTGTCCGATACAGGTATAGTCAGCACCGAGA
TGCCCTAAAGCAAGTTCCAATGCACCGCGGTTAATTTCTGGCACGGTAAAGCACAACTCATAATCTTCGC
CACCAGATAGCGCCCAACGCAACGCCTGCTCTTCGTCAGTACAGCTTCGTAGCCAATCAGATTGCGGAAT
CGCATCGAGATGAATACGTGCACCGCACTCGCTGGCTTTAAGTATATGCTGGAGATCCGAGATGAGGCCG
TCGGAAAGATCGATGGCCGAGCTGGCCAGATCGCGCAACGCCTGCCCTTGCAAAATTCTGGGCTGAGGGC
GAAGGTGACGCTGCATCAATCCCTGACGCGTATCTTCATCATCAACACGCAGTGAGTTTTGGAGGATAGC
CAGACCGGCAGCGCTATCGCCTAATGAACCGGTAACATAAATCCAGTCACCAATTCTGGCTCCGCGACGC
GTCAACGCCCGACCTGCGGGCACCAGGCCGTGGATAGTTAACGTCAGGCTCAATGGACCACGCGTCGTAT
CGCCGCCGACCAACTGCATGCCATAATAATCAAGCAGCTCAAATAAGCTGTCGCTATAGGCGGACAGCCA
CTGGCTATTGCTTTTAGGTAGAGTAATGGCCAGAGAAAGCCAGGCAGGATCGGCACCCATTGCAGCCAGA
TCGCTTAAATTGACCGCCAGAGATTTGTAACCCAGATCGGCGGGATCGATATCTGGTAGGAAATGAACGC
CAGATACGAGTGTGTCGGTACTCACCGCCAGCAGTTGCTTATCAGCCACCGTCAGTAACGCACAATCATC
ACCGATGCCTAACTCGACATCGCGACGTGAACTTCGAACCCGATTAAAATAGCGGGCAATAAGGTCAAAC
TCACCTTCAACCATAACCTTTCCAGCCAGCCTATCATTCAAAAGCGATCAGGGCCGGATATCCGGCCCTG
ATTCGATTCATTTTACTTCTTGCCTTTCCGTACACTCGGAGCAGCTTTGTCCAGCACGCCATTCACAAAC
TTATGGCTATCTTCAGCACCGAAGGTTTTAGCCAGTTCGATGGCTTCGTTAATCGCCACCTTGTAAGGAA
CATCTTCGCGCTTGCTCAGCTCAAACATCGCCAAACGCAGGATCGCCTTTTCAACCTGTCCCAATTCATC
AATCTGGCGAGACAGGAAAGGTGCCATCAGTTGATCCAGCTTCTCAGCTTGAGTGGCAACACCCGCCAGC
AATTCACGGAAATAGGCTATGTCGACATCTTTGACATCCTGCTCGCTCAGGAATTGGTGTTCAACATCGG
CAATATCATTTTTAGATAATTGCCAGGAGTAAAGCGCTTGAACCGCACATTCACGAGCGCGGCGACGAGC
AGCAGGTTTCACGGAATTCCCCTTACTTAATCAGGCTTACTTAATCGCTTTCAATACATTAATCATTTCT
AGCGCGGTCAAAGCGGCTTCTGCACCTTTGTTCCCCGCTTTCGTGCCAGCACGCTCAATCGCCTGCTCAA
TGCTTTCCGTCGTCAGAACGCCGAAAGCAACAGGAATTTGGCTGTCCATCGCAACGGAGGACAGACCAGA
GCTACATTCACCAGCAACAAATTCAAAATGCGCTGTTCCACCACGGATGACCGTTCCCAGAGCAATAACG
GCATCATATCCGCCATTTTTCGCACTTTTGGTCAGCGCACGAACCGTCAACGGCAGTTCGTAAGCGCCCG
GCACCCAAACCACGGTGATGTTTTCGTCTTTAACCTGACCGATGCGTTTCAATGCATCAACCGCACCTTC
CAGCAGGCTATCGTTAATAAAATGGTTAAAACGCGCAATCGCAATCGCCACACGGGCATCAGGAGTAGCA
ACAACACCTTCGATAACGTTCATAGCTTTCCTTGTATTTGGTCTTTATGGCCCGCAGGGGGGCGGATTCT
ATCATAATTTTTGTTGGCACGTATCCGGTTTTGTCAGGCCGACGCCACGTATTTACATATGCATCAGAAT
TTGGGTTTCAAGCGTAATCGCAAATCCGGGCCAATCTGGCGAACCTCTGCGATGTCAAATTCTGGTGCCT
GAGACAGTTGATCTAACCCTGGTAAGAGGCACAGCGCACGGGCATTTTCACCCAGCAGTTTGGGGGCAAG
ATAAACGATAAGTTCATCAACGACACCCGCATTAAGCAACGCCCCGGCCAGACTTGCTCCGGCCTCAACC
CAGACGGAGTTAATCTGACGCCTCCCCAGCACCATCATTAGCGCCACCAAATCAACGCCGCCATTGTGCT
GCGGTAGCATGACCTGTTCAACGCCCTGCGGCCATGCCTGTTCATCGGCCTGAACACGTGCTAACCAGGT
TTCACCCGGTTGGCTAACAACGCGATGTTGCGGCGTGACGCGCTGCTGACTGTCCACAATCACCCGAACG
GGCTGCCTGAGATCTGCCTCTGAATAGCGTTTCTGAACATCCGCATCCAATTCTAACCACCGCACGGTGA
GGGAGGGATCGTCGGCCAATACTGTCGCACTGCTGCTCAGAATTGCGGCGCTCTCCGCGCGAAAACGCTG
TACATCCTGCCGCGCCTGCGGCGAAGTAATCCACTGGCTTTCTCCCGATGCCATCGCAGTACGCCCATCC
AAAGACGCCGCCATTTTGAGCTGCACGTAAGGAAAGCCCGTCCGCATACGTTTCAGAAAGCCGACATTCA
CCTTCTCTGCTTCAGCCATCATCACGCCATGACTAACGGTAATCCCTGATTGCTGTAAGCGATGTAAACC
ACGACCGGCAACCTGTGGATTGGGGTCCTGCATTGCGGCCACCACACGAGAAACGCCAGCAGCAATCAGC
GCATCGGCACAAGGCGGCGTTCGTCCGTGGTGGCTGCACGGTTCCAGAGTGACATAGGCCGTCGCGCCAC
GTGCGCGTTCCCCCGCCATTCTCAGCGCATGCACCTCTGCATGAGGTTCACCCGCACGGAAATGGTAGCC
TTCACCGACAATCTCGCCATCACGCACGATCACACAGCCAACATTGGGGTTAGGTGCCGTCGTAAAACGG
CCACGACGCGCCAGTTCTAACGCACGCGCCATGTAGAATGCATCCTGCGGCAATTGCCCGTTTTCCTGAG
CATTATTTTTCTGAGAACTGTTTTCCTGGAAAGCGCTCATTCCCGTCCCTCTTGTCTCTGTTGAATCGAC
ACGATCTAGTCCTGTAAACGTGCAATCTCTTCGCCAAATTCACGGATATCTTCAAAACTGCGATACACCG
AGGCAAACCGGATATAAGCCACTTTGTCCAGCTTTCTCAACGCTTCCATTACCAGATTGCCTACCATTTT
GGTAGTCACCTCGCGTTCTCCGGTCGCACGAAGGTGAGATTTTATATGATTAATCGCCATTTCAACGTCA
TCCGAACTCACCGGCCTTTTTTCCAGCGCTTTCAACATACCGCTACGCAATTTGTCTTCATTAAACGGCT
CGCGCACTTCATTGCTTTTGATGACTCGCGGCATCACCAGTTCAGCCACTTCAAACGTGGTGAAGCGTTC
GTGACAAACCAGACACTGCCGACGACGACGGACTTGCGAACCTTCGCCGACCAGACGGGAATCAATGACT
TTGGTATCAACAGCGGAACAAAATGGGCAATGCATGATGTGTCCTGACCAGTAATCCTTAACGTAGAGAC
AGTTTACCCTGAATTAACGGACTAACCAAAACTCCTGATTCGCGTTACAGAGGGTTTCGCCTCTCTTCCG
GTAAGCGGATGAAAAAAGCTGTATCACCTATGACTTAGGCTTCATCACGACTAAACTCAACAACAGGGAT
CAATAAATAAGACATCGAAAGGGGAACCACAGATATGAGAATCCGATATCGCGTACTGACCTTCCTGCCA
GCGCTGTTATTGCTCGCAGGATGCGCAGAACAACGCCAGATGCCTAAATTGCAAAATCAGATAGGTCAGT
TAAATCACCAATTGCAAACGCTGACCGATCAGGCCACAGCATTGGAACGACAAAATGCGTTGAATTCCCA
ATCCGCCTCTGGTGTTTATTTACTGCCAGCGGCGCAGACGAGCATACAGTTAGAAAGCAGCATTGGCAGG
CTCAGCGTATCGTTACGCAATATAGAGACAGAAGCGAACGGAACCAGCGCGTTGCTACACATTCGCACGC
TTGATGCTAAAGGGTTACCCGCCTTTGGTGCACAGTTGGATTGGGGACGCCTCGACCCCGTGAGCGGGAA
GCCTTTAGTAGGGGATACGCAAACGCAGTCTTTTGTTGTCTCACCCACGCTGTTACCAAAAACCGAAGCG
ATTGTTGAATTACGCCTGAGCGGTCTGTCGCCGGAAGAGCTCGGCTTTGTTCATTTACACCAGGTTCAGG
AAGTACAGAGCCCACCGCCCGTTGCCGCAACCGAGTCCCCCTAGCAAGCGCATTTCCTAATACTAAGATG
CAAAAAACCCCGCAGCGCGGGGTTTTTTATATTTACAACCAGCAGATTAAGGCAGGATAGACGGTTGATC
CGCGCCCTCTTTTTCCACTTTCTGAATCAGCAGGTGTTCACGCTTCATTCCCAGTTTCAGAGCCAAAGCT
GAAGAAACATAGATAGAAGAGATGGTACCGATGATGACACCGATAAACATTGTCATCGAGAAACCATGCA
ATAACGCACCGCCAAAGAACATCAGGATTAAAATCATCGCCAGCGTGGTCGCCGACGTGATGATGGTACG
GTGCAGCGTCTGTGTCAGAGAAATGTTGGTAATTTCGTAAGGTGTTCCGCGTCGGATCTTGCGGAAATTC
TCACGGATACGGTCAGACACAACGATCTTATCGTTAAGCGAATAACCAATGACCGACATCAGCGAGGCGA
TGATCGTGAGATCAACCTCAATACTGAACAAAGACAGTAGCCCCATCGTAATGATCACGTCATGCCCTAG
CGCCAACACAGCACCTAATGCCAGACGCCACTCGAAGCGGAAGCCAATGTAGATGAGGATTGCAATCAGT
GCAGACAACAGCGCCAACGCGCCCGCCTGTGCTAAATCGCTTCCCACACTCGGCCCAACGAACTCGATAC
GTTTCACCGTCGCATGCTGCTGGAAGGTATCATTCACCACCGTCAGCACTTTGTTGCCGAGCGCTTCGTT
CTCACTACCAGAAACCGGTGGCATACGCACCATCACGTCACGGCTGCTACCGAAATTTTGTACCTGCGGT
TCTGAAAACCCAGAGGTCTCCAACGAACTGCGCAGAACATCGAGATCGATCGGTTTCTCAAGGTTAATCT
CAATGACCGTACCACCGGTAAAATCGAGCCCCCAGTTGAAACCACGCACACCCATGATCGCGACAGCGAT
CATGATCAGCAGACCGGAAATCACAAACGCCAATGTGTCCCAGCGCATGAAATCATAGACTTTACGCCCA
TGGTTTAGTTGTTCAATGTTGTATTCCTGTGCCACAACGCACTCCTCAGATAGACAGCTTGTTGATGCGT
TTACCGCCGTAAAGCAGGTTAACGATGGCACGAGTACCGACGATCGCCGTAAACATTGAGGTCGCAATCC
CAATCGCAGTAGTAATAGCAAACCCTTTGATTGAACCGGTACCCACGGCATACAGGATGATGACTTTAAT
CAACGTTGTGACGTTCGCATCAACAATGGAACTGAATGCACCTTTGTAGCCCTCGTGGATAGCCTGCTGT
ATAGAGCGACCATTACTGAGTTCTTCCTTGATACGTTCGTTGATTAATACGTTAGCATCCACTGCGACCG
CCAACGTCAACACGATACCGGCAATACCCGGCATGGTCAGCGTAGCGCCAGGTAACAATGACATCACACC
GACAATCAATACCAGGTTAGCAACCAATGCACTGGTCGCAATCACACCAAACTTCTTGTAGAAGAAAACC
ATAAAGAGAATCGACGCGATCAAGCCCCACAAACAGGCTTCCAGACCCTGAGTGATGTTTTGCATCCCCA
GCGTTGGCCCAATAGTACGTTCTTCCACGATCTGGATCGGAGCAATCAGCGCACCCGCACGCAGCAACAG
AGAAAGCTGACGCGCTTCATTCGGGTTATCAATGCCGGTAATACGGAAGCTGTTACCCAGTCGCGACTGA
ATCGTCGCCACGTTGATCACTTCTTCGTGTTTTTCCAGTATTGAACGGCCCGTCGCATCTTTCTTGCCGC
TGTCTTTGTATTCCACAAACAGCGTCGCCATCAGCTTACCAATACTGTCTTTGGTGAAATTGGACATGGT
GTTGCCACCCGCGCTGTCCAGAGAAATATTCACCTGAGGACGATTGTATTCGTCATTGCTTGATGTGGAA
TCCGTGATGTGGTCGCCCGTCAGGATGACGCGTTTGAACAGCACAACGGGTGAACCGTCACGCATATTCT
TCACTTCGGAATCGCCCGGCACACGGCCGTTTGCCGCCGCTGTCGCATCAGCATCGCTGTTGACCAGACG
GAATTCCAGCGTAGCGGTTGCACCAAGAATTTCTTTCGCGCGCGCCGTGTCTTGAATACCCGGTAATTCA
ACGACGATGCGGTCAGAACCCTGACGTTGTACCAGCGGTTCGGCAACGCCCAGTTGGTTCACACGATTAC
GCAGGATATTGATGTTCTGCTGTACGGCGTATTCACGTGCTTCACGCAGACGTTCGTCCGACATCACCGC
ACGCATCAGGTTGCCACCGCTACTGCTGAGAACCAGGTTACGATGACGAGACGTCAGATAGCTGAGGCCA
TCATCACGCGTTTGAGCATCACGGAAGCGAATTTCGACGCCGTAATTATCAATCTTACGTACAGCGGCAT
AAGGAATGTTCTTCTCACGCAGATCGCTGCGCAAAGAGTCCATAGTTTGTTCTTGTAATTTACCCAGCGC
CGTATCCATATCCACCTCCATCAGGAAGTGAACGCCGCCGCGCAGGTCAAGCCCCAATTTCATCGGTTCA
GCACCTAACAACCGCAGCCAGGTTGGCGTAGCAGGAGCAAGGTTAAGTGCAACGACGAATTTTTCGCCCA
GCTCATTAACGAGCGCTTCACGCGCACGGAGCTGAATATCAGGGTTAGAGAAGCGAGCCAGAATTGCACC
ATTTTCTAATGCAATCGACTTACTGGTAATATTTTGTTCTTTCAGGACATTCTGGACTTGGATCAGCGTC
GTTTCGCTGGCGGCGGTTCCCCGCGCACCAGTAACTTGTACCGCCGGATCCTCACCATATAGGTTAGGAA
GCGCATAGAGCAGGCCGACAAACAACACCACGACCAGCATCAGATACTTCCACAAAGGATAACGGTTTAA
CACGGCAGTTCCCTTCGGGAAAATCAGAAATTACAGGGCTTTAATCGTGCCCTTCGGCAGCACGGCAGCC
ACGAAATCACGTTTGATAACCACTTCATTGGTCTCGTTCAACGCAATCGCAATATAGCCCGTTTCGGACA
CTTTGGTCACGCGACCAACCAGGCCACCACTCGTCAAGACTTCATCACCCTTGCTGATGGAATCCATTAA
CTTTTTGTGTTCCTTGCCACGTTTTTGCTGAGGACGTAGGATCATAAAGTAAAAAATCAGACCAAAAACG
GCCAGCATAATAACCATAGTGTACGGACTCTGAGGCGGAGTACCTGTCGCAGCTACAGCATCGGAGATGA
AAAAACTCATTTAAATATCCTCTTTTTTGTCAAAAGATAAGCTATCAAAAAGATAAATTATCAACCTTAC
AATTATAAAAACGCTTCACAGCAAAATGCATTCATAGCGAACGAGCCGTCAGTTGCTCGCAGCAACATCG
TTTTCAGCAAGCGGCGGAATGGATTTGCCTATCCGTTGGTAAAAATCCACCACAAAGTGCTCTAATTTAC
CCTCTTCAATGGCCTGACGTAAACCCGCCATTAAACGCTGATAATAACGCAAGTTATGAATGGTATTGAG
TCGTGCTCCGAGTATTTCGTTGCAACGGTCAAGATGATGCAAGTAGGCACGGCTATAATTGCGACACGTG
TAGCAATCACAGTGTTCATCCAACGAGCTGACGTCATCTTTATGCTTCGCATTACGGATTTTCACCACAC
CATCAGTCACAAACAGGTGTCCGTTACGTGCGTTACGCGTTGGCATTACGCAGTCGAACATATCGACACC
GCGACGTACACCTTCCACCAAATCTTCCGGTTTGCCCACGCCCATCAAATAGCGTGGTTTATCTTCTGGA
ATCTGTGGGCAAACGTGCTCCAGAATACGGTGCATGTCCTCTTTCGGTTCCCCCACAGCCAAACCGCCCA
CAGCGTACCCATCAAAGCCAATGTCTACCAGACCTTTTACGGATACATCACGTAAATCTTCGTAAACACT
GCCCTGAATAATACCGAACAGCGCATTTTTATTCTCCAGCTCATCAAAACGCTGGCGACTACGTTTCGCC
CAGCGCAGTGACATCTCCATCGAACGCTTGGCGTAATCCCAATCGGCAGGGTACGGCGTACACTCATCAA
AGATCATGACGATATCGGAACCGAGATCGTGCTGAATCTCCATCGATTTCTCCGGACTAAGGAAAATCGA
ATCCCCGTTGATCGGGTTACGGAAATGCACGCCCTGTTCGGTAATCTTGCGAATATCGCCAAGGCTGAAT
ACCTGAAAACCGCCAGAGTCCGTCAGAATTGGGCCGTGCCACTGCATGAAATCGTGCAGATCGCCGTGCA
GTTTCATGATTTCCTGACCGGGACGCAGCCACAGATGGAAGGTATTGCCGAGCAGGATCTGTGCGCCCGT
CTCTTTCACTTCTTCTGGCGTCATGCCCTTGACCGTGCCGTAAGTCCCCACGGGCATAAAAGCCGGAGTT
TCCACCACACCACGTTCAAAAATCAATCTGCCGCGTCGCGCACGGCCGTCTGTTGTTTGTAATTCGTACT
TCACTTAACCTCCGACACCAGAAAAACAGTCTGATGATAATGATATATTAACGCCTGACAGAGCGTGGCC
TGTGGCGTTCCTATTGTGTAGAAAACAAGGGTTATGCCTAATGCTGGTCACTTAAGCCCCATTTTAGGAG
AAACACGGGGATGAGCTTCCCGCAGGAACGCCTCACCCGTGGTCACTCCGTGTATCTCGGTTCTTAAACG
ATCGGTATTAGGGTTATGCTACTTTTTCCTGTTCGGCCAGCGGATTATGCGTAATAAACATCGCATCACC
GTAGCTGAAAAAACGATATTGCTCAGCCACCGCTTCACGGTAGGCAGACATCGTATTCTGATAACCGGCG
AAGGCGGACACCAGCATGATTAACGTCGATTCGGGCAAATGGAAATTGGTCACCAACGCATCAATAATGC
GATAGTGATAACCTGGATAGATAAAAATTTTGGTATCGTCGAAGAACGGGGCAATCGGCGCATCCTGGCT
GGCCTGTGCGGCACTTTCCAGTGAGCGAACCGAAGTCGTGCCCACGGCAATCACCCGATTTCCTCGCGCT
TTGCACGCCAGAACGGCATCGACGACATCCTGCGGCACTTCGGCATATTCGGCGTGCATGATGTGATCTT
CGATCGTATCAACCCGCACTGGCTGGAAAGTACCCGCACCCACGTGCAGCGTGACGAACGCCATTTCAAT
GCCCTTCTCGCGCAGCGCAGCTAGCATTGGCTCATCAAAATGCAAGCCCGCTGTCGGCGCAGCAACAGCA
CCGGGGCGCTGACTATACACGGTCTGATAAAGCTCACGGTCGGCGTCTTCATCAGGCCTGTCGATATACG
GTGGCAACGGCATATGGCCGATAGCATTCAGAATCGACAAAACATCGCGAGCGTCATCGAAATGCAGCTC
AAATAGTGCGTCATGACGAGCCGCCATCGTGGCCTTGACGCTTTCATCATCGCCCAGCAGCAGCTCTGTG
CCCGGCTTTGGCGCTTTTGACGCTCGAACGTGCGCCAGTACTCGGCGATCGTCCAGCACGCGTTCCACCA
GCACTTCTAGTTTTCCGCCGCTGGCTTTACGGCCAAACAAACGTGCCGGAATCACGCGCGTGTTATTGAA
CACCAGCAGATCGCCTGGGTTCAGTTTTTCCAGCAAATCGGTAAATACGCCGTGCGTCAGATTTCCCGTC
GGCCCATCCAGCGACAGCAAACGGCAGCCACTGCGTTCCGCCTGTGGATAGTGAGCAATTAATGATTCAG
GAAGTTCAAACGAAAAATCGGCAACACGCATGGCAATTCACTTAGCTGTTAATACATTAAAAATGGGCGG
CCTAGTCTAGAGCCGCAAGCGCATGGCTGCAAGAAATAAGCATCTGAGTCGCGGAATGCATTATACCCAA
TAGAAAGGGTATATACTGTCACGATGAATTTTCTTGCACACCTTCATCTGGCCACGCTGGCCGACAGTTC
CCTGTTAGGGAACCTGATGGCGGACTTTGTTCGCGGCAACCCACAGGACAGCTACGCCGACGAGATCGTC
GCGGGTATCCGCCTACATCGCCGCGTTGATTCGCTGACCGACAGCCTGCCAGAGGTCAAACAGGCGCGTC
AGTATTTCAGCGATGAATTCCGCCGCGTTTCGCCAATTACATTAGATGTCCTATGGGATCACTATCTTGC
ACGCCATTGGCTACAGTTGGTTCCGAACACGCCTTTGCAAACCTTTATCGATGACGCGCAATCACAAATT
GAACCCCATCTGGCGCAAACCCCCGAGCGCTTTCAGAACCTGAATCTCTATTTGTGGCCGGAACGTTGGA
TGACGCGCTATGCGGAGCTGCCGTTTATCGCCGACGTGCTGCACAGAATGTCGGTACGCCGTCCGAAGCT
GGCTGCCCTGTCCGGCTCTTTTCAGGATATCGAGCAGCACTATCACCAATTTGAAATACTCTTCTGGCAA
TTTTATCCACGCATGATGCAGTTAGCGAAAACGCAACAGTTGTGAGATCGTAACCTTTCCGTTTTTCTGC
GTAACCTATTGTCCTTTCGATTAAAAGGGTTAATGTAATTTATTGAAAGGAAATAGCGATGAGTTCAATA
GACAAAAGCTATCTCATTGATTGGTCTCTTTGCCTGTATTCGCTCAGACAGAATCCCTATACTGATCGCT
GTTTTTACATCTTCCGATCATTAACCGCTATCTACAGGAGTAATTATGGTCCTGGTAACTCGTCAAGCCC
CAGACTTCACTGCCGCTGCTGTTTTAGGCAGTGGCGAAATTGTCGAAAATTTCAACCTGAAGAAACATAT
CAACGGTAAAGCTGCCGTGATCTTCTTCTGGCCGATGGACTTTACCTTCGTTTGTCCATCAGAACTGATT
GCTTTCGATCACCGCTATGCCGAGTTCAAGAAACGCGGCGTAGAAGTGGTTGGGGTTTCTTTCGATTCTG
AGTTTGTTCACAACGCATGGCGTAAAACCCCTGTGGACAAAGGCGGCATCGGCGAAGTGCAGTATGCGAT
GGTTGCTGACATTAAGCGCGAAATCCAGAAGGCCTACGGCATTGAGCACCCAGAAGCGGGTGTTGCACTG
CGTGGTTCTTTCCTTATCGACAAAAACGGTGTAGTTCGCCATCAGGTGGTGAACGATCTGCCACTAGGCC
GTAACATCGATGAAATGCTGCGTACCGTTGACGCCCTGCAATTCCACGAAGAGCACGGCGAAGTGTGCCC
GGCACAGTGGGAAAAAGGGAAATCCGGTATGGGTGCGTCACCAGACGGCGTAGCAAAATACCTGTCTGAA
AACGCAGACAAGCTGTAATCCCTCATCGTTGCCCTCAATAGGTAATGTGATAATCAAGCCAGTTGCTATG
CGACTGGCTTTTTTTTCGTGATGTCTCCCTCATCATTTTCCTCACGGCTCACCTTCCCTACGCGATCCCA
AAAAATACAAAAGGTTGACTCGATGCGCTAAATCCTTAGCCTTAACGTCACATAGTGTTAACGCACGACA
GATTGATGGAATAAAAGGAGAACGCATGCAACAAAACCTCGCACTGTGGCTGAGAGAATCAGAGATACAA
CACGCTGGCATCATTGCATTACTGATTGTTCTTGGGCTGATATTGCTCATTTCTGCCGTCATCCACCTAA
TTCTGCATCAGATTGTGCTGAAAAGAATGGTTCTGCGTTCACTCAATAAGCCAGGAAAAACCGAGGGTCA
TGGGTGGAAGCAGGCGCTGACACAACACAACCTGTTTAACCGGCTGGCCTTTTTGCTGCAAGGGGTGATC
CTCAATATTCAGGTCTTTGTGTGGCTTCCCGCACAAAGTGAAACCCGTGAAGCGCTCATCATCTGCTCCC
AAGTGTGGATTATGATTTTTGCGCTGCTGTCTCTGTTCTCGCTACTCGATGTGCTGCTCAATGTTTCTGC
TCGCACGAAAGCCGCCGCACAACTGCCGCTACGCGGTATTTTCCAAAGCCTGAAACTGATCGCCACCGTT
GTCATCAGCATCATGGTCGTGTCGCTGCTCATCGGGAAATCGCCGCTGATTCTGATTAGTGGCTTGGGCG
CAATGGCCGCCGTGCTGATGTTGGTGTTCAAAGATCCAATTATGGGGCTCGTCGCCGGCATCCAGCTTTC
CGCCAACGACATGTTGACACTGGGAGACTGGCTCGAAATGCCGAAATACGGCGCTGACGGAGCCGTCATC
GACATCGGGCTGACGACGGTAAAAGTGAAAAACTGGGACAATACCGTCACCACCATTCCCACCTATTCGC
TGGTGTCCGACTCCTTCAAGAACTGGCGGTCGATGTCGGAATCAGGAGGACGCCGCATCAAGCGCAGTAT
CAATATCGATACCACCAGCGTGCATTTTATGACGGAAGATGAACAGGCGCGCTTGCTGCGCAGCAAGCTA
CTGTCAGCGTATATTCAGAACAAGAAGAGTGAGTTGGAGCAACACAACGCACAGTCCGACGCCGACCTGA
CATCACCGCTGAACGGCCGTCGTCTGACGAATTTGGGCACGTTCCGCGCCTACCTTCAGGTTTATTTGCG
CACCCATCCGGGAATTCATAAAGGGATGACGCTGATGGTACGCCAGCTTGCGCCAACGTCAGAAGGAGTG
CCATTAGAGATTTACGCGTTTACCAACACCACCGCTTGGGTCGATTACGAAAGCATTCAATCTGATATTT
TCGACCATATCTTTGCGATCTTACCGGAATTCGATCTCCGCGTTCATCAGACACCAACCGGTCACGATAT
GCGAATGATGGCGCAGCAGATGACTACGCCGGAAGCGTAAAAATAGGCACAAAAAAACGCTACAATGGGA
ACGTTGAGGTTGCTCACAAAGCCAGTAACGCGGGAGTAACGGATAGATCGTAAAGACGCTGTAAATACAT
CCCTGTACGCTCGGATTGCGCCATCCATGGCGCAAACGCTTTACTCTTCTATTCCGTTACCCCCGTTCTC
GTTCGGAAAATAGGTTAGTCAACGTACAGTCTGAGCGTTTCTTCCAATAACAAGCAACTCGCTTAATTCT
GTGCAGCCACCGCGTTCTGACGCCTCTTCTTCCAAACATAGCCCACTAAAAGCACCAAAATCCAGATAAT
ACCGACATACAGCGATATACGGGTATCCGGGAAGTAGCCAATTAATCCGATGATAAAGAATAAGAAGACG
ATACCAAATACAGAGGTCGCGATCCCCCCACGCAGCGGGAATGCCAACGCCTTCACTTCATCAGCACTTA
GACGGCGGCGGAAAGCGATCTGAGAGAACAAAATCATGATCCACACCCACACTGTCGCAAAGGTGGCCAA
TGAAGCAATCACCAGGAACACTTTGCCGGGCATAATGTAATTCAGGTACACCGCTACCAGCAGTGCCATC
ATCATCACGACCACCGTTACCCACGGAATACCACGTTTGGAAATGCGGCTAAACACTTTCGGTGCATGTC
CCTGTTCCGCCATCCCATGCAGCATACGGCCTACGCCGAACACGTCACTGTTAATCGCCGACAGCGATGC
AGTAATCACGACAAAATTCAGAATACCCGCCGCTGCCGTAATGCCCATATGCTGGAACGTCAGCACAAAT
GGGCTACCGTTGGTGCCTACCTGATTCCACGGGTAAATGGACATAATGACGAATAGCGTACCAACATAGA
ACACCAGAATACGCCACGGTACAGAGTTAATTGCGCGAGGGATGGATTTATGCGGGTCTTTGGCCTCACC
GGCAGTGATTCCAATGATCTCCACCCCACCATAGGCAAACATCACCAGTTGTAACGATAGGATCATCCCC
ATCACACCGTTACTGAAGAACCCGCCATTGCTCCATAGATTGTGGATACCGGTGGGTTCGCCACCGTTGC
CAATGCCCCAGATAATGATGCCGATCCCGGCAACGATCATGATGATAATAGTGGCAACTTTGAAGAAAGA
GAGCCAAAACTCCAGTTCGCCAAAGGCCTTCACATTCATCAGGTTGATGGCACCGATGATGAGCACCACG
CTCAAGACCCACACCCAGTGTGGCACCGCAGGGAACCAGACGCCCATGTAGATGCCAAACGCGGTCACAT
CGGCAATGGCGACAATCAGCATCTCAAAGCAGTAGGTCCAGCCAGTGATATATCCCGCTAACGGCCCGAG
ATAATCTTGCGCATAGCGAGAAAATGAGCTGGACTGCGGGTTATGCACCGACATTTCACCCAGTGCGCGC
ATGATGATATACGCCACAATCCCACCAATCAGGTAAGCCAGCAACACGCTGGGACCCGCCATTTGGATCG
CACTAGCAGAACCATAAAACAGACCGGTTCCGATCGCCGAGCCAAGGGCGATAAAGCGGATATGCCGCGT
GCTTAACCCACGCTTGAGCTTGGAAGATGGTTGTTCCATTGATAAGCAACCCTGTCTTATAAGAGAAAAA
CATTACAAAAAGAAAAACCACAGGCAAATACCTGTGGTGCAGAAACCTAACGCCGTGCTGGAGCAGTAAG
ATATCCCCAGCGCTATCAGGTATGAACGATATTATTGATGTACCGTAACTTCCTGACGACCACACAGTCT
GTCGTAAATCACTGCAATCAGTAAAACCAGCAGCGACGGTGGCAACCAGGCCAATCCTTGCTCACTCAGT
GGCAAATTGAGGCTCCACTCTGGCAACAGCGACTTGAAAGCCGATGATTTTATACCATCAATCATGCCAA
ATAACAGGCTGACTAACATGACGGGTGCCACAATACGTGAAGCGCTATTCCACCAACGGAGCGTAAAGCT
CAGTAAAACCAGAATGATACAAGGCGGATAAATCGCTGTCAGCACTGGAATAGAAAGTTGAATCAGGTGG
CTCAAGCCAAGATTGGACACCACCATCGAGAACGTTCCCAGCACAAATACCAACGTGCGATAGGACAACG
GCAGATATTGCGCAAAGAATTCAGCACATGCACAGGTTAAGCCCACCGCCGTCACCAGACACGCGATAAA
GATTAACAACGCCAGGAAGCTGCTTCCCATGTTACCGAACGTGTGTTGCACATAAGCATGGAGAATCTCT
GCCCCATTCAGTGCCTGCGGCACCAGTTCACCACTGACAGAACCAAGCTGGAACAGGCTCAGATAGACCA
ACGTCAGGCCGATGCCCGCGATTAACCCAGCCCATACGGTGTAACGCGTCAGCAGCACTGAGCTTGTCAC
CCCACGTGAGCGTGCCGCATTGACGATTACGATACCAAAGACCATCGCGCCCAGCGTATCCATCGTCAGA
TAGCCGTTAACAAAGCCATTGGAGAACGGCAGATGCTCATACGCTTCTGTCGCAGGGATCGGTGTCCCCG
CAGGCCACAGCACTGCGGCAATACCCAATACCGCCAGAGCGATGATCTTCAACGGTGCCAGCACATGCCC
GACCGTATCCAGCAGTTTGCCCGGATACAGAGAAATCCCGATGACGATAGCAAAATAAATCAGGCTATAA
ATCAACAGAGGGGACGCGCCATTACCAACCAAAGGAGCCAAACCGACTTCAAACGAAACGGTTGCCGTGC
GCGGCGTCGCGAACAGTGGCCCAACAGCGAGATAGCACACGGTAGCCAAGACCACACCGGCCTTTTTACC
AATCGGCGAGCTTAGCGCATCGACGCCGCCGCCAACCCGAGCAAGCGCGATGACGGTCAGCACAGGTAGG
CCAACCGCCGTCAGCAGGAAGCCGATTGCCGCAGTCCAAACGTGCTCTCCTGCCTGCAATCCCACCATAG
GCGGGAAAATGATATTTCCTGCCCCCACGAATAAAGCAAAGGTCATAAAACCTAATGCCACAATATCTTT
GGAAGTTAAACGATGGCTCATAGTTATGTCGTGTTGCCTGTATCAAATCGATAAAAAAAATCGTGTCGTT
TATCGCCGTCAGAAGCCGTTCGCAAACGGATGGCCCGAAGCATGATGCCAACACTCCGGCGATGTGAAAT
ATGACGAGTATAGAGGAGTTATTTTTTGCACAGCCATATTGGGTGCTAAGTAAACCGTTTATAGCGTAAA
AAGACAAGTGGAGATCTAAAAACCAGAGTATCTAGCCTACTTACACTAAAAAATAAGAATATAAATTGGT
TTATCATGATTTGCATAACACATGATTTGCGCATTTATCGATATTTCATTGCAATAAAACTGATAAAAAC
CGACATAAAATGCGTTGTTTGATCATAAAAAAAACATATTGCACAACAACATCGCGGACGAAGAGCGGGA
TAACAGCCACAAAAAAGGCCGGATCGTATGATCCAGCCTCTGTATATTCCATTATAAAAATAAGGTTACT
TCATCGGTGTCACCACACGCGATTAGCAATATCCACGACAAGCTTCAACTTGTTCCATTGTTGCTCTTCC
GTCAGGCTATTGCCCTCTTCCGTTGACGCAAAACCACACTGCGGGCTCAGGCAAATCTGGCTGAGATCGA
CATACTTTGCCGCCTCCGCGATACGAGCCTGCACCACTTCAGCCTCTTCCAACTCACCGTTCTTCGTGGT
GATCAGACCCAACACAACCTGCTGATGGCCCGGCTTCACAAAACGCAGCGGCTCAAAGCCACCCGCACGC
TCGGTATCGTATTCCAGGAAGAATGCATCGACATTCACTTCACCAAACAGAATTTCTGCAACAGGCTCAT
ACCCGCCTTCAGAAATCCAGGTCGAGCGGAAATTACCACGACAAACGTGTAAACCGATAACCAGATCGGC
TGGTTTATCAGCCAAGGCTTTGTTCAGGACATCAGCATAGGTTCGAGCCAGTTGGTCTGGATCTTCGCCA
CGCTCACGGATCTGACGTTTTTGATCGTCAGAGCACAGGTAGGCCCACACGGTGTCATCCAATTGCAGGA
AGCGGCAGCCTGCGTCATAAAATGCGTGGATCGCATCGTGCCAGGTTTGCGCCAAATCGTCGAAGTAGTC
GGCCAGATCGGGGTAAACCTTCGCATCAATCGCTTTTCGTCCACCGCGAAAATGCATCACGCTAGGGCTA
GGAATCGTCATTTTAGCGACGGCATCGCCAGAAATGCTGTTCAGGTAGCGAAAATGGTCGAGCATCGGGT
GCTGAGGGTTAAAACTCACTTTATCCACGACACGAATCGCATGGGATTTGGTCTGAATGCCGTTGAATTG
AATACCGTGGTCGGCTTCATAGCGCTCTACGCCGTGCAAATCAGCAAAGAAGTCAAAGTGCCACCAAGAA
CGACGTAACTCACCATCCGTCACTATCTGCAAGCCAGCTTCACGCTGCTTTTCTACCACCCGCAGAATCT
CACGATCTTCAACGTTACGCAGCGCCGCATCATCAATCTCACCCGCCTGATGCTGAAGGCGTGCTTGCTT
AATCGCTGCTGGACGTAAAAAACTGCCGACGATATCGGCACGGAAAGGGGATAAAGTGTTCGCCATCTGT
CGCTCCTGACATGTTGCCAGCACTCGCTTTCAGGAAAGAAGCGTACTGGCAGATAGTTTCAATGTGAAAT
ATTTGCCCAGAGGGATAGTTACATTTAATCTTATTTAGCCATCTGGACGTCCAAATTTAACAATATCGTG
TCACGTGGCGAATCGCAGGGCAATAGAAGAATTTTCACGGCACGTGAAAAAAATTCATGTTCCGTGAAAA
TAGCGCAAATCCATGATAAGAAGAAAAGTTATTCAGGCAGACCAATCTGCTGGCGCGCCTGGCGACGCGT
TGCTTCCGGCAGCGGCAGATAGCCATCTTGATTCACCAGCGATTGTCCTGTTTCGGACAGCACGCGTGCC
AAAAATGCCGCCGTCAGCGCTTCCAGCGGTTGTCCGGGCGCTTTGTTGACATAGATGTAGAGATAACGAG
TGTAGGGATATAAACCGCTGCGGATATTTTCAGTCGAGGGGGAAATGTAGTCGGTGCCTTGTGCGGCTAA
CGGCAACATCTTCACACCGCTGGTACGAAAGCCCACGCTGGCATAACCAATCGCATCCGTTGATGCTGCA
ACCGCCTGCACAACGGATGCCGAACCGGGTAATTCATTAACTTGAGGAAGGAAGTCACCGCGGCATAGTG
CTTTTTGTTTAAAGAACCCATAGGTTCCCGAAGCAGAGTTCCGCCCATAGCGCAGTAACGTCCGTTTCTC
CCAACTACCGCGTAAGCCGAGGTCACCCCACTGTTTTATCGGCTGGTGGTTACCACAGCGTTGCGTAATC
GAAAAAATGGCGTCCAACTGTGACACGTTCAGCCCAGACAGAGGGTTATCCTGATTTACCAACACGACGA
GCGCATCCATCGCCACCGGCACCGCCAGCGGTGGGTAACCGTAGTGCTGAACAAACGCCTCAATTTCGCT
GGCCTTCATTGCCCTGCTCATCGGCCCAAGTTGCGCGGCACCCGACGCCAGAGACGTCGGCGCAGACGAT
GAACCGGCAGCCTGAATCTGTAAATTCACGTTCGGATAATGCTGGCTGAAATCCGCCGCCCAAAAGGCCA
TCAGGTTAGCCAGCGTATCCGACCCCGCGCTGGAGAGGTTACCTGCCAGCATCTGACGAGGCTGCGCGGA
GCAAAACGCACTAAGCAGCAGTAAAAAAGCGCCCGCAATATGTATGGCGGATATCATAAATAACGTTTTC
CGTCAGGCCGAAGGTTTCGCCATATTTTCAGCCAGAGAGGTAGGGACAATCAACCGATTTGGCAACGTAA
AGACAAAACGCGATCCCAGACCGTCCTCACTCATGATCTCCAAGCGGGAATCATGATGGCTGAGCGCGTG
CTTAACTATCGCCAGCCCCAGCCCGCTGCCTCCCGTCTGTCGCGAACGCGCCTTATCCACGCGATAAAAA
CGTTCAGTCAGGCGTGGCAAGTGCTCGGCTGCAATCCCCGGCCCGTTATCGCTGACCTGAAATTGCGCCC
CCTGTGGGATCTTCTGCCAACAGACCTCGATACGCGTTCCCTCTGGCGTATGGTTGACCGCGTTATACAC
CAGATTGGATACCGCGCTGCGCAGTTGTTCTTCGTTACCAAACACCCGGAGGTTTTCATTCACACGAAAG
ACGATCTCATGACGCCCCTGGCTCAAGGTCTGCGCTTCACGCTGCAATACGCGTAGCATCAACGGAATAT
CGACTTTTTCATTCAAATCGATTGCCGTCGCCGCTTCAATCCGGGACAGGGTAAGCAACTGTTTGACCAA
CCCGTCCATGCGCCGGGTCTGTTCCTGCATGGTATTCAACGCCTTCCCGCGTAGCGCCGCATCCAGCGTT
TCTTCCTGCATCATTTCCAGATAGCCCTGCAACACCGTCAACGGGGTACGCAACTCATGGCTCACATTGG
CAAAAAAGTTACGTCTCGCGCCTTCGAGCTGGTGCATTTGCGTAATATCACGCACCACCATCAGCAGTTG
CCCTTCGGAATACGGCATCACGCGGAATTCAACATGGTGAGAATTATTCAACTGCAACGTGAGAGGACGG
CTAAAGTCTTGCCCTTTCATGTAGTTAGTGAATTCAGGATAGCGCAATAAGTTGAGGATATTCTGACCGT
TATCCTCCGGCCAACGGAAATTAAGCAGGTGCTGCGCCAGGTGATTACACCAGAAGATCGTTCCCTCTTC
TGTGGTGATCACCACCGCATCCGGCAAGGATTCAGCACCGCTGCGAAACCGTTTGATCAGGAGCGCCAGC
TCCCGGCGTCGGCGTCGATTACGCAACTGCATCTGATAGAGCCCGTAAAACAGCGGCTCCCAGCTCCAGC
GACCGGGCGGTGGCGTCATGCTGCGGTCAACCCACAGCCAATAAGAAAGTTTAAGCTGGTTATAAAAATT
CCAGCAGAGTAAGCCTAATACGGCGACCAGCAAAAACCAGGGCAGATAGCCAAAAATCAGCCCCAGCAAT
AAAGCAGGCAAACAAAAAAAAGCCAGCTCCAATGCCAGCCTTTTCCAGGATAAACGTTCTAGCACGTTAG
TGTTTCTCCGGTTACGATCACCTCAGTAACGCGTTGAAAAACGGTAGCCCGTTCCCCGAACGGTTTGCAC
CATTTTGTCATGTCCGCTGGTTTCCAGCGCTTTACGCAGGCGACGAATATGGACGTCGACAGTACGATCC
TCAACATAAACGTTAGTGCCCCACACGTGATTCAGCAACTGTTCCCGGCTATAAACACGTTCAGGATGTG
TCATAAAGAAATGCAGCAGTTTAAATTCCGTCGGCCCCATATCCAGCGCGTGCTCTTCAGTTGTCACGCG
ATGAGAGGAAGGATCGAGACTCAGACCACGCATTTCAATCACTTCTTCCACTGCCATCGGCGAAATTCGG
CGCATCACAGCTTTAATTCGCGCCACCAGCTCCTTAGGTGAAAACGGCTTGGTAATGTAATCATCCGCTC
CCACTTCAAGCCCGCGCACGCGGTCTTCTTCTTCGCCACGCGCGGTCAACATCATTACCGGAATATCACG
CGTCAGCGCCTCGCGCTTCATATGCTTGATGAATTGCAGGCCCGATCCTCCTGGCAGCATCCAGTCCAAT
AACACCAGCTCTGGGAACGGTTCCGACAATTGCGTTACCGCACTGTCATAATCTTCGGCTTCCACTGGTT
GATACCCATTTTGTTCCAGTACAAAGCAAACCATTTCACGAATTGGTGCTTCATCTTCCACGACTAATAT
GCGTTTTGCCATTGTTAATCCTGTCGTTAATCATCGTCGCTGTTAGCAGGCGAAAAGCATTATGCGTCAG
TTTTATGACAGATTTATGAAAAACAAACCGCCCTCATCGCACGATGTTACAGTGCGTACATCCGATTTTT
CGAACCGCTTTCCAAACTCGCGATCCCAGCGCGACAGCCATCATCCCTGCTATATATAATCATGGCATTA
CGATGACAAAACACCATAGCAACGATGCACCGTGCCACATAATGGATAATGATAACGTCATCCAACGCCA
CGCGGCATGAAGATCGAGAGAACACGATGCGCATTATCCACACCGCCGATTGGCATTTAGGGCAATATTT
TTATACCAAAAGTCGCGCCGCTGAACATCAGGCGTTTCTTCACTGGTTGATCATTCAGGTAGAGCAACAT
CACGTCGATGCCATTATCGTAGCTGGCGATATCTTCGATAACGGCTCGCCCCCCAGCTATGCGCGTGAAA
TGTATTATAGCTTTGTAGTAGAACTACAGCACACAGGCTGCCAGCTCATCATTCTTGGCGGCAACCACGA
CTCTGTCGCCACGCTGAACGAGTCGCGAGATTTGCTGGCCTGTCTGAACACGCGGGTGATTGCCTGCGCC
AGCGACGATCCCGCCCAGCAAGTGCTTCTGCTGGAAAACCGCCAGCAGCAGCCCGGTGCCCTACTCTGCG
CCATTCCCTATTTGCGCCCACGTGATGTGCTAACCAGCAAAGCCGGACAATCCGGTGATGAAAAACAGCT
AGCACTACAGGAAGCGATTACCGCGCATTACCAGCAGTGTTATCAACTGGCTTGCCAGAAGCGAGACGAG
CTTGGTCTGCCGCTACCGATTATTGCAACCGGGCATCTGACGACGATTGGCGTAACCGCCTCGGAATCCG
TGCGCGATATCTATATTGGCACGCTCGATGCTTTCCCTGCTCAGGCTTTCCCGCCTGCGGATTATATCGC
TTTGGGGCATATTCACCGCCCGCAGCGCGTGACTAAAAGTGATCACATTCGCTATAGCGGCTCCCCAATC
CCACTGAGTTTTGATGAACTCGGCAGCGAAAAATCCGTTTGTCTGGTCAGCTTTATACCCGATGCACCGC
CGAAGATAGACACGCTGCCTATTCCCGTGACTCAACCGATGCAGTTGATTAAAGGCAGCCTGAGCGATAT
TGAACAGCAACTGACCACCTTCCAGAACTATCAGGGCGATAAACCCGTGTGGTTGGATATCGAGCTCAAC
ACGCAGGATTATCTGAGCGACATGCAAAAACGCATTCAGGCGATGACAGAACACCTGCACGTTGAGGTAC
TCCTGCTACGCCGCACGCGCGAACAGCGTTTGCAGGCTATTACCCGGCAGGACAAGGAAACGCTGAACGA
ATTGAGCGTACATGACGTTTTTGAACGTCGTCTGGCAACGGAAAAAGACATGGAAGACGGTCGCCAGCAG
CGCGTTCGCACGCTGTTTAATCAGGTTATTAATGAACTAGAAAATAGCGAACCTGCCAAATGAAAATTCT
CAGTCTGCGCTTAAAGAATCTCAACGCGCTGAAAGGCGAATGGAAGATCGACTTCACAAAAGAGCCATTT
TCCAGCAACGGCTTGTTTGCCATTACCGGCCCAACCGGCGCAGGAAAAACCACGCTGTTGGATGCCATCT
GTCTGGCGCTGTACCATGAAACACCTCGCTTGGGTCTGCTTTCCGCCAGCCAAAATGATCTGATGACCCG
CGACACGGCAGAATGTCTCGCCGAGGTAGAATTTGAGGTGAAAGGCGTGGGATACCGCGCCTTCTGGAGC
CAACGTCGGGCGAGAAATGTCCCAGACGGCAATTTACAGTCCCCCAAGGCCGAGCTCGCACTCATTGAAG
GAGGCAAAATCCTGTGTGAAAAGCTCAATGATAAGAAAGAGATGATCACACAACTCACCGGGTTAGACTT
TGGCCGTTTCACACGTTCTATGATGCTGTCGCAGGGGCAGTTTGCCGCTTTCCTCAATGCGAAAGCCGAC
GACCGGGCGGAACTGCTGGAAGAGCTAACCGGCACGGACATTTACGGCCTGATTTCCGAGCACGTCTATG
ACAAGCACAAACAGGCAAACATCGCGTTGAGCACGCTACAGGCACGCGCATCAGGTATTCAGTTGCTGAC
CGATGAGCAGCGCCAACAGGTGGAAGTCCAGCTTGCCGAACTGACCCAGCAAGAGCAACAGGGCAACATT
GAGCGTGAGCAAGCACTGACTACGCTACGCTGGTTTGAGCAACTGACGTGGCAGCAAACACAGCTCACCA
ACACGCAGTTGCAACACGCAAGTGCCGAATCCGCCATTCAGCAGGCCAAGCCGCAGCTCGACAGGTTAGC
CAATGGCGAACCAGCAGAAAAACTGAGGCCGTTACATCAGGAACGAGAACGTTATCGACAGGAATCCCTT
GCGCTCACTCAGCAGATTGAACAACTGTCAGGAAAGCAGGCCTCTGGGCACACTGCGCTGGCAACGTTAC
GCCAGCAGGAAGAGAAAGCAGAGCAGGGCGTTATTCAGCACAAACAGGTGCTGCAGCAGCAAGAGTTATT
GATCAATGAACAGGTTGTACCGCTTGACCATCGTATTGCCACGCTGCAACAGCAAAAAAACCAACAGCAG
GACGAATTGGCAAAAACACAGCTTCGCCTACAAGCTGACGAAAACAAACAAACGCAGATAGCAGCGGAAC
AACAGCAGGCCAAACAACTGCTTGAACAGATTCAAGCTTATCGCCAGCAACACGCACATCATCAGCAGTG
GGGAGAACAACTTCCCCTGTGGCGTACACAGTTTCTGCAATTGCGCCAGCTTCAGGACGAGCAGCAGAAG
CTGAGCCAAAAGCAGACGCAACACACCGAACAAGCGGCAGCGCTCCAACAGGAGGCTGCAACGCTGACGG
CGCAGCAGCGTGAACAACAAACGGTCGTTGATGCAGCCCGTCAGCAATTCATACAACACGATGAAATGCG
GAAAAATCAGGAAGCGCATCAGCCGCTTGCAGCTCTACGCCAGCGGTTTAATCAACTCATCGATCAACAA
GCCACACGCCGGCAGCTCGCAACAGCCAGCGACCAGTTCCAGCGCCTTCATACGCGTAAGCAGCAGCACC
TCGCCAGGCAAGACGAGATACAAGGGCATATCAGCCAGTCAGAAATATTACGAAAACAGCAGCAGTCTGA
TCATGAGCAGCGCAGCCAGCATTTGGCCGATCTGGAAATGCTGTACCGACAGGAAGAACGTATCGTTAAA
CTGGAAGCCGAAAGGCAGCGGCTACAGGCCGGAGAAGCGTGCCCTCTGTGCGGCTCAACCGAGCATCCAG
CGATTGAACGCTATCAGGCGTTACAACCGTCTGAAACCCAAAAGCGCCTGACGGCACGACAGCAGGACGT
GAAACAGTTAACAATGGCGCTGGCGAATACGACTGCACAACTCGCCTCGCTGGGGCAGCAGCGGGAACAG
TTGCAACAAGAGATCGCACAACTCGATAGCGAACATCAAACCCTGCTGCAACAGTGGCAAGATGTCAGTG
AGCGCTTACAAGTTAACTACACGTTGGAACAGCAGACTGAAATCGCAGCCTGGCTTACGCAACGCGAGAC
CGAGGAGCAGGACATTCGACAGCACATTACCGCACACGAGCAGTTGCAAAAACAGTGGCAGGAAAGTAAG
GATTCACTGACAGTCGCAGAAGCCCTACAGAGGGAACTGGATCAGAAAACTGTGCTGAATACCCAGCAAC
GAACTTCACTAAACGATACGCAGGCAGATACCCTTCAGTCGCAGCAAAATACGCAGCAACGGCTCGCGCA
GCACACTCAGGAAATCACGCAGACGCTGGCAAACACGAATCTGCCTCTTCCGGAAGCCACTGCACAGGAT
GACTGGTTGGCACAGCGCGACAGCGAGTGGCAAATATGGAAAACCAAAGAACAGGATCAATCCCGCTTAA
TTCCCCGGTTAGCCACGCTGGAAAGCGATCTTCAGTATCTGAGCCACAGCGTGACCGAGACAACGCAGCA
ATTACAAGCGCAGCAACAGCAACTGGAGCAGCGCACCGCTCTGCTCAATACGAACCAGCAGGAACGAGTG
ACGCTTTTCGGCGACAGGCAAATCGCCGCAGTACGCGAGCAGCTACAACGAACTAGCCAGCAATATGATA
ATGCGCTTCGGTTAGCGCAATTAGCACGTCAGCAGGCTGAAACCACGTTGAGCCGCCTGACGGGAGAGCT
AACCCGCACGCAACAGCAGTATGAGCAGAGCATGCATCAACGCGATAGTGCGACTGAACGATTCACTCAG
GCTTTGCAGCAAAGTGCTTTTGCTGATGAAACCACCTTCCTGAATGCGCTGCTTGCTGAGCAGGAACGAC
AGACCTTGCAGGTATGGAAGGAAAAGCTGTATCAGAGTTTGCAGCAGGCAGCAGCACTTCACCAGCAGGC
TGAACGGGAGCTGCTCGCCCATCAACAAAAGCGACCAACTTCTCTGCTGGAAGATGCCACACAAGAAGCA
GTACAGCAGCAGTTGGCAACGCTGGATGAAACGCTGCATTTCACTGTGCGGCAGCAGGGAGAAATTCAGC
GTCAACTGAACGACGATCGACAACAGCGTCAAAATCAGCAGGATTTGCTCAATGAGATCGCCCAAAGTCA
GCAAAAGTATGACGACTGGAGCTGTCTTAATACGCTCATCGGCTCACAAAGTGGGCATAAATTCCGTAAG
TTTGCCCAGGGGCTCACCTTGGATCATCTGGTTTATCTCGCCAATCTACAGCTCTCTCGTCTGCACGGGC
GCTATATGTTGAAGCGAAAACCCGGTGACGATCTGGAACTGCTGGTGGTGGACACCTGGCAAGCAGACGC
CGAACGCGATACGCGCACGCTGTCCGGCGGCGAGAGCTTTCTGGTGAGTCTATCGCTGGCGCTGGCGTTA
TCCGATCTGGTCAGCCATAAAGCCAGCATCGACTCTCTGTTTCTGGATGAAGGCTTCGGCACGCTAGATG
CCGAGACGCTGGATATCGCGCTGGATGCGCTGGATAACCTGAACGCCTCTGGCAAAACCATCGGCGTCAT
TAGCCATGTCGACGCCATGAAGGAGCGTATTCCGGTACAGATCAAAGTGCAGAAGGTTAACGGTCTGGGC
GTCAGCAAGCTAGCACCGCAGTATGCCGTGTAGCCATTACTTCGTCTTTGGCCAAAGCCAGGCGGCTCCG
CGCACTCCGCTGGAGTCGCCGTGTATGGCCTGACGCACAGGCGTTTCGCACTCACCGCCGAAGATCCACG
GTTTAATCTTTTCCGGCACGGTCTGATAAAGGCGAGAAACATTGCTCATCCCACCTCCCAGCACCACGAC
ATCCGGGTCGAGCAAGTTGATCACATGCGCCAGCGATTTTGCCAGACGATGTTCATAGCGCTGTAATGCC
AGTTCGGCGATGGGATCGCCCTGCTCCGCTAAGGCAATAATTGCCTCTCCTTTGTGCGGCTGCCCACTCA
GGCTCTGATAATCCAGCGCAAATCCCGTACCAGAAATAAAGGATTCAATGCAGCCGGACTTGCCGCAGTA
GCAGGGAACCGTCTGCCGATAGCGTAGCTCATCGTCATCCATCCAGGGCAGCGGGTTATGTCCCCACTCA
CCCGCAATACCGTTGCCGCCGACGTGAGCCTGGCCGTTCAGCGCAATCCCCGAGCCACAGCCAGTGCCGA
TGATCACCGCAAAGACGGTCTGTTTCCCTGCCCCGGCACCATCAACCGCTTCTGAAACCGCAAAACAGTT
CGCATCATTGGCGACCCGCACCGGCCGATTCAGCAACGTGGCAAGATCAAGATCCAGTGCCTGACCGTTG
AGCCAGGTGGAGTTGGCATTTTTTACCTTGCCGGTAAACGGTGACAGCGTACCGGGGATCCCCACGCCGA
CACTGCTGTGGCAACCCGTCGCTTTTTCGGCCCTCTCCACCAGCGTGACGATAGTCCGCAGCGTTTCCGG
ATAATCATTTCTTGGCGTCGGCATACGCTGCCGAAAACGTTCATTCCCCTCGTCATCCAGCGCAATAACT
TCTGTTTTCGTCCCGCCCAGATCGATACCGATTCTCATGATGTCTCCCCACGTGTGGTAAATAGGCCCGT
GTAAGTTTGCTACCGACCTGAAAACGTTTTTATTTATAGATAGATACCCTAAATAATTCGAGTGGCATAG
CCAACGCACATGCAGCTTGAAGTATGGCGGGTATAACCAGAGAAACCAATCAACTGCAATCCAAAACGTG
ATAGGTATTCCTCTGAATCCAGGTATTTTATTCCACATTACGGCTTCGAATTCGTTATCATGCGCGCAAC
ATTACAAACCCGCGTGCAAACCTGCGCGCCCAGTCAGGGATAACACCATGTTGTGGTTTAAAAACTTAAT
GATTTACCGCCTAAGCCGGGACAGCGCGCTGTCCAAGGATAACGTTTTATCTGCGGATGAAATGGAAAAA
CGGCTCAGCGCCTTCGCATTCACCCCGTGTGGCAGTCAGGATATGATGAAAACGGGTTGGGTATCGCCAA
TGGGATCGCATAGCGATGCATTAACGCACGTCGTTAATGGGCAAATCGTTATCTGCGTTCGCAAAGAAGA
AAAAATCCTGCCGTCTCCGGTCATCAAGCAAACCCTTCAGGCCAAAATTGAACGTCTAGAAGCAGAGCAG
CACCGCAAGCTGAAAAAAACCGAAAAAGATTCACTGAAAGACGAAGTGCTGCACAGCCTGCTGCCGCGTG
CATTCAGCCGTTTCAGTCAGGTCTGGCTGTGGATCGATACGGTTAACGGCCTGATTATGGTCGATGCTGC
CAGCGCTAAAAAAGCAGAGGACACGCTGGCGCTGCTGCGTAAAACACTGGGTTCCCTACCCGTTGTACCA
TTGACGATGGAAAACCCCATCGAGCTGACGCTGACCGAGTGGGTGCGTTCCGGTGAACCGGCGGCAGGGT
TCGCGTTACAAGATGAAGCGGAGCTGAAAGCTATTCTGGAAGACGGTGGAGTTATCCGCTGTAAAAAACA
GGACTTGGTCTGTGATGAAATCGCTGTGCATATTGAGGCGGGCAAGCTGGTCACCAAGCTGGCGCTGGAC
TGGCAGGAGCGCATTCAACTGGTCTTGTCTGACGACGGCTCGGTAAAACGCTTGAAGTTCTCAGATACGC
TGCGGGAACAGAATGACGATATCGATCGGGAAGATTTTGCTCAGCGGTTTGATGCCGATTTCATTTTGAT
GACCAGCGAACTGGCTGCATTAATTGCCAATCTGATTGAAGCGTTGGGCGGCGAAGCCCAACGTTAATTC
TCGGCCATTGCCCGCTATCGTTCAGGCAGCGGGCAAGACATCCTCTGTGACTGAACCCGCTAAACCCGGA
AATGTCCAACAACAGAGTTCAACTCTTCAGCCTGTGATTGCAGCGCGCCCGACGCAGCGGCAGATTCCTG
CACTAACGCGGCGTTTTGTTGCACCATCGAATCCAACTGTGCTACCGCTTTATTGATCTCATTAATGCCA
CGCATTTGCTCATCTGCCGCATGCGTGATTTCAGACATCACGGTCGTCACCGTGGACACGCCACCGACAA
TTTCATTCATCTTGTCACTGGCATGGCGCACCTGCACTGAGCCAGACGTCACGCTAGAAACAGTCGACTC
AATCAGCGCTTTAATTTCTTTTGCGGCCTGTGCGCTACGCTGCGCCAGACTGCGAACTTCGCCAGCGACA
ACGGCGAAACCCCGGCCCTGTTCACCTGCCCGCGCCGCCTCAACCGCAGCATTAAGCGCCAGAATGTTAG
TCTGGAATGCAATGCCATCAATCACACCGATGATGTCGCCAATTTTACCGGATGCGACCACGATATCTTC
CATCGTGACAATCACATCGGACACCACTTGTCCGCCCGTGCTAGCATCTTTCGACAGCAGCAGCGCTTTG
GCATTAACCTGCTGCGCCGACCCAGCCGATTGCGTCACCGCCGCAGAGATTTCTTCCAGAGAGGCCGCCG
TTTGCTGAATACTCGATGCCGATGCTTCGGTACGCGCGGAGAGATCGTTGTTCCCCGCAGAGATTTCATC
CGCTGCCACCTGAAGCGATGCGCTGATGTCGCGAATCTGAATCATTACCTGACCGATTTTATCAATGAAG
GTATTAAACGCCCGGGCAATTTGCGCCACTTCATCATGTCCTTCATCCGGCAGTCGCTGCGTCAGGTCGT
TGTTACCATTGCTGATATCATCCATTGCGTCACGGATTTGCAGCAGTCGCTTGAGCGTAGAGGTAATGAT
GAAGCCAATAACCAACGTTCCCAACAGCGCGATAACCACCAGCGTGATGACCGATGTAGAAAGCAGTGAA
CGCATGCCTGCGGTGGCCTCGGTTTTATCCAGCGCCACCAGCATGTACCAATTCGTGCCAGCAATCGGTT
TTGCCAGCACCAGTTTTGTCACCCCAGAAAAATCCACATCGCGAGCACTTTCTGCTGAAAGAATCTCATT
CAGATTAATCGCAGGAGCAATGTCGGTGATCTTCTTCAGCGTCAGTTTTTCATCCGGGTGGGCAATGATC
GTACCACTACGGTCAATCAGCACGCCGAAACTCCCCGAACTGGGGTTGATAGCCTTTACATTTTCGATCA
CGCTTTTCATCGTGACATCGCTGCCGACTACGCCTCTAACCGTACTGCCTTCCAACACGGGAGCGACAAA
AGAAACCACCAGCGTATTGGTCACCATATCGACATACGGCGCAGTCGCTAGCGGTTTGCCCTCTTTCACC
GCCTGCTGATACCAGGGCCTGATAGTAGGGTTGTAATCGGCAGGAATACCGCCAGGATCGGCAAATTTTG
CGGTGCCGTTGGCGTACCCCATGTATACATTCAGGAACCCGCCGGATGCCACGATCTGTTTGAACAGTGG
GATAGGATCCTCATCCTTTATAGCACGATCGTGTAGCGCAGAGATCATCAGCGTTTTAGAAGCAACCCAG
TCGCTAATAGCTATGGTATGGCTGGTCGCAACCGCATCCAGCGTATTTTGGATCGATGCCTTATTAGCAT
TATTGGCTATGGTGTAATTAAGAAAAGTATTAATAACAAGCGAAAGTACAACAATGGTCGAACAGGCCGC
AAGAATGCGGGAACGCGTCGTTTTCAGCATAAAATACTCTTTGCGTAGAATAGTTATACTATCCATAACG
GCACAGAGAAATAAAACTTGAATGCGATCACATTCTACAGAAGCCATTTATCTTAAAAACTGCTTTGAAA
ATTAATACGTTCAACTAATCTATTACGTAAAAAAAGTAGAGCAATGAAAAACACGCCTAAAAATCAAAGT
AAATCACTACCAAAAAACAACAGTGACGAATAAATAACTTATTATTTTCCATAATAAAAAATTATTGATA
CGATTCATTATTTATTAAACCTTAACAATTCAGGGATAATTCCTAATAACCTCTCTATTCTTTCATGCTA
TTAATTAATAAAAATAATTAAATAAAATAACTCATGTATGGAATTAATGATGAGCTTTACAGAGAAGAGC
GAGAGATTACGCGGCAGAGATATATGCTACAGATTAATAAGTAAGTTTTATTTTATGTGGGGGGCGCAGT
GGAATTTTTCGACATAAAATCATTTATTATTGGTGAATAAACAGCCAAAAGTGAACGCTAGCATTAACAC
TCTCCCATCAAGAGCCTGCTGTGCATTTCGTATCGCAGATACCATCGTCTGACAATGGACTGTAGCGTTG
CCATTTTAGGTATAGAGACGATAATACCAGTGGTATTATGAAGTCCTACGCAGGTAGATCGGGATCAGAG
AAGAATGGAACACGCGCATACTCAATTAATAGAACAGCTTACTCAGCGCTTTGCGACAGTAGACAATACT
CCGCTCTACCTAAAGTTTGCCGAAACGGTCAAAAATGCCGTGCGCAGCGGTGCGCTAGAGCATGGCAACA
TTCTGCCGGGAGAGCGTGACCTGAGTCAGTTAGCTGGGGTGTCACGCATTACGGTACGCAAGGCGATGCA
GACGCTGGAAGAAGAAGGCGTTGTTACCCGCGTGCGCGGCTACGGTACACAAATCAATAATATTTTTGAG
TATTCGCTGAAAGAAGCGCGCGGATTTTCACAACAGGTCGTGCTGCGAGGCAAAAAACCCAATACGCTGT
GGGTGAACAAACAAATCGTAAAAAGCAGCAAGGAAGTAGCTGAACAGTTGGCTATTGCGCCAGAGACTTC
CGTTTTTCTGTTAAAACGTATCCGCTATGTGGATGAAGACGCCGTTTCCATTGAAGAGTCGTATGTTCCT
GTTGATCTGATCGCTGACGCTGAGGATATCGGCGTCTCGCTTTATGACTATTTTCGCAGCCAGAACATCA
ATCCGCAGCGTACACGCAGTCGCGTCAGTGCACGTATGCCCGATGCCGAGTTTCAATCACATATTCAGCT
TGATAATAAAGTACCGGTTCTGGTCATCAAGCAAATTGCGCTCGACCAGCAGAACCGGCCTATCGAATAC
AGCATCAGCTATTGCCGTAGCGATCTATACGTGTTCGTCTGCGAGGAGTAACCGAGTACGAAGTTCGGCC
TGCGTGGGTGCACAATCTCCCCCCCGGTGGCTCACGACAAAAGCCGCAACAGCATTCCCCAGCGTGACGG
CATCCGCCAACGACCACCCAGCGGCCAAACCTGCCAGCGTCCCTCCTGCATGGCTGTCTCCCGCACCGAT
GGTGTCAACCACCGTTGCGGGAAACGGGGCGACGAGGCCCTCAGAAGTCGCATCAAAATACCAGGCTCCC
GCTTTGTCTTGACGGATAATCACCGATGCACGGTATTTCTCCCGCCAGGCACGCCCCAGCGTTTGCGCCT
CAGCCGACACGCCGAGCATTTCCGCCGCCACTTCCGCTTCCTGACGATTAAGAGATACGACGGGATGAAG
CGCCATAATACGCGCCATCAGGTTTGCCGGGATATCGGCAATACGTGGGCCAAAATCGATAAATGGCGTG
ACGTTATGCAAGGTTTCCAGCCAGCTTACCAGACGCTCGCCACACGGTGCCGCCAGTTGATAGCCCGAAA
GCGAGATAAAACTCCCCGGAGCGATAGATAACGACGCTAGCCACGTGTCACTCCACTGGTTTTCAACGCC
GCTGAAGGACATAAACGTCCGTTCACCGTCCGGCTCAACCAGCGCCAGACACCAGCCATTGTCTCCCGAA
TTGGTTTGTACCACTGTAGTAATGTTCTGTTTTTCCAGACTATTACGAATGATATCCGCCCACACGCCCT
GCCCGACAGGCAAAGCATTTTGTGCTTCCATCCCAAGACGTTTAAGCGCAATGGCAATATTCAAGGCGCA
GCCACCGATATTCACACTTTGCTGCTTCAGTTCAATATCACATCCACGGTACGGCAACGCATAAGCATCG
GCAATCACATCAATCACCGCAGCCCCAACGATGGTCAGCGGCTGACGTGTCGCTAATTCATCCAATTTTG
CGGCAAGTTCGCTGGCCTTCATCACGCCTCCCGTGCTGAACGGTATTGCAGCAGCAGGCTGGCATAGCGA
TGAAAATCAAGCTGGTTAATGTCATCCAGTTCTTGCTTCAACGCGGCATCAAGCGCCGTTACCCCGTGCA
ACGCACCACATATCGCCGTCGCCATCGCCCCAATAGTATCGGTGTCCCCCCCGAGGTTGGCACACAAAAT
CGCACAGCGGTTTGGGTCAGTTTGCGCCAGCTCCACCATTGCGATTGCAGTAGCAACAGATTCGATCGTG
CTCGTTCCCGCACCAATCAGTTGATAAAGCTGCTCGCTGGCACTTTCCGTACCGTTTGCATTACGCACGA
TACTCAATGCCAACTCCAGACGCGCGGCGAGAGAAGCGCTAAACGTGGTAATTCGTTTTTCCTGTGCATG
GCGCGCCACAGATGGCAACGCATCGACGATATCCTGCCAGTCTGATCCGTCAATCGCACGGGAAATAGCC
CAGGCAATGACGACGGCTCCCGCAATCGCCAGGTCGGATTTATGCGTCGGGCTAGATGCCAGCGCAACCT
GCTCGATGAAGGTATCAAGATCGTGCGTGGGCAGCAGACAACCGAGCGGAGACGCTCGCATCGCAGCACC
GTTCGTGACGCCATTATTTTCCAGTTCGCTCACCGGCGTGCCTTGGCGGATCGCATTCAACGCAATTTTA
GACGTTGGACCGAGTACGTTTTTATTAAATGCATCGAACGACTCCGCCCACTTCAGGATGTGGCGACCAA
TCGCATCGGCATTGATTTCTCCATCACATTCAATGATGGCATCAGCCAGACTCAGCGCCATCGAGGTATC
ATCCGTAAACTCGCCACGACCGAAATAGCACGCGGCATTGTTTTCCGCCGGGCCGGGTAAAAAGCGATCA
ATCCAGCCGAAATGCGCTTTCACGCGCGTTCGAGGCCACAGTTCCGATGGCATACCCATCGCATCCCCTA
AAGCTTGGCCATATAAGGCTCCGAGAATACGTTCTTGTTTCATTTGTTTTCCTCTGTACTGAAATGCTGA
TTTGCACCTTCTACATCAATCGTCGAGATTGCTTTATCTGACTCACGGAACAGCAGGATAAAGATCAGCG
CAATAATCGCGATCATCACCGCACCAAAAAGCCACATGCCGGTCCAGTTGAAGGTCAGGCCGTTTACCGG
TTCACCGTGGGCGAAAAGTTTCTCCATCATCACGCCCCCTAAACGGTATCCCAACAGGCTGCCGAAGCCC
TGACAGCAAAGCGTAATCAGGCCCTGCGCCGCCGTGCGCATGTGTACAGGCGCTTTTTTATCAACGTAGA
TATAGGCGGTAACATAGTAGAAATCGTAACTCACGCCGTGCAGCAGAATGCCGAGGAACAGCAGTGCATA
CGTGAAGTAGTGATAAGCGTCGCCGTAGACGAAGAAGACATAGCGGATAGCCGCCGTCACCAGCCCCAGC
AACAATACCTTTTTAATACCAAAACGTTTGGTGAAAAACGGTAGCGCCAGCATGAAGAAAATTTCCGAGA
ACTGGCCCAGCGTCATCCAACCCGTCGCGTTTTTCATGCCAACTTCGGTAAGGAACCCAGTGGCAAAAAT
GTAATAAAACGCCAGTGGCATCGCGAACAGGAAGGAGCAGACAAAAAACACCAGAAAGTTTTTGTCTTTC
AGCAACACAATCGCATCCAGCCCCAGCATGACTTTAACATTCAACTTGCCAGTGCTTTTCGGCTGCGTAT
CTGGCAGGAAAAAGGCAAAGAAACCGAGTAACGCAGAGCTGGCGGCGGTAATCAGCAACGGAATATTAGT
GGGAGAAATATCGCTAAACCCAAGCCACGTCGGCAGAAAGCCACATACGATACCGGAGGCGATCCAGCCG
ATCGTTCCCAATACACGGATACGTGGGAAATCCCGTTCCACGTCGCCAACGTGGGAGAAAGCAATACTGT
TAGTCAACGCGATAGTGGGCATGTAAGTTAATGAATACGCCAACAACAGCGGGAAGAAATACATAAATTC
AGTTTGCTGTGCAGCCAGATACATTAGTATCGCTCCGGCGAACATCAGCACCGCCAACACCTTTTGCGCA
GCAAAGAAGCGGTCGGTAAGTGACCCCACCAGAATCGGCGATAAAATAGCGGCAATGGCGGTACAGGCAT
ACGACCAGCCGATTTCACCCGCCGTGAACCCACTTTTGCTCAGATACAGCCAGAGTGGAACGAACCAGGC
TCCCCAGATAAACCATTCAACGAACATCATGAACGACAGCTTTGCTGTAGTTTTCATATTTACATCCTTC
ATGACAAAGTAAGGTACACCTTTAAAATACCAATTAATAATACCTTTTAAATACCTTTGAGTTCATTATT
TGAACTCCATAACATTTTTGCAGCAAAATTTATCATTCCAGGGAGAAAAAATGACAGAAAAGCGTGATAA
CAGGGGGGGGTTAAAAATGGGGATAAGAAGGATAGTGCAGAATCAGTATAAAAAACGCCGCGTCATGTAG
CACATAGCGCGGCGAGAATGATGTATACCCGTCATATTTCAAGTTGCATCTGCGTTGTTCAAAACGCTAA
CACTTTGTCCTAAAACTCGAATGACTTAGGGTATAGAATATAAATAGATATTACAAATACTTACACAAAT
AAGAGGTCGGTTCGACCACCTGTAAATTGAATTCGCTTTTTCCAGGAACGAAAAACGTTTCTCCCGGTGT
AAAAACCTGCCAATCCGGTGCGCCGGGCAACAGCACTTTCAATGCCCCGGTGATGACCGTCATTTCTTCC
GGCTGTCCGGTTCCAAACGTGTACTCACCCGCATCCATAACACCGACACTGGCGCGGCCAATGCTGTCGC
CTTCAAAACCGATTGACTTGACCTTCCCTGCAAAATACTCATTTACATTCAGCATAGCGCGGCACCTATC
GTCGAAAAATTCAGGAAATTCATCTTAAAAGGAGAGTCGCGCCACTGTCACGATCTATTCATTGAAAGTT
AGTGTTCAATAACACTGACTGATGATTATTTTATCGGTGCCCCGTTTATCACCCTACGCTGCCGACGAGC
GCAGCGCCTTCAACACATTTGCCACAATGGCTTCCGGCGTCTGCGACGCATCAATGACGTGATGCGCAAC
ACCGCGATAAAGCGCTTCGCGCGCGGCCAGCACGTCGGCCATTTCCTCGGCGATCGGGCGACCTGTCAGC
GTAGGCCGCTGGTTATCCTGCGGGTTTTCCTCCAATCGCTGAGCCAGCAATTCGGCATTCGCATGGAGGT
AAATGACAATACCTTGGTCATGCATAAAACGTCGATTGGCTTCAGCCAATACCATACCGCCGCCAGTCGC
AACGATGTAACGGTTGGATGTCACCTGCTGAAGCGCTAGACTTTCACGCTGGCGAAAACCATGCCATCCT
TCCTGCGCAACCACATCAGCCACCGTCATATTGGTCGTCTGCTGCATAAACAGGTCGGTATCGACAAAGT
CATATCCTAACGCCTGTGCCAGTTGATGCCCTACCGTAGTCTTCCCACAGCCTCTGGCACCAACCATAAA
AATGGGGTGTGTCATGTAATGACGAATCCTTCTTTTTTACTCACCCGTTCCGTCATATTTCAAGCTGTAC
GCACATTGACTGCACTGCAACTCAAACAATTTCGGGTATCAAAGATAAATGGGGTGATTACCTGCTTTGT
CGTGGACTGAATCATACCGATAAAATCAGCAGAGAGGGAAGTGACTTCTCTATGGGAACAAAAAGCGAGA
TAAGCAAGAGCAAAAAACCCCGCGTTTAACGGCGGGGCTATCATACTAAAAACCGCTCAGACGCTTAATA
AGCGTGGAAGTAATCCTGAATCACGGCTGGGTTCGTCGTTTTCGTCAGTGCCAGCATCAGCAGAATACGT
GATTTTGCCGGGCTTAGAGAATCGGCAACCAGACCAGGTTGGCCAGCATCCGGTGGTACAATACCGCTGC
CGGTACGGCTGGAGCGCACAACCACCACACCTTTGCTTTCCGCTTTACGGATGCCTGCATCGCCGCGCTT
AGATACGCTACCTGCGCCCATACCCGCATACACGATGCCTTTTACACCATGCTTGATAGAGGCGTCATAC
ATATATTCTGGATCGTCCTGATAGCCATAAATAATGTCGACGGCGGGCAGTTTATCAATGTTGGTCACGT
CAAACACAGAGCGCGTAGTATGAATTTTATCCAGACGCGTCTGGTAGTACACTTTGTCACCGATAATCAC
ACCAAGATAACCTTCTTCTGGCGCTTTAAAGGTATCCAGCGTAGAGGCGTTGGTTTTGCTGATGAAACGG
GCAGAACCGATACGATCGTTCAGCACCACCAGCACCCCACGGCCACGAGAGTTTTTATCCGCAGCCACTT
TTACTGCACCGTACAGGTTCATCGGGCCGTCGGCACTGATTGCCGTTGCCGGGCGCATCGCAGCGACAAA
GACGACCGGTTTGTCGCTTTTCACTGTCAGGTTCAGAAAATAAGGCGATTCGTCGAGCGTATCCGTACCA
TGCGTAATGACCACGCCATCAACATCGCTGCGGGCCAGCAGCTCGTTCACGCGCTTGCTCAGCGTTAACA
ACACATCGCTGGTCATATTTTCACTGCCGATGCTGGCAACCTGCTCACCTTTAATGTTGGCAAGCGTTTT
CAGTTCAGGCACTGCTTGAATCAGCGTCTCTACGCCCAGCGCCCCAGCCTTGTACCCAGTGGTTTGCGTA
TTGGCCGCTGCGGAACCCGCAATCGTACCGCCCGTTGCCAGAATGACAATGTTAGGTAAATTTTCTGCCG
CATTCGCCAGAGACGAAAAACAAACAAAAACAACAACGAATAATGCGTTAAACATCCTTTTCATAACCTA
TACCAACTTATTGAGTTAAGTGGCAGATCAGATACGTCAGGTGTCTGATCTGTAAGTAAAAAACCTCCAC
TCTGTTGGCAGCCTGCCAACATTGGCGCTTATAATGCCGCAGAATTCAACGAATTAACATATGCCTGTCA
GACTTCACGTTAACAGTGTGTCGTGACTCACAGCGCAATGCCCAGACTCACCGATTTGTGCTACCGGCTA
ATCTGCGCGACGGCATCCTGCGAGGCCTGTTCACGCGCTGCACCCGTCAGTTCTGACAGCGTACCCTGAT
GCATTTCGAGTAAGCGATCGGCATGTTCAAAGTAGTGATCGTCATGGCTAATCGCCACAATCGTTTTCCC
CAATGCACGCAACTGTGGTAACAGCTCAAGATAGAACACACGACGGAATTGCGGATCCTGATCGGCAGCC
CATTCATCCAACAGTAGGATGTCCCGCTGTTCGGCAACGGCCAGTAGTAGTGCTACGCGCTTACGCTGTC
CCTGTGAGAGCTGTAAATTCATTACCCGATGATTCTCCAGCGTCAATTTATGCCGCATATTCAAGCGATC
CAGCCATTCATCAACCAACGCGGTATCCGGCTCCGTTCCCTGCGACCCCATCATCTGTCCGAACAGATGG
AAATCGGTAAAAATGGCAGAAAATAGCTTTTGATAATCCCCCCGTGTTTCCGCCGTAACAGGGTGGTTAT
CAAGCAATAACGTACCGGAAACCGGGGTGTAAAGCCCCGTGAGCAGCATTGCCAGCGTCGATTTCCCGCT
CCCGTTACCGCCAATCAGAAACACCAGTTCGCCACGCGTTATCACCAGATTGATTGGCCCAATTTCAAAT
TTGGAATCGTCATAGCGAAATACCACATCACGTAATTCCAGCGTGTGCCAGTCAGCAGGGGCCATCGCCG
AGGAAAAAGCGTCCTGATAGCCCGCCAGATCGAGACATTTCAACTTATTAAACGCGACTTGCGCACTCAA
CAGCGTCGGCAGTGCGCCAACGGCCTGTAGCATCGGCGTCCGTAAAAAAAGCAGCGTGAGTGAATATGTT
GCTGCAACATTGGTATCCGCCCAACCGAGATTGTTTGCCATGAAAAAAACTGCGCCAATCGCGCCCAGCA
TCATAATGTTCGACCAGTTCACCGCGCTAAGATGGAAAGTGTCGGCACGAATGACATTCTGTCGGTAATC
CTGCGCATTGGCCTGATAAACCTCTTCATACAGTTTCTGCGCCCGTTCCCGATTGAGCGCCAGCTCCTTA
CGCCCGTTAATCACGGTTTCGTAATCTTTCTGGAGGCGATCTTCCGCTTCCCTAACCCGGGCAATATGAC
GATACACACGGGAAACCAGCATAAACCCACCCCAGAGGGTCACCATAATCCAGATGGACGTGACCACCAG
CATCTTAGGAGAGAGCCACGCCAAATAAGCCGCTGAACCGAGGGTAAGCACGATGCCCTGAATCAGCTCC
GGCAGCCGCACAAACGCAATCGTGATATTGCGGATATCACTGGACAGGCTGGCAAGCAGTTGCGCACTAC
CGATCTGCTCAATACGCGCAATATTGGTGTCCAGAATGCGCTTGATAAATTGCCCGCGCAGGCGATAAAC
AAAATGGTGCCCGAGCGTGGTCAACGCCAGTTGAGATACCAGCGTCACGCCCATCAAAAGCAGCAGCAAC
CCCAGAAATTGTGGCAATACGCTCAATGACTGATTGACCGTTTCAATCAATTGCAGATTGATAAAGGCAA
TCAGCCCAATCCCCAACGCGGCACTCAGTAAACTTAAAACGATAACGGCAAGAAATGGCCAACGGTATTG
TTGGTAAACAATGCGGAGCAACTCCATAACAACCTAATCTCTATAATGAAAACGATTACGATTGTCCGCA
GTGTAATGGGGATGACCGTGATATCAAGAATAATTCTCATATCCAGCCTCACTTCAATGTTGAACGTTCC
AAAATCTACAAATGCGACCGTCAGTCAGTGTCTTAGAAAGAGTGCTTTAGAAATAATGGACTGAAAATAA
AAACATTAAAAACAATAATAAATAATCACCTCTTATCATCATCACATCTTACGACAAACGTCGTTAACAC
TGGCAGCACACCACCAAAAACAAAAGAAACAAATAGATACAATTAACCTCATTAAAAACACAGTTACTGC
GGAAAAAAACCAGCCCCCTCCCCCTGACCTGTAAAAAGAACACAGCACAAGACTATGACAAACATAATAG
AGATGGTAATTCTCCATTATAATTAGCAATATAATAATTAAATAAAAAAACAAACCAGTAAAAATTGCTT
ATTAAGCAAGAATTTTGCTATGGATTTTTTATTTTCAAAACATTTCAAAAAAATTGGATTTTTAGTTAGG
TCACACCTATAAATATCAAGAATCGGATAAATCCTATGCCGTAAAAACTCTCCATGGAAAGGGGCTGACG
CACTATTTAATTTAGCCATGCTTTACTTTTTATAAACCAGGTCTGCTTTTGCGCTCCCTATTAGGTTGCG
TATATACCTATACGTCCCCCGCTGCAGCACCGTTCTGCCGGAGGATGTATCCAGACAATGGTTGCAGATA
AGTAAGAGGCTATTTCATGTCAGAAATGAATATTATTGCGGGAAATGCAAATATCCTGTCGCGTCATGAT
GGTCAGTTCATCAGTACCGTCCCTCAGGGGGCAACACATGTCGAACTGCTGGAAAGTAGCACTGTAAGGA
TCTCTGGCACACCAAACATGGTGGCTCGCTACGAGCGTGTCGGTGACGATCTTATCTTGCACATGAAAGA
CGGCACAACCACCCGCTATGAAAGCTTCTTCACCCTGGACACCGCGGGCTATCACAGTGAGTTAATTTTT
GATGATGGCACTCAACTCATCCACGTGCAGTTCCCCGGTGCGGCAGGCGCAGAAGGCGCAGCGCTAGCAG
GAGAGGCCATTGCCCTTACGCCAGAATACGCCACGTTGGGCGACATGGCATCGCTACTAATTGGCAGCAC
CACCGCCAGTACAATTTCTGCAGCAACGCTGGGCGGTATTCTGGGTGCTGTCGCCATCGGCGGAGCCGCC
ATCGTTGCCGCGTCGTCGAACGATGACAACAATCCCGCAGCGCCCCCTCCCCCAGCGCCTTTAACCATCA
ATACCTTCGCTGGGGATAATATTTTAAATCGTGGGGAGATAGGTCAATCCCACACTCTCAGTGGAAGCAC
AAACGGCGTCAGCGAAGGGCAGACGGTCACGATCACCCTGAACGGGGTAATTTATACCACCACCGTTGCG
GCCGATGGCAGTTGGCGCTTTACCCTGCCAGCCGATGCCTTTACCGGGCTGGAAGACAACATTTATACAT
TAAAAGTGAGCGTGCAGGGTACGGACGGCGTCGTTCACGAGAAAACCCTCGATCTCACCATTGATACCCT
ACCGCCGCATTTAACCGTTGATAAATTTACCGGTGATAATTACCTCACCGTTGGGGAGTTGGCAAACGGT
CAGGTGCTCAACGGCACGGGCGAAGCGGGGGAGCGTGTCACCATCACGCTGAATGGCAAAACCTATACCA
CCCTTGTTAATGCAGCCGGCGACTGGACGCTAACCGTTCCTGCCGCAGATCTACGGGCGCTGACTGAAGG
TGAACACGTGCTATCGTTTACGGTTAGCGATGATGCTGGCAATATCACCGTGGTCAACCGCACCATTATT
GTTGACACCACGCCGCCGGAACTCTCTCTGTCACCGTTTACCGGAAACAATCTGGTTACCGCTGATGAAC
TGCAATCCTCACAATTCATCTCCGGTACGGCGTCGATAGCGGATGTCGGTCAGACCGTGACCGTAACATT
CAATGGCGTCACCTATACCACCACCGTAGAGAGCGACGGCACATGGAACGTTTTCATCCCTTCCGGCGAT
ATTCAGGCGCTGACTAACGGTACTTACAATCTGGTGGCATCATTAACGGATAAAGCGGGCAACACCACTA
CGCTACCTCCGCAAGTCATCACCGTGGATACCAACGCCGAAGCGGTCAACATTAGTATCATCTCATTTGA
TAATCGCCTGAATGCCGTGGAAGCAGGACAGCCGCTAACGATTGATGGCACCACTGCCAACGTTGCCGCA
GGAGAAATCGTCACCGTCACACTGAATGGAAAGTCCTACACCGCAACAACAGGGGCTGACGGCAAATGGT
CGGTGGATATCCCTAGCGCCGATCTGCTTGTTCTGACCGATGGCAGCAAGACCGTTACTGCTAGCGTAAA
AGGGATCAGCGGGGAAACCGTCACCGTCGACCACACGCTGGATGTACACATCAATACCCTTCCTTCCATC
ACGCTGACACCACCTTTCACCGACGGCGTATTAAACGGAGCCGAAGCGGCGCAGGATCAGAGCATCAGTG
GGGAAACCGGGATCGCTGGCAGAGGCCAAACCGTCAACCTGACGATCGGCGGATATCCCTTCACCGGTAC
TGTCGATGCTAATGGGCATTGGAGCGTCACGATCCCCAAAAGCGTTCTGCAGAGCCTGCCATCGAATAGC
ACCCTCTCACTGGAGGTCGTCGTTCGTGATATCGCAGGCAATGAGACGACCACGACACAACTGATTACCG
TTGATACCACACCGCCGACACTTACCGTTTCCGCCATCGCTCAGGATAATGCCATCAATGGCGCAGAACT
GGTCGTCGATCAAGTCGTCAGCGGGACGGCATCACTCAGCGAAGCGGGCCGCACGGTCACCGTTACGCTG
AATGGCAAACCCTATACCACCAGCGTCGGTAGCGACGGAAACTGGAACGTCACCTTACCAACAGCCGATC
TGGTTGCCATCGCCGATGGTAATCAAGTTTTGACCGTCACGTTAACGGATGCCGCCGGCAATACCACCAC
AGTTACGCGTCCATTAACGATTGACAGTGGCGTAGCAACGCCCCCCGCGATTACCATTAATAACGTCGCG
GGAGATAATATTGTTGATGGTGCAGAGGCAAAGGTTAGCCAGCAGTTAAGCGGAACAACGGCCAACGTTG
AAGCGGGGCAAATTGTCACCATCACGCTGAATGGCAAAACCTATCTTGCTACCGTGCAATCCGGTGGGAC
GTGGAGCATAGCGGTTCCCACTGCGGATATCGCCCTGCTGGCGGACGGTGCGCACAGTATTAGCGTTAAT
GTGAGTAACAAGGTGGGCAACACAGCGACTGGAAGCCGTGATATTAGCGTCGATAAGTCTGGCGACAGCA
TTGCCATCAACATCATCGCCAACGATAACCTATTGAATCGGGCAGAATCACTCCAGCCGCTGGCGATCGG
CGGCAATACGGCCAATGTCCCTGCGGGTCAAACGGTTACCGTTACGCTGAATGGGAAAAATTATACCACC
ACTATTGCCGTTGACGGCAGTTGGACGCTGCAAATCCCCAGCGCCGATCTCCAACTTCTGTCTGATGGTA
ATGCTACCGTCAGCGCCAGCGTCAGTGTAGCAGGTGGTGCCGCCACAGATACGCAGACGCTCGGCGTGCA
TATTCATACTCTGCCACAGCCGATAATTGATACCCCATTCGGCAATGGTTCACTGAACGGCGCAGAGGCG
CTGGTCAGCCAGACGATTACCGGCCACACCGGCATCAGCGGCGCGGGGCAAAGCATCACCCTGTCCCTTG
GCGGAAAATCTTACACGGGGACGGTTGATACGGCAGGCCACTGGAAAGTCACCGTGCCTGCGGCCGATCT
CCAGCAGTTGCCAGAAGGCGACAATACGCTGTTAGTCACCGCCCAGGATGCCGCAGGCAATCAGGCAGGC
CATACGTTTGTCAGCCATACCGATTTTACCGCTCCGACCCTGACTATCGGAACGATTGCAGGCGATGACA
CCATTAATCTGGTGGAGTCACAAATCAATCAGGCAGTCAACGGTACCGCGTCAGTGAGTGAAGCCGGTCG
CACTGTCGTTATCGCTTTCGATGGACAGTTTTATACCGGTATTGTTGGCAGCAATGGCAACTGGAGCATC
AATTTACCTACCGCGGCCCTGCGCGGCATGGCCGATGGCAGTTACACGCTATCCGCTTCGCTAACCGATG
CGGTCGGGAATACCACTAGCGTCGAGAAGTCCATTGCGCTCAGTGCGGATCCTGCATTCCAGCCAACGAT
CTTCGTTAACGCGTTTGTTGATGAGAATAACGTCATCAGTGCGGCAGATCTCAAAGTCAGCCAGTGGCTA
ACAGGTTCTAGCTCGAATGTGGAAATGGGTCAGGTCGCAACTATCACGCTCAACAAAAAGATCTACTTCG
CCACCATCCAAAGCGGCGGAAACTGGAGTGTGGAAATTCCGTCTGAACATATGGCAGAACTTAGCGAGGG
GACGGTATTAATATCGGCACAGGTTACGGATATGGCGGGTAATGAAGGGAGCCATGAAACCTGGTCCGAT
GTTGATATTAACAATGACAGCATCTCCATCAGCATTGTCGCGCTTGATAATCAACTCAATCGCCTGGAAG
CATCACAACCGCTGACCATTTCGGGTTCGACAGTCAACGTCACCACGGGAGAAAGCGTTACCGTTACGCT
CAATGGCAAGACGTATATAGGTACGATTGCCGCGAACGGCAGTTGGAGCGTCACAATCGGCAGCAGTGAT
TTGCTTGCCTTACCGGATGGCACGGCGACCATTAGCGCCAGCGTCGCCAACCCTAACGATATTCCTGTAA
CAGCCAGCCGCACTATTGATGTCCATATTAATAACCTGCCGCAACCTACCATCGATCAGCCTTTCGGTGA
CGGAATACTCAACATCATCGAATCAGCCAGCGGGCAGAACTTGACCGGGAAAACCGGGATCAGCGGAGGA
GACCAAAGCGTTACTGTAACGTTGAACGGCAAAACCTATACGGCAACGGTGGATAATCAGGGTAACTGGA
GTGCAGCACTTCCCGCCGCCGATCTGCAATCTCTGCTAACCGGCGTGCAGACCATCCGCGTAGAAGCGAC
TGACACCGCAGGCAACAGCATAGAGAACACCCGTGATGTCACCATCGATATGGTTAGTCCTCTTCTGACG
CTAAAACCCCTGACCAGCGACGGCATCATCAACGCGGCCGAAAGTTTGAACGACCAGGTGCTATCCGGTC
ATGCACTACAAGCAGATGCCGGACGCACCGTCATTGTCACCGTCAACAATAAAAATTACCTGGCGCAGAT
TCAGATCGACGGTAGCTGGAGCACCACTATTCCCGCCACCGACCTTCAGGCTTTGGCCGATGGTAATCAC
CTCATTACGGCAACATTGACGGGCGTATCAGGCAATAGCACCACTAGCACAGGATCGCTAACGCTGGATG
CCAGCCCTGCCAACCAGCCTCAACTCACCGTCAACGCTATCGCGCTCAATAACATCATTGATGGCGGTGA
AATCAACGTCGCACAAATCATCAGCGGCAGCAGCCTGAATGTCGAAGCTGGCCAGCGCGTTACCGTGACG
CTCGGCGACAATACCTACACCACAACGATTGACAGTAACGGTCAATGGCGCGTCAGTGTGCCCTCTGTCG
ATCTCCTTCATCTGGCGCAGGGGCCCCATACCGTCACGATTGGCGTCAACGATCTCAGCGGTAACCCGGC
AACGCTCAGCCAGACGGTTACGGTGAACACCTCGCTGAGCGGTATCGCGATTGATACCATTGCGGGTGAT
GACAAACTGAATCAAACCGAAGCGGCACAAGACCTGATCATCAACGGCAGCAGCCAGAACGTAGCGGCAG
GCACTACTGTCACGATCATGCTGAACGGGAAAAGCTATGCCGGTGTCATTCTGCCGGACGGAGCCTGGAG
CATTACCGTCTCTTCGACAGATGTCCGAGTGCTGGCCGATGGTCCATCAACCTTGACAGTCACTACGGTA
GACAGTGCGGGGAATGCATTGAGCGGCAGTCGCACCGTGGATGTTTTCACCCACAGCACCCCATCGCTAA
CGCTGAACACCCCTTTCAGCGACGGCATACTCAATGCCGCAGAAGCGGGTGTTATCCAGACGCTCAGCGG
AACAACCGGTATCGCCTCACCAGGGCAAACGATCACCGCCACACTCGGCGGCGTGACTTATACAGGGATC
GTCGATACAGCAGGTAACTGGGCGATTTCTCTGCCTGTGGACGGTCTGCAAAATCTGCCGAACGGCACTA
CGGCCTTGCAGGTTAATGTGAGCGATGCGGCGGGGAACAGCAGTACCTTAACCAGCAATGTTACCGTGGC
CCTCACACCGCCTACATTGACGACAGCCAGTTTTGCTACCGACAACATTCTGAATAGCACCGAGGTACTG
AGCAATCAGTTGCTAACCGGCACCGCCTCGCTATCCAGCGCGGGGCAAACCGTGACGGCAACGCTGAACG
GAAAAACCTACAGCAGCACCGTCGGTAATGACGGCACCTGGAGTATGAGTATTCCGTCAGCCGATCTGAG
CACCTTGTCCGATGGCAATTACAGCATCGTGACGCGTCTGACCGATGCGGCGGGTAATACAGCCACGACA
ACACAGACGGTTGGCGTCGATGCCAGCCCGCTCAACGCCCCTGTCATCACGATTGGTACTTTCGCCGGCA
ACAACATTATTGACGGAGCAGAAGCACGAATCAGTCAAGTACTCAGCGGCACCAGTAGAAATGTTGAGCA
AGGCCAGACGGTGACGATTAGCCTCAATGGCAAAGCGTATACCGCGCAGGTTCTGTCGAACGGGAACTGG
AGCACCACGATCTCGGATACTGATATGGCGTTGCTGGTTAATGGCAGCCAGACGATTGCCGTTAGCGTGA
GTGATGTCTCCGGCAATACCGCCACATCCAGCAGTATCGTCACGATTAATACTAATGCAAGCGGGCTGTC
TATTGCGCCAATCACCGGGGATAACCAGCTAAATGTGCTGGAGGCCACAAACGGTATTACGATTAACGGT
AGCGCCGTCAACGTAGCTCCGGGTGCGACTATCAACGTCATCCTCAACGGGAAAACCTACCTCGCTCAGG
TGCAACCAGACGGCACCTGGAGCGCAGCGATTCAGTCAGGCGACCTGCAAGCGTTAGGTGATGGTGTCAT
CACCGTCCATGTCACGGCAGTCGATCAGGCCGGCAACGCCCTGTCAGGTTCGCAGCAGTTGGGCGTCAGC
ATCAATAACCCACCAGTGGCGTCGCTGAATATACCCTTCAGCAACGGCTACCTGAACCTCAGTGATGCAC
AGGCAGGACAGACGCTTTCCGGCACCACGGGCCTGCACGGAGCCGGGCAAACCGTCAGCATTACCATTGG
CGCCACGGTCTATTCAGGTACGGTTGACGGCAACGGTAACTGGAGCCTTCAACTGCCATCGTCTGCTCTG
ACTGGGCTGACAGACGGCATACTCAATATTTCCGTTACCGTCAGCGATGCGGCAGGCAATACCTCCACCG
TTCAAGGCAGCGCATCCGTTGACCTGACCCCTCCGGTGCTGACTATCAACCCCATTGGCATCGACGATAT
CATCAACATCGCGGAAAGCCTGCTGCCGCTGGAAATCACGGGTACATCACCGGTCAACGACAGCGGTCGC
CCTATCATTGTCAATGTGACCATCAACGGGCAGATCTATCAGGGACTGGCACAGGCCGATGGCACCTGGA
GCGTCACCGTATCCGCAGGCGATTTGCAAAACATGCCAAACGGTATTACGGCCATCACCGCCACGTTGAC
CGATGCGGCGGGCAATACCGGCACCGTCAGCCATTCGATTACGCTGGATACCGATCCGGCCAAAGCACCG
CTCCTGACGATAGCCACGCTATCAACCGATGATTACCTCAATCTGACCGAATCGGGCCAGCCGTTGACCA
TCGCTGGCAGCAGCCAGAATGTGGAACAGGGCCAACAGGTCACCATTACCTTCAACAACCAAACCTACTT
TGCCACCGTGGGTGCAAACGGCAGTTGGAGCGTACAGGTTTCTGCCACGGATGTCGGTAATGTGCCTGAC
GGCAAGCAAACCGTGAGCGCCAGCGTGACGGACGTGAGCGGCAACCCCGGTTCAGCGACCCACTTTATCA
CCGTCATCACCGATGCCGCCAATCTGCCAAGCGTTGCCATTGCGACGCTGTCGGGCGGCGACATTATCAG
TGCGCAGAGTAGCCAATTCGATCTACTGATTTCCGGTTCCACCACTAACGTTCAGACAGGACAACGTGTC
ACGGTGATGCTGAATAGCAAAACCTATCTGGCTACCGTTGGTGCAGATGGCAATTGGAGCACTACCGTTC
CCACCAGCGATGTGCAAAACCTGCCACAGGGCAGCCAGAATGTGACCGCGACGGTCAGTGACATCGCACA
GAACCCAGCCACAACGACTCATCCCTTTACGGTCGATACCGTTCCACCGCTGCTGTCCATCGACATGCTG
GTTGATACCAGCGATATCGGTCTGGCGGACGCGCTGGCCGGATTACCGCTGAGCGGCAAGGCCGAAGCTG
GTCTTCAAGTCACCATAAAAGTCGGTACCGCCGTCTACAGCGCTGTTGCCGACAACAACGGTATCTGGCA
AATCGCCATTGCGGCGAACGACCTACTGGCGCTGGGTGACGGCGTAAAAACGCTGGCGGCCAGCGTGACC
GATGGCGCGGGAAATGCCAGCGCCACCAGCATTGATATCACGTTGAAAACGCAGTCGCTGCCTACGCTGA
CGCTGAATTCGCTCTATGACAACAATGTCCTTACTACCTCGGAGCTGGCGACGGCGACGACCATCGGCGG
CAGTTATACCAATCTGCCCGTCGGAACGGCGATTCAGGTCACGATAGGCGCTTACACCGTGACGGGCGTG
ACGCTGGCGGGCGGACTGTGGAGCGCCACCATCCCCGCCAATGCACTTAGCATACTGGCAGATGGCAACG
TGCAGGTCAGCGTGACGGTCACAGACAGCGCAGGCAATACGGGTAGCGCGAGCGGCACGCTGGATGTCGT
AATCCACACCAATTTCGCCATCAGTATCAACACGCCGTTTATTGACGGTGCGTTAAATCAGGCGGAAAGC
ACGGCCGATCAACTGCTGACGGGGAGCTCGGGGCTCACCGATCCAGGCCAAAGCGTCTCCATCTCGCTCA
CCAACGGCACGATAACCACCACCTACAACGCCACCGTGGCGGCAAATGGTCAATGGAGTGTGACGCTGCC
AGCGGCCGATTTATCTGCCCTCGGCGATGGTACACACACTATCACCGTGACCGTGACTGACCACGCCGGC
AATACGGGAATAGGCAGCGAGACGTTCACCAGCGTGATTGTGGGCGTGCCTGTCGCAACGCTGGATACTC
CATTCGGCGATGGCAAACTGAGTCTGGCTGATGCGCTGCCGGGCGGGACACTATCCGGGCAAACGGGGCT
CACCAGCAACGTGGGGCAAACCGTGTCGGTCAGTATTAACGGCACCAGCACCCAGGCTACCGTGAATGCC
GATGGCAGTTGGTCGCTGTCGCTAGATAGCGCCACACTGATCAACATGCCGGATGGCACAGCCACCTTCT
CGGTCACCGTCACTGATGCGGTAGGCAACACCAGTTCTGCATCAGCCACGGCAGATATTCTGACAACCAC
GCTGCCTGCAGCAACGCTGAACCTGCCTTTTGGCGATGGCATTCTTAACGCCACCGAAATTCTGACTATC
CAGAGCTTAACGGGTAAAACCGGTATTACCGGCGTGGGTCAGAATGTGATCATCACGCTAATCAATAAAA
CCACGCTGGCAGAAACCACCTTTACCGCCACCGCTGACGGGCTCGGCAGTTGGTCCAGAGATCTGTCCCC
TGCTGATTTAGCCATCTTCACCGAAGGCAATTACAGCCTTGCCGTCACCGTCACCGACCGGGTAGGCAAT
ACGAATACCAGCACCCCACGCGATATCAGTGCGGCATTAACTCTGCCTTCCCCGATTGTGGAGGTGCAGC
CGTTTGGCATAGATAGCACCCTGAATAGCGCCGAAGCCGCATCAACGCTGTTCTTCTCCGGCCGCACGCA
GGTTAGCGGCAGTGGACAAGGGGTAAAACTGGAGATCGACCTCAACGGCATTCGCTACGCCGCAGAAACG
GATATCAATGGCAACTGGTCCGTTACGCTGCCACCGAATGCGTTGAACTCACTGGTTGATGGTCAGCACA
CCATCACGGTAACGGCCGTCGATGCCGCTGGCAACACAGGCTCCACCCCCATAACCTTTACCAGCGATTT
CACTCCACCGGCCATTACGCTGGATCCACCGTTTGGCGATGGTTATCTGAGTATCGCTGAAGCCGCTTCG
CCTACAGGCATAACCTTAAGCGGTAGCGCAGGTGACGCGGTAAGCGTAAATGTCACATTAGGAGGGCAAC
CGCTTGTCGTACAGCGGAGTGGAGAAACATGGACCGCAGAGCTGACGACAGCTCAACTTGCCGATCTTGC
TGACGGTACGCACACTATCAGCATTACGGCAACAGATAGCGTAGGCAACACTGGGACATTAAACTCTCAG
GCGATCCTCGCAGTACAAACCCCCCCCCACACTTACAATTAACGCATTTGCTGGACCGGATGGCCTCGAC
TACGCGGAAAGTCACACCACACAGACGGTCAGCGGGACATCCACTGGATTAGAAGTGGGACAAAACGTGA
CCATCTGGTTGAATAACGTCGATTATACGGCAAAAACTCTCGCAGACGGCACCTGGAGCGTGAACATCCC
TTCTGCCGCGCTACAAGTTCTGGCGAATACGCAGTACATCATCACCGCCGATGCGACAGATAAAGCGGGC
AATCCAGCAGTGCAAGCCAGTGTAGGATTCGATGTCAACTTGACGCAACCTTCAATGACGATGGTGATCG
ACCCCATCGCAGGTGACGATATTATCAACGCGGCTGAGATAAACGGTAATGTCACCCTATCTGGGCGAGT
TACTAGTCTTCCGCCCATGACCCCAATAGTCGTATCAATCGGGGGCGTACCCGTTATTGGCACGATCATA
ACCGACAGCAATGGCCTCTGGGAAACCACTATTTCCGCCCGCGACTATTTCACGACCGATGGTAGTGTTA
ATGTCTCGGCAACCACCGTACTACCCATACCGCTAATCACCGAAACCAAAACGGTGCTGGTCGATACAAC
TCCGCCAACATTGAATATCGTCACTTTTGCGGGTGATAACGTGCTGAATGGCGCAGAAGCCAGCACTGCA
CAGGCGATTACCGGTACAGCATCACTGGAAGATGCCGGGCAAATTGTCTCGATTAGCCTGAATGGGGAAA
CCTACAGCGCACAGGTTTCCGTGACAGGAAACTGGACGGTTAATGTGCCAGCCGCCGATCTGGCACTGCT
AGCCGACGGCAGCCACACCATCACGGCAACACTCACCGATAAAGCAGGAAATACCACAACGGATACGCAG
GTCGTTACCGTCGATACCGCCATTCCGCTACTCAGCGTCACGCTGTTCGATGACAATATTCTGACGCTGG
CTGAGGCGCTGGCTGGCGGGGCGATTACCGGGACGGGTGAAATAGGTGCCACCGTGACGCTCACCGCAGG
CCCCCTAACGGGCACAACCACCGTCGGCCCTAATGGAACCTGGACCATCCCCGTGTTGTCTGTCGATTTG
CAAAGCCTGGCAGACGGGGTACAGGTCATCGGCGTAACGCTGACCGATGCCTCCGGCAACACCACACACG
TTGATGCCACGCTGGACGTTGCACTCAATAAAACGCTCGGCGCCGGTATTAACGATATCTTCGGTAATGA
TGGCATCCTCAACCTGGCCGAATCGCTGGTGACGCAGGTCATCAGCGGTAACGCAACGGGGGACACGCTG
GGCGCGAAAGTCCAGGTCACCGTGCTGGGCACCACGGTGGAAGGCACCGTGGGTGCCAACGGTGCCTGGA
GCGTTTCGCTTCCTTCGACATTATTCAACGGGTTAAATAACGGGCTGTTACAGGTTAACGTCGATATCAT
CGATTCACACGGTAACGTGAAAAATCAACTGGTCAACGTTGACGTACTGAAATCCCTGCCGGTCATTGAT
TCTGTTTTGGCCTTCACGGATGGCGCATTGAATGCGGCGGACGTCACAACCAGCCAAATCATCAGCGGCG
TGGTCAGCAATGTGAATATCGCGGCGGGCGCGAGTGTCACAGTGACGCTGGGTAACACGATTTATGCCGG
TATTACCGTCGGCGCTGGCGGTGTCTGGAGCCTGTCTGTTCCCGCCCTTGCTTTGCAAGCCTTGCAGGAT
GGCACCTTAGCGCTGGGCATCGCGGTCACCGACCACGCGGGTAATACCGCCAGCCAGATCGTTAACGTGC
CAACAATCATCAAAAATCTACCGAGCATTACACTCAATCCGGTCTTTGGTGATAGCGTGCTCAACCTGCC
CGACCTGTTGGTCAATCAACCTCTCAGCGGCAGCGCCACCGGACTGGCGGGCAGAACCATTACGCTGAGC
ATTGCCGGCTCACAAATCGCTACGGCTACCGTTGGCACAGACGGTAAATGGAGCGTTGCCGTCACTCCAA
GCGTACTGGGTGTGCTGCAAGGGTTGGGTAGCGGTGACTTCACCGTGACCGCGACCGCGACAGATAGCGT
AGGCAATAGCGCCAATGCCGGTGCGGGTATCAAGTTCGATTTCGCACAGCCGGTGATTACGCTGAATCCG
ATATTTGGCGGCGATGGCTTCATCAACGCGGCAGAAGCGTTGGTGGCGCAAACGATCGGCGGTGTGGTTA
CCAACGCAGCCGTGGGATCGCAGGTTACCGTGACTCTTGGCAGTAAAACCTTCCTGTCTACCGTCGGGGC
AGGCGGCGCGTTCAGCTTGACGCTGCAACCGTCCGATCTGAGTGCGCTGGCTGATGGCAACACCACGCTT
GGCGTATCCGTCACCAATGCCTCCGGTAACATCGGCACGGTCAATAATGCCATCAATATTATTGCCAAAA
ACCTGCCAACGATTAGCCTGGGTTCACTGTTTGGTGGCGATGGCTTCCTCAATGCGGCGGAAGCTGCGCT
GACACAAACGATTAGCGGGACTACCACCAACGCTATCGCCGGATCGTCAGTGGTAATACGCATCGGCACC
CTGACATTGAACGCCACCGTTGGTAATGATGGCACCTGGAGCACCAGCGTCACGCCATTGCAACTGTCCA
GCCTGGCCAACGGCAACCTCACCGTCAGTGCGACGGTGACCGATCCGGCAGGCAACAGCAACGGCATCAG
CGCTGGCCTCAATGTCTCCCTCTTATCGCCAACCATCACCCTTAATCCGTTGTTCAACGGCGGCATACTG
GATCTCTCCAGCCTGCTGAGCGCACAAACCATCAGTGGGACGACAGCCAATGTAGCAGCCGGTACGGCGA
TCAACGTCACGCTGGGCAGCAAAAGCTACACCACGACGATTGGCGCGAACGGGAGTTGGAGCCTGCCGAT
CCCAAGCCTCGACCTGAAAGCTCTCACCGATGGCGCAACTAACGTTAGCGTCCGAGTGGTGGATGCAGCG
GGTAACATAGGTGAGAGAACGGGCGCATTAAACGTGGCAATTAACGCTCAGCCAACGCTGACCCTCAATC
CACTCTTTGGCGGTGACGGCCTACTGAATGCGATCGAGGCCGCTGCGGGTCAGATTATCAGCGGCACCAG
TACCAATGCGGTAGGTTCTACCATTCAGATCTCGTTGGGAACCAAGAGCTATTCTGCCGTGGTACAGAGT
AATGGCAGTTGGTCCGTCAGCCTGCCTTCGCTCGATCTCAATAATCTGACTGACGGTACGCTCTCCCTCA
GCGCGTCGTTGACCAACGCGGCAGGGAAAAGTGCCAGCGCAGGGATTTCAGTCGGCGTGGGCGTTCACGC
GTTACCAACAGTCAGCCTTGGCTCTCTGTTTGGTGGGGACGGCTACCTGAATCTGGCCGAAGCGGGCATC
AACCAGATCATCAGCGGAACCACGACCAATGCGGCTGGCGGTAGCGTTACACTGACCGTAGGCGGGCTGG
TGCTCAGCGCGGCTGTCGCCAGTAACGGCACCTGGAGCATCAGCGTACCGAGCGCTAATCTGCTCAACAT
TGCCGATGGCAATTTGACCGTGGGTGTCACCGTCACTGACCGCTATGGCAATACCAACAACGCCAACAGC
AATGTGATCGTAAAAACGCACCAGTTGCCGCTATTGGGGATTGATGCGGTCGGATCGCTGATTGGCAACA
CCGTTGGCCTGCTGTCAAACGGTATCACCGTCAGCGGGACATCACGCTATGTGCAACAAGGTACCAAGGT
GACCGTCACGCTGCTCGGCCAAACGCTACAGGGCACCGTCAGTGCGGATGGCAAATGGAATGCGCATTTC
ACCAGTTCCCTGCTGGGTATCAACGTTTTCAACGTGGGGGCGATTTTGACCGCGCTGTTGGGAACGGCGG
TAGAAGCATCCGTCACCGATCAAGCGGGTAATTTCACTGGGGTTTCTGCCGGTTTGACATCGGGTATCGT
CCTTGGGTTGCCGCTGATGAGCATGATGGCGCTGGATACCGACGATAGCAGCCTTGCTCAGGTGGCTTCG
TTGTCCAGTGAACAGCTCAATACTGGGGAAAGTACCGATATACAGCCCCTTCATGTCAGCTCGAAAATGG
CAGCGGCCACGCTCAGCGAGACGCAACCCATCGATAATAACGCCAGCACCGAGATCGAGGACAGCGTGTA
TGCCATCGGTGGCGTTGTCATCAATCTGGCCGACGGCAGCGTGCAAACGGGGGCAGAGATCGAAGGCAGC
GAGGGCGATGACCTCATTACCCTCTCGACGCTCGATTTCACCCATATCGACGGGGGTGACGGCATCGATA
CTCTGGTTCTCGATGGCAACGAACTCAATCTGGATCTCACCGCGCTGGGGCTGAAAATCGACAACGTGGA
GATCTTCGATTTAGGCCAAAACGGCACCAACAGCATCACGCTGGATCTCGACCGCGCCCTGAATGTCACC
GACCGACCAGAAGACGATCTGCTGATCGTTGGGGGCGAAGGCAGCAAGGTGAATCTGATCCCAGGCGAAG
GAGCCTGGAGCACGGTAGGCCAGCGCGATATTGACGGCCAACACTTCGATGTTTACCACCATTCATCGCT
GGACAGTGCCAACAATCTGGGTGATGTACTGGTGCAGCAAGGGCTGCTCGTCAATATGGTGTAACGACAG
TCCTCTTATGATGAGGTTTTACTGTTACCCGGCGTAAAAATTATGCAGCGGTAGGCATGAGCACCGAGTG
AGCGGCATGGATGCCGCGAAAGTCAGTGCCGCGTAGGACAAAAACGTCAGAGACGTTTTTGAACAGCACT
TGTGCTGGCCCGAAGGGCGAGCCCCATTTATGGGGCGAGTAAACGCGTCACTGACGGCTCGAATCGTGCT
CATGAACACCGATGGAACCGCGCCAGCGGCATAATTTCCGCCAAAAGCCTGGGGTCTCGGGGCGAGCGGC
GTTTGAGCCGTCCCGAGTCGGGCGCGTGCTACGAGGTAGCATAAAAATAGCGGCATTATCGCGCACGAAA
CAGCCTTAACAGCAGCATAGAAATATGACGAAGAGGGAAAGTGGAAGGGGTATTAATGCATTTTGCCAGC
GCGCCCTCTCCCTCTTTTAAAGGAACTAAAACAGACAGTAATGAAAACAGGGGCCATTGATGCACAAACC
ATTTTTTATCAGGGGGACGTTTTCTCTGCGCAATATCGCTTTTCTGACTCACACACCACGCTATGTGCTG
GCGCTCGGACTCGCCTGCGGTAGCCTCGCAGCCTTCTATAGCTCACCGTTACTCGCCCAGACCGTCGCGT
TTGACTGGTCTGCCGCGCCGACAGAACAACAGGTCGATAGCCTGGATCTCAAGCAGGCCATTCTTCGTGC
GTTCGCACGCAACCCGCAAATCGCCCAGGCTTCGGCGCAAATTCGCGTCGGTGAAGCCGATCTGCGCGTG
GCGCAAAGCGCCTGGTTTCCGCAAATCGGTTTGAGCGGCAATGTCGGCCGGTCGGATCAAAGTGATACCA
GCAGCACGATGAGCAACAACTCCACTGCGGGCATCACGCTGAAACAGCTCCTGTACGATTTTGGCAAGAC
GGGCGGCAGTATTGATGAGCAGCACAGCCTGTCAGATGCCTATCGCTACCAACTCTATGGCGTCATGACC
ACGGTCGGCCAGCAAACCTTGCTCACTTACCTGAAAATCAAACGCTATCAGGAACTAAATCAGGCGGCAG
AACGCAATATCACGTCACTCAGTCAGGTAAAAGACATCGCTACGCTCCGCTCCGAGGCTGGTCTCAGTAC
GCAATCAGATATCTTGCAGGCAGAAACCCGTATTGCAGGCATGAAGGCAACGCTGGAACAATACCGGGCG
CTGGAGCGTTCCTCACTAGCACAACTCAGCGTGTTGACTGGCGTCATCCCCACCGCCCTGCCCGATCTGC
CCCGCGCGCTGCTGCAACAAAAGATTACGCTCAAAGCACTCCCCTACCAGCAAAGTAACGCGGTGTTAAG
CGCGCAGTCCAAACAAGAGGCCTCGCGCCAGCGGATCCGTCAGGCGGAAGCCCAGCACTGGCCCACCATT
GCCGTGCAGGCAGGCCGTACCCGCTATGAAACCGACCGGCGTAATTACTGGGATGACCAGTTGCAACTGG
TTGTGGAAGCTCCGCTTTATCAGGGCGGGGCTGTCAGTGCGCGCGTTGATGCCGCGTCAGGCACGCGTGA
AGCGGCGCAGGCCGAAGTTGAAGCGGTAAAATTGGATATGAACCAGAAAGCCTCAACCGCCTATGCCGAC
CTTATTGGTGCGCAGCAGCGTGAAAAAGCCAGCCAGCAGCAAATCACCAGCGCGACCTACACCCGCAACG
TTTATCAGGATGAGTACAAACTCAGCAAGCGCAGCCTGAACGATCTGCTCAGCGTCGAACAAGACGTGTT
GCAGGCCGAAACCTCACGTATCGGTGCGTTATACGACGGCTGGGAGGCGGCGGTTAACTATGCCGCTGCC
GTCGATAACCTGTTGGATATGCTGGGTATTGAGCGTTATCAAGCCAGTGGCGAGACGTTACCGTCACTGT
GAGCCAGACAAGAATCGGTAGGAATGTGAATGACACAAGCAACCAAAACTGAGATCTGGATTACGGCGAT
GGCACGCGCCGCCGCCCACTATGGGCAAGTGGTCGATACCCAGTCGGTGCGCCAGCAGATGCGCTGGTAC
GAACAGCAGCCCATTGCCCGGCAGTTAGAACAAATCAGCCACCTGATGGGGGTAACCATCAGCCTGCGAC
ACACGGAGAAAATCCGCTGGCGCAATAAGATGCTACCCGTGCTGGCGGAAACCGATGACGGTAGTGTGAT
CGTCATCGAATCATTAAATGACGAGGGAACCGCGACCTACTGGCTGAATGACGGCGGCGACCTTCGGCGT
GAAGCCGAACTGACCGAACTCATCAAACACAGTCAGGGCATTATCGTGCTAGTCGGCATCGCAGAGCGTG
GTCGCGATACCCGAATCGATGACTTTGTCAAACCGTACCGCAAGCACTGGTTCTGGCAACATTTTCGCGG
CGCAAAACGACAGATCGGAGAGATCTCTCTGGCATCTATTGTGGGTAACGTGCTCGCGCTGGCAGGGATT
CTGTTCTCCATGCAGGTGTATGACCGCGTGATCCCGGCACAGTCAATTCCCACGCTGTGGGTACTGTTTT
TCGGCGTGCTGCTGGCTGCGGCATTAGAGTATGCCATCCGTTTGTCGCGCACCGTCGTCTCCGATTTGAT
GGGCAAGAGCATCGATTTGCACGTATCGGGGATGCTGTTCGCTCGCGCGCTGGCGATAAAAAATGAGGCC
CGGCCTAAGTCCACTGGCTCGTTTATTTCGCAACTGCGGGAAATCGATCAGGTTCGTGAACTGCTGACCT
CAACCACCGTCGGTGCCGCCGCCGATATGCCGTTCGTCTTTCTGTTTCTCGGTATCATGGCGATGATCGG
CGGGCCGCTGGTGCTGATCCCTATGCTGGCGATCCCGCTGATTGTGATCCCCGGCCTGATGCTGCAATGG
CCGATGGCAAAACTCGCTAAAGAAGGCATGCGCGAAAGCGCGTTGCGTAATGCGGTACTGGTCGAGTCGA
TTGAAGGGGTCGAAGACATCAAAGCGTTACAGGCGGAGCCTTACTTTCAACGTCAGTGGGAGCAGACGCA
CGAAGTTAGCGCCTCCATCGGGATGAAACAGCGCGTTTGGGGAGCACGGCTCAGCGGCTGGGCGTCAACC
GTCCAGCAGTTAACCTATGCCGGCATGCTGGTGTTCGGCAGCTATCTGGTGCTGGCTGGCGACATCACCA
CCGGTACGCTCGTGGCCTGTAGCCTGCTCTCTTCCCGCACCATCGCCCCACTCATGCAGTTAACGATGGT
CTTTTCCCGCTGGCAGCACGCGAAAACCGCCATGACCGGGCTGGATGATTTGCTGCAAAAACCGCTGGAT
CGACCAGAAGATGGAAAAATGGCGCACTGCCCGATCCTTCAAGGGCACTTCCAACTCCACAACGTGCAGT
ACAGTTACGATCCCGAGCAGGGCGATACCGCCTTGCAGATCGGCAAACTGGAGATTAAACCGGGCGAAAA
AGTGGCGCTGCTCGGTAAGGTTGGTGCGGGTAAATCCACCCTGCTCAAGCTGCTTGCCAATCAGGCTACC
GCGACGCGCGGCAAGGTGATTATTGATGGCGTAGATATCAGCCAGATCGATCCAGTAGATGTCCGCCGCC
AATTGGGCTTCCTGTCGCAGGAATCACGCCTGTTCTTCGGTAGCCTGCGGCAAAATCTGATGCTCGGCAA
CCCGCATGCCACTGAACAAGATCTGTTGCAGGCGCTACACATTAGCGGCGCACTCAGCCTGATCCAACAG
GATGCCGCCAGCCTGGATCGCATTATTCATGAAGGCGGGCGCGGTTTATCCGGCGGGCAGCGGCAAATGA
TCCTGCTCAGCAGAATGCTGTTACGCCATCCTCAGATTGTGCTGCTGGATGAGCCTACCGCGTCCATGGA
CGAACAGTTGGAAGGTCACGTTATTAACCAATTAAGCAATTGGCTCACGGGCCGCACGCTGGTCCTCGTG
ACGCACCGGCCGGCACTGCTCAAGCTGGTTGACCGCGTGATTGTCATGGATGGCGGACGCATCGTGGCAG
ATGGCCCGCGTGACCAGATGTTGAAGGCCATCAACAAGCCAGCAGAGACCGCACAGAGCGTGGCGTAAGG
GGAAGCATAATGAGTAGCATCACGATCCATGATGACCTGAAACGCCAGGGTCGACGCGTATCCGTCATTA
TCTGGCTCAGCCTGCTGGGGCTGGTCGTCTTTTTTGTCTGGGCCAAATTCGCCGTGCTGGATGAGGTATC
GGTCGGGACCGGCAAGGTGACGCCCTCGACCCGCGCCCAAGTGATTGAAAGCTTGGATGGCGGGATCATC
GGTCAGTTGTACGTGCAACAGGGCAATGTCGTCGAGAAAGGGCAGGTATTGGCACAGTTGGACATCAACC
GCTTTCAGTCCGTCTACGGCGAAGCGTTCTCCCGCGTACAGACGCTGCGAGCGTCTGCTGAACGTCTGTA
CGCCGAACTCAGCGGCGAACCGCTAAAATTCAGCGCGGAAACCATGAAGGAGCCTGCACTGGCCGCACGT
GAACGTCAGCTTTATGAATCACGCCTGCGCAATCGCGATGAAACGATCGCCAACCTGCAACAGTCTATGC
GACTGGTCGAGCAGGAGCTACGCATGACGGAGCCGTTGGTGCAGCGCGGGGCCGCCAGCGCCGTCGAAGT
GATCCGGTTACGCCGCCAGATTAGCGAAATCCGCGGCAAAATCGACGAAGCCAGCAACCAGTATGCGGTG
CGGGCGCGAGAAGAACAGGTTAAAAACAACGCCGATCTGGAAGCGCAGCGGGAAGTGGTCAGCGGGAAAG
CCGATCAGCTCAAGCGTGCTACCATCACCTCACCGGTGCGCGGAATTGTGAAAGACATTCAGGTCACGAC
CGTCGGCGGCGTGCTGCAACCGGGCGGTAAACTGATGGAGATCGTACCGCTGGAAGATCAGTTGCTGATT
GAGACACGCATCAACCCACGTGATATTGCCTATATTCGGCCGGGTTTGCCCGCCACGGTAAAAATCACCG
CCTATGATTCTTCCATCTACGGTAATTTAACCGGCGAAGTCGAAAGCGTGTCGCCGGATACCCTTCAGGA
CGAAGTCAGGCGCGACCAGTTTTACTATCGGGTCTATGTGCGTACCATGCAGGCGGAACTGACCAACAAG
GCCGGTGAAAAATTCCCCATCGTACCCGGCATGGTCGCCAGCGTTGAGATAAGAACGGGACAGAAAAGCG
TCTTAGACTATTTGGTTAAACCGCTGAACAAGGTCAATGAAGCACTGCGAGAACGTTAAATCAGCACACT
CAATGCACGCTGTCATTTTATAAATAACGGTGCTGCGACTGCTGACAAAGTGAGTCGAGCGGTGATAATG
GGTAGATCGTAAAGACGCTGCAAGTACCTCCCTGTAAGCTCGAGCCGCGCCATCCCTGGCGCGGACGCTT
TACTCTTCTATCCCATTACCACCGTTCTCGTTCTGTAAGTAGATTTGTCAACGCTCTGAACGTTGTCATG
ACAAAACAACGTAGTAATCAAACTACTTCTTGACGTTGACGTTCTTGATTTGCCATGTGCTGTCGCTGGT
CAGTTTGACATTCTTCATCGTCACCTCTATCGGTTTTTTAGCATTCTCACCGTTCAGTACCACGACTCCC
TTGGTTTCAGACGTCACGTCCTTAAACGTGATATCACTCCAGTCTGGGACATTACTCCCTTCTTTTTTCT
CATATACCGTATCAATCACGATCGGTTTCGCGACATTCTTCATCACGACATTACTATATCGAACACCATT
GACCACCCCGGCAGCCGATTTATCGCTTTTGATGCGCAAACCGTTGGTCGTGCCGTTCATCTTCAAATCA
TCGACCGTGACATTATAAACGCCCATGGTTTCACTGCCGATCGACATACCATGTCCAGTACCGAAATCGT
TATGGAGGATCGAGATATTGCGCGTTTCCGCCCGACCTTTATACGCTTTGATCGCGACGTTATCGTCGCC
CGTTGCAATATTGCTGTAGGCAATAGTGATATTTTTTGACGACATCGGATCGATACCGTCCGTGTTTCTG
GCGGTGGACGGCGTTTTAATCGTGGTTTTCCACGCGGTAAACCCATCACCGTCGCTAAAGACGACGTGGA
AGTTCGGGGAATTGATTAAGGAAACGTTATACAGCGTAAAATTCTTACTCTTATTAATCTGAATCAGCCG
AGGAGTATTCTGTTTTAACTTTTTCACTTTGGCATCGGCAGCCAGTTCCCACCAGCTCACCTTTTTATCC
TGAAGCTTTACGCCGCCCTGCCCATCAATCGTGCCCGGCCCATAGATTCCGCTATTTGTCGTACTCACGG
CAGTAATAAACGCATCACAGCCTTTACCATTTTTATCGACCACACCACAGGATGAAGGCGCATTCTCAAA
AGACTTGGCGTTATTCACAGCGCGTAGGGTCACCCCTTTGTCGATTAATAGGCTAACACCTGAAGGCAGA
GAGAGTGGACCGCTCAGAAAGACAGAGGTACTCCCTGCGCTCAACCTTACGGCTTTTCCTTGATCGCAAT
TATTCAGCGCTTTTTGAATCGTACTGGTTGCCGTGCTGCTGTCCGCTTTAAGCGTCGTACAAGAGGATGG
TGTTTTCGGTTCACTCACCGTTCGTGAGTCAGAAGCCCATGCCGATGCGCTAAACAAGCCGATAAGACCC
AGTGATAATGATAAAACGCGCTTGCCTGATTGATATTCCATGTCAAACCTCATCTTATAAATGTCCGTAA
TTTTTCGGTTACTAAAAAGGAATTACGCTTTCTTTAACTTAATAAGAAAAATAAAACGCTTTTATAGAAA
CTCAAAACTATCGCACATACATATGTAGATTAATAAAAGTCCATTTACATAAAAAACCTCAATACTTATT
AAAAAAGCACTGGGCTTTATGCGTGATTAAATTATCACCACAAAATTAAATGAAACATCAACAGAACGTG
GAAACAAACCGAATCCCGTCACGCGCGGAAGTCTACAGGTGGTAAGATTTTCATCCCTTCTCGATATCCA
TTTATTATTTCCATTAACAACCCTATAGATATTAATTAAAAAATAAATAATTAAACAAAACATAATTAAC
AACAAATAAAATTAAATTAAAAATAATAACAAGGTAAATCAAATAATATGATTAACCTCAATATTTCCCC
TGAATTATTATTAATCCAAAACCCCCTGTTATATACTTCCCTCGATGCGCTAGGACTCCCTCTTTATTTA
GTCTAAATAAAGAGAAAAAATATCCGTTTAATTTACAAGGAAAAACACATGTTTAAGTATTTAACACCGA
TATTTTTATGTACGGCTGCTTTTTCTTTTCAAGCTCAGGCTGATGACACCATGCTGATGCTGCTGAAAAA
AGATAATGCCACCTATTTAAGCTGGTCTACCGATGCAGGCAATGTTGTTCGCCAGGATGTGTATCGCAGC
ACCAGTAATAATCAGGCTGGCAGCGAAAAAATCGCAGAACTCAATTCTACCGACAGAACCTTTACGGATT
TAACCGCCAATCCGAAATCGGACTATTGGTATTGGGTGGATACGGTTAGCAGCAATAATAACGTCCAGAA
GTCTAACGCAGCACAAACAGCACCAGCGCCATTACGTGCAGCGCCGCTGAAAGCAGCCAGTTCAGAGTGT
AAAGCGGGCGCGGTAATTAAAGATAAAACCGTCGACTGCGGCGGTATTACTCTGGGTCTAAGTTGTACTG
GTGACAGTGATAAGCAGCCTCCGGTTATCACGCTGGAAAATGCCACCATTAAGAACCTGCGTATCTCTGA
AAAAGGCGGCTCTGACGGTATCCACTGTAAATCAGGCAACTGCCGTATCGAAAACGTGATCTGGGAAGAC
GTCTGTGAAGATGCAGCAACCAACCTGGGTAAAACCATGACCATCGTCGGCGGTGTTGCCCATAACACCA
CCAATGGCCCTGGCGGCAAGCCGGACAAAGTGCTGCAACAGAATGCCAAAAACAGCCACACTATCGTACA
GGGCAACTTCACCCTGACTGGCCAACACGGCAAACTGTGGCGCTCTTGCGGTGACTGCACCAACAACGGT
GGCCCACGTAACCTGACCATCATCAGCGCAACCGTTAACGGCACCATCGACAGCATCGCTGGCGTAAACC
GTAACTTTGGCGATGTCGCTGAAATCCGCGATCTGCGTATTAAAAACTACAAAGCCGGTAACCCTAAAAT
CTGTGAAGAGTTTAAAGGCATCGAAAAAGGGAAAGGAAAGACTGAGAAATATGGTGAATTCTGGGATAGC
AAGAACTGCAAAGTCAGCCGTTCAAACGTAAAAGCCCTGTAATTCAGCCAGTAGAACGCACTCCTCTGGA
GTTCTTACGCATCAGACGCCAACAGACCGTGCTTATACCAGCACGGTCTGTTTCATTTCATCACCCTTGC
TGCAATTCGGTAAACAGCGTGCGCTTCAGCGCCAGCTCAACGCCGCGCAGTTCCGCCAGCCCTTTCAAGC
GACCGATTGCCGAGTAGCCAGGATTGGTTTTCTTTTTCAGATCGTCCAGCATCTGATGCCCATGATCTGG
ACGCACAGGGATAGGACGACGATCGCCCGCCTTCTGACGCCGCAACTCTTCCGCCAGGATGGCATTAATG
ATCGCCACCATGTCCACATCCCCCTGCAAATGCGCCCCTTCGTGGAACGAATTGGGGTTCTCTTCCCGAC
AGGTGGCACGCAGATGGGTGAAATGCACGCGATCGGCAAACGTTTCCAGCATGTCAACCAGATCGTTATC
GGCACGCACACCGTAAGAGCCGGTACAAAAAGTAAAGCCGTTATGAAGGCTGTCAACCGTCTGTTTCAGC
CAACGCATATCGTCAATGGTGGACATCACACGCGGCAACCCAAGGATCGGGCGCGGTGGATCATCAGGGT
GGATAGCAAGACGGAGACCGGCCGATTCCGCGACAGGCACAATTTCACGCAGGAAGTGACCAAGGTGCTC
ACGCAGTTTGGCATGGTCGATACCATCATATTCAGCCAAACGACCACGGAATTGATCCAGCGTATAGCCT
TCTTCAGACCCCGGCAGGCCTGCGATGATATTGCCGGTCAGGCGCGCAATATCCTCTTCGCTCATACCGC
GGTAGTAGTCAGCAGCCTGTGCCTGCTCATCCGCCGTGTAATCGTTTTCAGCACCATTCCGTTTCAGGAT
ATGCAGTTCAAAGGCTGCAAAGGCAATATGATCGAAACGTAGCGCTTTTGAGCCATCCGGCAGCACATAT
TCAAGATCGGTTCGCGTCCAATCCAGCACGGGCATGAAGTTATAACACACTGTATCAATGCCACACTGTG
CCAGATTTCGCAGCGATTGCTGATAGTTGGCAATATGCTGTCGATAATTCCCCGTTTGGGTTTTGATCTC
TTCATGAACCGGTACGCTTTCGACCACCGACCACACCAGCCCTTTCGCCTTCAATTCAGCTTTACGCTTT
TCAATCTCCTCAACCGACCAAATTTCGCCATTGGGGATATGGTGCAACGCCGTCACCACGCCGGTTGCTC
CAGCTTGTCGAACATCATCCAGTGAGACAGGATCGTTCGGACCGTACCAACGCCAAGTTTGTTCCATACC
GAGTTACCCTTTTTTGCCAAGTGAGATGGTTGTTTTCGTCACTTTTTTCATCAATAAATGAGGAAAAGCC
TACCTCACCGGTGCAGGCTGTCAAACGAAATGTGTAAATTGATTGACCAATTACACAAAAAATCCGTTTT
TTGGACTAATAACCTGCATGAATAGGCAATGAAAATGAAAAAAACGTCAGGAATAGATCATTTGGTCTGA
TATCTTTCTCTCCATACGCCAATATGATGTCGGAGAGAAAATCCACATAGAAAAGGGAATAACGGGGAAA
TTAAGATTCCAGGCGGGAAGGAACGGACTCGAACAGGTAGCCGTCAAAGGTCGGATCGTCCACATTCGAG
ATTTCCAGCAGTTTAATTTTTACATTCTCCAGATGCTGCCACATCGCCTGACGCGCCATATTCACATCAC
GACGAGATACGGCCCGCAGGATCTGTTCATGATCGTCCAACCACTGGCGCTGATAGCTGAAATCATCGGT
ATGAGAGTGAATTCCCTGCCACATTGGACTGCGCTTACGCGCTTGCCACACCTCATACACCATGTTGGCT
AAGACACTGTTTTGAGTGGATTGTGCCAACAGGCAATGGAACTGTTCATCAGCGCTTTCATCCACGCTGC
CGTTCTCAAGCGATGCCCTTTCCTGTTCAATGGCCTGTCGCATTTTCACAATGTCACTTTTGGTGGCCTG
CATCGCGGCAAATGCAGCAACCTCACCTTCCAGCAGTTGGCGCGCCTGCATCAGCTCGAAAGGGCCATAG
CCGCTGTCGACTACGCTATCTTTCCCCTGCGCGGTCGGGAGTTGCATAACATAAACGCCCGAACCTTTGC
GTACCTCAATCAGCTTTTCCAGCTCCAGCATGATCAGGGCTTCACGTACCACGCTACGACTAACGTTGTA
GGTTTCAGCAATATCACGCTCGGGAGGCAAGCGATCGCCAATCTGATAGTTTCCTTTCAGAATTTCCGCG
CGAAGATTGTCACCAATCTGCTGATATAAACGCATACCGCCATCCCTTTATTCAACATCGGCCATCGTAA
TATTGGCCTGACCAAAAGACAGAAAAAACGCCTAATTTGTCCGAAGTATAACATGAAGCCCCACAGCGCC
GCACATTGAGCGCCATGCTTGCTAAATAATTTCAGATATAGTGTTGTCGAATCGCCATATCCCATTAGCT
ATCAGGTTGATGTCGCCAGCAGGCAAGGAGAATAAATGACAATAAACGTATTCCGGTTCGTTTCGTGGCC
AATCTGGAAACGGGTGATGGTAGGTTTGTTCGCCCTCGTGGGCGTGCTTTTTATGGTGGGGTGCAACAGC
AATCCACGTGATATGACACCATTAGGGCAACCATCATTCGAGCGCTATCAGCAGGAAACGGCACGCTGGG
TAGAACAGCATCGCGCCTTCCAAACCACCGATAAACAACGGGAATTACGCTGGAATACCCCCAGTGAAAC
CCGCCCATCGGGTCAACCTCGTAAGGCGATTTTACTGGTGCACGGACTGGGAGACTCCCCCGGTTCGTTC
ATTGACATCACACCGAAATTGGTCGAACAAGGATTTCTGGTCAGAACCGTTTTGCTGCCGGGACACGGCA
CGCGCCCCTCCGACCTGCTGCACGTCACCGTTGATGACTGGCGCAAAGCGGTCGCCGAACAGGCAGCAAT
CCTCAGTAAAGAGGTGGATGAAATCTATCTGGGCGGCTTTTCCACTGGCGGCAACCTGGTGCTGGAATAC
GCGTCACAACACGCTGAAATCAAAGGGCTCGTGCTGTTTTCACCCGCGATTAAATCCAACGAAAAATACG
ATTTCATGACGCCACTGCTGTCCGTATTTACCGACTGGCTGATGCCGCCACGCCCTGGTTATCCTGAGCA
GTTAGCGACCCGCTATATGCGCGTACCGACTAACGGTTTCGCCCAATATTACTATTCCAGCAGCGGTGTT
CGTTCACAACTGGCCAAAAAACCTTATGACAAACCAGTGTTAATTGTTCTGGCGGAGCATGATTCCGTCG
TCGATACGACCTATATTGTCAACATGTTCGATACGCAGTTTACCAACCCGCGCAGTCGCCTAATCTGGTA
TGGCGATCGCCCTGCTGGGGTACATTCCTCACGAATTTTAGTGCGTACAGGTTCATTGCCTGAATGGCGT
ATCAGCCAGCTCTCACATATGTCGCTCCTATTTTCACCAGAAAATAAGGAATACGGCAAAGCAGGCTCAA
TCGTTATTTGCGCCAACGGACAAACCAATAACGACTTGAAGGCCTGCGAGGATCGCAGCGCACTGTGGTA
TTCCGACTGGGGATATATAGAAAGTGGTAAAACCCATGTGCGCCTGACCTTCAACCCCTATTTCGACTGG
CAAAACCAGATTATGCTCAACGTATTAGACGCACAATAACCTTACCGAAAACGGGGCGTTGTCATCATTT
GGTCATCAAGGGCGGGTATTTTGACGTAAAGATAAATTCGCCCAAAGATTAACCATGATCGCCATGCCCG
TTCCTTGCGCCCGACCGCTCCTTCGCGGTACACCGGTGGCGCGAGATCTTTGCATTCCTCTGCCGGATGT
TTCTCCTGACACCGACAATGCCACCGTATTGCAGTTGTTCAGTAAAAATAAAGAATGGGTCAGCCTGCCT
GTCGTAGAGGATGGACGTCCTTTCGGCTTAATCAACCGCCATATTTTTCTCTCGCAAATGTCCCGGCCTT
TTTATCGCGAACTGTATGACAAAAAGAGCTGCATCGCGTTTATGGATAAAAATCCGCTGATTATCGATGC
GCTGGCGTCATTGAACGACGTCGCCGATCAAACGGTGATCACCGGAGATAAATCGCTGACGGACGGCTTT
ATGATCACCGAAAACGGGCGTTATATCGGTATCGGACTCGGCATCGATCTGATCAAGGCCGTATCAGATA
TGCATCTACGCCAACATCAGCAGATCATGCAAAGTATCGAATATGCCAGCGTGATTCAGTCCGCAATGCT
AACAACATCAACGCAGGCGATGTCTCGTTCTCTGGCCGACTGGTGCTTAGCCTGGGAGCCACGAGACTGT
GTCGGCGGCGACTGCTATGCCTTTAAAACCTATCAAAACGGCTGGCTTGCCGCCGTCACCGACTGTACCG
GGCACGGCGTGCCCGGCGCATTTATGACCTTGATCTTCGCTTCTGCGTTGGAACAAGCGCTGACCCAGCA
CGGCCCCATGCTACCCGCGCGGTTATTACAAGCGATCAACCGCCATATCAAAGACACGCTGGGGCAACGT
GACGAAACTCGCCAGCTTTCGACCTCTAATGACGGCTGCGACGCGATGCTGGTGTTCTGCGACACAACGC
GCAACACGCTGACGTTTTCCGGCGCACGGATGCCTGCATTTATGCTGCAAAATAGTACCGGGCAACTCAC
GCCACTCCAGTGCGATCGAATGGGTATCGGCTATACCGAGACACCTTATGACTATCAGTGGTCAAGCTAC
GAATTGCCGCTGCATGACAATGATATGTTTTTCACCACCACGGATGGATTGACGGATCAAATTGGCGGAG
AACGCAGGATTATGTTTGGTAAACGACGGCTACGAGAGCATCTCCAACACTATCAAAGCCAACCCATGCG
TGAGCTGGCTAACCAATTGCTATCCGCACACCAGATCTACCAGGGCGATCAGACCCGACGAGATGATTTA
ACCTTTTGGGGCTTCCGACATTGTTCGACTTTTGTTTAATCAGGTAGGCAGAATGATGCCAGACATCAAA
TACACCGAGTTTTTTTCGCCCTCTCATCAGCATGACATCACGCTGTATTACGTGGGCTATTTTTCACAAA
ATATCATCAGTTCACTGGCTGAAACCATGAGGCTACAACTGGAGAAAAAGCAGCTTCCCGCCGGTATCCG
TCGCAGACTGTTCTCCACATTCGTGGAAATGGTACAAAACATCACTCGCTATTCCGCCGCACAGTTAACT
GCGCTTGATCACCCCGTTGAGGTACGTCATGGCTCCGTGTGCCTGGGTTACGAAAATGGGAAATATTTCC
TGTTATGCGCCAACCCGGTAAGCCCCGACGATGTAGAGAAGTTACGCGGGCGTCTTGAACCACTGCGCGG
GATGACGCTTGATGAAATCCGACTCGCCTACAAAGTCTCTCTGCGCGATGAAACCCCGTCATCAAGCAAA
GGCGCAGATATGGGTCTGTTGACCGTCGCACGTGATGCCAGTGAGCCACTCCAGTTTACGTTTCGGGCCG
ACGCATCAACGGGGCTATCTACGTTTTATCTGAAGGCAATCATTTGACATGAAAAATATAACGACCCTAA
GCAACCTCCATATTTCGGGGACATCCTGTACCCCGGCAGTTGATTTTCACTTTGACACACACCGTCTTTA
TCTTTCCGGCGAATCTTATCCTGAGAATGCTGCGGCGTTTTATCGTCCGCTGCTCACCGAGATTGAAGCC
TATCTACACAAACTGACGATCTGCGCAGAAACCATGCCACCGGATGAGACTCAGCCAAGCATCGAAATAC
ATGTTTCCCTGATTTACTTCAACAGCTCCAGCACCAAGATGCTGTTCAGTTTGTTCAACCTGCTGAATCA
GGCTGCGGAACAGGCGTTATCGATTGCGCTGTATTGGTATTACGACAAAGACGACGATATTGCGGAAGAA
TTTGGTGAAGAACTCCATATCGACTTCCCTGCCCTGACCTTTCACAGCACGATTTTGAGTGATAACCATG
AGCACAATTGACTTGTTTACACCGGAATACGACATTCTGCTCGCTGCGCGCAACATCGCTAACCAGCAGG
AAAGGCCTGCTGAAGTCTATCGTGACACGCTGCTGGCATTAACCGACCATTACCAGCGACTGGTACGAGA
GTCACACCGCCTGATTTCACGCAGCGATCGGGCTGAGAAGGAGTTGAATCGCCTGAACGCGCAGCTCAAC
CAGTTGGCGGTCGAGTTGGAATACAAAGCCAGCCACGATCCATTGACCAGCGTGTATAACCGCGGTGCGA
TTATTGAACGCATCAACCATGCGCTGGAACGCAACCAGGCAGCACTCATCGTGTTAGATATCGACCACTT
TAAACAGGTGAATGATACCTATGGCCATCCGACGGGCGATGCCGTGATCTGCGATCTGGTATCACGTGTG
CAACACCTCCTGAGTACGACAAACAGCATTGGCCGCGTGGGCGGTGAAGAGTTCACCATTCTGCTGGAAG
GGTACACACTCATGCAGGCCGTCGCCCTTGCCAGCCAACTCCATCACGATCTCAACAGAATGCCGCTCAG
CGTACTGCCACAGCAGCGCGTTACCGCCAGTTTTGGTGTCAGTTGGGCACCGCAGAAGACCCGTTTCGAT
GCGCTATACGGCGCGGCGGACATTGCGCTTTATAAAGCCAAAGAAAAAGGAAGAAATAGGGTGGAGTTTC
AATAAGTCGTAGGCTGAGCGATTGCCGTCGCTCTGGCTCACGACCATAATAGTGGGTATTGGCTCACCCG
AGACACATTCCCCTATGCGATTCGATTTAACCGATCTCCGACTGTTTCTCAATATTCAGAAAGCAGGCAG
CATTACCGGTGGTGCAGCGGCGTCCAGTCTGACCGTACAGGCCGCCAGCGAGCGAATCCGGGGGATGGAA
GAGGAACTGGGTGTAGCGTTATTGCTGCGATCAAAGGCCGGCGTTTCGCTCACCGACGCGGGATTTTCGC
TGGCACATCATGCCCACCTTATCCTGCGTCAGGTAGAACATATGCGCAGCGAATTACATCAATACGGCAA
AGGGCTGCGCGGTCATATCCCCCTGTTGTGCAACTCTGCTGCACTGAACGAGTATTTGCCTGCTCTGCTG
GGGCAATATCTGGTGGCCTGCCCGCAGATATCCGTGTCAGTGAATGAAAAACTCAGCCGCGATATCGTCG
ATGCCATCCGCAACCAAACCGCCGACCTCGGCATTGTGGCCGACTCCGTTACACTCGACGGTTTAGAAAC
CCGACCATTCCGCCAGGATGAACTGGTCGTTGTGGTTCCTCAAACCAGCATCTGGTCAGGGACAACGCAA
CTTACCTTTTCCGCCATCTCTGACGCCGAATTCGTCGGGCTCAGCGAAGGTGCTGCGTTACAGGAGCACA
TCGATGAACATGCCAGAAAGCTGGGAAAACGTCTGAATTATCGCGTGCGTCTTGCCAGTTTCGATGCCGT
CACGCAGGTGATCCACAGCGGTATCGGCATTGGCATTCTTCCGCGACATGCTGCACAGCGCATGATGGCG
CGGCTAGAGATTCACACGATTCCGCTGTCAGACGAGTGGGCAACGCGCAATCTGGTTATCTGCGCTCGAC
AATTTTCCACTCTTCCCGGCTATGTTCAGGATTTCGTGACTTTTATTACCGCAGAACATACGGATTAGGC
CAGCCCGCGTAGCGCCATGTATCCACCCAGCGCAATCAGCCCGATAAAGAAGCAGCGCCGGAAAACCTGT
TCGCTAATAACGTGGCGCAAGCGCTGTCCAATTATCATGCCCAACAGAGCAGGAATTAGCACCAGCACCG
ACTGCCAGAGATCGACACTCTGTAGCCCGCCTCCCTGCATCAGTTGTAGCGCCAGTCCCAGAGTAGAGAC
GGTAAACGCCAGCCCCAGCGCCTGTACCAGATCGTTTTTATTGAGCCGCAGGCATTGTAGGTAGGGCACG
GCGGGAATCACGAAGACCCCCGTTGCCGCCGTGATTGCGCCCGTGAGGTAGCCCACCAGCGGCGAGAGCC
AAATTTCATGACGACCTGGCTGCGGCAAGGTGGTTGCCACGATTCCCCATAGGCCGTAGACCACCAAAAT
GCCGCCAAGCGCCGCGCTCGTCCATGACGATGATGACGTTAGCGCAGGTAGCCCGTTCCATAACGTCCCA
ATAATAATGCCGACAAATAGCGTCCAAAACCGCTTAATCAGACTGAAAAAGGCAGGGCCGCAGACAAGCT
GCCAAATGTTGGTCACCAGCGAAGGCACAATCAGTAACCCTGCCGCGCTGGCTGCGGGCATCACCAGCGT
TAGCAGGCCCATGGCGATCGTTGGTAATCCCAGGCCAATCACACCTTTCACCACGCCAGCCAGCAGGAAT
ACCACCATCATCGTCGTCATTTATCGCCTCGGTTTGTTGCGTCATAGGAAGAACTCTACGCAGGAATAGT
CCAATGAGGGCACTACTGGTGTCTATGCGGATTGTATTGAGGGTGATTCAGGGAAAATTGGAGATAAAGG
GAGGATTGAGAGTCTTGGAGTCACATCTTTATGCATAATGCATATGCATTATGCAGGCTCAGAGGCCGTT
TCGTGCGCCACAATATCGTTATTTTCATGCTACCTCGTAGCACGCGCCCGACTCAGGGCGCTCAGTCGCC
GCCGCCCTGCGAACCCTGGCTTCCGGCTAAATTATGTCGCTACGCGATGCCTTCGTCGGTATCAGGCTTA
ACGGACCGCTTGCGACACGCTCCCTGCGTGGCGCAAGCTTGAGCCGCGTCCATGCGGCTCATCCTAAGCC
TGCTATCTCCTCAGCATAATTTCTTACGCCGGATAACGGCAAACCTCACTTACGTCCCTGCATTATGTAA
GAGACAGCCCCTGAGAATGGGGCTGCCACACCAAGCAGATATCTTAGTCACGCTGGCCTTAGCGTGCGCG
GCCTACCGCTTCACCAAGCTGCCATACGGCCATCGCGTAATGCGTGCTGTGGTTGTAGCGCGTGATGGTG
TAGAAGTTCGGTAAACCGTACCAGTATTGGTAACCCGTCCCAACATCCAACCGCAGCAGGCTGGCTTCAC
TGTATCCCGCCAGCGAATGCTGTGGCATTAACCCTGCGGCCTGAAGTTCAGTGAGCGAGTAGCGGGTATT
AAAACCGTTCGGGAGTAGCGGTGCCTGACCGTTTGCCTGCACCGCGACAGGCGCGCCCTTCACCCAGCCG
TGCGCTTTGAAATAATTGGCTACGCTGCCAATTGCGTCCACCGGGTCCCACAGATTGGTATGCCCGTTGC
CATCAAAATCCACCGCGTAATTCTTGAAGGATGAAGGCATAAACTGCCCGTAGCCCATCGCACCAGCGTA
AGAACCACGCAGGTTGAGCGGATCGTTGCCTTCCTTACGCGCCATCAGCAGGAAGGTTTCCAGTTCGCCC
GCAAAGTAATCGGCACGTCGCGGGTAATCAAACGCCAACGTTGCCAGTGCATCAATGATGCGCGTTTTCC
CCATTACTCTGCCCCAGCGGGTTTCAACGCCAATAATACCGACGATGATCTCAGGAGGAACGCCGTAAAT
ATTCTGGGCACGCTGTAGCGCATCCTGATATTGATTCCAGAACGCTACGCCGTTCTGCACGTTATCTGGC
GTAATAAATTGATTACGGTAGCGGTTCCAGGCACCGTTCGGCCCTGAAGGGGGTCGAGATGTCGGGGCTT
GCTTATCCATCAGACGGATCACCCAGTCCAGACTTTTCGCCTGAACCAGCACATCATGCAATTGCTGGCG
ATTAAAACCGTGCTCCAGCACCATTTTATCGACAAACCGTGCAGTGGCTGGGTTAGTCGCAAAATCGCCG
CCTAGCGGATGGACATTGTGTGCAGGTTCAAGCAGGAAACCGCCTTTGAAAGGATTACCCGAAGGGGCTT
CTGCAGGAGGGGGGGCTGGCTGACTGCTACAGGCAGAGAGCAAAACGAGCAGAGGGAGAAAACGAACCAA
ATGACGCATCAGATATCCGTATAGCCAGGTAAGAAATCAATATCAGCTATGGTAAAGGATTGTCTGATGT
GAAAAAACCAGCCAGAGATGAAAAAATGCTGCGCGCCAACCAGAGAGGAGACTGACGCGCGCGTCATCAC
ACCTGAATCAGTTTTTCTTCACAAATTCAGATTTCAGCTTCATCGGACCAAAACCGTCGATTTTACAATC
AATGTTGTGATCGCCTTCTACCAGGCGAATCCCTTTCACGCGGGTGCCAATTTTCAGTGGGGTCGAACTG
CCTTTGACTTTCAGGTCTTTAATGACCGTCACCGTATCGCCATCCGCCAGCAGGTTGCCATTGGCATCTT
TTACCACTAAAACGTCATCCTGCGCCGCCGCATCGCCTGCCGCCGACCACTCATTCCCGCATTCAGGGCA
GTTAAGCATTTCGCCCTCTTGCCAGGTATATTCAGAACTGCATTTCGGACAATGAGGTAACTGTTGCATG
ATAAACTCCTGAAAAATTCACAATAAAAAAGCAATAAATATCATTAGGTAATCACCCTATTTCCGATATT
TTACCTTTTTATACCTGTTTTTGATAGTGAAGCTGAGTTTATCGCGACTTTACAGCCCGTCTGACACCGC
TCCTCGCCTTGCTGCCAGAAACACAATTAATGCTTCTTGCGTAAGCGCTTTGGAATACAGCCAGCCCTGT
GCATAGGCTACACCAAGGCTTTTCAGGTAGGTTTCCTGAATCAGGGTTTCGACACCTTCGGCAACAATTT
GTTGGTTAAGGCAATGTGCCATGCTGACGATATGAGACAGCACAATGTCGCCTGGTGAATGATTATTAAT
ATTCCAGACAAAAGATTTGTCAATTTTAAGCTTATTGGCTTTGACCCGTTCAAGATACGACAGCCCGGCA
TATCCAGTACCAAAATCGTCAATGGCAACATCAATGCTTTTCTGTTGGTACAATTCCACCATCAATCCGG
CCTTTTGTGGTTCGATCATTGATGACTCGGTTAATTCGACATTGATATTCGTCCCTTCAAGACCGTGTAC
GGCAATATACTCCACGAGATAATTGAAAATGGAAATATCTTCAAATTCCGCGGCCTCAAGATTGATAGAA
ACAAACATCTCAGGATAACTTTTCTTCAGCACGCAGGCCGTTTGTAACGCCTCATCAATGACGTATAACG
TCATTGCTTTCATCAACCCTACCTGACGAATCATGGGAATAAAAGAGTCCGGCATAATTACGCGCCCGTC
CGAATGACACCAGCGAATCAACGCTTCACACCCCACAACCTGGGCGGTATTCAGTTCAATAATCGGCTGA
TAATGCAATTTGAACTCTTTTTGCTTCAGTGCCTGATTAAGAACATAACGCGGACTCTGGATAGTCAGTG
TTCGCCGAGAGATCAACGTCGAAAGCAGTAGGGAAAAGAGGAAAAAAAGGGGCAAAGAGGAGAAAAAAAT
TGTCAGATAACGGGTAGTACTCACGGGTTTATCTGCGCTCACCACCAGAGCAAGATTGCTGTTTGCTAGC
GGTTTTAGAACATAATATTTACTATCAATATAAAATCTATCGGCTCGATTTTCTCCCGTTATCAGGCGAG
GGAAAACGCTACCATCGATCGAATCCGACAAGATAACCTGTCCATTCTGTTTTTTTCTTTCCAGCAATGT
ACATCGGATATTATGGCTATGGGAGGGAATATCCAGAAATGAACGCGGATTTAACACGACAAAATGATGC
GTTGCGCCAACATAAATCATTCTCTTATTACGGTTCAGCGGGCTTTCGACATTATACCAAACGCCATAGA
CGCTTTTATAAACAAAATCGGGTTTGGGAAGAAATAAGGTATTAATGTCGTTCAGCATCGAAGAACAACG
CGGCCGATTCCCATCGATATAGACCACGTCCTGAATATAATCATTATCGTAAGCCACCTTGCGTAGCATA
TTCAGATGAGGATCCTCGCAATAAGGCAAACGGTATTCTTCTAACTTATCCAGCGCGGAGGTCGCCTGCG
CCATTATTTCGCCAGCGTGTTCAAGCGTGAGAGTAGAAAACGTCTCCACATCCTCTTCAAACTGTTTGAG
TTTGAAAATCGAGTGGACCTCAAGTACCAGCGCAAAAAGCAAAGCTAGGATAAAAAATAGGCTGAAAAAT
AATAAGAAAAAACCTTTCTTAAAACAGAGCGTTTGAAAACAAGCTAACAGGTTCTTTCTCATAGGGAAGG
CGACGTATCATCATCACGAGAAATCCAACATAGCACATAACCCTTCCCGACAATGTATGGATATCCTAAA
TAATTATGATTTCAAGGCCTTGATAACAGGATTGCCAACCGCATGTTGGCTTAGCTCGTTCTGCTATTCC
GCGATCCCAAGGTACTGATTACAGGATCGCCGTCTTCGCTACCGGAGGCGCTAAGGAGGAATGATAGGGG
ATTAACATCCTAAACTTGGCACATAGTGTTGAAATAACCATCACGGCGATGGTTATTTCAACATCACTTA
TTTCGTCAGCAAGGGCGTAATGCTGGGAAAGTCAAACGCCTCCTCGATATCTTTCCGCGTCATACGACAG
GCTTCAGGATAATGCTCACGGTGAGTGCGCCGCAGCGGTTCAGTATCACGCCAGGTATATAAACAGCATT
GGCACTGGTATACCGTCCAGATCCCTTTCACTGGCGATGTTGCCATTACTTCAATCTGCTCATCGGCACA
ACGTGGACAAATCATATGTCACTCCTTCGTTATCGAGTCGCCAACATGGCAGTCAGCTTTTCCACCCAGG
CTTTGGCTTCAGGCAAATCTTTCACGGGCTGGCTATAGTGGCCACGGATATCCGGTGCGACTGGCGTGGT
GGCATCAATGAGCAGTTTGTCGGTAATACCCGCCGGGCTTGAACTCGGATCCAGCGCCAGAACCGACATA
TTTGGCAGTTGAACCAGATCGCCAGCAGGATTCACTTTCGCAGACAGCGCCCACATGACCTGAGGAAGAT
TAAAGGGATCAACGTCTTCATCAACCATGATGACCATTTTCACATAGCCCAGGCCGTGCGGTGTCGTCAT
GGCGCGCAACCCTACCGCACGAGCAAACCCTCCGTATCGTTTTTTGGTAGAAATAATAGCCAGTAGTCCA
TGGGTGTACATCGCATTAACCGCCTGTACCTCTGGAAACTCAGCTTTTAATTGCTGATAGAGCGGTACGC
AGGTTGCGGGGCCAATCAGATAATCGACCTCAGTCCAAGGCATGCCAAGGTACAGAGATTCAAAAATCAG
TTTAGAGCGATAAGATACCTTATCAATTCTGACTACTGGCATATTACGGCCACCAGAATAATGCCCAGTG
AACTCTCCAAACGGCCCTTCAATTTCACGCTTACGGCTTTCAATCACCCCTTCCAGAATAACTTCTGAGC
CCCAGGGAACATCAAAACCGGTAAGCGGCGCAGTCGATATAGGATAAGGGCTTTCACGCAGTGCACCGGC
CATTTCATATTCCGATTGATCATATTTCAGCGGCGTTGCTCCCATTAGCGTAATAATGGGGTCGTTACCG
AGAGTAATCGCAATGGGTAAATCCTCGGCGCGCTCTTCTGCTTTACGAAGGTGCATGGCAATATCGTGCA
TCGGTACTGGTTGCAGACCCAACTTACGTTTACCCTTCACTTCCATGCGATAAATGCCGACATTTTGCTT
GCCAAAATGCTCAGGATCGTCGGGATCGCGTGAAACAACGCAGGCTTTATCAAGGTAGAAGCCGCCATCA
GCATCATTTAAGCGGAATAATGGCAGAAGAGAGAAAAGATTGATGTCATCCCCCTCTAATGCATTTTCTG
CCCACGGTGGGTTCTCACGTCGTTCTGGTGCGACAGGAAAATTATCCCAGCGGCGAATGAACTCATCAAT
TTGCTGTTTTACCGGCGTATTCCCCGGTAGTCCCATCGAGATCGCATGATTCGGCCATGAACCGATTGTG
TTCATCACAACGTGCGCCTCAACAAATCCTTTGATATTTGTAAAAGAAAGCGCAGGTGCACCTTCCCCGA
TACGTCCCGCAGCATTGGCGGCGGCGGCCAGATCGGGTTCAGCCAAAACTTCCTCATTGATGTGCAGCAG
TTGACCACTTTCATCAAGTGCTTTTAAAAAGCCACGTAAATCATCAAATGCCATACTCAGATTCCTTTCT
TCCGAATGTGTTGCAGAATAATTAGTCTAGTTGCTACACACGATGCTGCAAGAAACTTGCGAGTCTCCTC
GCGCCTCCGATCAATAGTAGAAAAATCGGATACGCATCCTTATCTCAGTCTGGTAACGTCACTCTGGCGC
AAAATAACGACCAGCAATGGTAAGATAGCGCACTCGTAGGTGATGTTTTTCATCTGTCAGTCAGTATACT
TCTGGCATTCCATTTCAATGCTCAGGTGGCGAGCCATCAGCAAGGTTTACCATTAAGCCCAGTGCCATCA
CCTGAACGAACAAAAGCGTTAAGACTGAGTAAAATCAATATGAATGAAGCCACAGAGAAGGACTTCACCG
CCCACACGCCGATGATGCAACAGTACTTTAGGCTAAAGGCAGAGCATCCAGAAATCCTGCTGTTTTACCG
CATGGGCGATTTTTACGAGCTGTTCTATGACGATGCCAAACGGGCTTCTCAACTGTTGGATATTTCGCTG
ACGAAACGCGGCGCTTCCGCAGGGGAACCTATCCCGATGGCGGGCGTTCCTCATCATGCTGTTGAGAACT
ACCTCGCCAGGCTGGTACAAATGGGTGAATCCGTCGCGATCTGTGAACAGATCGGCGATCCGGCCACCAG
CAAAGGTCCGGTAGAACGTAAAGTCGTGCGTATCGTCACGCCGGGAACCATCAGCGACGAAGCCCTGTTG
CAGGAAAAGCAGGATAACCTGCTGGCAGCAATCTGGCAGGACGGTCGGGGATTCGGTTACGCCACGCTGG
ACATCAGCTCTGGACGCTTTCGCGTAAGTGAACCCGCCGATAGGGAAACCATGGCGGCCGAGTTACAGCG
CACCAATCCAGCAGAATTACTCTACCCAGAATCCTTTGAGTCCATGGATTTGATCGAAAATCGTCATGGG
CTCCGCCGTCGTCCACTGTGGGAATTTGAACCCGATACCGCACGCCAGCAGCTTAACCTGCAATTTGGTA
CCCGCGATCTGACCGGTTTTGGCGTAGAGCAGGCGAAGCTCGCGCTACGGGCAGCAGGATGCCTGCTGCA
ATACGCGAAAGACACACAGCGTACCTCGCTGCCGCATATTCGCGGCATTACAATGGAACGCCAACAGGAC
GGCATTATCATGGATGCGGCCACACGCCGTAACCTTGAACTGACGCAAAACCTGTCAGGCGGCGTAGAAA
ATACGCTGGCTGCCGTACTGGACTGCACCGTAACGGCAATGGGCAGCCGGATGCTGAAGCGCTGGATTCA
CATGCCTAGCCGTGATATTGACGCGCTCAAACAACGCCAACAGGCCATCAGCGCGTTACAAGAAATCACT
CCCGATCTACAGCCCTACTTGCGGCAGGTCGGCGATCTGGAACGTATTCTGGCACGCCTTGCTTTACGCA
CGGCACGCCCACGCGATCTCGCACGTATGCGCCATGCTTTCCAGCAGTTTCCCGCTATTCGCGAACAGCT
TTCGCCATTGGAGGCCGATTCCGTTCGCCGTTTGGTCAGCCAGATTGGTCAATTTGACGAACTGCGTGAT
TTGCTGGAACGCGCCGTTGTCGAAGCACCGCCTGTGCTGGTACGCGACGGCGGGGTCATCGCACCGGGCT
ACCATGCAGAATTGGATGAGTGGCGGGCGTTAGCTGACGGTGCCAGCGATTATCTGGACCGTCTGGAAAT
TCGCGAACGTGAAAAACTGGGGCTTGATACGCTGAAAGTCGGCTTCAATGGTGTGCACGGCTATTACATT
CAAGTTAGCCGAGGCCAGAGCCATCTGGTGCCGATCCACTACGTCCGTCGCCAGACGCTAAAAAATGCCG
AACGCTATATCATTCCTGAACTAAAAGAATACGAAGACAAGGTTCTGACCTCGAAGGGTAAGGCGCTGGC
GCTGGAAAAAGCACTCTACGATGAGCTTTTCGATCTATTGCTGCCTCATCTGGCAGAGCTTCAGCAGAGT
GCAACAGCGTTAGCCGAGCTGGATGTACTGGCGAACCTGGCCGAGCGTGCCGATACGTTGAATTACATCT
GCCCAATGCTGAGTGATAAACCCGGTATCAAAATCACGGGCGGTCGTCACCCTGTCGTCGAACAGGTGCT
GCGTGAGCCGTTTATTTCGAACCCCCTGTCGCTATCGCCACAGCGTCGTATGCTGATCATTACCGGCCCC
AACATGGGAGGTAAAAGTACCTATATGCGTCAGGCTGCGCTGATTGTATTGATGGCGCATATCGGCTGCT
TTGTGCCTGCGGATCTGGCAGTCATTGGCCCCGTCGATCGCATTTTCACCCGCGTAGGTGCCGCGGACGA
TCTGGCATCTGGCCGTTCGACGTTCATGGTAGAAATGACGGAAACGGCCAATATTCTACACAACGCCACG
GAAAACAGTCTGGTGCTGATGGACGAAATCGGCCGCGGCACCTCAACCTATGACGGTTTGTCGCTAGCGT
GGGCCTGCGCCGAAAATCTGGCGAACCGCATCAAAGCCATGACGCTGTTTGCAACACACTACTTTGAGCT
GACTACCCTGCCGGAAAAAATGGAAGGGGTGGTGAATGTCCATTTAGATGCTCGCGAACACGGCGATACC
ATCGCCTTCATGCACAGCGTACAAGACGGTGCCGCCAGCAAAAGTTATGGCCTTGCCGTTGCCGCACTCG
CGGGTGTACCGAAAGACGTGATTAAACGTGCACGTCAGAAGCTGAAGGAACTGGAAACGTTATCGAATAA
TGCGTCATCCAGCCATATCGATGGCGCGCAACTGGCGCTGCTGAACGCTGATGAACCGTCACCAGCGATG
GAAGCACTGGAAGCCATCGATCCCGATGCGCTCACGCCACGTCAGGCGCTGGATTGGCTTTATCAGCTAA
AGAAAATGCTCTAACGCGAGTCAGAATCGGGAACACCGATAGCAAAAAGGCACTGAAATAGTGCCTTTTT
TTCCAACATCACGTTAGTCTATGAATCGCAGTTTAGCTCTGCGTTCATCAAAGCTTTATTGTTACCATCA
GGCACCACGGCCTTAATCATTTGCCCCTCTTCCATCGATGGAATGATGGCAAAATGAGCAGGGAGAAGAA
GCAGTACCGCCTGGCCGGCTGTACTTCTTATACGAAAATATTGTCTTTCCAGCTCGGCACTATCTTCCAT
CACGAAGGTTTTTCCCGTCGCACAATCCGAAAACGTCGCGACATCCGCCATATAGCGGTACATCCCCTTC
ATCAGCATAGGCGTCTTTGGCAGCGGTTGTTCGGACACCGTTAATTGACGAGGAAGAGGCGAATTGATGG
GCAGCCCCTGTTCATCCAACAGTTCCAACCCTTTAACAACCGGACGGAAGTAATGTTTTTCGCCTGAACG
TTCCGTCAGCACCAGTTTATCTGCCGTGCGACGCCATTGACCATAAGAAGAGAAAACGTTCTCTCCTGGT
TGGGTCGTTTTATACTGCTTAAGCAGTATAAATGTCCCATCTTTTTCCAAAAATAGTGACGTATCAACCC
CTTCGCAATCCGCACAGGGTAAAACACCGCGATAACTTTGTGCCATGGGCGTAAGTGGCTCTTCCTGAAC
TTGTGAACGGGTATGACACCCGATCAACCCAGAAACTCCCGCAATCAACAGCACACTGATAGCCAGTTTT
TTCATCATTATTCTTCTGTCCCTCTGTCCTGTTTTCCCGTTCTTACTCAATACGCTGTAACGTCCCCAAC
ATGTCATCATCCCTGAGTCTGAGGAATTTTCCACTCAGAAAATGCTATTTCAAGACTATTCTTATCGTCA
GACAACCAGATCGTGCCGTCCTGGATCGTTGCCTGTAATGACATGGTGCGCTGAACCAGCCCGGCAAGCT
GAGCCAGTTGGTTGTCATCTAAAAAACGGATCGCCAGATTTTTGTACCCGGAGACCTTATTCGATATCGC
ATTCCACCACACCTGTGCCGCACGCTCGCTGTAGGCATACAGCACCACGGCACGGGACTGGTTGCAGGCT
TTCTTGAGCCGCTTTTCATCCGGCAGGCCTAGCTCAATCCACAGTTCCAATTCCATCGTATCATTACGTC
GCCAGATTTCTGGCTCGTCATCTGCGCTAAGCCCTTTAGTAAAGCGCAAATTTTCATCCGCATGACAGAT
CCACGCTAAAAGCCGCAACATCATGCGTTGCTCAGTTTCAGAGGGATGCTGCGCTATCGTCAGGTTCGCA
TCGTGGAAAAAATTCCGATCCATATCGGCAATATTGATTGCTGCTTTGTAAACCGTTGCTTTTAGTGCCA
TCAGTGACCTCGTTTTTATTCCCCCCTAGTTTACTTGAGTTAGCGTCATCCTCACAGTAAAGGTGATATC
CGCCACGTAACCGATAGATTAGGTCTCTAAGGACTACTGATATCCTGTTAATGCCTATGCTATAGTCGGT
TTGATAAATAGAGTTTATCTTCGTAGGCTTACAACATCGCGCGCACAACGAGTGATGATGCATGAATATC
TACCGAGCTAAGCTTTTAAGGGAGGATATAGTGCAAGAATACTGTGAATTAGTACGTCGCTTATACGCAG
AGATCGCCAGTGGCGATCTGGGCTATATACCCGATTCGCTGGGTTGTGTTTTGAAAACCCTGGATGGCAT
TGCTGCGAATGAGGCGCTGCCATCCTCCGTCAGGGAACAGGCCGCTTTTGCCGCCGCTAACTTATTGGTG
AGTGATTATGTCAATGAGTAATGAATATCAACCCATCAACTGTGATGATTACGACAGCCTGGAAGCCACC
TGTCAGCAGAGCCTGACGCTGACGCTGGAACTACGTAATGGTGAAGTTGTGACCGGTAAAGCCAGTGACA
TGATCTCACGTAAGCAGATCGAATATCTGGTGATTGAAGCCTCTGGCGCAACACGCGAACTGCGTCTCGA
CCACATCGTCAGTTTCAGCCATCCTGAAATCGGGAAAATCGTCGTCAGCGAATCCTGACAAACCTCCCCT
TTCGTTTAGCGGCAAACGCTGAAGAAATGCTTCACAAACGGACAACGCAGCTTGTCCGTTTTTATTTTGA
GCCCAGCCCGCATCAGTTTTTCCCCTAGGCTTATTTTTCCCACGTAATGTGCCACACAGGCTGATGTTCT
CTCACCTGCCCTTCTTGCGTTACAAATCGCCCAATGGCAGCAATCAGTTGCTCGTTGTAGAACACCAGCG
GCGTCCGGTCACGCCACCAGGGCGGAACATCCAGCTCCTGCCAGAGTTTCTTGATTTTCCGCCCGTGTGC
TCTGCCAACAATATGCACGGTTCCACTGGTCGAGAAACGAATACTCACCACTTCACCATTTTCCGGTGCA
CGAACCGCTATCCCACCATCGGTCAGCAACAGCATACCCAAGTTGTCAGGGAGAGATAGCGGGCATGACG
TTAGTTGCCACGGCAGAATGCGGTCTTTTAGCGACGGCATCAGCGGTAGCAGGTAAAGATGTTGGCGAAA
ACGACGGATCTGCATCTGATTCAACTGCAATACAGGTTCCGCATCCTGACGGCTCGTCGCAACCTCATCC
CACAGCCGTTGCAACTGCTCGCGCGCAGGCATAGTCGTCCCTTGCTGCGCCAGCCAGCGCCGCAGTAGCG
CAAAGCGCCGCACCGGGCTTAGCGGCAGCAGACCGTCAATACTGATCGCACCGTCCGGTTGACACAGCGC
CAGCAGTGATTCTTCCAGCAACTCGTCGAGCAATTGTTCCTGTTCGGCACAAAGCTGGGCGCTACGCGCC
ACGGCGGAAGCGAAATGCGGCCAGCGCTGCGTCAGTCGCGGTAAGATCTGACGGCGTAGAAAATTACGAT
CAAAACGCTCATCCTGATTGCTGTCGTCTTCAATCCAGTGAAGCTGATGCCGCTGCGCATAGGCTTCCAA
CTGGAGACGGGAAAACCCCAACAGCGGACGAATGAGGCGATAATGACCTAGCGTACTTTGCGCTGCCATT
GCAGACAACCCGGCAGGCCCGCTGCCGCGTTTAAGCGCCAGTAAAAAGGTTTCGTTCTGGTCATCAAGGT
GCTGCGCCGTCAACAGCGTTTCCCCTTCTTGCAGATGTGCTTGTAGCGCCCGATAACGCGCCGTTCTGGC
CGCCGCTTCAATACCGCCGTTCTGCGCCTCAACCGTCACAGCCAATGAGGCAAACGGCACCTGCCAGTGT
TCACACTGCTGGCGACAATGTTCAGCCCAGCTATCTGCCAGCGGATTTAAGCCGTGATGGATGTAAGCCG
CGCGAATAGCCAGCCCAGAGCGTTGACGCGCAGCCGCTAGCAGATGCAGCAACACGCTGGAGTCCATACC
ACCACTGTAGGCCAGCAGGATCGACCCGCACCCGGCCGTTTGCGTTACGATAGTCTGGAGCAATCCATCG
TCAGGTTCAGTGCAGTTCACGGCATCAGATCTCATACAGTTCTAAGGGCAAGCCGTCAGGATCGGAGAAG
AACGTGAAGCGCTGCTGCGTTTCAGGATCGATCCTTACGGGTTCGCAGGCGACATCAGTCTGCATCAAAG
AGGCAATGGCCTGTTCAACGTCCGCCACGGCAAAAGCCAGATGACGTAGACCACATGCCTCCGGCCGACT
GACACGTTCAGGTGGATGTGGGAAAGAAAATAGCTCAATGGTGTAACGCCCATTCAGCGAGAGATCCCCT
TTCCACGACTGCCGCGCTGCACGGTAGACCTCATGGTTTAGCGTGAATCCCAGCACATCACAATAAAATG
CCTTGCTGCGTTCATAGTCAGAGGCAATTACCGCAATGTGGTGTACATCGAGCAATTTCAGCATTGTTTT
CCCCTCATAGCAAAAAATCCGCTGTCATTGCTGACAACGGATTTTCAGAGTAACGCCAGAATAGCCTGAT
TGATGACACTGTAATCAATCAGACAATCACGTCATCAGCAGTAACCATAGTTCATCAGACGCTGATAACG
GCGGTTCAACAGTTCTTCTTCCGTCAGACCATCGAGGTCGAGCAGATCGGCCAGCAGTTGCGTTTTCAGT
GACTCGGCCATTACCGGAACGTTACGGTGCGCCGAACCCAGCGGCTCAGGGATCACGGTATCGATCAGTT
TCAGCTCTTTCAGGCGCGGCGCGATAATGCCCATGGCTTCAGCCGCCAATGGTGCCTTGTCCGCACTCTT
CCACAGGATGGACGCACAACCTTCCGGTGAAATAACAGAGTAGGTGCTGTACTGCAACATGTTGACCTTG
TCGCCCACGCCAATAGCCAACGCACCACCGGAACCACCTTCGCCGATAACGGTACAGATGATTGGCACAC
GCAGCGTCGACATTTCACGCAGATTGCGCGCGATAGCTTCAGACTGACCACGTTCTTCTGCGCCCACACC
CGGATAAGCACCCGGCGTGTCGATAAAGGTGATAATCGGCATCTTGAAGCGATCGGCCATTTCCATCAGG
CGCAGCGCTTTGCGATACCCTTCCGGTGCAGGCATCCCGAAATTACGGCGAATCTTTTCTTTGGTTTCAC
GTCCTTTCTGATGACCAATGATCATCACCGGACGCCCATCCAAACGGGCAATCCCGCCGACAATGGCTTT
GTCATCAGCATAGGCACGATCGCCCGCCAATTCATCAAAGTCGGTAAAGATGTGCTTAATATAATCAAGC
GTATAAGGACGTTGCGGATGGCGCGCTAATTGCGCAACCTGCCAGGCACCCAAATCGGCGAAGATTTTGC
GCGTCAGTTCAACGCTCTTCTCACGCAGGCGCTGGACTTCTTCGTCCAGGTTAATATCTAATTTTTCGTC
TTGACGGCTGACTGCGGTCAGCGAGTCAATTTTCGCTTCCAACTCTGCAATCGGCTGCTCAAAATCAAGA
AAATTCAGACTCATAGTATTCCTATATTAGTCAAATTCCAGTTCCACCTGCTCATTACCCACTAATGTGC
GCAGCTCGTTCAGTAGCGCATCGGCAGGCGTTACACGCCATGCTGCGCCGAAACGTAGTCGGGCGCGCGC
ATCTTCACGCTGGTAATAGAGATGCACTGGGATCGTCCCCGATCGATGGGGTTCCAACGATTGGCGGAGA
CGGTTTAATAGCTGGTCATCAATTTGCCTGTCAGTCAGCGAGATAGCAAGCCCGCGCGCGTATTTTTCCC
GCGCTTCACTGATATCCATTAACTCTCGGACGGTCATTTTAAGCCCGCCGCTGAAGTCATCAAAGCTGAC
CTGTCCACTGGCGATAAGGATACGGTCTTTCTCAAGTAAATGCTGATATTTTTCCAATGCATCGGTAAAC
AGCATAATCTCAAGCCGACCGGAACGATCGTCCAATGTACAGACACCAATACGGTTACCCCGTTTGGTGA
CCATGACGCGAGCCGCCAACACCAGCCCAACGGCAGTGGTCATTTTACCCCGATCCGTCGGGTGCATATC
TTTCAAACGCACACCACCGGCATAGCGTTCAATTTCCTTAATATATTGCGTGATCGGGTGACCGGTCAGA
TACAGCCCCAACGTCTCCCGCTCACCATCCAACACGACCTGCTCCGGCCACGGTGGCACGGTACTGTAGG
ATTGCTCCACCTGCTCAGGCGCATCGGCCAGCACGCCGAACATATCCACCTGACCAATGGCTTCCGCTTT
AGCATGCTGATCGGCAGCCTTCAGCGCATCAGCCAATGAGTTCATCAGCGCGGCGCGATGCGGCCCAAGA
CGGTCAAACGCCCCAGACATAATCAGCTTTTCCAGCACACGGCGGTTCAGCTTTTTAATGTCAGTACGCG
CGCAGAGGTCAAACAGCTCTCTAAAATAGCCGCCCTGATTACGCGCTTCAATAATCGCCTCAATCGGACC
TTCACCGACGCCTTTAATCGCGCCAATGCCGTAAACAATCTCGCCATCGTCGTTAACGTGGAAGTGGTAC
AGGCCGCTATTGATGTCCGGGGGCAGGATTTTTAACCCCATCCGCCAGCATTCATCAACCAGCCCCACCA
CCTTATCCGTGTTGTCCATATCGGCCGTCATCACCGCCGCCATGAATTCAGCCGGATAGTGCGCTTTCAG
CCACAGCGTTTGGTAAGACACCAGCGCATAAGCCGCGGAGTGTGATTTATTAAAGCCGTAACCGGCGAAT
TTTTCCACCAGGTCGAAAATCTTAACCGCCAGCTCACCGTTCACGCCGCGCGATTTGGCACCATCTTCAA
AGCCACCACGCTGTTTCGCCATCTCGACCGGGTTCTTTTTCCCCATCGCACGACGCAGCATATCCGCGCC
GCCCAACGTATAGCCCGCCAAAACCTGCGCGATCTGCATCACCTGTTCCTGATACAGGATGATGCCGTAG
GTCGGCTCCAGTACAGGCTTGAGAGACTCGTGCTGCCATTCGATATCAGGATATGAAATCGCTTCACGCC
CATGCTTACGGTCGATGAAGTTGTCCACCATACCGGATTGCAGCGGACCGGGGCGGAACAACGCCACCAG
TGCGATCATATCTTCAAAACAGTCAGGCTTCAGACGCTTGATCAGGTCTTTCATGCCGCGTGATTCAAGT
TGGAATACCGCCGTGGTTTCCGAGCGTTGCAGCATGTCGAAGCTTTTCTTATCGTCGAGCGGGATCGCGG
CGATATCAATCGGTTCCTGACCTTGCTTCGCACGACGGGCGTTGATCATCTCCAGTGCCCAGTCGATGAT
GGTCAATGTACGCAGACCAAGGAAGTCGAATTTCACCAGCCCGGCATATTCCACATCGTTTTTATCAAAC
TGAGTAACCGGATGGTTCCCTTCCGAGTCACAATACAGCGGCGCGAAGTCAGTAATCTTGGTGGGGGATA
TCACCACCCCGCCAGCATGTTTACCGGCGTTACGCGTGACCCCTTCAAGTTTGCGGGCCATATCGATAAG
GGCCTTAACTTCCTCATCGGCTTCATAAATTTCTGGCAACTGCGGTTCGGCTGCAAACGCCTTTTCCAGC
GTCATGCCCGGATCGGGCGGCACCAGTTTTGAAATACGATCGACAAACCCATAAGGGTGTCCGAGCACGC
GCCCGACGTCACGAATCACCGCTTTAGCCGCCATCGTACCAAAGGTAATAATCTGCGAGACCGCATCACG
CCCGTACATTTCCGCGACGTGATCGATAACCTTGTCGCGTTTTTCCATACAGAAATCGACATCGAAGTCA
GGCATGGAGACACGTTCAGGGTTGAGGAAGCGTTCGAACAGCAGGTCGAACTCCAGCGGGTCTAGATCGG
TAATTTTCAGCGCGTAGGCGACCAATGAGCCCGCACCGGAACCACGTCCTGGACCAACAGGCACATCGTT
ATCCTTCGACCACTGGATAAACTCCATGACGATCAGGAAGTAGCCAGGAAACCCCATTTGGTTGATAACG
CCCAGCTCAATATCCAGACGCTCATCATATTCCAGCCGACGAGCCGCACGCACTTCCGGGTCAGGGAACA
GGAATTCGAGACGATCCTCTAACCCTTTTTTCGAGCACTGAACCAGAAAATCTGCGGTGCTCATCTCACC
CGTAGGGAACTGCGGCAGAAAATATTCGCCCAGGCGGATCGTTACGTTACAGCGCTTAGCAATTTCAACG
CTGTTCACTAGCGCTTCGGGGATATCGGCAAACAGCTCGCACATTTCCTCTTCCGAGCGCATGTACTGCT
GCGGGCTGTAATGACGTGGGCGTTTGGGATCGTCAAGCGTGTAGCCATCGTGAATGGCTACACGGATTTC
GTGAGCATCAAAATCATCAGTGCTGATAAAGCACACTTCATTAGTCGCTACAACGGGTAACCCGTACTTG
GTTGCCAACTCCACGGCTGAATGTATGTAGCTTTCTTCATCAGGGCGTGATGTACGGGTCAGTTCCAGAT
AATAACGCTGGGGGAAGTGTTCCTGATAGAACGCCACACACTGTTCAGCCTGTGCCTGATTACCACGCAG
CAAAAACCGGCCAACATCACCCCGGCGGCCACCAGACAGAAGAATCAGCCCTTCCTGATGTTCAATCAGC
CAATCGCGGTCAATCGTCGGCCCGGCAGCACCATAGCCACGTTGGTAAGCATGGGAAATCAGCAGCGTGA
GATTCTGGTAGCCTTCATTGTTCATGGCAAGCACCGTGAGATGCGCCAGTTCATCTCCTAATTCATCGCT
TTCGACATAGAAGTCTGCGCCGATGATAGGTTTGACCCCCGCACCATGCGCGCCGCCATAAAATTTAACC
AGACCACACAGGTTGGTAAAATCGGTAATCGCCAGCGCTGGCATACCGAGCGCCGCCGCTTTTTTTACCA
GCGGACCGACTTTGGCCAGCCCATCGATCATGGAATAGTCACTGTGAACACGCAGGTGAACAAAACGTGG
TTCGGCCATATCCAGATCCCAGAATTTATCGAGTAGTCAGCGTTGTGATAGTGATATCACAACACAGAGG
ATGAATGATGATGTTTTACGCCAGCCCTAATGCACGCTTGACTGGCGCGAAGCTCCGACGGTGAAACTCA
GTGGCACCCAGTGCGGCCAGTTTCTCCAGATGAAAAGCCGTTGGGTAGCCTTTGTGTTGGGCAAAACCAT
ATGCGGGGAAGCGTTGATCCAACTCAACCATCTCACGATCGCGGGTGACTTTCGCCATGATCGACGCCGC
ACTGATCTCTGCCACACGACTGTCGCCTTTAACCACCGCCTGAGCACGCATCGGCAATGCTGGGCAACGG
TTGCCGTCAATAAGAACAAAGTCCGGCACGATAGACAACCCAGCCACCGCACGCTGCATCGCTAGCATCG
TAGCATGCAGGATATTCAGTTGGTCAATCTCTTCCGGTTCGGCACGACCAAGGCTCCACGCCAGCGCCTT
TTCGTTGATTTCATCATAGAGCGCCAGCCGGCGTTTTTCACTCAACTTTTTGGAATCCGCCAGCCCGACA
ATCGGTCGGGTCGGGTCAAGGATCACCGCCGCCGTCACGACGGCTCCAACCAAAGGGCCACGGCCTACTT
CATCAACGCCGGCGATACAGGTCGCCTGCGGGTAAATAAATATTTCGCTCATGGTTTTATTAATATGCTT
TTATTAACAAGGATTTACTAATTCCAGTACCGCCTGAGCCGCTTGCTCATCGGCGTTACAGCGGATCTGC
TGATGCAAATCCACAAACGTTGTGCGTAATTCAGCCATTTTATCCGTCTCGGCAAACAGCGGCAGCAGCG
CAGCAGCGAGCTTATCCGGCGTACAATCAGTCTGTAGCAACTCCGTCACCAGCTCACGCCCAGCCAGCAA
ATTCGGCAGCGACACCCACGGTGTTTTGACCAAACGCTGTGCCAACCAGAAGGTAAAAGGCTTCATGCGG
TAACCCACAACCATCGGGCATTTCGCCAGCATACACTCCAACGCCGCCGTGCCGGATGCCAACAGTGCCG
CATCGCTGGCAATCATGGCTTCACGCGCCTGCCCATCCAGCAGATGTACACGCAGGTCGGGGGCCACACT
ATTTTTTATCCGCTCGAACTGTTCACGCCGTTTGCTGTTCACCAACGGAACCACGATTTCCAGATCGGGA
AAATGCTGGCGTAATAGCACGGCAGTATTGAGGAAATCCGCGCTAAGCATTTCAACTTCGGCACCACGAC
TGCCCGGCAGCAGTGCCAGACAATGCACATCGGGCGCAATACCCAGCATCGCGCGTGCTGCCAGCTTATC
GGGATGCAGCGGCATTGCATCAGCCATCGTATGGCCGATAAAGCGACAAGGTACATTGAAACGATCGTAA
AACGCTTTTTCAAAAGGCAAGAAGGCCAGCACCAGATTAGTCGCTTTACCTATTTTGAAAACGCGTTTTT
GACGCCATGCCCACACGGACGGGCTGACATAATGAATGGTATTGATACCACGCTGCCTGAGGTTACCCTC
CAGCGTGATATTAAAATCAGGTGCATCAATGCCCACGAAGACATCAGGCTGAAGTTCGCTAAAACGTTGG
GTTAAATCTCGCCGAATTTTCAGCAGACGAGGAAGGCGTCCGAGCACTTCAACAATGCCCATGACGGCCA
GCTCTTCCATTTCGTACCAGGCTTCACAGCCTTCAGCCTGCATACGCGGCCCGGCTACGCCGACAAACCG
CGCATTCGGTACCTTTTCTTTTAGCGCCCGGATCAGACCTGCGCCCAGGATGTCGCCGGAAGTTTCTCCG
GCGACTAGCCCAATAGTCAAAGGACGTGATGACATGGATTAACGAATGATGCCGCGAGTAGAACGCGCGA
AGAAATCGGTAAATGCCTGCACCGCCGGGTGTTCAGCCGCCAGCGCTTCGATTTCCGGTTTTACCTCATC
CAGCGTTTTACCGCTACGATAGAGCAGCTTGTATGCATTACGGATCGCATGCAGCGTTTCTTTTTCGAAT
CCACGACGTTTCAAGCCTTCAATGTTCAGACCAAACGGCGTGGCATGGTTACCCTGCGCAATAACATACG
GAGGCACGTCTTGCGCTACACCAGAGCACCCACCAACCATAACGTGAGCACCGATAATGCAGAACTGGTG
TACCGCAGTCATTCCGCCAATAATCGCAAAATCATCGACGGAAACGTGGCCACCCAGCGTCGCATTATTC
GCCAGAATACAGCGATTGCCCACTACACAGTCGTGTGCGATATGCGTGTTGATCATCAACAAGTTATCGC
TACCGACTTTAGTCAACCCACCGCCCTGCGTCGTGCCACGATGAATGGTGACACTTTCACGGATACGGTT
ACGATCGCCAATTTCAACGCGGGTCGGTTCCCCAGCATATTTGAGATCCTGGTTCACTTCACCAATTGAC
GTGAACTGATAGATTTCGTTGTCGCGACCAATTTTAGTGACGCCATTGACGACGACATGCGATTTCAGCA
CCGTCCCTGCACCGATCTCAACTTGAGAACCGATGTAGCAGAAAGGGCCAATATGAACACCAGCGCCAAT
AATGGCACCGTCTTCAACAATCGAACTAGGATGAATAAAGGCGGTTTGATCAATCACGTTATCAGGACTC
CCGACGACGAGCACACATCATTGACGCTTCACAGGCCACTTCGCCATCAACTTTGGCAACACCTTTAAAG
CGCGCAACGCCGCGGCGCTCTTTAATGAATTCAACTTCAAGGATCATTTGATCGCCTGGCTGTACCGGGC
GCTTAAAGCGCGCTTCGTCAACAGCGGCGAAGTAATACAGCTCACCCGGCTCCAGTTTACCCACGCTTTT
AAACGCCAGAATACCCGTAGCCTGAGCCATGGCTTCCAGAATCAACACGCCGGGGAAAATCGGTTTACCC
GGGAAATGCCCTTGGAAGAAGGGTTCGTTAAAAGAGACGTTTTTCACCGCCCGCAGAAACTTCCCTTCTT
CAAAATCCAGTACCCGATCAACCAGCAAAAATGGGAAACGGTGCGGTAATAATTCTAAAATCTCTTCAAT
ATTCAGAGTATGAGTGTCAGTAGTCAAAATACTCTTCCTGTCCATAAAAAACTGATGCCATCAACAACAC
GGCCTGCGCAGACCCTAAATTAGGTGTCTTCAGGCAGGCCGCAAATAAAACGCGAGTGATTAAACGTTAT
CGACTTTTCGTTCAACGGCTTTTAACCGTTTGCTTATCTCATCAATATTCATCACCAGCGCTGCAGTTTT
GCGCCATACTTTATTGGGTTGCAAAGGAATACCCGAAGAGTATACCCCAGGTTCAGTGATTGGTCGCATG
ACCATCCCCATCCCCGTTACCGTCACTTTATCGCAGATCTCCATGTGCCCGTTAATCACGCTAGCACCGC
CGATCATGCAATAACGGCCAATTTTCAAGCTCCCCGCCATAATGACGCCACCCGCGACCGCGGTATTGTC
GCCAATCACGACGTTGTGCGCAATCTGACATTGGTTATCAATGATAACACCATTGCCAATGACCGTATCA
TCCAACGCACCACGATCGATAGTCGTGCTCGCACCAATCTCAACCCGATCGCCAATTCTGACCGTTCCCA
ACTGCGGGATCTTCACCCAGTTGCCACGATCGTTGGCATAGCCAAAGCCGTCAGAACCGATCACCGTGCC
AGACTGGATCAGACACTGTTCACCAAGCTCAACGCGGTGGTAAATCGTTACATTTGCCCACAAACGGGTG
CCGGCACCAATGCGGGCGTTTTTACCGACAAAACAGCCGGGGCCGATGACAACACCATCACCCAACTGAG
CGCCAGATTCGATGACAGCATTTGCACCAACGGATACCTGCTGACCCAGCGTCGCATCGGGAGCAATGAC
GGCACTCGGGGCGATATCGGTTGCCGGTTGCGGCGTCGTATCCAGCAACTGAGCCATGCGCGCATAGGTC
AGATAAGGATTTTTCACTACCAGCGCAGCAACCTGACAGTAAGGTAAATCTGCTTCCGTCAGCACGACGA
CAGACGCTTGTGTCTCGGCCAGTTGCTCACGGTAACGACTGTCAGAAAGAAACGTAATTTGCCCAGTTTT
TGCCGAATGCATAGACGCCACACCGGTGATGACGATATCGCCATCACCGTGTAATTGTGCATCCAACTGT
TGAGCTAACGCGTCCAGTCGAATCGAATACATGTATTATTTAACCTGTTTCAGCACATCAGCAGTAATAT
CTTTAGCATTGGCGACATACGCAACGGCGTTAGCGTCAATCACAACATCATAGCCTTCTTTAGTTGCAAC
GGCTTTCACAGCATCCTGAATACGGCTCAGAATTTTGTTACGTTCTTCACCCTGACGACGACGGTTGTCC
TGCTCAAAAGCCTGCGCTTTCGTAGAGAACTGCTCGCGCTGTGCCATGACGTCTTTTTCCATTTTGCTGC
GTTCGCTCGCTTTCATAGTAGAACCATCACGCTGCAACTTCTGCATCTTGCCTTGCAAATCGTTTTCCAT
CGATTGCAGCTCAGAAGCACGACCTTTGAACTCGTTTTCCAGTTGCTTGCCAACGGTTTCACGCTGTGGC
AACTGTTGGAAGATGCTGGAAACGTTAACAACGGCAATCTTGTCAGCAGCCTGAACGCTGGCTGAAGCAG
CCAATGCTAAACCGAGGCCTGCGGCACATAACCACTTTTTCACTATAAACTCCTCAACCTAACCTAATTT
GTGTCTTAACACTTTAATGATGGGCATCGCGCCAGGGCGTCAACTGGATTTCCAGCATTCACACCAATGA
ACAGCGATGCAACATTCCCTGCATACGACCTATGGACGTCACACTACCAGGTTTTGCCAATGTTAAACTG
GAATTGTTCCGACTTGTCTCCATCGTACTTTTTAACCGGCTGGGCATAGGAGAAGACCAATGGCCCAAGC
GGAGACATCCACTGCAATGCGATACCGCTGGAAACACGGAAGTTGTTCGCCTTGCTATAATCCGGTACAC
CAGCCTTCAATGTTTCAGCCGTGTTTTCCCAGTTGGTATCCCATACCGTACCGCCATCCACAAAGAAGGA
AGTACGCACAGAGCTCGCGTATTTATCACTGATAAACGGCGTCGGTACGATCAGTTCCGCACTCAGCACC
GCCATCGCGTTACCGCCAACGGCATCATCCAGATTGGTTGAATCAATTCGGCACGAAGAATAAGGCTGAA
TTTGATTAGCACAGTTATAATACGCCGCTTTAGGCCCAATCGTATTCGATTGGAAGCCACGCACCGTGCT
CGAACCACCCGCATAGAAGTTGTCGTAGAACGGCACTTCTTTACTTCCGATACCATCAGCAAAGCCTGCA
CGAGTACGGCCCATCACCACCCATTTACCGCTGTCGGTCAACGGATAGTAACTCGCCGAATCAAACGTCA
GCTTGTAGTATTCGTTGTCCGAACCTGGCACCGCGATCTTGGCATTCGCGGACGCACGTGTTCCTTTGGT
CGGGAAATAGCCGCGATCCAGATTGTTATACGACCATCCGGTGTTCAGGAAGAAGTCGTTCGCTTTAAAG
TCCGCACTAGATTTATTGTTATTGCCAACAACAACCTCGGGATTTACCCCAACGGAGTTCAGATAACGCC
ACATCGCTACCTGCGGTCTCATATCCGACAGGTCGTTATGCACATAATCCAGACCGACACGCAGTGAGTT
ATTCTCGTTAATCGGGAAACCCAAGGTGCTGCCAACGCCATAACTCACGTTGGTGTAGTCGGACAGATCA
GCGTCAGACGCCTCAAATTTGTTATAGAATATGCGGCCACCGAGGCTAACGCCATCGACGGTAAAGTACG
GGTCGGTCAGTGACAGCTCAACATACGTCTGATAGTCGTTTTTAGTCCCGCTGATACCAACGGAGTTACC
CGTTCCCAGCCAGTTGTCCTGCTGGACCCCAGCCTGGAAACTCACGCCGCTTTCCGTACCGAAACCAACA
CCAAAGTTGAATGTACCCGTATTACGCTCTTTAACTTTATACGTCACATCAACCTGATCGGCCACACCGG
GAACGCGCTGTGTTTCTACCTCAACGCTTTCAAAGTATCCCAATCGGTTTAGACGTTCTTTGCCTTGTTC
AACCAGATCGTTACCTAACCAGGCACCTTCCATCTGGCGCATTTCACGGCGCAGAACAGAATCTTTAGAA
GTATCATTGCCGTCAAAGCGAACATGACGCACATAGAAGCGGTTACCTGCATCGACGTTGATGTTTAATC
TCACCGTCTTGTCTGCATCATTAATGTCCGGCTGTGTGACCACTCGCGGATAGGCATAGCCATAACGACC
CAGCAGCTTCTTGATGTCCTCTTCCATGCGGGTGACTTTCGTCCCGTTGTAGAGTTCACCCGATTCGATT
TTCGTCAGCCCTTCGATTTCCGCAGAGTGCCCCGCCAGGTTACCTTTCACCGCGACGCCGGACAGCTTGT
ACTGCTCACCTTCCGTCATATTAATGGTGATATAGATGCCTTTTCTATCTGGCGTCAGGCTCACCTGAGT
GGAATCGATGTTAAAACGCGCATAGCCGCGATCCAGATAGAAGCTGCGTAGGGTTTCGAGATCGCCAGAC
AGTTTCTGTTTCTGGTATTTACGGTCACCGACCACGTTCCACCACGGCACTTCATCACGCAGTTGGAAAC
GCGAGATCAATTCGTCGGAACTGAACGCTTTGTTACCGACAATATTAATCTGCTGGATTTGGGCCGACAC
ACCTTCCGTGAAGACCAGTTTCAGGTCTACGCGATTACGTGGCAATGGCGTGACAACGGCTTTCACCGAC
GCACTGTACTTACCCACGCTGTAATAGAAATCCTCCAGTCCTTTTTCGATGCTGGTGAGCGCCGTGCGGT
CTAACGCTTCACCAACGCGCACGCCAGAGGCTTCCAGGTTTTCTTTCAGCATGTCGTCTTTGACTGACTT
ATTGCCGGAAAACGTGACGCTGGCGATTGTCGGACGTTCTTTCACCTGCACAATCAGCGTTTCGCCGTCG
CGCAGGACGCGAACATCTTCAAAATTTCCGGTCGCAAACAAGGCACGGATAGTGTTACCGATATCATCGT
CACCGATGGTATCGCCAACGCGGACAGGCATACTGAGGAGTGCCGCCCCGACGGCAACCCTTTGCAGGCC
CTCGAAATGAATGTCCTTCACTACGAACCCGTCTGCACCGTATACGGTTGCGCTGCTAAACAGCAGCGAC
GCTATGAGCAACTTTTTGATCGCCATCGTTGTTATGCGTTTTTCCTAACCTAATCCCGCGCCTAGAGACG
CGAGAAATCATTGAAAAGTGCGAGTCCCATTAACAACATCAGCAATACTGTGCCAATACGATAGCTAATG
TCCTGCACACGCTCAGAAACCGGCCTACCCTTCAGCTTTTCAACCGCAAGAAAGAGCAGGTGTCCACCAT
CCAATACCGGCAGAGGAAACAGATTGATGATCCCCAAATTGACGCTGATTAAGGCCAAAAACATCAGGTA
ATAAATCAATCCATAATCTGCTGACATTCCTGCACCCTGAGCAATCGAAATGGGACCACTCAGGTTGTTC
AGCTTAACATCACCCATAACCAGTTTGCCTAACATACTGACGGTCAACTTCATCAGTTGCCAGGTTTTAT
CTGTTGCCTGATAGACAGCGCTGAACGGCCCATACTGGCGCACAGTCCTGTATTCTTCGGGCAGCGGCGT
CACGCTTGGCATAACGCCGGCCAACCCTTCAACTTTGCCATTTCCCACAGATTTGCTGTCTGGCGTTAAC
GTTAACGGCACTACTTCGCCATTTCGTTCCACCTCCAGCGCAATAGATTGTCCGGGGTTATCACGCACGG
CGATGACAAAATCACGCCAATGTACTAAAGCCTGCCCGTCGACTTTAACGATCCTATCTCTGACTTGCAA
ACCTGCTTTTTCCGCTGCCGAGCCAGCCTGCACCTGATTCAGTACCGGTTCAATTTGCGGGCCGCGTGGG
ATAATCCCGAGCGAAGCAACCGGATCTTGCTTATCAGGTTCAAACTGCCACTCGCGTAAATCCAGGGTTT
TCTGGACGACACGGTCAGAGCCTAAAGGTGCGGTTCCGATCACGACATCGCTGTCACCGATTTTACCGAT
CATCGCCAGACGCGCGGTATCCCAATCAGGCGTTTCGATACCATCAACGGACTTTAGTTCCATTCCTGCC
GACATTTCCGCTTGCGCCGCGATGGAGTTGGGCAGTATTTCACCCACAACCGGACGCACGCCAGGAACGC
CGAGAATGAACACCAGCCAGTACGCCACAATGGCAAACAGGAAATTAGCGATCGGACCGGCACTGACGAT
AGCCGCACGCTGCCAGACCGTTTTGCTGTTAAAGGATTGGTGACGAAATTCTGGCGCTACCGTGTCGACA
CGCTCATCCAGCATCTTCACGTAGCCGCCAAGCGGGATCAGCGCAATCACGAATTCTGTACCAGTACGAT
CGCGACGGCGCCATAGGGCGCGGCCGAAACCGACAGAGAAGCGCTCTACCTTCACACCACAACGGCGTGC
CACCCAGAAATGTCCAAATTCATGGACGGTGACCAGCACACCGAGTGCAATGATAAACGCGGCAAGATTC
CAGAGAAAACTCAACATAAATAGCTCTACCGCTTTATTCTAAGCTACTTTAAACAGCAGCAGCATCAGGC
AAGAGAACACAGGAACCGCAGCCGTCAGGCTATCGATACGATCGAGCACGCCACCATGCCCCGGAATCAA
ATGGCTACTGTCTTTGATGCCCGCCTCGCGTTTGAACATACTTTCCGTCAAATCACCCAGTACCGAGGCC
AGCGCGGCGACAATAGAACAAATTAACAACGTCGATGCTGCCACCGTTAATGGTGCATAAAGGCTAAACA
GCAGAGAGATTAGCGCTGAGGTTGCCAGACCACCGAGAAAGCCTTCCCAGGTTTTGCCCGGCGAAACCTT
TGGCGCGAGCTTACGTTTACCAAACAGTTTGCCAAACATGTAGGCTCCGCTGTCTGCACCCCAGACCAGC
AGCATGACGTACAGCAGCCACCAGGCACCGGCAAAAGGATTCATCGCATAATTGTAATGACGAAGCGCGA
CCATGCCCCAGAAAAACGGCACGATAGTCATGATACCGAACACCAGTCGCAATGTGCGTGAATGACGCCA
GAATGAGGCTGAAGTCGGATAAAACAGAACCAACAGCAGTGCCACACTCCACCACACCAGTGATGACCAA
AGCGCGATACTGATTTGCGGAATATGGACAGAATAATGGTAAGCCGGGAGCGATAACAGCATCAGCGCCA
GTAAGAAACCACACAGGATCGCGAGCCACAGGCGTTGGCCATAGGAGGCAAACCCCGCCAGTTGACCCCA
TTCCCATGCCGCCAGCATACAAACAGCCAGCGTAACAAGCGTGAATCCCAAAGGAGGCAGCAAGAACAAC
GCTGCAATAACAATCGGGATCAAAATAAAAGCAGTAATCAGGCGATACTTCAGCAAAAGTTCCCCCTAGG
ATGCATCAGCATCGATAGGTGTTGTTCCCCCGAAGCGGCGCTCGCGTTGTGCAAAAGCATTCAGCGCACC
TTCAAAGACTTGTTCATCGAAATCAGGCCAGAGGACATCAGTAAAGTAAAGTTCAGCATAAGCAATTTGC
CACAGAAGAAAATTACTGATGCGGTGTTCCCCACCGGTTCTGATCACCAAATCAACCGGAGCCAGATCAT
TCAGACAGATGTACTGACATAATGACGCTTCATTAATGCTATCAGGGCGAAGAATACCTTCCTGCACCTG
CTCTGCAAGTTGCCGTACTCCCTGAATAATATCCCAACGGCCGCCATAATTCGCGGCAATATTGAGTGTG
AGCCCCTGATTCTTTTCTGTCAGCGTCTCTGAACGACGAATTCGCTCTTGTAAACGTGGGCTGAAACGGC
CGATATCGCCAATCACCCGCAAGCGAACATTGTGCTTGTGCAGGCTTTTCACTTCGCTATCCAACGCCCG
AACAAACAGTTCCATAAGTGCGGAGACTTCCTGCGCCGGACGGTTCCAGTTTTCACTGCTAAATGCATAA
AGTGTCAGAGCGTCAAGCCCTTGGCTCACGGCGAAACTGACTGAACGTCGCACGGCCTTTACACCAGCCT
GATGGCCAAAAATCCGCATTTTTCCCCGGTTTTTCGCCCAGCGACCATTGCCATCCATGATAATGGCAAC
ATGCCGTGGCCCAGCGGGTGGCAGATCGTGAATATTTTTTTGATTATCGGACGGCATAACGCGTACTTAT
TTCCTCAAGCAAGAAATACAACAGTCCTTCCGTAACATCAGACCCCGTTAGCGCAAAAAAAGCCGTGAAC
GATCACGGCTTAGCGTCATAGTCAATTAAACAAATTTCGCCTAATCAACTATTGAGTGGCGCAGACTATA
CCACCTCAACCGCACATGAACAAATCGTGCCACGGGCCTATCCGACTATCGTGTGTAATGTGTCAGAGTC
TGTGCTGCGGCCTGTCTGGCCCAGCGATCGATGAACAGAACATCGTCAACACTGGCAGGCTCTGGCAGTG
TAAGTTGTTCAATGACATCCCGATTTACCGCCGCGATATCCGTAAAGCGTATCTGCGACTGCAAAAATGC
CGCTACTGCAATTTCATTTGCAGCGTTCAATGCCGTGGTAGCCGATTGACCATGATGACAAGCGTCAATC
GCCAACTGTAAACAAGGATAGCGTGCATAGTCCGGCGCTAAAAATGTCAGCGCACCAATTTGGCAAAAAT
CTAACGATTTTACGCCCGACGTCACACGTTCGGGATACGCCATCGCATGGGCAATCGGCGTGCGCATATC
GGGCGAGCCCAACTGCGCCAGAACGCTACCATCACGATAACGCACCATAGAATGAATCACCGATTGCGGA
TGAATAATGACTTCCATCTGTTCAGCAGAGGCATTAAACAACCAACGTGCTTCAATATACTCCAGCCCCT
TGTTCATCATCGTGGCTGAATCAACCGAAATTTTGCGCCCCATTGACCAGTTTGGATGCGCACACGCCTG
ATCCGGCGTCATATCCGCCAGCGCCGACACCGACGTTTCACGAAAAGGCCCACCAGAACCGGTCAAAATA
ATGCGTTCAACCCCATGTTGCGACAATGAAGCGTAACCTAATTGGCGTTGAATTTGCTCAGGTAAACTCT
GAAAAATCGCATTATGTTCACTATCAATCGGTAAAAGCTGCGCACCACTTTGTGCTACGGCGTCCATAAA
GAGACGTCCACAGGTAACCAGTGATTCTTTATTCGCCAACAAAACCTGTTTTCCCGCATGGATTGCAGCC
AATGTCGGCAGTAGCCCAGCAGCTCCCACAATCGCGGCCATGACCTGATCGACGCCATCCAATGCAGCAA
GATCACACGCTGCCTGAACGCCCGCCAGCACCTCTGTTTTACAGCCGTATTCCGCCAACTGCTGGCGCAG
AACCGTTGCAGAAGCTTCATCAGCCATTGAGGCATAGGCAGGTTGGAAAGTGAGGCATTGCTCCACCATC
AGTTTGACGTTATACCCAGCGGATAGCGCACGCACGGCAAATTTATCGGGGTTAGCTTTAATTACCGCCA
GAGAACTAACGCCAATAGAGCCGGTGGAACCAAGAATTGTCAGTTGCTTCATTAAAAATGCTCTGAATAA
CCGGATTTGATGACAGGAAGGTACACGAGTCTGAGACGATTACCATGATATATCTCTGCTATCGATCACA
GCCATGACGCTTGCAGGTATATACATGGCAAAAAATTGTTTACTGCCCAGAGGGGCTAGCCTTCACCCAT
TGATGACATAACGCGCATTATATAAAAATAAAGCGCCGCCGAAAAAAGGGGCAAACCCACAAGTTTCCTG
CGACGCACTATCTAACAGGCTGATTAGAACTCCATCAGCTCCGCTTCTTTTTCTGCCAGTGCCACGTCCA
CTTTCTTGATGAAGTTATCAGTCAATTTCTGCACATCATCCTGAGCACGACGCTCTTCATCTTCACTGAT
CGCTTTGTCTTTCAACAATGCTTTAAACTTGTCGTTAGCATCGCGGCGCACGTTGCGTACAGAGATACGC
CCCTGTTCTGCTTCGCCACGAACCACTTTGATCAGATCTTTACGACGTTCTTCCGTCAGCGGTGGCAACG
GAACGCGGATTACAGTACCCGCAGAAGACGGGTTCAGGCCGAGATCGGAAGCCATAATCGCTTTCTCGAC
CGCTGGGCCCAGTGAACGATCGAATACCGAAATGGCCAACGTGCGAGAATCTTCTACCACAACGTTAGCG
AGTTGGCGCAATGGCGTTGCACTGCCGTAGTATTCAACCTGAATGCCGTCAAGAATACTTGGCGATGCAC
GGCCAGTACGGATTCTGTTGATCTGGTTTTTAAACGCTTCAACACATTTGTCCATGCGCGTTTCAGCATC
TTTTCTGATTTCATTAGTCACGTTGTGAACCCTTGAAAACTGGTTGCCTGGCAGGCCATGTCAGTACATG
GCCCGGTGAATAATTAATACCAGCGCTTGGCTGGCGTATGGAGCAATACTGACAATATATTACCCCATAA
CTTGAGTTACTGACTGATTAACGTCCCTTCTTTTTCACCCATGACAACGCGACGCAGTGCGCCAGGTTTG
TTCATGTTGAAAACGCGGATCGGCAAATTATGGTCACGAGCCAGCGTGAATGCAGCAAGATCCATCACTT
TCAGTTCACGTTCTAGCACATCTTGATAAGTTAGCGTTTCGTACATTGTCGCAGAAGGATCTTGTACCGG
ATCGGCAGAATAGACGCCATCGACCTTGGTCGCTTTCAATACGACATCCGCTTCAATCTCGATGCCGCGC
AGACAAGCTGCGGAATCCGTAGTAAAGAAAGGGTTACCGGTTCCGGCGGAGAAAATCACCACGCGATTAT
TACGCAGCAGGCTGATTGCTTCCGCCCAACTGTAGTTGTCACAAACGCCATTCAGGGGGATCGCAGACAT
CAGGCGAGCGTTCACATAGGCACGGTGCAACGCATCACGCATTGCCAGACCATTCATGACGGTCGCCAGC
ATCCCCATGTGGTCGCCCACAACGCGGTTCATACCCGCTTTAGCCAGACCCGCGCCACGAAACAGGTTAC
CACCGCCGATAACCACACCGACCTGAATGCCTAACTCAACCAGTTCTTTCACTTCCTGAGCCATGCGATC
CAGAATACTCGCATCGATACCAAAACCTTCAGTTCCCTGTAAAGCTTCGCCACTGAGCTTCAGCAGGATT
CGTTGATAGACGGGTTTTGCATTGGTTGCCATGGTGTTCTTATCCTACAGGCTGTCGTCGTATTGGGGGT
TGTAAAAATCAACACTATTCCACCTGGCCCCTATCTGAATGCAGGAAGCCAAGCGAACTAAAACTATTGG
GGCTGGATAAAAAGGAACCGCCAACTGGCGGCTCTTTTTTTACTATTAAGACTGCTTACTCATTGCTGCA
ACTTCAGCAGCAAAGTCAGTCTCAACTTTCTCAATGCCTTCACCCACTTCGAAACGGATGAAGTTAGTCA
CATCAGCGTTGTGCTCTTTCAGCAGTTGGCCAACAGACTTAGCTGGATCCATAACGAAAGGCTGGCCAGT
CAGAGAAACTTCACCGGTGAATTTCTTCATACGGCCTTCAACCATTTTCTCTGCGATTTCTTTCGGTTTG
CCAGACTGCATCGCGATTTCCAACTGAACCTGGTACTCTTTCTCTACCACTTCAGCAGACACGTCTTCTG
GTTTAACGAATTCAGGCTTGCTTGCAGCAACGTGCATAGCCAGGTGCTTAACCAGCTCTTCATCAGCGCC
TTTAGCGGCAACCAGAACACCGATGCGCGCACCGTGTTGGTAGTTACCCAGCACTTCGCCTTCCAGAGCA
GAAACGCGGCGAATGTTGATGTTCTCACCGATTTTAGCAACCAGTGCAACACGCTCTTCTTCGAACTGCG
CCTTCAGCACGTTAACGTCAGTGATTTTGCCTACAACCGCAGCGTCCAGCACTTTGTCAGCAAACGCCTG
GAAACCACCATCTTTAGCGACGAAGTCGGTCTGGCAGTTAACTTCCAGGATCACAGCGTAGTTACCGTCG
ATCTTAGTCTTGATCACGCCATCAGCAGCAACGTTACCTGCTTTCTTCGCCGCTTTAATCGCGCCAGATT
TACGCATGTTTTCGATTGCCAGCTCGATGTCGCCATTAGCTTCAACCAGCGCTTTCTTACATTCCATCAT
GCCTGCAGCGGTACGCTCACGCAGCTCTTTTACCAGGGATGCGGTAATTTCAGCCATTCTAAAATCCTCG
GAAGATTTGTTCTGCCCGGCCGTCACGACCAAACAGCTTTAAAAGTGAAAAAGGGGCCATAAAAAGGCCC
CTAACCAAACTAGTACTACCTGGTTAATAAGGGCTCAACGAGCCAGACTTATTATTCAGCTTCTACTAAG
CCTTCTTCTGCCTGCACAGCCAGATCTTGAGAACGGCCTTCGCGGACAGCAGTAGCAACAGCGCTCAGGT
ACAGGCTAACTGCACGGATTGCGTCATCGTTACCAGGGATGATGTAGTCAACGCCATCTGGATCGGAGTT
GGTATCAACCACAGCGAATACCGGAATACCCAGGTTGTTAGCTTCTTTGATTGCGATGTGCTCGTGATCG
GCGTCGATAACGAACAGCGCGTCTGGCAGACCGCCCATATCTTTGATACCGCCCAGGCTGTTTTCCAGCT
TGTCCAGTTCACGAGTGCGCATCAGCGCCTCTTTTTTGGTCAGCTTGTCGAACGTGCCGTCTTGAGATTG
GGTTTCCAGATCTTTCAAACGCTTGATGGACTGACGAACGGTTTTCCAGTTAGTCAGCATACCGCCCAAC
CAGCGATGGTTCACGAAGAACTGATCGCAGTTGTTGGCTGCATCTTTTACCGCTTCGCTTGCTGCGCGTT
TAGTACCAACGAACAGAATTTTGCCTTTGCGAGAAGCAATTTTGCTCAGTTCAGCCAAAGCATCGTTGAA
CATTGGTACGGTTTTTTCAAGGTTGATGATGTGAACTTTGTTACGCGCACCGAAGATGAATGGCTTCATT
TTCGGGTTCCAGTAACGGGTCTGGTGACCAAAGTGTACGCCAGCCTTGAGCATATCGCGCATGGAAACAG
TTGCCATGATTACCTCTATTAATTAAGTATGGGGTTATGCCTCCACATGTCCCATTGCGCCGACCCCATC
CGGTGAAACACCTCAGGAGCACCCCGGCGAACGTGCCGACATGTGTGTGTTATTTACACAAAGTGAGTTT
AGTCGATGATGTAGTCGAATACCGTATAACCGTTATCCAGCCGGATCATCGGCGCGCTTTATACCATAAA
TCCCCCCACGACACCAACATTTGTTATTCAATGGTCTACAAATCAGAATGATAATTTGGCAAGCCAGCGG
CATGGCTGGTAACATAAGTTATTAGTTATCGCTCTTAATTTTCGTGCTTAGCAGGCACCTGCGGACAATT
ATCAATGGCAATTTCAATCAAAACCCCTGAAGACATCGAAAAAATGCGCGTAGCTGGTCGTCTGGCTGCC
GAAGTCCTGGAAATCATCGAACCTCACGTCGTACCCGGCGTGAGTACCGCCGAGTTAGACCGAATCTGTC
ACGATCACATCACCAACAAGCAGCAGGCTATTTCTGCTTGCCTGGGCTACCACGGTTTCCCGAAATCCGT
CTGCATTTCCATCAATGAAGTGGTATGTCACGGCATCCCTAGCGAAGAGCGGATCCTGAAAGACGGCGAT
ATCGTCAACATCGACGTCACCGTGATCAAAGACGGCTTCCACGGCGATACGTCAACCATGTTTATCGCGG
GCAAGCCTACCATTCTGGGTGAGCGTCTCTGCCGCATCACACAGGAAAGCCTCTATCTGGCACTGAAGAT
GGTTAAGCCGGGGATTCGCCTGCGCACCTTGGGCAAAGCGATCCAGCAGTTTGCGGAAGGGAACAACTTC
TCTGTAGTACGTGAGTATTGTGGCCACGGCATCGGCAAGGGCTTCCACGAAGAACCGCAAGTTCTGCACT
ACGATGCAGATGACGGCGGCGTGGTGTTGCAGGCGGGAATGGCCTTTACGATCGAGCCCATGCTTAACGC
AGGTGATTACCGCATCCGTACAATGAAAGACGGTTGGACGGTAAAAACCAAAGATCGTAGCTTGTCGGCA
CAGTACGAGCATACTATTGTGGTAACCGATAACGGCTGCGAAATAATGACGTTGCGAAAGGATGACACTA
TCCCCAACATCATCACGCATGAACAGTAAACACTAAGCCGGCAAATGCCGGCTTTTTTATGGCGTGCAGA
AAGCACGCCCCCTCCGGGCCGTCGCAAGCGACGTTGAGAAACGCGCTCTGCGTTTTTTTATGGGCTGCGC
TATGACAGATAAACGCTTTTCACCAGACAAGACGCCACCTGATGCGTCCTCACCCGACAGCCCTGTAGAC
GCCATTGCAGCACAGCCCCCTGCTTCACCGCTGACCTACGCCGATGACATGTTGAACTGTCAGGCGTTGA
AACAGCAGTTGGAGCTATTCCAGCTCTGGCTCGGTTCAGAATTTCGTTCCGGCGTCAGTGCGGAAAAGCT
GATTGATGCCAGAACCTTATTCATCGATCGCCTGTTGCAGCGGCTGTGGTACTTCCACGGTTTTGAGAAT
ATTGCACAAACCGCACTCGTTGCGGTTGGTGGGTATGGCCGCGGTGAATTGCACCCACTTTCCGATATCG
ACGTGCTGGTATTGAGCCAGACAGAACTTAGTGAGGAACATTCCCAGCGCGTCGGCCAATTCATTACCCT
ACTGTGGGATTTAAAGCTGGAAGTCGGCCATAGCGTCAGAACGTTGGAAGAGTGCTTGCAAGAAGGGCGT
GCGGATATCTCTGTCGCGACCAACCTGATTGAATCCCGCATGATATGCGGCGATGTTGCCCTATTTCTCA
CGCTGCAAAAACACGTCTTCAGTGATGAATTTTGGCCGTCCTCCACGTTTTTCCCAGCAAAAATTATCGA
ACAACAGGAACGCCATCAACGCTATCACAGCACCAGCTACAACCTGGAACCCGATATCAAGAGCAGTCCA
GGTGGGCTACGCGATATTCATACGCTGCTGTGGGTGGCAAGACGCCACTTCGGCGCAACGTCGCTCAACG
AAATGGTGGGTTTCGGCTTTCTGACAGAGGCCGAGCGTAAAGAGCTTAACGAATGCCAGAGCTTTTTGTG
GCGTATCCGCTTCGCTCTGCACCTGATCCTGCCGCGTTACGACAACCGACTGCTGTTCGACAGACAGCTT
AACGTCGCGCAACTGTTGCAGTATCAGGGCGAAGGTAACACGCCAGTCGAGCGAATGATGAAAGACTTCT
ACCGCATGACGCGTCGCGTCAGCGAGTTGAACCAGATGCTGTTACAACTCTTTGACGAAGCGATTCTGGC
GCTGGATGCGAGTGAAAAACCCCGCCCGATAGACGATGAATTCCAGCTACGCGGCAATCTGGTAGACCTG
CGTGATGAAAACTTGTTTATCAAAAAGCCAGAAGCCATCATGCGTATGTTCTACCTGATGGTGCGCAACC
GCGACATCAGCGGCATTTATTCCACCACATTGCGCCAGTTGCGCCATGCACGTCGCCATCTCGCCAGCCC
GCTTTGTACCATCCCAGAAGCACGCCAGTTGTTCATGAATATTCTGCGCCATCCGCATGCGGTAAGCCGT
GCGCTGCTGCCGATGCACCGTCATAGCGTGCTGTGGGCCTATATGCCGCTATGGGGGAATATTGTTGGTC
AGATGCAGTTCGATCTGTTTCACGCCTATACGGTGGATGAGCACACGATCCGCGTTCTGCTCAAGCTGGA
AAGCTTCGCCGACGAGAATACGCGACCACTGCATCCGCTGTGCGTAGAGCTCTACCCTCGCCTGCCTCAG
CCTGAATTATTACTGCTGGCCGCGCTGTTCCACGATATCGCCAAAGGCCGTGGGGGCGATCACTCTGAAT
TGGGTGCGCAGGACGTACTGGAATTTACCGCGCTGCACGGGCTGAACTCGCGCGAAGCCCAGTTGGTGTC
CTGGCTGGTACGCTGCCACTTGCTGATGTCCGTCACCGCACAGCGCCGCGATATTCAAGATCCCACGGTT
ATTCAGCAATTTGCTACGGAAGTACAAAGCGAAACCCGCTTACGCTATCTGGTCAGCCTGACGGTTGCGG
ATATCTGCGCCACTAATGAAACGCTGTGGAACAGTTGGAAGCAAAGTCTGTTGCGGGAACTCTATTTTGC
TACCGAGAAACAGCTACGCCGTGGCATGCAAAATACGCCGGATTTACGTGAACGCGTCCGGCATCATCGC
TTGCAGGCGCTGGCTCTGCTGCGCATGGATAACATTGACGAAGAGGCGTTGCACCACATCTGGAGCCGCT
GTCGGGCCGATTATTTCCTGCGCCACTCACCGAACCAGCTTGCCTGGCACGCGCGCCACCTGCTGGAGCA
TGATACCGACAAACCGCTGGTGCTAATCAGCCATCAGGCCAGTCGTGGCGGCACCGAGATTTTTATCTGG
AGCCCGGACAGGCCTTATCTTTTCGCGGCCGTCGCCGGTGAATTAGACCGACGTAACCTCAGCGTGCACG
ACGCACAGATTTTTACCAGCCGCGACGGCATGGCGATGGATACGTTCATTGTGCTGGAACCGGATGGTAG
CCCGCTGGCGCAGGATCGGCATGAAATGATACGCCAGGCGCTGGAGCAGTCGCTAACCCACCGACACTAC
CAGCATCCACGGGTGCGTAGGCCGTCGCCTAAACTGCGTCACTTCAGCGTGCCAACCGAAGTCAACTTCC
TGCCGACGCATACGGACAGACGCAGCTACATGGAGCTCAGCGCACTCGATCAACCGGGGCTGTTGGCACG
AATCGGCGAGATTTTTGCCGATCTTAATCTGTCGCTGCATGGCGCACGTATTTCGACAATCGGCGAACGG
GTGGAGGATCTTTTCATCCTGGCCGACAGCGACAGGCGAGCATTGAAGCCGGATTTGCGCCTTAAATTGC
AAGAACGGTTGACAGAAGCCCTTAACCCAAACGATAAAGTACCATTGAGTTAATTTTTACAATCAGGAAA
GAGAAATCAGGATGCACCAACAATTACAGAACATCATTGAAACGGCTTTCGAGCGCCGCGCAGAAATCAC
TCCGGCAAACGCAGACACCGTCACGCGTGAAGCCGTTACTCAGGCCATCAGCCTGCTAGATAGCGGCGCC
CTGCGCGTTGCAGAAAAAATCGACGGCCAGTGGGTTACCCATCAGTGGCTGAAGAAAGCCGTGCTGCTCT
CTTTCCGTATTAATGATAACCACCTTATCGAAGGCGGAGAAACACGCTTTTTCGACAAAGTGCCAATGAA
ATTTGCTGACTATGATGAAGCGCGTTTCCAGCGTGAAGGCGTACGCGTTGCACCGCCAGCCAGCGTGCGT
CGCGGTGCCTATATCGCACGTAATACCGTGCTGATGCCGTCTTACGTCAACATCGGTGCTTATGTCGACG
AAGGCACTATGGTGGATACGTGGGTAACCGTTGGTTCCTGCGCCCAAATCGGTAAAAATGTTCACCTGTC
CGGCGGTGTCGGTATCGGTGGCGTTTTGGAACCGTTACAGGCTAACCCAACCATCATTGAAGACAACTGC
TTCATCGGTGCGCGTTCTGAAGTAGTAGAAGGCGTTGTCGTTGAAGAAGGTTCGGTCATCTCCATGGGCG
TGTTCATCAGCCAAAGCACCCGTATTTACGATCGTGAAACCGGTGAAACTCACTATGGCCGAGTGCCCGC
TGGCTCCGTCGTGGTTTCCGGCAACCTGCCGTCCAAAGATGGTAGCCACAGCATGTACTGTGCCATCATT
GTGAAGAAAGTGGATGCGAAAACCCGCGGTAAAGTGGGCATCAATGAGTTATTACGCTCCATCGACTAAA
CTGAAAACGGCGGGTGATTAACCCGCCGTTTTTTTACCGAGAAGGTGACGCTATGTATGACAATCTAAAA
AGCCTGGGCATTACCAATCCCGATGATATCGATCGCTATAGCCTGCGTCAGGAAGCCAATAACGACATCC
TGAAGATCTATTTCCGTAAGGATAAGGGCGAGTTTTTTGCTAAAAGCGTGAAGTTCAAATATCCACGCCA
GCGCAAGACCATCGTGGCCGACAACAGCGGACAGGGCTATAAAGAGATCAACGAGATCAGCCCAAACCTG
CGTTATGTGATTGATGAACTAGATAAGATTTGTCAGCAGGAGCAGGTTGAAGTCGATCTGAAACGCAAAA
TCCTCGACGATCTGCGTCATCTGGAAAGCGTCGTTTCGCACAAAATTAGCGAAATCGAAGCCGATTTAGA
GAAGTTGACTAAGAATCGCTAAACACGATCGTCTCTAAATGCCATCGTCGCTAGAACACACGGCGATAAT
AGGCAGCAACGAAAACGGGAGCCGTATTAGCTCCCGTTTCTTATCTCAGTACGACATCACTGGGCATCAA
CCAAATCGGCCCATTCTTCGACCCACGGGCATGAAATGACTTCAGGTTCAGGATTTTCGACCGCATCAAT
ATCCAAAACATCGCCCAGGCGTTTAGCACCTATTTCCTGCAATAACGCATCGAAAAGATGACCACCCGCA
CAGAAATTCGGGTAGCTGCTGTCACCCAGCGCAATGACGCCATAGCGCAACGTGGGCTGATAACCGCCTT
TCTCCCGCAGAGCCGCGTAAAGCGGAACAATAGAATCAGGCAGTTGGCCCTGCCCTGTCGTTGACGTGAC
GACTAAAACAGCATGTTCACGGTAGTCCAGCCAGGATCCCAGCGTCGCATCCTCAAAGACCTTCACCTCG
TGGCCACGATCTTTGAGAATATTTTCCGCTTCTTCGGCCACCAGCAATGCATTTCCGTAGACCGTACCAA
CAAAAATACCAATCTGCGCCATGCTTCTGACTCCCTTTTTAATTCGAAATGTTTGATATAAAAGTAATAC
AAAAGTAATACAGCAGTGATAAGACAGGTATTACTCGACGAGATTCCCGCTATCCTGACCTGACTCTGCA
AGAAACTCAACCCCTTCAAACTCAGGGAGAATCCCTTGCCAGCCAAACTGCCTCATCACCCCCTGCCACG
GTGCATCCCAGCGTGCCTGCAACGTTAATGGCTGCCCGCTCACGGGATGATTCAACTGTAACTCGCTGGC
ATGCAGCATGAGCCTGCCGCAGGAGAAGTGCGTTTCCATACCACGATTGTGTCGCAGGTCGCCGTGGGCG
GTATCGCCGATAATCGGATGGTGAAGATGTGACATGTGACGGCGTAGCTGATGTTTACGCCCGGTCTGCG
GCTTCAGCTCCATCAAACTGTAGCGCGCCGTAGGGTAACGACCGATGGCAACCGGCATCTCAGCCTGTGC
TAAAGCGCGGTAATGCGTAACGGCAGGCTGCGGTGCTTTATCAGGATTGGCAAATTTATCGGCAATCTTG
TCCAACTCTTCGGTGAGCGCGTAGTCAATCACGCCGTCATCCAGCACATAGCCCCGCACAACGGCATGAT
ACATTTTCTGCATCTGGTGCGATTCAAACTGCTGGGATAGCGCACGCGCCACTTCGCTGGACAGCGCGAG
CAGCAACACACCGGATGTCGGCCTGTCGAGGCGATGAACGGTATACACATGCTGACCAATTTGATCGCGC
ACGGTCTGCATCACCACGACCTTTTCTTTGCGATCCAACCAACTACGATGCACCAGCCAGCCACTCGGTT
TATTGACGGCAACCAGATGCTCATCCTGATAAATAATCTCAAGCATCGTGCACTGCGCCATCCTGTACAT
CGGGGTTGAATAACTCATCGAGCTGCTTGAGACGCAAAAAGACCGCCGCCGTCTGTTCCGGCGAACCTTC
TAACGCGTCTTCAAAATAAGGCAGCAGTGCCAGTTCGGTAGGCAACGCTAAATCGCTGTCCAACAAAGCA
TGCATGCGCGGCAAAAAAACCCACTGCAACCATTCTTCTGGTCGCATGGTATCAAGGCTGAAAGGCTCAG
TGCTGTTAAACGCCTCATCTTCCGGTGGGACAACCTGCCAGAAAGGACTTTCTCTCAATGCGCGCTCAAT
ATCGAATAATGACTGACGAACCTGATTCTCTCTACTCATGCGGTTTCTCGCCCTTGAAGCCAACAATAAT
GGCGGCAAGCATAGCATTGATATCAAGCTGACCCAATCGCCAGTACGAGAAGGCTGTGCGACTACTCACT
ACGCCCAGGCACATTATCCATCTCTTGTTCAAACACCCTGCAAAACCCCTCTAAATTAGAGAAAAGTTGC
TGCGTTTGTTCCTGACCCAAAGCCCCGAAAGCACGTTCACTTAATATCTGCGATTGCGTCAAAATCGGCT
GAGTGCGTTTTTTCCCCAGTTCTGTTAGCGTCAGGATCTTTTCTCGCTTGTCGTGTTCGCTTTCAGCGAT
GTCAATCAGACCTTGTTCTTTGAATAACTTGCAGATGCTAAACACCGTTTGCTTAGGCAAGCTCCATCGC
TCACAAATATATTTTTGCGTACATTTTCCATCTGGAGATACCGCCAAAGAATGCAGAACCGCAAAGGCAT
TCTGATTAAAACCTAGCTTCTTCATCCATTGTTGAAACAAGTTATCGAGGTGATTGAGCTGTCTGCCTAA
TTCATCTAATCGATGCATATGAAATATCCTACAAATGGGCTACTTGCTCACAATCGCCAAGGCAATGAAA
CCCGATCACCGCATTACATTACCTACCCAACATATTTCGGGTTACAGGTGCGTTGATATGATTATCCGGC
CCATCCATAGGCTTCGTACTATTGGGGAAATGGCAGCCCCCGGGGAATTCATTCGGTTGCTGCCTTTCCA
CGCGGCCAAAGTATATTGGATACCATGTGCCTTAGTACACTTTTTCCCCTTTGAAATAGGTTGCCAACAC
CTTGGTATTTTTCAATTTTTCCAGGTCTGCGCTGCCAATATCGGTATCTACAATAATAAAGTCGGCGTTT
TTCCCTTTCTCAAGACTGCCGGTGATATCACTGATACCAAGCTGTTTCGCACCGTTAATGGTGTAAGCCT
GCAAGCTTTGATCTAACGTCATTGCAGCCTCAATTGGAGGAAGGTAGCCAGCATTCGGCTGACCGCGTTT
GATGGCATGATACATTTGGCTGAACGGGTTCACCGCATCAAAGGTATTAGCGGGATAATCAGAACCGAAG
GTTACCGCGACGCCCTCGCGCACCACTTGCCCGAGTAGATATTGATGATTGTATGCAGCACTACCAATTT
TGGATTTGGTCTCATCTTTTTCATTGACCACCGTCCAGTTTGGCGTCGTTTGCAGGAATAGATTGTCCTT
CATTGCGGCAAATTTCTGCACACCCTGTGGCTCAAACACTTGGTTATGGGCAATCACACGAGCCAAATGC
GGGTTAATTTTTTTGTTAGCCTCAAAGGCGTCTAAAATCGACTGCTGCGCTTTATCGCCTATCGCGTGTA
CATGCACCGAGAAACCCGCTTTCAACGCCGCTGCGACATTGTCGTTAATCTGTTTCTGGCTTAAAAAGGG
TTCGACGACCTTGCCGTTGGGATAAGGCCGGTACATCGCCCCCGAATCCATTTCAATCGTGCCATCCATA
AATAGCTTATACAGATTCATCGACAAATTGCCCTGGTGATATTTTTCACGCAGGGCTTTAAGGCTGGCAA
TATTTTGTTCGGTCGATTTGGCAGCATCATAAAAATAGCCGCGCTGATAATAGACCTTCAGTTTCCCCTG
CTCGTTTAAGCGGGCAATGGCAGCCACTGTCGTGCTAAACGTATCGCCAACGTCGGTAATCGCCGTAAAC
CCCAGCGAGTGGTAGGTCTTTAAAATCGGTTGAAGTTTCTCAGCAACGTTTTCTACCGCGTTAAATTTCT
GCGCATCAACAACACGGTGCATCGCACTTTCGTGCATAAAACCGGTAGGGTTGCCTTTGTTATCGCGCTC
AAAATAGTGTTTACCAGGAATAGGGTCAGGCGTATTCGCATCGACGTGAGCAACCTTCAACGCTGCGCTA
TTCGCCCATCCCGCATGCATGCCGCTGTCATAAACCACGATCGGAACACGTGTGGACACCGTATCTAAAT
CAGCAGCCGTCGGCAGCCCTTCTTGTGGTAAACCAAGTGAAGCAACGTTAAATCCTTGTGCCAACAAATA
GTTCGCGTTCGGGTGTGCGGTTAAATAATCTTTTAATTGGCTAAGGATCTGCGTCAGCGTTGCCGCACCG
TCAACATACACAAAATCGCCCGCCTCCATCACCGCTACCGTTGCTGGATGAGCGTGGCTCTCAATAAAAC
CGGGAAGTACAGTTTTTCCTTCTAAATCAACCAATTCAGCAGCGGTTGTTTTAAAAGGCTTCGCACCATC
ACGTCCACCGACATAGATAATTTTGCCCTGATCCACGACCAGAACTGAGGCCGTTGGCTGTTGATCATTA
ACGGTATAAATCCGTGCATTTTCATAGACGGTGTGTGCGAAAGCATGGCTGGTAAACAAGCCAAGTGTGA
CTGACAGCATTTTTACATTGAATTTCATCACTGCGTTTTCCTTTGCTAAATAGTCCGATAAATTACTAAA
AAATTAAAATAGTAAATTTTCAGACTAATTGCAAATTCTGGACGCAGGGTCACCTTTAGCAGTCACTCAG
GTATCACGTTTTAAACATTTTTTCTTCGTAGCATGGGCACAGCATCAATGCGTTCTGGGAGGGAGAGACT
TGTCTTACAGGCAAAAAATTGGGGGTACTGATTGCTCAGTACCCCCGGTTCGTTTTATAGCTATCCCGCT
ACACATTTGCATCCCTGCTCATCCGTGAAAACTTTTCCTTTTTGGTCATCCTGACCCACAATCCCTGCTG
GCGTCCCACTTTCGTCCTGACGTTTCCATCCTGTATCTTCCGTGATTCAATCCCTTTAGGCTCCTGCCCC
ACCGACATTCCTAATCGGCTCTCGATCTCCTTCCTGGAGGTGTCCCTGATTTCATCCTGAAATCGTGTTT
CTTCCTGAAAGCTGCGCTTCTTCCTGAAGCTACTGTTTCTTCCTAAAACAATGTCTCTTCCTAAAACAAT
CCGAGTGCAGTAACAGTGTTTTGTTACCAACAGTCACCGTTACACACACTGTAACCGGTTACTAACTTAA
GTAATAAGATGTATTAATTGTCAGCTTTCGGCAAGGGGTAAGTGACAATGTTTCTCAATCTCTCTTAAGC
AATACCACTATTTTTTATTATAATTCGCTAATTAATAATGAAAAAATAAAAATGAAACGTATTTTCAAGA
TTAAAGATAAGACATTTCTTACAGCAAATGTAAGAGATCTCTTACAAAGCAGAAAGTGAAATTCGATTAA
CCATTAGACTGCTAACGGGTTAAGGCCAGAAAGGAACGCTGCTAGCGTCGGGGCTAAGATTTGACGCTTT
TTCGTGCCGAATTCTTCCAGGACAATCTCCCCAGAAACATTACATAACGACACCATTGTCATCTCAGAAT
CCGTCGTCGCTAAAAACAGTGTAGGCGTGAGCTTAAGGCGTTTCTGCGTTAACAAATGACCAATCAGGTT
CTCCTGCATACGGGTGAAATCCTCTTCACTCCACACTTGCAGCAGTTGGCAGGATAGTGAATCAAACTGC
GCCGCCATATCCCCGGCATACTGTGCGGTGTAGAAAGCGTGAACATCTGGATGCAGGCTGATTTCCAGCG
CGCGCTCCACGCCATCCAATGCGGCAGAAGGAACGAAAGGCTGCGGCAACCAGTAAACTGTCTCCTCATG
ATTTTCAACAATACACGGGGAGGCTATGCCGTAAAGTGCTTCACTGGCAGGTAAATGCCCCTTTTCCTGT
TGCCAACAAGCAACATAGCGCTGGGTAAACGCCGCTAGCGCCGAAACAACTTCATGCTCCATAATTTTTC
TCATCACTCTTTTAGTCAGGTTACACTATTCGCCATCACGCTTATTACATCAAGGTAACAGCATGTCCGT
TTATGACAAGCACCAGGCCCTAAGCGGGCTAACACTGGGCAAAGCCACGCCCTATCACGACCGCTATGAT
GCGGCACTTCTGCAACCCGTGCCACGTAGCCTGAACCGCGATCCACTCGGTATTTATCCTGACAACCTGC
CCTTTCATGGCACAGATATCTGGACGCTCTACGAGCTTTCCTGGCTGAATCATCGTGGCGTCCCTCAGGT
GGCCGTTGGTGAAATGCACCTTAATGCAGAAAGCCTGAATCTGATTGAATCAAAAAGTTTTAAGCTGTAT
CTAAACAGCTTTAATCAGACGACATTCGATGATTGGGAAGGTGTTCGCGCAACGCTAGCCAAGGATCTGG
CGCAGTGCGCACAGGGGGACGTCAACGTCACGCTTTTCAAACTCAGTGAGCTTGAAGGCCAACCGTTAGC
CGGGTTTACTGGTGAATGCATCGACGATCAAGACATTCAGATCGACAGTTACGACTTCAACGCAGACTAT
CTGGCGACAAACGAGCAAGATGCCCCTGTCGTTGAAGAAACGTTGGTCAGCCACCTACTGAAATCCAACT
GCTTGATCACCCATCAGCCCGACTGGGGTTCAGTACAAATTCACTATTGCGGCAAACGCATTAATCGTGA
AGCGCTGCTGCGCTACATTGTTTCGTTTCGCCATCATAACGAATTTCACGAACAGTGTGTGGAACGAATT
TTTAACGACATCATGCGCTACTACCAGCCGGAAAAACTCAGCGTTTACGCACGTTATACCCGGCGCGGCG
GGCTGGATATCAACCCGTGGCGCAGTAACTACCCGTTTAACGCGCCAACTGGCCGCCTGCCACGCCAGTA
ATCGGCCGATAAGTTACGGGTTTGCACGGTAAGATACCCTAAATAATTCGAGTTTCAGGGCAAAAACGGC
AAAGCGTTTTTGAACAGCGCTTGCACTGGCCCCGAAGGGACGAGTATTTGAATGAAGGCAACGCACATGC
AACTTGAAGAATGACGGGTATATGCGTAGCGTCACGCAAGTTAGGCGAGAGACTGCCGTCAGCATTGGAA
AAAATGATGGCAGCGCGTTAAGGTGGTATGCCAGACAACAAAAGATCCATAACGTCTGAACGGTGCTCAA
GTAGGTTTCATTTAGGTTCGCTGCATTTAACTTATTCGCATAGCGGCTTAAATGAATGACATTCGTGCCA
TGGTGCTGAAACGTCGAGCGTGCAACAACGGATCGAGCTCTCGGCAGCCAGCATGGCATCGCGATTATAT
TGCGTTTCAAGGAGCAAAATTGATTACACATATCAGCCCATTGGGATCGATGGATTTGTTATCTCAGTTG
GAAGTCGACATGCTGAAAAGCACGGCCAGCAGCGACCTCTACCGTTTGTTTCGCAACTGTTCCCTCGCCG
TACTGAATTCCGGTAGCCAGACAGATAACAGCAAAGAACTGCTGTCTCGTTATGAAGACTTTGATATCAA
CGTGCTGCGCCGTGAACGTGGCGTCAAACTGGAACTGGTGAATCCACCGGAAGACGCTTTTGTTGATGGC
AACATCATTCGAGCGTTGCAAGCTAACCTGTTCGCCGTATTGCGCGACATTCTGTTCGTCAACGGCCAAA
TCGCCAGCGCAGGTCGCTATCAGAATCTGAATCTGGAAAATTCTGCCCATATCACCAATTTGGTGTTTTC
GATCCTGCGTAATGCCAAGGCGCTCCACGTCGGCGAAGAGCCTAACATGGTGGTCTGCTGGGGCGGCCAC
TCGATTAATGAGATCGAATATCTGTATGCGCGCAAGGTGGGTAGTCAACTCGGCCTGCGTGAACTGAATA
TCTGCACGGGCTGCGGTCCGGGCGCGATGGAAGCACCAATGAAAGGTGCCGCGGTCGGCCATGCACAGCA
GCGCTACAAAGAAGGACGCTTCATCGGCATGACCGAACCGTCTATCATTGCTGCCGAACCACCAAATCCG
CTGGTCAATGAACTGATCATCATGCCGGATATCGAAAAGCGTCTGGAAGCGTTTGTCCGTATCGGGCATG
GCATCATTATTTTCCCTGGCGGCGTTGGAACAGCGGAAGAGTTCCTCTATTTGCTGGGCATCATGATGAA
CCCGGAAAACAGCGAGCAGGTGCTGCCAATAATCCTGACCGGACCAGAAGAAAGTGCCAACTATTTCCAC
GTGCTGGATGAATTCATTGTTGGCACGCTAGGACGTCAGGCGCGTCGCTACTACTCGATCATCATTAATG
ACGCCGCAGAAGTTGCCCGTCAGATGAAGAAAGCAATGCCACTGGTGAAAGAGAGCCGCCGTCACACGGG
CGACGCTTACAGTTTTAACTGGTCACTGCGGATTGCACCCGATCTGCAACTGCCTTTTGAACCGAGCCAC
GAAAACATGGCCAATCTCAACCTGCATCCGAATCAGCCGGCTGAAGAGCTTGCTGCCGCGCTGCGTCGGG
CGTTCTCAGGTATTGTGGCAGGGAATGTTAAAGAAGTCGGTATTCAGGCGATTGAGCAACGTGGGCCGTA
CAAAATTCATGGCGATCCGCAGATGATGAAAAGCATGGATACCCTATTACAAGGCTTTGTCGCACAGCAG
CGCATGAAGCTGCCCGGCAGTGCCTATATCCCCTGCTACGAAATCTGCGCCTAACGGTTCACCGATAGCA
CCAACGTGGGGAAGCGTAGCTTCCCCCCTTTTTCAGGAATGATGCGATGCCCGTCCATTTGCTGATTGTC
GACGCGCTCAATCTGATCCGCCGCATTCATGCGGTACAAGGTTCGCCCTGTATCACAGCATGCCAACATG
CGCTGCATCAACTCATACAAAATAGCCAGCCTACGCACGCGGTGGCCGTCTTTGATGATGACGATCGCGA
TACCAGTTGGCGTCACCACCTTTTGCCTGACTACAAGGCAGGCCGCACGCCAATGCCGGATAATCTGCAA
CAGGAACTCCCGCAGATTAAAGCGGCATTTTCCACCATGGGCGTAGCAAGCTGGCATAGCCCCGGTAATG
AAGCCGACGATCTCGCTGCTACGCTGGCCGTCAAGCTGTCATCCGTGGGTCATCAGGCAACGATTGTGTC
GACCGATAAAGGCTACTGCCAGCTACTGGCACCACATATTCAGATCAGAGATTACTTTCAGAAACGCTGG
CTGGATCTGCCGTTTATTGAACAGGAATTTGGTGTTTCACCCCAGCAGTTGACAGATTACTGGGGGCTGG
CAGGCATTAGCAGCAGCAAGATCCCGGGCGTTGCGGGTATCGGCCCTAAAAGTGCCGCACAGCTCTTACA
ACAGGCAGGAAGTCTGGAGTCGCTTTATCAGCAGTTAGATGCGGTGCCAGAAAAGTGGCGTAAGAAGTTG
GAACAGCATAAAGAAATGGCGCTAATCAGTCGTCAAATTGCCACACTGCGTACCGATTTAACGCTTAATG
GCAATCTGCAACAGTTGAGATTACCCGTGCAGAGTAGCACCCAGCCGAATTCTTACTCACGGCAGAATTA
ATAATACAGATGCGTACCTGAATGACTCCAGATACGCATCAACACAATACTATCGCTCGTCGCGACGGCC
GGGCACCGCGCTCCAGAAACGACGTACATGCACCGTGACTTCTTCACGGTCATGGTACAAATGCTTGGCA
TGCACTTCGGCATGAATACCATTTTCACTGAGGCGTTCACGCAGCAACGCCAGATTCTGCGACACTTCCT
CATAGCGCTTCTTCATTGGCAATTTCAGGTTGAATATCGCTTCACGACACCAGCCTTTAATTAACCAATC
ACTCATCAGGCTCGTGACTTTAGCGGGTTTTTCCACCATGTCGCACACCAGCCAATACACATTATTGCGC
GGTGGTTCAAAACGGAACCCATCCGCCTGATGGTGCATCACCTGCCCGGTATCCATCAGGCTCGGTGCCA
TTGGTCCGTTGTCTACCGCATAAACCATCATGCTGCGTTTGACCAACTGATAAGTCCAACCGCCGGGGCA
CGCCCCCAAATCCACCGCATACATGCCGCTGCCCAGACGCTCATCCCACTCATCCGCAGGAATAAAGACA
TGAAAAGCTTCTTCCAGCTTCAGCGTCGAACGGCTTGGTGCATCAGAAGGGAACTTAAGACGTGGAATGC
CCATATAAAACGGTGAATGGTTGTTGCTATAAGAGTAACCGACATAACAGCAGCCTGGTGCAATAAACAG
CACATGCAGCACGGGTCGATCTGCTTTTTCATAGCCCAGCAAAATGTTGTGTTCGCGCAACGCGGCACGC
AACGGCACGGTGAATTTGCGGCAGAACTTCATCAGCTCTTTGCTTTCATTGGTGTCAGGGACTTCAACAC
GCAGCTCCCCTGCGCGTTCAATTGCACCGGTCAACATCCCCACGATCGGCGTAATACGGTCTTCCGGCGG
CAGGTCTCGCAGCAAGTCACCGCTGACGAACATCTGACGGACAAAAATCAGCTCATGGAACGGCAGCGTT
TTCACCAGACGGTCGGCATCTTCATGCTGATAGCATTCAAATACGACGTAACCGCTGTTTTCTTTTACCC
GCGCAAATCCGAACGCATTGTGCTGCGTGGCTTTTTCGGTGATCTCTGCCGCACACTCTTTCTCAAACCC
AGGACGGCAATACAAAATGACTTTATTCATGGCGTTCAGCCTTTCTCTTCAGACGCAGTGCGCCAATCAA
CATTAATATCCATCCCACCAGAAAGCAGGCTCCGCCAATCGGCGTCACATAAACCCATAGTTTCAGGTGA
GAAAGCGCCAGACAGTACAAACTTCCACTGAAGAGTACCGTTCCCAACGCCAGAAACACGCTGCTCCAGT
AAAACCACAGATTGGTTCGCTGTTGCATCGCAACCGCCAGCGCCAGAATCGCTAGCGTGTGAAATGCTTG
ATACTCCAGGCCAGTTTTCAACCACCCTAGCTCCGTAGCACCCAGCGTTTTGCTGAGCACATGGGAACCA
AACGCGCCTAGCGCAACAAAAATAAACCCGCTGATAGCGGCAAACATCAGCATGAAGCGACTATTCATCG
TTATTACCTAGTATCGTAGTTACCTACATAAGTTATTCGGTCCATCGATCTTCGAGAGTCAACGATGCGA
CCTCAGCGCGTACCGCTGTCATAGCGGAAGCGAAATTTTTCCTGCTCGCTAGCCGCCCGCGCCAGAATCC
AGTGGCGAAAGGCGGCTATTTTACCCAGTTCTGCCTGACTGTCATGACATACCAGATAAAAAGCATTCCG
GCTCACCAACACATCGTTAAACGGACACACCAGTCGCCCAGCTTCGAGTTCCGTCTGCGCCATCACATTA
TTCGCCAGCGCCACGCCCTGCCCGTGGATCGCCGCCTGCAACACCATCGCGCTATGGCTGAAAATTGGCC
CTTGCTGCACATTAATCTGCACCCCAAGCTGACGCGTATAGGACAGCCAGTCACGGCGCGATGCATCGTG
CAGCAGTGTGTGTGCCACTAAATCGTCCGGTGTCTTCAGTGGATGATTCCCCGTCAGCAATACCGGTGAG
CAAACCGGCAAGAGATATTCAGCGTACAGTTTTTCCACCCGCAATCCCGGCCAGTTTCCCCGACCATAAA
AAATCGCGACATCCACATCATCCGCCAGACGATCTTCATCGCGATCCACCGCCTGAATACGAACATCAAT
CCCCGGATAGTCGGAGTTAAAGCTCGAAAGACGCGGAACCAGCCAATGAATAGCGAAACTGGGTAGCAGG
CTGACCGTTAATGCGCCTTTCGCGCTGCGGGATTGCAGCTTACGCGTCGCGTCATTCAACGATGAGAAGA
TCTCTTTGATATCAAGGTAGTAACTTTGCCCTTCTTCCGTCAGTAGCAGGGAACGATTACGACGGCGGAA
TAATTTAAGCCCTAGGAAATCTTCCAGAGATTTAATTTGGTGGCTGACGGCAGCCTGCGTAACAAACAAT
TCTTCTGCCGCTTTGGTAAAACTTAAATGGCGAGCCGCCGCATCAAAAACGCGCAATGCGTTGAGCGGAG
GTAGACGTTTTGACATGAATGAAATCTTTTTGTTTACGCTAGATCAGCGATTTATCAGGCACATTCGTAC
CCATTAAATCTTAAGATGCAGAAAGGCGACAGCGGGAAAGATCGCCAGCCAATTAGCTGGCTAAGCGATT
AATGCCACCAGCAACAGCCAGACTTTCTGCAACGAAAAGATGACGGGTACATCAATACCCTAAATAATTC
GAGTTGCATGAAGGAGGCAACCGCACGAGTCCCCAGGAGCTTACATGAGTAAGTGACTGGGGTGAGTAAG
GGAAGCCAACACACATGCAGCTTGAAGTATGACGGGTATATTAGTTTTTGTAATCCGAGACATTATAATT
TGTCCATTGAGGATGTACCAGCAAATACCTATATTAGCGCAACTTCCTGAGCCGGAACGAAAAGTGCGGA
TGGGTGACCTGAGGTGCTTTTGGCTTGTGGTTGTGATGTTGTGTTTGCTATTTGTTTGTCTGCCTTTTGC
AGATGTGGTAGCGAGTCTACCCTATTCACTTCCTGTACATTTACCCTGTCTGTCCAAAGTGATTTTTTGT
GTAGCACCGCAAATTGCGGTGCTTTTTTTTGCTTACGATTTCACGCCTGAACGCCATGACAGTCTTACGT
AAGTCTGGCGCAGATTAACAGGCAGTGTGTGATAACAGGCAAACGGCGCTATTTTCCTTTCGCCATTTCT
TTCACATTATCACGATTAATTTGCTGCTGCTGACCGTAAGCATCGGTATAGCTGATCATACCCGTCTCAT
CATCAACCTTCGGTTTCCCCTCAGCCACGATGGTACGTCCATCATTAGTATGCATGACGTAATTACTCGA
ACAGGCTGCCAGAGAAAACGCCATCACGATGGCGGCAAAAATAGAAATTTTATTCTTCATAGTTAACCCT
CGATGAATTTAAATGTCTTATAGTTAACCTTATACATCAGGAAATCCTGAAAATTAACACTTTAAAGCGT
AGCAATAATTGCTTTTTTTTCCATAAAATCGCATTAAGCATAGTCCTAAACTTGTCTCTCTCGACAAAAT
GGGACAGGATCTATCCTCTATAAGAGGATGCTCATGACACCGTTTAACCCTGCTACTTTTCGCCAACAGT
TCCCCGCACTCCAACATTCGACGGTGTATCTTGATAGCGCCGCGACCGCACTGAAACCGCAGTCCGTGAT
TGATGCGGTGCAGCGGTTTTATTGCAGCGAGAGTGGCACGGTGCATCGCAGCCAGCATCGAGGCGCACAG
GCGCTGACCCAGCGTTTTGAAGGCGCTCGTGAGCAAGTTGCGGCCTTGCTCCATGCAGACGATCCGCGTT
CGATTGTCTGGACCAGAGGTACAACGGAAGCGATCAATCTGGTCGCACAGAGCTATACTCGCCCTCGCCT
TCAGCCGGGCGACGAGATCATCGTTAGCGAAGCGGAGCATCACGCTAACCTTATCCCATGGCTCATGGTG
GCACAGCAAACCGGCGCGCACGTGGTGAAGTTACCGATTGGCACGGACTTATTACCGGATATTGAACAGC
TAACTACGCTGATCACGCCAAAAACCCGCCTGTTGGCGCTGGGCCAGATGTCAAACGTAACGGGTGGTCA
GCCCGATCTGGTTCGCGCAATTACGTTAGCTCATCGCTATGGCGCGGTCGTAGTGGTTGACGGTGCACAG
GGTGTCGTCCACTCTCCACCCAACGTGCAGGAACTGGATATTGATTTCTACGCGTTTTCCGGGCACAAGC
TTTACGCCCCCACTGGAATCGGCGTGCTGTACGGCAAAACCTCCTTGCTGGAAAGCATGATGCCGTGGCA
AGGCGGCGGGAAGATGATGACGCAAGTGTCCTTTGACGGCTTCCTGCCACAGGCGATTCCGCAGCGATTT
GAAGCGGGAACGCCGCACATTGCTGGCGTGCTCGGTCTGTCTGCGGCCTTAGACTGGCTGATCACGCTGG
ATTGGCGCGCCGCAGAGCAGCACAGTCAGCAGTTGGCAGAGCTTGCCGAAACGCATCTGGCGCAGTTTCC
CGGCTTTCGCAGTTTCCGTAACCCGCATTCCAGCGTGTTGTCCTTTGACATCGCCGATGTACACCACAGC
GATCTGGTGACACTACTCGCCGAAAGCGGCATCGCACTGCGTGCCGGACACCACTGCGCACAGCCGCTCA
TGGACGCGCTCGGCGTCAGCGGCACGCTCCGCGCTTCGTTTGCCCCGTATAATAACCAACAAGATGTTGC
TGCGCTGATCGCTGCGGTGGGCAACGCCCTTGAATTATTGATCGACTAAGTGATACCACAAACCATGACT
GCACCAACCGACACCACACATCCTTTTGGCCACCACATCTCCGCTGCCGAACTGCTCATGCGCTTCGATA
CCTGCCGCTCATGGGAAGATCGCTATCGACAGCTCATTTTGCTGGCAAAAGCGCTGCCAACGCTACCCGA
TGCACTAAAAACCGAGGGTATTTCGTTATCCGGTTGTGAAAATCGCGTCTGGCTGGGTTATCAACGCCAA
GAGGACGGCAGGCTACATTTTTACGGCGACAGCGACGGGCGCATTGTGCGGGGATTACTGGCAGTATTGT
TAACCGCCGCTGAGGGAAAAACGCCAGAAACGCTATTACAACACGATCCGCTGACGCTGTTTGATATGTT
GGGGTTACGTGCTCAGCTCAGCGCTTCGCGTTCAAGTGGGCTGGCGGCGCTGGCCGCCAGAATCAAGGAC
ATTGCCGAACGAGAAGCGGCGAGCAAGTAGCAGATTACGCGATGCTATTTCTGCGCCGCAGACGATCTTC
CCCTTTTCGCTATCATCTTCTTCAGCGCATGAGATACCGCAACAAACCCAAAGGTTGCGGTGACCATCGT
CGCCGCGCCAAAGCCTGACGCACAGTCCATGCGCATTGCACCATCTGCCGTACTGCGAGACGCACAGACG
GAACCGTCAGGCTGCGGATAAACCAGCGGTTCACTGGAAAACACACAGTCGATACCCAGCTTTCCTTTGC
TGTTTTTCACCACGTTAAAATCGTGCTTTAGCCGTTCACGCAGCTTGGCGGCCAGCGGATCCTGAATCGT
TTTGGCCAAATCGACGACCTCAATCCGAGTCGGATCGATCTGCCCCCCCGCGCCGCCGGTTGTTACCACC
GGGATCTTATAACGGCGACAGTAGGAAAGCAGCGCAGCCTTCGGGCGCACGCTGTCGATGGCGTCAATCA
CATAGCTAAAGTTTTGGTCGAGCAGTTCCGCCACGTTTTCCGCACTAATGAAATCATCCACGCAGATGAC
GTGGCATTCCGGGTTGATCGCCAGAATGCGTTCCGCCATCACTTCCGTCTTCGACTGTCCGGTATGTTGA
CGCAATGCATGAATCTGGCGGTTGGTATTACTGACGCACACATCATCCATGTCAATCAGCGTAATCGCAC
CGATGCCGGTACGCGCCAGCGCCTCAGCCGCCCAGGAACCAACGCCACCAATACCAATCACACAAACGTG
AGCTTGAGAAAACAGCGCCAGCGCCTGTTGACCATATAGCCGGGCGGTGCCGCCGAAGCGTTGCAAATAG
GCTTCGGATAATTGCGTATTCATTCAACCAACCTTACGAAAACAAAATCACAGGAAAATAACACGGCGAA
AAAGCGGCTCAGGATAGCGCTAAACCCGCACCACATCCACCAGGCAGCTCATAGCGTTCGGCCCCTGCGT
CAGCGGCGACGTGCCAATATCCAGCGTTAATACATTCGCATTTCCTGATTGTTCAACCGGATGCCACGTT
TTCTGGCCGAAACCGGGCTCAAACCAGGCACCAGTGGACATAACCACCACGCCCGGCCTCACGCCGTCGG
TAATCTGTACGCCAGCCAAAATACGACCACGCGCGTTTCTGACTTCGACCTGTGAACGGTCAACGATATC
TCGCACAATAGCGTCCTGCGGGTGCATGTACAGCGTCTCTTTTCCTGCGGTCTTATTCGCAGCAACCTGC
GGTGTAGCGGCCAGTTGGCTGTGCAAGCGGTCAGATGGCTGAATAGAAATAAAGTGCAGCGGCCACTCTT
CCGTACTTTTGGCTCCCAGCCATTCAACGGGAGGCTGCCACTCAGGATGCGGCGCAAAATCGGCATAGCC
ATAGCTGGCAATCGCTGAGCTGAACAGTTCGATCTTACCGCTTGGGGTACTCAAGGCATGCTGCTGCGGA
TCGCGGCGGAAATCCTCAAAGAACACAAACGGCTTTTCGTCCATCGGGATTTCTACATGTCCCTTCTGCC
AGAAATCCTCAAATGATGGCCAACTGTCAGCCACATCCCGCTGCTTTGAGCGACATTCGTCATAAAGATG
TTCCAGCCACTGCTGCTCACTGCGGTTTTGCGTAAACACGTCTCCATACCCTAATCGCTCCGCCAGCTCG
CTAAAGATATCCACGTCATTACGCGCCTGATGCTGCGGCGCAATCGCCTGATGCATGGCAAAGACAAAGC
GATCGCGGGACGATCCGCCGATATCATTACGCTCCAGCGTGGTAGTGACGGGCAGCACGATGTCAGCCAT
CTGCGCCGCGGGTGTCCAGACGATATCCTGCACAATCACCGTATCGGGCTTACGCCAGCCGTCCACCAGG
CGGTTCAACTGCTGGTGATGATGGAACGGGTTGCCGCCCGCCCAGTGAATCAGATGAACATCGGGATAAG
TGTGGGTTTCACCCTGAAAGGTATAAGGCGTGCCCGGTTGCAATAGCATATCGGCGATACGCGCTACAGG
GATCGCCCGCCCGGCGTTCGGAGTGGACGGCGAAGCCGGTGCAGGCGTTGAAATCCGCTCGTTACCCACG
CTATTCATCGAACCATGGCCGAAGGAGAAGCCGCCGCCCGGTAGCCCCACCTGTCCCAGTATGGAAGACA
ACGCGATCATCATCCAGTACGGCTGTTCACCACGGTGTGCGCGCTGCACAGAGTAAGAGCAGGTAATAAA
GCTACGCACGCCAATCAGTTGCTGTGCCAGACGCCGGATACGATCGGCGGGAATGCCCGTAATGTCGCTG
GCCCATTCGGGGGTTTTCACCACGCCGTCACCGCGACCGTGCAAATAGTCACTCAGTTGTTCATAACCGA
CGCAGTAGCGTTGCAGAAAATCCTTATCGTCAGCGCCCAGACGCAGAATCTCATAGCCCAGAGCCAACAT
GAGGGCAACATCGGTATTCGGGCGGATGGGGATCCACTCAGCATTCACAAACTCAGGGCAATCGTCACGC
ATCGGGCTGACGTTAATAACGGGGATCCCTTTCGCCACCAGCGCTTCCAGTGCGGGCTTCAGCGTATGGT
GCCCAGCACCGCCGGAGGCTATCTGCGAATTTCTTAACGCCAACCCACCAAACGCGAGGAAAATATCACA
GTGTTCGGCGACGCTGCGCCATTCGGTCACCTTGCCCGTCAGCGGATGGAAGGTGCCAATCACGTAAGGC
AGGAAGAACTGCGCGGCTCCCCAACTGTAATTTCCCTGTTGGTCGACCGCGCCACCACCGGAAAAATAGA
AGCGGCGTACCTGAGAACGCGCATGGTGATAACGTCCAGCCGACGACCAACCGTAGGAACCGGCAAAAAG
GCCGTCCGCACCATAGCGATCGCGAATACGGCGATTTTCCTGCGCGACCAGATCGAGCGCCACGTCCCAA
TCCACCTCAACAAAATCCTCCCGACCGCGCAGCGTTTTATCGCTGTTTTCCCGCTTCTGGAGCCAGGAAC
GGCGCACCGAAGGCCGACGGATACGTCGGTCGGAATACACCAGAGGTACGATGGAGTCGAGCATGGCGGA
AGGGGCTGGATCGCCCGCAAACGGCTCGCATCGAATCAGCCTGCCGTCTTCAACCACAGCGGTAAACGCG
CCCCAATGCGCAAGATGTGGATAACGTTTAATCGCCATGACAACCTCAGGAAAGCATCAATTTTTGTTAA
TGATTAACCAGCAACGATCCTGAGCCATTGGTATTCATTGTCGGTGTATTCTGTGCGTTGCTGAATAACG
GCTGGCTGCTTTGCCCGTTCTTGAGCACCCAGACCCGACCATAGTGGTTATAAAAACCCGCCGAGTGCCC
CGCGTCCGGCCCAATACCCTGATACATATCGAAGTGCTGGCCTTTAATCGCGCCACCAACATCCAGCGCA
ATCATCAGACGCATTTCATACTTGCCGGTAAATTTGCCGACGTTATCCAGCAATGGCACTTCCATTAACA
GAGCCGTGCCTGCCGGGATCAGTGAACGGTCAGAAGCCACGGAAGCCTTCGCCACCAGCGGCACAGCACT
CGCCCCTTTCACAGGCGCAGACATCATCGGTTTAAAGAAGACAAAAGAAGGGTTCTGTTCAAACAGTTCA
CGCACGTCATACTCGGAATGCTGCTCCGCCCATTTGCGGATGGCCTGCATAGACATCTCTTCACGCGGGA
CTTCACCACGATCGATCAGCACCTTACCAATACTGCGATAGGCATGGCCATTTTTGCCCGCGTAGCCGAA
GAACGTCAGCGGGCGTCCATCGCCAAAATCAATATAGGCGCTGCCCTGCACTTCCATCATGAAGTTATCA
ACCAGAGAATTGGTCCAGGCGAGAACCAATCGCTCATCCAGCGCGCCTGAATAAATTCCGGCACGATCCG
GCAGGCGACGGTTATTTTTACCCTTTGACGGCATAGCATATAAAGGATGGCGGAATTCTCCCTGACGGGT
ATGGCGCGCCTGCAATACTGGCGTGTAATAGCCGGTGAACTGCACGTTACCAAAGTTATCAACGCCTTCC
ATCTGCCAGGCGTTCAGACCAAATTTACTCAGCTCGCGAGTATCCGCTCCTGACATCATCCAGTTTTCGA
TCGCCTGAAAGACTGTGTTATTGCGCATATAAAGGTTCGGTGACGCCGACCGAATTTCCGCAACCTGGGT
GATGAAATCCCGCGCGTTGACGGGTTTTCCTTTGGCATTGGGTTCATTCACCAATTCCAAAGGCTGGTTG
AGGTGACCATCCTTATATTGCTGCCCGCGATCGGTTGGCCTAGATTGGCACCCCGCCAGAATGGCGATGA
CCACTGCGGTCAGCACATATTTTCCCCACCGTCCCTTCATCTTTTGCGCTCGCTTTTTACATCAAAAATT
TACCGTCGAACGATAACAAACGCCTATCCAGAAAGGAATGGGATAGCGCATAAATCAATGAGGTAAGGAA
AAACGGTTCGGCGCACGGCATCGCAGGAAGCTATTTTCTGTAAATCGCCCCATTACGTTCACAAAACAAC
CCATCAGATGGTAAATCAATCACCTAACAGCCAAATGCGGCGCTTTTTACAGAAATAGGTTGCATCAATG
TTCATGGAGAGTATAGTGCGCATCCACGGACGCGGGGTGGAGCAGCCTGGTAGCTCGTCGGGCTCATAAC
CCGAAGGTCGTCGGTTCAAATCCGGCCCCCGCAACCAATTGATGTGAGTCGTCCATCAAAAGCAGTAAAG
ATAAGTCAGTACGGACGCGGGGTGGAGCAGCCTGGTAGCTCGTCGGGCTCATAACCCGAAGGTCGTCGGT
TCAAATCCGGCCCCCGCAACCAATTGATGTGACTCGTCCATCGAAAGCAGTAAAGATTAGTTATTACGGA
CGCGGGGTGGAGCAGCCTGGTAGCTCGTCGGGCTCATAACCCGAAGGTCGTCGGTTCAAATCCGGCCCCC
GCAACCAACTAAAACTATGTCTTCTTAAGAACCAAGCGATAAAGCACCTTAACGGGTGCTTTTTTGTTTT
TGGCGTCATATGTTTTCTACGCATGCCCTACTTCTACGCTCGTCTACGACACATTATCTCTGAACCGCGC
CGACAAGACGCGGTCACTGCGTAATAGTAACGATCCCCCACTATCGCTCAGCCTGACTGGCGAAGTAGGC
TTTAATACCCGCAAAAATAGATTCGGCAATCTGCTGCTGAAACTGGCTGGTGCGCAGCTTACGCTCTTCT
TCCAGATTACTGATAAATGCCGTCTCGACCAGAACAGAAGGGATATCCGGGGCTTTCAGTACCGCAAATC
CAGCCTGATCGACGCTATTTTTATGCAGGCGATTCACCTTGCCCAGTCGAGTCAGGATCTCGTTACCAAA
CTTCAGACTATCGCCAATCGTCACGGTCTGCACCAGATCGAACATGGTGTGATCCAGATAGCGATCGCCA
CTCATGCTCACTCCACCGATCAAATCTGATTCGTTCTGGGTCTCAGCTAAAAATTTAGCGGCGGTGCTGG
TTGCCCCTTTTTTCGAGAGTGCAAAAACCGACGATCCCCTGGCTGAGCGGTTGGTAAAGGCATCTGCATG
GATCGAAATGAACAGGTCGGCCCGCTGCTTGCGCGCTTTTGCCACCCGCACACGCAGCGGAATGAACACA
TCTTCATTACGCGTCATATACGCTTTCATGTTGGATTCATTATCGATCAACTTGCGCAGGCGACGGGCAA
TTTGTAGCACAATGTCTTTCTCACGCGTTTTATTCTTGCCAATCGCGCCGGGATCTTCACCGCCGTGACC
GGGGTCGAGCATAATAATCAGCGGACGATCGCGACCCGCTTTCCCGGCTTTCGGCGCTTCTGCCGGCAGC
GTGCGCTCCAGTTCGCCTTTGTTGTAATCCTCCAACAGCGCCAGCAGTGGATCTTCTTCGTTATCGTAGC
GCCCTGCTGCAGGATACAAATCCAATACCAGCCGGTGCTTAAATTCGGCCACCGGTCCCAGCGTAAAGAC
TTTAGTCGTTGCCTGCTGCTTGAGTTCTAGTACCAAACGTACCGTACTTTTATCAAACTGCCCGATGCGC
GCCTCTTTAATCAGCGGATCGTTATCCTGCTGAAACTGGCTGGCAATCTCCTTCAGTACGCTGTTCAGGT
GAACATTTTCGATATCCACCACGATGCGTTCAGGATTACTCAAACTAAACTGTTTATATTTCAGCGGGTG
GTTAGATTCTAACGCAACGCGGGTATAGGCGGAGGATGGCCAGACGCGCACGGCGATAACCTGTGTGGTC
GCTGCCATTCCTACACCGCTTACGCTTAATAGCCAGGTTGCTGCTGCGCTTTGTAATAGACGCCGCCGAG
TCAGATGATGATTCGAATGAGACATGCCACTCCGATCTTATTGCTGTGCGCTACCCTGCATTGTCGTGGT
GCCACAGTGCTGGATATGCCATCAAAAAATGAATAAAGGTAAAAATTGTCAAAAACTTTAACGAATCAGC
TTCGCTCTGTCATGCAAAAATCATGTGCAGGCCTTATAACAGGCGGATATCATAAATTTGAAGTATTAAC
CGTGCTTTTCTGGTTAATACTTCCTCTTGCGTTTTATGTCATAAAGAATAAAAATACAGAAATTACGAAT
AAAAATGCAAAGAGGGCTCACAGTGAAGGAACGTAGTACAGAGCTGGTTCAGGGCTTCCGCCATTCAGTT
CCCTATATCAATGCCCACCGTGGCAAAACGTTTGTCATCATGTTAGGTGGCGAGGCCATTGAACATGCCA
ACTTCTCTAGCATCGTAAATGATATTGGGTTGTTACACAGTTTGGGGATCAAGCTGGTGGTGGTTTATGG
TGCCCGCCCCCAGATCGATGCCAACCTGACAACACACCACTACGAGCCCCACTACCATAAAAATACCCGT
ATCACCGACAGCGCCACGCTGGAACTGGTCAAACAGGCGGCGGGTATGCTGCAACTGGACATCACCGCTC
GGCTGTCTATGAGCCTGAACAACACACCACTGCAAGGTGCCCACATTAATGTCGTCAGCGGTAATTTTAT
TATCGCCCAACCGCTTGGCGTTGATGACGGCGTGGACTACTGCCACAGCGGTCGTATTCGTCGCATTGAT
GAAGAAGCGGTTCATCGCCAGTTAAATAGTGGCGCAATTGTGCTGCTCGGCCCAGTTGCGGTTTCCGTGA
CGGGTGAAAGTTTCAATTTAACCTCGGAAGAGGTTGCGACCCAGCTCGCCATTAAGCTGAAAGCAGAGAA
GATGATCGGCTTCTGCTCGTCACAGGGTGTGACCAATGAAGAAGGACGCATCATTTCCGAGTTGTTCCCA
GACGATGCGCAGCAGCGTATTGATGTACTGGAACAGGCCGGCGATTACCACTCTGGTACGGTCAGATTTC
TGCGCGGCGCAGTCAAAGCCTGCCGTAGCGGTGTGCGTCGCAGCCACTTGATCAGCTATCAGGACGACGG
TGCCTTGTTGCAGGAACTGTTCTCACGCGACGGCATCGGCACGCAGATTGTGATGGAAAGCGCCGAGCAG
GTTCGCCGTGCAACCATTAATGACATCGGCGGCATTCTGGAGTTGATTCGCCCGCTGGAAGAACAAGGCA
TTCTGGTCAGGCGCTCGCGTGAGCAGTTGGAAATGGAGATCGACAAATTCACCGTTGTCGCACGCGATAA
CCTGACCATCGCCTGTGCCGCGCTTTACCCGTTCCCGGAAGAGAGCATCGGTGAAATGGCCTGCGTTGCG
GTTCACCCGGATTACCGTAGTTCATCACGTGGCGATATGCTATTACAGCGCGTTGCCGCTCAGGCACGCC
AGCAGGGTCTGCAAAAGCTGTTTGTGCTGACGACGCACAGCATCCACTGGTTCCAGGAACGTGGCTTTTT
ACCCGCCGAGGTGGAGATGCTGCCGAAGAAGAAACAGGCGTTGTACAACTACCAGCGGCGATCAAAGATT
CTGGTACTAGACCTCTGAATTATTTCATTCAATAACGCTTCTCGTGGCCGATCGTAACATCGGCCACAGC
GCGTTAATCCGCTTATGGCTGCTTGCCAAACTCACAGCTCAGCGTCGTCCACTTCCTTGCTTGTTCACTC
AGCGTAAACCCAAGCCCCAGACGATCGGATACCCACATGCGCCCATCGCGTAACTCGAGTTGTTCGTTGA
AGAGCGGATTCAGCCACTCGAAGTGCTCCAACCAGGGCTCAATCGGATAAGCGGCGGCCAGATGTAAATG
CACTTCCATCGCAAAATGCGGTGCCAGCTTACGACCGTGCTTCGCTGCCAAATCCATGATTTTCAGGAAA
GGAGAAATCCCACCTACGCGCGGTGCATCCGGCTGCACGAAGTCACTGGCGTTACCGAGAATCAACTGTT
CATGCTCGCGGAAACTGGTCAACATCTCACCCGTGGCAATCGGCGTATCCAGCGCAGCCGTCAGCGCCGC
ATGACCTTCCACATCGTAGGCATCCAGCGGCTCTTCAATCCAGACCAGATTAAAGGCTTCCATCTTTCTG
CCCATCCGAATCGCTGTTTCGCGATCCCACTGCTGATTGGCATCCACCATCAGCGGGAAATCGTCTCCCA
ACGCTTCTCGCACCGCCGTGAGACGACGGATATCCTCCGCAGTATTCGGCTGCCCCACTTTTAGTTTGAT
TCCGCCGATACCGCTTTCGCGAGAAATCACGACATTTTTTAATACCTGATCCAACGGCGTATGCAGGAAG
CCACCGGAGGTGTTGTAGCACTGAACGGAATCACGATGTGAACCCAACAACTTCGACAGAGGCAAACTTG
CACGCTTGGCTTTCATGTCCCACAGTGCGATGTCGAGCGGAGAAATGGCCTGCACTGCCATTCCACTGCG
GCCAACCGATGCGCCGGCCCACAGCAATTTGGTATAGATCTTATCGATATCATTCGGATCTTCGCCTAAC
AGGTTATCCGCAATTTCTTTCGCGTGAGCATAGATACCTTGCCCACCCGCCCGCTTGGAGTAGCTGAACC
CCACTCCTTCAAACCCATCACGACTGCGAATTTCCGCAAAAATAATAGCGACTTCGGTCAGCGGTTTTTG
CCTTCCGGTCAGCACTTTTGCATCGCTGACTGGCGTTGCCAATGGCAAAAACGCCAGAGAGAGTTTTACC
CATTCGATCCGATCGCCCGATTCGGCAGCCGTTCTGACATTCGTGGCTTTTGCATAGCTAACCGCCGCTG
AATTTGCACTGATGGTCATGTCTCACCCCTTAAAATGATTGCGCTAACATTTACAAACAGAAAGGAAGAT
AGCCACAAATGAAGAAAAAACATGCAACTCAGATCACAAAATAATCATTAAAATACCAAAAATACATCCT
AAGCAACCAAATAATGATTGCGCAATCACCACAAAAAATAAGAGGATAAAACCAAAATACGAAGCGGAAA
ATTTAGGTGTCAGCCCGAAAAAACGAGAAAATTCAGGCTGGTTGCTAAAAACACAGGTGGCTGGAAAACC
GATGTACCATCAACGATAATCTCGCAACACGTGAATGTGCGCGCAACCTCAAAAGAGAACCGGTGATTGA
AACACGATAAGAACGCCAGCAGCACCCCGCCTCGCGCGCCCACGCTTGAAGATGTGGCACGCGCCGCGGG
[truncated: 4,695,216 more chars]
