# Supplementary material for: Pectobacterium parmentieri SCC 3193 Mutants with Altered Synthesis of Cell Surface Polysaccharides Are Resistant to N4-Like Lytic Bacteriophage ϕA38 (vB_Ppp_A38) but Express Decreased Virulence in Potato (Solanum tuberosum L.) Plants
Source: Int J Mol Sci. 2021 Jul 8;22(14):7346. doi: 10.3390/ijms22147346 (PMC8304393; doi:10.3390/ijms22147346)
Supplement: Supplementary file 1 [file ijms-22-07346-s001.zip › Supplementary Materials/M4_draft_genome.fna]

>1 length=34536 depth=0.94x
CCGACACGTTAAGCAAACGAACCGTTAAGTGCTTATTCTCAGAGCAAAAATGCGTATAATAGCCAAGCTT
TATGTCCCCGTAGTTAAACGGATATAACAAGCCCCTCCTAAGGGCTAGTTACTGGTTCGATTCCAGTCGG
GGACACCATTCACACTTCTCAAAGCGCGTCGTAAACTCCACTTTTCCTTGTAAATTCATAAAATTAAGTC
ATGTACATCGTTAGCTGCACACAGCAATCTTGTACCCACGCTTAAATAAAAACAGCGCTCACTATCGACT
TCGGCCAGGAAGATTATCGACGAGTCTACTTTTGAGGTCAGGGCGAGCGCTATATTGTTCTGATAGGGTC
TGAACATGATGAAACGTAGCAGACGCCCCCATAAAGCATTGATAGTGGCTTGAATAACAAAGAATATATA
CTTGCAGCCATGAATATCCTTATAATATCCATAGGATTTATTCACTATTTGTAAGGAATGTGTGTTTATT
ATGAAACGGGGTTATATAAAAAGCGGCATTTTACCTTTTCTTTTTCTTTCTCTCTCTATCGGGGCGCATG
CGCAAGACTTCCCCACGTTTGTTACAGACTTCACCAGTGTGTTGCAAAAGAGTAAATTATCACAAAAAGA
CTATAACCAATTTATTGAACTCACTGACTCCTATTTTATTCCAGCTAACTATGGTGTAAGCATAGCGAAA
AAAGATAAAGTCAGTTATAAAAATAACGAAATAATGCCAAAACTTGAATCTGACTCCAGCTTTATCTTCA
ATGGTTCAAATGGAAAATCAGCTTTTATTTCATTTCTACAAGAAATAAAAAACCTATCGCCGTCAGAAAA
ATATTTTGAAAAATCCTACACGGATGCAGGATCGGTCTTCGTCATGAATTACTATATGCTGTCATCAGGT
ATCATTAATATCCAGATGGACATCGTTTCTCCTCCAGGCCTCAAAGGGATTGTTATTAATCTGCTTAACG
AAAGGGAATCTGAACTTAGACAAGAAGCAGGCGAAAGGGCTTATATCTATCAATTCAAAAAAACAAATGA
GACCTATAAGATGGTCAGCGCCAACGCCTATTCATCTTCAGATAAACGAATCTGCATGTCCTGCTAACGT
GATTTCAATGGAATTGAAAATGATAAAAATCATAATAAAATCCCTATTATTGATAATACTTTCATCACAC
TATGTTAATGCAAATAATCTGGTGTGTCGTAGTCCTCTCGTCATTCAGTCGTTGATCAAAGAAGATCAAG
AGAAAGCACAACCCATCAGCGATCGCGTATCCTTAGAGACAATTAAAAAAATTGAGTTTGAATATGACAT
CATTATCACAAAACTTAAAACAAAGAATAACCTAAGCTGCTTTGGCAAAGCCAAGATAAAAATCCCCTCC
GAGGTGTTAAATTTTTTAAAATACTATCCCCTTATGGATAATGGAGATCCTAAAGCAAAAAGCATTTACC
GCTCCAATCTCTATCTTCATAAAAAAGGGGATGAATATATTGTATCGGATCGTGTCTATTATAATGTTCA
TATTGCTGATAATCAGCAAGAAACCAATATTATGTATCCACATGATGAGTCAGTCTCGCGCACACTTTAC
GGCCTGGCCTGGTTACAAGAAAATGCAGCAAGGCTGGAAGAACAATCGCCACGATTTAAGTATAATAAAG
CAATTGTCGAGTTCAGAGAGGCTGATAGTGAGTTAAATACTTACTGGAGTAGTCTACCTGATTATATTAA
AGGGCAACTGAAAGGGGATGCACGGCAGTGGATAAAAAATAAAAATAAAAAATGCGGTGCAATAGAAACT
ATAGCGAATAAACCTCGTTCGATGGAAGAACATGCAAAAATTTATACCTGTCAACAGCAGATGACCAAGG
AAAGACTGACGCAACTTGGGTTGATTAAAAACAAGGAAAAAAAATGAAAAATATCCTTTACGCCATAATT
GCGATTATCTTTTCTGCTACTTTAGCGTATGCAAAGAATGATTTTCAATGCAGCAATTCCAAAGCGGTTG
AGGTCGTTAAAAAAACGTTTTCCGACCGCGCAAAATCCATGTTTTTTAAGTCTCCCTCTCAATCGGTTGA
TACTGTAAACGTTATTTACTCTAAAATCTCGACACAACCACGCTGGGGAGAAGCATTCTCATGCAGCCTT
AGGGTTGAAATCCCAGTTAGTCAGGAGGTTGTCGATATCATTCTTAATGAAGATGATCTTTTGTACACAA
AAGATGAGATGTATAAGATCGAAAAGGACATTTTCACTAAAACAGGTGAAAGCAGAGATAATAGACTCAC
CGATAACAAGATCGTCATTCCGTCCTTTGCCTACGACCTTAGCGTTCTTGATAATGGCAAGGAAATAAAA
GTAGAAAAAGACACTTATGATGCGCTATCCAGAGCGATTTATGCCGTGGCCTGGCTCAGTGAAAACGCAG
AAAAAATAACAAAAACCGCGCAGGATAAAAAACTTGCAAGCGAAAAGGACAAGTATCTGTTCTTCTTAAC
TGACGTATATGGAATATTGGAAGACGCCCCCGAAGACATAAAGAGAAAATTCCACGCATCTCAAGAAGTA
TGGGTTAAGGACAGAATTAAAAAATGCGGAAATATCGAATCGTTAGAGGCGAGTAATCTTTCAATCAAAG
AACAAATTAATGCTTATCACTGCCATAATGTAACGATGAGTGAACAAGTATCGAGTTTAAATCCAAGCGA
GGATTGATAATAACACCAATATGGATTCAGGCTATTTCTTCGTATTTTAGCAATAGCCTGGATATAAACC
TCTCATCCTATTAGCTCAGCCATAACGAACAACTAATCAGCTATCGCTCGACTGGACAGAGCGCTCAAAA
CAGGTCGACAGAGCAATATACCTATTCATTATTCAGAGATATGTTATTTCGAAAAAAAATTCACCTTGCT
GAAAAATGCAACGATAGGGAGAGGTATGTTTGCTCACACCTCTCTTATCATGATTATTTCGATGTCGTTA
GACTGGCAGCCGTGAATTCTGGATAGCCTGCCGGACGACCATTATTTAGGTTAGTCAGAAAATTGTTGTC
CTTGAGAGGAATCGAGGCCGACCCATAGTCGAATGCATTTAATCGGTTTCGCAGTTCCTGATTATTAATG
CCATCACCAAACATGGTGTACCAACTGATGATGTCTGGCGTTACAAATTTTTTATACGGATTTTCCGCAT
TTTCATTCGTTTTAGAGAAACGAAAGGCATGGGTTAATGCCCCATCTTTGTGATAAACAAATTTCAGATG
ACCATCCTGTTTATCGATGCTCGCCGCATCTTTAGTCGTCAATTTTCCATGCGCACTGTAGCTACCATGC
GTTACCACACCATTTTTAGTCCAGATTGCAACATGTTCCCAATCATGGCGGTGGCCTGAATTTACTCCAT
TCAGTATCTGATCTTTTAAAAAATAGAGTGAATAGAAACTACCACAATAGCGAGCACCACTAGAATTAAC
ACAGGCGTACCGGTGCAGCGTATTTGACGAGTCAAGAAAGTTACTCCATCGGCACCCACCTGTTATATTG
CCCGATGGTTTCAGCCCGCCGTTTTGCACACCGCTACGGCTCACTCCGGCGCTGGGAAAGCAGCCATCAG
AATCAAAATCAAATACCGGTGCAATCGCCCGCGCATCAATTCCGGATGGCAAGGATTGGTTTAATTTTGG
GAAAGTATCTGCATGTGAAGAAAACGTAGTGAACAGTATTGAGAAGGCTAGCGCTCTTTTTTTTCCTAAA
AGCATATTAACTCCTTGAATAAATGGTAGTCCTTTTAAAACCAACACTATCAATAGTCACAAAAATGTAA
CCATGATGAAAGTATGGAAAGATTACTTTTAGCAAGAAAGAAGAGGAAATAAAAATCATTTATTTACAAC
AATGAACACGAATATATTTAGCCTGCAAAATAATATATTATTTTATCATTCATACTTATTAATTCTAATT
TCAGGAAAAAAGGGGGTAACGTCGTCGAAAACGAATTTCCCCACCAATGTACATGTCATTCGAAGTATGA
TGAATATAGAGAGAATCAAACTTGACACGTCAGGATCTTTACTCGTCACTCACCTTATAACGCTGGCTTT
CAGCATCAAAACGATACTCCAGTAGAATATCGCCACCGCCGTGGGAATAACAGTTCAGCGTGATACTGCG
GTTATCCACACCATTCTCAATATTCATATAAACTGGAGTCATGAAGAAGCCAAACTGGCATTGCTGAAAA
TCAGGCTTAAGAAGCTGATCGACATTCCCGCTTTTCTTATTAATCGCCTTGATCCCCTCAACAACCATGC
CTGTATCACTGTTTTGGTACACTCCAACGAAGCTGTGAGTCGCCGTTTGTCCCCAGAAAGGAATATCGAC
CTGCCCTTCTACCTTTGCGTGCGGCTCACTATCATCAAAGGATGAGACACTCCGTAAGCTAACATCATAA
CGTGCTTTCCCATTTGACCACTCGCCATGAAGTTCTTCCCCTACTTCCGTTAATTTAAACGGGCAATGTG
TCATATCCATGTCAGACTTAACGCCCTGAACGATATATTTATCATAATCCTGAGGAGTATGAATTTCACA
GATCTCAAGCGACGTTTCTGAGATCCGCCCATACAGAGGGATCGGTGCCCGGTATTTATCGTAAAAGTAG
CTTCCCAAAAGGTTCTTATCTTGGTCAATACTGTATTTCTGCAATGAAAAATGCACCGGATAAGGCCCAA
TATAGCCTTCGTAATTGCTCACGACATACCAACCGGCATGCACTTCCCATGTTGCCGTCCACAGTCCACA
GGCGATTAAGGCTGATACTGCTAATCTCATACATTCACCTTGTTTACCCGCCATACTTTAGCCGCATGTG
CGTTGGTTTTTCCGTAACTCACGTTATTTAGTGTGTCAGTCATGAAGCACCGTCGTTCAAAAATGACGAA
CAGTTTCAGCGCATCAATCTAATCATGGTGGCAGCAGGGGCAGATTTCCACCTCAGAAACCGTCATAGCT
GTTGTTCCCTGGCAATCCCATTCGACACGTACAGGCTGCGCCTCTGGCTTCGAGTGATGCAAATATTTAT
TAACCGGGCTTTCCGTCATACCGGTAATCACCTCAGTAGCGATAAGCTCATCACCGACAAAAACACGCGC
TGTCGCCTGTGATGCTTCTCGCGTTTCACCGGATTGCCGATACAAATAGTTAACCGTGAGTTTAATGCTA
GACATAACGCTTCTTAACAGGGAAAAGACCAGGAAAACAGTGTATCGCGTTCACCTGCGCTTGTAGAGCA
CATCCGCTGCAAGCGCTATCGCAGGATGATGTTAATACCATGATAGTTTTAAATTTTTTAAAAATGGAAA
GATTTAGTCACATAGAATCGAATGATTGGTAATCAAAAAGTTAAATCTTATATCTTTTGGGTATTAATGA
AGCATAAAAAACAGCCGATATCTTTTCTGATAGGGTGTTTTTTAATGCAATTGCATTTTTCATAAATAGT
GTTTGGTATAAATACCGTTTTATATTAACCGTGTTCTGACTGAACCATTTCATTAGCGTCATCGTGTTGA
AGAATAGGAAATTATACTCAGCAGATTGGTGCCTCTTCCAAGGAAGATAATTAACCTGCTGGTGTTGGTG
GCACGAATCTCAACAATGGTGGCATTACTGTATGTGGTTTTAACACACTGAAGTAACTCACTGGTAAACC
CCATTACCAGCATTAAATAGATATAAGAAGGAGTTATACTGTGGTGATTCCAGATATTCAAATCGTGAGT
ACAACAACCCCGGCCACCATGCCTCCTATTGGTGCTGCTGCCAATCCAACGGTTGTCGCCGCTATCAGCC
CGGGGAATAAAACCGACACATCAGCAAACTCCGACTCTCAAAATATGCCAAGTTCGAACGAAAGTACGAA
AGTTACGCTGTCGTCTCAAAAGAAACGTGCCACTGAAGAGAAAGATACCTCACAACCCGAACAGATTAAG
GCACAGCAGAAAGCCGCTACTGAATACTCTCTGGCGATGACCAGTATTCCTTTATACAACGGTAAGCTCA
TTTCAGTGGTTAAATACCCAGATGGTAATTCTGAAATGTTTGATGCCTTTACAGGACAGCGCATCACACA
AGAAGACTTGGCACTCATGGGTGCACTTCATGGTTCTGATGGCGAACAGGTATTACATTTTGAGAGTAAA
ACGTCATACAGCAATTTGTCTGCAGCCGAAGTTTATCAGCAAATTCAGGAAATGCTGCACGGTTCAGGCG
ATCAAGAATAACGGTCTTAGTAACAACGAGATGCCAAGACAAATAAACACATTGCCTTGGCATTAAAGAA
AAATATAACGTTACCTTAATACTATAAGATAGCTACTTGATAGCAACCGGTCGATTAGCAATGAGCGCTT
GCGCAAACTCAGCTAATCTTGTCAGGCCATATTCCCAGGGACCAAACCCCGCTTCTGCATTAATATGCCC
TGCATCGCCCACATCAATCAGTTCACTGTCCCACGCCTGCGCCCAGTATTGGGCGCGAGTAAAACGCATT
AACGGATCGTTATGGCTGGCAAATGTCAACGCCGGAACCGACAGCGGTTCAGCCTGAATGCGATCGTCGA
TTTCAAAACGCAGGGGCTCGGCAGGAGCCACCAGTATCACACCCGCGATCCCTTCCTGACCCTGTTGCAC
AATATGGCAGGAAGCCAGTGCGCCAAAGCTGTGACCGATCAGAATCACAGGCTGTGTACAGACGCTGAGC
TCACGGCGGATCGCCAACACCCATCGATCCAGATCGGCCTGATACCATTCCCGCTGACGTACACGGTGCC
AGTCAGGAAAACGCCGCTCCCAATGGCTTTGCCAGTGTTCATGATCGCTGTCTCGCAATCCCGGCACCAG
CACCATCGTTAGCTGCTGGCCCACTTCCGTCAGCCGCCGATCGATTTCTGTTGTCTGCATCCGCCCTTAA
CACTCCTGTCTGCTACCCTGTCTGATCTATCAGACACGGGCTACTTTAACAATCTGGCCTTACAACTTTT
CCCTTTGATTTTACCTTTCTGGAACTGCTGCAGCGCACGTTTAGCGCTGGCTTTACGGATAGCCACATAA
GCATGCAGAGGGAACATATCAATCTTCCCAACTTCCGCTGCCGTTAATCCCGCATCACCCGTTAGCGCGC
CGAGGATATCGCCGGGACGGATTTTGGCTTTTCTGCCACCATCGATGCATAGCGTCATCATCTCAGGTTC
GAGCGCGACCTCGCCACTGCGGCTAATTTCATCCGCCGATGTCCATTTAATTCGCATACCGAGATAATCT
TCAATCAGATTAGCGCGATTCATTTCCTGTGGCGTACACAGGCTTACAGCCAGCCCCTGCGTACCCGCGC
GGCCTGTTCTGCCAATGCGGTGTACGTGAACTTCAGGATCGAAAGCCAGCTCAAAATTCACCACCAGCGC
CAGCTCCTTGATATCGAGACCGCGAGCCGCAACATCGGTTGCGACCAGCACACGACAGCTACGATTAGCA
AAGCGTACCAGAACCTGATCGCGGTCGCGCTGTTCCAGATCGCCATGCAGCGCCGAGACGCTAATTCCAC
GCATGTCTAGTGCGTCAAATACGCTCTGGCAATCACGCTTCGTGTTGCAGAACACCACGCAGGAGGCTGG
TTGATAATGGCTCAGAATGGCAATCAACAGCGGCAGGCGTTGCTCTTTCGTCGTCTCGTAGAAACGTTGC
TCAATAGCTGACTCTTCGACGTTATCTGCAATCTCGAAACGCTGCGGCTGGCGCTGAACGCGTGCGCTGA
TCTGTTCGATCTCTTCGGGATAGGTAGCAGAAAATAGTAACGTTTGACGATCGGACGGCGTATAGGAAAT
GACATCATCAATGGCGTCAGTAAAACCCATGTCCAGCATGCGATCCGCTTCATCCAACACCAGCACTTTC
AGGCTATCCAAGGACAGTGATCGTTTGCGTAAATGATCCTGAATACGTCCCGGCGTCCCAACAACAATAT
GCGGTGCGTGAACCAGTGAATCGAGCTGCTGCCCCATCGGCTGACCGCCGCACAGTGTCAGAATCTTAAT
GTTTTGTGCAAAACGCGCCAGACGACGCAGCTCTTTGCTCACCTGATCGGCCAGTTCACGCGTCGGGCAC
AGCACCAGCGCCTGTGTCGTAAAGTCGCTCACGACAATACGATCCAGTAGCCCAATGCCAAATGCCGCCG
TTTTGCCGCTACCGGTTTTCGCCTTGGCCCGCACGTCCGCGCCACTCAGAACAGCGGGCAACGTCGCCGC
CTGGACTGGCGTCATGTCGGTATAGCCCAGTTCATTAAGATTGGATAACTGCTCTGCCGGCAGCGCGAGG
GAAGAAAAAGAGGTTGTACTCACAGTGATTACTCTACCAAGGACGAGATAACGAAGGTGACGCCGAGTCA
AAGAGCGGCGCAGATATGCCGCAATCATAGCAGAGTTCGCCATCGTTGGCCGATTTACCTCCCGTTAGGC
TATTAAAACAGCGAGGCGAATCCTTTATTCACCAAAAAGCCCTGACCTTCGGGTGATAAAAGGTAGTTCG
CCAACAGTCGTGCCTCACGTCGAACCGGCTTCATGATGGCCAACATGTACTCGGCATCAATACGATAGGG
ATCGGGTAAATGAACCACGTGCAGATCCGGTTGGTTGAGCAGCAACGGCAGATAGCTGGCATAGCCAATG
TGCATATCACTCTGTCCGTTACGGATCAGGTAACTGCCCGCCGTCATACCGGCTGGAATGGCATGGTCTA
GCCCCCCGCCTACCAACGGTTTCGCCTTGTCCCGCAGTTGATTTCCCCATCCACGATGCAGACGTTCGAT
GCGATCAAAGAGTTGAAGAGCATAATCCCCGCCGGGATCACTGCCGGGCGTTGAGGTAGAAAGCACAAAG
CGTGGGTCAAGCAGCGCCATCAGCCAGGATTGCGTGGTGAGTTCAGGCACATTACGCATGACGATACAAA
GATGGTTGCGCGTAAACACGGAGGTTTCCTCCGCCAGTCCCAGTGCCTTCAAGCGTAAAGGGTGCGCACA
GTTTGCCGATGCAAAAATATCCGCCGCGTCACCGTGCAGCACCTTTTCACTCAGTAGTCCCGCGGGGCCG
AAAGTCGGTATCACCTCCACCGCGTAACGTTCACTGAATGTCGTCAGCAAAGGCGCAAACGCGAGGCGCA
GGCTGCCAGCCGCATACAGGTGCAGAGGGTTGGTCACGGACGCTCCGTCATGGTTAATATCGGTATCAAC
GCGCGATACGGCTGAGGTGCGATTTCAACACAAACCTGCCGTATCGGGATGCCGTACAAACGCGACAAAT
TGGCCTCCGTCAAAACCTCATCACAGCGACCATAAAGATAATGCTGATTATCCATCAGGAGCAGCGCCTG
CTCTGCAATGGCTAATGCGTGGGAAGGGTCGTGCGTAGTCAGCAGGATACTTAGATGCTGCGTTCTAGCC
AGATCCGCCAATAGCCGCAGCACCTGCGCCTGATTTTGAACATCAAGCGCCGCCATCGGCTCATCCAGAA
TCAGCGTCTGACACTCCGACGCCAATGCCCGCGCGATTAACACGAGCTGTCGCTGTCCACCGGACAACGT
GCTAAATTCATACTCGGCAAGCGAGGCGATACCCAGCAGGGTCAGCGCGTTCTGAGCCACGCGGATATCA
TGGGCGGAGGGCATCGCAAACAGCCGAACGCGCGCGGCGCGTCCCATCAGTACCATATCCAGAACGCTAT
AGGAAAACGGTGGGGTAAATATCTGTGGCACAAAACCAATACGTCCTTCGCGCTGGATCGTCCCAGAGAG
CGGCGATAAGTGGCCCAGTAAGGTATTCAGAAGCGTGGTTTTCCCTCTACCATTCGCTCCCAGAATTGCC
GTAACCTCGCCTTCCCGACAGCACAGGTTCAGCGGTGAAAAAAAGCCCCGTCCCTGTTGGTAGCCATACA
CCAGTCCCTCTGTCGATAACCTGATTTGAGGCATGCTAGCGTCTCCCAGCCTGTCGCTGTGTTTTATACA
GCAGCACAGCAAAAAGTGGTGCACCGAGTAGCGCCGTCAGAATCCCCAATGGAATTTCAGCTTCGCTGAG
ATTGCGCGCCAGATCGTCTACCAGCACCATAAACCCCCCTCCAAGCCACAGCGACACCGGCAGCAGGCGA
CGGTGATCTGCCCCCACCAACCTACGTGCGATATGGGGGATCACCAGCCCTATCCAACCGATGCTGCCAC
TGACCGCCACCTGAGCAGCCACGATGGCGGCACACAGACTCAAAATCAGCCAGCGCAAGGGTTGTACGGC
GACACCCAGCGCACGTGCGTCCTGCTCTCCCATCGACAACACGTTTACGTGCCAGCGCAGCCGCAGCAGC
AATCCCCCCGCAAGCGCTAATGGCACCGCCAGCGTCATCAGCGAGTTCCAGTGTGCGGTAGCAAAACTGC
CCAGCAGCCAGAACACAATACTCGGTAGCTTCTCTTCGGTATCCGCCAGATATTGCATCAGGCTGACCAG
CGCCCCAAAGAAGCCACTGAGGATGACACCTGCCAGAATCAGGATCAGTACGTTCTGCTTACCGAATACG
GCGGCCATCATGAAAATCAGCAGGAGCGCCAACATGCCGAACGTAAACGCAGACAGCAGCAAAAGCAGCG
GCGTCCAGCTTAATAAAATTGCCAGCGTGCCACCGAAGGCGGCACCAGCGGAAACGCCGATAATATGCGG
ATCCACCAGCGGATTACGAAAAACGCCCTGCAGCGTGGCCCCACTCAGCGCCAGTGCCGCACCTGCACAC
CAGGCCAATAGCACGCGGGGTAAGCGTACACTCCACACCACCTGCCGCTCGATATCACCAAGTAAAGGAT
TGCCATCAGACAGTGGTTCGATAAGGATTTGGATGATGCGCCACGGGGATAAGCTAAAACGCCCTATCCC
CAGCGAGCAAACGGCAATCAACAGCGTGGACACCACCACCGTCAGCAGTGTGATCCGGTAGGTGCGATAA
CTCATTGCGCCGCAGAGGCTTCTGCACGGTAATCCATGCGATAGAAGCGCTGGTAATACTCATCGGCAGC
TTTTTGCATATCGATATCAGCGAAGCGTTCGGGATACAGCTTTTTCGCCATCCACAATTCGCCAATCGCT
AACGCTTCCGGCATCGGATAACCCCAGGCTTTGGCGTATTCCGGCATCAGATACACGCGATGCTGTTTCA
CCGCATCAATCGCCTGCCAGGCGGGATCGTTGACGATCTGCTTCACAACATCGGGGTAGCGATCCTGCAC
AAAAATCACCTGTGGGTTCCAGGCCAGTACATTTTCAATCGATACCTGTTTGAAGCCTTTTATCGAGGCT
GCAGCCACGTTCAACGCTCCTGCATGCGACATCATCAGGCCGGTATATTTTCCTGAACCGTAGGTTGTCA
GATCTGGGTTGGCCATATACACGCGGATTCGCTTTTCTTCTGGGATAGGCTCCAACCGTGCGCTAACGTT
CTGCCGCTGCGTAAAGGTATAGTCAATCAGCGCTTCCGCCTGTTTTTGACGTTCAACCACTTCACCAATC
AGCCGAATTCCTGCCTTGAGCCCTTCGTTATACGCGGTGTTTTCATCACCCATCGTAGGATTGATCTTGT
CGGCTTCTCCCGGTTGATCCTGACGTAACGAGATCGCCACAACAGGGATCCCCGTCCGCTCAATCTGTGA
AATCATTTCCGGCGGTGCATAGTTAGCTACAAAAACCACCTGCGGCGACAGCTTCAGCAAACTTTCAATA
TTGACCTGCGTGAGGTCTCCCGGCATCGGTAGATCCGCTAGACGCGGTGCCAAGCGCAAATAATGCTCAC
CCAACTGTTTCTTCCAACTGGACAGCACCCCAACGACGCTCTCCTGCGCATCCAACTGCACCAACAAATT
TAGTGTTTGGTGCTGCAACACCACCACACGATTAACATGGTCTGGGATCGTCACATCGCGCCCCAGTTGA
TCGGTGACCTGACGCGCCGCCCAGGCGTTGGAAAACACCAAAAACAGCCCGGTAAACCACAGCGTGTAGC
CAAATTTCTTTATCATGTTCGTATCCTAGTTTTCGTTATGTATGAAATGATACAGCGATAAGAAAAAAGA
AAATACTGATCTCACTCATAATAATATTTAGATACCAATTTTGGGGTAGATAAACAGGGGCGCATAATTC
CCTAAATAACAAAGGCGCTATTTACACGAGCAACGTCAGAAATCATCTCCCAAAAGGATTATTTATTCTG
CTAACGCTTGGTCAGATAAACTGAATTATTACGTTAAAAAAATGATATTTATTCTCACTATTAATCGCGT
AAAGTGTTCCCATTACTGAATTTGTAGCACCTTGCTGTGCAGGGCGAACGTGCTAAATATTTGTCTGAAT
ATAAGGATAAATACCCTATGAAGAAGATTGGCTTTTTATCATTTGGCCACTGGACACCATCGCAGCAGTC
CGGCACACGTTCAGCAGCAGATGCATTACTGCAATCCATCGATCTTGCTGTCGCTGCAGAAGAGTTGGGC
GCTGATGGCGCTTATTTCAGGGTGCATCATTTTGCCCGCCAACTGGGCTCACCTTTTCCACTGCTGTCGG
CGATTGGCGCGAAAACCCGCAGTATTGAAATTGGTACTGGCGTCATCGACATGCGCTACGAAAACCCACT
GTATATGGCTGAAAACGCCAGTGCCGCCGATTTGATATCTGGGGGACGCTTACAGCTCGGCATCAGCCGG
GGTTCCCCTGAGCAGGTGATCGATGGCTGGCGCTATTTTGGTTATCAGCCTACAGAAGGTCAGTCTGAAG
CTGATATGGCACGGCATCATACCGAGGCACTGCTGGATGTGCTGCGTGGAGAAGGGTTTGCAAAACCGAA
TCCGCAGCCCATGTTCCCGAATCCACCGGGCCTGTTGCGTCTGGAACCCTATTCTGAAGGGTTACGCGAA
CGAATCTGGTGGGGTGCTGGCTCGAATGCCACGGCAGTATGGGCAGCAAAACTGGGAATGAATTTGCAAA
GCTCTACGCTGAAGGATGATGAAACCGGCGAACCTTTTCATATTCAACAGGCACAGCAAATTCGCGCATA
CCGGGCAGCCTGGGCTGAAGCAGGACATACACGCACACCTCGCGTCTCCGTCAGCCGTAGTATTTTTGCA
CTGATGGATCAGCGCGATCGTGCCTATTTCGGCGGAAGCAGTAACGATAGCGATAAAGTCGGTTTTCTCG
ATGAGAAAACGCGCGCGATTTTCGGACGCAGTTATGCTGCCGAACCAGAAGCACTCATCCAACAGTTAAA
ACAGGATGAAGCGATTGCCGAAGCAGATACATTATTGCTGACTGTGCCGAATCAACTCGGTGTTGATTAC
AATGCGCATGTTATCGAGGAAATTCTGAAGCATGTCGCGCCTGCGATGGGGTGGAGAGATTAGCCTCATC
ACCTATAATGATGGGCTCGTAACAATACCGTCACACGAGCCGTTAACGCCGCCAAGAATCAGGGGAATAA
GGTACGATTTTTACCGTAATTCCCCCGGTTTTTTCTACCGCTGAAACGACGCAACGCTTTTTAATGCTAT
TTTGAAAATATAGTGTCTGGACCTCTTGAATTCTCCCCCTCACTCGGCGTAAATTTAGCGCCGATCCCGT
CATAACTAGTGTGATTCTGGTGATGACAACGGAAAAGATTACCCTTCGGTGATATAACCAACAGCGTAAT
TACTTCCTTCCATAATAAAACGCACAATCGGGATCGTTGCTGGCGTGGTTTCTGCTGGAGAATAAATCGG
TGAAGTATTTTTTTATGGGTATCTCATTCTGCTTAGTCGTTTGGGTGAGTACCTTTATGCTGATGGTAGA
ATAACCTGTCATTTGCCCGGCAAAGATGTATTCGCTGAAGGGCACACACAGAGATAAAAAAGGCTGATGG
TATTTATACCCTCAGCCTATTTTTATACCCTTAATCCGCCGTCGAATAATGATGTAGCCATGTCTGTGCC
ATTATCTACAAATTGACTCCGTTCATTATTACACTGAACACACCGCCGATTGCCAGCCAGGGGCCAAAAG
CCAGCGGTTTGTTCGTCTCTTCTTTGCGCAATCCACGCCAGACCAGAGTCACAACCAACCCGCTCAACGC
CGCCACCAAGACGAGATTCGGCAATGCCCGCCAGCCTAGCCAGGCACCCAGCGCAGCCAGTAACTTAAAA
TCACCGTACCCTAGCGCCTCTTTGCCTGTGGCATATTTAAATACCCAATAGAGTAGCCACAGTGACAAAT
AACCAGCCATTGCACCTACCACCGCATCGCCCAATGGGACAAACGTTTCCGACAGATTAAACAATAACCC
CACCCATAAGAGCGATAGCGTAAGTACATCCGGCAGCAGCAGCGTTTTTATATCAATAACGGTCAATACC
AATAGGAAAGACAGCAGAATCAACGCTCCACACAGCGCCATACCGGGCGTCCATAGCAAACCCGCCGTTA
GAAAAACCAACAGGGTGATAGCCTCCACCAGCGGATATTGCACAGACACAGGTTGATGACAGCAGCGGGA
GCGACCGCGTAGCCACAACCAACTGAACAGCGGGATGTTATCTTTCACCGCAATAGCGTGCTGGCAATGT
GGACAAGCCGAAGGCGGCCACCACAGGTTATAGCGCGTACTATCACAATTGGAATCCGTTATTCCCGCCT
GAATATCAGTGTCCTGCAGCCAACGTCGTTCCAGCATAATTGGCAGGCGATAAATCACGACATTCAGAAA
ACTACCAATAATCAGCCCCAACACGCCTAGCGTACAGAACCACCATGCTGGAAAAACCAGTGCAAATTCC
CTCAAATCGTCCACGTTAGTCCCTGATTATTGATAAAGAAGCGGCGTAGGTGAGCGTTTCATTCTTTAAT
ACCTGACTTAGCCTTCATCCGCCCGTTCTAACATCAACCGGGTGACATCCACCATCCCCGGACTTTGCTC
GACGGCATTCACATCCAGCGACACAACTCGCACGCCGTTTTGCTGTTCCAACTCGCTAAGCCAACGCAGC
AGACTATTGAAATCGCTCTGAGCGAGCGTCACCGACGCCTGATTGCCCTGCGGCTGCAAGCGTGCAACGG
TCAGTCCATAACGCTGGGTACTTTGCGAAATCAAAATAGGCAGACTGGTTTCCCTTTGACTATTTTCCCC
CTGCGCCTGATTTCCCTGCGGAATCGATGGGGCCTGTTTCTGCATCCAGTTGACAGTCTGTTGCTCACGG
GAAATTGTACGTTCCCACAGTTCTTCCCGTAGTTGCCACGGCTGAAAAATAGCGTAATACACCAGACAGA
GCAGAAGCATCGCCGCACACACGACCATAAGCTGACGCTCGCGTGGGCTCATCGCCTGCCAGCGTTGTCG
TAATTCATTCATTGCTGGCTCCTTAATGTTAACCGGCCTTCAACCCGATCGTTTTCCTGCCGCATCTCGC
CCGCCTGTACCTGATAATAGGCAGCAGCCTGCTGCTGAAACTGCTCTAACTCCTGATAAGACGAGCCCTG
CAACGCCAACCGGAATTCACCAGCAGAACCGTCGTAAGACAGAGACTGAATTTTGATCGCACTATTCTGC
GTCATGAGTTGCTGCAAAGGGTTCAACTGATCCAGTAGCCCTTTCCCTGCACTCCCGGCAGTTGTACGTT
GCAGATGCTGCTGCATCTGTGCTCGCGGGTTAACGACATTCGTCTCGGAAGGGAAAATTTGCCGATAGAC
GCGCACGCTCTCCTGCCGCCAATGTTCGGCCTGCTGATAAAGCTGATAGTGCGCCCAACCTGCATCGGCC
ACGACCAACAAGAGGTAGCAGGCAAAAGCGATTCCAACGCTACGCCACGGCCGCAGAGTGTTTTGCCACG
CTTTCTCCGCCGCGTAATCGCCTTGTCGTAAATCAACCGAGGCAGATAGGGACGTTGTTGCTGCCAGTGT
GAAGAGATCCGTTTCCGGCTGCGCCTTCCACTCGCCCTCCTCCTGCCATTCGTACTGTGACAGCTCACCA
CCGACCGATGCAGCGCTATAGCTGTATATCGCAGGCAACGGCATAGATGCCTTCAGCAGGTCGCCACACC
AAGACGATTCTGCCGCCATGGCATGGCCCGTAGGCTGACGGAACAGCCACATGCCATCATGTTCCAACGC
GCTCCACCCATCCAAATGTTTTGGCAATACACGGGCATCAGGCAATAGAGCATCAACGCTGAGATCCAAC
ACATCACACTGCGCCAGCCACTGCTGCATTCGCCTTTTCTCCACCACTGCGATCGTACCGTCATCGCCAT
GAATTTCCAGCACGGCAAAATGCAACTTTTCAATATCCGTAGCCAGTTGATCTTCCAGCATAAATGGCAC
GACTTGCGTCAACTGACGCCGCGCCTGTCGGGGTAGCGTCAGGGCATAAAAGGTCACGTCAGTGGCCGGA
ACCAGAACGCGAGTAAACGTCACAGACGGGTAAGCCGCTAACGCGGGACGAACCTGCTCTACGCTACCAC
GCCCCTGACTTAGTAAATTCTCCCCATTGGGTGAACGAACCTGCCATTCGATTTCGCCCAGTTCCTCTAC
CGGAAGACGTATAATAAGGCACGGATGTCGAACCACCATACCTCGAGTTAATGGGTCTTTTGCGGTTTTT
TGCTTCCATTTTCCCGCTAATTTCATGGATTCACCGTCCTATATCCTCCATATTGCCGCTGCACGACCTC
TACTTTTTGTCCACTCAGATGAAGCAAGCTACGTTGGTGAAAATCAGTGTCGCCAACACGCACCTGAAGC
TTTACAAAGAACCATTCACTTTTCACTGCCAGCACCCGCTGCGCGGTATTTTTACTATTCGGAGGCAATA
ATCCGGTTTGCTGTAGGACCTCCAGACTTGCCCACCCCATCCGAGGACGTTGCTGCACCAGCGCTTTTGC
CTGCGACATCGTCATTTCATTCAAGAAAACGGCAGATAACAGCGGCGCATCAGACTCCGTTAGTGTATTG
ATATTAATGGACATCGCATCCACTGGCAGCGCACAGACATAGGGCAATAACCGGCGATAGAGATCGCTAT
CCATGCCGTAAACTGCCCGTAACTCGCTGATTTCACTCATTCTTTGGTTAGCGGTACGATAAGGCACAGG
CAGCGTGGCATAGACCTCGTCTTCTGCACCGTTCGCCGATGGATAGTTATCAGCATCAATCCAGTCACGC
ACTGCGGCGGTGATTTTCTCTGCACGATCCGCTTCCTCACCGAGATTTTTCAATAGAAAACGGAAAACCT
GTGCCGGATAAGGTGTCTTCACCAGCGTACTTTCGTTATCCACGCCTTGATTGATCGCATTCAGATTAAA
GCAGGTACGCGCATCACTAATCTGACCAATGACATCCCCACCGTCCACGGGAAAACGCTGGCTTGGCTGC
GACCAGTTTTGCCCGACAAACGTGCGACCAGGCATATTTCGGGTATCGCGCAGCAATATCTGCCCGCTTA
GCGTTTCCGCCCCTAACGCAAACCATTTCGCCTGCTGGCGGCTTAAATGATTTTCGGTACGCAAAAACGC
TTTACCGGTGCGTTCCGTAATCACCGCAGCTATCGTTACCATTAATGCCAGAATCAAGAGCACCACTAAC
AGCGCCACGCCGCGCTGACGCGACTTCATTTAACTGGCCCGGTGGTAATCAAAAACATACGCGACATTTC
TCCGTAATCCCTTAAGGTCAGTACCACTTCAATCCCTTGTGGCAATTGCGTACTGTTATCCCAGTGGTCG
CGCCAGGTTTTATTGCTGAAAAAACGTAGGCGGAAACCATCAACCTGCGTGAGAAGCGGTTTTACACCAG
GCTCAAGCCCTTCAATAGGATCAGGAACCGAGTGCGTTAGCCGTTCCAGAGTATGCTCCCGCAGTCGATA
GGCCACAGGCTGCAGTTCAGAACGCGGCAGAATGCCAAACGGGTTCTGCCAACCATTGCGCATAAAGCTT
GCGCCCCAGTCATCACTTTTTAGCCGATCGCGACCCGCATAAAATATCGAGGTGCTCCCCCGACTACCAC
GTGCGATCATCTGGGAAAAATCGCTGTCCATTTGTGAAAAAGCGCGCTGTATTTCAGCCAGACGCTCAGC
CTTACGCTGCGAGATTTCATCGTTGCGCATCACGCCGTTCAGCACCTGAAACGCGCTGAGACTCAGCGCC
GCAAAAATAGCGATCGACAGAATCATTTCCAACAGCGTAAAACCCTGCTGGTGCCTGTGCCGCACGGTCT
CTCGCATTCTTCTGGTTTGATTACACATCCTTGTTTTACTAAACATTATGGCTTCACCACATAGGTGCGT
AGCGAAGCATCGGCGGCAAAGGCATCTTTATTACGCCGCACTTCCACATCCAGCGCTTTAGTCTGGGGGT
CGCCAGTTTCTATGCCCTGCCAGCGCCAATGCCAACGCACGCCAGCGAATTTCGTTTCCCCTTTCACCCA
CGACGCTTCCGGCCAGCGCTGTTCCAGTCGCAGTTGAACCTGCTGGTTTTCAGCCACCCAGCCAGCAAAT
GTTTTCTCTTCCAGTCGGCTCAGGCTGCTTGCTTGTCTGGCTGTCGTTTGCAAAACGGCAATGCCCGCCA
GAGCAAAAACGCTCAGCGCAACCAACACTTCCACCAGCGTCATCCCTTTCTGCCGTCTCATCGTTTCTTA
CCCTGACTCATCGACGTCACAAACCGTCCGTTAGCATCGACCTGAAGCCAATTTGAGAGCGCTTTGTTTT
CAGACTTAAAGGCCAGACGGAAAGGCGTGATTTCACCACCGGGCAAAATCAGGATATCGGGGTCGTCACC
GCTCTGTGTTTTATCCACTTTTCTCCCATCGGCCTGCAATAGCTCAAGCCGTAACGCATCGGGCAACGTC
GCCGATGCCTTCACTCGATACGGTTGCCACGGTTGCCACTTATAACCCTGCCAGCGATCGCTACTCGGCA
CAGGTACGCCTTCCGCTGCAGCAGGGCGCTGGAGTTGATAAAACTGCCAGCGATCGGGATAGATGCGAAC
ACCCAGCATATATTCATTAACCTGACTGCTTTCAGCGGCAAATTCCAACTGCGCCTGAAAACGGGTCAAC
TGCCAGGCGCTATCATTCGGGCGCTCGGGAGGAAACGCCATGACCACCATGCTAGCTGCGATACCAGCCA
ACAATCCAACCAGCATCATTTCCAGCAGGGTAACACCCTGCTGTTTCCTCATTGACCGCTTCATTGCGCT
TCTGCCGTCCTCTTCCGCCGTCATCGCTAGCGATTGCCGACAACCATCGTCGGCAGCAATCTTCTATAAA
TACAGGCGTGCCGTCGCATACCTTTATTTTTTATCAAGATTCCAGTTGCCGATATCATCTTCCGTTCCCG
GCATGCCATCTGGCCCCAAGGAGAAGATATCTAACTTGCCGTGCTGACCCGGGTTTAACAGTTGGTAGTC
TGTACCCCACGGATCCTGCGGCAGGCGGCGAATATAGCCATCGGCCGGGTAGTTACGCGGTTCCGGTTGT
ACCGTCGGCTTCGTCACCAACGCTTTCAGCCCCTGCTCTGTGGACGGATAACGGTTGTTATCCAGCTTGT
ACATATCGAGTGCGCTTTCCAGAGAGACAATATCGCTGACGGCTTTTTGTCGATCCGCCTTTTCTTTATT
CCCCATCAGATTGGGCACCACCAAACTCGCCAGCACGCCGAGAATGACAATCACCACCATAATTTCCAAC
AGGGTAAAACCACGCTGACTATGACCACGTTGATACTGTTGCATCCTTACTTTTCCTTGTTCAATTGTTG
GTTCTCTTACGAACTCATTAACGTATTCAGTTGCAGAATCGGTTGTAAAATCGCCAATACGATAAACAAC
ACCACTGCCGCCATGCTAACCACCAGCAGAGGTTCAAATAACCCCAGCGCCAGCGTCATCTGCGAACTGA
ATTCACGATCCTGATTATCCGCTGCCCGTTCCAGCATGCTGTCCAACTCGCCGCTGCGCTCACCGCTGGC
AATCATATGGCGCATCATCGGGGGAAAGAGCGCCGTCTGTTCCAGCGCCTTGTGCAGACTGACGCCCTCT
CGCACCGCATCCGTTGCCATCGAGAGCCGATGGCGGGCGTAATCATTGCTCATTACATCACCACTAATGC
GCATCGCCTGTAACAGCGGCACGGCACTGGCGTTGAGAATGCTGAGCGTCCGCGCGTAGCGTGCTGTATT
CAAGCCGCGAGCGATACGCCCAAGCAGCGGTAAATGCAGCAGGCGTCGATGAAAATTAACGCGCCGCTTT
TCCTGCCGCAGCATCACCCGCAGCGCCATAAATCCAGCCAGTAATGCCAATAGAAACCACGGCCCAAACG
TGCGCACGGCATCGCTCATCCCCATCAAAACTCGGGTAGAAAGTGGCAACGCCTGCTTCATGTGAATAAA
TTGCTCGACGACCTTCGGCACCACGACGGACAGCAAAATACTGACCACCGCAATCGCGACCACGGTTAAC
ACACAGGGGTAGATCATTGCCTGCTGTATGCGGCTACGCATCTGTTGTCGCTGCTCGGTGTAGTCCGCCA
GCCGATTCAACACGGCATCAAGGTGACCGGACGTCTCGCCTGCTGCGACCATTGCGCAATACAGCCGTTC
AAAGCTACTGGGAAAACACTTCATGGCATCGGCCAACGAGTGGCCTTCCATCACCTTGCTGCGTACCGCC
GCCATCAACTGGCTCAGATGCGGCTTTTCACTCTGCTTCGCCACCGCATCCAGCGCTTCTTCCAGCGGCA
GCGATGCCGCCACCAGCGTGGCTAACTGGCGCGTCAACAGCGCTAAATCTGAGGTACTAATACGAATTTT
TCGGCGTAGGGAGAATCCCGTAGAACGAGTTTTCTGCTGGTCGCCTCGGCTTTCATCAACCGACAACGGC
ACCAGTCCACGTTCCCGCAATAGCTGGCGCGCCTGTCTGGCGGAGTCCGCCTCCTGACTGCCACGGCATT
TTTTCCCCTGCGCATCCAGCGCTTGATATTGGTACTGTGCCATATCATTCCTCTTTGGTTACGCGGATCA
CTTCTTCCCAGGTTGTGAGCCCCGCCAGTACCTTCTCCAACCCGTCCTGACGGATTGTCGTTCGGCTCTC
CCCCAAAATCTGCGCAATCGCCATTTCCCCCTCACTACGGTGGATCGCCGTGCGGACATCGTCATTGATC
AACACCAGCTCATGAATGCCGATACGTCCGCGGTAGCCGGTGAAGCTACACTGCGGGCAGCCAACGGGGT
TGTGCAGCAGCGTATCCGGCGCGATCCCCATCTGTTTCGCCTGAACCGGATCGACAGGCTGCGGCTGACT
ACAGTCAGAACATAACGTTCTAACCAGACGCTGTGCGAGTACGCCCAACAAAGAGGTTGATAGCAGGAAA
GGTTCTACACCCATATCCTGCAAACGAGACAGCGCGCCCAGCGCACTATTGGTATGCAATGTGGAGAGTA
CAAGGTGGCCAGTCAGCGATGCCTGCACGGCAATCTGCGCGGTTTCACCATCGCGAACCTCCCCTACCAG
CACCACGTCCGGATCCTGACGCAAAATGGCGCGCAGCCCACGGGCAAACGTCATGTCCACTTTGGTATTG
ACCTGCGTTTGCCCGATGCCTTCCAGCTCATATTCGATGGGATCTTCCACCGTCATGATGTTACGTTCCG
AAGCATTCAGGCGGCTAAGCGCGGCATAAAGCGTGGTACTTTTCCCCGACCCCGTCGGGCCGGTGACGAG
AATAATACCGTGTGGGCGATGGATCAGGCTGTCCAGCAGTTGTCGATTGCGTTCCGACATACCCAGCAAT
TCAAGATCGAGCTTAACGCTGTTTTTATCCAGCAAACGCAGCACGACACGCTCACCGTAATTCGACGGCA
GAGTGGAGACACGCACGTCAACCGCCCGTCCTCCCACCCTCAGCGCCATGCGCCCATCCTGCGGGATACG
CTTTTCCGCAATATCCAGCTTTGCCATGACTTTGATACGCGACACCAGCAGCGAAGCCAGCTTACGCTGT
GGACGCAAAATCTCACGCAATACGCCGTCAACCCGGAAACGGATCAGCAAATAACGCTCATAGGTTTCGA
TATGAATATCCGACGCCTTATTCTTAATCGCTTCGGTTAACATGGCATTGATGAGGCGGATAATCGGCGC
GTCATCATCGGCATCGAGTAAATCATCACTGTCTGGCAGTTCTTCCACCAACGTATAGAAGTCCATCTCA
TTACCGATGTCCTCCATCAGACGGCGCGCTTCTTCCGAATCGCGCTGATAGCTAATGACTAACTGTCGTT
CAAACTCGTCTTCCGTCACCCGCTCAATCCTGAGCGGGCAGCCTGCAACCCGACGCGCCTCCAACAGCGC
TGCCGCTGGCGTCTGCGCAACACAGATCGTCTGAAGGCTTGCATCATTATCCCCCTGCAACAGCAGAATT
TGCTGCGATCGCGCATACGCGAAAGGCAATATGGGACGTAATTCTATAATCGAAGAGGCAACGTCGCTCA
TTTCCCGCCTGCCGGGTAAAATGCCACGATAGAGGACTGAACCTGACGGAACGTATGGGCGTTCCCCCCC
TCAGGTAAGCGCAGCAAGTCGTTATCCAGCAGCCCTCCCTCACCGTTACTCACATTTCGCTGCTTCTCTT
CTTCATTGTTGAATGAGCGATACTTACTGGCAGAGGCGCTCTGGTATTCGCTACGATCGCGGATAATGGA
AGGACGGATAAACAGCATCAGATTACGCTTTGACGTTTCCTGACTGTTGGATCGGAACAAGTGCCCCAGA
ATCGGAATATCCCCCAATAGGGGGACTTTACTGGCAGACTCACGCGTACTTTTATCCAACAACCCCCCCA
CCACAACGGTTTCGCCACTGCTGACCAACACTGCGTTATTAACGGTGCGCGTATTGAATGTTGCGCCCAG
TTCAGCACTGCTGCTGGAGGCGGCATCTGCTACGCTGGAGACTTCCTGCTCGATTTCCAGTAGAACGGAA
TCGCCTTCGTTGATTTGGGGTTTCACCTTCAGTTTGATACCGACCGTTTTACGTTCCACCGTTTGGAAAA
CGTTGTCGCCGGATGTCGTTTGCGAACCCGCTAATACAGGCACTTCCTGGCCGACGTTAAACGTCGCTTC
CATATTGTCCAGCGTTACAATGCTCGGGGTTGCCAGAATATCGTTCTTACTGTTGCTGGACAGCGCCGTC
ATCAGCATGCTCCAGTTCCCCTGATAGAAACCGGCGGCAATCCCGTTGAAACTGCCAAGTGCACTCGTCG
CTGCCGTGCTAAGCGTCCCATTACGCCGAAACTGGTCCGCTCCCGCCATCATGGTCGTGATCGGTAACCC
GGTATTCGTGAATTGCGTCGTCCCGGCATTTTTATTAGCCCACTGCACGCCCAGATTCATCCCATCGGCA
TCTTGTACTTCCGCGATGATCGCTTCGACTAATACCTGCGGACGACGGATATCCAACTGTGCAATCACCT
GTTCCAGATCGCGCATAATGTCAGGCGCGGCATTCACAATCAGCGAGTTGGTTTGCTCATGCGCCTTAAT
CGAAATGTCTTTACGCAGCGCGGGCAACGCATTCTGTTGATCAGTTTGGATACTGTCACCTACGCCCGTA
AGCACTTCGACCAAATCGGCGGCCTTGGCGTATTTGAGATAGATGACTTTAGTATTGCCCTGCACCGCCT
GCTGGCGATCGAGCTGCTTGACCATATCGATAACGCGCTGGCGTGAATTCGGTTCGCCACGTACCAGCAC
GGAGTTGGTTCGTTCGTCGGCCACCACATTCGCGGTCAACATCCCCGGCAAGGCAGATTTCTCATCCATC
TTGTTCAGTTCGTTCACCATCTTCACCACTTCCGTCGAGGACGCGTAAGACAGTGGGATACTGGTGACAT
TCCGATCGCCCGTCTGATCAACCCGTTCGACGATCGTCATCAGCCGCTTGATGACACCCGCGCGCCCAGT
CATCAGCAACACGTTCGAGGGTTCGTAATGCACCACACTCCCGGCACCCGCGTTGTCGTTCAACTGGCGC
AGCAGCGGTGCCAAATCGCGTGCCGCTACATTGTTAACTGGCACGACGCGCGTAACGACTTCATCGCCGA
TACCCGGCTGCTCATCGCTCGCCAGCGGCATAGATGTCGATTTCGCATCTTTTGAGCGAATAATCTTCAA
TACATTGTTATCCATAGGAATAACAGTAAATCCGTAGACATCCAACACGCTAAGGAAGAACTGGTAATAC
TGCTCTTCGTTCATCATGTCATAGCTGCGAACGGTAATCGTTCCGCTGACCGACGGATCGATAATAACGG
TCTTATTCAGATTCTTACTGACGGTATTGATAAACTCCTGAATATCCGTACCTTTGAAGCTGGCGGAGAA
CTCAGCGCTCCACGCTAACGATGACGCCATCAGCAAAACACTCCCGCCAAGCAATAACATGCTCTTGCGG
CGTACATGACCAAGCCATTGGTTTTTATATTTCGAAAAAACCTGACGCTTAAAAAATCCCTGTCCCTTGC
TAAACAAATTAGTGGTCTCCATCCAGTGCCAGATATATATCTTGCTGTTGACCATCACGCTCGACGGTCA
AATTAAATTTGCTCATCCCTGCCAGTTGCGCCATCGCCTGCTGTGCCTGATCCGTATCGCGTAAATCCAT
GCCGTTTAATGACACAGCGAGATCGTTATCCTGCAAGCCTGCGCGGTAGAAAAGATCGGGGTTTTTGCCG
GGGTTTAACTGATATCCTTTCAGTACTTCTTCTTCCGTGACGGGGGAAATGGTGAGGTAATCCTGCGCCG
TAAAGGGATCTTTTTGTATCTCGCCCTTCACCTGACTAAAAGCACCAGGAGACGGCAGCGCATCAGCAGC
GTGTTCTTCCTGATACAAATTCAGCGCCTCATAGCGGCCCTGATACTGGAGCACGACACGATCGGCAGAG
ATAGTCACAATTTTGGCTTCATAGCCGGGAATGGCATCGCCGACGTTGCGACTGTATTGCTGACTATCTT
TAGCGATAATGGCAATCGAACGTTTGGCGTCTCCACTCGCCAGCACCCCAGTCAGACTGATATTTAACGA
TGTCAGCGGGATATCACCGGATAACGCAGCATCGTTAACCACAGGCGCATCGGGGGCATGGCCGAATAAG
GTAAAATCGCCAAGCGTAGCGGGCTTTTCTTTCGCCTGGGCAGGCGTAACAGACACGCCAACAACGCGTG
AGTCTTCAGGCAGGAGAAAATGCCAAGCCAGTACGGCCAACTGCTGACAAATCAGCAGCAAAATCACCCC
CAACACGATGCGTCGAATCAGAGGAGTTGGCAGTGACCGAAGAGTGGCAACCAACGAATTAAAAGACGGT
TCTTTGAAAGCTTGCAATCGTGCCATAGAGTAATCATCCATAATACTCCCCACGCCCAGCGACGTGGGGA
AAATGCCTTATTCCGTTGCGGCTTCCCGGCTGATGGTCTCATCATCGCGGGTCGTCAGCGCGGCATCATT
ATTTACACGGTCTTTGAGCCCGATATTTTCAATATGGCCGAAATTCCAGGCTCCCGGTACATTCTCAAAA
ACGACATTCTTAAATTCACTGTTCTTCAGGAACGTGATGTCAGTGGCTTTTACATTTTTGAATTTTACAT
TCTCAAAATGCAGCCCTTGGTGATAAGCATCACGCCCAAAAGAGAACTTATACGCATCAGCCATCTCAGC
GATGGTCATCCCATCGACCATGATGCTGTTTTTCTTCGCTGAACCATCAACCGTGACGTTGGAAACGGTC
ACATCGCGGAACTGTGCGGGTTCTGCCGCTGGCTGGGTATCGTTCACGTCCGCTTTATATTTGATAGTGA
ACACGAACGGTTCCTTGACAATATCACGCATCGCGTTATTACGGAATACCACGTCACGCGAGCCGCCACC
ATAATAGGGACGACTCTTCATGCGCAAGCCAACATCCGTCTTATTCATTACGTTATCTTCAGCAACAATT
TTCTCGATCCAGGCACCAGTATGGCTACCCGTGACCACCGCACCATGCCCGCGACGGAAGTAGTTATTGA
AGATCCAAGCGCCGCTCTGCGCTTTTTGCCCCAGCGTCACCACTTCGGCACCATACCCCGCGGCAAAGTT
TACGCTGTCATCTCCTGTATCAAAAAAGTTATTGAATACCATGACATTCTGGCTATTTCCGAATTCAATA
CCATCCGCATTATTAGCATCATACGTCGTGTGTACCAGCGCATTCATCGCCACATTTTCGGATTCCAGTA
CCATCACACCGTGGTATGCAGGATTCAGAATTGTCAGCCCTTCCAGATACATATTGCTCACACCGCGCAA
GGTCATCAGGCTGGAGCGGCGGTTTTTATACGCCTCATCCAGTAGCATTCCTTCAGCAACGGCTTTTGCC
GTTTGGTCTTTTGCCAGAATACCGTCACTGCCAACATTAGTCGCTTTGCTCGCACGGTAGAGCGGCAACT
CATTCTTTAATTCATCAATTTCAGTAATGTTTTTATCGCTGGCTTTAATGCCACGCATCCAGCCATTACC
ATCAATCGTGCCCTGCCCAACGATACGAATATTTTTAAAGGTGCCAGCATGACTGCTACCCTGATCGTCC
GCTTCCAATACGTTAATCAGTGAGGGTGGGCGCTTAGGCAATTTAGGTGCACTGTACGGGTAGAGATAGT
AGCCACGCGCGAGCGGGTAATCGTCACCGTTTGCCGACCCTAGCAACGTAGCACCTTTCGCAACTTCAAA
CGTCATATCGCTATGCAGGAACAGCGCTCCGGTTTTAAACGTGCCACCTTCAACCACGACTTTACAGCCT
TTCGGATACGCGGCTGGCGTACAGTCATCAATCGCTTTCTGAATCGCCAGCGTATCGTTTGCTACCCCGT
CCCCTTTCGCACCGTAGTTAGTCACGTTCAGTGAGGCTGGCGTAGCCGTCGTTTTCTGCACAACCGCTTC
ACTATCAACAGATTCTTTGCCATCGTCATAAAGCGCGCGCACCGTGAAACGGTACTCAGTTTCAGGCGAC
AGGTTAGCCACCTTGAAATTATGGAAACTGACGCGGACGTGCCAGTTGGTGGTATCGATCGAGTTATAGA
AATTATCGATATATGGCTTAGCTGGCGAATGCGCGTTCTGGTTATCAATGGTTCCGCCCAACAAGGTTCC
ATTCATATAGACACGATAATCTTTAATGTTTGCGGCAGGTTTAGTCGGTTTTTCCCAGGCTAGTACCACG
CTGGTATCATCATAGGCTAGCGTCGGCACTTTAACATTCTGTGGCGCAGCGGAACGATCGACACCAACAT
CCGGCGTTGCGTCGCTATCGTTGCATCCGGCAATCAGGCCACTCAGGACTAAAGTCGCGCAAAACGTAAG
GCGGGTACGAAGTAAAACAGAAGTCATAACATTTCCTGTATTTTTACTATTATTTCCCCGATATACCCCA
CCCTACAGCAGGTTCATTACTGCAGAATGATAGATATTGGGCTGAAGGATTACAGATAACTATTTCAATA
AAAATAATGTACTAATAGATAATTCCCTTCAATGGTGATCCAGCATTCCCCTTTTACCTCAACATTTAAA
AAAACATATAGAAAATAAACCCACAGAAAACCCTGCAATATTAATCACATATTTTAAAATTTTTCTTATA
CTCTAAAGAATTCGAACTCCAGGCAAGCGGCAAGTGAAGGCGTCCCAATGAGCTTACTCAGGTAAGTGAT
TCAGGTGGCAAATCTGCCGGAAGCAGATTGATCGCTCCCTTGCCAATAAAAAACCAGCGAAATCTCTGTA
GAAAAAAGCCACATAACACTACAGCCAATTAACACTCGTCGCTGTTAATTAAATTATTATTTCCCTTCAC
ATTTGCTGATTATCGAAAATCAAAAAACACCATACCAACAATAATAAAACGCGATTTCATGAAAGCAAAT
TTACACGTTCTTTTTGCGACCCGCATCAAGATTCCGTCTGTGATTATTATGATTGTAATAGCTTTTAATC
AAAATGGAGGCAGGCTCACATAACAGAGAGATTCAGTTTTTAGCTCTTTCTATTTTTTAAAAAAATAAGG
CAGATAGCACCATCCGTTTGTTCAACTTTCGTTTATGATGTGATGCTACACGGCCTAAGTAAATAATTAA
GGATGAGCGCGTGGATAACGCACCGGACGCACCGATACCCCCACAGCCAGCGCTACTTGCCAGATACCCG
ATGCCCGGTTATCTGATGGTTGTTTATGCTCTGCTTTTTATCGCGCTAGGCTGGTTCAGCCACCAGCGCT
GGGGGAGTCCGACGACTTCCACACCGACCACTCTGGCCGCTACCTTGCCTGCGGTTGAGGGACAAGCACC
GACAACATCCGCGGCCACATCTCATCAAGGGGAGGTCCATGCTGATACACCTGCGCCCCCAGAGAAAAAG
ACCACGCTGCCGTTACCTGCTATCAGCAATGGTGAAATTCCGCCGCTGACCTACAGCGCACATGTTTATA
CGTCCGATGAAACCAAGCGCAGTATCACACTCAACGGTCTGCAATTCCGCGAAGGCGATTCACCAGTGGA
AGGGCTAACCATAGAACAAATCCAGCAAGATATGACCATTTTTAGCGTAGAAGGCGAAGTGTTTATTCTG
GAGGCACTGGAGGACTGGCCGGGCGGAAAATTCAACGAGAATGAACGTTCCGCCGACAATGAACGTGGAA
GTGCTGCGTCTTAGCCGTGGTTGCGCATGGCATCAATAAACGGCGTCAGGGTACGGTTAAATTCCAAACA
CTGCGTCTCTTTTGGCGTGCTGTCTTTTAATAACCCTTGATACAAGCTTTCGCTGCGCTGCGGTAAAGCC
TGATAGCTCGCAACATCCCAGCCTTTTTGCTTCGCCACCGCCAACGCGACATTAGTAATCGTCGCATCAT
CGGGGAGATCGCTGCGGCTACATTTCGATTTAAGGTAGCGGGTGGCCGCAACCAGTGACGACAACTGGTT
CAGTTGATCGTTAGGAGAGACCGTTACCGCAGAAGACTGACCTGCCACTGTTCCTTTGTGGGCAGACGTT
CCTGTTTGTTGGCACCCGGCCAGCGTGACGCAAAGCAGCGCAAACGCAGAAAATTTAGACAGAGATAACG
ACATGACAAACTCATCCTGATTGAGATTAACGGTAGGCATTCTAGCAAATGATAAGCCGCTGTCACGGCA
TGTTTATGTTGCTCCCAGTCGGACGACTGGGAGCCGAGGATATCAGGCAGCAGAGTCCTTTCCTGATAAG
GGTTTAGTAGTCGGTAAGATACCATCAGCACGGAACATCGTCTTAATGCCACGCACCGCCTGCCGAATAC
GATCCTGATTTTCGATTAAGGCAAACCGCACATGGGTATCGCCATAATCCCCAAAACCAATACCGGGCGA
GACGCAAACCTTCGCCTCCGAAAGCATCCGCTTGGCAAACTCCAACGACCCTAGGTGTGCATAGGCATCC
GGAATTTTCGCCCACACGTACATTGATGCTTTCGGTTCATCCACCATCCAACCTGCCTCATGCAGACCGC
GTACCAAAACGTTACGGCGCTGGCGATACTGCTCGGCAATATCACGCACACATTGTTGGTCACCTTCCAA
CGCGGCGATCGCGGCAACCTGCAACGGTGTAAACGTGCCGTAATCGTGATAGCTCTTGATCCGTGCCAGT
GCGTTTACCAACTCCGGGTTACCGACCATAAAGCCAATGCGCCAGCCTGCCATGTTATAGCTTTTTGACA
GCGTGAAGAACTCTACTGCAATGTCCTTTGCGCCGGGAACCTGCATGATCGACGGCGCCTTCCAGTCGTC
ATACACAATATCGGCATAGGCCAAATCATGGATCACCAACACATTGTACTGTTTCGCCAACTTAACAACG
CGCTCGAAGAAATCCAGTTCGACGCACTGCGCTGTCGGGTTCGACGGGAAGCCAAGAATCATCATTTTCG
GCTTCGGAATACTCTCGCGGATCGCACGTTCTAATTCATTAAAGAAATCGACGCCCTCCACGAGCGGCAC
AGAACGCACCTGGGCCCCCGCAATCACCGCACCATAAATGTGAATCGGATAACTCGGGTTCGGCACCAGC
ACCGTATCACCATGATCCAATGTTGCTAACATCAAGTGCGCCAGCCCCTCTTTGGAACCGATAGTGACGA
TAGCTTCGCTTTCAGGATCGATATCAACCTCATAGCGATCGGCATACCAGCGAGAGATCGCACGGCGTAA
GCGCGGAATGCCTCGGGATGTCGAATAACCATGGGTATCTTCGCGTTGTGCAACCGTACAGAGTTTTTCC
ACGATATGAGGAGGTGTCGGGCCGTCAGGGTTACCCATGCTGAAATCGATAATATCTTCGCCACGACGAC
GCGCAGCCATTTTTAATTCAGCAGTGATATTAAATACATACGGGGGAAGACGATCGATGCGCGTAAAACG
GCGCGGAGAAGGTGAATCAGCCATAACATCCTCAAATTAACGTGAGCGCCCGGACCGTCCGAGCGACGCA
GTGCCTGTAAAAAGACACTCTACCCAACATCTTTCAAATCGCACGAAGCCAGTTTTCGTCGACTACCGAT
TTCGTTAATCAAAAAAGCACATGCGATCTCAAGTGTGATGAGTTTATTCAAGCTATCTCAGATAATTCGC
TCTGTCGATACCCGTTCATAAATTTTCTCAGCCCGGAAGTAAACCGCATTTATTTCTGACTAAAACCGCG
AAAAATGAAGAATACACGTCGGAAGAAGCATTACACTTTACAACCCGATCAGGCCTTCTAAGCAAGGTAT
TTATAGCTCGGGACACAAGATGGTTGATTCGAGAGGGTGATTCAAGAGTAAGCTTATGAATGAGATGCGA
TTTTTCACCGAAAGCTGGCCAATAGAAGGGGCATTTACCATTTCACGCGGCAGCAAGCGTCAGGCCGATG
TCGTTGTCGTGGCGCTTCAATCCGGCAACGTGACGGGCTATGGCGAGTGCGTCCCCTATTCACGCTACGG
TGAATCTCTCGATAGCGTAATGGAGCAACTCGCATCACTGCACAACGACATTCGTAATGGTTTAGATCGA
GAGAGTTTGCAAACCATTCTGCCTGCCGGTGCGGCACGTAATGCGCTTGATTGCGCGTTCTGGGATCTAG
AGTGCAAACAGCATCAGCAGCGCATTTGGCAGCGCCTGAATCTTCCCTTGCCAACAGCGTTGGAAACGGC
CTATACGCTATCGCTTGATACACCAGACCATATGCGCCAGGCTGCGATGCGCAATGCCAATCGCCCTCTT
CTCAAGTTAAAACTGGCTGACACAGACGATCTGGCCAGAGTCGCCGCCGTTCGCAAAGGTGCTCCATTGG
CTCGCCTGATTGTGGATGCCAACGAAGGATGGGATACCGATCGCTATCTAATGCTGGTTCCTGAACTCGC
CGCGCTTGGCGTCACGATGATCGAGCAACCTTTCCCGGCAGGTAAGGATAATGTGCTGGCAGATCTGCCT
CACCCCATTCCCGTCTGTGCCGATGAATCCTGTCATGACAGTCAGTCGCTAACCGCTCTGATAGGACGCT
ATGACATGATCAACATCAAACTGGATAAAACCGGTGGACTGACTGAAGCGCTGCGTTTGCGAAAATACGC
GCAGGAACAAGGTTTAAAAATTATGGTCGGCTGCATGGTGAGCACATCGCTGTCGATGGCACCCGCATTT
ATTGTCGCGCAGGGTGCCACCGTGGTCGATTTGGATGGCCCGCTGCTCTTACAGCGCGATCGCAATAATG
GGTTGCACTATAACGGTAGCGAAATATTACCGCCCAACGCATTATTGTGGGGATAACGCGCGTTAGCCTG
CATTGAGCAACTATTAAGGAGTGTTGTGATGCAACGTCTTGTTTACGTTGATGGACAGTATTTAGAAGAG
AATGAAGCAAAAATTTCCGTATTTGACCGTGGTTTCCTGTTTGCCGATGCCGTCTATGAAGTGACTGCAG
TAATCGATGGCAAGCTGGTTGATTTCCCCGACCATATCACTCGCCTGCAACGCTCCTGCCGCGAACTGTC
GCTTACGCTGCCCGTCACCGCCGAGGCGCTCAAAGACATTCACAATGAGCTGATCAATAAAAACGATCTG
CAAGAAGGCGCGATCTATTTACAGCTTAGCCGCGGCAATGCTGGCGATCGTGATTTCTATTTCCCGTCTG
CGGACGTCAAATCCACACTGGTTTTATTCACTCAGGCTCGTTCGCTGGTCGGCAACCCGAAAGCCACAAC
AGGGCTACACATTGTCACCACCGAGGATATCCGCTGGCACCGCCGGGACATCAAAACTGTCAGCCTACTC
GCTGCCAGCCTGGCGAAAGAATATGCCCACGCGAATAAGGCCGACGATGCCTTCTTTGTCGAAGATGGCT
TCATTACCGAAGGTAGCTCTTGCAACTGCTACATCGTCCTGCATGACAACACGGTGGTGACTCGACCGCT
TAGCAACGATATTCTGCACGGCATCACACGCCAGTCGCTGCTCAAACTGGCGGAAAAGGATGGCATTACG
CTAGAAGAACGCCGTTTTACGCCAGAAGAGGCGTATCACGCCAAAGAGATTTTTGTCAGTTCAGCCACCA
TGCTCGTCCTCCCTGTCGTCATGCTGGATGGCAAAACGATCGGCGACGGCCAGCCAGGCCAAATAACTCA
ACGACTGCGTGAAATCTATCTCGATATGATTAAACAGCAGGAAAAATAGCCGCTCACATCCTGTCAGCAC
GGCTTCGATGTTCATCCGTTACCCGTTTAATGCCGGATAACGGATGGTTATACCCGTCATACTGCAAGCT
GCATGTGCGTTGTTCAAAACGCTAACGTTTTGTCCTGCAGCTCGAATTATTTAGGGTATAAATCATTATT
TATCCTCGCCCGAAGTGCCGTCAGTCAGCGCCACCCCCGAGTTTTCCAGCACCATCTTCTGCGGTACAGC
CAGCGGAATATTAGATGCCCGTAACCGCTTGATGATCTCAAACAACAGGTCGCTCTTCGCTTCCGAGACC
ATTCTCGGGCTGCTGACATAGCCCGTTACGCTCAGCACCATACCCGTAGGAGTCAACTGACTGAACTTCA
CTGACGGTGCTGGTGATTCCAAAATCGCATCGTGGTTGATATAAGCATCCAGCAACAGGGATCGGACTTC
TTCAGGATCGATATCCAACGGGAACGTCAGCGCCAGCGTCGCAACCCCAAAGGGGTTCCCCATGGTAATA
TTGCGCACATTCTGTGAGATGAATTGCGAGTTCGGCACAATTACCGTCGAACGGTCGCCCAATTGAATTT
CCGTCGCACGCACGTTAATCCGACGGATATCCCCTTCGACTCCGCTGATACTGACCGAGTCCCCTACTTT
CACCGGGCGTTCCGTCAACAGAATCAGGCCAGAGATAAAGTTCTTCACTATCTCCTGTAAGCCAAAACCG
ATACCCACCGACAACGCACTGACAATCCACGCTAGCTTGTTCCATTGAATCCCCAATGTCGCCAACGTCA
GCAGAATAATCAGGATATAGCCGATGTTGCTAAACAGCGTCACCAGCGATGCACGGATCCCACGTTCTAA
CGTCGTTTTAGGAAGAAACTCGTCCTCCAGCCAGCGTTTTGAAGAGCGTAAAACATAAACTCCTACCACC
AAAAAGAGCACTGCGTTAACCAGATGAGCAGGCACGATGCTCAAGGTTTCCAGCCCTTTCCCTCCCCAAA
TTTCAGCGGCTTTTTGCACCAATTCCAGTGGCGTAGTCGTGCCAAACGTACCGTTTAGTAAAGCAACAGC
CGCCATCAAAATTAAAAAGACTTTACCGCTAGCCGACAGAAGCAATGTAGCTTGAGCCAGATGTCGATCG
TCCAGATTGAGCGAATTTTTCATCCGCTTGCCACTGGCATTATGGGGGGAGAAGAGACTTTCGCAGATAT
CGGTAATAAACGTTGAAAACAAATACAGGCAGGAGAACACCATGCCAATCCACACTAGCTCGAACGCCAG
GAAACGAGCCAGTGAGATATAACCGATGACCAACGACACCAGTATTGAGAATGACGTCGCCAATACCGCA
AGGTGGATAACGCCAGATAGCGTCGAACGCGCTTCCGGTTGTTCCCCTGAATGCACCATCTGCCGACGAA
TTTGATCGCTTTTCAGCGTGATCGTCCCTGCGGTGAAGGCTAAGAACAGTGCAGATAAACCGTTCACCAT
AATGGTTGCCGCAACCGATGTCCCTACTGTCGCCGTCACCTGTTCAATAAAACCGAAGATCAGAATAATG
CCAGCGGCAACCACAGGAAACGGTTTCATGGCCTTTGCGACTGGATTCGCAATCGCGGGTAAACGCCACG
AAGGGCGTTTATTTGACAGAAATGCT
>2 length=23494 depth=0.88x
TTCTCTCAATGAAATATAAGTACAATGGTATTATAAATGAAAATAACGACATTGAAAACGCCACTAAAAA
TATAATTGATATTAATATGAATAATTTATTTGAAAGATATAGTTCATTTATTAATTCGTAGCTTAATATT
TTATTTTCCCTCATGAAGTTTATTAGCAAGATATAAGAAATTATTGGTAGCGTTATTAAGTGTGATGCCA
GCATAGCGACTAATGAGCTAATGATTTTCTTTAGTGCTTCTTTTGATATATTCATTTTTTTAGCAAAGTT
GGTCAGCATTCTTTCATATTTCACTGAGATAGACCTACACATATTTGGGGCAACAATTCGGTCCATCTGA
AGATCTCCTGTTGATCTCGTTAACTAATCGGATCTACTATACATGCGTTGTACTGTTGCTCGAATGCAAC
ATGCCAATGTCCTGGTGATCAGAGAGGGACGCCTTCGGGTGATCACAATGCCAATGTCATCATGACCTGA
GAGATGACGCTTTCGAGCGGTAAATCTGTTTAACCTTTGAAAACAGGTGCCGGTAACGGTTAAGGCTCAC
TTCAACTTAACGTCTTGCAACATGCAGACGCTTCTTTAGCGGACTTCTTGATGTCTGCGCACTAACGTCA
TTACGTCTTTAAGGCTTATTTTGCTTTGCTTACTGGCTGCGAACTTTACGGCTCGTGGGTATGCCAATTG
GAACATTTGGCATCTTCCACGTCCGGATTGAGAGCAGAAGTATGCGCGCGTCACTTGTGTATGAGCATAG
CGAATACCAAGTGACGCGCGGAGCGCGTATACGGTCAGAGCTTACGCACTGCCCGATAGACGGTTTCAAT
ACCATCTGACCAACACGTAGTAACGGTTTTAGGGACGTATAAAACGTCGAATAACCGTTAATGGTCATTA
ATTCAACAACCAATCCGAGTGTATGAAGGACATCATCATGAGGACATTTCAATTAGTTAATAGGAGGTAA
TCAGCACGACATCGATGGCGACGCCAGTAATTCTGGCGTGTGGAGATAGGCTGACGAAAGTCAGGCCAGC
ATAAGCTGCGAATGGGGAACACCCATGGTATCTCGCATGAGTTCAACATTTCGCACCTCGGTGCACAGAT
GTCTGCTGAGACGCAGGAAGCGCAAAATCAAACCGTGCCATCGAGGATGAAATGTTTCAGAGAATTTGTA
GTGAGGTGTTCCCGGTGATTCAGGTATTCCGTTCACACGGACGGAATACCTGAATCACCTAATTAGACCA
AGGGGGCTATATGGCCAAATTAAATAAAAGTCTAGTAACTCTGGCTCGGCATGGTGGCGGGAGTTTTAAG
ACCGTTCATGATCGTATGAAAATTGCAGATCGCGTTGCCGACAGGTTGATAAGCCTGAATATTCAAATTC
GTGACGCTAAAAATATCAAACCAAAACACGTCGAGATGTATATCAAAAGTCGACGTCTTGAAAATATATC
CATACGGACTCTGCAAAATGAGATGTCTGCGATACGCTGTATCTTACGTGCGTGTGGTAAAACGATTATG
GCTAACCCTGAACATGAAACATTAAATAACCGGTCATTAGGTATTTCTGGGGCCAGCAGAGAAGGGACGA
AAGTTGCCATTCCTGATAGCGTATACGAAAGTGCCTTGGAAAAAGTTAAAGTTGTCGATCAAGGTGCAGC
TGCTGCGATGGAACTATCACGACTTCTTGGTTTACGTAATGAAGAGACCATTCAATCTGTTAAATCACTT
AAAACATGGCAGAAGGCGTTACAAAATGGTGATGAAAAAGTTCGAATTGTTTTTGGAACGAAAGGGGGGC
GCCCTAGAGATACCACTATTATTGATAGGGATAAATTGTTAATCGCAGTGAACAACGCAATCAGCATATC
TGATAAAAATCATAACCGTTTGATTGATAGCCCTGCTTTACATTTGGCCATTGAAAAATATCGTAATATT
GTAAGGGGCTCTGGGCTTGTTGGTAAATACGCACCTCATAGCCTTCGATATGCGTATACTACCGATGTTA
CCAATCTTCATATTAAAAATGGCTTTAGCCAAAAGGAGGCTGAAGCATTAGCTTCTATGGATTTGGGTCA
TGGAGATGGTAGGGGACATTATGTTGCTCGCGTTTATAACAAAGTTGACCAAGAATAATCCATATTAATT
TAGGGAATTAATTTTATGAAAAATGATGAGAGTAATAATACCCATCACCAAGTCATGTCTATTTATGTAA
TCGATATATATGTTAATTGCCCGCGATGTGGAGAGAGGCAAGACGGATTCGTTGGTAATCTTGCGGGAGC
TTCATTTAAGTGTGACGACTGTGGAGAGACTTACTCTATAGATAAAGATGCTAATGTAAGTTTTCGGTAA
TAGCGCTTTGATATTTTACCTAGCTAGATAGTTGTAGGGCTTGTCGGCGTTGAAGATTTTGTGTACGATT
ATTTTGCAAACCGTTGTCTCTGACAACTGCAAATGTTCCGGTGATTTGAGAGGAATGCCTTCGGGTAATC
ACATGCCAATGCCATCATTAGCCTGAGAGATGGCGCTTTCGAGCGGCAACGAAAATCTGTTTAACCTTTG
AAAACAGAGACCGAACATTACCGGTTAAGGCTCACTTCACAAAACTGGCTTTCTGCCATCCACCCGTGCG
GGGAAGATTTCTTCCCGTGTGGGCAGAAATGTTCTCCGTTTTTCATTTGGAGAACATGATGCAAACTTTA
GCTACCCAACGTTTGGTTGTTTTTGGTAAAGCAGCATCTGCTTTACTGAAGCGACATTTTCTTAAACGCT
CTTCGGCATCCGCTGAATCCAATTGGATTAAGGGGCAGGCGTTTATCAATCGATCTCGAAACATGAGTTT
TCTGGCTCAGGCTGAACGGGATACTGACGGTTTTTGGTATTATCGCATTTGTGCGCGTACTGGAACTGGC
TCAGGTAACTATCGATTTGAACATTTAAATACACCACGGGAAGCTTTTATTAACTGGCGACAGGCTTTAA
AAGCTGGTGAATATCTTGCTCAGCAGCTCGCAACGCTGCGTTACCGCTTCCAGTGACATAACTCATACCC
ACACGGGGATTTATCCCCACGTGGAGATAAATCCCTTTTCGTTTTGAACCGAAAAAAGGATTTATCGATG
CACGATTTCAACACGAAACCTTTCGTCTCGCGCCTGGCCATTCTGCGACGCGATGATGAATTTCTACAAC
GTTCCACAACAGACCTCATCAGGATTGTCTCTGATATTGAGTCTGTATTGATGGAAGCGACTGCGTTCAT
GCGTCTCGGCATCGATACGGTAGATTGGGACGATTTGGCGTTGATGACACTTAACCAGAAAAAGATAGCG
TGGGTTGCACGGCAGACCGGTGAAATTATCAACCTGGAACTGCTACCGCGTAACTTTTTTGACAATTACT
TCGCAGATATTCTTGAACTCGGCCTTTCTGTTAATGCTGCTTTGTGGCAGCGCTATTTTAATAAAGGCCT
GAAGGATGCTGCCCGTATTCATGAGAGCCCTAATGCCAGCATTTGGCTCATTGACTACTACATCTACACG
CTCAGTTTAGATATCGAGCGCAACTGGTATGACGGCCGGACGTTCTACTAATCGGCTGCTATGTCGTGAC
TTAACCCATGCGGGATTTATCCCGCTGGGGATAAATCCCTTTCACATTGAATTTAGAAGAGGATTTATCC
ATGACACAGACTAACAAAGCGTCAGCTTTTGAAACTTTCTACTCTTTCATGTCGCAAGATACGTACGATG
TATTTGTTCAGTACATCATTGAGGTCTGGCAGGCCAAACTTCACTTTACTGGTGGTAGTTGGAATGACTG
GCATTCTCAGGTGACCGACGATCTGGAGACTCCGGTATACGCCGTTCCTGACGGAGATAAGGTTTATGAC
GTCAGAACGCCCGGGGGGCAGATACAAGTGACAACAGATGCGTTCGGGCTATCGGTGACGTTATATGCCC
TTCGTGGGGTGCTACTCGATATCAAAGATAACCGATTGCCAATGATATCGGACACAGAAGGCAAGCAAAT
TCAGGACGCATTCGACGATTTGCTGCGTTACGCTCGAGCTCATGCGGAAGCTAATGCAATAACGCCAGAG
TTCGGTTTAGACAACAGCAGTTATCGTGATTTAGCTACCGAATCTGTCGATGATCTTCTGCATCAGCGTG
CTCTTTTCGCCAATGCAATTGGCGAAGGCGCAGTGAAGCTTGGGATTATCGCGGAAGGTACACCTTTAAC
CATGCCGCAATTGCTTATGGTATTAGGTGACATTATCGAATGTGCATCTCGTACCTTGAACAAGGATAGC
TAAAATGGCTGATGGCATTGTTTTTGTTTACCCGGATAACAGTTGGTTTTTTGCTAATGAGGTACCGTCT
TGGTTGGGAGATGATCGTATCACCTTGTATCCGGACGACATCGAATATGCAGAGGAATACCAGCTTGTCG
TTAGCGATAACTTAACGTATGACCAGTTAGTAGAACGACTGGTTCAAAAGGGTCTTTAGCGCCAGACGTG
ATGAGATTTATTTTCAACTAACCCATCTGGGGATTTTTCCCCTGAGGGGATAAATCCCTTTTCAATTTGA
AAAAGGATTTATCCATTATGAATACTTTACTTAACCGTCTTGCTCGTAATCGTCATTCTGTCGTTGACCT
GCTGTGTGTGATTTCTGACATAGAAGGAAAATTGATGGAGATTGGTGCATTCGAGGCACTTCGGATCAAC
TGTTCTCCTGATGAGGATGGTTTTACAGACAATGACTATCAGATTTTCGACATCGCAGAATGTCTTGGCG
AAACCGTTGGGCTGAATTTTATCCCTGATAATTACAGTCATTATTTGAATGATGTGATTTCACTGGGAAA
CAAAGTTGCCCAGGGTTTTTGGGATAAAGCCTTTCAGAATGGCGTCCAGGAGGGTAAGCATACCTGTTGG
GAATTCTCTTCCTGCCTGGATGGCGATAGCGATTTTGATGGTTACATTGAGTGGCTCGGTCGAGCACATT
GAATACAGTTTTTGAGGCATTTGCACTGATAGCCTGTTTTACGTCAATTATCGACCTACGATAATTTTAC
CTTTCCCCCAGTGGCGATGCTTTCCGCCATTAGGGGGAAGCATTCGCCCGTAAAAGGTCTTTTATGAGCG
AACTACCAACTCCTCACTCGACTGTTTATACCGATCGGGAGTCACGTGTCATCAATATGGCATTGACACT
GCTGGAACGAAGAGTCAGAAAACGGGAAGCCATGGCGTCTCCTGAAGACGTTAAAGCGTACCTGCGTCTC
AAGCTGGAGCATATTGAACGAGAAGTTTTTGTCGCGATGTTCCTGAATAACCAACATCGATTAATTGCCT
GTGAATTCCTTTTCGCCGGAACCATTAATAGTGTCGCGGTTCATCCACGTGAAGCCGTCCGTCGTGCGGT
TTTTCTGAATGCCGCCGCGGTCATTTTTGCTCATAACCACCCATCGGGAATTGCCGAACCCAGCAATAAC
GATCGGCAACTTACTGATCAGCTGGTTAACGCCCTCTCTCTGATTGATGTCCGCGTGCTGGATCACGTTG
TCGTTGGCCACGGTGAAATGGTGTCGTTTGCTGAACGCGGCTGGTTATAACCACATAAATACTTTCGTCT
AATCAGACGTTACCCCACGGGGAGAGTCCTCTCCCGTACGGGATAGCTCTCCCTTTTTTTATTACCAAAA
GGAGAGTTCATGTCTCAAATCACTCAAGAGGTTCCCACTCCGGGCGCTTCATTTACACCAGAGCAGGAAG
ACGCATTGTGTCAGCTCATACGTCGGGAGTGTTTTCGACGCGATCGCAATGCACTGCTGAAGCTGCTTGG
TTATCTCACGTTGCTGAAAGTGGCTGGTTCTCTGGTGCTTTTAGCTGTTGTCCTCGCACTTCGCGGATTA
ACGCATTGAAAGGAGGGGTTATGCCAATGCCTTTACACATACTGATTGTTCTGTTTACCGGGCTGTGGTT
CATCGTGCGCTGGACGAGCAAATTGTCCGCTCGCGCGCTTGTCTGGCTTTATCAAACATGGCGTCAGCGT
TCTGAGCCCATGGAATCGTCGACGCATCGAATAATTTATACCGGGAAATGGCTGTTGGCTGATGATCACC
AGTGCTGTGGTCGAGCCATCGTACTGCAACACCGGCACAGTTATAAGCCCGGTGTCGAACTACTGTATTT
CGGCGAGGAGGCAGCTCAACCGTTTTACGGTGAACGCTACATGGATAGCGAAGACGAGGCGGTTGATACC
GCATTGGCCATGCACCAGAAGCTGTTACGGAATATGCGCCAACGACCTAAATCTGAACGAATACCCGCTG
TCGTGACGATTTCGTCAGCTGCTCAGAATGATGAAGCAGCATGATTGGGCGGCCGCACTCCTCTCCGGCT
GTTGCCATTGATGACAGCGCCTGGGAAAGACTCGTCGCGTTTACGCCCGAGCCGGCATGTGAGACTGAAC
GGCTGCATCGTCTGATTCGCCATGCATTAAAAGCACTAGCTGCGAGTACTCGCTCAGAAATAGCAACCGG
CTACTTTTGTTTACCTGGTGACGGCAATGAATCGACATCGTTGTGGCAGCAATTTTATCTGCGCTATGAG
AATGATGTTGTTCATATCAGCCTGACTGACTAACTCAGCATATTACTAACCCTGACGGGGACACCCGCAG
GGGTGGGCCCGTCTTCTTTTTTCGGAGTCCATACCATGAGTTTACTGACCACTAATGAACACCAGGAATC
AGCCCTAGCCACGCAAGGCGCAATGAAGTCGCTGACTCGCGAGCCTGGTGCCATCGAACGTACTCGTAAC
CGTTTCTATGACTGGTTGCAGGTTGAGTTCGATCGGCACTATCACACGTTGCGAGACGGTGGTTACCGGC
GTTTTCTTGAGCAGCGTCATCCGGAAGAACTGGAACGTTATGATGCAGCTTGTGAAGCACTACGGCGTGA
AGAGTTCAGTCGCTTTGCCGAACTGCAAACGCTGGGACTGTTTTTGCACACACAAGTCTCAGAGAAAGAA
GCACAGTTCCGCCGGCGGCGTAACCAGTTTCTGATGGCCATGTCGGCGACAGGGATAATCACATCTGCTG
TTGTCTGGGCCTATCTGCATCATGAGCAGTTTGTGCAGTTGTGCCAGCAGGCTGTTATTGCGGGTCATGC
GATTCTGCAACTGTTCACCACTGTACTCTGATTTTTGATTTTTCCTGAGGGAGCCGTCCCTCAGGGGATG
GTCCCGATTTTTGATGGAGACCATAGTGAAAACTTTCACATTAAAGGATGCCGGTGATATTTGCCGGCTG
TTAACAGAACGTCTGATGCAGAGTGTCAACGCGGGTAAAACGCCGTGGCGACAGAGTGTTATTCGTCAGG
GGATACCGGAGCACGCATTAAGCGGACAACGGTTCACCGGCATTAATGCTTTATTGCTCTGGCAATCGGC
GTTGCAAAATGGCCTGGTATCAAATCGTTGGCTGACGGGTGATGACTTACGCTCTCTGGGCGGAAGAATC
ACTCCGGGGCAGCGACCGACCACCGTCGTCCGCTACAAACCGTCACTTTCACTGTTTCGGGTTATCAACG
TTGAACAGTGCGAAGGATTATCCGACATGCTGCAACCCGGCTGGCCGTGGCCACCATCCCCCGTTCCAGG
AATGGATCGGGTAGGGCAGTGGCAGTTTGCGTCCGGGGTTCCTGTTCTGTTCAATGCACAACGTCCAGCG
GTTTATCTGCCCGGCAGTGATCGTATTGAATTGCCTGGCTCAGACGGAGAGAACCTGGCCGCACTGCTGG
TTCGTGCAACAGGTCATCCAAGTCGGCTTGGCCGCTTTACGTTACCGAATGGTTTACCTGACATAAACTC
ACATCTGCAAGAAGCACTCATCGCTGATATCGGGCGTGCGTTGCTTGCGGCTCGGGCAGGTATACTTCTT
GCCGGCGATCCGATGTGGACAGGGGAACGGGGTTCAGATCCGTGGATACTGTTTAAATCGGCATCTGAGG
CAGGGAAGGCTGTCGACTGGTTGGAAACTCAGCGTCAGCGGTTGGTCACCTTGCCGCTCGATGAGGTTCA
ATACTGGCAGAGAGAGGCTGCTCATCTGTTAACGACGCATTATGGCCAGCAACTGGATGACACGACGTTA
GTGTGTGACAGCGTGGTGAATCAGCACTTGCGCTACAACATTTCACCGGGTAATGCGGTAAATGCGCTGG
CACGGATTTATGACTGGCCTCGCTGTGATATGCCGACGGCATTGTTCACGCCAGAGTTGAATAGCGTTGC
TGATGCATTGGCGCGTTTCTCACTGAATTCCGGAAGTCTGGCTGTTCATCGTGTCCCCAACGACATCGAT
GATAGCGACGTCGTTCTTGAGGCTCCGGAGTTGGGCACGTTGTTGCTACCGCCACCGTCTGCCGAATCGG
TCGATGAGGTTGCAGCTAACGATGAGGAAGAAGGAGATGACCCAGACGATCCGGGGAATCTGTCAGCGCT
TCCCTGGGTTGCTAATCAGGGCCGGAAAAATCCACATCGGGCAACGTTTATCCGCCAGTTTCAGGAAATT
GCACCGTATGAGAACCGTTGGACGGTCTTCAGCGATTTTATTCACATGTCGGCAGCGGCGTTACATAACC
GGTGCCATTTTGTGCAGGAAATCGAAGATGATTACATGCAGCGGATCCGGCGTTACAAGAAAGCCGATCA
GAACCGTTTCCCTTTACTATTCAACACGCTAGTTGAGGGGATGGAATTCAGTCCTTCGGATTTTCTTGGC
TCTGTATTCATGGAGCTCGAACTTGGCGATCGACGCCGGGGGCAGTATTTCACCCCTTACTCTATTGGTT
ACATGATGGCGAAAATGCAACTGGCTGATGGTTTGCCTGCACTTACCAGCGGGGAACGGGATTTCATTAC
TGTCTCAGACCCTGCATGCGGAGCCGGTGGGCTGATTGTCGCGATGGCGCAAGCCATGCTTGAAGCGGGC
TTCAATCCACAGAAACAGATGATGGCCGTTTGTGTCGATATCGATCCGGTCGCAGCAATGATGGCATATG
TACAACTGGCTTTATGTGGCATACCTGCGATTGTGATTGTCGGGAACAGCCTGAGTATGGAGCTCCGTCA
GACCTGGCGTACGCCTTTCTGGATGATGTTTGGCTGGGAACGTAAGTGGGCTCATGAGCAGGAGCGGCAA
ACGCAACAGAACGTCGCTTGATATAACAATTTAACCCCAACCGGGCGTTTCTCCCGGAAGGGGAAGCGCC
CTTACTTTATTTGTAAGGAGCATCATGCTGACAGAGCAGTTTATTCAACAGACATACCTGAAACACATGA
ACCTCTTCCTGCATCAGGATGAGTGGCAGGCGGATATCAGTAACGATCTGCAGGACTACATGAATACGGA
TATCGTGTTTCATAGCCAGCGATTGTTACCTGTTATGCAGTTTATGCTCGATAACATTTCGGGTAATCGC
CAGCTACGGGCGCGTTGTCAACTGAGTGAGCGCATTCTGACTCTGTGGATTTTGGGGCTGGATGCGTTGG
CCACTGCTAGTGGCAATACACGATTGTTGCCGAGAACGTCTCCGGAGAATAGCGGTCGGGTTGACTGTTT
ATTACCGGGTGATCCGTCGGCATTACTGGATTTGTCGGATGCCGACTTTATCCAACTGACGGCACAGGGC
GAGCGACATACTGATGACGTCATTCCCCGCGAGCAACTGGCGCAAACGATGCAGCACTGGTCTCGGTTTG
AGTCCTGGCTGAGTCGCGCGTTGGCACAAACGGGAGAGCACTGTGTGGCGCAGTTGTCAGCATTGCAACG
GCGTTGTGACATTGATGAACGGGTTGTCCGACGTTTTGACACTGATTTCGGATTTATCACGGTGAATCTG
GGAGCGGTTAATTCAGAGTGCCTGATTACGACAGATCCCGCTGAATACGTTAAACGGGTCTGCCGCCGTG
AAATACACCCTGTCGTGTTGGAGAGCCGGATTCACTACCACAATGGCGCCGTCATTGGCCGTTTTTCCGT
TCAGAAAGATGTCGCGAATGTGAACCGACTGACAGTAGCAGACTACGGTGAGGTTGTGCGGCAGGCGATA
GCCTGGCTGCGTGACGAACGTCGACGTCTGCAACTCGATAACTACTCACCGGCACCAGCATTACGTCTGG
TTGCCTGACTGATTACTTAACTTTTTACCCGGCAGGGGAACGCCCTGTCGGGCCTCCTGCCATCACTATT
TTGACAGGAGTACATAATGTGCATTATTCATGAATACATTCAGCAAGCGTATCAGCGGACATTAGGTTAC
GCACCCGATTATGACGAAATATGCTGGCAGTTGGATGATGACGCCGGTATTACTTACGTTAATACGCAAA
CGTTGTTTGAAAACGAGCAGCTGACGGCAGTGATGGAAACCATGCTGGAACGCCTTGATACAGACGACGC
TAAGCGTGAACGCAGCAGGAAAGTTCTGACGTTGTGGATAAACGCCACCAACTGGCAGGCTAATGGTAAC
GGGGTAGAACATGGGTATTTGTATCTTCCCCGTGTTCACCCGCAGATCAGTGGTCGAACCGACCAGCTGC
TGCGCGCTGACATCATGCCTCTCTACGAACTGGATGAAGCGGCGTTTCGTGAAGCCTCTGGACAGAGCGA
CAGTTTGCCGGATGAGTACGTGACTCTGGCGCAATTTCGGCAGAGTGAACGTTATTGGTTCCGCTTCATG
GATCACCTGGAACGGTCATTACGGGATGTCTCTCATCAGTGTGCAGAAACGCTGACGCAGTTTGTCAGCG
CCTGCACATTTGAGGAAAAACAGATACGGCGTTGGGTCGGTAAGTCAGGAGAGATACGTTTGTACATGTC
TCGGCAATCCATTGACGAGATAGATATCATGGAATTTGAGGATGATTTTTTGACCCAGCATGTCGATGCG
ATAGCTGCAGGAATTTATATACCAGTGACCTTCCGCGCCGATGTTCATTATCGTAATGGTGCTGTAATGA
AGAGTTTTACGGGTGATACGGAAGTCAATGATCCTGAGCACCCGAATGCATCGGACTATTATGAGGTTAT
GGTCGGTGCAATCGAGTGGATACGAGAGGAATCAGAACATGTGGTATCGCTGCTAAATACCGTCAGTCAA
CCAGCGACTGTGGTTCACCAGTTGGCGGCTTAAAAAACAGAAAGCACTCCTTCGGGGGTGCTTTCTGCTA
TGGATGCGAATCCCTGAGGAAATGAAATATATTAAGAGAAACTAAATCGAACCAAGACGGAGAAACCGTG
ACGTACAATTTAGGTGACTTACCGCGAGATGAACGGGATAAAGTGAACGTCGATCTAGCAGCATCAGGCG
TTGCATACAAAGAACGTCTAAACCAGCCAGCAGATTCCCCGAACATGTACGTGAGTATTTCCGACAACGC
CTAATGAACTATAGAATCGTGAGTAAAAGCCTTCCTCATAGCACAGATTTTTGACACCAAAAGATGGCAG
AGGATAATGGTAAGAAAATAGATAATATTGATATGAATATCAATATCATGGAGATCTTAACTCTTTTATC
AAAAAGGAATGCTCGATGCAGGGCGACTTGGACAAAGGACAGATCCTCTCTAAGACCATCCGCCTTTATG
TTGTCGTTTGATGACTCGTGCTGGAAAAGTGGTTACCATATTGATATATAAATCGTTTAAGTTAAAAATT
CTTACTACAGTGCATTCACAGTATGATATGAATATGATATTCATGGCTCTAAGGTGTTGTATCGTGTTTT
GAAATTGGCCTATCTTGTCAGTATATGAAAAAGATAATTGACTAGGCCTGTACTAAACTAAGCCCAGAAC
TGATTTTGAGAAGATAAGGATATATCTATTGAAACTTCACAGCTATGACATGCTAGTAAATTCAATTAGC
ATGGATATCAGAAAAGAAAATGAAGTTTGCTTTTTATTCGGTTCCGCCATTAGTCTCCCTGATAGCGGAA
TCGGTATGCCCTCTGTAGATGAAATGGTCGACATCATAAAAAATTACCTTTCAAAATTTGGTGATGATGG
CTTGGAAATTCATCTTAAAGATTATAGTGGTTCCGCTAGATATCAGGCTGCTTTTGAATATCTCTTAGCT
GTGGGCACACAGAATGATGTTAAAGAAATAATGCAAATCGCCGTTAATCGAGCTAAAGATTCATCTGGTG
AATGGATCATTCCTAAGACTATTCGTGATTTTACAAGTCTCGTGAAATCAGAGGCGCTGATTGTAAGAAA
TATCCTGACTACAAATTTTGATCCATTAATAGAGGAATCGTTGAGTGAAAGCAAGTTTGATATTAACAGA
ATTGAATTAACCGACGATTTGACGTTTGATGGAAGCAAGAGTCATAACAATGAAAGGATAAATGTCATCC
ATCTTCATGGATATTATGAAGGGGACACGCTGCATACTCCAGACCAATTGACTACTCATCGAAGTGAGAG
TATAGCCTGCCTAAAAAGAATTTTTTCACGATGTAAATTGTACATAATTGGTTACGGTGGATGGGATGAT
ATTATTAATCAAACTATCATGGAAATGGTTAATGAAAAAAATGGGAAATATGAGTTTCGCTGGGCGTTTT
ACTCAGATGATGATGATCTTATTCATAAATCAAATAATGATTTTTTAGCTAAACTTGAGTCGGCAAAAAT
TCTATCTCGATTCAATGCTTATAAAAACATAGATTGTAGGAGGGTTTTTGAAGATATAGATAAGAAAGCA
CACGGTATTAGTTTGACCTTTGATGCGCCGGAGGTGAAAGATGACAACTCAAAAACTACTAAAATCATTT
CTTTAGCGGATATTTATGATCCACCTAAAAAGATCGATGTCATAAATTTAAAAACCTTTCCTCTCTCCTT
CTCACCATCACATGAGATGATACGTCTCAGTGAACAGGAAATGGCTCGAGAGTACTTAAAGGCTGACGGA
AGTGTTATGCTAATAAGTGGTATAGGGTATGGAAAACTTGAGTTTACTTCTTCTTTTTTAAGAGATGATT
ACCCTGAATATGAAACATATCGATTGGACTGCTCTGGACTTAATAGTAGAGATGAAGCAAAAGATCGCTT
CTTGAACGATATAGGCGTGGATTTTACTACATTGGTCGCTTCTCGTGATGTAGATAAAATTTCAGTAATA
TTATTTGATAATATAACCGAATTGAATGCAGAAATGCTCGGCTATTTCAATGAAATAATAAGTATTTTAA
AAGATTATAGTCGTGGGTTAAAAGGCATATTCTATACAAATCGTAAGCTTAATCTTTCAAATCATTCCAT
TGAACTTCAGCCCCTTGATTTGGTAGATATTAATGAATATCTACATCGCGATGTCAGTTATTCTCTAACG
TCTGAAGAGCTAGAACGCATTTCACGCAGAACATCTGGACTACCTGTAAAGCTCGATAGTTTAAAAGATT
ATCTCTCAATTTCGACTTTATCTCATATTCTAAATACATCAAGCCAAGGTATTGACAGTACCACCGAGGT
TCTTACTGATAGTATCCCGAAATATTTAGTCGATTTGATAATGGAGCTTTCTAAAGCGGAGAGCGAAGAA
AACAAACGTGTATATGCATTACTTCAAATTCTCTGCGTGATTGAATGCGGTGAAACACCTGAGAACATAA
TGAGGCAATTCAGATCTTACAAGTTCAGACTCGATGATTTTTTGAGATTAGTTAATAACGGGTTGATTCA
CTCTGCTACAGTTCCGGATCTTAGGGATTTTAAGGTTAACAGAGTCAATCCAATAATTAAGGATTTTGTC
CGAAGCAAAATTGACGATGATATGCTCGTGTTTATTAGAAAAAGTGCAATTAAAATGGTATCTGGTGATA
TATGGTCAAACAAACATGTTACAGTATCAAGAACAACAAGAGCACTACTTAATAATATTAATTTTCAACC
AGGTAATGCTCACCTACTAATTTCTGACTCTATAAAAACAATAACTGATCCTCAAGAGCTAAAAGTTTAC
TTTGATGCTGGGGTATCATATGCTTATTTTCTTGAAAGAAAATGTCGTTATAAAGAGGTCGTCTCTTTTG
TTAATGAAATACTTCCATTTTTTGAAGAGAAAACTTTGTCATATGTCAGATTAGTTAAGTATCTTTCAGA
AAGCATGAGAATGTTGGAGCGGGAAGAAGAAGCGATCGAACTACTTGAAAAAACCCTCGAATATTATAAT
GAAGAAAATGAATACTATAATAGAGTAATTCATGAAAGTTTGACATCAACTCTTTTGCTGGCATATTCGT
CTTGCGATGAAGAAAAAGCATTCGTTATGGCTGAGAAAGTCAAAAAAGATGCTGAAAAAAATAGTTATCG
AAGATTTCTTGCGGAAAGTATCCTTGCAGAAAAAATTAGTGGAAATGCTAAAGTTGAAAAACTTAAAAAG
CTGGAAAAAAAAGCCAGAAACCATAATGAGATAACTGTTGCAAATAATATAGCATTAAATCTAACTGTCC
TTGATCCTACATCAACAGATAAATATGTCCATACCGTTCTTACGTCTGAAAAATCAGATTACACTTGGGT
TCGCGCTACTCTTAAGAAAATAGAAGGGTTGTTGAAGGATTCTAGTAATATTAAGATAACCTCAAAAGAT
ATTATCAATCTCACGGAATGTTACAAGTACCTATTTATACAGCGCATTGACGGGTTGTTTAATCGGTGCC
ATTCATTACTGTGGAAAGTATTACTAAATGAGAATCGTTTTGATGAACTCTTCAATGTTTTTCTTAGTAG
TTCACTCGTCTGGAGGATTTCAGGTAACGCAGATAAAGAATGGGTTTATAATAAGGAAATTATTGATGTT
TTATATGTGCATGAGGCGGTCTATTCTGTTCAAATTGCTTTTTTATCCCGGCGTTCCCATGTATTGTCAA
AAATGATAAAACATAATCCAGAGTAGTTAAATTCCTCTGTAGGATATCGCGGTTGATATGGCTTAGTAGC
ATGGATGGAGACTGTAATTTAAATTGTGTAATTGCCTGTTTTTGATATGTTCACTCCAACAACGGAGACA
GGCAAACGATGGACGAAAAGAAACTCAAAGCACTGGCTGCTGAATTAGCTAAAGGCCTTAAAACTGAAGC
CGACCTCAATGCGTTTTCCCGCATGCTGACGAAGTTAACCGTCGAAACGGCTCTCAATGCAGAGCTGACT
GACCATCTCGGTCACGAGAAAAATGCCCCTAAATCAGGCTCTAATACCCGAAATGGTTACTCGTCTAAAA
CCGTGTTATGCGACGACGGTGAGATTGAACTGAGCACGCCACGTGACCGCGAAAACACCTTCGAGCCGCA
ACTGATAAAGAAAAATCAGACGCGTATAACGCAGATGGATAGCCAGATTTTGTCCCTGTACGCCAAAGGG
ATGACGACCCGCGAAATCGTTTCTACATTCAAAGAAATGTACGACGCTGACGTATCACCCACGCTAATAT
CCAAAGTGACCGATGCGGTTAAAGAGCAGGTGACAGAATGGCAAAATCGTCCACTAGATTCGCTGTATCC
CATTGTTTATCTTGATTGTATCGTGGTGAAAGTCCGCCATAGCGGCAGTGTCATCAACAAAGCGGTATTC
CTCGCTCTGGGTATTAACACCGAAGGCCGGAAGGATCTGCTGGGCATGTGGCTGGCCGAAAACGAAGGCG
CGAAGTTCTGGCTCAATGTGCTGACGGAGCTTAAAAACCGGGGCCTTCAGGATATCCTGATTGCCTGCGT
GGACGGCCTTAAGGGCTTCCCGGATGCCATCAACAGTGTCTATCCGCAGACACATATCCAGCTGTGCATC
ATCCATATGGTGCGTAACAGCCTGAAATACGTCTCGTGGAAGGATTACAAAGGGGTCACCAGCGGGTTGA
AAGCCGTGTATCAGGCCCCAACAGAGGAAGCGGCGTTGATGGCGCTGGATAAGTTCGCGGGCATCTGGGA
TGAGAAATACCCCCAAATCAGCAAAAGCTGGCGTGCGCACTGGGAAAATCTCAACACGTTCTTCGGCTAC
CCACCCGACATCCGTAAGGCCATCTACACGACGAATGCCATCGAATCACTGAACAGCGTCATCCGTCAGG
CGATAAAGAAACGCAAAGTCTTCCCAACGGATGACTCGGTGCGGAAAGTGATTTATCTGGCAATCCAATC
GGCCTCGAAAAAATGGAGTATGCCGATCCAAAACTGGCGGCTGGCGATGAGCCGTTTTATTATTGAGTTC
GGTGACCGCCTGAGCGATCACCTTTAATACGGTGGCAATTACACAGAATTACGGACAGGCTCCATGGATG
CTAAATAAATCCTGTATTTCTTTTTATTCTCGGCCAATGACCATGCTTCATGGTATTCAGTTACGCAGGC
ATGGCTATAATCACATCTGTTACTTGCACAGACTGCATGATGGCTATTATTTTTTCGATAACATAATTAA
TACGTTATCTTCTAACTCAGTATCTATCTCCACTTGTTCTTGGCATTCTTTGATTTTCATATGGCCTTTC
CTCATTATCTGGGGCTATTTGCAGATAGCCCCTTATCCAGCACTTAGAATGTGAACGTCAGCTGGGCGAC
CGCACCATACGTTCTGTCTGTTCCTGCCATGCCGGTGATATCCAGATGCACGACATCAAACGGGGATAAG
CCAATGCCGGCGGTAAAATAGGAGTTATCGCTGTCATGAATATCAGTACGATACCCTGCGCGCAGTTGCG
CCCATTTCCAGGCATTCAGTTCGCCACCTACACTGACAAACTGGCTGTCTTTATCAGAGTTAAAACGGCT
GGCAGGAGTCAGATCGACATCAAGAGCAGTAGTAACGAAACCGTTGCTGTATGCGGTTCCCAGCGTTGCC
TGAGGCTTGATTTTGAACGTGTCTTTGACGCCGTTGACTTCTTTCGTCTCGATGCTGCGTGCAATCAGAT
TCTGGCCGACAAGACCAACAATCCAGTTATCGTTCAGATTGGTTGAAAAACCCACATCTACGTTGGCGCC
CGTTTTATCGTTACGATAGTTGCCACTGCGGAAATCTGAGCTGTCATAGTTATTGATCGCAACGTTGTAA
TTGAATGTATAGACGCGTTGCACCTTCGGTGTAATGCCTGCTGAGAATGCGAACCCACCGACGTTGAATT
CACGTGCCATCGCAACGCCTACGTCTGCAACGACAGCTGCACGGCCATTAGCAGATGACGTTAATGAACT
CAGGTCAGAGCCGTTGGCTGTACCGTTTGACACCCCATCCAGCCACTGGAGATCGCTATCTGTCACGTTG
GTTTTGACTGTTGCCGTTCCCCACGCCTTAGCAACGATGGCAAATGGCAGAACGCTATTGGGAACAGCAG
CAACCGTTGACGCACCGGCATGCGCCTTAGCATGGCTTCCAGAAAAATCTTGTAATGATCCACGCAGCTT
TGACGCAGCTAAACTTGCATCTCCGCCGGCACTAACGATACGCTCAAATGATTTCCAATCATTGTCGATA
CGGTCGACCCCATCCTGCAGATTATCCGGATCGGAAACCTGAGCGCCGACTGCTGGCAAAATCAGGCTAA
AATCATCGGATTTATCGAGTTTTGTCAGCAATGCAGGGTTAACCAACGCAGCTGCACTGTAGTGTGAAGA
CGCAACTCCCGTTCCACCCATAGCGTCGTTACGAGCCTCAGTCCATGTTCCAGCCGCATTAGCTGAAGCA
GTAACTGCACCGATCCCCGCAATAATAAAACTGCGTGTGATTAATGAAAGCTTCATTCTTTATTCCTATA
TTGAGGTTAAATAAATATTTATGATTATGTTTTCTTGGTATTCCCCGGTACTGGCACAACATTCACTTCT
GATTTTTTGACGAAAGAATCCCCTGGTGCTGGTACACCATAAAATACAAAGATAATTAATTAATATTGTT
TTATGTTATTTAATAGTAGCCAGTTGATTATCTTTTCTTATTCAGCGAGAAAATCTGATACATCCCAGGG
ACGACTTTCCTCTATAGTCTTTAGCAGCATAATAGGAAGTAATTCTCCCATAGAGAGAAAGAACGCATGT
TGCTTAGGAAGTAGAACTGCTTTCCATGTCAGTTTTTTATATTCACTGGCGTGCTCACAGTAATTAATCA
ATTTGGCGATATTTTTCTCACTTACGTCATCTAAGTAATAGGAGTATGAAGCAAATACAGAGTCAAACTT
AACGCCATTAATGTTTCGCCGTTCTTTTATTATAATCCCGCATTTACGTGGATACGATCCTTCTTCTGAG
TGCCAGAATATCACCTCATTAGTGCTAGATTTATCTCTGTATTCCTCACTATTTTCTGTTTCCAGATATA
ATCCGTTAGTCAGTGGAACTGCTGGCGTACAGCCTGTGACGAAATGGCGACATATCGCTTCCGGGTCCAC
TTGCTCAAACCAACTATAACTGGCGCTGGGGATGATGAATCGTGATTCACCCGTTAACCATTCTGGTGAT
ACCCGGAACCATTGCGCTACTGTGGCTAGCAAATCGCTGGTTAGATAGTCCATTGTTCTTTCACGGCTTT
CCAGAATGCTAAGCTTCACATTCCAGTTGGCTAGCAAGGCAGCAATATCGGTTACCCCTAATCCATGGGC
ATCCATCAGTAATTGAAATCGTTCATAGACGCTTGCGGCACGGTTTTCCAGAGGAAAAAAAGTGGAGCGA
AACAACCCATCGAGCATTATATTGGTCACTTCAGATGCGGTAATCCCCATACGCTCAGAAAGTACGTCCA
GTACCGCCTTAACTTTAGGCCGGTAACGGATGGATGTTGGCTGAAGAGGGAGTCCTTTACTGCTCTCGGC
TTCTTCACGTAACATGTCAGCATCCACGTTGATTAACATGCCTGCCATAATTGACGTGAATGTACTATTT
GCGATTTTCATTTTACCCTTCCTGTCTATTCAGGCTGTGCTCTGGCCTCTGAATCCAGACTAGTCTTTCA
TCTGACGTATGTATAACGAGTAATTTCGATCATTCAGATCGACTACGTTTATGTATTGATTTTGAATACG
CCGGAACCCTACGTGAAGCGTTAATTGTTTTTTGTCTGCTGAAAATTCTTTTCCTTCTGATAACCACAAT
GGCTCCTGTGGGTGCAGGATAAAACCAGCGCCATTCTTTCAAAAAAACCTCGATTTGCAGCCCGATAGCT
TCAGTCGCCCCGACAGTTCTCTGCATGACATGGAAGTGATAATCCGATCCTGGGAAACGTTGACGCAGTC
GGGAAATCCTCCATGATGAATTCAATAAATGGGAGGACATCACTATGGTTGCGTTATCTTTTTCCAACAT
CGTTGAATTGAGTGTCAACAATCCCGACCAGTAGAAACAGAGGCGTTTCATCGTTAATCCGCCCGTCTTT
GACCAGGGATTCAAATGGATGTGATAGCGGTTTCGCCTTTGATTGCATTGAAAGGCCTGTGTTTTAAAAC
GACCGATGGCAGTTGAGACAGGGTGAAAAAGTAAGGGTGAAAAGAACAAAGAAAACGATAAAGCGCCTGT
GACCAGTGAATGTTGTTTCTCGGTTTGATCCGTCATGAGAATGGCCATCAATACGCATGCTATACCCCAG
AATCCGAGTACACCTGAAATGATAAATTTGCTTTTCATGAGCTCCCCTTATGAAAGTCCCGTATTCAGAC
ATGTCAGGTGTACGGTTGCATTACGAAATTCTTCACGAGGAGGAAAAAGAAAACTTCAAGGCCTTAATGG
ATGTGGCTCGCTATACACTTTTCGCTTGTGTAGTGGGGGATAAAACATAGCGTAATGCCCCTTTCCCCCG
ATTAAACACAAGGTACTGCATGTTAAAGTGGTTCAGAAATAAAGTGGGCGCTACCACGGAGACCATGCCG
ATACCACTTCAACAGGTAGACGGATGGTTTACGCCGCAAAACGCGGATGCGCTGCTGTCTACGAAGGAAA
GAAAGCGCGCGCTCCAGCAATTGTGGGATAACAGCCCGTTCTCTCAGGACGTGTGGGATATTTACTGGCT
GCAAACAGTGAGATCTCTGGCCGTTACTGTTCAGCAACTCCCCCTCAATAATGAAGACGAATACTGCCGT
CCAGGTGGTTTTCTGGATATGGCGCTGGATGTGGCTGTATGTGCCGTCAGGCTTTCCAGGGGATATATGT
TACCTCCAGGCGCACAGCCAGAAGAGCAGGCGGCTCAAAGCTCAGCCTGGACGTCTGCGATATTTTGGGC
CGCATTGTTACACAACATGGAGTGCTTATCAGCGCTGAAGGTTGTTGTGCAAAACGGCGTGTGGATACCC
GGTTTGTCTGTTCCTGATGCGCCATGGCGCGTCAGATTTGAAGTGAGCTCTGTTGATGTTCATGCAAGAA
CTGCGGCAATGGCGTTAAGACTGATACCTTCTCCAGGCATCACATGGATCGCTCGCTGGCCTCATATTCT
GGATCTACTGCTGGTTTATCTTTCTGGTAAAAAATCTGAAGCTGGCATACTGAACGCGATTGTACTTAAC
GCCAGAGAAAAGTGCGGTATCAAAATGAATGATATTGCGCTATCAGCACCAGTCGAACTGGCGATTCCTG
CTGTCACTATAGAACAGAATCCTCTTGTAGTATCCGTTGAGCAAGGGACAGCCACGGCAATTTCACCACT
CATTGATTCTAATGGTAATAATTACAATGATAATCAATTAAAGGAAGCGCAGCCTGTTGTCTCTGCGTTG
GTATCTGCAATTGATCAGGATGATTTATCCGACAGCTCATCAGGGACTGATGAATCACAAACTCATCCCA
CTGCTACAGCTGATTTACTGAGTGTTCTTGACCAACAATTAACTGCAACGGTACCGGCTACAGATGTCAG
TACCATTTCATCAAATGAAATGTATGAAGCAGAAAAAAAATTAATCCCTCAGGAGGAACTATTTTGGGCG
TGGTTGATTAATGCTGTCAGGGACGGTTCGTTGACGATAAATAATTCGGATAGCCTGGTTCATATTATGA
GCCAGTATGTTTTCCTGCAAACGCCAGACTGTTTTTATCGTTTTTTTTCTATCTGTAATGATTCTTCTAT
TGATAAGGATACGCTTCAAAAGAATTTTGAAAGTCTTAATCGACATTATTCACGGAGCGGAAAGGGAATT
TATATTTATCGAAAATATGAAAGTGAGAATAAAGAGGGGCGTTATAAAAAAATGTCAGGGTATATGATTG
CATCTGAATTGATTTTTGATAAAGGGGCATGTCCGCCAGATAGTGGCTGGTTATCGCCTAATAAGTGAGT
TTTTAATTTTAAATTGGTTTTTATAAGGAAATAAGATAATGACTGTAACCTATGAAGATATCATTCAGGA
TTACTTTTTTAGTAAGCCTTTACGACCTGCAACCGAAATAAGCTACAGAAAAGTCCTGAATCTTTTTTTA
CGATTCACGGGAGAGAAGATCCTGCCGGCTGATGTAGATCGTCATACGGTGCTCAGTTGGCGGAGACATC
TGTTGAATGAGCGCCAGCTCTCTACTATCACATGGAATAACCGGGTAGCTCATATGCGTGCCATTTTTAA
TCACGCAATGAAATATGATTTTGTGAAAATGAAAGAGAATCCCTTTAACAGTGTGGTAGCCAGACCTGAC
GTTAAGCGTAAAAAAACGCTATCAGAAGAACAGATCCGAAAAATCTATTTGGTGATGGAAGCCAGAGAAG
AAAAAGAGTTTGAGGATTGTGATTTCCGAAGTGCACTACGCCCAGCCTGGTTCTGGCTGACGGTCATCGA
TACGCTGCGCTATACGGGCATGAGGCAAAACCAGTTGCTACACATTCGCCTGGAAGACGTTAATCTGGAT
GAGGGCTGGATCAATCTGCGGCCAGAGGCATCTAAAAACCATAAGGAACATATTGTTCCCATTACAACAC
TGCTCAGACCGCGTCTGGAGCGACTTTATCATGCCGCGCTTAATCAGGATGCGAACATGGGGGATCAGCT
TTTCAACGTTCACCTGTTTAAAGGACGGAAAAGTAATGTATCCAAAAACATGGATCCTCCACCAATGCGG
GCTTTTTTTCGTCGACTGTCAGTGGAATGTCGTTGCACGATAAGCCCACACCGATTCAGGCATACGATCG
CCACCGAGATGATGAAATCACCGGATCGCAATCTCAAAATTGTTCAGACGCTATTGGGACACTCTAATGT
CAGCGTGACGCTGGAATATGTGGAAGGGAACATGGATATTGTCAGGAATGCACTGGAGCAGGAGTTTAGC
AGGAAAAGTGTGCGCTTTGCCGGCACAGTATGATGAAAATCTCGTAATTTTCTTTACACAAGATTGACAT
AACCAACGTGGCACTGTAAAAATCCGTTTCGGAAAGACGAGAGAAACCAGAGGCATCTAGTACATGCCTC
TGGTTCTTAAGTCCCGTATGTTCAATCCACGATGTAAATGCTCTAACCATCTACATGAAGACGACTCGGG
TACTTTTTTCATGCCCGTTAAGGATCTCATCTCTTAACGAACAGGCTCTGAAGAAGTGGTGCCCGGACTC
GGAATCGAACCAAGGACACGAGGATTTTCAATCCTCTGCTCTACCGACTGAGCTATCCGGGCAACGGGGC
GCATTAAACCGTATTGGCTGCGTGGCGTCAACGGGTTTCTGTCACAAAGCGGAGTGTCTGCGCTATTTTC
AGGCAATTGTATTATTTGCTAGCCGATTTCTGGCGATCCTTTCAGCACACTTAGTGTGGTAATGTTTCTT
TCTGATACGCGCGGTATGTTTCGTTGCACTTTTTACCGCGTTGAGCGCAGGCTGCATTGTTGAATTTGAT
GAAGAATAATGCCACTATTGCGCGGTTTTTAACGTCTCGTTCACCTGAACGCCCCTTTAAGCGTAGTTAG
CGTATAGCTAAAAGAGGATCGCCGATATGTCAGATTCATTGCTAATGGTGCAGAACGCCCGCGCCAGCTC
GTTGATGACGTCGCTGCGTGTTTCTTCTTATCACCACTGCGCGGTTTACTTTTCTTCCTGTCGATTATCC
CCCTTCACCATGCGGTGAGGCGTTCGTTCGCTCGCTGTTAGGCATGAGTAAAAATAGAGTGCTGCTCTGC
TTTTACTGATGTCTATCGGATGGTGCTGGCTCCAGTTTTTCCATTCTTAGCCTACAGTTTACCTGTAGGG
ATCATACGCTTGTCGTTATTGATTGGCATTGTGATTGGTCGGGATTGTTATCCCTGCACGGTGTCTTCCA
GGCACGTCCACTTACCCTTAACCGTTTGGGTTTGGTTACATGAAACAGTTAAAAATTGCGGCAAATGCAG
CGGTTGCCACCCGTTTAATCACAACGCGCGAGATTGTCGCGTTGAGTCAGACTGACTTCACCGATGTGGC
GGCAGTTGTCGTCTCTATTGAAGAAGCCCGTAGCGGTATTTTAT
>3 length=22723 depth=0.96x
CAGCAGCTTCAACCCGGTCAGTATCAAGCCATTTTGGGTGAGAAACTGGCCGAGCAACTGGGCGTTAAAA
TGGGCGATCAGGTGCGTATGATGGTGACGAGTGCCAGCCAACTGACGCCGATGGGGCGTATTCCTAGCCA
GCGTATCTTCACCGTTGCAGGAACCTTTGCCGCTAACAGCGAGGTGGACAGCTACCAGCTATTGGTGAAC
CAGCAGGATGCCTCACGGCTGATGCGTTATCCGGCGAACCAGATTACCGGTTGGCGTTTGTGGCTGGAAA
AGCCGCTGTCAGTCGATACGCTGAGTACGCAAACGCTGCCGGAAGGCACGGTCTGGAAAGACTGGCGCGA
GCGCAAAGGTGAGCTGTTTCAGGCCGTGCGCATGGAAAAAAACATGATGGGGTTGTTACTCAGCCTGATC
GTGGCCGTGGCCGCGTTCAATATTATTACCTCACTGGGTTTGCTGGTGATGGAAAAACAGGGAGAAGTCG
CCATTCTGCAGACGCAGGGGCTGACTCAACGTCAGGTGATGGCGGTATTTATGGTGCAGGGGGGAAGCGC
TGGTGTGGTTGGCGCGTTGTTAGGAGCATTGCTGGGAGCGCTACTGGCCAGCCAACTGAATACGCTGATG
CCCGTGCTGGGTGTATTACTGGATGGTGCTGCGTTGCCGGTGGATATTGATCCCATGCAGGTGGTGACGA
TCGCTATTTCCGCGATGGTCATTGCCCTCTTATCGACACTTTACCCATCATGGCGTGCTGCCACCGTTCA
ACCCGCTGAGGCTTTACGTTATGAGTGATTTATCATTATTGCAGTGTACTAACCTGTCCAAGCGTTATCA
GGACGGCAAGTTGTCTACCGACGTGCTGCGCGATGTCTCTTTTGAGATGAGCAGCGGCGAGATGATGGCG
ATAGTCGGAAGCTCTGGCTCGGGCAAAAGTACGTTGCTGCATGTGCGGGGGGGATTAGATACGCCAACGT
CAGGCGAGGTTATCTTCAAAGGCCAACCGTTTAGCACGCTTTCGGCGGCGGCAAAAGCAGATTTGCGCAA
TCGCGAGCTGGGCTTTATTTATCAATTCCATCACCTGCTGCCGGATTTCACCGCGCTGGAAAACGTGGCA
ATGCCGCTGCTGATTGGCAAAGTACCCACGTCACAGGCACAAGATAAAGCGCGCGAAATGCTGGCCGCCG
TCGGGCTGGAAGCGCGCAGCCACCACCGTTCGTCCGAACTGTCTGGCGGTGAGCGCCAGCGTGTCGCTAT
TGCCAGAGCATTGGTCAACAGCCCGTCGTTGGTGCTGGCGGATGAACCGACCGGTAACCTCGATCAGCGC
ACAGCAGATACTATTTTTGAACTGCTGGGAGAACTGAATGTTCGGCAGGGTACCGCCTTTCTGGTGGTGA
CGCATGACCTGCAACTGGCTGGCCGACTGAACCGCCAACTGGAAATGCGTGACGGTCAACTGCAGCAGGA
ACTGACCCTAATGGGAGCGCGGCAATGATCTTTCCTCCGCTCTCGTTGCAGATTGGCCTGCGATTTAGCC
GTGGCCGTCGGCGCGGTGGCATGGTTTCGCTGATTTCAGTCATTTCAACGTTGGGTATCGCTCTCGGCGT
GGCGGTATTGATTCTCGGCCTGAGCGCGATGAATGGGTTTGAGCGTGAACTGAATAATCGCATTCTTGCG
GTGGTGCCGCATGGTGAGATCGAGCCGGTTAACCAGCCTTTTGATGACTGGCAGGACATCCTGCCTAAAA
TCGAGCAAGTGCCCGGCGTTGCCGCTGCTGCGCCTTATATCAATTTCACCGGGCTGCTGGAGAATGGCGC
TAAACTTCAGGCGATTCAGGTAAAAGGTGTCGATCCGCAGCAGGAAACACATCTCAGTGCCTTGCCCAAC
TATGTTCTCAATGATGCCTGGCAGCAGTTTCGTCCGGGTGAGCAGCAGGTCATTATCGGTCAAGGTGTGG
CGAAAACGCTGAACGTTGCGCAGGGTGATTGGGTCACTGTGATGATCCCGAACAGCGACCCTGAAATGAA
GTTGATGCAGCCTAAACGCATCCGGTTGCACATTAGCGGTATTTTACAACTGAGCGGCCAGCTCGATCAC
GGTTTAGCGCTGATCCCGCTGGCGGATGCCCAGCAGTATCTGGACATGGGGCCGAGCGTGACGGGGATCG
CCATCAAAGCCAACGATGTGTTCTCCGCCAATAAACTGGTGCGCGATGCGGGCAACGTCACGAATGCCTA
TGTCTATATTCGCAGTTGGATTGGCACCTATGGTTATATGTATCGGGACATCCAGATGGTGAGAACCATC
ATGTATCTGGCGATGATCCTGGTGATCGGCGTGGCCTGTTTTAATATTGTTTCAACGCTGGTGATGGCGG
TGAAAGATAAAAGTAGCGATATCGCTGTCTTGCGCACGCTGGGTGCGTCAGATGGGCTGATTCGGGCTAT
CTTTATTTGGTACGGACTATTGGCCGGGTTGTTGGGCAGTGTGATAGGCGCAGTGGTCGGCGTGATCGCC
ACCTTGCAACTGACGCCGATTATTCGCGGTGTTGAAGCCCTCATTGGCCATAAGCTGCTGTCTGGTGACA
TCTACTTTATTGATTTCCTGCCGTCGGAATTACATCTGATGGATGTGTTTATCGTATTGGGTACATCGCT
AGTGCTGAGCCTGATTGCCAGTTGGTATCCGGCACGGCGCGCCAGTCGGATTGACCCAGCCCGCGTGTTG
AGCGGACAGTAAGCCAAGCCAACGCACATGCGGCTTGAGATATGACGGGGATATTCCCTATCGTGTGGCA
CTGCGATCACACCCTAAGGAGCGGTCATGTACTACGGTTTTGACATGGGCGGCACGAAAATTGAGTTAGG
CGTGTTCGACGCTACGTTGAATAAAGTGTGGCAAAAGCGGGTGCCGACCCCGCGCAATAATTATGATGAT
TTGCTCACTACGCTGGTCGATCTGGTGCGTGAGGCCGATGCTCAGGTTGGCATGCAGGGGAGCGTGGGTA
TCGGCGTACCGGGTATCCAGAATGAGAGCGGGGCGCTATTCACCGCCAACCTACCTGCGACGATGGGAAA
ACCGCTGCGCGTTGACTTGTCGCAGCGCTTACAGCGTGACGTTCGTATCAGCAACGATGCCAACTGTTTT
GTGCTGTCTGACGCTTGGGATGCGGAGTTCCGTTCCTATCCTGTCGTATTAGGGGTAATTTTGGGCACAG
GGTTGGGCGGCGGGCTGGTGATTAACGGGCGTCCGGTGGACGGGCGTAACGGCATCGCGGGTGAGTTCGG
CCATCTCCGCTTGCCGTCAGACGCGTTGGATATTATCGGCGTGGATATTCCGCGCGTGAAGTGCGGCTGC
GGGCAATCAGGCTGTATCGAAAATTATATTTCCGGTCGCGGTTTTGAATGGCTATACGAACATTTGTATG
GTGAAACCCTACCTGCTGTCACTATCATCCGGCACTATCGTGGCGGAGAAGAAAAAGCGCGGGAGCTTGT
CGACCGTTTTATGGATTTGCTGGCGGCCTGTCTGGGCAATCTGCTGACCTTGTTCGATCCACATTTGTTG
GTATTGGGCGGCGGCTTGTCGAATTTTGACGAAATTTATCAAATTTTACCGACGCGTCTTCCTGCACGAC
TTTTACCGATTGCGCAACTGCCACGTATAGAGAAAGCGCGTCATGGCGATGCGGGTGGTGTACGTGGCGC
AGCATTGCTACACATAATGGATAACTAGCTGGAGTAAGTATGTATACGCGTCAACGATTAGGACGTTTTC
ACAAGGGAAAGCGTATGCGGCAACAGCGTCTTCGGGCGCGTATTTTCCATCGTGATTATCTGGCTGCAAG
CGAAATGAAAAAGCCGCGTGTTGTGGTACTGACGGGCGCTGGCATTTCAGCAGAATCGGGCATTCGTACC
TTCCGTGCGGCCGATGGCCTGTGGGAAGAACATCGCGTTGAGGATGTCGCAACGCCAGAAGGTTTTCAGC
GTAACCCTGAACTGGTGCAGGAATTTTATAACGCCCGTCGCCGTCAACTACAGCAGCCGGAAATTGTGCC
GAATGCCGCACATCTGGCGTTGGCCAATCTGGAAGCGATGCTAGAAGATAACTTCCAACTGATCACACAG
AACATCGATAATCTGCATGAACGTGCTGGCAGCCGGCGCGTCATTCATATGCACGGTGAGCTACTGAAAA
TACGCTGTAGCCAAAGTGGGCAGATTTTTGAGTGGACGGACGATCTCGCTGCCGGTGAACGCTGCCACTG
CTGTCAATTTCCCGCGCCGTTACGCCCGCATGTGGTGTGGTTTGGTGAAATGCCGTTGCACATGGACAAA
ATTTACCATGCACTGTCGCAGGCGGATTACTTTATTGCGATTGGCACGTCGGGGCATGTCTATCCCGCCG
CTGGCTTTGTCCATGAAGCCCACTCGCACGGTGCCTACACGCTGGAGCTGAATTTAGAACCCAGTCAGGT
AGAAAGCCAGTTTGATGAAAAAATCTACGGTCCTGCGAGTGCCGTGGTACCCGAGTTTGTCGGTGCCTGG
CTGACGCGTGGCAAAAGCATCAAATTTTAAGCGTCAGCAAAACGTGAAAACGTCATGAATCGTATGACGA
TGGCGTTTTCTCATGCCGATCGTTGCCACAGCAACATTCGTCAAGCTGATCGAAAGGCAACATGGCAGCG
TGGTTAAAGAAACAATATTCACTCTCGCTACAGCGAGCATACGCAGCGGTTTCTGTCGGCGAAGCCGTCT
GTGGATGCGGCGGCTGACTGTTGTCGCGTGACAATATTCCATGATGTGACAGTGCTCGTCGGAAAAAGCC
CAGCATAGCGTTACCCTCACGATATCTCATTACGATGTTAATGAGATAATTATGTTAATGAGAGTTATTC
TCATTAATGTAAGCTAAGCGTAGTCGATAATCCGGTAATACGGGAATGACAATTGTCAAAATGTATATAC
TCGTCATACTTCAAGTTGCATGTGCGTTGGCTGCGTTCACTCACCCGAATCACTTACTTGAGTAAGCTCA
TCGGGATTCCTTCCCTTGCCGCCTTCCTGAAACTTGAATTATTTAGAGTATAACGACCGTTGTTCTATTC
GCCCTTTATGCTTCATCTTACAAAGCCTTAGCACCACAGATTATCTCCGTCAGAATGTTCGTCTGGCTTC
GGCTGCCAACGCTTTCAGATAAATCAGATCGCACAATTCCACCTGATGGCCTCGATAGGTAATGTGGCCT
TGCCGCTTCCAGTCAGACATCAATCGACTCAATGTTTCACTGCGCATCCCCAATGATGTGGCGAGCTGAC
CCCGGCTCACTGGCAATGTCAGGTGTTGAGTTTGCTGAATGTGATGCTGCCGCAGCAGATAATCTGCCAG
ACGCTGTGGTGCGGAGCTGGAGGTCAGCCAGTCGATTTGGTTGATCGTCGAGTAGAGCTTTTTGCCTAGA
TAATTCAGCAAACGCAGCGCCAGTTCGGGACGTTGCAAACAAAACTGGTGAATATCCTGCCGTGGGATCA
TCAGCGTGTGGCCGTCGCTCAGCGCGCGGATGTTCATCGGGAAGCGGCCGTGATCCATAAAGACGGCAGC
AATAGCGACAAATTCACCGCGTTCAAACTGCCCGAAAATTTTCTCATCTCCACCATAGGTATGGCGAAAA
GCCTGTAATTTTCCCGTTTCAACTAGCAAACAGTGCTGCATTTTGTCACCTTCGCGAAACAGAACATCAT
CCTGCTGGAAAAACAGGCGCTCGCTTTTGGCCAGTAGCTCGCACACTACGTCGCTGGATTCACCGCGCAT
CCAGTCATGCTGAAACAGCACGTCGCCGTATTCATCGGGCGATAGCGCCTTTTTGACAAATGTCATTTGC
CCTCCCAGAGGCTGGTATTACCATTAAGCTGGTAAATGAAAATAATAATCACTTGCATGAATTCAGCAAG
CAAAATCACGGCGCGCTGAATCGAAAATAGCGGAGCGTTTCCATGAAAGACAATACTCTTCCGGCAGCAC
AGGCGCTGGTTCTCCATGAATTGATTACCCCAACAGAACACGGTATCGCCAGTCGCGTGTTGGCCCGTAC
CGACGGCGGCAATGTTACGCTGTTTGCCTTCGACCAAGGGCAGGGGTTGAGCGAACACAGCGCACCTTAT
GATGCACTGGTTATGGTACTTGAAGGTGAATTATTGCTGACGATCGGGGGTGAGCCTGTCGTCGCACAGC
CCGGCACGCTGGTACGTATGCCTGCCAATATCCCTCATGCCGTTGATGCACTGCAGTCGTCACGTATGTT
GCTGACCATGTTGAAGACGCTGAAAACGCAGTAAATAGCGAATGCGATAACACAGAATTAAGGAGTGACA
GTATGAGCGATCATGAGGCAGGACATAAATTTTTAGCCCGCTTGGGGAAAAAGCGTTTGCGCCCCGGCGG
CAGAAAGGCAACCGAATGGCTGCTCAGTCAGGCTGGGTTCCGGGAAGACAGCGTAGTACTGGAAGTTGCC
TGCAATATGGGCACCACGGCGATGGAGATCGCACGCCGTTTTGGCTGTCAGGTCATTGGTGCTGATATGG
ATAAAGTGGCGCTACAGAAGGCGCAGGAAAATGTGGCAGCGAACGGTTTGGCCTCGCAGGTCACGATTAT
GCAGGCAAATGCGCTGGAACTGCCGTTTCCCGATAATCACTTTGACGTAGTGATTAATGAAGCCATGCTG
ACGATGTATGCCGACAAGGCCAAGAGCCGCATTATTGCTGAATATTATCGCGTGCTAAAGCCGGGCGGCC
GTCTGATCACCCACGATATCATGCTGCTTTCCGAGAAAGATACCGGGGCATTGCAGGCGGTGGAGCAGAT
GCATAAAGCGATCAACGTACACGCTCAGCCTATGCTGCGTGAACGCTGGGTTACACTGTTTCAGGAGTGT
GGTTTTAGCAAGGTCAACTATGATAACGGTGCGATGACGCTGCTGACGCCACAAGGGCTGATTTATGATG
AAGGTGTGGTTGGTGCGGCGCGTATCGTAAAAAATGCGCTGAAAAAAGAGAATCGCAGCATGTTCTTCAA
CATGTTTCATACCTTCCGCCGTAATCGAAACCAGCTTAACTATATTGCGGTGTGCAGTACCAAGTAATGG
CCATATTCCTTTTGAACACGTCGCGGTAACAAGGAAAAAGCGTGTAAGGCAGGCGAAATCGTTTAACATA
CGTGACAATGTGTAGAGATGCTCCGTGCAGTTGCTATTGTTACGGTGGACTCTCTTTATTGCGCTCTTTT
TATTGCGCTGGACTCCTTGTTACGGTGAACAATGCAGCCATTTTCGCCGGGTGATGTCACGCTGAAACAC
GCGGCGCAGTTGCCCCATTACAGCCAGCTAAAACAACAGCAGTGCAGGCGCGATCGTCGGAGTCTGGCAC
TGCTGTCAGCGTTTCTCGTGCTCACGCTGGTTGTCAGTCTGTGCGCCGGAGAACGCTGGATTTGGCCGAC
AGCCTGGCTGGATGACGCTCAGCAACTCTTTGTCTGGCAACTGCGATTACCCAGAACGCTGGCCGTCATG
CTGGTGGGTGCCAGTCTGGCCATGTCAGGTACGGTCATGCAGGCCGTCTTTGATAATCCGTTGGCTGAAC
CGGGGCTGTTGGGTGTTGCGAACGGCGCAGGCGTCGCCTTAGTGTTGACGGTGCTGCTGGGGCAGGGACT
GTTGCCTGTCTGGATGTTAAGCCTGAGCGCCATTGCCGGTGCGCTACTGATTACCTTTCTATTACTCCAT
TTTGCCCGCCGTCATATTTCCAATACCCGTTTGTTACTCATTGGCATTGCGCTGGGAATTATTTGTAGTG
CGGTGATGACCTGGGCGGTCTATTTCAGTACCAGCCTCGATTTACGCCAATTGATGTACTGGATGATGGG
CGGTTTCAGCGGCATTGACTGGCGGCACGGTTGGCTGATGTTGACGCTATTGCCGCTGTTGCTGTGGCTA
AGCCGTCAGGGCACGGTGTTGAACGGGTTGACGCTGGGCGAGATTCAGGCGCGCCAATTGGGTATTCCAG
TCTACCGTTGGCGTACCATTCTCGTGCTGGTTATGGGCGTACAGGTCGGGCTGAGTGTGGCACTGGCTGG
TATTATTGCGTTTATTGGATTGGTGATCCCTCACATGTTGCGACTGTGTGGACTGACCGATCAGCGTTAT
TTATTGACCGGATGTGCGCTAGCTGGTGGAGGTGTTCTGCTGCTGGCAGATACGGTCGCGCGCGTTGCGC
TGAGTTCAGCCGAGTTGCCGATAGGCGTGGTTACCGCTACGCTGGGATCGCCATGGTTTATCTGGCTGTT
ATTACGCAATCGGCTGTAGCGATACGTCTTGTTTTACCACTCTTGTTTTATCAACGCTGGTTTTATCACT
AAAGGGAGCAAAACGATGAGCACTGAAATCTATGCTATTCCGCTGACCACCATCGATGGGAAAGCGACCA
CGTTCGAAGCGTTTAAAGGGCAGGTTGCTTTAGTTGTCAATGTCGCCTCTCAATGCGGCCTGACTAAGCA
ATACGATGCGTTGGAAAAACTCTACGAAACCTATCGCGTCCAAGGCTTGGTCGTGCTGGGTTTTCCCTCC
AATGAATTTGCGGGGCAGGAACCGGGTTCAGAAGCAGAGATTCAGGAATTCTGCCGTGGGACGTTTGGCG
TTCAGTTTCCGATGTTCAGCAAAATTGAAGTGAACGGTGAGAGCCGCCATCCGCTATATCAGTTGCTGAT
TCGTCAGCAACCAGAAGCCAACGGTACCTGGAAGAGTGACTTTTTCGCGCGGCTGGTGAATAAAGGCCGT
AAACCCAAGGATCCAGAAGACATCCTGTGGAATTTCGAGAAGTTTCTGGTCGATCGCGACGGACGCGTGA
TTGAGCGTTTTGCGCCGGATATGTCGCCTGACCATGACACCATCGTCAAAGCGATAGAAGCGGCGTTGGC
AAAATAATTGACTCAGCAGACTTCCCCAGTATTGCAACTGCGGCAGGCTAGCGCCTTGCCGCGTTTGTCG
GCAACGACTGCGGAATTTTATCGCGGTGAACTGTTGCATATCATTGGCCCGAATGGCGCAGGAAAGAGCA
CGTTGCTGGCAAGAGCGGCGGGCCTACTGACGGGAGAAGGTGAAGTGTTGCTGGCTGGTACAGCGTTGTC
GCAGTATACGGCAGCGGATTTAGCCGTGCGGCGTGCCTATCTGGCGCAGCAGCAACCGCCATTGGCGCTG
ATGCCGGTGTTTCAGTATTGGCAACGGCACCAGCCGGCGCTGGCACAAGAATACGCGGTTGAAAAGGTGG
TGCACGTTCTGGCTGAACGCCTGATGCTAACCGACAAGCTAGCGCGCCCGCTCACGCAGCTATCGGGCGG
TGAGTGGCAGCGCGTTCGGCTGGTGGCGGCGCTGTTACAGATTTGGCCGACGATCAATCCGCACGCATGT
CTGCTACTGCTGGACGAACCCACCAACAGTCTGGATGTGGCTCAGCAGGTGGCGCTGGATTCGTTACTGA
GCGAACTCTGTCGCTTGGGGATTGCTGTCGTGGTTTGCGCACACGATCTCAATCACAGCGCTCACCATGC
GGATCGCGTGTGGCTGTTGTCGTCGGGTTCGCTGGTGGCGCAGGGTGAGACGGCGGATGTCATGCTGCCT
GAGGTGCTGTCTCCTGTGTTCGGTGTCGCGTTTCAGCGGCACGTGGTCGATGGCAGAAATTGGATTATCA
CCCGTAGCGCCTAACCTTTATCGTTAGAAAATAGGCGTCTCCAGAAAATAGGAAAAATCACCTTTACTTG
CCAGTTACCCTGATTAAACGCTAAATTAATCCAATACCTAGCATTTTCAAACGCCAGAGGTTTATGGCCC
CGGCGGTTTTATGGTAATCGCGCATGATACGTTTACGACTTGGTTTTTCTCTACGACAGAGTTTGATCCT
ACGATACAGTTTACTCCTCGCCAGCCTGATTTTGGTCGGCTGTAGCAGCAGCCGGCATAATAATCCGCCG
CCGAATGCGCGTCTGAGCGATTCGATCATGGTGATGGTGCAGCTAAACGATCAACTGGGACAATGGTACC
GAACGCCTTATCGTTATGGCGGTCTGGATCGTAATGGCGTCGATTGCTCCGGTTTCGTCTACCTGACGTT
TCGTGATAAGTTTGGCATGCAGCTACCGCGCACCACGGAAGGACAAACTGAGTTGGGTGAGCGTATTGAT
CGTGATAATTTGCTGCCGGGCGATTTGGTTTTTTTCAAAACGGGCAGCGGCAGCAGCGGGCTGCACGTTG
GTATTTATGATAAAGACGACCAGTTTATTCACGCTTCCACCAGCCAAGGCGTTATCCGGTCGTCGCTGGA
TAACGTATATTGGAAACGAGCATACTGGCAGGCCCGCCGCATCTAATTCCTTACTTTGTTTACATGCCTG
AAATTTGTACGTAAAACGCTACTGTGTAGATCCCTGTTGAGTCAGTGCGCGTAACGGTTGGGGATCGCAC
TGGCTCCCTGTTCTGCACCGGTAATGTTCTCACGCAAGGCGGTAAACAACTCTCGCCCCATACCTACGTG
GGATGCGGATAAATCCGGTTGTTCGGGATGGCGCTGTGCCAGTTCGGCTTCATCGACCAACAGGCTGATT
TCGCCGCTGATACCGTCAACGCGGATCATATCGCCATCCTGGACTTTTGCCAGCAACCCTCCGACGTAGG
CCTCCGGTGTGACATGGATAGCAGCAGGCACCTTGCCAGATGCGCCTGATAAGCGGCCATCCGTCACCAG
CGCGATGTTGATGCCTTTATCCATCAAGACGCCGAGCGGTGGCATCAGTTTGTGCAGTTCCGGCATGCCT
ATCGCTCTCGGCCCCTGATAACGCACGACAACGACACAATCGTTGTCCAGCCGACCGGCTTTAAAGGCGG
CATCGACATCATTTTGATCGTTGAAGACCACGGCAGGCGCGACGATAGTTTGTCTTTCACTCGGCACAGC
AGAGGTTTTCATCACCGCGCGGCCCAGATTGCCGGAAAGCACCTTGGTGCCGCCGTGTTTGGCGAACGGG
GCTTCCAGCGTGGCAATCACATCGGCATCCAGCGATATCTGTGGCCCCTCGCGATAGACCAGTTTACCCT
CTTCCAGAAACGGTTCCTGGGTGTAACGGTGCAGGCCAAAACCTGCTACGGTGTGAACGTCTTCGTGCAG
CAAGCCACCGCGCAGTAATTCCCGCACCAACAGTGATACGCCGCCTGCGGCCTGAAAATAGTTGATGTCG
CCAGGGCCGTTAGGGTAGATGCGACACAGCAGTGGCACGACTTCGGATAGTTCAGAAAAATCATCCCAAG
TGACAGTAAAACCGGCCGCTTTCGCCATTGCCACCAGATGCATGGTGTGGTTAGTGGAGCCACCGGTTGC
CAGCAGAGCGACGATACCGTTGACGATCACTTTTTCGTCCACCAATTTGCCTACAGGTAGGTAATCTCCC
GCACTTTCTGTCATTCGTGTGACCTGACGTGCAGCGGCTTCAGTTAACACATCGCGCAACGGAATATCCG
GGTAGATAAAAGAGGAACCGGGCAGATGCAGCCCCATGATCTCCATGACCATCTGGTTCGAATTGGCCGT
ACCGTAAAAGGTACAAGTGCCGGCACCGTGGTAAGCGCTGGCTTCCGATTCCAGCAGCGCATCACGGCCC
ACTTTCCCTTCGGCATACAGTTGGCGGATACGCACTTTCTCTTTATTGGAAATGCCTGTGCGCATCGGAC
CTGCGGGCACAAAAACCGCAGGCAAGTGGCCAAAAGAGAGTGCGGCAATAAACAACCCAGGGACAATCTT
GTCGCATACGCCTAAAAAGAGCGCGCCATCAAACATATTGTGTGACAACCCGATCGCTGCTGACATCGCG
ATCAGATCGCGGCTGAACAGTGAAAGTTCCATGCCATCTTGCCCCTGTGTCACGCCGTCGCACATGGCCG
GTACACCGCCTGCTACCTGGCCGACAGCACCGATGGCGTGCAACGCCTTTTTGATCAGTTCTGGGTAACG
TTCGTAAGGTTGATGGGCAGAGAGCATGTCGTTATAGGACGTAATAATGCCGATGTTGCTTTTGATCATG
TTCTTTAGATCGGCTTTATCTTCTGGCGAGCAAGCGGCGAAGCCGTGTGCCAGATTGCCGCAGGCAAGCT
CGGAGCGGTGTACGGTTTTACTTTTGGCTAATGCAATCCGTGCCAGATAACGGCTACGTTCAGCCTGAGA
ACGAGACAGGATATTCTGGGTGACGCGTGCAACAATAGGATTCATGCTATGCCCCATGTGTTTAACATTG
ATGCTTTGCTTAATTAAAATTGGACGCCAATGACGTCGAAAGAAATAATGTGGCTACTGCGACTATCGGG
CGTTTTTATTATTTTTTAAGATGATAAATACCCTCGTGCAAATAAGCGCACGATACGAGATCGTCAATAA
ATAAAGTGCCCTCTAATACGGTGTATACCGTAAAACAGCGTGGGCGTATTCAGGGCGGCGAATAGGATTA
TCGCAACCTTACTTGATTCAGACTCTCATCTTTGCCGCTAATCGTTCTCTCCAATAGGCCATTCATCAGG
ACATCCTGACGGTGCTAAGACCACTATATACTCAAATGATACCGGTAACAATGAGTTTTATGATGGCGCT
TTACTCGATTCAGCCAAGGTGGAAATTATTTTGTGATAAAGATCACATTGTGATGTGTGCTAGTGAGAAA
GACGCAAAATGTGCTACATCAGGACATCATCGCGATGGGGGATAATATTTAAAATAATAATGGAAAAAAT
AAAAAATAGTTTGTTTTTTTAATGCCATTTTATGGCTAGGTATTATTTAAGGTTAAAGAATGAAAAATAG
AAGTTAACTAATGTGTAGCGGAATGTTTTTTTACAAAGCGCTGCGTTGAATATTTTTTATGGATGTTAAT
GTGCCTGGAATAATGACATTTTTTAAATGAACAATAAGAATCTATCTCATTAGGGCTACTTCATTTGCCA
TTTTGAACCTGGGCAGCGATCGCACAAACGCCATTGCGTTTGAACCCCGTTGGGCCGGATTAGCGTCCGT
TCAACATGCGTTACGTGTTGTCTGCGCGCTGTCCGAGTCCAAACTGGCTGCACCAATAACGCCTACTGAG
ATAGGTTCTAGGGGGAAGGGGGGGTTTGTCATTATTAATCATTTAATTGTTATGTAGGGGCGGGTTGTGA
ACGGGTTGCCATCGTGTCACCTCCGTACACAGACAGCGTTGGTTTTCTTTGTTACACTAGAGTACCGGCC
AACAATATTTCAATTGATTGAAAATGAAGAAGAAAAGACCAGGCTTACAAGATGTGGCCAACTGTGTAGG
CGTCACTAAAATGACGATTAGCCGCTATTTACGCGATCCGCAGAAGGTATCGGCGACGCTACGCGACAGA
ATTGCCGCTGCGCTGGATGAATTGGGGTACATACCCAACCGGGCACCGGAGATTTTATCGAATGCCACTA
GCCGAGCGATTGGCGTTCTGCTTCCTTCATTGACCAATCAGGTGTTTGCTGAAGTATTGCGCGGCATTGA
GCGCGTGACGGATGCGCATGGCTACCAGACGATGCTGGCGCACTATGGCTACCACGCCGAGCGTGAAGAG
ATGCGCTTGACGTCACTGCTTTCCTACAACATTGATGGACTGATCCTTTCTGAGCGTTCTCACACGGAAC
GCACGCGCAAGATGATTGAAGTGGCCGGCATTCCGGTGATTGAAATCATGGACAGCGAGTCCCCCTGTAT
CGATCTGGCCGTGGGTTTTAACAATTTTGAAGCCGCCTACCAGATGACGCAGGTACTGCTGGCGCGTGGA
CACCGTTTTCCGGTTTATCTCGGCTCGCGTCTGGATGAACGTACTCTGATTAAAATGCAAGGGTATGAAC
AGGCGATGCGTGAGGCCGGGCTGGTGCCGCGTGATGTCAGCACCGATCGCCCCTCGTCTTACAGTCTGGG
TGGCGAACTGATGAAAGAAGCGCTTGAGCGTTATCCGGAAACCGACAGCCTGTTTTGCACCAACGATGAT
ATCGCCATTGGTGCCGCCTTCGAGTGCCAACGGCAAGGGTTACACATCCCCGATCAAATGGCGATCGCGG
GCTTTCACGGACACGATATTGGCCAGTCGATGGAACCTAAGCTGGCCAGCGTGTTGACGCCGCGTGAAAG
AATGGGGCAGGTGGCGGCAGAGCGACTGTTGTCCCGGTTGCGCGGGGAAATTGTTACCCCGCAACGATTG
GACTTGGGCTTCACCATCCTGCACGGCGGCAGTATTTGAACCCTTAGCGGCGAGAGACAACGCCCGCGTT
GCGCAATGCTGCCAGGCCACGCGCAACTACTTCATTAAAGTCGCCATCGATGTCGATGCTGACCACGTCA
GTTTCATCAGCGGCCGGTTCTTCCAGCGCGTCGAATTGGCTTTTGAGCAGGTCGGTTGGCATGAAATGCC
CAGCGCGCGCCTTGAGACGTTCCAGAATGACGTCAAAGCTACCTTTCATATAAAGGAACAGCATTTCTGG
GTTGTCTTCACGCAGACGATCGCGATAGCGGCGTTTTAAGGAAGAGCAGACGATCAGGCCCACTTCGTTC
TTATGGCGCAGGCTGTAGGCGGCATCATTGAGACGCTCAAGCCACGGCGCACGATCGTTATCATCTAATG
GCTGGCCGCTGGCCATTTTTTGAATGTTGGCGCGCGGGTGTAGATCGTCGCCGTCGATGAATTTAGCGCC
CAGCGAACTCGCGATGGCAGCCCCCACACTGGATTTACCACACCCAGATACGCCCATGATGATGATGCTT
TGTCCTGCCATAGTTTGATCTCTATCTCAAAATGAATATTTAAGCTTGCTTGGTAGTTTCGCATTTTATC
ACGTTACCGGTATCATGATACCGGTAACAAGTAGGGGTGTGACAAAAATCACAAATTACCGATGGCATAA
TAGAGGGCGTGAAGTACAACTCCAGCATGCCAGGCTTTGGCTCCTAAAGCTCGGTAGCAAACGCTACCAG
GTAATAAAAAGAACGCTATCTTGAAGTCAACGTAGCTTTTATAGATCTGACTGTAATAGCGACAGCATCT
GTACGATTCCTATATCGGAGAATTATTATGCCATTAATCATTGTAGCAATTGGGGTTGCCCTACTGCTGC
TGCTGATGATCCGTTGTAAATTGAACGGGTTCATTTCATTGATTCTGGTGTCGCTGGCCGTCGGCTTGGC
GTTGGGCTACACCACTCAGGGGGATTTAACGTCAATGGTGTGATTACCTCTATCAAAAATGGGGTTGGCG
GCACGCTGGGCAGCCTGGCCCTGATCATGGGGTTTGGCGCCATGTTGGGCAAACTGCTGGCAGATTGCGG
CGGTGCGCAGCGTATTGCGACGACGCTTATCGATAAATTCGGTAAGGATCGCATCCAGTGGGCAGTGGTC
TTAACCGGTTTTACTGTCGGCTTTGCGCTGTTTTATGAAGTTGGCTTTGTGTTGTTGTTGCCGCTGGTGT
TTACCATTGCGGCCGCGGCGCAAATTCCATTGCTGTTTATCGGTGTACCGATGGCTGCCGCGTTATCAGT
AACCCACGCGCTGTTGCCTCCGCATCCGGGCCCGACCGCTATCGCTATTCTGTTCAAAGCTGATATGGGT
AAGACCCTGCTTTACGGCACCCTGATTGCTATCCCTACTGTGATTTTGGCAGGGCCGGTTTATGCGCGTT
TCCTGAAAAGTATCGATAAACCCATTCCTGCCGGATTGCACAATCCGAAAGTGTTTGCCGACCACGAGAT
GCCGAGCTTTGGTATCAGCGTATTCACTACCCTGATCCCTGTTATTCTGATGACGGGTCGTGCAGTGGCA
GAAATGACGCTGCAAAAAGGCCACCCGGTACTGGGTTACGCGGAGTTTTTGGGCGATCCGGTTATGGCGA
CCCTGATTTCCGTTATCGTGGCGATTTTTACCTTCGGGCTTAATCGCGGTCGTAGCATGGATCAGGTCAT
GGATACCGTTAGTGATTCCATCAAGATCATCGCCATGATGTTGATGGTTATTGGTGGTGGTGGTGCGTTC
AAGCAAATTTTGGTGGACGGTGGCGTTGCGAAGTATATCGAAACGCTGATGGCGGGCAGTACGCTGTCGC
CGTTGCTGATGGGATGGGCGATTGCTGCGGCATTGCGTCTGGCTCTGGGTTCAGCGACCGTTGCGGCCAT
GACCGCAGGCGGGATTGTTGCGCCGTTGCTGACCATCACTGGGGTGAGCCCTGAATTGATGGTGCTGGCA
GTGGGTTCCGGCAGCGTGATTTTCTCTCACGTGAACGATCCAGGCTTCTGGCTGTTTAAAGAGTATTTCA
ACCTGACGATTGTCGAAACGATGAAGTCCTGGTCTGCGTTGGAAACCATTATTGCGGTGTGTGGCCTGAT
TGGCTGTCTGCTGCTGAATATGGTGATTTAAGTCCTGCTTTTCGGTTGCCCTCGTTCTTAGGGCAACCGA
ATCATGATCTTACCTACGTAAAGTGGACGCCGCCCTAAGCGAGGTTCTGGTTTGCAAACTGCTCCTGGCT
CAGGCCGCCATAGGTACTATGCCGACGCCCGCGGTTATAATCACACTCATGATAATTAAACACCGTCGTT
CTCATCGCTTCCCGGTTGGCAAAACCTGATCTTTCAGGAAGTCATTGCACAACACACACCATTAAAGTCA
TTCGCAAGGTCGGACTCTGAATAGACTGGCGGCATGGCAGAAAAGTACTTTCCGTGCGGTATGCGAGAGA
ATGCTGTAGATTCACTTATAATAATAACGTAATGTGATTATTATTTCATCCCTGTAGTACAGGATCATGC
GCATCCATCTGGCTGTTGACTACATTAGTGACTATGTTTTTTGGCCGATATTCAGGCTGGATGGAACATT
ACTGGCTGTTGAAATGATAAGTCATTTTAATGGACTTTCGGGCAAGTTGAGCATGCCTGCCGATATTCTC
CTCACGCAGTTAAATTCGAGCCAGAAGCATGATTTTGTTCATGAACAATTGCTTTTTATTAAAGAAAAAT
CCGCATGGTTTATTGATAACCACGTTCAACTGGTGTTGAAGGTAGGTCGTGAAATAACAGAAATTTTAAT
TAAATCTGACGTACTGCGCGGTGAAATCAAGCGTCTCGATTTTGTCTTGTTGGAAATTAATGAATTTTTT
CCACAGCTATCGCAGGGAAAAGAAAACGCAGCACTGCTGAATTTGAGTCAATCTTTTCCTTTGTGGCTGG
ATAATTTTGGTTCTGGAAAGACTACGCTTAAACCTTTACACGATGGGTTAGTGCGTGGTGTGAAGCTGGA
TCGCCAGTTTATCGGGCAGCTTTTATCGCGGCCAGCCAATACGCTGATGATAGAGCCGTTACTACGAACG
ATTAAAAACAGTTATTCGGGCATCAGTATCGTCGCCAAGGAAATTAATAATATGGCAATCCTGAATAAAA
TTGGGCAACTGAATATTGATGCTGTTCAAGGACAGATGTGGCCAGCCGTACATTTTGATGGGCTTAAACA
GCGCATGGCACCGCTCGGCTGATATAACTGACCTGGGAGGATGCTGCCTGAATAGGGGTGTGAAATAATA
CCCCTGTGTTTCCTCCGTGTTAATTTCATTGCCATCCCTCTACACTTTCTCTATACCCGTTAGTCGTTGT
GTCGTGAGCGTGTGGCTCTCTTCACCTGAACAGGGTGGCATTAGGGAGATAGGATGCAGCAAACACCGTT
ATTCAAAAATCACTACTTTCATCAACTGCCGGGTTTTTACACCGCGCTACCGCCGACGCCGTTGCATGGC
GCTCGCCTGCTTTATCACAGCGAAGGCTTGGCCGCGGAGCTCGGCTTATCTTCCGACTGGTTTACGCCAG
CACAGGATAATGTCTGGGGCGGTGAACGTTTGCTGTCGGGAATGGAGCCGCTGGCACAGGTGTATAGCGG
CCATCAGTTTGGTATGTGGGCGGGCCAACTGGGGGACGGGCGCGGCATCTTGCTGGGGGAGCAGCAGTTG
GCGGATGGACGTAGTGTGGACTGGCACCTGAAAGGCGCGGGGCTCACGCCGTATTCGCGCATGGGTGACG
GTCGTGCCGTGCTGCGTTCGGTGATACGTGAATTTCTCGCCTCGGAAGCGATGCACTATCTGGGGATCCC
CACCACACGGGCGTTGACGATTGTCACCAGCACACATCTGGTGCAGCGAGAGCAGGAAGAAAAGGGCGCT
ATGCTGCTGCGCGTGGCAGAGAGCCATGTACGCTTCGGTCATTTTGAACACTTCTACTACCGTCGTGAAC
CGGAAAAAGTGCGTCAGTTGGTGGAGTATGTGATTGCCCGTCATTGGCCGCAGTGGGAAAACGACGAACG
CCGTTATGAACTGTGGTTTGGCGATGTGGTAGAACGTACCGCCCGGCTGATTACACACTGGCAGGCGGTT
GGGTTCTCACACGGTGTCATGAACACGGACAATATGTCGATTCTGGGGCTGACCATCGACTACGGCCCTT
ATGGCTTTTTAGATGCCTATCAGCCGGACTTCATTTGCAATCATTCTGACCATCGCGGGCGTTACGCGTT
TGACAATCAGCCAGCGGTTGGGCTGTGGAATCTGCATCGTCTGGCACAGGCGCTGTCGGGACTGATGGAT
ACCGATACGCTGGAGCGTGCGCTTGCTCGCTATGAACCAGCGCTGATGCAGCACTACGGCACGCTGATGC
GTGCCAAGCTGGGTCTATTTACCGCGAGTCCCGACGATAATGATGTGCTGGCCGGACTATTGCGCCTGAT
GCAGAAAGAGGGCAGCGATTACACACGCACGTTCCGGCTGTTAGCGGACAGCGAAAAGCAGGCATCGCGT
GCGTCGCTCCGTGATGAATTCATCGACAGGGCAGCATTTGATAACTGGTTTGCTGCCTACCGCCAGAGGC
TGATGCAGGAAGATCAGGGTGATGAAGAACGTCGTCGGCTGATGAATGCGACGAATCCAAAATATATTCT
GCGTAATTATCTGGCGCAAATGGCGATTGAACGGGCGGAAAATGATGACATCAGCGTGCTTGCACGTCTG
CATCAGGCGCTGTGTCGGCCATTTGACGAACAGCCGGATAACAACGATTTGGCGGCATTACCGCCAGACT
GGGGTAAGCATCTGGAGATATCCTGCTCCAGCTAAGCCGGAGCAGGGATGACAGACTATTGCCGCAGATA
AACCTGTGGGATGGCGTAGTCAGGGTGCGAACCCACGCTAAGATCGGCGCGATACCAGTGGGCCAAGGTT
TCTGCCTGTAGCACGTCTGCAGGCGAACCTTGTGCAACCAGCTTACCTTCGTGCAGCAGCAGAATGCGGT
CGGCATACAGCGCCGCCAGATTCAGGTCGTGCAGGACACAGCACACGGCTAGCGGTTGTTCACGCGTGAG
TTGCTTGAGCAGTCGCAAGAGGTGCTGCTGATGATACAGATCCAGCGCCGAGGTCGGTTCATCGAGGAAT
AACCAGCCTGGCGTCGGTTCTGGATGCCACAGTTGTGCCAGCACACGAGCCAATTGTACCCGCTGTTGCT
CTCCGCCGGAAAGATGGCGATAGTCGCGCGCCGCCAGCTCCAGACAGCCCGTTTGCGCCATAACCTGTTG
AACAACGTCATCATTTTTTGAGTAACGCCCGTGGGGAGATCGTCCCATCGTGACGACATCCTGCACGCTA
AACGCAAACGCCATGCCGCTATGCTGGCGCATCACCGCCCGCGTTTTTGCCAGTGCGCCGGGTTGCCAGT
GCGAAAAGGGGTGTCCGGCTAACAGGCATTCGCCCTCATCGGGTGTTAAATAACCGGTCAGTAATCGGAG
CAGAGTGGATTTCCCTGCGCCGTTAGGACCGATAATCGCCACGATTTCCCCGCAATTCAGTTCCAGAGAA
ACATCATCGGTCAGATAGCGTCCGTTGGTCTGAAAACGTAAATGGTGGGCGACTAACGTTCGGTCAAGCG
CTGAGTCAGTCATTGCCGCGTCCTTTATGCTGAACGATCAGCCATAAGAAATAGGGGCCGCCAATCAGGC
TGCTTAATAACCCAACGGGCATTTCTGCCGGAGAAAGTAACGTGCGTGCCAACGTATCGGCAAACAGCAG
CAGACAGGCACCGCCGAGGATAGATCCTGGGAGAAGCCAGCGATGATCGGCACCCAGGTGCATACGCATC
AGGTGTGGGATGATAAGCCCGATAAACCCGATCACGCCGCTGACCGCTACCGCTACGCCAACCAGCAGTG
AACTCAGCAACAGTAGCGTGTATTTGGTGTGCTTCACGTTAACGCCGAGGTAGTGCGCTTCTTCATCCCC
TAGCTGCAACAGATTCAGGCGGCGTGCATAGTACAACGTGGCGATCATCGCAGGAATTGTCAGCGTGCTG
GCAACAAGCAGCATGGGCCACTGCGCTTGTCCGAGACTCCCCATGCCCCACAGTGAAAACTGGCGCAACT
GCTGGTCGGTACTGAGGTAGGTCAAGACGCCGATGAAGGCAATACACAGCGCATTGAGCGCGATACCTGC
CAGCAATAGCCGGGTTAACCCACCTTGTTCAGAACGGCTGAGGATGAAGATGATGGCGGTAATCGCCAAG
CTACCCGCAAAAGCAGCGAACATCGGGCTGTAAAGCGCTAACAGAGGAGGCAGGCCGAGCGGTAGCACGA
TAGTCAGCGCCACGCAGAGGGCGGCACCGCTGCTGATACCCAGCAGGCCGGGGTCGGCGAGCGGATTACG
AAACAGCCCTTGCATAATCGCGCCAGAACAGGCCAGCGCGCCGCCGACGAGTATCGCCAGCAGCACACGG
GGAACGCGGATATTCAGCCAAATATGCCAGATAGGATCGTCAAACGGCGTTTGCCATAACATTTTTAGCG
ATAGGCTCAGCGCACCCATGTTAGCGGCACCAACCATCAGTGCCACCATCAGCAACAGCAGCGCGATCAA
CCAAGAGCGCGGATGAAACCGTAACGTCATTTTATCGCTTCGGCTGTCTGACGCAGCGTTGCCATCAGCG
CCGGGGTTTCGAGCGTAAAGCCGAGCATCGCCATGTCATCGACGACCAACAGACGCTTGTGCTTACCGGC
AGGCGTCAGTTCCAGACCGGGTAATTTCCAGACTTGTGCGTCACCGCCCAGCATTTTCAGGCCCTGACTA
GAAATCAGAATCAGATCCGGTGCGCTGGCAATTACGCCTTCCTGCGACAGCGGCTGATAACGTTCAACGT
TCTGCATGGCATTCTTCAACCCAGCGTGGCGAATAATCGTGTCCGCTGGGGTATTTTTGCCTGCTGCCAT
CGCGGTCATGCCGCCGTGGCTGAGAACGAACAGCACGTTAACCGGCAGCGGTGACGTTTTTACTGCCGCC
AACTGCTGCTGATAGGTTTCTGCCAGTTTTTTACCTTCTGCGTCTTTTCCGAGCGTCTGCGCGATGGTCT
CGATCTTCTTCGGTACGGCATCCAGCGATGGCTCGGCGGTCACATGAACTACTTTGGTGCCGCTGTCCGC
AACCTGCTGCAAGATGAGCGATGGCTGAGACAGATCGCTGGCAACGACCAGAGAGGGTTTCATTGCCAGA
ATGCCTTCGGTGTTGAGTTGGCGCATATAGCCTACGTCAGGCAACGTTTTCACGGCTTCCGGGTGCAGAC
TGGTACTGTCGCGCGCAACCAGATCTTTCTCTGCGCCTAGCGCATAGATGATTTCCGTGACGTCGCCGCC
AATAGACACAATTCGCTCGGCAGCAGACACCCCGAGAGGGAGTGTCAATAACAGGGGGAATAGCCAGTTT
TTCATGCGGCAAGATCCTTATGCGGTTTCAGGGTATCGATCTGGTCGCGCCACTGCTGTTGCTCCGGCGT
ACCTTCAGTACGTTGCCCAAAAAGTTGTGCAATTTGAGAGCCGTCTGCGGCATAGAGTTCGAGGCTGGTC
ACGATGCCGTCGGTGGTCGGTTTACGTGTGATCCAACTTTCAGCGATCGCGCCTTCGATCAAATGCAGCG
TGAAATCTTTATTAAAGATATTAATCCATTCCGCGTGTTGTTCCATGCGCTCTACACGCTCAAGTGTCCC
CGTGAAGATTTGCACACAGCCACGGTTACCGACAAATACCATGATTTCGTTCTGATCTTCACGTGCGGCA
AACAGAATCTGTGACAGTGCATCATTTTCTACACGATAGGCCAAATCGTCAGCGACCGAATTAAACGCCT
GCTGACGCGTTAGATTATAACGCTTGAGCAGGATGAAGAAATCATGCACGTCCGTCATCGCACGCCAGTC
TGCTTCAAACTGAGGATTGTGGGCGACGGCCTGCTCAGCGGCAGTGTTACCTGCTGGGCGAAGTGCCAAC
GCCGGGTTTTCGCTGCTGGTAAATTTCTCAACGAATAGCTGCCAGGCGGCCATGTCCGTGGTGTCGGTCG
TGTAGACCTTCAGAATGGCATCACCCTGATGATCGAAGAATTGAATGCTCTGGCGCTCACCGCGCGCGGT
GTTTTCACGCAGTTCAAAAGCGGAAGCCCATTGAGAAAGGAACAAACGCAGATCCAACTCGCGCGGGTTG
AGGATAAGACCGGCATGCCCGTCAAGCGTCTGGTTTTGATAGTAGCCGGTATGTTCATGCACGGCATACT
CGTTGCGTGTGATCGACTTGGTATTACCAACCTGCTCCAGCGC
>4 length=22133 depth=1.07x
TGATGATTATGGGTAGTCTGGCTGTTGTGATGCTGTTTTTTTGCTTCTTCACCACAAACGAACGCATCAA
CCCTGCCGTAGATAAAAATCAGAACGTCTGGGACGATGTCAGAAATCTGCTGAGCAACGATCAGTGGCGC
ATCGTGGCTATTATTACCTTCTTTTCCAGCATGGCAGGCGTCATGCGCGGCGCGGCGACGCTGTATTATG
CAACCTACCTGATGGTAGGGCCGGAACAAGGCAGCGCAGCCGGAACGGCGATGAAATCCGCGTTTATCAC
CACCAGCGTCGTCGGCACCATTATTGGTGCGATGATGGCGGGTTATTTTGGTAAACGCTTCAGCAGCATA
AGTCTGTTCAAAAATATCAACCTGTTGCTGGTGTTTGTCGGCATCATCTTATTCATGGTGCCGCCACAGT
GGCTGGCTGTCGTCTTCCCGCTCTACTTTTTGATCGGCTTTTTCCACCAGATGTACCAACCGTTCAAATG
GAACATGATGGCCAACGCCGCCGATTACGGCGAGTGGAAAACGGGCCGCCGCATTACTGGTCTCTCTTTC
TCTGGCAATCTGTTCGCCCTGAAACTGGGTATGGCAATTGCGGGAGCCATCGTCGGTTTTTCACTCGGCT
GGTTCGGCTATGTGGCGGGTTCCCCCACACAAACGCCACTCGCCACAGCGGGTATTATCGGCTTACTGAG
CATCGGTCCATCACTTTCCTATCTGGTACTTTATTGGCTGGTACGTTTTTACAAGCTGGACGATAAAACG
ATGGAAACTATTCAGGCCGATCTGGCGAAACGTCACAACACAGCCGACCGCGCGGTGGAAAGCGAACTTC
CTGTCGATCAGGGCCTGACGCCAAAAGGCGCAGCCTGATCGCGATATCTGCGGGTAGCGCGCTGCCCGCC
CTTTACTATCAGGATGATGACATGAGTACAGCACATTCTCCCTGGAACCCAGATTTGGGTAACGGACGCT
ATAAGAATCCGATTTTATGCGCCGATTATTCCGATCCTGACATCGTGCGCGTTGGCGACGATTTTTACAT
GGTGTCGTCCAGCTTTAACCACATGCCTGCGTTACCGATCCTGCATTCTCAGGATCTAGTGAACTGGACG
TTAATCAATCACGTATTCAGCCGGTTCGATCTGCCCGGATATGAACAATTTCAGCCAGGAAAAGGCGTAT
GGGCACCCAGCATTCGCTATCATGCCGGAAAATTCTGGGTGTTTTTCAGTACGCCCGATGAAGGGATCTT
TATGTCGCAGGCTGACGATCCCAAAGGCGAATGGAGCGCACCGCATTGTCTCAAGCAGGCTAAAGGCTGG
ATCGACCCATGCCCGTTCTGGGATGACGACGGCACCGCCTGGCTAATCCACGCTTTTGCCTTTAGCCGCA
GCGGTAAGAAACACCTGCTGCAACTGTGCCGAATGGCAGAAGATGGTCGAGCTCTACTCGATGAAGGAAA
GATCGTAGTTGATGGTCGGGCAACACAGCCCACCATCGAAGGGCCGAAGCTGTATAAGCGCAACGGCTGG
TATTACATTTTCGCACCAGCGGGGGGCGTTCCCACCGGATGGCAAACGGTACTGCGTGCACGCTCACTGA
ATGGGCCGTGGCAAAGCAGGATCGTACTGCACCAGGGCACCACATCGGTTAATGGCCCGCATCAGGGCGG
CTGGGTCGAATTAGATAACGGTGAAAGCTGGTTTGTACATTTTCAGGATCGCCATGCCTATGGACGAGTC
GTCCACCTACAGCCGATGCGCTGGCAGGACGACTGGCCGCTGATCGGTGAACAGCATAATGCGCAAGGGT
TAGGGCAACCGGTGTTGGAAGCCGCCAAACCTCGCGTAAACGCCTCCGTAAGCATGCAACAGCCATTAAC
CTCCGACGATTTTTCTTCGGCGGTACTAGGGCGGCAATGGCAATGGCAAGCAAACCCCGATAAACGCTGG
TTAGCGCATACCCAACCGGGACTTAAGCTATTCTGCCAGCCCATGCCTACCCGCGCGGGTGAAGCTTCAT
GGTATGACGTACCGAATTTGCTGATGCAAAAATTTCCGGCTGAGGAATTCGAGGCCACGATGAATCTAAC
ACCTGTTCTGGAACAGGTGGGCGATCGCTGCGGCCTGATTATTTATGGTGAGCGTTTCGCTTTCCTCGGC
GTAGAGAAAAGCGCAGAAGGTCTGGAATTGGTAACCGGATTCGGCTGGATGAGTGATGCTCAGCAGTTGG
AACAACACCAGAAGACTTTAGCGGTGTTACCTGGACAGCAGAGCATCACTCTGCGGGTCACCGTGCGGCA
AAACGCCATTTGCCAGTTCGCCTGGCTGGGCAATAACGGGGAATATTGTACGTTTGACGATAGCTTCGCT
GCCGGCCCTGGCAAGTGGGTAGGTGCTAAAGTGGGGCTGTACGCACTGACGACGGCACGAGGAAATAGTG
GGAGTCACGCTTGGGTCAACAATGTGAACGTCACCGCTATCGAGCAATAACCCGATAGCGGCTATAGGAA
AGGTCACGAGTCTGGCTGTCTGCGCTTCGGTGCAGTTTTGGTATTAGCGAGTTTTAGTATTAAATACCGA
GAGCATCGGCAGCCTGCTCACTTTCTGCTTTGGGGAAGTTTGCATAGACCAGCGCATCGAGTAACGCAGC
GCGATCGATCTCCGGATAAATATCCGAGTTCTGCAAAAGCTGACCGATTTCCTGAGCCGTCAACTGAGGA
TAGATGGCGTGTGAAGCAACAGTTATATCGCGGGCGGCGTAACCCAGCTTGCGTAAAATCACCGCAATCT
GCTGGTGTGTTGTCGCATCCTGATACACGGTATAAAGCACATCGGCAATTAATGTCGACGTCAAAACCGA
AATACGGGACACATCCCCCACTCGCCCACCCAGTGCCTGAAGGATGTTCTCGACGGCCTGTTCTGGCGTT
TTTCCCTGCGCCTGTTGTGAAGCCAGTACGGAAACCAATTTATTTTTTATTTCATCATTCGCCATCATTC
GGTTCCTTCATACGTTTATTACTGATGTTGTTTTAATATAAGCACGCTACCTGTCATGACCGTAATGAGC
AAACAAAATCATGCATCAGTACTCTTGAATAGGTACAAAAAGACATCAACCCGCTCTGCGGTGTATAATA
ACGCCTATCTTTCGGAAACGCGGCTCTTCTTAATCCTAATCACGAAAGAAACATACAGAAAGATAGCTTG
AAGTATGACGGAGATAAAATACAGTTTGATACAACTCCGCATACATCGTTCCACCCTCTTTTTTCCTGAA
ATGCGATAATCCTCCGATAAAAATCGCATTTTCGTTTATGCCCTGTCATTTTCATCGCCCGAAAAGACCA
TGTAAAATAAAGGGCTTAGTGAGCAAGAAGGCTATAAGTCATGATCACCACCGACGGTAATAACGCAGTC
GCCTCTGTAGCGTGGCGAAGCAATGAAGTCATCGCCATCTACCCCATCACGCCCAGTTCCAGCATGGCTG
AACACGCCGCCGCCTGGTCGAGCGACGGCGGGCTGAATATATGGGGAGACACGCCACGCGTTGTTGAAAT
GCAATCAGAAGGCGGTGCGATCGCTACCGTCCACGGCGCATTGCAGACCGGTACACTCGCCACCACGTTT
ACCTCATCGCAGGGTTTGCTGCTGATGATCCCCACGTTGTATAAGCTGGCCGGCGAGCTAACCCCGTTCG
TACTGCACGTCGCTGCCCGTACAGTTGCGACACATGCACTTTCGATCTTTTGCGATCATTCAGACGTCAT
GGCAGTACGCCAGACAGGCTGTGCCATGCTGTGCGCCAGCAATGTGCAGGAAGCACAGGACTTTGCGCTG
ATTTCGCAAGTCGCCAGTCTGAACAGCCGACTACCGTTTATCCATTTCTTCGACGGTTTCCGTACCTCAC
ACGAAATTAATAAAATTGAGCCGCTGAGTGATGAGGTGATCCGCCACCTTCTGCCACAGCAGGCCATTGA
TGCACACCGTGAGCGAGCGCTCACACCGGAGCGTCCGGTGATTCGTGGTACGGCATCTAATCCAGATACC
TTCTTCCAGGCGCGTGAAGCGACTAACCGCTGGTATGACGCAGCTTATGAGCACGTTGAGCAGGCGATGA
ACGATTTCGCCGCCGCCACAGGACGCCAGTACCAGCCGTTTGAATACTACGGTCACCCGGAAGCGACCAA
AGTCGTCATACTGATGGGCTCCGGCGTCGGCACCTGCGAAGAAGTGGTTGATACGCTGTTGACGCACGGT
GAGAAAGTTGGTGTGGTGAAAATTCGCCTGTACCGTCCATTCTCCGCCAAACATCTGCTGGGCGTCATTC
CGCAAACGGCAAAGAGCATTGCAGTACTGGATCGAACTAAAGAGCCGGGTGCGCTGGCTGAGCCGCTGTA
TCTCGATGTGATGACCACACTGGCAGAGGCGTTCTCCGCAGGTGAGCGTTCACTTATGCCACGTGTGATT
GGCGGGCGTTACGGGCTGTCTTCCAAAGAATTTACCCCGCAGTGCATACAGGCCATCTTTAATGAGTTAG
CACTTGCTAACCCACGCCCTCGCTTCACGGTAGGGATTTATGACGATGTTACCAACCTGTCTCTGCCATT
ATCGGAACAGCACTTTCCAAGCAGTGCGTCGCTCGAAGCCCTGTTCTACGGCTTGGGTAGTGACGGCACC
GTTTCTGCGACCAAGAACGCAATCAAAATCGTCGGTGAAACCACCCCGATGTTTGTACAGGGCTACTTTG
TCTATGATTCGAAGAAAGCCGGTAGCCTGACCGTTTCCCACATGCGTGTTGGTCCGCATCCGATAAACTC
AGCTTATCTGATCGACCAAGCTGATTTTGTTGCCTGCCATCAGTGGCAGTTTATCGACAAGTACAGCATG
ATCGAACGGCTAAAGCCTGGCGGCGTTTTCCTGATTAACTCGCCGTATAGCAGCGACGATCTGTGGCACC
GTTTGCCGCAGGAAGTGCAGGCTGGGCTCAACCAGCGTAATGCTCGTGTATACAGTATCAACGCCGCCAA
AATTGCCCGCGAGTGCCATCTGGGGGCGCGCATTAATACCGTGATGCAGATGGCGTTCTTCCACCTGTCA
CAGATTCTGCCAGCGGATGTAGCGGTAGAAAAACTGCGCACTGCCATCGCCAAAAGCTACGGCAGTAAAG
GTCAGGAGTTGGTTGAGCGTAACTGGCAAGCACTGAGCGCCACGCTGGAGGCACTGGCGGAAGTCCCGCG
AGAGGCTGTCAACCCAGACAGCCCGCAACGCCCACCGGTGGTTTCCGATGCCGCGCCCGATTTCGTCAAG
ACCGTCACAGCGGCAATGCTGGCTGGGCTAGGCGATACGCTGCCCGTTTCTGCCCTGCCGCCCGATGGCA
CCTGGCCGACTGGCACCACCAAGTGGGAAAAACGCAATATCGCGGAAGAAATTCCGCTGTGGCAGCCACA
ACTCTGTACGCAGTGTAACCACTGTGTCGCCGCCTGCCCGCACTCAGCTATTCGTGCCAAAGTCGTCCAG
CCCGATGCGATGGAGAATGCGCCAGCTTCTCTGCAATCACTGGATGTAAAAGCACGCGATATGCGCGGCC
AGAAATACGTGTTGCAGGTCGCCCCAGAAGACTGCACTGGCTGTAACCTGTGTGTGGAAGTCTGTCCGGC
CAAAGACCGCCAGAACCCAGAAATCAAAGCCATCAATATGGAATCCCGTCTGGATAATCTGACAGCAGAA
AAAGAGAACTTCGATTTCTTCCTGCAATTACCAGAAATCGACAAATCCACGCTGGAACGTATCGATATCC
GTACTTCTCAGCTAATTTCGCCGCTGTTCGAGTACTCAGGTGCCTGTTCAGGCTGTGGTGAAACGCCGTA
CATCAAGCTACTGACGCAACTCTATGGCGATCGTCTGCTGGTAGCGAATGCCACGGGTTGTTCGTCTATT
TATGGTGGCAATCTGCCCACCACGCCGTGGACCACCGATGCCAATGGCCGCGGCCCAGCTTGGGCGAACT
CGCTGTTCGAGGATAACGCCGAGTTCGGTCTGGGCTTCCGCCTGAGCGTCGACCAACACCGCCTGCGCGC
CGTGCGTTTGCTCAAAAAATTAGCACCGCAACTGCCGCAAGATCTGGTGAATGCGTTACAGGAAGCATCT
ATCGCGCCCGATCTGCGACGTCAGCAGATTGAACAGTTGCGTGGATTGCTGTCAGCCATCAATGACACCG
ATGCCAACGTACTGGCAAGCGAAGCCGACCACTTTGTCGATAAATCTATCTGGCTCATCGGTGGCGACGG
CTGGGCGTATGACATCGGCTACGGCGGCTTGGATCACGTCATGAGCCTAAGCGAAAACGTCAACGTGCTG
GTACTGGATACGCAGTGTTACTCCAACACCGGCGGCCAGCAGTCCAAAGCCACGCCGTTGGGGGCAGTGA
CCAAATTTGGTGAGAAAGGAAAACGCAAAGCGCGTAAGGATTTGGGCATCAACGTCATGATGTACGGTCA
CGTATACGTCGCGCAGATCTCGCTGGGTGCGCAGTTGAACCAAACGGTGAAAGCGATTCAGGAAGCGGAA
GCCTGGCCAGGTCCGTCACTGATTATCGCGTACAGCCCGTGTGAAGAGCACGGCTACGATCTGGCATTCA
GCCACGATCAGATGCGTCAGTTAACGGCAACCGGCTTCTGGCCGCTCTATCGCTTCGATCCACGTCGCGC
CGAAGAAGGTAAAGCGGCGCTGGTGACGGATTCTCGTCCACCATCAAGCAGCCTGAGCGAAACGCTGCTG
AAAGAGCAACGCTTTCGCCGCTTGAATAGCATGATGCCGGAAGAAACCGCGCAACTCTATGAAGAGGCGG
AGCTGGATCTGCGCCGCCGTTTTGACTTCCTGACTATGATGGCAGGCAAGGCAGAGAAAAACCCGCAGGA
ATAACCTTTCCCCTCCAAACCGGCTTCGGCCGGTTTTTTATTTACCGTTTTTATTATCCTTTTTCCTTTG
CCATTCCCTTCTCACCTTTCTCTTTTGCACAGACTCATTAATACAATTTGATTTGCTCCCTCTCCCGATA
AACAGAGAGCCGAACAAGGATGAATACCAAAAAATCCGACGCGGATAGCCCAGTTTGTCAGGCAGGGTAA
AGAGGGGCTGACAAGAAGCGAGTTACCTTATACTTTATAGGATTATTCGCTCGTTATAGCGTCAAATCGA
TTTCAACGCAGCAGAGGATGAAACATGAAGGGAAAGTTCGCACCATCGCAGATTGCACTGCACTGGTTGG
TTTTTATGTTGCTCGTTGTAACCTACGCGACAATAGAATTACGTGGATTTGCTGAACGAGGTTCGTTGCT
ACGCACTGTGATGATTGTTACGCATTTTAGCTGTGGCGTAGCCATATTGGTTCTGATGCTGGCCCGTCTG
CTGTTACGCCATCGCCATACCTCACCCGCCATTACGCCACCGCCGTCCCGTTTGCAAAGTGCGCTGGGCT
CACTCACTCATGCCATCATTTATCTACTGTTTATCACGCTACCGATTTTGGGCGTTGCTTCACGCTACTA
TAATGGTCGGGACTGGATGCTTTTTGGTATCGGTATGCCAACGTCAAGCACGCCGAATTTTGAACTGGCT
GAAACGCTGATTGGCTGGCATGAAACGCTGGCACCGCTAGGGTACTGGCTCATTGCGCTGCATACCGCTG
CTGCTCTGTTCCACCACTATGTCATGAAAGACAACACGCTGCTGCGCATGATGCCCGCCAAGCGTGATTA
ATCAGGCAACGAGGGAGCAAGAATGAAAGTCGCGCTGGGACAATTCGCCGTTGACCGCGAGTGGCAACAA
AACGCCACGACAATCGCTGACTTTATGTCGGCAGCACAACAAAACGGTGCCGATCTGCTGGTGCTGCCTG
AAGGTGTGCTCGCTCGCGATATTACCAACCCCAACATGGTGCTCACCGCCGCCCAACCGCTTGATGGCCC
GTTTGTATCGCAGTTGCTGGAAGCCAGCAAAGGCAGCGACATGACAACCATGCTGTGCGTGCATATTCCT
AATGGCGAAGGAAAAGTCTGGAATACGCTGCTGGCGCTGCGTAACGGTGAAATCATCGCCCAATACCGAA
AGCTGCATCTGTATGATGCGTTCTCCGTACAGGAATCGGAAAACGTTCTGGCAGGCGAAACCATTCCGCC
ATTATTGACCATCGCTGGATTGAACGTCGGGCTGATGACTTGCTATGACATTCGTTTCCCTGAGCTTGCA
CGCCGTCTGGTGCTGGACGGCGCAGACGTACTCGTTCTCCCTTCCGCCTGGATTAAGGGACCGCTGAAAG
AAGCGCACTGGGAGTTACTGGTACGCGCACGAGCACTGGAAAACACCACCTACCTCGTCGCCGTTGGCGA
ATGTGGCGTCAAGAATATCGGCAACAGCATGGTCGTTGATCCTTTAGGCGTCGTCGTCGTTCAGGCACCG
GAAACTCCGGCGCTCGTCTATGCCGACATTCAGCCAGAACGGCTGGCGCACGCCCGTCAGGTTCTTCCGG
TACTCGCTAATCGACGTTTTACAAAACCTATGCTGGAAGGGGAACGCTGAGTTGGCGATATACTAGATAA
ACCTGTGCTCTTATTGACACGTCAAAAAGTGTGATTAGTTACACATGTTGTTTCCCTCAAAGGCCATTCT
GCACATATAATGCGCATCCGGTCGTTATCGACCCTAGCAGCCCGGCCTCCCTATTCGGAGGCGCATTTAT
CACTCAAATAAAGAAATGAAAATGAGTATTCGCGCGATCTTTACTTTAGTTCTTGCAGCCGCCGCATTCA
GCCAGGCCGCTTTTGCCGTTGTTTATCCTCTGCCTGCGGCTAACAGCCGACTAATAGGCGAGAATCTGGA
AATCACCGTACCGGAAGATAGCACGCTGCCGTTGGAGCATTTTGCAGCACAGTTTCAAATGGGGCTGAGC
AACATCATGGAAGCCAACCCGGATGCGGACGTCTACTTGCCCGTTCCCGGCAGCAAAATGGTGATCCCTC
ATCAGTTAATTCTGCCAGACGCACCGCGTGAAGGCATTGTTATTAACAGCGCAGAAATGCGTCTGTACTA
TTATCCAAAAGGCTCCAAGACCGTGGTGGTGCTACCGATCGGTATTGGTGAGTTGGGTAAAGATACACCG
ATTAACTGGACAACCTCCGTTCAGCGCAAGAAAGCGGGCCCAACCTGGACACCAACCGCGAAGATGCATG
CAGAATATGCGGCACGCGGTGAAACGCTGAAAGCCGTGTTCCCAGCAGGTCCGGATAACCCGATGGGGCT
GTACGCACTGTACATCGGTAACCTGTACGCAATCCACGGCACCAACGCCAATTTTGGTATTGGCCTGCGT
GTCAGCCACGGCTGTGTTCGTCTGCGTGCTGATGATATTAAATATCTGTTCAACAACGTTCCGGTCGGTA
CACGCGTTCAGTTCATCAATGAACCAGTGAAAGCCACCGTTGAGCCAGATGGTTCACGCTATGTCGAAGT
TCACAATCCGCTGTCTCGCACGGTAGAAGAATTCCATTCTGATTCTCCGGCACCGATCAGCATGACGCCA
AAAGTGAGCAAGGTTCTGGCCGATGCCAGCGTGAACACCAGCGAAGTGGATCAGGCAATCCAGAGACGCT
CTGGCATGCCGACCAAAATCAATGGCTTGATCGAAGAAGTCACGCCAGCGATCCCGGTTGAATCGGTTGC
TGCGCCAGTCACTCCAGAAGCACAGCCGCAACACAGTCTCAACGCGGAACAAAACGCTGCCCCTGCTGAG
TCACAAACGACGGCTGAGGCCAACGCCAACCGTTCGTAATCGCCATGATGCGTTGGAAACCGACTTAGGT
TTCCAACGCTTTTCTCAAACGCCCTACCGTTTAATCTTTCTGTGAAGCTTCCAGCGCTTGCGCCACATCT
GCGATGATGTCGTCAATGTGCTCAATACCCACTGAAATTCTAACCAGATCTTCACTCACTCCCGCCTTCG
CCAACTCTTCCGCATTCAATTGCCGATGCGTGGTACTTGCTGGATGGCACGCAAGCGATTTGGCATCACC
AATATTGACCAGTCGTAAAATCATCTGCAGTGCATCAATAAAATGACCACCCGATGCTTTACCGCCTTTG
ATGCCAAAGCTGATAATCCCAGATGCTTTACCTGAGGTAATTTTGTCGCAGTTCGCTTTGTATGGGCTAT
CCGGCAACGCACCATAATTCACCCACGTCACCAGCGGATGCTGATTCAGGTAACTAGCCAGCGTCTCCGC
ATTGCTGCAATGGCGTTCGATACGCAGGCTGAGGGTTTCCAGCCCCTGCAACAACAAGAACGTGCTATGA
GGGGAAAGTGCCGCGCCAGTATTGCGCAGCGGCACCACGCGGCAGCGCCCAATATAGGCCGCCGGACCGA
AGGCTTCGGTATACACCACACCGTGGTAAGAAGGATCGGGCTCGTTCAGCAACGGGAAACGCGCTTTATT
CGCAACCCAGTCAAACTTGCCAGAATCGATAATCGCACCGCCGATCGTGGTGCCATGACCGCCAATATAC
TTAGTCAGCGAGTGGACGACGATATCTGCACCGTGCTCAAAAGGCCGGCACAACACGGGTGTCGCCACGG
TGTTATCAACAATAACCGGGACACCGTGGCGGTGAGCAATCTCCGCGATTTTGGCAATATCCACGATATT
TCCCGCCGGATTCCCAATCGATTCACAGAAAACCGCGCGAGTGCGCTCGTCAATCAGCGATTCCAGCGTC
GTAAAATCATCGAAAGAGGCCATCCGTACCTCAACCCCCTGACGCGGCAATGTGTGAGCAAACAGGTTAT
AGGTGCCGCCATACAACTGGCTGGTGCTGACGATATTGTCCCCAACCTGCGTGAGTGCCTGAAGCGAATA
GCTAATTGCCGCCATGCCGGACGACAGCACCAGCGCACCGACCCCGCCTTCAATGGCCGCCAGTCGCTGT
TCCAGCACCGCATTTGTCGGGTTCATGATACGGCTATAGATATTGCCTGCCACCTTCAGATCAAATAGAT
CGGCACCGTGTTGCGTGTCGTCAAAGGTGTAAGAGGTTGTCTGATAAATCGGCACAGCGGCAGACTTCGT
TGTCGCTTCAGATTCATAACCATGATGTAGCGCGAGGGATTCCAGTTTCATCTTACGGACCTTTTGTTGA
TCGTTGGAGTGAGGAAAATATTGAGACAAAATAGCAGACTATAATCGGGAAAAGCACTTGATGATGTAGA
AGAAATGGAGATAAGTTAGTAAAAACAAGACTAAATTTCAGCGTTACATTATTACGCCGGAACCCCCTCG
CAAAACCACACGCTACTGCTGTACCGAACCGGAAAAAGCGATAAAATTTGTGCAGAGGAAAAAATGTGCG
CATCGTAACCTATCTACTCGTATCGTATTGCACCGTCTGCAAATCACAGCTACTTTTAACGTCATGGATC
TCCCCACCCGAAAGCGCAATAAATGACTGATAAAATAAAAAATATCGCCACCTGCGAATTGCCTGCCAGC
ATCCAATTCCCCCGCTACGATCGTCGGACGCTAACGCCGCGTATCGTCCATATCGGTTTTGGCGCTTTTC
ATCGCGCTTATCAGGCGCTGCTCACCGATCGCGTTCTGAATAAGATGGGAGGAGACTGGGGGATTTGTGA
GGTCGTGTTATTCAGCGACGGCACCATGATCAATGCATTGCGCCAGCAGGATCACCTGTTTACCGTGCTG
GAAAAAGCCGCAACGGGCAATCAACCGATTGTCGTCGGTGCCGTGTGTGAATCGCTACATGCCAGAATAG
AAGGCATTGATGCCATTATTGAGAAACTTGCCGCACCAGAAACCGCCATCGTCTCCCTGACAATTACCGA
AAAAGGCTATTGCATGGACGGTTCGAGCGGCAAATTGGATCGTACCAATAAACTGATTCAACAGGATCTC
GCCAATCCGCGTCGTCCCGCCTCCGTACCAGGATTGCTGGCGGAAGCGCTGCGCTTACGCCACGAACGCG
GGATTGCGCCATTCACCGTTCTTTCCTGCGATAACGTGCCAGAGAATGGTAAAACGGCCAAAGCTGCCGT
ACTGGAATCTGCAAGAATCAACGATCAGAGCCTGATCGAGTGGATCAAGATTAATGTTTCCTTCCCAAAT
ACGATGGTGGACCGCATTGTTCCTGCGGCAACACCCGAAGCGTTGCAGGAAATTGCAGACCACCTCGGTG
TTACCGATCCCTGTGCAATAGCCTGTGAGCCCTTTATTCAATGGGTGATCGAAGATCATTTCACCGCAGG
ACGTCCAGAATGGGAAAAAGCGGGCGTACAGCTAGTACATGATGTCCTGCCGTTTGAAGAAATGAAACTG
CGTATGTTGAACGGCAGCCACTCATTTTTAGCCTATCTTGGCTATCTCGCCGGGTATAATCACGTCAGCG
ATTGTATGAACGACGAGAACTACCGTCGGGCGGTGTCTCATCTCATGTTATTGGAGCAGGCACCAACGCT
CAGCGTGGTGGATATCGATCTGAAAGACTACGCTGTCCAGTTGCTTGCTCGTTTTTCCAACCCAGCGCTC
AAACATCGGACTTGGCAAATTGCAATGGACGGTTCACAGAAGCTGCCTCAACGCATGTTGGAATCGCTAC
GTTGGCATCTGCGCAATGGAGGAGACTATCGTGCTCTGGCATTGGGGATCGCGGGTTGGATGCGCTATGT
CAGCGGAAAAGATGATGCGGGCAACTCGATCGAAATTCGCGATCCGTTGGCTGACAAGTTTGAGCACATC
GTTTCGGAAACCTCAGATAGTGCCGAGCGGGTCAGTGCGTTTCTCAATATTCGTTCTATTTTCGGCGAAG
ACCTGCCAGTCAACCACGATGTATTCAATGCTATCGCACAGGCTTATCTGAAGCTGCGCGATCACGGCGC
AAAGAACACCGTGGCCGCACTGATACACGACGTTAAATAATAATAAACCCAAGCAACGCAAGGTAAATCG
CACTTTGGATGCCCAGCCCCAGAGTGCGGCTTTTGCCTTTTGTTTCATCCAGCCACGGCAGCGCTGACCA
ACTCATTCCCCCTCCAATAACCGCGATCGCCAACATCGCTACGGCTATCAGCCAGACGAGCTTATCCAGT
AGCGAGTTGGGAAACAAAATTTGCAATGCGGAAACCACAAGAAACAACGTGCCGCAGCGTAATACCCCGA
CCAAGATACCCGCGCGATCTCTCAGCCCACGCGGGGCCGAAGAAGGTAACCAAGCCTGAAAAGCAAACAA
CCCAACTACAGCAATAAAAATCACATAAATAATGGCGTAGACCAGCAAATGACTCACGTTACAACTCCTG
ATGAGGGAATACGATAAAGCACACGGCTCGGGATGATGACGACATTTTCTCTATAAGGTCAATGCGTTAT
TACACACTATGCTATCGATTTGTCGGGCAGGGCTCAATATTTCCTCGTCACCCGTTTGCATACATACCAC
CTCATCGTAATAAATCTACACATTTTGTAAATTTAGAACACAAAATAAAAATCAAAAAAAAATAAAAAGC
AAATTAAAATATCTAATTTCATGATCAACCTGACAGATCGTCATTAAAAGCACTCGAAAGCGTGATCGTC
AGTTTACTTTCTTTTCAATAGAGCAAATCATAAAGAAATGATAGTTCAATTGAACTGAAATATTGTTTCA
TATTTGTAATTAGGCTGATCATGAATAAACCAATCTCTTTTAAACACACCTTCTGCTACGGCAGTGCAAA
CCTGCTTGGCAGTGGCGCGCTCGCTATCAGCGGCGCATGGCTGATGTACTTTTACACCACGTTTTGTGGA
TTAACATTGGTTCAAGCTGCTGCTATTTTCTCCGTTGCCAGCATCATTGATGCTATCAGTAACCCGATCA
TGGGGTACATCAGCGATAACTTCTACAACACCCGTATTGGTCGCCGATTTGGACGCCGACGCTTCTTTAT
TTTGCTGGGTGCCCCTTTGGTTCTGGTCTACCCCATGCTGTGGGTTGAAGGCTTTGGCTTCTGGTACTAT
CTGGCGACATACGTGCTGTTCGAGCTGATTTATACCTCGATCATGGTGCCGTATGAAACGCTGGCTACCG
AAATGACCTCCGACTTTAAATTGCGCTCTAAGCTGACAGGTTCTAAAGCCATTTTCGGTAAAATCGCCAA
TTTTCTGGCAGCATTCATTCCAGGACAGTTTATTGCCGTCTACGGTAAAGACTCTGCGACCCCCTTCTTC
TACACCGGTCTGGTCTATGGTGCCATTATGTGTACGGCGATGATCTCACTGTATATGACATCCTGGGAGC
GTCCGGTAAACGAAATCGTCCGTGAAAGTACGTCCAGCCTGTGGCAAGCCATGAAAAAGCTGAGCGTAGA
TATGGCCTCCACCTTCCGCCTGCGTATTTTCCGCAAGCATCTGGGGATGTACCTGTTTGGCTTCGGCGCT
GAATGGCTTTTCGCTTCCGCATTTACCTACTTCATCGTCTTTGGCCTGAAACAGAATACGGCGTTGGTGT
CACACCTCAACAGTTTCAGCTCGGTCATGCAGCTCATATCTACCGCAGCCTTCATCGGTATTTGCGTGAA
AATGGGCTTTGCACGGCCGTTCCGTCTGGCACTGATGGTGGTGATTGTCAGCGTATTGGCCTATGCCGCG
CTCTATTTTGCGAACTGGTCAGAAGACATGACCATCTTCGTCCTGTTTGCCATTACCGCTGTATTTGGCT
TGAGCACTGGTGGTATCTACTACATTCCCTGGACGGTTTATACCTTCCTGGCCGATGTGGATGAAGTCCT
GACCGGACGTCGCCGCGAGGGTATTTACGCAGGTGCAATGACGTTTGCTGGCAAAATGGTACGTTCCGTT
ATTGTCTTCGCAATGGGCTGGACGCTGAGCCAATTCGGCTTTGTCTCTGGGCAATCTGTACAGCCGGAAT
CTGCCGTACAGGCGATTGTTGGCGTGTTCTCACTGGGCGTTATCGCTCTGGCGCTGGTGGCAATTTACTA
CACGACGCAGATGAAGCTGGATCGTAAGAACCACGGCATTCTGCTAGAAGAGATTGCGCGTATCAAAGCG
GGTGGAGCCATTAGCGATATACCGCCTCATGCTCGTGCTGTTGCGGAAGAGTTGACGGGTTGGGAATATG
AGAAGTGCTGGGGTAACAACCCGTTAGGTGTTCAGTCAGAAGAAACAAAACCACAGGTTGCGACGGCACA
GCATTAATTGAAACCCGTCATCGATTGAAAACAGGCGGTCATTAAAAACCGCCATCAGTTAAAAACCATT
ATCACTTAAAAACAATCAGCCCAATCTTGTATTGGGCTGATTCATTTTGTTTTTTTGATTAGCTAAGTGA
GCCAGACATCGCAGGCGATCGTGTCAATCACCTGCCGAAATGCAGGGTTAAATCAGCGCAGCTTCTTTCA
ATTCACTTTTCAGGTAGGCGTAGTATATCGGGGCGGCAATTACACCAGACAAGCCGAATGCCGCTTCAAA
CACCAACATCGCCAATAGGATTTCCCACGCGTGTGCTTTGATCCTCGTCCCGACAATTTGTGCATTCAGG
AAATACTCAAACTTGTGAATCAGCATCAAATACACCAGTGCAACCAACGCGATCGGCAACGAAAGGGATA
AACCAGACAGAAAAACGATCGAGTTGGAAATCAGGTTACCGATAACCGGTAGCAAGCAAAAAACAAAGGT
GAGCACTACCAGCGTTTTGGCAAACTGTAGATGAACACCAAACAGCGGCAGAGCACCAAGAATAAAAATA
GCAGACAGCACCGTGTTAACCGCAGAAATTTTCACCTGGGCAAAAACAATATTGCGAAACGATGCCGACA
GCAGAGAAACCCGACGTAGCAATTCCGCTTTTAGTAACGGTTTTTCCGTGTCCTGATCGACGTTATAAAG
TGAGACAATCGCCCCAAGAACCATACCAATAAGCATTGTCACAAATCCATGCAGGAAGCTTTTCCCCATG
TTCTGCAACATCACAATGTGCGCCTGAACCCATTGCAGCAACTCATGCTGAAGCTCTTCGATACTGACAG
GCAAATATCCCGGTAAGTAGTGAACAATCTGCTGCTGGATATCATTGAGGATATAGCCAATACGCACATT
GAACGCAGCGGTATCCTTCATTTCCTGCATCAACAAGCCAACCAGACTGCCGAACAATAGGCTTAACAGG
CTGACCACCAGCGTGCTGATTACTGCAACCACAATCCAGCGGGCACGTTTACCGCTGATGACCCGTTGAA
AATAGGGGGTCAGCAAATTGACTATTTCATACACCAAAAAGCCGGCAATAAAGCAGGCCAGCAAGCGTAA
AGGCAGCAATATAAACAGGCCACCCATAATAAAGAAAAAGCTCAGCAGGCGAGCTTGTTTCAGGTTCAGT
AACTGCATGATGACATCCCGTATGAAGAGGCAACGCCGAGAATACCCTTTGTGGAGTATGCTACGCCTTT
TTCGGCATCAACAGATTGATATATATGCGCTAGATTTATGTCTATTCTGCGAGTGATAACCAACCAGATA
TACCCGTCATACTTCAAGCTGCATGTGCGTTGGCTTCGTCCAGTCACCCAAATCACTTACTTGAGTAAGC
TCATCGGGATTCCTTCCCTTGCCGCCTTCCTGAAACTCGAATTATTTAGGGCATAACAAACGAAGAGTAT
TTTTGGTGTTTTATCGGTGAAATACCAGCAGTGTTTTAGCTCGGACGGATATCAATCCACCAGGAAAAAC
ACGTTGTCACCTTCACGGGTAGCGTCCGTGCCACTGCATCAAGTAAGCGATCGGTCTCTTGTCGCGGAAA
AACGCCCGAAATCCGTAGATTCGCAACAGCAGAATCTACATGAAATATCGGTCAATAAAATACGTATTTC
GTCGTGGTATATCCCTGCCAGGCCGACTTTTGTGGCGCAGATCACTCAAGACATCCGCCTTTCCACTTAG
AAGTGGAAAATTCCTCGCTACAAACTCTTAACGTCAAACGTTAGCTTTATACCGAGGCCATTAATGGGGT
AAGACGAGTGAATAACGGAGCGGTAATGAACGACGTTGGAGATCGGGCGGAGCAAACAGCAACCCTTGCC
GAGCGTATGCTGGCGCAAATTTACACGTTGCTAAACCACCACGACATCACACCGAACGCAGTACAGCAAC
AGATGCTAACTTCTCACGTCCGCGCGATGGCTCACCGGTCCGTGACCGGCGAACCGCTGCCGGATGTGGA
CGCCAGCCTGTTTGACGAAATTTCGCCAGAGTCGATGGGTCTTGCCCACGATGTGGTGGAGGAATTTGGC
AACCTCCCAGAGGAAGAGGCCTGGCTGCTGTCAGTCCACTTTGAAGTAGCAAAAAATAACCTATAAGGAA
CGGAAGATGGAACAGATTACTGTCGTCATTGGCGATCGTTTAGGTAAAGGCCAGAAAGTGGCAGCAGGTG
TTGAAAAAGCAGGAGGCCGCGCGGTTGTCGTACCCGGCGTCGCAGCGGATATGAAGCTGGGTGATGTGAT
GAAAGCGGAAAACGCAACCTTCGGTATTTCATTTTGTGGTAGTGGCGGCGCAGGTGCCATCACTGCGCAG
AATAAATACGGCTACAAAGCCAAATACGGCATGCGCTCTGTTGAGGAGGGTGTCACCGCCATCAACGAAG
GCTGCAACGTACTAGGATTCGGTTTTATGGATAAAGAAGAATTAGGCGAACGTCTGGTACTGGCGTGGCA
AAAAAAGTACGGCGTATAACCATGAAAGAACAATTCACCACCACTGTCAGGGTTAAAGGAAAAGGTGATG
AGAAAGCACGCGCCTTCGCCGATGCACTGAACCATGTTCAAACCGCGGTGATGAAGGCATCACCGCATAT
TTTACTGCGTATTGAGCCACAGGAAGTGCAGGTTGTTCATGCGCACGAAACGGCGCGTAAAGAGGCGTTT
TTGTTCCTCTTTCTGCGTCGAGAAAGACGCACGTACAGCGTGGAGCTGGACGTTACCGTCAACGTGACCG
CCATCAATCTCGATAAAGTGGATTTTGTCACGGCATAACTCAACGCATATCCAGTTTTTCGCCCCGCAGG
GCGGCGGATTGACAAGATAGAAGAGGGCTGACTGATGTTCTTAATCATACTAATAAAATCGCTCATCATT
GGCGGCCTAGTTGGCGTCGGCGTTGGCGCAGGGGCTGCACGCATGTTTCATGCGCCTACCACTCAGGGGA
TGGGCGCATTTCGTACACTGGGCGAACTAAACTCTTGTGAAGGGGATCCGGCGTCACATTTCTCCTTTGG
GCTGGGCTTCTTTTTTAACGCCTGGGCATCCTCCGTTGCGGCAGGGTCTTTCACTCAGGATGTTGACCAC
CGCATTATCCCAAACTGGGGCGCGGCAGCGTTGATGGTGAAAAACCGCAATGTTGGCGAAACCCTACACG
ATCCCAAAAAGATGGCCATTGCTTGCGGTCTGATTGGCATGATCGTGGTGACTTTCCTTAATTTGACTGC
CTCTTCCGTACCCGCAGCACTACAGGTGACCGCCGTTAAAGTGCTGGTTCCCGCAGCCAATCTACAAGTG
AACATCGTGATGCCGGTGATCTTCTGGCTAGCTGCAATTTACGCAGGCAAAAAGTCCGGCTTCTGGGCCA
CAGTTTTCGGCGGCTCAGCACAACTGATTATGGGTAACGCCGTACCGGGATTGGTTCTGGGTATTTTGAT
TGGTAAAGGTGTGGAAGAGAGCGGCTGGAACCGCGTTACCAAAGTGATGATGACAGCAATTGTTGCGCTG
TTCGTGCTGAGCGCCTTCTTCCGCGGTTTCGATCTGAAAGTGATCGCATCCTTCAACCTGAGCGCGCCAA
ACTGGCTGGAGCTCATCCACAATTCGCTCAGCGGTAAATAAGGAAAGACGATGGAACAGAATAAAGGCTT
TTGGTACGCCGACTGGTCATTCCCGATTTTCGTCGGCCTGCTCTCTTCCGGCGTTTTCGCCGGGACACAT
ATGTATTACCTGTACGGCATTGGCGCGTTTAATGAAGTCGCGTTCGTATCAATGCTGCGTGCCGGGATGG
ATACCGGTGTCTACGGTGCGGTAGCGGCATTCGGTGCCAGTTTCCTGTTCGCCCGTATTATCGAGGGTTC
ACTGGTGGGGATCCTTGATATCGGCGGCGCAATCCAGACCGGTGTGGGTCTCGGCGTTCCGGCACTATTA
CTCGGTGCAGGTTTTGTGTTCCCGGTTGCGAACTTTGTTGCTTCTCTGGCGACGGGTCTGGTGATCGGTT
TGGCGATTGGCTACCTGATTATTCTGGCTCGTAAATTTACTATCAACCAAAGCGACTCTACCTACGGTGC
AGATGTGATGATGGGCGCGGGTAACGCCTCTGGTCGCTTCCTTGGCCCGTTGATTATTCTCAGCGCGATG
ACAGCTTCAATTCCAATCGGCATCGGTTCTTTAGTAGGCGCACTGCTGTTCTATCTCTGGCAAAAGCCGA
TCACCGGAGGCGCGATCTTGGGGGCGATGCTGCTGGGCTCCCTCTTCCCAATCGCCCTCTGACACACACG
GGCACTGAGGTGCCCGTTACTACTGGAGATATGTATGTTTGATTTACTCCTGCGCCGGGCGCGTCTGGCT
GACGACACAGTAACGGATATTGCCATCAAGTCAGGGAAAATCGCCGCATTGGGGGAGATCCACGGCGCGG
CACTCAAAACCATCAACCTACACGCAGCGCACTACGTGAGTGCCGGCTGGATCGATTCCCATGTGCACTG
CTACCCGCACTCCCCAATCTACCACGACCAGCCAGACAGTGTGGGGATCGCCACTGGCGTAACCACCGTC
ATTGATGCTGGCAGCACCGGCGCTGATGACGTAGATGATTTTTATACGATTACTCGCCAGGCAGTAACCG
AGGTATACGCGCTGCTGAATATCTCTCGCGTAGGGCTTATCGCGCAGAATGAACTGGCCGATATGGCCAA
TATTGATGCCGAGGCCGTGCGCGATGCAGTGAAGCGTCACCCCCATTTTATCGTCGGTTTGAAAGCGCGG
ATGAGCAGTAGCGTGGTCGGCGAGAACGGTATCGCACCTCTGGAGCGCGCGAAGGCAATTCAGAAAGCAA
ACGGCGAACTACCATTAATGGTACACATTGGTAACAACCCGCCGCACCTTGATGAAATTGCCGATCTGCT
GACCACAGGGGACATCATTACCCACTGCTATAACGGCAAACCGAATCGTATTCTCACCCCTAGCGGTGAG
CTGCGAGCATCGGTGGCGCGTGCGATTGCGCGCGGTGTACGGCTGGATGTCGGACATGGCAGCGCCAGTT
TCAGCTTTGCCGTGGCGCAGCAGGCGATAGCTTTGGGGATTTTGCCACAAACCATCAGTTCCGATATCTA
CTGTCGCAATCGCATCGACGGCCCGGTGCGAACGCTTGCAAACGTAATGTCCAAATTCCTCGCCATTGGT
CTATCACTGCCACAGGTCATTGCCTGTGTGACTGGCAATGCCGCCGCCGCCCTGCATCTGGAGTGTAAAG
GTCAGCTTATCGCTGGTTATGACGCCGACCTGACGATCTTCGATCTACGCAAACAACCAATACGATTTAC
CGACGCGGAAAACGACAGTTTGCAGGCTGACCAGTTACTTACGCCATTGGCTGCCATTCGTATGGGAAAA
ATCTATCTGACCGAACAAGGGAGTGCAGAACATGCCTTCGATTTATGAAAAGTATCAGTTAAAACGCGTC
ATCAATGCCTCGGGACGCATGACCGTACTCGGTGTTTCCACGCCACGTCCAGACGTGGTGGATGCGGTAT
TAAGTGGCATGAACCACTACTTCGAAATGAAAGATCTGGTGAACAAAACCGGTGAATACATCGCCAGGCT
GTTAGAGGTTGAAGGCGCAACCGTGGTGTCATGCGCATCGGCAGGAATTGCCCAATCTGTTGCGGCAGTG
CTGGTACGCGACAGCGACTGGCTGCTGGAAAACCTGCACAGCACAGTGATAGATAACAACGAAATCGTAC
TACCACGCGGCCATAACGTTAACTTCGGGGCACCAGTCAGCACCATGGTTACGCTGGGCGGAGGAAAAGT
CGTGGAAGCGGGCTACGCCAACGAGTGCTCAGCAGACCAACTGGCGGCGGCAATTTCATCACGCACAGCG
GCAATCCTCTACATTAAATCCCACCACTGTGTACAAAAGAGCATGCTCAGCGTTGAACAGGCCGCTGCGG
TGGCGCGCAAACACAACTTACCGCTGATTGTCGATGCGGCAGCGGAAGAAGATTTACAGTGCTACTACCG
TGCTGGAGCCGACCTGGTTATTTACAGCGGTGCGAAGGCGATTGAAGGACCAACCAGCGGGCTGGTGATC
GGTAAAACACAGTATGTGGAGTGGGTAAAACGCCAGACGGCAGGTATTGGCCGCGCGATGAAGGTAGGCA
AAGAAGGCATCCTCGGCCTGACTTGCGCCATCGAGCACTACCTCAGCACAAGTAAAGAGAGTGGCGCGGA
AATGGTCGCCAAAATGACGCCGTTTCTTGAACATCTCAATACCCTGAAGGGTGTTAGCGCCCGTGTAGTG
TGGGACAGCGCCGGGCGCGATATTGCCCGCAGCGAAATAAAATTTGATGAAGCCACTACTGGTATTGCCA
CTGGTGAACTGGTTAGCGCCCTAAAACAAGGAGAATACGCTATCTACTTCCGTGGCTACAAAACCAATGA
AGGGATTATCGAAGCCGATGTACGCAGCGTGACGGCCGACCAGTTAGAGATCGTTTACCGCCGTATCGCC
GAAGAATTGAACAAGGAGCACACAGCATGAAACTGACGCCAAATTTTTACCGTGACCGTGTATGCCTGAA
TGTGCTGGCGGGCAGCAAAGAGAACGCCAGTGAAATTTACGACGCTGCCGAAGGGCATGTACTGGTAGGT
GTGCTGTCAAAAAACTACCCGGATGTGGCAAGCGCCGTGGCGGATATGCGTGATTATGCCGAACGTATCA
ACAACGCGCTATCTATTGGCCTTGGAGCAGGCGATCCGAACCAATCGGCGATGGTCAGCCTCATCGCCCG
TGAAGTACAACCG
>5 length=21386 depth=1.00x
TTTAACGTCAGCTACGTACTGGATGTGCTGAACGCGCTGAAGTGCGAGGGTGTGCGTTTGCTGCTGACCG
ATTCCGTTTCCAGCGTGCAGATTGAAGATAGCGCCAGCCGAGCGGCGGCCTATGTCGTCATGCCAATGCG
GTTGTAGAATTATCGGGCAAGTTTACTTGCCCTCCCATATAAGATATCTGCAACATGGCCCTCACTCGTC
TTCTCATTAAAGATTTCCGTAATATCGAGGCGGCCGATCTGGCGCTGGTTCCTGGCTTTAATTTTTTGGT
CGGTGCCAACGGCAGCGGTAAAACCAGCGTGCTGGAAGCGATTTATACGCTAGGGCACGGGCGGGCGTTT
CGTAGCATCCAGGCCGGACGTGTCATTCGTCACGACCAGCCGGAATTTGTGCTGCATGGTCGGATTGACG
GCACGGAAACAGAGCGCTCGGTTGGATTAAGCAAAAACCGTCAGGGCGACAGCAAAGTGCGGATTGACGG
CAGCGATGGCCATAAAGTCGCTGAGCTGGCGCAACTGCTGCCGATACAGTTGATCACCCCGGAGGGGTTT
ACCCTGCTTAACGGCGGCCCGAAATATCGCCGCGCCTTTCTCGACTGGGGTTGCTTCCACCATGAACCCG
GCTTTCTTGCGGCCTGGAGCAACATGAAACGCCTGCTGCGCCAGCGCAATGCGGCGCTGCGTCAGGTGAG
CCATTACGGGCAGCTCAGAGCCTGGGATCAGGAATTGGTGCCGCTGGCGGAGCGTATTAGCGAATGGCGC
GCGCAGTATAGCGCAGGGATTGCCAGTGACATTGCTGCGACCTGTACACAATTTTTGCCTGAGTTTTCTC
TCAGTTTCTCTTTCCAGCGTGGTTGGGATAAAGAAAGTGAGTATGCAGAACTGCTGGAACGGCAGTTCGA
ACGTGACCGTATGTTAGGTTATACGGCGCTGGGGCCGCATAAAGCCGACTTCCGCATCCGTGCTAGCGGC
GTGGCGGTCGAGGATATGCTGTCTCGTGGCCAACTCAAGCTGCTGATGTGTGCCTTGAGGCTGGTGCAGG
GTGAGTTTCTCACCCGTCAGAATGGGCTGCGCTGCCTGTATCTGATTGATGATTTTGCTTCCGAACTGGA
TAGTACCCGCCGCCGTTTGCTGGCTGAACGGTTAAAAGCCACCCATGCGCAGGTGTTTGTCAGTGCGGTT
AGCGCTGAGCAGATAGAAGACATGATTGGTGAAAAGGGCAAGATGTTCCGCGTGGAACAGGGTAAAATAA
CGGTTCAATCACAGGACTAAAATGAGCGAGAAACGTTGATGTCGAATTCTTATGACTCCTCAAGTATCAA
GGTATTGAAAGGGCTGGATGCGGTTCGTAAACGCCCAGGTATGTATATCGGCGATACGGACGACGGTACC
GGCCTGCATCACATGGTATTCGAGGTTGTGGACAACGCTATCGACGAAGCACTCGCTGGCTATTGTAAAG
ACATTATCATCACCATCCATGCCGATAACTCGGTATCGGTGCAGGATGATGGCCGTGGTATTCCGACCGG
CATTCATGAAGAAGAAGGGATCTCCGCTGCTGAAGTCATCATGACTGTGCTGCATGCGGGCGGTAAGTTC
GATGATAACTCGTATAAAGTCTCCGGCGGCCTGCACGGCGTAGGGGTTTCCGTGGTTAACGCCCTGTCGG
AAAAACTGAAGCTGGTTATCCACCGCGACGGGAAACTTCACGAACAAATCTACAAACACGGTGTAGCGCA
GGCTCCGCTGGCGGTCACCGGCGAGACCAACAGAACCGGCACCACGGTGCGCTTCTGGCCGAGCCACGAG
ACGTTCACCAATGTGGTTGAATTCGAGTATGAAATTCTGGCTAAGCGTCTGCGCGAGCTGTCGTTCCTGA
ACTCTGGCGTCTCTATTCGCCTGATCGATGAGCGTGAGAAAGATAAAGCCGATCATTACCATTATGATGG
CGGTATCAAGGCATTCGTTGATTACCTGAACCGTAACAAAACCCCAATTCACCCGAACGTGTTTTATTTC
TCGACGGTGAAAGATGACATCGGCGTGGAAGTGGCGTTGCAGTGGAACGATGGTTTCCAGGAAAACATCT
ACTGCTTTACCAACAACATTCCGCAGCGTGACGGTGGTACACACTTGGCCGGCTTCCGTGCCGCGATGAC
TCGTACCCTGAATACCTACATGGATAAAGAAGGCTACAGCAAAAAAGCCAAAGTCAGCGCTACCGGTGAC
GATGCGCGTGAAGGGCTGATTGCTGTGGTTTCAGTGAAAGTTCCCGATCCGAAGTTCTCCTCGCAGACCA
AAGACAAGCTGGTTTCTTCCGAAGTGAAAACTGCGGTTGAATCGCTGATGAACGAGAAGCTGGTGGATTA
TCTGATGGAGAACCCGTCAGACGCCAAAATCGTGGTCGGAAAAATTATTGATGCTGCACGTGCTCGTGAA
GCGGCGCGTAAAGCACGTGACATGACGCGTCGTAAAGGTGCGCTCGATCTGGCTGGTTTGCCGGGTAAAC
TGGCGGACTGTCAGGAACGCGACCCGGCGCTGTCTGAACTGTACCTGGTGGAAGGGGACTCCGCGGGCGG
CTCTGCTAAGCAGGGGCGTAACCGTAAGAATCAGGCGATCCTGCCGCTGAAGGGTAAAATCCTGAACGTT
GAGAAGGCGCGCTTTGACAAAATGCTTTCCTCGCAGGAAGTGGCGACGCTGATCACTGCGCTGGGCTGCG
GCATTGGCCGTGATGAGTACAACCCAGACAAACTGCGCTACCACAGCATCATCATCATGACCGATGCTGA
CGTCGATGGCTCGCACATCCGTACTCTGCTATTGACCTTCTTCTATCGTCAACTGCCTGAAATTGTTGAG
CGTGGCCACGTTTATATCGCGCAGCCACCGCTGTACAAGGTGAAAAAAGGCAAGCAGGAACAGTACATCA
AAGATGACGAAGCGATGGATCAGTACCAGATTATGCTGGCACTGGACGGCGCGACGTTGCATACCAATGC
ACAGGCACCTGCGTTGGCGGGTGAACCGCTGGAGAAACTGGTTTCTGAACACTATGCGGTACAGAAGCTG
ATTGGTCGTATGGAGCGCCGCTTCCCGCGTGCGTTTTTAAATCGTCTGATCTATCAGCCTACGCTGCTCG
AAGCTGATTTGAGTGAGCGTGAAAACGTGCAGGCGTGGGCGGAATCGCTGGTTAGCGGCTTGAACGCCAA
CGAAGTGCACGGCAGCACCTACAGTTTTGTGATTCACCACGATGAAGAGCGCGGCGTGTTTGAACCGGCA
CTGCGCGTGCGAACACACGGTGTGGATACCGATTATCCGCTGGGCGCGGGCTTTGTGGCGGGTGGTGAAT
ATCGCAAGCTGAATCAACTGGGTGAAAAACTGCGCGGCCTGATTGAAGAAGATGCGTACATCGAACGTGG
CGAGCGTCGTCAGCCAGTGGCTAGCTTTGAACAGGCGCTGGAATGGCTGGTGAAAGAGTCCCGCCGTGGT
CTAAGCGTGCAGCGTTATAAAGGGCTGGGTGAAATGAACCCTGACCAACTGTGGGAAACCACGATGGATC
CAACCAGTCGCCGCATGCTGCGCGTGACGGTGAAAGACGCCATTGCTGCCGATGAGCTGTTTACAACGCT
GATGGGGGATGCCGTTGAACCGCGTCGTGCGTTTATCGAAGAGAACGCCCTGAAGGCGATGAACATCGAT
ATCTGATTCGGTCTACGTTGTTATCGTTATCTGAGCCAGCTCCCTGCGGAGCTGGCTTTTTTATGGCGAG
CTTCCTGCCCGCCACCCTTTGGGCCGTCGCAAGCGACGTTGAAAATGCTTTATCAGGCTAATGCACGGCG
TTTGGCGCTGCGTATTTCCTGTAGCAGCGTGATGAAAGCGGTGATCAACATAAAGATGACAGCAGACCAG
AAAATCGCGTGAGGGTGACCGTGATCCAGCATCCAGCCGAACAGCACTGGCCCTGCGGCCCCGCCCAGAT
TAAAGCCGGTTGAAACAATACCAAACACCCGTCCTTCCGCGCCCGGCGGTGAGGCAGCGCGCACCAGCAT
ATCCCGAGACGGTGCGATCATACCGGAGAGGAAGCCCGCCGCAGCCAGCAACGGTACTAGCGCGATGGTA
GGCAAGGAATACATGGCAACGATACTGACCAGCACGGCGGTGAGGGCCAGCGCCGCCGTCGCCACCAACC
CGTGGCGTTTGGTTTTATCTGCCAGTGAACCGCCAGCCAGTACGCCAAAGGCGCTGGAGAACAGAAAGGC
GGTAAGCGCCACGTTAGCCTGTGAAAGTGACAAATCGTAGCCTGTGACTAACGCCGTAACCGAGAAGTTC
TGGATCGAGCCCGTACTTAAATTCAGCAACAGGAACAAAATCAGCAGCGCTAAAATCGGCAACGTGAAAA
CAGGCGCACGCGATTTGCCCGGCTGGGCACTCGTTGCCGCCGCCGCTTTCACCTGGCTGGGCTCATCACG
ATCTGTCAGAAGTAGTGGGATCGTCAGCAAACCAATGACGCCAGAAACGATGAATGCGCTGCTGATGCCA
GAGAAGGCGGCAACGGATAGTAAAATTCCGGGGGCGATGGCCGTACCCAGAAAGCCGGAGAACGTATGCA
CCGACAAGGCGCGCCCCATGCGTTTTTCATCAATCCCGCGCGACAGTAAGGCATAGTCCGCCGGATGATA
AACCGCGTTCGCCACCCCTGCAAGCCCCATTGCGGCGACCAGCCAGGTGTAACTTTCTGAAAATCCTAGC
GAAAGAAAACAGAGGCTTCCGAGCGCTAAACCTGCGGTTAACGTGCGGCGTGCGCCGATGCGATCTACCA
TAAAACCAATTGGCGTCTGCACGCAGGCGGAGACAATGTTGAATACGCTAAGTGCAAACCCGAGTTCAAC
AAAGCTGATATCGCGCTGGGCTGACAGCAACGGAATGAGTGCAGGCAGCACCATCATATGGAGGTGACTC
ACCAGATGAGCGGATGAGATTTGCGCCAGTAACGGTAGTTTTATGAGTTTCATATTATCTTTGCAGCTTA
CGGGTCTGTAGATTTTATTATCGTGGGAACTGGCGCAGGAACAGGCCGTCACTCACAGACAAAGGGATCA
TAAGGTTAGCATACTACTGGTTTCATTCATGTCTAACTGAAGCCAACGTCACATTCATTCGAGGATTGCT
GCCCGCGCTGGGAATAACTCACAGGCTGTTGCCAGCCTGTGAGGGGGTATTGATTGTGAAATACGTTGAT
CAAGACAGCTTGAATACCAGTACCGTCTGCGCGAGCTGTCTGGCCTGCTCTTCCAGCGACGCGGCAGCGG
CAGTCGCTTCCTGCACCAATGCCGCGTTCTGCTGGGTGACGCCGTCCATCTCGTGAACGGCCTGCGTGAC
CTGACTGATACCGCGCGATTGTTCATCCGATGCGGAGACGATCTCATCCATGATGTCTTTTACCGAGGTG
ACGGCATGCAGCATGTCCTGCATGGTTGAGCCTGCACTCTGAACCAGCGTGACGCCGTTGTCGACACGGC
TGGCGGACTCTGTAATCAGCGCGGTGATATCTTTTACGGCACTGGCGCTACGCTGTGCGAGATTACGCAC
CTCGTTGGCAACAACCGCAAAGCCGCGCCCTTGTTCGCCCGCTCTGGCGGCTTCTACCGCTGCGTTGAGT
GCCAGAATATTGGTCTGGAACGCGATGCTGCTGATGATGCTGGTAATGTCGGCAATCTTCTTCGAACTGT
CGTCGATCTCACTCATGATGTGGACAACCTGACCAACTATCTTGTCGCCTTTCTGAGCGATGTGCGCGGC
ATTCTGCGCCAGTGTTGTCGCGTTATGGGCGTTATCCGCGTTCTGTTTCACCGTTGCCGTAATCTGTTCC
ATGCTGGCGGCGGTTTCTTCCAGCGCCGCAGCCTGTTGCTCGGTACGAGAAGCTAGATCGATGTTGCCTG
CTGCAATCTCTGTCGCACCGTGGCTGACGGATTCGCTGGTGTTAATCAACTGCTCGGCGATATCTCTCAA
CTGCGTCTGCATGGCGTTCATGGCGTAGAAAATACTGCTGTCGTCCCTCGGCTGTACAGGGATGATCTGC
GTTAAATTTCCCTGCGCGACGGACAGCGCGATCTGCGCGGCCTGAGCAGGCTCGCCACCGATAGGGCGGG
CGACTTTGCGGTTAAAGATGATGCCCAACACACCGGAAACCACCACGATACTCAGTACCATAAGCAGTAG
CGCCATGTTGCGCTGCTGTGCGGTTTCCGCCATCACCACGTTGACGGGGGCGGATAGGCCGAGTATCCAG
GGCGTACCGGTATTGCCAATATTGACTGGCACATACACGGTAAACGCGGGCGTGTTCAGCACGGCGTTGT
CACGTTCGATCTGATAAGGCTGACCGGTGGTGACATGCTCAAGCAGCGTCGCGTCGTTTTCAATTTTTTT
AGTTACCCGCGCTTTGTCGGGATGAGAAATATAGGCACCAGTATGGGACAGTAACTGCGCGTAGCCCGTG
CCCTGATAGGGCTTGATGCGGTTGGTGAGTTGTTGCAGCGTATCCAGTGAAAAATCCGCAGTGACGGAAC
CATAGAACTTATTGTTGATGATGATGGGCACGGCAATGGAAGTCAGCAGTACATCGACACCGTTGTAAGG
GTAGCTATACGGTTCCAGAATTACTTCTTTTTGGCGTTTCTTCGGCAGTAGGTAGTAATCGCCGCTGCCG
GGTGTTTCATAATCCACCAAATTATGCAGCGCAACATTGCCAGCGGTATCGCGGTCAACATAGCGGACGA
AGCGGCCTTGCGGGTCTTGGTCGGGTTGGCTCGCGTATTCCCGATCTTTGCCGTCAAACGCATCAGGCTC
CCATGCCAGCGACATGGAAAGAAAATCGGGGTGACTCTTCAATGCATTCTTCAGCAGCATCTCTGCAGTT
TTCCGATCGGCGTTACCTGCTTCTTGCAGGCTGACAACGCTCTGCACCAGATTACGTGCTGCATAGAGTG
CGACATCCAGCTTTTGCTGAATAAGATAGCTGTTGGTATACGCGGTTTGTTCAAGATACTGCTGGGCGAT
GGTTTTTTGCTGCTGGCCGGATTGCCAGATCAACAGACCGATAGTGAGAATAAAACCGAGTGCGATAGTG
GTGACGCCAGCGAGTAACATCAATGTACGTGTACTGAGCTTTTTTTTTGGCGCGGTTGGTGAAGAATGAA
TGGGTAGATTGCTGTGGTGAACCGGTAACCGTGTTGTAGACATATGCGTAATATCCCCTGAGATATAAGC
GCTGATACCCGTCATACTTCAAGCTGCATGTGCATCGTTCAAAACGCTAACGTTTTGTCCTGCAACCCGA
ATTATTTAGGGGTACATAGGTGATTTTTTAATAAAAAAAATCAATCGATTGTCTTCCTGTCTGTTTTATC
GTCATTCCCTTGCGTAACCCGTCATTTTTTGTGATGTAAATCACAAATAAATTATCGGCGGGAAACAACA
TCTCTTTAGGGGAGTCACGAAAACGTCATAAAGTAGCGTGGTGTAGGGCTGATTACGCCACGCTGCATAA
GCGAGGGGTTAGGCTGCTGGACCTTTGCGAACGGAATCGCGGATGATTAATGTGCCTTTGAAGGCTGGTG
CAGGTACGACGGTTTCCCCCTCTAACCGACACAGCAGTTTCTCAAGGGTGTAGTTGATCATCTCGGCGAC
GGGCACATGCACGGTAGTCAGTGCCGGATGGAACCATGATGCCATCGGTAAATCGTCGAACCCCAGCAGT
GAAACATCCTGCGGAATCGCGAGGCCATGTTCACGTAGTGCTTTCGCCGCGCCAATCGCCATGTCGTCAT
TGCTGGCAACCAGTGCGCTGAAGGCGGCAGTTCGTTGAAGCAGCGCTTTTGCCGCCGCATAACCGCTATC
ATGGGTCCAGTCGCCAGGTGCCACCAGCCTGTCATCACAGGGAATCCCGTTGTCCACTAACGCTTGTCGA
TAGCCCGCCAGCCTGCTTGTACCGGTGGGGGAGTTTGATGATCCGCAGATAAACGCGATATCACGGTGAC
CCTGTGCAATCAGGTAATTGACGGCATCATGGCTGTGTTGCTGGTGATTGGTGCAGATACCGTTATCACT
GTGCTGATGCAGTGTACGGTTCACGACCATGATCGGCTGTTCATGCTGTTCGATAATGCTTTCCAGCGCA
TCGATAGACAGAAAGCGCGGGTAGATAATAACGGCATCGCAGCGTAAATCGAGCAAGAATTGGATCGCTT
CCCGCTCTTCTTCAGCGCTGTGTTTGCCATCCGCCATGATGAGTTGACGGCCGTATTTTTCCGTCATGGT
TGCCGTTTGGAACAGTAATTCGCTGAAGTAGGGGCCGCTGTACAGTGTGTTGGTTACAACCAAACCAATG
ATTTGCGATTTGCTCGTAGCGAGCTGGCGGGCCAGTAGGTTGGGCCGATAACCAATCTCTTCAATGGCCT
GGAATACCCGATCCCGCGTAGTTTTACTGACATAGTTATTCCCTGTCAGCACGCGTGATACGGTGGCTTT
GGATACACCGGCTTTTTTTGCGACATCGAGCATGGTTACCATCGTACTTTCCGTTCTCCTTTTGCACCGC
TTTATCTCATCATTATAGGGAAAAATACTCCGTTTTTATCATCAATGGCGAGTATAGGGATAAAAATACG
CCCCGGTTGCGCTATTTATGATCGCCTTCAAAGAATAGTAAAAACAATATGAAACCGGTTGCATATTATT
TTATGTATTGCTTGAATAATAAAAAAACAGACGGTGAGGTGCAGTATGAATAAGATTTTACTCTGTTGCG
CAGCAGGAATGTCTACCAGCATGCTGGTACAGCGAATGGAAAAGATTGCTGAGCAAAAAGCGATCGCTGT
TGAGATAAAAGCCGTGGGTTTTGAAGAATTTAATGAATTAATTGATGAGTATGATTGCTGCCTTTTAGGG
CCTCAAATCAAATATAAATTGCCTTAATTCAAAGCGATAGCCGATGAAAAAGCGAAGCCAATCGCGGTCA
TTAATATGGTTGATTACGGCATGATGAATGGGGAAAAAGTCCTCAACGATGCCTTGGCGATGATTGCATA
GCATAGCGGGAGGAATAATGAGTAAATTAAGCGAGTCATTATTCAGCGTTATCGAAAATCGTATTAGCCC
GATTGCAGCAAAACTCTCCAGCCAGCGTCATGTTGTGGCAATTAAGGATGGGTTCATTGCCTCCATGCCC
TTTTTAATTGTCGGCTCTTTTATGATGCTATTCGCCCATCCGCCTTTTAGCCCGACGAGTGAATGGGCTT
TCGCGCAGTGGTGGTTGGGAATGGTGGAACGCCACGGCGAACAGATCATGATGCCCTACAATATGACGAT
GGGCATTATGGCGGTGTATATCACCAGCGCCATCGCTTATAACCTGGCGCAGAGCTATAAAATGAACGGT
TTTATGGCTGCCAGTCTGGCGCTGATGTCGTTTATGGTGGTGGCCGCGCCGCAGGTCGATAAGAGCTTGC
CGGTCGGGTCGCTGGGCGGTGAGGGGATTTTCACCGCGATTATCGTGGCGATCTACTCGACGGAGCTGAT
GCACTTTTTGCAGAAGCGGAATATTGGTATTCGCCTGCCGGAGCAGGTGCCGCCGAAAATCCGCCAGTCT
TTTGATTTACTGATCCCGATCCTTGCCATCTTCCTGACGCTTTTCCCGCTTAGCCTGTTTATGCAGAACC
AGTTCGGTATGTTGTTACCGCAGGCGATTATGGCGATCTTTGCACCGGTTATCTCAGCATCCGACTCGCT
TCCCGCGATCCTGATCGCGGTACTGCTTTGTCACCTGCTGTGGTTTGCCGGGATCCACGGCGCGGTGATT
GTGACGGTGATTTTGCAGGCATTCTGGCTGACCAACTTAGGGATCAATCAGGAAGCATTTAACGCAGGCG
CACCGATCACCAAAATTTTCATTGAGCCCTTCTGGCAATTCTTCATTACGGTGGGAGGATCGGGGGCGAC
CATGGGGCTGGTTTTTCTCTATCTGCGTAGCCGCTCTGCCCACCTGCGCTCCATCGGCAAGCTGGCTGTA
GTGCCGAGTATGTTCAATATCAACGAACCGGTGATTTTTGGTTCACCCGTCGTAATGAACCCGCTGCTGT
TTATCCCGTTTATTACGGCACCGTTGGTGAACGCCACAATCGCCTATATCGCATTAAAAACCGATTTGGT
GCACCGCGTGATTTCTCTTGCACCCTGGACCACGCCGGGCCCGATTGGCGCAGCCTGGTCTACGGGGTGG
GACTGGCGCGCGGTGGTGCTGGTGGGGGTACTGATTATCGTGTCGTCCTTAATTTATTACCCCTTCTTCA
AAATGTATGAACGCCAACTGATCGCACAGGAAGTGGGTACAGCAGAGGAGGTCGTGAATGATGCTCGATG
AAACCACAGTGATGGAACTGATTATCTATGCGGGAGAGGCGCGCTCCAGCTCGATGGAAGCGCTGATCGC
GGCCAGAAAATATGACTGGGACAAGGCTGAGGAACTGCTGAACGCGGCTTCCGTTGCGGCACGTAAAGCG
CATCAAATCCAGACGGCTTTGATTGGTGCCGATGAAGGTAGCGGAAAAATCCCGGTCAACCTGATTCTGG
TTCACGCGCAAGATCACCTGATGAACGCGATGCTATGTCGTGAACTGGTGGAGGAGTTGATTCAACTGCA
TCGGGAAATCTCCTTCCTAAAACAACATGTAAATTTGAAATAACGAAAAGGAAATAAGATGTCTATTGAA
CAATTACCGAAAGACTTTCTGTGGGGCGGCGCAGTAGCGGCGCATCAAGTTGAAGGTGGTTGGGATCAAG
GTGGCAAAGGCACCAGCATTTGCGATGTCCTGTCCGGTGGTGCGCACGGCGTTGACCGTGTGATTACCGA
TGGTGTACAGCCTGGTGTCAGTTATCCAAACCATCAGGCGGTGGAGTTCTATTCCCACTATAAGCAGGAT
ATCGCCCTGTTCGCCGAAATGGGCTTCAAATGCTTCCGTACCTCGATTGCCTGGACGCGTATTTTCCCCA
ATGGCGATGAGCTAGAACCGAATGAAGCGGGTCTGCAATTCTATGACGACCTGTTTGATGAGTTGCTGAA
ATACAACATTGAGCCAGTGATTACGCTGTCTCACTTTGAGATGCCACATCACTTGGTTAAGCAGTACGGC
GGCTGGTTGAACCGCAAGGTAGTGGATTTCTTTGTGCGCTACAGCGAAGTGGTTATGAAGCGTTACCAGT
CTAAAGTGAAATACTGGATGACCTTCAATGAGATCAACAACCAGCGCAACTGGCAGTATCCGCTGTTCGG
CTACTGCTGTTCCGGCGGGATTTTTACCGATCACGACAAGCCGGAGCAGGCGATGTACCAAACGTTGCAC
CACCAGTTTGTCGCCAGTGCGAAAGTGGTGAAGCTGGGTCATGAGATTAACCCGGATTTCAAAATTGGCT
GCATGCTGGCGTTGGTGCCGCTCTATCCGTGGTCATGTCACCCGGATGACGTGATGTTTGCACAGGAAGG
GATGCGTCAGCACCATCTGTTCGGTGACGTACAACTGCGCGGTTATTATCCGTCTTACATCCTGAAAGAG
TGGGCGAGAAAGGGCTATCACATTGATATGCAGCCGGAAGATGAACAGACATTACGTGAAGGTTGCACGG
ATTATCTGGGCTTCAGCTACTACATGAGCAATGCGGTGCAGTACGCGGCAAAAGGCCGGAAAACCGAAGA
TGTCATCGTTGGGTTTGACGGTGGCGTGAAAAATCCGCATGTGAAGGCGTCGGAGTGGGGCTGGCAGATT
GACCCGGTCGGCCTGCGCTATACGCTGAACAGCTTCTACGAGCGTTATCAGAAGCCGATGTTCATCGTCG
AAAATGGCTTTGGTGCGGTGGATAAGGTGGAAGCCGATGGCAGCATTAATGACGACTACCGCATCGATTA
TCTCAAAGCACACATTGAGCAAATGAAGAAAGCCGTTGTGGAAGATGGTGTGGAACTGATGGGCTATACG
CCGTGGGGTTGTATCGACTGCGTGTCGTTTACCACCGGCCAGTACAGCAAACGCTACGGTTTCATCTACG
TGGATAAGCATGATGATGGCACCGGCACATTCAATCGCTCGAAGAAGAAGAGCTTTGACTGGTATAAGAA
GGTGATTTCCAGCAACGGCGCTGAGCTATAACGGCGATAGCGGGAAACGTTGGCCACAGAGCCGTGCTTA
ACCGCACGGCTTTTTCTTGTCTGTGTTAATCATCTTCCCCAAGATGAGCTCTTATACACAAAGAATGTAG
TGTGCAAGCGGGGTTGCCGTTATCCCCAGCGTAAGAAATTATGCTGAGGAGATAGCAGGCTTAGGATGAG
CCGCATGGACGCGGCTCAAGCTTGCGCCACGTCGGGAGCGTGTCGCAAGCGGTCCGTTAAGCCTGATACC
GACGAAGGCATCGCGTAGCGACATAATTTAGCGTGCAGCCGGGTTCATAGGGGGCTGGCGCTTGAGCCCC
CTATGTCGGGCGCGTGCTATAAAGTCGCATGGGAAGGATGGCATTGTGGCGCACGAAATGGCTCCGCGTT
TGCAGAGGTAGCCTTCAGGAATAGGGGGCGTTTTGTACTGTAATACGCCTGTCACCCTGCCGTATTTCAC
TAACGACTTCATCGCTGAATCGCGTTAGCATGAAAACAGATAACTTGATGCTGGAAAAATTATGTCTGTA
AAACTGATCGCTATTGATATGGACGGGACGTTACTGACGCCCCAAAATCAAATTTCACCTGCGGTAAAAG
CCGCGATTACTGCTGCCAGAGAGAAAGGCGTGCAGGTCGTGCTGGCAACCGGTCGCCCCTACATCGGCGT
CGAACGCTACCTGATGGAGTTGGATTTACAGCAGGAAGGCTGTTACTGCATCACTAACAATGGTGCGCTG
GTGCAACGTGCGGTCAATGGCGACTGTGTGGCGCAAACGGCGCTCAGTTTCGACGATTATCTCTATTTCG
AAGCGCTGGCCTGCAAATTGGGCGTCCATTTCCACGCGCTGGACTTCAATTTTGTCTATACCGCCAATAA
AGACATCAGCCCTTACACCATTCACGAATCTCACCTGACCGGAATGCCGTTGAAGTATCGCGCGGTAGAG
GAAATGGATCGTAGCCTGACGTTCCCAAAAGTGATGATGATTGATGAGCCGGAGCTATTAGACCGTGCCA
TTAGCCAACTGCCAGCGGAAGCCTTTGAACGCTACACCATCATGAAGAGCGCCGAATACTATCTGGAAAT
TTTGGATAAGCGTGTGAACAAAGGTGAAGGCGTGAAAATGCTGGCGGAGCACCTCGGCATTCCGCGCGAA
AGCGTCATGACGCTGGGCGATCAGCAGAACGATCTGGCTATGATTCGCTATGCGGGCATCGGCGTTGCGA
TGGGTAACGCCATCGATGAAGTGAAAGAAGCCAGCCAGTTCGTCACCAAATCTAATACCGAAGACGGCGT
CGCCTGCGCGATCGAGAAATTTGTGCTTAATGCCTGATAGATAACGTTGATGGGAAGATCTATAAGGCCG
TGGTGTAGCTTTATAGATCCGTCATACATTAAGCTGAATGCGTTTTACGCATCCCTTCTGCGGGCCAGGC
CAATTGTATTCAAATTTGCTTTTGATAGGTGTACCGCTATCCGAATGATTTTTTGCTATGAGCGTGTCGG
GATTAAATAAGGGAATCTTGTCTCTCAACGAAGGCGCGGCTTGTCTTTGCAAAAGGCAGGTGTTCATCAT
CTGTTATAGAGAGATTATAGGCTACTGGGTATCTGATTTTACTTAATTCAGAATATATAGCTGTGATTGA
TATGTTAAAATTTTTATTGTATTAGCGTAGTAATCATTGGAAATAATATTTTTTAATTAGGGAATCATAT
CATGAAAGCGACATTCAAACTTGGATTGATGTTTATCGCCACACTTTCCGTTTCTGCTTGTGATAGTTTA
GATCTAACAAGTGATAAAGGAGTGTTTTACTACAGTAACCCAACCACTAAAAATATAACATTTAAGGTTG
ATGGTGATAGTCATGAAATATTACCAGGAGGGAAAGGTAATATTAAAATCTCTTCGGGCATGCATAAGTT
AGAAAACAGTGCAGGTCAGGTTTTTTCATTTATGGTTTTTGATAATAATAATGGAGGGATTATCAATCCA
GATAACCATGTCTATTATACGTTGTCAGAAGCTTATGCGGTTGAAGGGAAGTCTAATAAATTTAAGCCTG
CGACCTATGACGTGACGATAAATGGCCATGAATTAGAAATGTCGGCCAGAAGTGCGAATGCAACTATAAT
TGATGCTAATATGTTTAAGTGTAGCTATCAATTAGGCGAGCCCTTCCCTGATTCGATCACAACCCATGAC
CGTAATTCAGATGGTAATATTCAATCAAAGTGCTTTGATAAAATAGAGTTAATTGATTACATATCAACCA
TATATAAAGAGGATCTCAAGCCAGTATCACCCAAGGATGAAGGTAATGATTCAATTAATATGACATTTAA
TTATGATATCCCTACAGTGAAATTCCTTCATGCTGACATGCAAGAAAAAGCGGATGCTATCGTTGTGTTA
TTAAAACAACTCAAAGAGTCTGATGATGCGGGTATTCATGAAGATATAAGTAAAAAAATCACCCAGTTAA
GCATTGATTTAGTCACTGTCTATGCGAAGCATACATCTACTCTTTCAAAAGAAGAACACCAGAAATATGA
TGACTTCATTCGTCATTCTGGTTACTTACAAACATATGGTGTTTGGGGTAAATAATTAATACTTAATGAT
AAGGCAAGGGTTTTCTTAAGTTGCTGTATTCTTTAAGAGAAGACTCTTGCCTTTATTATGATGTCAAACG
TGCATGGGAAAAATATATATCCATCATCCTTCAAGTTACGTGTGCGTTGGCTGTGTTACCCGGCACACTG
AGATGTGCTTCGCCCGTTGGGAGCGCTGAAAGCAGCGTTAAAATTGGCCTCTGGCAGATTTGTCAGTCAC
CCGAATCACTGGATAATTATTTTAAATCCAGGCTCGCCGCTAGCTTTTCTTTCATCACCTGGGTGATGTG
ATTCACTACCTGGCTGCGAGGAATTTGAGGGGGATATACCGCACAATACGCCATTTTTATATCGGGGTTG
AACGGCTTAACGATAACGGGCGAAGGGCTGTTCAGCGCGGTAATAAAATCCACTACGCCGATGCCGACGT
TTCTTGATGCCAGCACGCAGCAGCTAACCATCGAGGTTTCGATAGGGTTATGCAGATAAATTTGCTCTTT
TCTGGCGGAAATATCGATCTGTGCCCGTAGCGGCGTGGTTCTGCCGGGCAAAATAGCGCGGGTGTTGGTC
AGGTCGGCCAGCGTAATTTCATCTGCCGTAGCAAGGGGATGATCTACCGCTAACACCGCGACAGCGCTGG
CGTCTGCCAGTGGTTCGGCTTCCAGACCTTTGATGCCCGGCTGGCCGAAAATAAACCCAACGTCATAGTG
ATTTTCAGCAATCGCGTCCGTAATGCGGCTGCTGCTTTCGATGTCTAAAAACAGAGAAAGATCGGGGTAT
TTCTTGAGTAAGGTAGGGAGAACCTGATCTGAACAAAGAAACGAGAGCGCCTGAACCGCGGCGATACGCA
GTATGCTGCCTCTGGCGTGGCGAATCTCATCAGCAATCAGCCCGATGTGATCCAACCCCAAATAAAGACG
TTCAACTTCCCGATACAGCTTCATTGCCTCGGCGCGTGGGATCAGGCCGCGTCCGTCTCTATCAAATAGC
TTCAGATTCAGTGCGTCTTCAAAGTCCTTAATGAGTCGGCTGACGGCTGGCTGGGTGATGTACATCATGT
TGGCGGCGGCGGTGATGCCTCCGGTGAGGATGACTTTATGGAAGGCTTCAACCTGGCGGGGATTGATACG
CATGCTAGTCACCTTAAAACATAACATTTAGTTATCAATTTAACACAAAATGCAATTTTTCATTATCCAA
TCTGACGCATAGACTCACAATCATAAGATTTAATACACTTCATTAGTACTCAATCATGGAATAGAGGGTT
AGTGAATGAAGAAATCAACGCTGGCGTTATTGTTTACCGTTTTATTTTCATCTTCACCTTTGGTTTATAG
CGCGGACCTGAATATCGGTTTGGCTTCCTCCACCACATCAATGGACCCGCAGTTTTATGTGGGTGGAGCG
AATAGCGCAATGGCGCGCAATATTTTTGACGGTTTGGTTGTACAGGATGAAAAACAGCAGATTGCACCTG
CCCTGGCAACCAGTTGGAAAGTGATTGACGACAAGACGTGGGAATTTACCTTGCGTTCTGGCGTTAAGTT
TCACGACGGCAGTGATTTTACGGCTAAAGATGTGATTGCCAGCATTAAGCGTGTTGCGCTGGCATCGAAA
AACAGCCCAAGTTCTTACGCACCTTACGTCAGCGACGTTGCTGAAGTAATAGAAGTGAATCCATTAACGG
TGCGGATAAAGACAAAAGAGGCTTCGCCGCTGCTGCTGAATAATTTAAGTCGGGTTTCCATTTTGCCCGC
CCGACTTGAGAACGTCCCGACGGAAACGTTGAATTCAGGAAAAGAGGTGATTGGTACAGGGCCATTCAAA
TTTGTTTCCTGGGTGCCGGACGACCGGGTAGTCCTTAGTCGCAATGATGGTTACTGGGGAGGAAAAGCAG
AGTGGGACAACGTAACTGTCCGTGTATTTAAAAACAGTAGTGCACGTGTAGCAGCCGTATTATCCGGTGA
TGTGGACATGATTGAAAACGTTCCAACAGCCGATAGCAGTAATATTGAGAAAAATCAGCAGTTAAAAACG
ATTTCAACACCAGGGAATCGTGTTATTTACCTTCACATGGACCAGCAGCGAGATGAATCACCGTTCGCCA
AAGGTTCTGATGGTAAAAACCCATTACTAAAAAAAGAAGTACGCCAAGCGATGTCTTTAGCACTTAATCG
CCAGGCAATCGTCGACCGTGTGATGGAGGGGCAGGCTGTTGTTGCCTCTCAGCTTGTACCGAAGGGGTAT
CTCGGGTATTCCGCTTCCATTCCTGCGCCGGTTTACAGTCCGGAGAAAGCCAAACAGGAACTGGCGGCGG
CGGGTTACCCCGACGGCTTCACGCTGACCTTCCACGCGTCGAACGATCGTTATCCTAATGATTCTAAAAT
TGCTCAGGCCATTGGCCAAATGTTCACACGCGTCGGCATCAAAACCGAAGTGGTTACGATGCCCGGCAGT
GTGTACTTCTCACGCGCATCCCGTCTCGAATTTAGTTTGATTATGGGCGGGGCCGCGATTGAAACCGGGG
AAGCTTCTGGAGTATTGGGGCCATTGCTAGAAACCTTTGGCCCCAATGCAGGACAGGGTAATCGTGGTCG
CTATTCCAATCCTGTCTTTGATAAAACGCTGAACGAAGCGCGTGCCACGTTGGATGATACCAAGCGTGAT
GCGCTGCTGGCTGAGGCAATGAACATCGGCATGAACGATCTGGGAGTGATTCCGGTGATGTTCTTGTCCA
ACACCTGGGCGATGAAAAAGCAGTATACCTACGTGGGCCGTTCTGATGCCTACACGCTGCCGTACTTTGT
CCGTTCCGCGAAATAGTCACCTTTCAGTCATGATGCAAAAGGGGTGAGGCTTCACCCCTTATTACCGATA
ACAAGGAGAGCGGTGTGAATACATTTAGCGGTGTTTTTCCTTATCTGGTGTCCCCCGTCAAGCCTGATGG
TCAGGTTGATACGCCTGTTCTGGCGCAGCTCACCGAGCATCTGATTCAGTGTGGCGTACATGGCGTGGTA
CCACTGGGCAGCACCGGTGAATTTGCCTATCTCTCTGCGTCTCAGCGTCTGGATGTGGTTAAAACGGTGA
TCGAGACGACGGCGGGTCGTGTACCCGTTATCGCGGGTGTTGCGTCGACCACCATTCAGGATGCTGTTGA
GCAAACGAAACGCTACATCGAATTGGGTGCCGATGGCATTCTGGCTGTGCTGGAAGCCTATTTCCCGTTG
AACGACGATGGGGTCGAACAGTATTTCCGCGCCATTGCCGAGGCTGCACAGGGTAAACCGGTGGTGCTTT
ATACCAATCCTCAGTTCCAGCGCTCCGATTTGAGTTTGCCTGTCATCGAACGCCTCAGCCATGTCAGTAA
CATCCTCTATATCAAAGATGCATCGACCAATACCGGGCGCTTGCTCTCCATCATTGAACGTACCCGTGGC
CGGATGGAGGTGTTTTCTGCGTCCGCGCATATTCCCGCCTGTGTGATGCTGATTGGCGGTGTCGGTTGGA
TGGCTGGCCCGGCGTGTATCGTCCCCAAACAGAGTCTTGCTTTGTATGAAGCCGCCCGTGCGGGTGACTG
GAACAGAGCAATGGAGCTTCAGCGTCCTCTGTGGCGCATCAATGAAATCTTTGCCCGTTATTCCATTGCA
GGCTGTATTAAAGCGGCGCTGCAATTACAGGGGTTTGCGGTGGGCGAACCGCTGCCGCCTCAGCAACCAT
TGGATGAAAAGGCACGTAAGGAGATCGCGGACGTTCTGGTATCTGTCGGCGCCCTTTAACGCAAAATAGA
GATTGTTATTTTTAACGCGGTAGCCGTGCGGGCTTTCTGCACCTTGAAATTTGTCAGTACCCATTAAAAA
AGAGAAAAGGAATAACCATAGGATGAGCGCTCTCCCTATTATTATTGATTGCGATCCAGGGATCGATGAC
GCGATTGCGTTATTAAGTGCATTTGTGGCTCCCGAGCTGGATATTCGCGGTATTTGCGCGGTGTGTGGCA
ATCAGCCAGTGGAAAAGACTGTGCGTAATGCGCTGCAAATTGTTGAACTGGGCCAGCGAACGGATATTCC
GGTCTTCGCCGGGTGTCACCGCCCGCTGTTACGTGAACCGATCCACGGCCAGTTTCACGGCGAAAGTGGA
TTAGGTCAGACCGTGTTGCCGGTGCCGCAAAAGCAGGCAGAGTCGCAGCATGCAGTGAATTTTATTATCG
AACAGTGCCAGCAGGCGATTGCCGGCGGCAAGCCTATTACGCTGTGTACGCTCGGGCCATTAACCAATGT
GGCGACAGCGTTGCGTATGGTGCCTGCGATTGCCAACGGGATTGAACGCATCGTGATGATGGGCGGCGCG
TACCGGGAAGCGGGTAATCGCAGCCTGACGTCTGAATTCAATATGATCGCCGATCCACAGGCGGCAAAAG
TGGTATTTGATTCGTCGATTGCCATTGTTGCGCTACCGCTGGATGTTACGCATCAGGTGATTTTGACGCC
GGAGTTGGTGGCGCGTTTCATCGCGCTCTCTGGGCGTATTTCCGGCCCGCTGGGCGAAATGATGGCGTTT
TGGGATCGTAATGATATTCGCCGCTATGGTTCACGCGGTGGCCCGTTACACGATCCGTTGGTTATCGCCT
GGGTTCTGGCACCACACTGCTTCACGACGGAAAAAGCCAGCGTCTACATTGAGCAGGATAGCGAGCTGTG
CATGGGACAAACCGTGGCTGACTGGTACGGAAAAACCGCGCGTCAGCCGAATGTGGATGTGGTGACCGGG
GTGGATGCCAAGCAGGTGGTTGAACTGTTTGCTGATCTACTGAGCCGCTACGGGAAGGGGGCCTGATAGG
ATGCGTGAACGTATTATTATTGATACCGATCCTGGTGTTGACGATGCGATAGCCATTTGGCTGGCCTTGG
CTTCACCTGAACTGGACGTGCTCGGTATCACCGCTGTGGCGGGTAATGTCCCGCTTGAAGCGACGCTGGC
GAATGCCTGCAAAGTTGTTGGTCTAACGGGTCGAACCGATGTGCCGATTTTTGCGGGAGCATCGCGCCCG
CTGATCCGTGAGCAGGTGTTTGGTAAATATGCACATATCGGTGCGTTTTCCCCTGAGTGGGTGCCAGATA
GCACACTGTTGCCGGAGCAGGAACACGCCGTCGATTTTCTGGTGCGAACGACACGCCAGGCCGCGGCTGA
CAATAATCCGATCACGCTCTGTTCGATAGGGCCGATGACGAATGTGGCATTGGCACTGCGTTTTCATCCT
GATGTGGCGCGCGGCATCAAACAGATTGTGTCCATGAGCTGTGCTTTTACTGCATTGGGAAATCGTGTGC
CATGGGCAGACTTTAACGTTTATGCCGATCCGCATGCGGCGGACATCGTCTTTTCCTCCGGCGTCCCCCT
TGTCATCATGCCGTTGGATATGACGTTTCAGGCATTGATTCAGGCGGAACAGGTTGATGAGATTGAGCGC
AGCGGCGGTGCGCCGGGCAAGGCGATGGCGGCACTGTTACGCACGTTCGATCGTAATGAAGTTGCACGTT
TTGGTCGTGAAGGTGGCCCGATTCATGATGCGACCGTCATTTCATGGCTACTAAAACCTGAGCTATTCCA
ATCGGCATCTGCACGTGTGGGCGTGGAAGTCACCGGTAAGACGGCGGGTTACGTGTTTGCCGATTTTTAT
CACAAATTGGATGAGCCGGATAATGCGCTGGTCATGCGAGAAATCGACGAACAAGGGTTTCTCGGCCTGA
TTGCCGATCGCCTGCGCTGCTATGGTTCTGAAACAATAATGGGTTCTGAAGCAATAATGGGTTCTGAGGA
GCGCTAATGATAGCCTACCTGCTAAGCCGAATCGGACAAACGCTGCTAACGCTGGCTGTTATGTCGGTGC
TGGTGTTTGTGGGTGTCTATCTGGTCGGTAATCCGGTCGATATGCTGTTGGGCGCGACAGCCACGCCAGC
GGAACGGCTGGCGGTGATTCAGTCCTTCGGTCTCGATAAGCCCGTCTGGGAACAGTACGGGCTGTTTGTC
TGGAACGCCTTTCAAGGCGACATGGGCAAGTCTTTTATCTTTAACCAACCCGCGCTGACGCTGATTTTTC
AGCGCATGCCCGCCACGCTCGAACTGGCGATGGTGGCATTCGTGATGGCGCTGGTTGTCGGTATCCCGCT
AGGGATTTACGCGGGTCTAAAGCCGGACAGCGCGGTGTCCAAATCCATCATGACCTTCTCCATTCTGGGC
TTTAGCCTGCCCACATTCTGGATTGGGTTAGTGATGATCATGCTGTTCAGCGTGAAGCTGGGCTGGCTGC
CCTCATCGGGCAGAGGCGATACGCACGATCTGTTTGGTATCCCATTCAGTTTTCTCACCCGCGACGGCCT
CGAACACCTGCTTTTACCCGCGTTTAATCTTGCGTTGTTTAAGATCTCGTTGGTCATTCGCCTGATGCGG
GCGGGTGTGATGGAGTGCCTTCAGCAGGATTATGTGCAGTTTGCCCGCGCAAAGGGGCTGTCAGAAACCC
GTATTGTGTTGGTTCATGTGCTGCGCAACACGCTGA
>6 length=20608 depth=1.19x
TCTGTCAATTCCAGATAACCAATTCAGCGTGATCGTCGGGCCCAATGCGTGTGGAAAATCGACGCTGCTG
CGCGCGCTGTGCCGATTACTGAAACCGTTAGCAGGGGAAGTGATTTTAGACGGCAATAATATCCATCATC
TGCCCACTAAAGCGTTAGCCAGACAAATTGGCTTACTACCGCAGCATGCCGTCGTTCCGGACAACATCAC
GGTGGCCGAACTGGTATCGCGCGGGCGCTATCCGCATCAGCGCCTGTTACACACCTGGAACCAGACCGAT
CAAAAAGTTCTGGAAGAGGCGATGGCGGCGACGAATATTAGCGAGTTGGCAGAACGCCACGTTGACGAGC
TCTCTGGTGGACAGCGCCAGCGGGTCTGGATCGCGATGGTTTTGGCGCAACAAACCCCGCTTCTTCTGCT
GGATGAACCGACAACCTGGCTGGACATCGCGCATCAGATAGACCTGCTCGATCTGTTCTATACACTGCGG
CATCAGCATGGGCGCACGCTGGTGGCCGTGCTGCACGATCTGAATCAGGCCTGCCGCTATGCCGACCATT
TGATTGTGATGCAGGCCGGACGCATCATGGCAGAAGGAAAGCCTGCCGATATCGTCAATGCCGACCTGAT
CGAACAGGTATTCGGCATGACGAGCCTGATTATCGACGATCCGGTTTCACACACGCCACTCATCGTGCCC
TGCGGTCGTCACCACCGCATAGCAGAAGTGACGACCGCCAGACCACCGTCAATCGAGTGACGTCAGCAAC
CGTTGCAGTAGTGGCCCCAGCGTTTCCAGCGAAGCAGGCGAAATAATATCCGCATGTTCGTAAGGCAACG
GATGCACGTTGAGTGAACGGACGTAAGGTGCCCAAACAGCCTGTACGTCCATCCCCTCTGGCAGCGTGCG
CGTTGCCACAAACAGTGTCGCTTCGCCATGATAAGAACGCGTCTGCGCCGCAGACAACAAACGCACTGCA
TCACGGTAGTTGGCGACGATATCGTTAAACATCGCAGCCTTCTCCGCGCGCACCTGCGGATCGGTTTCGT
CTTCCGCTGCGCTCATGAACGACGCCTGTTCACGCGCGACTTCCTGTCGCGCCTCTTCCTCACTGGGCCC
CGTCCAGTCCTGCCCTTCAGGCGGATAGGTATCCAGTAATCCGAGAAACTCCACACATTCGCCCGCCGCC
TGCAACCGGGCAGCGATCCCCTGCGCGATCGTTCCACCCAATGAATACCCCAGCAGGTAGTACGGCCCCT
GCGGTTGCAAACGGCGAATCGATACCAGATGCCGTTCGCACATATCATCCAGCGTGGCACAACTGGCGAT
CGTCCCCTGAGGACGCGGCGACTGCAACCCGACAATCGGATAATCACCTTTCAGATAGCGCAGCAGCCCC
GTGTATTGCCAGGCAAACCCAGATGCCGGATGCAGGCAAAACAGGGCGGGACCACGGCCACTGCGCAGCG
GCAGTATCTCTCCCGTACCGCTGCCGATCTCGCGGTCAATGTCGCCCGAGCCATCCAGCAGCGCGGCCAT
TTTCTCTACGCTGCGAGACGCCATAATTTGCCCGACCGTCAGCGCAGGCTGCCGATGTTGACGAATATCT
GCTGCCAGACGCATCGCCAGTAGCGAATGCCCCCCCAACGCGAAAAAGTCATCATCCGCATAAACGGTGT
CCCGTCCCAACAGGGCAGAGAAACACGCGGCCAATAACCGCTCCGTTTCGGATTCGGGTAAGCGCCCTTG
TTGATCCCTAACGGGGGCAGGTAAGGCTTTTCTGTCCAGCTTACCGTTAGCACTCAGCGGGAAACGTGTC
ATGAACACATAGCTGACCGGTAACATATGAGCAGGTAAGCACTGAGCCAGCGCCTGATGCAAAATGTCAG
ATTCTTGTGCTACGCCATCCTCTACGATAACCCATGCCACCAGTTGTCGGGCATCGGCACCTCGCGGCGT
GCCGCTGCCGCTCGTCCCCAAATCACGCGCACACACCACCGCTTGGGCAACACCGGGCAGGCCGGATAAT
GCCTGTTCAATCTCACCAAGTTCGATCCGCTGCCCACGGATCTTCAATTGATCGTCGCTGCGTCCCAGAT
ATTCGACCGTTCCCTCTTCCTGCCATCGGGCAATATCCCCGGTGTGATACATCCGCTCGCCGTGCGCGAA
CGGATCGGCGACAAAACGGCTGGCCGTCAAGTCAGGGCGGCGTAAATATCCTTCGGCCAGTTGTACCCCG
CATAGATAGAGATCACCGGCAACACCAACCGGTACAGGACGGAGATAGCTATCAAGAATACGCAACTGGG
TATTCCATACCGGCAGACCGATAGGCACGCCTGCGGTCCGACAGTTCGCAAGCGCCGCCCCCGAGGCGGG
CTGATAAGTGACATCCACCGCCGCCTCCGTTGGGCCGTACAGGTTATGTAATGGTGCGGGCAGCAAAGCC
TGATAGCTCAGTGCCAAATCGCGCGACAGCGCTTCACCGCTACAAAACACCCGTCGCAGGCTGGTACAGC
CGATATGCTCTCGTGGTCGATTCTCCAACGCGTTCACCCAGGCAGCCAGCATGGAAGGCACAAAATGCAG
CGTGGTGACGGAATAATCGTTAATCAATTGTACCAGCGCATCGGGATCGCGATGCGATTCCGGCGGAGCC
ATCACCAGACAGGCACCTGTCATCAGCGGCCAGAAGAATTCCCATACTGACACATCAAAACTGCACGGCG
TTTTCTGTAGCACCACATCGTCGCAGGACAGCGTATAACTCGCCTGCATCCACCACAGACGATTCACAAT
CGCCTGATGGCTCACCACCACGCCCTTCGGTCGACCGGTGGAACCCGAGGTATAAATGACATAGGCCGCC
TGCTGAGGGGAAACCTCAATGAGTTCAGCCAGCAGCGGTTGATGCTCATCGATCAGCGAATCCAACAGTA
AAACGTCGGCCAGAGGCGCAAAGCGCGATTGCAGTACGGAGGCGGTGATGATCAGGCGCGGTGCGGCATC
GTCCACCATCAATGCCAACCGGTCGTCTGGATACCCTGTGTCCAACGGTAACCACGCCGCGCCCACTTCC
AAAATAGCCATCAGCGCCAGGCTGAGGCGCACCGAGCGCGGCAACGCTACGGCGACAATATCACCGGGCC
GCACTCCGGCCGCGACCAACTGCGCCGCCAGCAGGCGCGTTTGGCTCCTGACCTGACGGTAGGTAAGACG
ATGCATATCATCCACCAGAGCCACACTTTCCGGCGTGCGTCGTGCCTGCGCGTCAACGGCTTCATGCAAC
GTGCCAGAGGGAACCGGATGGTCGGTCTGATTGATGCGCGTCAGTAACGCCTGCTCTTGCGGGGTTTGGA
GTGTCCAGGCACAAAGCGGAGCTTCCGGTAATGTCACCAACTGTTCCAGCAGTAACATCAGCCGTTGCAC
CAGGCATTGTGGCTGCGGCACGCCTTCACGATACTCCAGCAACAGACGCAAACATTCGCCGGGCAACACC
AGCAGCGTCAAGGGATAGTGGGTATAACCACGGTTACTGATACGCTCACAGCGGAGCGCGTCAGTCGCCT
CACTCAGCGCATGACTATCAGGATAATTTTCTACCACCAGCAGCGTATCAAACAGGGTGCCGATGCCCGC
AAGCTGCTGAATCTCCCCTAACCCCAGATCGTCATGTTCAATAAGCAGGATCTGCTGCGCCTGCAATTGT
ATGAGCTGGGTTAACAGCGGCTGGGCAGGATCAAACTTAATCCGTACCGGCAGTGTGTTACTGAAGAGGC
CGACATGCCTGTCGATATCATTGAGCTGTCCGAAACGTCCAGACACTGGCGATCCGAATACCACGTCGTC
AAACCCGCTATAAGCACTCAGCAACACGCCCCAGATACCTTGCATCACCGTATTGAGCGTTATCCCGTGT
TGACGGCACAAACGCATGATGCCTTGCTCAAGTTCGGGCGGGACCCGTATATCGCACTCATGCACCGCTC
CGTGTTGTGATGTTTCATCAAACAGTACCGTTGGACGCACACCGTCCAGAACGTGCTGCCACCGCTGACG
GGAAAGTGTGGCATCACGTCGCACCAGTTGACGCACAATATCCACATAGCGAGAACGCAGGGGCACCAAC
GCCGCAGGCCCGCCATGTAACACGGTGAACAGGTCGCGTAGCAGCACCGGGGTAGACCAGCCGTCCACGA
TCAGGTGATGGGCGTTAAGAAACAGCGTACAGCGCGATGCATCGTCATGCCGCACCAGTACAGCATGCAG
CATGGAAGCCGGTTGATGGAAAAGATCGCGCGCCAACTCATCATGCTCCAACGCCAGCAGCGCATCCATC
GTCTGTGATTCCGACAGCGCTGGCAACGTATGCACGTCCAAGGGCCAATAGATCGTGTTGTCGTCAAGCT
GAGGCACGATCTGTAACGGCAAGGGCGCGTGACGCGTATCGAACCGGGCAGCCAACTGAGGGTGCTGACG
GACGACGCATTCAAGGGCTTGGCTAAGCTGCGCCACATCAAGCGAACCGCGTAACGAAAGGCGCGTCAGT
GAATTGTAGCTCCCCCGGTTTGACGCCAGTTCCGCATGAAACAGTAGTCCCTGCTGGAGCGGCAACAGCG
GCAGAATATCCGCCAGTGCGCCATAATGCTGGCTAAGTTGCGCCAGCGTGTCATCGCTCACGCCCTCAAG
CCCGACATCCGCCGCGACCAATGTCTCTTCCGCACGCTGCGGTTCGAGAGCGGCAAACGCCATCAGGTCG
TCCACTGCCTGAACGAATCCCTGATGCAACGCGGTGATGGCCTGCGCGTCAAAAATCCCGTCGGCCCATC
CCCAGTTGATCGCCAATCGCGGGGCTGACGCCTGTTCATCGCAAAAAATGTTGATCTCAAGCGCATGGCA
AAGCGGCATATCATCATCCAGCGCGACAGCAAACGCATCACGGAAACGGTGTGAAGTGCGCATCAATGCC
CATTCGTCATCTCCCGCCGTAAAACGCCCCAGATAGTTAAACAAGATCTCAGGCGCATGTTGTTGTTCCA
ACGCGGCCAGTTCGAGGCGGCTATCGGCATCCAGATAGCGCAATATGCCATAGCCAATCCCACGGTCGGG
AACGCTGCGCAACACCTGTTTCACCGCGCGGACGGCCTGTAGAACAGCGGGGGTCGCATCAGGTATCCAG
CCAATGTTCACCGGATACTCCGCCGTCAACCAGCCGACAGTACGCGTCAGATCGCTACCATCGTTCAGAT
CGGCACGGCCATGTGACTCCAGAGATAAACGCCATTGCGTGACGTCATAACACCGCGAACCAGCAAGCAT
TAACGCACTCAGCAATATTTCTTCCGTCTCGGCGCGATAACGCTGCGGTAATCTGGCAATCAGTGCATCA
GTTTGACGGGCGTCGAGCAGGAGGCGCATTTCACGCCATTGATGCTGACGATCGCTGGCGGCGTTCAACA
CCCTTGCCCCCAAACGAGGAACCGGGGATTGCAGCATACGCTGCCAAAATGGCCGTTCCGCCCGCCGCGC
CGCACGCTGCGCCAGTAACGTGTCCGACCACGCATGCAGCGTATACTCTTCTGCTGCCAACTGAGGAATA
TCACCCTTTATCAACGCGTCGGCGACAGACTGGAATTCTGCCAGCAGCACACGCCATGAAACACCATCAA
CCACCAGATGATGTAACGCCAAAACCAGCCCTACAGCATGGCGCTGCGGGTGGCGCAGCAGCGTAGCACG
CACCATTCTGCCCGCAGTAGGATCCAGATGCGCCACCGCCGCATCAAACGCCTGCTCTGCGCGATGTTCG
ACGCTATCGTTCTCACCCAGCAGACAGTCGTCACAGTAGGCTTCCGTGGCATGGGGCAACGGTTCACCGA
CGACTAACTGTCGATCGCGGGTAAATGCCGCCAGCGCCGGATGAGCCTTGACCAACAGAGACAACGCCTG
CTCCACCTGCTCCACACGCAGGGCCGGCGGCACACGTAACAAGACACCATGTGCGAAACGTCGATTGATC
CCGTGGGTCTGAGCGAACCAGTGTAGGATGGGCACGCCATCAATCGGCCCCTGTCGATCCTGCCGATGCC
GCGACGGCGCAGAGAGTGTCATCGGCTGCATCGCCAGCGCCATATTGGCTGGCGTTCGCTGAGAGAAAAT
TTCACGCGGTCGCAGCAGCCAACCGTGTTGGCGCATTCGCGTACCCAGCCCCATCGCTGAAATACTGTCG
CCACCCAGCGCAAAGAAATCATCGTCTGCCCAGACCTGCTCCACTCTCAATAATACGGCTATCGACTGAC
AAATCTGTTTCTCTTGCTCACTTTCCGGTTCACGACCCATTCGCATGACACCGCACTGGGGATCTGGCAG
CGCCTGACGGTCAATTTTCCCATTGACCGTCAACGGTAACTCCGCCATGACCACCAACAGAGCAGGCACC
ATATAATCCGGCAGTTGCGCTGCCAACGAAGTCAATAAACGCGTCGAAATATCTGGGCTTTCACGTAGCG
ACCCATCCGGTACTGAGCAGTAGCCAATCAGCCGGTTCGTCGCGCCTAAAGGTTCAGCAATCACCACCGC
AGTACTGACCTCAGGCAACGCAACCAGCGCATTTTCTATTTCGCCCAACTCGACACGGAATCCCCGTACC
TTAATCTGATGATCCACCCGTCCAATAAAGGTGAGCAGACCATCGCTACGCCAACGCATGACATCCCCGC
TGCGGTAGATGACATCGCCGGAGCCAAACGGATCGGCCACAAAGCGGGTGGCCGTAAGCGAAGGCCGGCG
TAAATATCCTCGAGCTATTCCCTCACCAGCAATATACAGTTCACCGGGCACGCCAGCGGGGACGGGACGC
AACTGTTCGTCCAGCAACCAAATGCGGGTATTGGCAACTGGCTGCCCCAGCACGGGCTGCGCCGCGCTAG
TGACGCTCGCACCCAGCGTATCGACGGTGTATTCCGATGGGCCATAATAGTTATGAATTTCTATTCCCGT
CTGCTGCCGCATCCGTTCCCATAAACGAGGAGTCGCCGCTTCGCCGCCAATCATAATGAACGCGGGCTGA
TGATTCCCTATTTCTAACAGGCCGCTATCGATCATTTGCGAGAAGAAAGAAGGGGTGATATCCAGTAGAT
CGACAGGTTCCTGATTCATCTGCTGTACCAGCGCCCACGCGTCGCGGCGTAACGTCTCATCAAAAATCCG
CAGCTCACTGCCCATCATCATGCAAAACAGCGGCTCCCAGGACGAATCAAAGGAAAAAGAAGCGGTATGT
CCGGCGCGCAGGCGGCGACCATGACGTGAGGCAAAGCGTGCTATCGCCGGGCCGAACAGGAACTGCTCAT
GGGAAAGCAGCAGATTGAGTAGCCCAACATGCGTGCTCATCACCCCTTTCGGGCGTCCGGTAGAACCAGA
TGTATAAATGATATAAGCCAGGTGCTCGCCGCGCAGCGCGCAGCGGCGCTCGGCATCGCTGACTGAGTGC
GTCGCCTGCGCCATGCACTCAGCCAGCACACCCCTGTCGTCCAGACAGATAACATCAGACAACGCTGGCA
TTTGTGCGGCTACTGCACGGTGCGTCAGTACCATGACAGGCTGTGCATCTTCACACATCACGGTCAGGCG
TTCTCGCGGATAGTCCAGATCCAGCGGCATGTAGGCCGCACCGCTGGCAAGCACGCCAAGGATCGCCACC
ACGGTATCGATCGAGCGCGGAACCCCTATCGCCACCACATCGTCAGCACCGATACCTCGGCCAATCAGGA
AACGGGCCAATTGCATCACGCGGTCCGACAATTCACGGTAGCTCAGAGACTGCACACCGCAGGCCACCGC
AATCGTATCCGGCTGAGACGCAACCTGTTGCGAGAATCGGGCCAGCACAGACACCATTGATGTTGCTAAT
TCGGGACCACGCCCCCATTCAGCCAGGCGTTCGCACTCGTCAGCATCAACCAGCGCCAACTGCCCTATCG
GCTGTTGTGGATGCTGCATCAATTGGCGTAGCAAATAATGAATACGTGCCGCATGCCACTGCAACGTCTG
CCGATCGTAACGCGCGGGATTCGCCACCAGTTCCAGATTCATGACGCCGTCATCAAAACCCAGAACAAAC
TCCAGATCGTCAATCGGCCCCATGGACAATGTATGCACCGTTGCGGGCGTGTCTCCCAGCACCAAACGGT
CGTGGTAAACTTTAAAATTGATGACGGGTCCGTAAAGCCCATCACGCTGGCCGACCAAACCGAGATCGCG
CCGCAGTTGTTCCGCCTCGTAACGTTGATGCCGACGCACGACGTTAATTTCATTGACGAGCGCCAGCGTG
ACTTCTTTTATCGTCATGTCTGGCTGTAGTGTGAGCGATAGCGGTAACACATTCACCACCGGCCCAACAG
CGGAGAGCGCTGCCGATCCCATGCGGCGCATAAACGGAAACCCCACCGATAACCGGGATTCACCGCTCAT
GCGGAAAAGATAGATGTATAACGCAGCCATCACCAGCTCTGCGGGTTGCACCTGCTGTATATTCAAATCC
GACAGGATGCTATCAAAACACACGCCCTCTGCGGAGACACGCTGATGCAGTGCGCGCTCCCCTGGCACAG
TGGCGACACACACGTCACTTGCCAGCGATACCGGAGCCGGCAGATCACGGGCATGTTCTTGCCAGAAGGT
TGCCGCTCGCTGGCATGACACTGACGTCTGCCAGGACTGATATTCCTGCACCACCTCCGCGAATGGAGTA
AATGGCGCGGCCTGAAGCGTTCCCCCCGAGAGATGCGCGTTGTAAATATCCACGATCCTCTGATTCAAGC
GGTGAAAACTAAAGCCGTCCAGCAGAATATGGTGATAACGTTGATACCACAGCCAACGTGCCGGTTGCGC
GGCAACCTGTACTACCACCTGGCGGTATAGCGGCGCTCCGCCATCTGCTGGCAAATCGGCAGCCACATCG
TCGCGAAATAATGTCCACGCCGCGTTATCGCCGTCTTTCTGTTTGCTAAAGTCGAGCCACTCCGGCGCGT
GTACGTGCTGACTGTCGATGCGGCGCGGAATCTGTTGCACAGGTTCGCCCGTTTCATTGAGTCCAAAATG
GGCATGCAGCGTATCGGCCTCGGACAGCCCTTGCCGGATAGCCGCATCCAGCAGGCGTGGGACGATGTCT
CCCGATAACTCAATGACATGAGCCACCGTATAGGCATTATGTTGGCTGGCGATTTGATCCGCTATCCAGA
TACCCGGCTGTGCTGCTACCAAAGGCAGTTCTTGATACGTCATCTCTTCTTCCGACAATAACTGTGTTTC
AGACACGTTGTTTTCCTTACACGACAAACAGAAAGAATCCCAAAACCGATTTACTGACGCTGAAGGCGTT
TAATTCCATCAAGCTATTGCAGGCTGGCAGGCCGCATGTCCACCCAGTGAGTTTCGATATAAGTCATGCA
GGCCGTTCGCGTGTCTGGGCCAATAACCTGATGCCATCCCGCAGGAACGTCGGCAAACGCAGGCCAGAGG
CTGTATTGACGTTGCGTATTCATGAGTACGTAAAATGTCAGACTGTCATTATCAAAAGGATTTTGCTGTT
CCTGGCTCATCGTCCTCACCTTGTTCCGTTTGTGTATGTTTATTTACTGCGTTGGCATCACTCAGTAACC
AGCGAAACCCATCAATCAATCCGCCACGCCAGCACAGGGTGTCGTGGCCGCCCGCATACTCTCGGTAATG
GATCTGGTGTCCGGCGTGGCACAACGCCTGATTCATCTGCCGATTGACGAATGCCATATCCGTTTCACGC
GTTCCCACGTCCTGAAAAATAACCAAAGGAGGAACCGCCGAACGAGGCTGACGCGCCTGTGTGATCAACC
AGCCCTCGTCTTGTTCTAGGTTTTCCGAAAAGTGGGTCACCCATTCCACATTCGGCCACCAAAACGAACC
GGACTGCGTCAGTACCCGACCAAACCGTTGCGGCCAAAATATGCCAGCGAATAACGCCGACAGTCCGCCG
TAACTCTGCCCAGAAACAACCGTGCGATCGGGCTCGTCGCTGAAAGAGGCATACTGTTTAGCTAACGGCA
ATAGCTCTTCTTGTACCGCCAGCCAGAAGGCTTTATTGCACGTCAATTCCTGTTCGCGGTATGACATATC
AATGACATCAATAAACAGCCAGACAGCCGGAGGCAGCGATGCACGGCGCGTTTCCTCATCCAACGCCTGA
AACAGCGGCATCTCTTCTGCCCATTTTTGCCCGTCCAGAATGATCGACAGAGGACGCTGCGACGGCGTTA
CCCCTTCTCCTGTGGTATAGAGCCAAATGCGGCGAACATTGCCGAGTAAGGTGCTTTGCCAGGAAAACAC
GTGCAGCCGGGATGGATCCGCTTCCCACACCTGACCGACATCTAGCGCGTGCCAAGCCGCTTGCGGCGGT
GCGTCTGGCATATGCGCCGCCGAGAGCGATTCCCCCCAGTGCGTAATAAAGGGTTTAACCAGATTTAACG
GATCGGCGATAGCATGCGGAAACAGCGAACACCACCATTCACGCTGCTCACACTCATCGGCGAAAACGGG
CGGCAACTGCTCCCTACGGATTGGCAACAGGCTATAGCTGCCGCGCCAGTCGCTTTCGATATCCGTTGAC
CAATGCCAGACATCCGTTCCAGCCAAACGCTGTAGGCTTTGCGGCATAGCGCTGTGATGATCTGTCACGC
CGTTGATGTCGATATAAACGCGCTGAATCGTAGAGTGTTGTTCGGTCCCTTCAGGATCGCGCCAGAAAAA
AGTGATCTGCACTCGCTTCTCACCACACGGCTCTACAACGGGGGTACCTATACGGGCTAAATCATGCCAC
CACCCCGCCTCTCCAACGAAGGGAGAAGCCAGCAGCACAGCAGCCCTGTGAATTATGTGTTTTTCCTGCA
TCAAGACCTCTCGCATCACCATATATGCATTTTTTACAACCTTGTCACAACCTCGCAACCAATTAATTAA
TTTAATTATTTAGCGCTATTTTTGTCCAAAACAAGCAACGCAAATCATATTGAGAATTATTTCTATTTGC
AATAACATAAAAATGAATCGCGCTTTGTGTCACAGTTGGCAGACGTTTTTTTTGGCAGGTCACACGGGAT
TTTTTCATACACAGACTTGCTCATTAAATCGGCAATAAAAACAATGCATTGTTATTAGTGACTTTTTTAT
TTTTAAATCTGTTTTTTATCAAAAAACCCGTACATTTTTTTGGTAATGAACACACCACCGATCTCTTGCT
GTGGAGAGATTGTCGACTAAGTCACGCACCTAACCAAAGCGAATAACGTTAAAAATATTTTTTTCTACGC
ATAAAGAGCTTTCTTTTAAGGGATGGAACATGAGTCGAACACACAAAGAATCATTATCAAATTTAACCAA
AAAACCACAGACAATGTCATTGATACCGCCGACATGTCGTCTGACGTTGGCCTCACTGTTACTCACCTCG
CCGCTCGTCTATGCTGCCGGCAACGTTGAGGAAGATACGATAGTCGTCAGCGCCACGACTGGAGAGAGCG
TTACCTCGCCGCTGAAGGGCATCGTGGCGAAACAAAGTGCCGCAGGAACCAAAACCAGCGCGGCACTGAT
CAAAACACCACAAACCATCTCGGTCGTCACACGTGACCAAATGGATGCGCAAGCGGCGCAAACGGTATCC
GATGCACTGAGCTACTCAAGCGGGGCCTTTACCAACTACCGTGGTTCGTCCAACCGCAACGACGAAGTAG
TAGTACGTGGCTTTCGCTTTGCGCCGAAATTCCTGGACGGACTCAGCGGACAAAATGGCAGACTCGATCC
GTGGTTGTTGGAGCGAGTGGAGTTGGTGCACGGGCCAGCATCGGTGCTGTACGGTCAGGTTAATCCAGGA
GGATTAGTCAGCATGACCAGTAAGCGGCCTACGGCGCAGGACATCCGCAAAGTAAAATTCAGCACAGGTA
ACCAGCACTTCGGTGAAGCTGCCTTTGATTTCGGCGGCGCACTCAGTGACGATCAATCACTGCTGTACCG
GTTCAACGGGATTGCCAGCACCAAAAACGAGTTTGTCAAAGATTCCAAACAAAAACGCATCGCGGTGGCC
CCCGCGCTCACCTGGCTACCCAACCCTGACACCAGTTTTACCTTGCTGACCAGCTACCAAAACAATCCGG
AAAATGGGTTCCGTAACTTCCTGCCCGCTTATGGCACCGTCCTGGCCACCAGCGCTGGCTACATCCCTCA
CGATCTCAACCTGAGCAATCCAAACTATCACCAGTCGAAAAACGAACAAATTGCCATTGGCTATATTTTC
GATCACTCATTCAATGACGTGTTCTCTTTCCAGCAAAACTTTCGCTACTCACAGTTGAAAGAAAAATATA
AGTATTTGGTTTACACCACCGGCGGCAGCGCGACAGATACCACCCTGTCGCGTCGCCAGCAGCGTGAAGA
GACGAATGCGGATGAACTGGGGATCGATAACCAGCTCAAAGCGGATTTCGCTACTGGTGATGTTGAACAC
AAAACCATTATTGGACTCGATTACAAATGGCAAAACACGGACTACAACTACTGGCGACGCGGAGGGGTGA
AGGGAGACGCGTACAGCTTTGACTGGGCAAAACCTAACTACGATGGCTCTTACCTCGTGCCTGATAGTGG
GCTGCCTTTAATCACCAGCACACGCAAGAAAATCGATCAGGTCGGCATCTATTTGCAGGATCAGTTGGAA
TGGAATAACTGGAATCTGCTGCTGTCTGGCCGCCATGACTGGAGCGAAGTCAGAACATTGGATCGCACGA
AAAACGCCAGCGATCAACAGAATGACAACAAGTTCACGGGGCGAGCTGGCTTGCTGTACGCCTTCGACAA
CGGTATTTCGCCTTATATCAGTTACAGCACGTCATTCGAACCCAATCTGAGTTCTGGCGCACCGGGAACC
GATCCGTTTAAACCCACCACCGGTGAACAAAAAGAAGTCGGGGTAAAATTCCAGTCACCGGGCAGCAATA
CCCTGCTGACCGTATCATTGTTTGATATTACCCAGAAAAATATTACCAACTATAACAATGCAAAGGGCTT
TAATGAGCAGATAGGCGAGGTCCGTTCAAAAGGCTGGGAAACCGAGCTACACAGCCAACTGACGCCAGAA
ATCAGCCTGATGGCGGCCTATAGCTACACCAATGCCGAAACAACGGAAAGCGTCAGTACCTCGACGCCAG
CAGGCAAAACGCCTGCCGCGATCCCGCTGCATTCCGCATCTGCCTGGGGTAGCTACAGCGTCCTTAATGG
TGCGTTGAAAGGGGTAACGGTGGGAACCGGCGTCCGCTATATCGGTACTAGCTACGGCGACAATTCGGAA
AGTTTTAAAGTCCCGTCCTACACCTTGTATGACGCGATGGTGCGCTACGATCTGGGTGAGGCTTCATCCC
GTCTGAAAGGCGCGGAGGTGCAGTTGAATGTTAACAACCTGACGGATAAAGACTACGTATCGTCATGTAG
CGGAAACTCCGCCTGCTTCTATGGCAGTGGCCGCAGCATTACCGCCAGCGTCAGCTACAACTGGTAATCA
CGTCAACCGTGAGTGGGCTGACACCCGCTTACGGTTGTCCATGAATGGACCCCTGTAGCGACAACGACTT
GCGTTATCTGATACGAGAGAACAATGTGATGAGTATTCCAAACCTTGCTACCTACCTTTTACCCTCAGCC
AGCCAGTTGCCAGACAATAAAGTCAGTTGGTCGATAGAGCCTGAGCGAGCAGCCCTGCTAATCCACGATA
TGCAGGACTACTTTTTGAATTTTTGGGGAGAAAAGAGCGCCCTCACGGCACAACTGGTACAAAACATTGT
CCGGATAAAAAACGCCTGCCGTGCGCGCGGCATCCCCGTTTACTATACCGCACAGCCCAACCAGCAAAGC
GATGCCGATCGCGCGCTGCTCAATGACATGTGGGGTGCCGGATTAAACCGCTATCCCGAGCAGCAAAAGA
TCACCACCGCCCTGACGCCAGAGGCCGACGATGTGGTGCTGGTCAAGTGGCGCTATAGCGCCTTCCACCG
TTCCGATCTGGAACAGCAGTTAAAGAGCGCCGGGCGCAACCAGCTCATTATTTGCGGCATCTACGCACAT
ATTGGCTGCCTGACCACCGCCAATGATGCATTCATGCGTGATATCAAACCCTTTATGGTGGCCGATGCGT
TAGCCGATTTCACGCAGGAGAACCATCTGATGGCACTGCGTTATACCGCATCTTGCTGTGGCCGCGTACT
CACCGTCGATCAATCCATCAGCGAACTGTCCCCCGCTACGCAGTACAGTGAATCCCGTTTGCGCGCGGAA
TTGCAACCCCTGCTGGACGAGGACGCGAGCGACATTGAAGGTGATGATAACCTGACGGATTACGGCCTGG
ATTCGGTGCGAATGATGTCCCTCGTTACACGCTGGTGCAAAGCTGGGTATAACGTTGATTTCGTCACATT
AGCTAAAAAACCGACCCTCAATCGCTGGCTGGAACTGCTCACACCGCAATAGGAGGAAGCTAATCACATG
GCGCTATAGGATAGCGTGATTGGCGCAGAAGTATGAAGGCCAACCACGTGAGTGGTTGGCCTGGCAAGAA
ATGAAGACGTGGCCGAGTTAATGCGGCTACGTCAGGTACGAGTTAGACGGTTGTCTGGAAGATCACGCCA
TCGGCTTTCTCAGTATATTGGCCTAACTGGTCAAAATTCAGATAGCGATAGGTGTCCTGCGCGGTTTTAT
CCACCTGCAACATATAGGTCTGGTACTCTTCCGATGTCGGCAAACGACCCAGCAGCGAGGCAACCGCAGC
CAGTTCGGCAGACGCCAGATACACATTGGCACCGGTTCCCAAACGGTTCGGGAAGTTACGCGTCGAAGTA
GAAACCACGGTAGAACCGTCAGCCACGCGCGCCTGGTTCCCCATGCACAGCGAGCAGCCTGGGATCTCAA
CACGTGCCCCGCTCTTACCAAACACGCTGTAGTAACCTTCTTCCGTCAGTTGTGCCGCATCCATCTTGGT
TGGCGGCGCAACCCACAGACGGGTCGGCAGTTGGCCTTTGTGGCTATCCAGCAGTTTACCTGCCGCACGG
AAGTGCCCGATGTTGGTCATACAAGAACCGATAAAGACTTCATCGATCTTCTCGCCCTGCACATCAGACA
ACCAGCGCGCATCGTCTGGATCGTTCGGCGCACACAGGATCGGCTCTTTAATATCAGCGAGATCGATGTC
GATCACTGCCGCATACTCGGCATCGGCATCCGCTTCCAGCAGTTGCGGATCGGCCAGCCATTTTTCCATA
CCCTGAACACGACGCTCCAGAGTACGACGATCGCCGTAACCTTCGGAGACCATCCATTTCAGCAGCACGA
TGTTGCAGCTCAGGTACTCGATGATCGGCGCTTTATCCAGCTTGATGGTACAACCCGCCGCAGAACGTTC
TGCCGAAGCGTCGGTCAGTTCAAACGCCTGCTCGACTTTCAGATCCGGCAGACCTTCGATTTCCAGAATA
CGGCCGGAGAAGATGTTCTTCTTGCCTTTCTTCTCAACGGTCAGCAGGCCTTGCTTAATGGCATACAGCG
GAATAGCGTGAACCAGATCGCGCAGGGTAATACCCGGCTGCATTTTGCCTTTGAAGCGCACCAGAACAGA
TTCCGGCATATCCAGCGGCATCACGCCCGTGGCAGCAGCAAATGCCACCAGCCCTGAGCCCGCCGGGAAA
GAGATACCGATTGGGAAACGGGTGTGGGAGTCACCGCCCGTACCAACGGTATCCGGCAGCAGCATACGGT
TCAGCCAGGAGTGGATAACCCCATCGCCCGGGCGCAGCGATACACCGCCACGGTTCATGATGAAATCAGG
CAGCGTGTGGTGCGTGGTCACGTCAACCGGCTTCGGATAGGCCGCGGTGTGGCAGAACGACTGCATGACC
AGATCGGCAGAGAAGCCGAGACAAGCCAAATCTTTCAGCTCATCACGAGTCATCGGCCCAGTGGTATCCT
GTGAACCTACGGATGTCATTTTCGGTTCGCAATATTCGTCAGGGCGAATACCCGCGACGCCACAGGCACG
ACCGACCATTTTCTGCGCCAGCGAGAAGCCTTTTTTGCTGGCTTCAACCGCTTTGGAAATACGGAAAACA
TCGCTGTGCGGTAAGCCCAGTGACTCACGCGCTTTAGACGTCAGCCCACGGCCGATGATCAGCGGAATAC
GACCACCAGCGCGCACTTCATCCAGCAATACATCGGTTTTCAGGGCAAATGTCGCCAGCACTTCATTGGT
GTCATGACGGCGTACTTCGCCTTCGTATGGATAGATGTCGATCACATCGCCCATGTTCAGATCGTTAACG
TCGACTTCGATCGGCAGAGCACCGGCATCTTCCATGGTGTTGAAGAAGATTGGGGCGATCTTGCCGCCCA
GCACCACGCCACCACCGCGTTTGTTCGGAACATGAGGAATGTCTTCCCCCATGAACCACAGCACGGAGTT
GGTCGCAGATTTACGCGACGATCCTGTACCGACAACGTCACCGACATACGCCAGCGGGAAGCCTTTCTTG
TTCAGTTCTTCGATCTGTTTGATCGGCCCTACGTTACCAGGCTGATCGGGATCGATGCCTTCACGGGCAT
TTTTCAGCATCGCCAGCGCGTGCAGTGGAATATCAGGGCGTGACCAGGCATCAGGTGCCGGAGACAGGTC
ATCCGTGTTCGTTTCACCGGTAACTTTAAAGACGGTAACGGTAATTTTTTCCGCCAGTTTCGGGCGGGAC
AGGAACCACTCGGCATCAGCCCAGGATTGAATCACGTTCTTGGCGTGCGCATTGCCTGCTTTTGCCTTTT
CTTCCACATCATAGAAGTTATCAAACATCAGCAGCGTGTGAGACAGCGCTTTCGCGGCAATCGGTGCCAG
CTTGTCGCTATCCAACGCGTCAATCAGCGGATGAATATTATAACCACCTTGCATGGTGCCCAGCAGCTCA
ATCGCTTTTTCCTGAGTAACCAAGGGGGAAGCCGCTTCGCCTTTAGCGACGGCAGCCAAAAAACCGGCCT
TTACATAGGCGGCTTCATCAACACCGGGGGGAACACGGTTAATCAGCAGATCAAGCAATACTTCTTCTTC
GCCTGCCGAGGGATTCTTGAGTGACTCAACCAGCGCGGCCATCTGCGTGGCATCTAACGGTTTAGGAACA
ATTCCCTGCGCAGCCCGCTCGGCTACGTGCTTACGATATTCTTCTAGCACGACGTTCTCCTCGCTCTCAT
TGTCTTCATTATGCCCGGCGCTCTTGTTCCCAATTGTGGTGTCCATGCCTGGGTGTCAGCGTGTGGATGT
AAGGTAGTAGGTAGTAGAGTGTCCGGTCCAGCCTCGTCAGCATATCAGGATTTGAATTGATTGTTAATTC
GTTCACATAATAGCAACATTAATTTTTATTCAACTGCGCTATGTACCAAATATCACTATCACTGAAAAAT
ACCGACATCAGCAGAATAGCATGTCCCTGACGGCGCACACTAACTATGCTGATTTAACCACGCAATATGT
GGGTTTTTAACAACATAACGTGATTAAGCATCGCCTAAAGACGCCGCGATAATCAGAATGTTCGCAATAG
CGTCTGAATAAGTGTTAACAGATGATAGGAGCCTACGGCAGCGATGCCAGACTGCTTCATTGATAATAGG
AAAGAAGCCATGAGGGTGAAACGGTATCTGTGCGTGGTTTCTGCCACACTTCTGGCGTTCAGCGCATCGG
CCTATGCCGCACCTATCGAATTGGAGGGTATCGGTTTAACTCGCGATATTCCTTGTAATGGCAATGATGT
CACTATTTCGGGCAATGGCAACCACATCGTGCTAACAGGGAAATGTGCCGATATCCACATCAACGGTTCC
GAGCACAACGTCACATTCGATACCGCCACATCACTGACTGTGACCGGCTCCGAGATGACCGTTACAGGCC
AGTCAACGGGTGACCTGACCGTCGCCGCGTATAAGAACGCCATTCACACTCATATCATTACTGAGGATAA
ACTAGTAAAGGTGAAAGTGACGGGTACGGAACACCATCTCGATTTGGATTTTAACGGGCCTGCCGTTGTC
TCTTTCAATGGCATCAGTAACCACCTCTCATGGGGCGGAACAGAACCACGACTCTCCTCTAGCGGTGCCA
ATAATGTCATCAAACAAAAACCCTAGTCTGGACAGATAACCACAAATGCCCAACTGCGGCGCTGACGATA
AAGAACATACGACCCAGTCAACCATTCGCTGATTGGGTCGTATGTTGAGTACCAAAATATGGAATCTATT
CCGTTAGGGCAGATCAGGCCTTAAACGTCAACCACGGGCGTAGCCGTGCCACGGGTTGAATCAGCCCTGA
CTGTTCCTGAATATCAATCACAGGAGCAACCGGTTTATAAGCCGCAGGCGCTTCTTCCCGCAGTCGCTCA
TCTTTCAGCGTAATACATTGCCAGGGCAGCGCATCTGCCTGCTTCGCCGTATCAACTTTATTACGCATAC
TTTGCCGACGCTCGGCACGCCCCGCGCCGTGTGAACACGACCACAGCCAATCGGGATCCCCTTTCCCCGT
AACGAGATAGGAGTAATCCCCCATTGAACCGGGAATCAGCGCAAACTCCCCAGCTTTTGCAGGTGTCGCC
CCTTTGCGATGCAGGTTCATGCCATGTTCCGGCAGAATGATGTTATGCGACAGATCGACCACCAGCTTGC
TGGTATCCCGCGTAAATACCTGTTTCCAGGAGGAACGGATCAGTTCAGTCAGTACGATCCGATTGATCCA
CGCATAGCGGGCAGCGACGCCCATGGCCTCCATATAGTCCGCCGCGTGCCCATCAACCAGACCAAACAGG
CCGGATGCCGGATATTTCTCTCCCGCTGGCCAGCAAGCTCGCGCTTTATCGATCCCACGCTGGCCGACAT
AAAAGCCCACGTCGCGTGAGCCGGTATGAATCATAATCACGACTTCGCCTTCCTTCACGCCGGCCTGATA
CGCTGCATGTCGGTCCAAAACGGCATCCACAATTTGCAACTCAACAAAGTGGTTCCCCGACCCGACCGTG
CCCAGACTGGAAGGCCGAAGGATCTCACGAGGCGCAAAAAACGGCTCAGGTGCATGTCGACTATTGGCGC
GAATCGCCTCGGTTCCAGCTATAGAAGCAAGCTCCGCCGATAGCCGTTGGAAATCCACGTCCTGCCAAAG
CCCCTGCAAGGGCAGTGCCGCCAGCCACGCCGGCAATCCTTCATCAAAGAGCGCAGAAAACGAATGTGGC
GTAACGGGAACATCACGCTGATCCAGAAGTAACGTATTTTTGAGCGCCTGAATCAGCGCGGGTTTGCGCT
CGTCGGCATCCGCATGATGTACGCCCGTCGTCAGCAATCGCATGCCGCAATTGATATCCGTCCCAATCGC
TGCCGGGATAACGAAGTTCTCCGTTGTGGCGACAATGCTGCCGACAGGCGCAAGCGTACCGGGGTGGAAA
TCCGGCGTCGCGCGAGCGGCACAGACGTGTGCATCACTGCCCGGCATATGAACCGAGGCGAAATCCAGCA
GTTGCTGAACGGCTTTTTCCTCTAGCGGCAACGCTTCCGGCAATAAAACTTGCGCTTCTACGTGCTGCCT
GCGGAGATGATAAATAGAATGTTGGTAATCAGTGTCTATCCCCAAACGGGATAAACGTTTTTGTAAACGA
GTGAATGTAGACATGGTGCTACCTAGAAAAACAAAAAATCGCTCCTCCCGTTTCGAGGAGAAGGCTGTTT
TTCCTGCAGCAGCAGATTCAGGAAAGGATGTCGGACTATTCTAAGGGGAAACATGCTTATTGTAAACCGC
CGGCAACATGCATGGATTCCCTCACCCATGGTTTTGTCGATGTAAATCATTCTCCTCGCTCAAGCCGGAG
GGTATGGTAAGCTCAATACATTAGGTATTACTAAATTAGTCAGTAACGTAACGCAAGGCAGGATGAAGAT
GACGTTAAGCAATGCGGATCGGGAATTCATGCAAGACGGCGCAGCAAAAGCCGCAGCATTGTTGCGTGCG
ATAGGTAACGAAAACAGGCTTCTGGTGCTCTGCTTGCTTATTGAGCACCGTGAAATGTCGGTGGGTGCGC
TGCTTGAACATATCCCGCTTAGCCAGTCCGCCCTCTCGCAACATCTGGCGAAAATGCGTGAGGAAGGGTT
GATTAGCTATCGGCGCGAGTCACAAACGCTGTACTACCGCATCGAAAATCAGGATGTGGAAACGATCATC
GCTACCTTAAAAACCCTTTTCTGCCCCTGATAGCAACGGCCCGCAGGGTGGCGGCCTGGGATGGCACGTT
ATAAAAAACGCCACAGGATTTCCCGTGGCGTTTGCGACTCAGTATGACGGGTCTACGGTTTAGAACGACG
TCTTCACGCTGACAAAGAAAGCCCGTCCCGGTTCGTTATAGGTTGCCGCACCTGCGCCGTAGGACGTCAT
GCTGGTTACACCCGCAGAGTTGGTCGCAGTCAACGACTGAGCATTCCCTGCCCGATATTGGCGCTTGTCG
AACAAATTTTCCACCCCACCAGTGATAC
>7 length=20590 depth=1.05x
CCACGCACCGGATTGGCAAGGAGCTCACAAGCGGTTCAACCAGCTTTAATGATGAACATTACAGCGATAT
TTGTGGGCCGGTTTTCTTCCGCTGTTGGTACTACTCTTGATGCATCAAACGTAATGATTGATGCATCGTT
AGCCGAACCAGAGTTAGACGGGTAAGGCCAGCCATAGCTACTAAATACACCTTTCCCCCAGTTGGATGAA
CCTCCTGGATTAAACTCACCTTTTATATTGCGTATAGCATCTCCCTGAACGCTAAGAATTGCTCGGCTGT
CGGGATCAATCCCCGCTCCATTATCCCAGCCCCGAGGAAAATACCCGCGAAAATCCGGTACCTGACCGGA
AGGATACAGGCTGGCCAGAATGGGATTTCCACTGGGATTAAATAGCTGGCCATTGAGCTCCAGCCAGCCA
TCAGGAGGAACGGGCGTTCCCCACATCGTGATGGTGCCAGGCTGGATAGATGAGGGGGATTTCCACGCAC
CGGATTGGCAAGTAAGTATGGCTCCAGTGCTGTCATGACCTATCAGGCCAGTTGTATCACTGATCGACGT
CAGTCCCAGCGTCACCGCATCGCAAGAATCGCCGGAAACAACAACGGTCTTTTGGTACAAAAATTGGTCA
GCGACAACCAGCTTACCAGCACTGACATCATCGGTAGCACTAACGCTTTTTTCTGAAGTAATGTCGCCTT
CGACATTCAAGCCAGCGTTCTTCAGCTCGACTTTCTGTTTATCGTTATTCCATTTCAGCCAGGCTTGAAT
ATCGTTCCCATTACGCCAGCCAAAAAAGCCATTACTCTCCAATGCCACAAATCTTGCAGCATTCACTTCA
TTCGCGTTGACCTGCTCAGCATTGTTCAAATTGTTCGAGTTCATATCGATAGCGGTGTTCATCTGGTTAT
ATTCCGGATGAGCATCACTACTAAATCGGTACAGACGATCGCTTTCTTTATCCAGACCACCGATAAGGCC
GCCATTAATGGCCACTGCAATATGTCCAGGTTCTGCAGTTAACCCAAAGGGGGTGACGGGAAGGGACCAA
GATAATTCGGCTCCATATGCCGTATTCGCCTGTCCCCCCAACTCAGTCAGGCTTGGATCGCTGATAAAAC
CGCCCATCCCATCGATGAGCTGAGCAACTCGACGAATTCCACCTTCATCCAACGCGTCGCCACCCGTGGT
GACCATTAACGCTTCCAGTGCCGGCTTTGTTGAACCATTCACCGTCCGCGCTCTCACCCCGAAACGATAG
GTCTGCCTGTCCATCGTTGTTGTGCCCATACCTTCATCAAGGTATCCCGCATCAATCAACGTCTGGGCAG
TGAACGGCTGCGGCAATGGTGTGGATACCCCTGCCGTACAGGTGGAAGGAGCCAACTGACATAAATAGGC
ATCATGTTTATCAGACACATACTTCCCAGCGGCTTGGGATACTTTACTGGCATGACGAGCAACGGTCTGA
TAATGCAACTCTGTCACATAATTGCTTATCACCTGCGTGACCAGGCCAATCAACGCAATAAAAACCATCA
CACCGATGATTGAATCTTTGATTAAGCTGCCGCGTGCGGGTTGACGTCGGATAAAGCGGCGCAATAGGCC
TTTTAATAACTTAATTATCGAAAACATAAGGCGACCTCTATCAGTGCCAGAGCGTAAACATAAAACGGTC
CGCCAATCGCTGGATATCCGTCGTAAAAGGGATCATCAGCGCCCCACATCCGGCCATCCAGGGGCCGAGC
GGCGTGTGATCACGCGCCGTCAGTTGCATCGTCAGCGCACCGGCAGTCAGGGACATAAACAGGATCACGC
TTCCAGCGATCCCTGCCCAGGCACTCAAAACCAGCCACAGCATGATGTCTCCCCGCCCGGGTAGAAGAGA
GGCAAGCGACGGTCGAATAACAACAGTGATGAGCGTTGCTACCACGACCATGGCAGACATCAACATCACC
GGTTGAATGATGTAGGCCGGTAACGGTGAGTAATACAGAGCGAAAAAAAACAGCGGCAAGGTATAGCTGT
CGGGTAACCATTCTCGTTCCACGTCGGCTACTGCACACGCAAGTAGCCCAGCTAACATCAGTAGAGGAAA
GGGATTGGTGCTATGAACATAGAGTGATGCCAGACTGGCCAGCCAGAATGGGATAACCATTAACAACAGG
GTCATTCCATTCAGCACTGGCGCGGGCGGTAGTGCCAAAAAACGAGCAAACCAGCGCACATGCTGACAGG
CCAGCCAGGCGACTATTGCTAATCCAACAAAGAGCAACGGGGCCAAAGAAAGAAATAGCGTCAGCGTCAT
TTCAGTACAATACCCCGACGTTCACGCAACAGCCGTTCGTAGCGTTTCCAGATGATGTCAGCATAATTTT
CACGAAGTCGATGACGCTTATCACCGAACCCGGCGTTATAGCTGCCCAGGCAGTTCCAGCTCACACCACA
CACCTGAAAATGGGATGCCAGTAGTCGGGTACCAATCTGAATATTCAGGCACGGCTTATCCAGAAGATCC
TGCGCTGTCGAGATAATGCCTTCTCGGATCAACTTCGGAATATTGCCTGAATTCACCATCATCAGACCGT
AATCTGCACTGCCATCCGAGTTGCTCCGATTAACAGCGTGCGGATTAAAACCGCTTTCCTGTTCCATCAC
CGCTTCAATCAACAACGAGTCGATGAAATACTTCACACTCGCAGCATTAATGCAGGCCAACCAGGGTTGC
ACCGTATATTTTACAGGAGATTTTCCCTGAGCAACGCTGTTGCCCGGGAAACAAGCCAGCAAGATAGCCG
TGATAAGCAGCAACATATTGGCCATGATTAATTAACGCGACGTGGTAATAATGACAGTTTTATCGCCACC
ATCGCACTGCGTACCAATCATCGTCGCCGCGGTTGATGTCCCTGTCGTCACATTGGCTGTCAGCATCGCA
GTACTGCCAATAGTGACGGAATAGATAGACTCCCCAGCGTTCAGGAACATTTGCGCCAGATCACCACAGC
CCCCTTCCGAGACACCCGTTAATGTCAGCGCAATTGAGTTGTTGAAGGGTGATCCGTTTGTTCTGGCAGG
AGCCAAGGCATACGTTCCGCCATAACGGTTGTAATACACATCACCGGTACGATCGACTGAGTTTGGAACA
CCATTGACCGCACGCAGGGTTGCCATTGAGGCACCGGTATATCCAGCCCTGCTCTTCAGCTTGCGAGACT
GCTCCAGCATGGTTGTGACTTCAGTTTGTGTAGCACTGTTCTGATACAGCCCCCACAGAAACGTCCCCAA
CTGAAAGACGAGAATAATGACAGCGGCAATCACCACAACCGCGATAATGGCATCTTTCAAGTTGCCTCCT
CGGGCAGGGCGATAGTGAGTGATCAGCTTGCGGCGAGTCGTGGCCATAGACATTTCCATTCAATAACCTC
TTGATAATAATTAGCATTAAAAAAACAGGATGTTGCGATACAGGTCAGAACCCCTGCGAACTCAATGTCA
TCGTCAGCCCTACCACGGCAAACATGACGTAAATCAGAAAAGCACCAATAACACCGCCCAGACCAAAGGT
CAGCCAGTTACTCAGTGCGCGAATACGCTCTAGCGCAACGGGCATCTGCTCCTGACCCCAGTCATTGAGC
ACATCAGCGATATCCCTGCTGACTCCTGCACGACTGAGAAAAATCGCACTTTCTTTGGAGGGAAAGTCAT
AACCGCTCTCATAGAGCGCTAACCCCAGATTGCGACCGCTGCGCACACGAAACGCTGCGGCATCAAGGCG
GGCGACGAGCCATGGAGACGCGTGCTGGCTGAGCGTGTTCAGAACTTCCAGTGGCAGCATCCCCGCCTTC
AGCAACGATCCAGCACTGAGCATAAATAGCGCACCTTGCAAGGTAGAGTAGATTGACCAGGGAGGAATAA
ACTCGAGAAAACGGCGACGAACGACGCCCCCACGTTTTGGAATATTGCGAATAATACCGAACGTGATAAT
GCCGATAACAAAACACAGTAATGCCCCATGTTCCTGCATCCCACGGCTGATACCGTTCAATATGATGATG
TGCAACGTCCAGCGTTCCTCAGGAATGAGTTTGGACATGGCAGGCAACAGATATTGTGATACGCCGTAAA
GGCTCCCAGAAATCGAGCACACAACCAGCCCCATTTGGCCTAATGCCGGTACCATGGCACTGCGGATTTG
CTGAATATATTTCAGCAGGCTGATGGATTGGGCTAACGCGTCAGACATATTGCCCGAGACATTACCGACC
CGAAAAAGCACCGCTTCCGATGGAGAGCACCAGGCTGCCAGAACATCTTCCAGTGTCGCTATCTGATCGC
GGGGGCCGGGCAGATTCATCTCCCCGAATGTGCGTTTGCTAACTGCATCGCTCAATTGCTGGCACAGCAG
GCTGCCGCGATTACGCCGTTTTCCGTTATCGCTGTAGATGTCTGCCATCATGTCGAAAATTTTTGCCAGC
GGTATCCCCATTCGCCAAAACGTACGCACCATCTGCCAAAACTTAATTCGTTCCGTCAGCCAAAACGTCC
GGCGCATCATCGGCGGCCAAGCTACAGAGAGGATCAGCAAAATCCCTAAGACCAGCAGCACACAGAAGAT
GACTATCAGTAATGTCACCATGTCTAGGCGCACTCCATATCCATAAAATCGCGGTCTTCATCTGGATCCA
TGTGCTCTGTAGCCATAACCAGGTCTGTCTGACCAGCCAACAGCAGACGTCGCAAATGCTGCCCACGACT
AAACCCGCCTGCCTGAAGCCAGCGCCGGCGCGCCACAAAACTCCCCTCTTCCAGCCAGCTTTTCATGATT
TGACGGTCGGGACGAACAATTTCAGCCACGATGGTTCGCCCGCGGATCCCCTGATTAATCGCCGTTCCCA
GCAACTGCTGCGTGCAATGTTTGCAGCCGTCAGGATTACGAAAACGTAACTGTTCAAGCTCATCCGCATT
AAACATTCGCTTTGCCAGCGCCTGATGCGAAGCGGGGATCAACTGACGTTTAACAGCTTCAGACCACGGC
AACGCGCAGGACGGGCAGAGCGTGTTCACCAACGACTGGGCAATCAACCCCCGAAAATACGTCGGGTTGG
CCAGCTCACGCGCATCAATCCCCCAGTTACGCATGCGGGTCAGTGCATCCAGAGGATAGGTACAGTGGAG
CCCAAACCAGCCAGGATGACCGCTGACGGACGTTTCAAGGGCGGCGTAGGCTGACGCGTAGTCACGGGCT
TCTCCGGTATAGATACCATCCGGATCAAGACGCATAGACATCACCACACTGCCCGCCCAGGCCTCTCCCG
CCTGATGCAGGCTGAGGTTGTCAGTATTAACAGCACATTGCACGGCACCCAAAATCAGCCCCTCGATCGG
CGCTTCCTGGGTCTGGAGACTGACCTGCCCGTTGTTTCTGGCCAGCCAGCGACTGGCCAATACCCTCTGC
GTCGTGGATTTACCGGAACCGGTAGTTCCACACAGGCCGATAAGTCCCTGTGATGTCAGCTCAATGTCTT
CCATCGCGGCTTCATGCTCTGGCTGATAACCCAGGCTTTGCAGGGTCCTGATCCGTCCTCGATCATCCTC
AATCAAGCGCATTACGGCAAAAACACCGCCGTCGTCAGTCGGTCGATGGCTATAGCGGGCCGCATACAGA
TTCATGTCTGCCAGAAACTCCGGTTTGACACGGCCATCCTGAGCAACTCGCGAGTTGTAGCCCTGTGATT
TGGTGTCGCACATACTTTCCACCATCGTCGACAGCAGCGTTCCGCCCTCTTCAAAATCCGGTTCACGAAT
GGTGTACAGCAGCCCATTAATCCGGGTACGGATCCGGCTTCCCTGGCGACGGTCAAGGTGCACATGGATA
TCAGAGGCGTTCAGTGATATGACGTCGCGAAACATCCGGCGCACCTCGCGCTGCGCCCCACTGATGCCCG
CTTCCACCTCATGCGTATTGGCCAGTCCCCCCTGACCGAGTTCACTTTTCATCACGAACTCAGGCGGCGA
GGGCTTCAGCCCAGCCCGGCGTAATCCGGCAAACCAGCTGACGAAGGCCGGCTCTTCGCGAATTTCACGA
TTAACTCGCACATTCACAGATGCGTTATCAAGACGAATGATCGCAATATCGTCGCTGTACTGCTGGGGAA
CCCGGCAGGCCAAATCGGCATCGGCTGATTGATGGCTGTCCATTTTCATTACTGTGCTACCCCCGTCTGG
ATTACCTGTCCGTTGTTAAGTTCAACACCACGTGACGTAATGCTTTTCACGCGATGCTCACTACCTGGCC
AGGTATCTCCTGGCTGAAGCACGATACGACGACCGTTAAACTCGGCAGCCGCGCGCAGCGTTCTGTTTTC
ACTCCATATCTCTTTCAACCGCGCAGCCGTAATAGCCAGACTTCCCCCTGTGCCTTTGCTCGCAGCACCA
AGCCCAACACCAGGTGTAGCTGAAACCGAAGGCAGTAACATATCGGGCCGGTTCTTCAGCGTTTGCCCCT
TCAACCGACTTTCCGCCAGTGCGTTCTGCGCGTCCTGACGCGCCTGCTGTGTTTTTAATAAATCGATTTC
TAGCTCGACAGCTCTCAGCGCCCTGACTGTCGCCCTGACTGTCGGTTCATCAGAAACCAGGACGTCACCG
GACGGAACAGGACTAATTTCCGTCATATCAGAAGCCAATACCGATGCCGTAAACAGCAACGAGAATAGGG
AAAAAATTTTCATCATGGTGTACTTCCTTCTGGTGCAATTCTGTCCTGGGCACGGCTGTAAGCCGTTCCA
TCCCATGACCAAGTCAGTGACCGCCCCTCAACCTTCAGTCCAATACGCGTCAGACGGAGTCCCACCGCAG
ACAAGCCTGCCAGTTGAAAGGAAGGGGCTAAGCGAGAGGTATGAGAAAAGGCAAATGCGCTCCAGTCCTG
AATCCAGGCGACCGTTTCATCCACTGGAGTTGATATTGGCGGAACATTCTGGAGTGACGGAGGTATCCCC
CGAGACTGAAAGAAACTCAGCAAAAGTCGACGATGAGTTTCACTGTCAATCACGTGGTCGTCACCGCCAC
TGGGTAGCGCAGGATAGGAGAATGCCACCTGCGCGTTATCCCCACTCTCATCAATAAAGACAACCGGTGA
GCCGGGAAGAGATTGCACAGCCTGAATCAGGCGGTTAACTGTCGCCAGCCGATTGTTCTTATCCCGTACC
CATGCGGTCATAACACCGTCAGCTCGGCAGTCGGCAGAGGACAATGGCCAAAAACCCAGCTCCAGAGGAA
GCCCATCCAGCTTACGCTCGCAGACCGTTAGCAACGTCTGAGCCGATGGTTGCATCACCCACGGATGGGG
CAAGACACGTTTTTCTTTTTGAGAAAGTTCACTGCCCCCAGCAGCCATCGCGGCCAGCTTTGCTTTTGCC
GCCTCGGCCTGGCGGGCAGACCAGCTCTGCCAGTACTGCACGCCCCACATCCCTGCAATGCCGACAGCAA
ACAGTACCGGCACACTAATCAGTAACGTCCGCCGTATTCTGGCAGGACACGTCAGTCGATAACGAGCAGG
CCAGTCGCGACGTCGCAACGGCAGGATATCAGTGGGTACAGCAGGAACCTCTGGCGTAGAGGCCACATGC
CATCCCGCCTCAGGCTCAGGGGTGAGGTCAATAAATTCCTGCGTGATAGCGAGCATATCGGCGCGCGTAC
CGCAAATGTCGCCGTTGAGAGCAGGAACGCCACTAATAGTCGCTAAAAACACATATTCATCGTCACTGAG
TTGGACGACGCCATACCCGTTGTCCCCCGTCCAGTTCGTTGCCAGTGCGGCAAGTGACCACAACCGTCCA
GGCCTCCATGAGCAAGCGCCCGTAACCGCTGGCGCACCAGAATGAATATCGGAGGCAGGGGGCACTTTAT
TGCGCCCACGAACAGGGTTTAGCTTCAGGGATAAGACATCACGCCCAAAACGCAGGGGGCCTTTTTCTGC
CAGCGGCTCCCAGCGTAATCCTGCAACCAGTCCACCGTTCTCATGAGGGACAATAATCATTTTATCGCCC
TCACATCAGCACCGGCGTAACGGCGATAATCAGGGTGACATCATCCGACTCACTGGATTTTCCCCCGCCG
GCGACAGTGACATCAGGATCGAATGCCCCTTCTCGAGATGTAGTCAGATTGCGCGAGTTATAACCGCTGA
CGATTAATGTCTGATCAGGCTTCAGATTGAATTGCTCACTTAGACTACGTACCGTGGTATACGGCATCTC
CATTTTGGTTCTGCCATCTTCAGAGGACTCACGACGTAATTGCGCCGGATCGGAATGGCTGAAGTGAAAT
CGCAACTGAATATCCCCCTCATCGCGAATATCTGGCAACAGCGTCATCTGTGTACCTGTAGTGATACTGC
CGGGTTCCATGTCGGTTGTGGCATAATTTTCGGATACCGTTGTTTTCTGGTTCCTCAGGTAAACCATCTG
GCCTGCAATCTGAAACGGTGTAGGCACCAGGTTGGTTGTCGTGGCTTCATGCTCCATCACCACCGACACG
TTGCCTTGCGTCTCCAGGGCCTGGAATAACGCCTTTGTGCCGGCAAACTTGCCATTCAGCACATTAAACC
CGGCAGAGGAAATCGCTGTAGCCGCCGTTGGCGTCCCTGTCAGCGTCGCGCCGACGCGATCGAGACGGCT
CGCCACAACCGACAAGTCCAGTGACGTCTGGCTGGCACTTTTACGCTGAACGGAATAGACGCTGACCATC
AGCTTGACCATCTTGTTCATTCGCACGTTTAGGTTATCGATATAAGTATCGACTCGGTCCAGTACCTGCG
GCACATCCGTAACAACCAGTTCACCCGTTGAACTCGACAAATGCCAGGTGCCGGATGGGCTGATCATTGA
TTTGACCGATTTGGCAATATCATTGTGAACATTGCTTTCAAGCTTGACACTTGTGCTCTGCCCAGAGTTC
TGGCTACCGCTCACAGAGCTGTTATCACCACCGGCTGTCGAGCTGCTGGTTCCTGTCAGATTAGAGTTCA
TCGCCGTTTCGGCATTGAGGATTTTCAAACGGAACGTTCTGGTATCTAAGTAGTACAGCACCACCTGATT
GTTTTCGAATTTCCAGTTAAGTCCCAAGCGCGAGGTAATCTGATCCAACGCCCCACCCAGCGGCTCCCCT
TCCCAACTGATATCAGTAATCAGCCCTGCACCGATATTCGGTGAAAATGATTGAGTAGACGTTACGCCGC
CAATACTACCAAGGGCGGGACGCCCACCTTCATCCGGACGAGGAAGCGCCCCCTGGATAGCGCGAGTCGC
CCCGGTTCCACCTTGTGACACTGAACCGGACAGCGCGCTCATGACATCAGGCGTTATCACGACAGGGAAC
CCACAACTGCGGGTAATACGCTGACCAACTTCATACAAAGACAAGCTGCCATCAATAATCAATGTCAGGC
TACATGGCGGTAACTTAACCTGTTGCGCGCGTGCGCTGACACGAATAGGCCGGGGATTAACCCAAGGCTC
ATCGACCCAGACCAGTGAAGGCGAGGAAGGCTGCTTGCGAGATAATCCATGCAACTGCTCAGCTGTCCTG
ATATCCCGTTCAGCTTGCTCATCTGCATCACGAAATCCTTTGGTAGCACAACCATTCAGGACCGTAGAGA
CGAGCAATGCCAACGCAACGTTCCGGTAAGTAAAATGAGGAGTAAATTGTGACATCGTCCGTCTTCTCTT
AGTTGATGTATACCAACGAGCCTTCCATGACACTGGCAGGCAATGGAACTGACCAAGGGGCAGGGTCAAC
CAGGGTATTCACTCGGCCGTCGCTGATACGAGCCAGAAGCCGCGAGTCATGGGATAATTCACGTAATACT
CTGGCCATGCCGGGCTTTTCTTTTGCCCACACAACAACCCGTCCGTTATGTTCGGTACAGTAAATGTCTG
GGTCTGAGTTATCTTCCAATCCAGGAATCGAAAGTAGATTTGAGGGGCGATTCCCGGGACATAAAGACAA
CACGTTTATCCCCTGAGCCTTCAGCCTGCCAAGTGTGTTCGCAGTCTGCAGCATGTGCCGCGCCGTGGAG
GTTTCAATGACCGAATCACCCAACGCATCACCAGCAGAGCGAGCCCCTTGATACCCACCAATCAGGACTA
ACAACGCCATTAACACCAGCATGCCCTGCATTACTTCAGCCCTGTTTTAAGAGGTTTATCAGAGACCACC
ACGACACACTGACTGCGATTAGCGAGACCATAGAGCGGGGTATCGACCTTCCCATCAACCCTTTCTGGTC
CATATAAATAAAAAATGCGATTCACAAATGCATCGAAACTGCCATGGATAACCAGGCGAGGAGGCAGCGG
GTAATCAACATTGATCGGCCAAACCACAGCCCATTTTCCGCCATAGGGGCAATCGACTGAGGAAGCCTTT
CGCGTCAAAAACTCACGTAACGTAGTGGTGTCGGGATCGGCTTTCCAGACGGGAGTAATAACAGGTGCTG
GCTTGGGTTCAGAAGCCACAGCGGGAGAAGCGACTGGCGCAGGAACCACAGTTGCAGCGACTGCCGGGAT
TGTTTTCGACGGCGTCGAAAGCAGCGTTGTCGTTTCCTCTTTTTTCGGCGGCTGCGCGACAGGAGCCGGC
GGCAATGCTGTCGTCGGTGCTGGGGATGGTTTTGCAACTGGGACTGGAGCGACTGAGGATTTCGGTGCAG
ACAACGGAGTTGTTTGGGCGGCAGTAGAAGGTTTCGATATGGCGGCAGAAGCGATTGGCTTGTTCACAAC
AGGTGCCTCCGTAACCAATACAGAAGGTTTACTCTCTGTCGCTGTCGGCGAAAGCGTTGTCAGGGTTGGT
ACAGGTAAGGGTTGGCTGTCAGGTTTTAACATGCCTGATTTCGTCTGCGCCCCTGGGTTAGCAAAAGGGT
TTCCGGAAGTCTTCGGCGACGTTGAAATGGCCGGTTTAGCAGGTACGGTAGACAATGCAACGGAGGCGGC
TGGCGCAAACGAACGATATTCATCACGCAGAACAAAGCAAACTTCACGATTCACATCGTCAACACGTAAC
CGCCACGCGGGCCCCGCCACTATCTGTAATGCCTCACTTAACCGAACGGGGCCAATTGAGCGCTGTACAC
CAGGTAAGGGGCGACTCAACAGTTCAGTGAACATCGAGGAACTGCTGGGACATAATGAATACCCCGATTC
AAGCAGCAAATAACGAAATCCATCACCGACGCTACGCACCAGTTGCTGCGGCATCGTGATGTCGATCATT
TGGTTGAGGGGATCGCGTTGTGAATCTGCAGGGCGAGTGCTGACCAGTGTGTAACGGTCATAGCGCACGA
CTTCAGGTGAGCGATTTTGATAAATGTCGTTCACTCTAGGGGAGACGTTCTGACGGGAAACTGAGGACGT
CGTTGTCTGTTGAGCACACCCCGCTACCAACATTGCAGCAGCAGAAAGGCATGCCAGCGTTGGGGTATTT
CGAGGGGGCCGTATAAGTCTTGTCGTCATCAGTCTCCACCATTTAAGAGAAATCTCAAAATCAGGTGGTT
ATTCTGCCGACAAGCCCGGACTGAACAACGCTAAACTAAAAACGTGCTCAGAAAAGAAAAACGCTGACCG
AAGCCAGCGTTAGTGCCCTATTACTACAGGGGATCAGTTAATTTGGCCAAAACTCGGCGTACAACACCTC
TTCTACCGTCCAGATTTGTTCATCCGGCAGGTTTTCAAGCTGTGTTTCCGACGCAGCAATAGCCACGGCT
TTAGACCAGATCACATCATACCAATCAGGGTCATTCAGTTTGGTTTTCAGGCTGGGAGACTCTTTCAACG
CATACGCAACATCTTTGCGCTGTGCCTTAATCGTCTTTTCCCAGCTCGAACCACGGCGTTCCGGTTGATA
TTTCCATTTCAGCAGGTGAGCAATCAAGACAGCCATGCGGCTTGCCAGCTCCCGTTGTTCGCTCTTACCC
ACGTCTGCAATCTCCTCCGCGATATTCTCGCAGTCGATCTCTGAAAATTTACCGGAGCGTAAAAGTTCAG
CCTGCTCATTAGACCAGGCGACAACATCAGTCTCGTATCGAGTATGAGTAGTCATTTTACCCCCGAAGAA
TCACAGAAAAAGTAAGTGTTTTACTAAGTCTGTCATGTAAAAAAGCACCAGTCAAAGACTGGTGCCTGTG
TTTACGAAATGGCATAAATCGCTTTGCGACATACACCATAACCAAACCCAAGAAACGGTATATCGTCGTC
GAAGTCCATTGGCGGTTCATTACCTGCTGGACGTTGAGACTGAGGCGTACCACTCTGCGCCGGTGCAGTT
GGCTGCTGAGGTTTTCCCCATGCAGTATTGGCTGCACTTTGATTGTTATTTCCATCGTTCGGGCGAGATC
CTAACATCTGCATCGTGCCACGCTGGCTGACTACAATTTCGGTCGTCCAACGATCTACACCCGCACTGTC
TTGCCACTTACGTGTTTGAAGTTGCCCTTCAATGTAAACCTGAGACCCTTTACGCAAATACTCTCCGGCG
ATTTCTGCAAGCTTGCCGAATATCACCACACGGTCCCATTCAGTACGCTCTTTTTCTTCGCCAGTTTGTT
TATCGCGCCAGGTTTCTGACGTTGCCATAGTAATACCAGTAACTGCGTTACCATTTGGCATATAACGAAC
TTCAGGATCCTGTCCCAAAAATCCGATAAGTGTTACTTTATTTACGCCACGTGAAGCCATAGTAATCTTT
CTCCTGCCTGTTGAAGCCCTCTGCAAGCAGAGGGGTTAAGGGATGCTTGTTATCAGAACGAATTAGAACG
AATTTTCCGCATACGCTTTAGAATCCGCAGGGCTGTTCTGAATCGGCGTGGAGTCAGATGAATCAGACTT
CTCGGCTTTGTAGACTTCTTCTTGACCCACTTTAATCCTGGTGATCTTGATTAAACGGGCTTTGAGGCTG
ACACGTTGTTCACCGGCATGGTCACCAGAGTTCAGAGTAAAGATACTGGGAGACAGATTGCTCAGTGTGA
AATTAATCAACACCTTTTTGTCTTCATCAACAGCTTTTTCGCAGCGTTTAATCAAAGCGATGGCCTCTTT
ACCTGCTGGGGTCACGTCAAAGCGAACATAATTCGCATTGTCTTTCTGACCACTTAAGGCATTGATGACA
CAGCTGATGAATGGGCCATTCGGTCCAGTAACATGGCGAATATCGCTCAGATACCCCAATCCAGTAACAT
TCAGATTGAAGTACTCATTGCTTTTGCCATTTTGAGTGCTAGTAGCTTGATTCTGGGTAGATTTATTTGC
AGTCATGATGTTTCTCCGGAGTAAAAAATAAACAGGTAGCGGAGAAACAGTCATCCCTGGCGGGAGTATG
TTTCCCGCAGGGGAGTCAAAGACAATTGAGCCTTTGACTGGCTGTATGAGTGAAGTGGGCCTTAACCGGT
ATTCGGTCTCTGTTTTCAAAGGTTAAACAGATTTACCGCTCGAAAGCGCCATCTCTCAGGTTAACGATGG
CATTGGCATGTGATTACCCGAAGGCATTCCTCTCAAATCACCGGAACATTGGCAGTTGTCAGAGACAACG
ATTGGCCTGTTAATCATTAAACCTGGTGAAAAAGAAGTCAATCTTCCGGCTATGGAAAAACTCATCACCG
AAGAATGAAAATAAAAAAAAGCGGTGCCACAAGGCACCGCCATACGATCTGCACCATCGATCTTCGGTAT
ATCTGTTTTCACAGTAGCTCCGGGGTATGTTCAGGACCCGACACTGGTTTCACGGAGTTTTAGTGCCTTC
AGACTCGGCTCTCAGGTGAGGGAGCTGTCAGTCAGACTGTTCACTGACAACGCTATGCAAACGCTGACAG
AGACCGCAGTCACGGGGTGCGGCTTCAGAGCCGGATGCACAATAACAACTCATCCCCCCGCCTGCAATCA
GTTAATTCTGCTTTTTCTTCCGTGTTTTAGGTGCCGTATTCTTGCCTTGGCCAGGGATGTTAATCATCCC
CTTACAGTCAGGATATTTCTCACAACCATAAAACGATCCCTTTACCCCTTTTCGTAACCGCGTCTTACTA
CCACAAAGCGGGCAAGCAGGCGTAGGAGGAACGCGAACGACAACATCTTGTTGAGCGCCCAGGGAAACAA
GCTGACAAATCCACTGAGTTTGCCGGGACATAAAGTTATCCAGTGTCATTTTCCCTTTAGCAACCTCATC
GAGCGCCTGCTCCCAAAGCGCCGTCATACCCGGTTCCTTTAATGCGTGAGGTAAAGCGTCGATAAGATCC
ATCGCAATATCTGTTGCACGCAAGTAGCGACCTTTTATGATGATGAAATTACGTGCAAGTAACGTTTCGA
CAATCCCACCACGCGTCGCTTCCGTCCCTAACCCTGCGTTCTCTTTCAGTACTTTTTTCAATGTTAAATC
GGTCACATACGCCGCAGCGTTCATCATGGCCGCAATCAAAGATTGGAAGGTAAAATACTGGGGAGGCTTT
GTTTTCAGCGCCTTTACCTCAGCGCCAGTCACAGCACAGTTATCTCCTTTTACCAGCATAGGTAAAGATT
GATCTTTCTCATCCGCCGCCGACTCTTTATGCTCACCGTCATCCTGCTGACTAAACAAACGTTTCCACCC
AGGAACAACAACGACCCGACCCGTTGTCTGAAACAGCTGGCCTCCGATATTCAGAGAAAGCCGCGTAGCA
TCGACTTCATGCAGCGGTAAAAACTGAGCGAGGTAATGTCTCCGGATCAGCAGGTAAACCTGTTTTTCCT
GCTCGCTCATCTTCGACATGTCAGATACATGCCGTGTCGGGATAATACCGTGGTGGGCAGTGATATTTTT
ATCGTCCCATATGCGGGAAACAAAGCGAGTATCTAACTGGGGAATCAACTCCTGCAGTGAGGGATCGATT
TTCACCAATGCACTCAGGACATCAGGAATTTCCTCACGCATTGACTCAGGAAGAAACCCACAATCGGTTC
GTGGATAAGACGTTGCTTTATGTGTCTCATACAGGCTCTGTGCTATGTCCAGCACTTTCTGAGGACTCAT
GTCCCAAAGTCTGCCGCAGGCCTGCTGCAGCGTTCCCATGGTGAACGCCAAGGGCGCGGCCTCTTTTTCT
CGCTTTGTTTCCTGCTCAATGACCGTTGCCTTGCCCGTTTGTTTACAAAGCTGTGCAACTTGCTGAGCGA
TGCCCTGATGAATACAGCGCTTCTCTTCATCGACATACATTTTCGCAGGAACCCACTGCGCAGAGAAACG
GACACCATTAGACTGTAGTGCTACCCATACTTGCCAGTAAGGTTTAGGGACGAACGCCGCTATTTCTCGC
TCACGATTAACGACCATCGCCAATACGGGAGTTTGCACTCGCCCAACAGACAGAAGTCCGTCATATCCCT
TATCCCTCGCTTTCACGGTATAAAGCCGGGTCAGGTTCATACCTATTAGCCAGTCCGCTCGCGAACGCCC
CAGTCCTGCATAATAAAGCGGCTTTGTTTCTGCTCCTGGTTTGATAGCGGCTAATGCAGTACGAATGCTG
GATTCATCCAATGCAGACAGCCACAAACGAAAAACAGGCCCTCTCCATCCGCAATATTCCAAAAGAGACC
ATCCGATAACTTCTCCTTCCCTGTCAGCATCAGTTGATATGACCACTTCATCAACCTGCTTCAGCAATCG
GGAGATGACTGTGAACTGATCTAACGACTCTGGCTTAACAACCATCTGCCATACGGGAGGTAAAACTGGT
AACACATCTATTCGCCACGGTTTCTCAAACTGGGTGCCATAAACTTCAGGTGAAGCGGTTTCTAAAAGGT
GCCCCCGAGCCCAGGTTATGGTTATCCCGGGAGCGGATAAAAAACCTTGTCCTCGCTTTGTTGCTCCTAT
GACAGCAGCAATGTCTCTGGCTTGAGAGGGTTTTTCGCAAATAAAGAGGCGCACTACGTCCCTCCAGACT
ACCGATTAGTCGACGTGGGAATCGCGCGCGCTTTATCGTGCATGAGCAACAAATTGACGCTGGCCTCATT
AATTGGCGGAGAGAATATGGAACGTTTCTTACCCAGTAAGACATCACGATCTGGCTCACCTAACGCCTCA
CAGGCTTTCAGCCAGGCTTCATTTTGTTCAATAGCGTCAATGCGTGACACTGGAACCGATCGGTATTTCA
AAACAATCGAGTAGATCTGGCGTAGTGTTCGGCCATTCCCCTGAAGTAACTGATCGCGACGATTACGCGA
AATCAAGCCATAGTGAAATGCCTGTAAAACCTGTTTAGCCAGTTGGTCAAACCCAATCAGCAGATAGACA
CAGCGATATCCCAGTGGCGAATTGCTGTATACCTTGATATCCAGCGGTTCTTTAGCAACGGCTTCCGTCA
GTGTGACGCCCCGGGGCAAGACATTCATTTCCTTATCCAGGGATGCAATTTCTTCATACATCAATGCGCT
GGCCTCATTGAGCTTCTCCTCAAGCGCCAACATGGTCTTGTCAGCCCATGGGTTATTCTTCAGTGAATCG
CTATTGATACGAGCGGCCTGATGCAGGAATCCAGGCATTCCCATAATAGGAGGACGGGCAGCAACACCAT
TTTCGTCGTTCTGTTTTACTCTTCGGCGCCCGACCCAGAGATTGATTGCATAGTTAGTATGCAATTCAAT
TTTTAACTCGGACTGCAATGCTCCCGTCGTCTTTCCAACTCTTTCAGCCATCGTTGTCTCTCTAACCTGT
TAATTAATCAGTTAAGAAAGACTAAATAGTTAATAAAGAGAGTTGCACCAACAACGCGAAACTCAATATT
GGTTTCACGAATTTGATGTGCTGACCTCAATGAGGTTGTTTTTTAGCCTTGTTGCGGGGCGCAGCAAAGT
ACACTTTTTAACCACACTGCCAAATTCGTACTGAACTGATACCCCGCATGCCATCCTGAACATCATATTG
GTTGTTTTTTAACCTTGCTGCGGGGCGCAGCAAGTACAGTTTTTAACCACATCGCCCTATTTTCCAGCGG
TCAATATTCTGGCTCTGATATCAGCAACCAAGTTGGAAACTCTTTCCTGACTTGCCTTAGAAGTTGCCTG
TGCGGGAAGGCTTTCTGGCAGCTCAGTAGCGGGACGGTCCACCATTGGTGTGATTGCTGCAGACGCTCTT
CCCTTCGCCGTTTCAGAAAGCGTTACGCTTCCTGCTGATTGCTCTGTTTGCTCAGCAGGCAGCACCAGCC
GCCCTTCCCGGGCACATTTCATCATCGACAACAGCCACCCAAACGGGTTAGCTAACTGCCCGCGTTTGAG
CTGCGTATTCAGCATAGTCAGCAGAGCAGAGGCTTGCTCAGCAGGCAACGCAGTGAGTTGTCTGGTCAGC
ATATCAGCATCATCGGCTGTGATACGGCAGAGCAATACTTCCGGCAGTGCCAAACTGTGCTCGCTTTCCG
GTACGTACGTTTTTTTATTCACACTGTGTGTGAAACTACGTACGTTACAGTTCGATTTTCGAACTTGGTT
ATAACCTATTGATTTTAGACTGAGTTCGGAATTCGAACTCTGTGTATTATTGCTATTTTCATCACTAAAT
TCGGATTCCGAACTCAGTGATTTCTCTCTTATCTCACCTTGTTTTTTACTGGGTTCGGAATTCGAACCCG
GCTGCATGCCGCGCTGGAGTGATGCCAGTTGAGAGGGAGTTGATGGTGAATCCAAACGTGCCTCAATCAT
GGCTACTCTGGAATGACGATGTCGCATGGAGGGGTCGTTGCGGATCGCCTCCAAAACATTGAGCGCGGTT
ATTCGTACCGATTTATTCTTATGTTCGCAGCTGCGTGCAACCAAATCCAGCCAGCCCGGGTCGAACGTTT
CCGCATCACGGCAGCTCAGCGGTTCATCATGTTGAGCGTAGATATTCCCGCGTACGCGCCCATACTCATC
GCGCACACGTTTACAAAGACTAAGCCAGCCGGTTATTCGCAACATTAGCAACGTACGGCTGATGGTTTCA
CGCGAGGCTTTCTCGGCGTGAGGTGAAGCCAACTGAAGTTGCAGCTCATCGTATGTAGGAAATACCGCAC
CATCATTTTGCTGGGCATACAAACGGATCATCACCCATGCTGTTTTATCCAGCGGGCTCAGCCTGCTATC
CAGAAACAGTCGCCGGGGAACGGCATCATGCACGTTCCCCAGATAAAGTAATCCGCTACGTTCATTGATT
AGACTTGAGGGATCACTATTTCCCTGCCGGGAAATACCCTCCTCCATTCTCTGGAGTGTGAATGCGATAA
CACTGTCAGCAGGTAATCCCATCATCGCTTACCGTTTGTTTGAATCAATCCAACGCGGACATTCATGATA
AGAAACGAGAACGTAATGATATGAAAAGTTCGAAATGGAAAGCGGGAAGACGGTTTTTTTAACGATGAGA
ACCCCAAATGAATCACATGATAAATGATCCCTTCGCTTCTGGTTGTTGTATACCACAGCTCATCAGCCAG
CAGGAACTGAATGAACATCGCCCCCAGAACATACGATTTATCGGCAAGTATCATCACTTGCTCTCCTGAG
GTAATTTGCCCATACGAACATGGGCACGGTGTATTGCGGCAAGCAATGACTGTTGCTTTTCTTCCGGTAA
ACAGCAAAACAATTCGACTACCACCGACTCAACGTCACCATCGAGTTGAACGCGGGATGACGGTAGCCAT
AGCGTCGTCTTGGCAGCCCAGACCTTGCGCTTTATCGTCATTTTTTGATTTCCCTGTTATAGGCCTCATG
GCTCATCAAATGCCAATGTCCGCCACCATCCTTGCTTAACAAACGCCAGAACGGCCCGATGTCAATTTTG
ATATAGCCATTGGTTTGCAAGCGCTTATAAATTCGTTCACCGCGCTGCCATGCCGCGATGAAACGAGTCG
CTTTACGCACAACACTGGGGGTTGCTCGTTGACATATACGAAACTCAGCAAGCTGCATCTCAGCCTCCCA
CCTTTTCCTTTCTTTCCAGTACCGCTTCACGGCACCAGGCATTAACACGAGTCCAGACCGCAGTGAGAGA
AACATTCTGCTGTTCCGCCGCCAACATCATGACGTCCAGTGCTTCATGTGAATCAGGCGATGACAGTCCA
GAACTACGCCATTGCTCCCATAGTGCAGCGTCTTCTTCTTCCGTGGGGGCCTGAACTCTCCCCTGCCGTG
TTTCGACACCATTTAAACGGCGCCTCGAGCTGACTTCCGATGTTGACAGACCAAAATAGAATTGCATCAG
TTCGATTGAGCCACCTAACGCCAGGGCGCGATCAATTCGCTGTAACCGTTTTTGTTCAGTTCGAGCCTGG
TTAACCATTGACCAAAAATTGTCGTGATTAATCTGAAAATTGAGTACGGATACGCTGCTTTGCGTCAGGT
AATACAGATCGTCCACCGTCAGTTGGCTTAATTGACGAACCTCTTCCATCGTCATGCCCAGAGCTTCACA
ACGACGGATATTTCCTGACTTCAGTTCCATTAAGATGTGCGTCAATAACGCATTTGTTGCCTGAGATAAT
CCCTGGCTCATAGTTGCCCCCCATTCACCCAATCGACGATCAACAAAAAATCAATAGCCCAAGTCATCCC
GCAAAAAATAAACAGAAACGTATTGCCGGCCTGTTTTTTCAGTAAGTTATCCATGAATATCCCCTGCATA
TTGGTAATCGGGAGAATTCAAAGCGCTATCCTGACGAGCGTGATACGCCGAAGAGGGAGATAATGCGTTT
TTCACGCAGCGCAGGCGTAGCCACGACTTAAGAAGTTGGCCTTCACGTTCAGATGGAGTGAATGATTCCA
GAGCGCACCACACGCCCCCCACCCAACCTTCCCGAAACTGGTCAGTACGAACACGGCGGAGCTGGGGTTT
CAAACGAGGAAAACCCTTCATATACCGCTCAGTCGCCTCCCTTAGCTGCTGAGAGAGCGCCTTAAAAAGG
TAAGCGGCGATATCAGAACGACCACTGAATCCATAAAAGTGGATCGAACGGCGAAGACACATTCTTCGAT
AACGATTGGCCGTGCTGTATAGATCAAACCAGCAGCTACAACCTGTGGCCATGCACACAACAGCAGCAAG
CCCGTTAAGCCACCCAGGAATACTTACCGCATCTGATGGTACTCGTCGGCATATCGATTCACGAATCGAT
GAAATTTCAGGTTCTTGATCCAGGATGGAATGACGCAGAATGAGCTTTTGAGCCAAACGCAATGCCCGAG
TAATATCATTCAGATCGTTATTTTGCGAGACCAATGACATCAGTTTCCGAATACGTTTAGGTAATCTGGT
ACTGTTATTCATTTACCCCTCCGGCTACCGACTTTTGCCAGATGTTCTTCAACTTCCTGGCATCCGACAC
AAAGCTCTACACCAGGAACCGCCAAACGACGGGCCTCAGGGATTTCATTCCCGCATGCATCACAGCATGT
ATTTGAAATACGCCCGTTATGAACGTTTCTAAGAATCAATGACAAACTGCTCTGTAACAGTTGTTCGGTT
GTGGCCATTGCCATTTCATCATCAAGATCATGCGACATAGTCACCTCCACGAGCATCATCACGTTGCAGT
TCACGCAGGC
>8 length=20452 depth=1.01x
CAAGCAGCACTGGACGCGGATCGCCGTTCGGTAGTGAGGGGGCGTGATTTTGTTTGGAAAGCTTATTTCC
CTCGGTATTCAGCACCAGCGGCAGATGAACAGAGGTGGGGAGCGTGTAACCCAACTGGTGATAGAGTGAG
ATCTGCCGAACGGTAGGCTCAATAAGATCGGCACCGCGCACGATCTCGGTAATACCCTGATCGTGATCGT
CGATCACCACGGCCAGATTATAGGCAAATAGCCCGTCGCGGCGGTGGATAATAAAATCTTCCTGAGCGAG
CGCGTGATCGGCATACAGATCGCCACGCAATCTATCGTAAAAGTGCAATACCGGTGTCGTCTGGCGTAGG
CGTAATGCGGCGTTGTCGGCAGGCAAGTTGCGCGTTCGGCAATACCCATCATAGTGCCCACCTAGCTGCT
GAATACGGCTACGCGTACAGGTGCAGTAATAGCTCATTCCCTGCTGTTGTAGCTGCTGAAGAATTTCACG
GTAACGTGTATGCCGCTGTGACTGGTAAACCACATCACCGTCCCAGTGCAAACCGTAGTGTTCTAACTGC
GCGAGTATGCGAGAGGCTGCACCGGGAATTTCCCGTGGGGGATCGATGTCTTCAATGCGTACCAACCACT
GCCCTTGTTGAGAACGGGCCTGAAGATAACTACCCAGCGCGGCGATCAGTGAGCCAAAATGCAGGTCACC
AGAGGGGGAAGGGGCAAAACGCCCGATATAACGATGAGTTTCGGTAAAATGATTAATTTGGGTAAAACTA
TTAGTTTGGGTAAAACAATCGGTTCCAGACATAATAGGTTGGTGCTATCTCGTCAGCGTTTTATTCAGAC
AGAAGATAGAGTGATGAATATCATTCATCAGCGGTAAATTATCCGAAGACGGCCCCTGCGAGTGGCAGGA
GCCGATTTTGGACAGGATAATTATCCTGCCATTTGCTTTTCGCGTATTTCTGCCAGCGTTTTGCAGTCGA
TACACAGATCGGCAGTCGGACGAGCTTCCAGACGGCGGATGCCAATCTCGACGCCACAGGATTCACAGAA
TCCGAAATCCTCATCTTCGATTTTCACCAGGGTTTTGGCGATTTTCTTGATCAGCTTACGCTCACGGTCA
CGGTTACGCAGTTCGAGACTGAACTCTTCTTCCTGCGCCGCGCGATCCACGGGATCGGGAAAATTGGCGG
CTTCATCGCGCATGTGCGATACGGTCCGATCCACCTCATCCATGAGTTGGTTGCGCCATGCTTCAAGAAT
ACGCTTGAAATGAGCCAACTGAGCGTCGTTCATATACTCTTCGCCCGGCTTCTCTTGGTACGGCTCTACT
CCGGCAATTGCGAGAATGCTCAGAGAAGATGTCTTACGATTTTGCCCTTCTTGCATGTTGCTTCTCCTAC
ATAACACGACACGCATAATACCCTTTTATGCAGTGAAGTTGCGGCGTTGTTGACCAGAACTTCAGCTATC
TGGGTATATCGGCCCCCAAAGGGGGAAAAAACAGGCCGCTATAAATAGCAGATGAAGATGGGGTTGGCAA
TGCTTCCTGACACCGGCCTGATAAAGTGTGAGGAACAACCTGCTTGTACCCGTCATACTTCAAGTTGCAT
GTGCGTTGGCTTCGTTCACTCACCCGAATCACTTACCTCTGTAAGCTCATCGGGACTCCTTCCCTTGCCG
CCTTCCTGAAACTCGAATTATTTAGGGTATACATTAAATAATAAACAATGTGTTACGCCTTTGGTGGTAC
GTTCGGCGTGTTATGCAATGCTTGTGTTTTATCCCAACAACGGTAGCTTGTGCGTCAATTTAATACCGTC
AGGGCATAATGTGGAGCCGTAACATAAAATTTCAACCCCTGCCTGCTGTGCTTCGATAAATAATTCTGCA
TAGCGTGAATCAATATGCCGGGCAGGAGAAACCTGCTGGATCCCTGAATGAAGAACGGCGAAAAAAAGGA
CGGCACGTTTTCCATTGGAAACCATCTGTTGCAGTTCACGCAGATGCTTTTGCCCTCTGAGTGTAACCGC
ATCGGGAAAGTAACCACATTCATGTTGCAATAATGTGACGGATTTCACCTCAATATAGCAGTCAATCTTA
TCTGTCGCCTGTAAAAGCAGGTCGATTCGGCTGTTTTCCGTACCGTATTTTACTTCCGTTTTTATGTCCG
AGTAGCCCGCCAGCTCTTCTATGCGATTTTCTAATAAGGCTTCGTACAATAATGTGTTGGCACGCAGAGT
ATTGACACAAATCCAGTGATTTTGTTGCGTTTCAGTCAGTTCCCAACTTTGCGGATACTTACGTTTAGGG
TTATCGGACGTTGAATACCAGACGGTATCACCGGGGGTCGCACAGCCTGTCATTGCACCAGTGTTGGCGC
AGTGCAGCGTGAGCGTTTCGCCCTCTGGCGTCACGACATCGGCCAAAAAGCGTTTGTACCGTTTAATCAA
GCGAGCAGGTTGTAGACGTGGGGTATAGTTCATGCGTGTCCTGTTTTATTCGTATATCTAACTATTCTCT
TATTTAATAAATGACCAACTTTCCAGCTTTTGATAGCGAGTTTTGCCATTGTCGAAAAGTGATTGGTAAA
GAGAAAAATGCGTCATGTCGTCCTGCCAACTGAACGTTGCGGGGGGAATCGCCACGGGACGAGTGGCACC
GCGCAATAGCGTTATGTGTGGATGAAAAGGCAATGCCGTTTGATAGCAGCCGTTGCGTGCAGCCTGAGAG
CGTAACAGTTCCGCGAGCTGTAGCAATCCGCGCGGCGCGCGGCGGCAGCCCAGCCAGACAACGCCAGGAC
GTGGCCAGTGTCCGGCATCATTCAGTGTGAGGGTAAACGCGGGCTGGCGGATACGGCCTGCTAAGGTCTG
TAAGACCTGCGCCTTTTGCTCACTCACGTCGCCTAAAAACGCCAGCGTCAGATGAAGATTGGCTGCGGCG
ATTGGACGTCCAGCATCCAGAGGAAAGTGTTCGGCACGCCAGCGGATAATCTCTTGCTGTGTGGCTTCCG
GCAGTGATAAGGCAAAAAACAGGCGGCGGGTGGGTGGCATGGTGCTCTCTCTTGTTCTGATTCCATCCGA
TGCTACATTCATCCAGATGCTACAATGCTCGCCGCTGAAAGTTAACCTTATACGGAGATGTCTGTGATTT
TACCGCCCGTCAGCGCCGTGCTGGATGATGTGATAACGGCGCTACATACTGCGCCTCAGGTGCTGCTCAA
TGCCCCAACGGGGGCGGGGAAATCAACTTGGCTGCCGTTGCAATTACTGCAACAGGGCAATTTGAATGGG
CGCATCATCATGCTGGAGCCGCGCCGACTGGCGGCGAAGAGTGTTGCCTGGCGGTTGGCACAGCAGCTAG
GTGAAGAACCGGGGCAAACGATAGGCTATCGGATGCGCTCGGAATCCTGCGTGAGCAATGCAACGACGCT
GGAAGTTGTCACTGAAGGTATGCTAACCCGCCTGCTGCAACAGGATGCGGAATTGCAAGGCGTAGCGCTG
ATTATCCTTGACGAATTCCATGAGCGTAGCGTGCAGGCCGATTTGGCATTGGCGTTGCTGCTTGATGTGC
AACAAGGGCTGCGTGACGATTTAAAACTGCTGATTATGTCGGCCACACTCGACAATGCACGGCTGGCGAT
GCTGCTGCCGGAGGCTGTCTGCGTGGTCTCCGAAGGTCGCAGCTATCCGGTAGAACGGTGTTATGCACCG
CTAAATAGTCAGGAACGTTTAGAAGAGGGCGTTGCACGACAGGTACGGCGTTTGCTCAGTGAGGAAGACG
GCTCTCTGTTGCTGTTTCTGCCCGGCGTCGCAGAAATTCGCCGCGTGCAGGCGCTGCTGGAGAATAGCGT
GTCGAGTGAGACGGATCTCTGTCCTTTATATGGCGCATTGACGCTGGCGGAACAGCAAAAGGCCATTCTT
CCAGCGGAGCCGGGTCGTCGTAAGGTGGTGTTAGCCACTAATATTGCGGAAACCAGTCTGACAATTGAAG
GTATCCGGCTGGTGGTGGACAGCGGCCTTGAACGCGTAGCCAGCTTTGATGTGAAAAGCGGCGTCACCCG
GCTGGTGACACAGCGCATCAGTCAGGCATCTATGGTCCAGCGTGCGGGGCGTGCGGGACGTTTAAGCCCC
GGTATTTGCTGGCATCTGTGCTCTCGTGAACAGGCAGAACGTGCGGCAGTACAAAGCGAAGCCGAGATCC
TGAGTAGTGATTTAAGCAGCGTCTGGCTGGATTTACTACAGTGGGGCTGTACCGATGTGGCGCAGTTAAC
CTGGCTGGATACGCCGCCAGCACCTGCGCTTTATGCCGCTCGTCAACTGCTGCGCCAGCTTGGCATCACT
GATGAACATGAGCGGTTGACCGCCGAGGGGCGCAAGATTGCGACACTCGGCAGCGATGCTCGATTGGCAA
CGATGCTGTATGCCGCGTCACAGCAAAGTTCGGGTGCGTTGGCGACCGCAGGGTGTCTGGCGGCGATACT
TGAAGAGCCGCCGCGTAGCGGATCGATCAATCTGGCTGACTGGCTGCATCGTCCATTACCGCACTGGCTG
CGGCGAGCAAAACAGTTGACGCGCCGTTTATCGATGACCTCGGGGAGTATTGACGACGTCGAAGCTGACT
GGCTGCTGGCTCAGGCTTTCCCTGACCGTATCGCCCGGCGGCGCAGTCAGGATGGGCGTTACCAACTCGC
TAACGGTAGCGGCGCGATGATGTCGGCGGATGACGCGTTGTCAGGTAACGAATGGCTGCTGGCACCGGCG
CTATTGCAGAATAGTCAGAGTGCAGACGCGCGGATCCTACTGGCGTTGCCGTTGGATATTGAACGGCTGG
AACGGCGGTTACCTGGATTAATAAATGAACGTAACGTGGTGCACTGGGATGAAGAAAAGGGTACTCTGCG
CGCCAGCCAGCGCGACCAGATAGGCTGCCTGATTCTGCGAACGCGCCCGTTGAATAAGCCTTCCGATGAG
GCATTACAGCAGGCGATGCTATTCTGGATTCGGGAGCAGGGGCTTAAAGCATTAAATTGGGATGCAGCAG
CGTTGCAGCTACGCGCGCGCCTACAGTGCGCTTGTCAGTGGTTACCTGAGGTTGACTGGCCGCAAGTGGA
TGACGACACGCTACTGGCAACGCTGGAGATCTGGTTGCAGCCGTCACTGTCTGGCGTGCGCGATTTACGT
GCGCTGCACCAGATTAATTTGAGCGATGCCCTGTTGCGGCTGTTGGACTGGTCGCTGCGCCAGCGGTTGG
ATAGCGCGCTACCCACGCACTACACCGCGCCCGGCGGGAGTCGTTTGCCCATTGCCTATTATGACGATAA
GCCACCAGTGCTGTCGGTACGGATGCAGGAAATGTTCGGCGAGCAGCAGAGTCCGCTGCTGGCGGAAGGT
CGTGTGGCGCTGGTGCTGGAACTTTTATCACCAGCACAGCGTCCATTACAGATTACGCGGGATTTAGCCG
CATTTTGGCAAGGCACTTACCGCGAGGTGCAAAAAGAGATGAAGGGGCGTTACCCCAAACATATCTGGCC
GGACGATCCGGCGAATACGGCGCCGACGAGGCGTACCAAGAAATATCAGAATCACTAATTTCAGACGTTT
CCGCTTTCCCAAAAAGGGAGCTGGAAACAGAGTAGGCGGCTTGAGCCCAGAGCTGATAGCCGTGAACAAC
CTGATGGAGAAGTTATTGTAATGTCTCGGGATGACCGCGAACCTATCGGACGTAAAGGGAAAGCGCCAAA
ACGTAAGCCTGAACGCAAGCAGGCCATACGACGTCGCAGGGATGACGACTATGATGATGATGACTATGAC
GATTATCAGGACGACTATGACGACGATGATGATTACGACGGCGATGACGCCATGACGCGGAAATCGCAGA
GAAGACGGCGCTGGCTGGGGCTGGCGATCAAACTGTTCCTGATCTTTGCCGTGGCGATGGCGATCTACGG
TGTATACCTCGACAGCCAGATCCGCAGCCGTATTGAAGGCAAAGTCTGGCAATTACCTGCTGCCGTCTAT
GGCCGAATGGTCAATCTTGAACCCGGCATGGCCTATAGCCAGAAAGAGATGATTAGCCTGCTGGAAGGTA
TGCAATACCGTCAGGTGAGTCGCATTACCCGTCCGGGTGAATTCAGCGTGCGTGGCAACAGCATCGATAT
GCTACGCCGCCCGTTTGATTTCCCTGATGGAAAAGAAGGGCAGATTCAGGCGCGCCTGACGTTTGCCAAC
GATCGTTTGTCACAGATCCAGAATCTGGACAACCAGCGTAACTTCGGCTTCTTCCGTCTCGATCCGAAAC
TGATCACTATGATGCAGTCGCCGAACGGCGAACAGCGCCTGTTTGTGCCGCGTGCCGGTTTCCCCGATCT
GTTAGTGGATACGCTGGTCGCGACCGAAGACCGCCATTTTTATGAACACGATGGCATCAGCCTGTACTCG
ATTGGTCGTGCATTTTTAGCGAACATCACCGCAGGACGCGCAGTGCAGGGCGGGAGCACGCTGACGCAGC
AGTTGGTGAAGAACCTGTTCCTGACTAACGAACGTTCACTGTGGCGTAAAGCTAACGAAGCTTATATGGC
GCTGATCATGGATTATCGCTACAGCAAGGATCGTATCCTTGAACTGTATCTTAACGAGGTGTACCTCGGT
CAGAGCGGTAATGATCAGATCCGTGGTTTCCCGCTTGCCAGCCTGTATTACTTTGGTCGTCCGGTGAATG
AGCTGAGCCTCGATCAGCAGGCGCTGCTGGTGGGAATGGTGAAAGGAGCATCGCTGTACAACCCATGGCG
TAACCCAGATATTACGTTAGAACGACGCAATTTGGTGCTGCGACTGTTGCAGAATCAGCAGGTGATTGAT
GCCGATCTGTACAACATGCTGAGTGCTCGCCCGCTGGGCGTACAGCCGAAAGGTGGCGTAATCAGTCCTC
AGCCCGCGTTTATGCAGATGGTACGTCAGGAGCTACAACAGCGGCTTGGCGACAAGGTTAACGATCTTTC
CGGCGTGAAGGTTTTTACCACGCTTGATCCGGTCTCGCAGGATGCGGCGGAAAAAGCGGTAGAAGTGGGC
GTTCCGGCACTGCGTGCAGGCCGTAACGTCAGCGATCTGGAAGCGGCAATGGTGATTGTCGATCGTTTCA
GTGGCGAAGTCCGCGCGATGGTTGGCGGTGCTCAAACGCAGTATGCCGGGTTTAACCGTGCGCTACAGGC
GCGTCGTCCTGTCGGATCGCTGGCGAAGCCGCCAACCTACCTGGCGGCGTTGAGCCAGCCGGACACCTAT
CGTCTGAATACCTTGCTGGCAGATGAACCACTGTCGCTCAAGCAGCCTAATGGACAACTGTGGCAGCCGA
AGAACTACGATCGTGAATTCCGTGGCCGCGTCATGTTAGTCGATGCGCTGGCAAATTCGCTGAACGTTCC
GACCGTCAATCTGGGGATGGCCGTAGGGCTGGATCAGGTCACGGCAACGTTGAAGCGTTTAGGTATCCCC
GAAAACGTGATTCAGCCTGTACCGGCGATGCTGTTGGGGGCGATCAGCCTAACACCGATGGAAGTGGCGC
AGGAATACCAGACGATCGCCAGTGGCGGTAATCGTGCTCCGCTTTCCTCACTGCGTTCGGTGATTGCGGA
AGATGGCACGGTGCTGTATCAGAGCTTCCCGCAGGCTGAACGGGCGGTGCCGGCGCAGGCGGCCTATCTG
ACGCTATACGGCATGCAGCAGGTGGTCGAACGTGGTACATCGCGGTCGCTGGCAGTGAAATTCCCGAATT
ATCATCTGGCGGCAAAAACCGGTACTACTAATGACCTGCGCGACAGTTGGTTTGCCGGGATTGACGGTAA
AGAAGTGGCGATTAGCTGGGAAGGGCGTGATAACAACGGCCCGGCCAAGCTGACTGGAGCGAACGGAGCG
CTGACGATCTATCGTCGCTATCTGGAAAACCAAACGCCGCTGCCGTTGATGCTGACGCCGCCGGAAGGCA
TTACGACGATGACGGTGGATGCCAGCGGTAACTTTATCTGTAACGGCAGCAGCGCTGGACGCGTCTTGCC
AGTCTGGACGGATAATCCGCAGGCACTGTGTCAGGCGAGCCAGCCGCAGCCTTCCGCGCAGCCGGACCAG
CAAAACGGCGAAGGCGTCGCTGATTGGATCAAAGAAATGTTTGGTCAATAATCTATCGATGCTTCAACTG
GTTGCCGTCTCTTAGCCATATTTTTATGCAGCCTGAGAGACGGTTTCGTGCGCTTACAATACGGTTATTT
TATGCTACCGCGTAGCACGCGCCCGACACGAGGCGACTCAAACGCCGTCGCCCCGTGACCCCAGGCTTTC
GCCGCGTCCTGCGGCTCATCCGAAGCCAGCTACCTCCTCAGCATAATTTTTTACGCCTGACCACGGCAAA
AACCGCGATACTTCTAGACTTGTGTATAAGGAACAGGATTAATTTGGTGGTATTTTTTGTGCCTGCCGTT
TTTCGAGAAGGGTCACGTCCTGCCTGATATCGTTTTTCCTGTCATGTCACTCTGGCGCTGACGGGTAAAA
GTCTTGCGATTGGCATTCCGTTGCGCCTATCATGCTGCCTTTATCTATCGTAATCATTATCGTTCTCTTT
TGGCTTGGTCGTTATTGGATCTGGTTCGATAGTTACGGGAATAGCGATCGCTGTTTATGCCCCTTTCCGT
CTGTGACATTAAAAATCAAAAGCACTATGCAAAATCAAACTGTACTGCCTGATACCACCTTCAGACTGGA
CGACGTGAGCTTTTCCGTCGCTGGGCGCACGCTGCTACACCCGTTATCGATCATGTTTCCCGTAGGGAAA
GTGTGCGGTCTGATCGGACACAATGGGTCAGGTAAATCGACATTGTTGAAAATTTTGGGTCGCCATCAGC
CCGCCAGCAGCGGTAGCGCGCTGTTGGGCGAACAGGCGATCGGAAGTTGGGACAGCAAATTGTTTGCCCG
TCAGGTTGCTTATTTACCGCAGCAGCTTCCCGCTGCTGAAGGGATGACCGTGCGTGAGCTGGTTGCCGTG
GGGCGCTACCCGTGGCATGGCGCATTAGGTCGTTTCGGCAGCGCCGATCGGGAAAAGGTCGAAGAAGCCA
TCACACTCGTGGGATTAAAGCCGTTTGCTAACCGTCTGGTAGATAGCCTATCCGGCGGTGAACGGCAGCG
AGCCTGGTTAGCGATGACGGTGGCACAAGACAGCAACTGCCTACTGTTGGATGAACCAACTTCCGCACTG
GATATTGCGCATCAGGTTGAGGTTCTGGCGCTGATCCAGCGTATGAGCCGCGAACGTGGCATTACCGTCA
TTGCGGTGTTGCACGATATCAACATGGCTGCCCGTTACTGCGATCATTTGGTGGCACTACGCGGCGGAAA
AATGATTGCACAGGGTGAACCTATCGCACTAATGCAAGGGGATGTGCTGGAAAATATCTACGGCATTCCC
ATGGGCATTCTGCCTCATCCGGCTGGTGGTGCACCGGTCAGCTTCGTTTGTTAACTCGGTTTACCTGCTA
ATGATGCCTGAATTTTTTTCTTCCCCACATTATCCTGACCCGCTGCGCCGTCGTTTACTGACGGCGCTAC
TGCTGTCGCCGCTGGTTTATTCGGCGGCGAGTAGAGGTGCTATTGCCACGCCTCCTGATGTAAACCGCAT
TGTGGCATTGGAGTGGTTGCCTGTTGAACTGCTTCTGGCGTTGGGCCTCACCCCCCTCGCGATTGCTGAT
AAGCGTAATTACAATCTGTGGGTGAAAGAGCCGGAACTGCCAGAGTCGGTGATCGATATCGGATTACGTA
CCGAACCTAATCTGGAGTTGCTGGCACAGATTCGCCCGTCCATGATTATTTATTCAGAAGGTTACGGTCC
CTCGGTAGCGAAAATGTCCCGTATTTCTCCGATGCTGGGCTTTAGCTTTAGCAGCGAACAGGGAAAGCCG
CTGACGTCGGCACAGGCCTCGTTAATGAAATTGGCCGATGCGCTAAATATGAAAGCCGTTGGGGAACGGC
ATTTGGCGGAGCTGGCGCAGTTTCTCCAGCAGGAAAAAATCACGCTTCAACCGTATACCCAGCGGCCTCT
GCTGCTCATTACGCTGATCGATAGCCGCCATGCGCTGGTGATCGGCAAGAATAGCCTGTTTCAGGAAGTG
ATGGACCATATCGGGATAGAGAATGCCTGGCATGGTGAAACCAGCTTCTGGGGCAGCACGATTGTGGGCA
TTGAAAGTCTGGCAAACATTGGTGATGCCAACGTGCTCTGTTTCGAGCACGGCGATAGCGCGATCAGCGC
ACAGCTTGATAGTAATCCGCTCTGGCAGGCTATGCCATTTGTGCGTCAACAGCGTTTACAACGCGTACCA
GCCGTCTGGTTGTATGGTGGAACGCTCTCGGCAATGCGCTTCTGCCGCGTATTGAATCAGGCATTGGAGG
CGAAAAAACATGCCTAACTCTCTGTCTGTCGCGCATAATCGTACTATGCACCCGCTAGTACTTCCCATTG
TTTTAATTGGTTTTCTGCTGTTCGTGACTGTGGGGATGGGTAGTTATAATTTGCAGCAGCAATTACCGGT
ATCTCTGTGGTTTCAGGCACTGACACAGCCTGCGTTAGAAGATATGCAGCAACTGCTGTTTCACTACAGT
TTACTGCCGCGCATGGTATTAGCCCCGCTGATTGGCGCGGGGCTGGGGCTGTGTGGCGTACTGTTCCAAC
AGGTTTTGCGCAATCCGCTGGCCGAACCATCAACCTTGGGGATTGCCACAGGCGCACACTTAGGGATCAC
CATCGTGACGCTATGGGCGCTGCCCGGTGGCGCATGGATTCAACAAGCTGCGGCTATGATTGGTGCGCTG
GTGGTTGGCGCGCTGGTGTTTGGTGTCGCCTGGGGCAAGCGATTATCGCCAGTGACGCTGATACTGGCAG
GGCTGGTGCTGAGTTTCTATTGTAGTGCGGTCAACCAGTTGCTGGTGCTTTTCCACCATGAGCGGCTCCA
GGGGTTGTTCCTGTGGAGCAGTGGCGTGCTGAACCAGCAGGACTGGAGTAATGTGCAATTTGTTTTCCCG
CGTCTCGTGGTGTGTTTCTGTCTGGCGCTGCTTCTGATTCGCCCGCTAACGCTGCTGGGGTTGGATGACG
GCGTTGCGCGTAATCTGGGGCTTGGGCTGTCGCTGGCGCGTTTTAGTGCGCTTGGGCTGGGGATTTTTCT
GTGCGCCCAATTAGTGAATGCGGCGGGCATTATCGGGTTTATCGGCCTGTTTGCGCCGCTGCTGGCGAAA
ATGTTGGGTGCACGGCGCTTGCTTCACCGCCTCTTATTCGCACCGCTGCTCGGTGCGCTGCTGCTGAGTG
TTGCCGATCAGGGGGTTATCTGGCTAAGCCGTATCTGGTTTGAAGTTCCTACGGGGGCGGCGACGGCGTT
GATTGGTGCGCCTCTGCTACTGTGGCTGCTGCCTCGTCTGCGTAATAGCACCCAACCCGCGATGGCCGAC
AGTAATAGCACGCCGACGGCTGAACGCAGCCTATGGGGAACGTGGCTGGTGCTTGGTATTGTACTGCTGG
GAATGGTGGTTATTACGGCGCTGATGTTGGGGAAAGATGCAGAAGGCTGGCAATGGGGCGGTGGTGATGT
ACTCGCGCAATTGCTTTCATGGCGTTGGCCTCGGGTTCTGGCGGCGCTAACCGCCGGAGTCATGCTGGCG
GTGGCGGGAACGCTAATCCAAAAACTGACGGGCAACCCGATGGGAAGCCCGGAAGTGCTGGGAATTAGCT
CTGGCGCATCGTTTGGCGTCATTATTTTACTATTCTTCATTCCCGGCAATGCGTTCGTGTGGTTGCTTCC
CGCCGGTAGTGCGGGTGCGGCGTTGTCGCTGTTGGTTATGGTGATTATCGCCGGACGCGGTGGTTTCTCT
ACGCAGCGAATGCTGCTGACGGGGATCGCGTTGAGTATGGTGTTTTCCACCGTGATTGCGCTGCTGTTGG
CTAGTGGCGATCCGCGTATGGGAACGGTGTTGACCTGGCTGTCAGGTTCAACCTATGCGGTCGAACCTGT
AGACGCGATACGCACGGCGGTGATTGCCGTCTTGCTGCTGTTGATCGTCCCGCTGTGCCAGCGTTGGCTG
CGTATCCTGCCGCTGGGTACGACAACGGCCAGAGCGCTCGGTGTGGCCGTCACACCAGTCCGCCTACTGG
TCTTGTTGCTGGCATCGGTGCTGACCGCGATGGCAACCCTGATGGTCGGGCCGATGAGCTTTGTTGGCCT
CATGGCACCGCATATGGCGCGGATGCTAGGCTTTAGCCGTGTGTTGCCGCAAATCGCCAGCTCTGCGCTG
ATCGGTGGTGCGCTAATGGTTATGGCTGACTGGTTGGGTCGGATGATCCTCTTTCCGGCACAGATCCCGG
CAGGGTTGCTCGCAACATTTATTGGCGCACCTTACTTTGTGTATCTGCTACGCAAACAGGTGAAATAATG
CGAGCATCGGCGGGAAGGGAAATCCGCCGATACTGTGCGATTAGCTGGAGAAGTTGATGGCTTCGACCAA
CATCCAGAACGTAGTGAGCACCAGAGAAAGTGCCATGACGCCGTTGAAGGCTTTCAGTTTCCACGGTTCC
TGAAGATGTTTACCGATGCGATCGCCGAGTAGTGCCCAGACTAAAATACAGGGCAGATTGAGTACCATAA
AGGCGGCTACCGTGGTGAAAAGGCCGCCGCTGGCGGCATAAAGCAGCGCAATGTTGCTGGACATCAGCCA
GGCTTTCGGATTCACCGCTTGGAATAACGTCCCTTGTAGTACGGTCATCGGCTGTACTCGCCCTTGTAAT
TCAGGTGCCGATGAGCGCACGATTTTCCACGATAGCCACAGTAGATAGATGCAGCCCAGCACGGTGAGCG
GGAGGCGAATCATACTCATCCAGCTCAGCAGAAGCTCCAATGCCACCCCCATCAGCGCCGTTTGTATCCC
ACATCCAACGGAAATGCCCATCATCATCGGCAAAGTTCGACGCAGGCCAAAATTGACGCCTGATGTTGCC
AGCAGCAGATTATTTGGCCCCGGCGTGATCGACATCACGGTGACGTAGCTGAAAAAAGAAGGATCGAGCA
TGGTGTTATCCTGATGATGGGAAAGAACAGTATGGTAGGCAGAAAAAAGAAATGGTTACAGATACACAAA
ATGGTTATTGTAATGGGTACAAATTGCATTAATCGTTAACTGTACCCATTGGCTGGCGAGGGAACTGTGT
CCATCATCGACTCACAAGAAAGTACGCTCTATCAACAACTCGCGGAAACCTTCGCTACGGCCATTCATCA
AGGGACGTTAGCATCGGGAAGCCGTTTGCCTTCTATTCGTCGAGTGGCTGGTTCACATCAGGTGAGTGTC
AACACCGTGTTGAATGCCTGGCGTATTCTCGAAGATCGCGGGTTGATCGAAGCTCGACCGCAGTCTGGTT
ACTTTGTTCGCGGGCGTCTGCCGTCGCTAACGGAAAGCAAACCTCATCGTGCGCAGGTGATTGTGCCGGG
CAGTGAAAAGCTGGATCTGATTGATACCGTGTTCGCGGCCCAGACGCACCCCGACTACACCAATATTTCT
CTGGCGTGCCCGCAGCATGCCGATTTCTATCCTACCGAGAAGATCAGCCGTATTGCCGCGTCCTTGCTGC
GGCGACAGCCTGAATTGATTGGTCGTTATGCGCTACCGCCGGGCAGTGAGCGGTTGCGGCGCGAGGTCGC
GAGGCGAGCGATGGATTTGGGGATGACATTGACCCGCGAGGACATCACGATCACCCACGGTTGCATGGAA
GCGCTCCAGTTGGCGCTGCGCACGGTAACGCAGCCGGGCGACTGTGTAGGATTGGAAACGCCAACCTATT
TTTATCTCTTTCCCCTGCTCGCCAGTTTGGGATTGAAAACGGTAGAGATTCCGACCGATCCGCAGCGCGG
ACTCGCGCTGGATGCGTTGGAGCTGGTGTTATCAGAAAATCGCTTACAGGCGATTATCGCCATGCCGAAC
GCGCAGAATCCGCTAGGGTGCAGCATGACGCTGGCGGATAAAAAGCGGCTGGCAAAGTTGGTGAACGATT
ATCAGGTACCGCTCATTGAGGATGGGTTATACAGTGAACTTCAGTTTAGCTGGCCGTTGTCGCCGACGGT
GAAAGCCTTCGACCGCGAGGGCTGGGTGATTTACTGCTCCAGCTTCACGAAAACGTTAGCGCCCGATTTT
CGTATCGGCTGGATGGCGTCGGGGCGTTTCCGGGCAAAAGTGGCGCGACTGAAAGCGGTATCGTCGATGG
CGGAATCGGCGCTGCTATCAGAAACGCTGGCGCAGTTTCTGGAGTCCGGCGGTTACGATCATCATCTGCG
CACGTTGCGTCGCCGCTATGCCGCACAGATGGATGAGGCGCGTGGGCTGATCGCTCGACATTTCCCGCAG
GGTACACGGGCAACGCAGCCGCAGGGCGGGTTTGTCTTCTGGCTGGAATTACCAGGCGGAGTGGATGGGG
TTGAGTTATTCCATCGCCTGCTGCAAGAGAAGATTTGCGTCACGCCCGGTGAGCTCTACACGTTGAGTGG
TCGCTGTAAGCACGCGCTTCGGTTGTCTTGCTGCTACCCGTTTGATGAACGCTACACGTATGCGCTTAAG
CGTGCTGGTGCGCTGGCATGTGAAATGAGCGGTATCGGGCCGGGTAGCGCAGAATAGCGTTATGGCGTGC
CGTTTCGTCCCCAGGCCAGGTAGCCTGCACGTTCACTTAAGCGCTCATAGTAGGCGCGGACGGCAGGATA
GTCTGTGTGTTCCAACGGTGTTTCATACCAGCGATTGACCGATAGCCCGATGGGAATATCGGCCAGCGTA
AACGCTTGCCCTGCAACGTAGTGACCAGTCCGCTCCAATTGTTGGTTCAAAATGCCCATGGTGCGTGACC
AAAGCGCGCAGGATTCTGCCAATAGCTGCGGCTCCTGATGTGCGGGAGACTGGCGCACCAGCGACATAAA
AGCGTAACGCCATGAGGGATTGAGTTCGGTGGCCTGCCAGTCGATCCATTGATCGACTGGAGCGCGGCTA
CGCGGATCTTGCGGGTAGAGCCAGGCTCCGTCCTTCGCGTTGGCGAGGTAGCGTAAGATCGCATTCGATT
CCCACATGACGAAATCGTCGTCCTGAATAACCGGTATCATAGCATTGGGATTGAGCGCCAAAAATGCGGG
TGATTGCGGTGACTGGTAACCATCTCCCCAGTCTTCTCGCTGAAAGGGAATTGCCAATTCGTCACACAGC
CACAGCACTTTCCGAACGTTGATCGACGACGTGCGTCCTAGAACCTTTAACATGACTTCTCCGCTATTTT
CAGGCAAGTAGACTTACTCATAACCAATTTGAGAGGGCTTGTCATTCTCAAACGAGGATCCTGATGAAAA
ACATGGCAGGCAGCGGAGGCGCTGTTACTGAGCAGCAATGGCGTCACTCAGTGACGCCATTGTGTACGAG
TACGCTTACAGACGTGAGAAGCAGAGCTGTGCGGCTTCGATGGTACGTTCTATGTCCTGTGGCGTATGCG
CCAGCGACATAAAGCCCGCTTCAAAAGCGGAAGGAGCGAGATAAATCCCTTCTTCCAGCATCATGTGGAA
AAAACGCTTAAAACGCTCGACGTCGCACTTCATCACATCCTGATAGCTGGTAACGCTGTCGGCATCGGTA
AAGAACAAGCCGAACATGCCGCCCGCCTGATTAACCACCAGCGGAATGTTTTCAGCTTTCGCGGCAGCCA
ACAGGCCGTCAGCCAGCTGATGGGTCAACGCGGTGAGCTTTTCATGTACACCGGGTTTCGCCACTTCCGT
CAAACAGGCAAAACCTGCCGCCATGGCGATGGGGTTGCCAGACAGCGTACCCGCCTGATAAACCGGACCG
GTTGGGGCCAGCGCTTGCATAACGTCACGCTTACCGCCGAATGCGCCAACTGGCATCCCGCCGCCGATGA
TTTTCCCCAGACAGGTCAGATCCGGCACTACGCCGTAGTGTGACTGTGCGCCAGACAGCGCAACACGGAA
GCCGGTCATCACCTCATCGATGATGAACAGAGCACCAAACTCGTCACACAGGGCGCGCAGGCCGGGAAGG
AAATCTGGCAGCGGTGGAACGCAGTTCATGTTACCCGCGACGGGTTCGACGATAATTGCGGCGATCTCAT
CAGGGTATTGTTCAAACGCGGCGCGAACGGATGACAGATCGTTATAGACGCAGGTCAGCGTGTGGCGGGC
GAAATCGGCCGGAACGCCGGGGGAGTTCGGTTGACCTAGCGTCAGTGCGCCAGAACCAGCTTTTACCAGC
AGGCAGTCGGCGTGGCCGTGGTAGCAGCCTTCAAATTTGATGATTTTATCGCGGCCCGTGTAACCACGCG
CCAGACGGATTGCGCTCATGGTGGCTTCTGTGCCGGAGTTGACCATCCGTACCATATCCATGCTAGGCAC
CAGCGAGGTGACCAGACGCGCCATCTGCACTTCCATCTCGGTAGGGGCTCCAAAACTCAGACCGCGTTCT
GCGGCAGCAATCACGGCATCGCGAATTGCCGAATGGTTGTGACCCAGTACCATCGGACCCCACGATCCCA
CGTAATCAATGTACGCTTGCTCGTCGGCGTCGTAGAGATAAGCGCCATCAGCCCGTTCGATGAACAGCGG
TGTGCCGCCGACGCCGTTAAAGGCGCGAACGGGTGAGTTCACACCGCCGGGAATAAGTTGCTGTGCCGCA
GCATACAGACTTTCAGATTTCTTCATTACGCAGTCCTGACTGGTCTTGATCGTAAAATGTAGGGGTATTC
TAATGAACTGACCGCGGTTATGAAATCGCTGTACGGGTTTTCGCTTGAAAACGCATGGCATCATACCCAC
AGAGAGTACTGGCTAGGGGGAATATGAAACGGCATAATGCGGCGATTATTTCAACAATCTCTGTCAAATC
TTGAACGTTTTCGCTTACTGCCGGATAATAAGCGTATGAATATGGGTCTATCACCTGATAAGCCCTGAGT
TGGGAGTAAAAATATGAGCGATGATATAGCAGCACTGCCTCTGCAATTTACCGATGCGGCGGCAAGCAAG
GTGAAAAACCTGATTGCTGATGAAGAAAACCCAGAGCTGAAACTGCGCGTGTATATCACGGGCGGCGGCT
GTAGCGGTTTCCAGTATGGTTTTACCTTTGATGATCAAATCAACGATGGCGACATGACTATTGAGAAACA
AGGCGTAGCGCTGGTAGTTGATCCGAGGAGCCTGCAATATCTGGTTGGCGGTGCGGTAGATTATACCGAA
GGGCTGGAAGGTTCTCGCTTCATCGTGACGAGTCCGAATGCGAAATCTACCTGCGGCTGTGGTTCCTCTT
TCAGCGTCTGATCCTGCATTGCGGTTATTCACCGACTAAAAAATAAAAGCCGTGTCTTATCACCAAGACA
CGGCTTTTTTACAACAATTAACCTATCACCGAGGCGTTAAAAAAACGTAGAGAACGTTTTTTTACTGTGA
TTACCATTCGACCGTAATCAGGCGTGTTTCCGTACCCTGCGTCGTTTTTGCCGCTGATGTCGAAAGTTTT
GCCTGATCGACCTGAATACGTGACTCAGTAATTTTAGGTTGAGGTACAGACGCTACGTTACAGTCCATTC
GATATTGACCGGATTGCGGCGTGACGCCACACGACGGTAATATCGTCAGTTGAGCGTTAATTTGCCCACC
CTGACTCCCTGCATATGCCGTGCTACAGGCCGCCATTAGCAAGCCCGCGTAAAGCAACGCATTTTTCATG
TTCTAATCTACCTGGTGTTAAAAGAACCGATATCGGTTCAAATTTTTCTAATTTCATTATGGCGAGCAGT
AATCAGCACCTTATTAGGTGTCTATGACTCCACTCTTACGCTCAGATTATCGACAAATAGTGGCGAAATA
AAAGCCTGCTAGTGTTACAACTTGTATATTAATGAAGCTATTGTTATCGAGATGATTTCATTGTGTTAAT
CTTAATTCAGCTAATTGAGAACAAATTTGCTGTGCTGCCAATAGCAACCGAGGGCCGCTGCGGCTAAACC
AGTCTTCATTGACGGTAATCACCGGGACTGCGAGCTGTGGCTGCCAAAATGCCTGCACGTTAGCAATTTT
ATCTGGTGTACCACTGACAATAATGGCCTGTGGTTGCCGTCTTAATACCTGTTCACGACTGACCTGTGGC
CACGGCACGGTGCTGTCGGCAAAGCTATTTTCTGCACCACATAGTGAAACGATCTGGCTTTGCAGCGTCG
CTTTCGAAGAGGTAAACAGCGGTTGAGTGCCGAATTGAATAAATACCCGTAACGGAGCGGCGTGTACCGC
CTTATGTTGCTCATTCGCGTGCTGTAGCTTGCCTATTTGCTGCTGAAAATCTGTCGCGGCGCGTTCGGCT
TGTTCAGGATGGCGGCTATAGGTTGCCAACTGTCGCAATGACGCCGGAATATCGTCTAACGTTTTCGCAT
CCAGATAAACAATGGGAATCGAGAAGTTAGCGAGCTGTTCCAGAGGACGCTGCGGGTTACCCTCGCGCCA
GGCCAGAATCAGATCGGGCTTAAGTGCCAGGATCCGCTCTAGATTGATACCCTGCCAGGAGGCAACCTGT
TCCAGTTTTTTCGCTTCCGGCGGGTAATCTGACCAGGCGCTGACCGCAACCAATTGTTCGCCCATGCCTG
CCGCGTAGGCCATCTCGGTCGCGTGTGGTGCAAGACTGATGACACGCTGCGGAATAGCATAAGCGGCAGA
GTAAAGCAGCAGCCCGCTCAGCCAGCAGAGGAGCCTGACGCTCATTGATTAGCGAGCCGCTAACTTGGCC
AGAATCACGTCTACCATCCGCGTTGATTGCTGTGCGGCAACGCTCAGGAACTCATCAAAACTCAGGTGTG
AGGCTTTATCGGCCACATCAGAAATCGCGCGAACCACCACGAACGGTACGGCAAACTGATGGCAGACATG
GGCGATCGCGGTGGCTTCCATTTCCACGGCAATTGCCTTTGGGAAGGTGGTGCGGATACGGGCTAACGGC
TCTGCGCCGTTAATGAAGGCGTCGCCGCTGACAACCAGACCGCGCACGGCATTCAGTTGTAAATCGGTAA
TCGCTTCCTGCGCCAGTGCGATGAGTTTTTCATCGGCAGGGAAAGCGGCAGGGCAGCCTGCCATCTGGCC
AGGTTCATAGCCAAAGGCCGTGACGTCGGCATCGTGGTAACGCACTTCATCAGAAACGACGATATCGCCG
ACATTCAGCGTGGGGGCCAGTCCGCCAGCGGAACCGGTGTTAATCACCACGTCTGGCTTGCTGTATTCCA
GCAGCAGCGTGGTGCCGAGTGCGGCGGAGACTTTACCGATACCGGATTTCAGCAGGGCGACGTCGACACC
GTTGATTTGCCCGGTGTAGATTTCGCAACCCGCACGCTGGAAGGTTTGACGGTTTTCAATCCGATCGCGC
AGCAGTGTTACTTCTTGTTCCATCGCACCGATAATACCGACTTTCATAAGGTTCCCCGTAAATTCTGTTA
TAAATGGAAGGTGTATACCTAATGCTGGTCACTGAAGCCCCATCCCTGTATCTCGATCGTTAAATGACCA
GCATTAGGTATATATCGCGGACGTTAGTCTATCATGGCTAGCAGGGGGAGATGGAGTGTCCATCATTGTG
CTGTAGCGTAATGACAGGGAGAACCGTATGTCTGATATCGATTTTGCCAAAAAAATGAGTTTTCAACGGC
ACTTTAGTCGACCTAAAACGGCTGATAATGGCTATGCGATTGTGCGCCAGTTTGAAAGCGATCGCGGTCG
GATTATTAACTCCGCCGCCATTCGCCGCTTACAGCAAAAAACCCAGGTCTTTCCGCTGGAACGTAATGCG
GCGGTTCGTTCCCGTCTCACCCATTCGATGGAAGTTCAGCAGGTTGGCCGTTATATCGCCAAAGAAATTT
TGCACCGCCTGCAAACCGACGACCGGCTGGCATCGCTTGGGCTAGCTGATAGACAAACGCCGTTTGAAAG
CCTGGTTGAAATGGCCTGTCTGATGCACGACATCGGCAATCCGCCGTTTGGCCATTTTGGCGAATCGGCG
ATTAATCAATGGTTCAGGAAATTGCTGGATAGCCACTATCTGGACAGTGAATCCCCGGAACGCGTCGATG
ACTGTAACGTTCCTGTGCTGCGGATGCGGCAGGATGGGCTGGACGATCTACGTGGGCAGATCCGACAAGA
TCTCAGCCATTTTGAAGGTAACGCGCAGGCGATCCGTCTGGTGCATACCTTGCTGAAGCTTAATCTCACC
TACGGGCAAGTGGCTTGCATTCTGAAATATACCCGCCCTGCGTATTGGCGCGGTGAGCTTCCCGCTGATT
ACGATTATTTGATGAAGAAGCCGGGCTACTATCTGTCAGAGGAGGCCTTTGTCGTCAGGCTGCGTGAAGA
GCTGGAGATGGG
>9 length=20100 depth=0.95x
AGATTGATGTTATAGATGGGGGAAGGCGTGGGGGTTTTCAACCCCCACTGGCAAGAGGAATACAGTTTGA
TGCGCCCGCGCCTTTAAGACGTTGGAGCATGCTGTCTGCGGCAGCCCGGTTGTTATAAGGCCCAAGCACA
ATACGGTTCCAGCCGCCATTAGACGTGATGCGGCTTTCGATACCTGCAAACGCCAACTGTGCTCGCACGG
ATTCGGCAGGATCCATCGTTTTGAAGGAGCCGCACTGAATCGCCCAGCGTTGGGTTTTTTCGACTTTTGG
CGCTTCAGGCTGTTTGGCCGGTTGCTGCTTCGGCGCTTCCTGTTTTGCTGTTTCTTGTCTTGGTGCTTCT
TGTCTTGGAACAACAGGCGTCGTTTGGGTGACGACAGGTGCACGCGTTGCTGGCTGGGTTGTTACAACAG
GTGGCTGCTGCATCGATTGCGTCGGTGGCTTAATCGTCACCTGCGAGCGCGGAACCTGCGTCTGGTCGTT
ATATGGCACTTCGGAAAGCTGCGTGGGCTGACGACGCATATCAGACTGCATTTGTTCTAACAGTTGGCGC
TGTTCATTCGTCAACTGCACGGGTGACTGGATCTCGCCGCCTGCAGAAGGCTCCGTTGGCGTCGTAACGC
CCAACTGACGATTTTCCAGCTCTTTAATATAGCGCCAACGTTCTTCCGGTTTGGGTGGCAGCCCGTTACC
TTTGCCCGCGTTCTGATGCGGCAGGACGGGGGACTCGTCTGGTTTATTATGGGCGATAAAGTACAAACCG
CCCGCGAAGGTGACCAAAACGGCAACTGCGAGCGCGACCATGATTTTGGATGCACCTGAAGTGTTGCCTT
TTTTTCGGCTATTTGTCGTTTTCCGACGCGTTCCTGATGAACGTCCCCGGCTCACGTAGTCTCTTTGTGC
CACTGTCGTTTCGCTGTGAATTGGTAGGTAAATAACATAATTAGGGGGTCATGTTACTGAACACTCAAAT
ATTTGACCAGCACCTGAAGTCTTAAAGCCTGTTACGGGCGTAATTCGGTGCGGCGACACTATCGCGTATG
ACCAGTTCGCTGGACAACAGGCGAGAGCCGCTTTGTACCGTATTACCTTGCAACTGCTCTAAGAGTAGCA
GCATTGCCTCGCGTCCGATCTGATAACGTGGTTGAGCGACAGAAGTGAGGGAAGGCCAGCAGTACTGCGC
CTGTTCGATATCGTCGAAGCCAATAACGGAGAGATCGCGCGGGATGTCCAGCCCCATTTTTCTGGCCTGC
GCCAGCACGCCCAGCGCCATGAGATCGCTATGACAGAAGATGGCGCTGGGCGGTTGCGGATGCTGCATCA
GCGCAACCAGGCCGTTGATCCCCGTTTCATAGGTGAAATCACCCTGAAAGATGTATTGGTTATCGATAAG
AATGCCATTACGGCGCAGGGCCTGAATGTACCCCTGCAAGCGATATTGGCTCAGATGCATGTGCTCCGGG
CCGGCAATGCAGGCGATGCGCTGGTGGCCTGCCTGATGCAGATAATGTACGGCTTCAAAGGCGGCGGTCA
GGTTATCGATATGCACGGTTGGCAATGCCAGGTCCGGTGAGAACTCATTCGCCATCACCATCGGTGGCAG
ATTGCGCTGCTCTTCCTGGCCTGCGTCAAATGGCAGATTGGAGCCGAGCAACACCATGCCGTCGATCTGT
TTGGTAATAATCAGATCGACGAAGGTTTTTTCCCTTTGATGTTGGTGAGCGCAGTCGCCAATCAACACCA
GATAACCGTGTTCGGCAGCCGTTTCCTCTATCCCACGAAATATTTCGGAGAAATAGGGATCGCAGATGTC
TGGCACGATCGTCAGGATCGTGCGTGATTCATTACGCTTGAGGTTTCGGTTGAGTGCGTGAGGCGAATAG
CCAACGGCGATGACAGCCTGCTCGACCTTCCTGCGGGTGGTCGCAGAGACTTTATCTGGGTTCATTAACG
TTCGGGATACGGTGGCGGTGGAAACGCCGGCCTCATCCGCCACGTCTTTCATCGTCGCCGTGGTAACGAC
TTTCTTCTGCTTCAACGCTTTTCTCCTTGCGTCAGCGTTAACTGGCGCTGACTGCCAGCAGAGCGTTCCT
GTCTGCTGACGCTCTATGATTACGGGTAACGCTGTTCGGCACGTATGCTAAGGGAATGGTGCTGCGCCTC
AGCATACCGCCTGCGCAGACAGTGATAACAGATTGAACGCAGGTTTTGTTGCTTAATTTGCACAGAAAGT
GTGATGAATATCGTGTTCTCGACGCTGCTCGCAAAAATGCGGGGCGAGAAACCCAGCATTGTTTAATAGG
AAACGCTAACCGTCCGTGGGGTCAACATCCAGCACCCATTTCACCTTACGTGCCTGCGGTAGTGTGCCGA
TTAGCGCCAACGATGTTCTGACCAGTTTCTGTAGCAACGCTCTGGAAGGGTGCTGTAGCAGGAGCTGCCA
GCGGAAGCGCCCTGCACGTTTTGGCTGTAAAGCAGGCACCGGGCCCAGCAGCCAGAGTGATTCATCCCGT
AGGGGACTGGCTTCCAGTAAATTGCGCAATTGCTGGAGGAATAAGGCGGCCTGCTGATTATCGTGATCGT
CAGCACGGAAGAGGATATGGCTGGTAAACGGCGGCAGAAAAACACTTTTTCGTTCGGTAAGTGCCTGACT
GGCAAAGGCGTCGTAGCCCTGATGCAGCAGCGTTTGCAATAGTGGATGGTCTGGGTGGTGAGTTTGCAGC
GCCACCTCGCCAGCCTTGCCTGCACGCCCTGCGCGACCCGCCACCTGAGTGTAGAGCTGGGCGAAACGTT
CGGCTGCGCGGAAGTCGGCGGAGAACAGTGACCCGTCGACGTCCAGCAAGGCCACCAGCGTTACGTCAGG
GAAATGGTGCCCTTTCGCCAACATTTGTGTACCGATAAGAAGACGCGCACCTCCCTGCCTGACCTGTGAG
AGCTGCTGCTCAAGCGCGCCTTTACGGCTGGTGGTATCACGGTCGATGCGGGTGATCGGAACATCTGGAA
AGATCGGGGCAAGGCTTTGCTCCAACTGCTCGGTGCCCAGACCGACGGGCACCATATTGGTCGAGCCGCA
GCCGGGGCACTGTTGTGGTACCGGACGCTGGCTGTCGCAGTGGTGGCAGCGCAACATCTTTTGATGCTGG
TGGTAGGTATAATAGTGATCGCAGCGCTGACATTCGGCAATCCAGCCGCACTCATGGCACATGACTACGG
GGGCGAATCCGCGCCGATTGAGGAACAAAATAACCTGATTATCGTTCGTTAGATGGTGACGGATACGGGT
AATCAGCGGCTGGGATAATCCTGCTGTCAGCGGCAGGCTTTTCAGATCGATAACGTGCTGTTTGGCCAGT
GCGGCGTTGCCCGCTCTTTTGGTCAGGTTTAATCGACGGTACTTGCCGTTTTGGACGTTATGGAGTGTTT
CCAGGGCGGGCGTCGCCGTTCCCATCACGATCGGAATATCTTCCTCTCTGGCGCGGAAGACGGCCAAATC
ACGGGCGTGATAGCGCCAACCTTCTTGCTGTTTATAGGAGCTGTCGTGTTCTTCATCGATCACAATCAGC
CCTAAACGGGCAAAGGGGGTAAATAGTGCCGAGCGCGTCCCGATGACGATCGCCGCTTCGCCACTGCGGG
CGCGCAGCCAAACAGCAAGGCGTTCACTGTCGTTGAGTGCCGAGTGCAGCACATCCACCGGGGCGTTAAA
ACGTTCGCGGAAGCGGGCGATGGTCTGTGGTGTCAGGCCAATTTCCGGCACTAATACCAGCGCCTGTTTA
CCCTGTGCAAGCACGTTTTCCAACACGCTGAGATAGACTTCGGTTTTACCTGAGCCAGTGATGCCCGCGA
GCAACCAGGCGGCAAAGTGGTTATCTTCGCTGCGGATAGCGCCGACGGCGGTGGCCTGTTCCGTATTCAG
GCGCAGGCGCTCGGTGGCCATGCTAAAGCTTTGACGCCAGTCGTGAGGGGTTTGCTCTGCGGCTGTTAAC
TCGCACAACCCTTTGCTACGCAGCGCCTGTAACGCTGTCTCTGTCAACCCGATTTCGCTCACCTGATGGC
GATAAACTGGCGACTGAAGTAAAGCCGCCAGCGCCTGCTGCTGCTTAGCGGCGCGTTTGAGCGTGCTGAG
CGGTGTCGCCCGGCCTTGTTCGGTGGCAAACCATTGCCAGAGCGGTGCGCGGTGTGCGGGTTTCCCCTGA
CGTAGCAAGATCGGCAACGCATGGAACAGCACTTCGCCAATCGGGTAGTGATAGTACTCGACGGCCCACA
GCAAAATACGCCACAGGCTGGGGGGAAACAGCGGCTGTTCGTCCAGCACGTCATGCACGGGTTTCAATTG
TTCAAGTGGAAGTGCACTGGTGTCGCTCAGTGCGGTAATGATACCGATAGCTTTACGGTTGCCAAAAGAG
ACGCTGACGCGTGTGCCGACTTGTGGAGTCATTCCTCCTGTGGGTAGCAAATAATCGAATGTACGTGCCA
GCGGCACGGGCAAAGCGACCTGAGCGACAGACATAACTTCTCCGTGGTAGTCGACGTGATTTGCGTGGCG
ATCAATGACATAACTGAGCGGTCTATATCTTGTGCGACGCGGGGTGAAAATAATGCAAGGCGCTAGTGTA
CATGCTGCGAGGGATAATGTGTGGATACGATTGCATCGGGGTAGCGGATTCTGTATGATCCGCCGCCACT
GTGTTGTTCGCGCAAAATGACTGTGCCGTTCGCATAATGAACTTACTTACTCAACTTTCGTGTGGTGTCT
GGCGGAACAGGGCTGGATAGCGACACGGCCTTAACAGAGGTTTCCCATGAAAAAAGGTATTCACCCGAAT
TATTCTGAAGTTACTGTAACTTGCTCTTGCGGTAACGTGATCAAAACCCAGTCTACCGTGGGTCGTGACC
TGAACCTGGACGTCTGTGGCGAATGCCACCCGTTCTACACCGGTAAGCAACGTGATGTTGCAAGCGGTGG
CCGTGTTGACCGCTTCAACAAGCGTTTCTCCGTACCAGGCGCTAAAAAATAAGTTTTACTGGCCAATTGG
TACAGTAGCTTTCGACAAAGGCACCGACAGGTGCCTTTGTTGTTTCTGGCGTATTAGTATCCATGCTGAC
GTTTTACCAACAGCCCCAGAACGAAGATGCCGCCTAATCCTGCCGTAATAATCCCGATGGGTAATTCCTG
CGGTGCGAGTAGCTGCCGACTGAGCCAATCGCCACCGCACAGCAGTATCGCACCGAGTACCGCGGTCAGC
GGCAGAAGCCTCTTGTGCAATACGCCGCTCAGCGGGCGAGCCAGATGAGGGATCATCAGGCCGATGAAGC
CGATCACGCCAGTCAGCGCGACCAGCAGTGAAGTGGCGAACGCGCAACAGATGAAGATTTCCACCCGAAC
GCGAGACAGATTCACTCCCATTGAAGCCGCAGTTTGCCCGCCAGCCAACAGCGCATCGAGCGCTCGCCAG
CGCAGGGCGGTGAGGCCAAATAGCAGCAGGACGCTGAACACCGCGAAAGGTAAGGTATCCCAACGGGCAA
GGCCCAGTCCGCCCAGTGACCAAAAAAGAATCGAGCTGGCAGCGCGTTGATCGCCGGAAAATACCAGATA
GTTTGTCAATGCACCGAAGAGAAAAGAGATAGCCAATCCGCAGATGATCAAGCGTTCTGCACCGCGTGCC
TGTTGCAGCAGAAACAGTACGGTTACGGCGACGGCCGATAAGAGTCCGCCACAGAAGGCCGCTACCGGCA
GTGCCCAGTCACCGAGTTGTTCACCAAAACGAGTGATGACCGCTACGGCACCCGCTGAGGCTCCGGCAGA
CAGGCCGAACAGAAAAGGGTCAGCCAGATCGTTGCGAGTTGCCGTTTGCAAAAAGGCACCGACCATCGCT
AAACCTGCACCGCACAACGCTGCCAGCAGGCTGCGGGGGATGCGTAGTTCCAGAATAATGCGTGAGGTCA
TCGGCGAGACGTCTGCTGACGATAACCCCAATACGCTGGCGACCTGCGTAAGAGGGATCGTCGTGCTGCC
TGTGGCAATATTTACCAGCATCAGCCCAACCAGTATCAGCAGCGCAATAATGAAGGTCGCAACATAGCGT
GAAGACGTTGGGCTCACTTAACGGCATCCGGGTAAAGGGCGTGTGCCAGTTTATCAATGGCCGTGATGTT
GGCAGGCCCCGGTGTGAGCTCTGCATATTGCAGCTTCAGATAACGATGCTGCTGTACGGCTGGGGTGAAT
TTCATCAGCGGGTGTGATTCCAAAAATTCCCTTAACGCTTCTGCGCCATTGCCCGTTTGATAATCCAGCA
AAATGATAAAGTCCGGTTCGCGTGCCGCCACGCTTTCCCACGATGTGGAGGCCCAGCTCGTGGCCATATC
GTCCATGACGTTCTTGCCGCCCGCGGCCTCAATGATGGCTGTTGGCATGGCGAATTTCCCGCTGGTAAAA
GGCTTATCTTCGCCCGAGTCATACAGGAAAATCTTCTTCTTTGGCCGATTGCCGATACGGGTTTGCAGTT
CGGCAAGGTGCTGTTTCCAGCCGTCGATCTGTTCCTGGGCCTGTTCCTGCTTACCGAAGATTTTTCCCAG
TTTTAGCAGGTCGCCGTAGAGCAGATCCATGCTAGCTTGCGGACGCTGCTGTTGCCGCTCGGTGAACACA
CAGCTTTCGCTGAGTACCAGCGTTTGAATGCCATACTTTTTCAGCGATTGCGGTGTGACTTCTCCGCCGA
CTTTCATGCCGTAGTTCCACCCGGCAAAGAAGAAATCTGGGTGTACGGCCAGCAGGTTTTCCAACGTTGG
GTATTTTGCTGCCAGTTCAGGGATCGTGCCCTGCTGTTTGATAAAATCTGGGGGCGCCTTATACCAGCCT
GTGATCCCAGTTAGCCCAACGATATTTTTTTGTAAGCCCAGAGCAAACGCCATTTCTGTCATATTCAGGT
CATGGATCACGGCGCGTTGCGGCGGCTGGGTAAAGGTTAGCGGTTGCCCACAACTGTCGATCGTGACCGG
AAAACCCGAGGCATGCGCCCAGCATGACGTCAATGCCAGCAGTCCAGACAGAAGCGTTATTTTCATCAGG
GTTCCTTAGTGCAGTTCAGGGGCTTCAAAGATGCGAATGGGTGAGCCGTTTAGCGGATGCGGCACCGTAA
AGCTCTCCATCCCAAATACCGATTTCACACAATCAGGGTGCAGCGCATGCGTAGGCGTTCCCCAGCGGAG
CAGCGTGCCCTGCTGCAAAACGGCAACGCGGTCGGCAAAGGGCGTAATCAGTGGCAGATCGTGCAGCACT
GCCAGCGTTGAAATACCGCGTTTTCGCACCAGAGACAGTAGCTGTGCGCGTGCTAACGGATCGAGGTGGT
TGGTCGGTTCATCCAGCAGCAGGAGCTGTGGAGTTTGCACAAAAGCGCGCGCCAGTGCGGCGCGCTGACG
TTCTCCGCCAGAGAGCGTACCCAGCAGGCGGTGGCGCAGCGGTAATAATCCGGTATCGTCCAGCGCTTCT
TCGATGAGTTGGCGATCGTGCGCTGGTGTGCTGAACCCATGGTGTGGAATGCGCCCTAAGGCGACGAATT
CCGCCACCCGCAGGCGCAGGTCTGGGGCATCGTTTTGTGCCAAAATCGCGATACGCTTTGCCCGCTCATG
GCGGCTGAGTGTATTCAGCGGTTGGCCGTTCAAATGGACATACCCTGCTGTTGCGTTAAGTTCGCTGGTC
AGCACGCGTAACAGTGTGGATTTGCCGCTGCCGTTGGGGCCAACCAGTGCCAAACGTTCACCTGCGCGCA
TGGAAAGCGAAATATCACTGAGCCTCGGAGCCCGATTAGCGTCGGCAACGGAAACATGGTGAAGCTGTAG
CAGTACGGGGCTGTTGGAGAGTGGCTCTGTCATGATGCGGCATATCATCGCTATAGGTTGGTTTGATATG
TTATAACATAACAAATTAAATGCAATCCCGATTCACAACAATGAGCGGAAAAGGCAACGGTTGAAAGAAG
ATAAGGTGGCGGGCGTGAAAGACGCGATGGGAGGAACGAGGGTTTTCTACATAGCAAAACCCCGCCGGGG
AAGGCGGGGTTAGCGAGGAAATAGACAGCGCAAGCGCGATCAGTATTCCCACGTATCCGGGTCGATGCCC
ATTTCACGCATGATGATTTTCGCCGCTTCAGGAATTTCATCGCTGCGTTCTTTACGCAGATCTTCATCAT
TCGGTAACGGTTGGCCTGTGAACGCATGCAGAAATGCTTCGCACAACAGCTCGCTGTTGGTGGCATGGCG
CAGGTTATTCACCTGGCGACGTGTACGTTCGTCGGTCAGTATCTTCAGTACTTTCAATGGGATAGATACT
GTTATCTTCTTGACTTGCTCGCTTTTTTTACCGTGTTCAGCGTAAGGGCTGACATACTCGCCGTTCCACT
CAGCCATGGGATACCTTAAAAATTAATCTAATGAAGACAGCATCTGTCATGAAATGCCACAATTCTAACG
GTTATTATGCTTATGCTCAATCTATACGCAAAGAAGTTTAGATGTCTAGATGTGTTGACGTCCATTAAAA
CTGCGTTTACTCTTAAGTTCCTATTTTTCAGCCTCCAGCCAGGAAAAGAGCCGATGACGCGTAAACAGGC
AACGATCGCAGTCCGCAGTGGGTTAAATAATGACGAGCAGTATGGCTGCGTTGTCCCCCCCATTCACCTT
TCCAGCACGTATAACTTTACCGGATTCAACCAGCCACGCGCCCACGACTATTCGCGTCGCGGTAACCCCA
CGCGCGATGTGGTGCAGCGTGCGCTTGCCGAATTGGAAGGCGGTGCGGGTGCGGTAATGACGAGCAGCGG
GATGTCGGCGATTATGTTGGTTTGCACGGTGTTCCTGCGCCCCGGCGATCTGCTGGTGGCTCCCCATGAC
TGCTACGGTGGCAGCTATCGTTTGTTTGACAGCCTGAGCAAGCGCGGCGCATTTCGCGTTAAATTTGTCG
ATCAAGGTGATACCGATGCACTCAATGCTGCATTGGCAGAAAAACCAAAGCTGGTGTTGGTGGAAAGCCC
AAGCAATCCGCTGCTGCGTGTCGTGGATATTGCCGCGATTTGTCAGGCTGCACGGGAAGTGGGGGCGGTC
AGCGTGGTGGATAATACTTTCCTGAGCCCGGCGTTGCAGAAACCGCTGGAACTGGGGGCTGACCTGGTGG
TGCATTCGTGCACTAAATACCTGAATGGTCACTCTGATGTGGTCGCGGGCGCCGTGATCGCCAAAGATGC
CGACACCATTACTGAACTGGCTTGGTGGGCGAACAATATCGGTGTAACGGGGGCGGCGTTCGATAGCTAT
TTGCTGCTCCGTGGCCTGCGTACCTTATCGCCGCGTATGGCGGCCGCGCAGCGTAATGCGCAACAGGTGG
TTGAATTCTTACAGACGCAGCCGCTAGTGAAGGCGCTGTATCATCCTTCACTGCCGAACAATCCCGGCCA
TGATATTGCCCGTCGTCAACAATCTGGCTTTGGCGCTATGCTAAGTTTTGAGCTGGATGGAGATGAAGAC
ACTCTGCGGCGTTTTCTGGCCTCGTTGGAGCTGTTTACGTTGGCGGAATCGCTGGGCGGAGTCGAGAGCC
TTATCTCGCATGCGGCAACGATGACGCATGCGGGGATGGCACCAGAGGCGCGTGCCGCAGCGGGTATCTC
TGAAACATTACTGCGTATTTCTACCGGTATTGAAGACGGCGATGATCTGGTTGCCGATCTGGATCGTGCG
TTTCAAGCCGCAGCCAAGAGGTAAGAATGAGTGCATTAGGAGTAGCGCCATCGGTAACAGGCCGACAACT
GCATAAGTTTGGCGGTAGCAGTCTGGCTGATGTGAAGTGTTACCTGCGTGTAGCCGGTATTATGGCGGAA
TATAGCCACCCCGGAGATTTGATGGTGGTGTCTGCCGCTGGCAGTACCACAAACCAACTGATTAGCTGGT
TGAAACTGAGTCAGAGCGATCGCCTGTCGGCGCATCAGGTTCAGCAGGCATTACGCCGTTATCACAGCGA
ATTGATTGCCGGGCTTCTGCCTGCGCAAGATGCAGAGGCGCTGACGGCCCAGTTTATTCGCGATCTGGAG
CGTTTGGCTGCGCTGCTGGATGGCAAGATTACGGATGCCGTCTACGCCGAAGTGGTTGGGCACGGTGAAA
TCTGGTCGGCGCGTTTGATGTCCGCCGTGCTGAATCATCGAGATATGAATGCAGCCTGGCTGGATGCGCG
TGATTTTCTCTGTGCGGAACGTGCTGCGCAGCCGCAGGTTGATGAGGGCCGTTCCTGGCCGCTGTTGCAG
CAGTATCTGACGCAACATTCCGGGCAGCGTTTAGTGGTAACGGGTTTTATCTGTCGTAATGACGCGGGTG
AAACGGTACTGCTGGGGCGCAACGGGAGTGATTACTCTGCGACGCAAATTGGTGCGCTGGCCGGTGTTGA
GCGCGTGACCATCTGGAGCGACGTTGCTGGCGTTTATAGCGCTGACCCGCGCAAAGTGAAAGATGCCTGC
CTGCTGCCACTGCTGCGGTTGGATGAAGCCAGCGAACTGGCACGCCTGGCAGCTCCAGTGCTGCATACGC
GTACTTTGCAGCCCGTTTCTGGCAGCGATATCGATTTGCAACTGCGTTGCAGCTATCAGCCTGAACAGGG
TTCGACGCGTATCGAACGCGTGCTGGCCTCGGGTACGGGTGCCAAAATTGTTACCAGCCATGATGATGTG
TGCCTGATTGAAGTTCAGGTTCCTTCCGAACACAATTTCGTACTGCTGCAAAAAGAAGTCGCACAGCTTT
TGAACCGTGCGCAACTGAAACCGTTGGCGATTGGCGTTCATCAGGATCGCAGCCTGCTGCAACTGTGTTA
CACCTCTGAAGTGGTGGAAAGTGCGTTGCAGTTGCTGACGCAGGCCGCGTTACCCGTTGAGCTCAGCGAG
CGTGATGGGCTAGCGATGGTGGCGATGGTGGGGGCAGGGGTGGGTAAAAACCCGCTGCATAGCCACCGTT
TCTATCAGCAGTTGAAAGATCAGCCGATTGAATTTGTCTGCCAGGCCGATGATGGCATCAGTCTGGTGGC
TGTTCTGCGTGTTGGCCCGACGGAGCATGTGATTCGCGGCCTGCACCATTCGCTGTTCCGCGCGGAAAAG
CGCATCGGTCTGGTGCTGTTCGGTAAGGGAAATATTGGTTCACGCTGGCTGGAACTGTTTGCGCGTGAGC
AAAGTAACCTGTCTGCCCGCACGGGCTTTGAGTTTGTACTGGCTGGCGTGGTGGACAGTACGCGCAGTCT
GCTTAATTATGATGGGTTGGATGCCAGCCGTGCGCTGGCCTTCTTCGAAAGTGAAGCACAAGAGCGGGAT
GGTGAAGATCTGTTCCTGTGGATGCGTGCACACCCCTTTGATGATTTGGTGGTGCTGGATGTTACCGCTA
GCGAGTCGGTTGCCGATCTGTATCTGGATTTTGCCAGCTACGGTTTCCACGTCATCAGCGCCAACAAACT
AGCGGGGGCATCCGGCGGCAATAACTATCGCCAGATCCGTGATGCGTTTGCCAAGACGGATCGCCACTGG
TTGTATAACGCGACCGTCGGCGCAGGTTTACCGGTCAACTTTGCCGTGCGCGATTTGCGGGAAAGTGGTG
ACAGTATTCTGTCGATTAGCGGGATTTTTTCCGGCACGCTCTCCTGGCTGTTTTTGCAGTTTGATGGCAC
CGTGCCGTTCACCGAACTGGTTGATCAAGCGTGCCAGCAGGGGTTAACGGAGCCGGATCCGCGCGTTGAC
CTTTCCGGTCAGGACGTCATGCGCAAGCTGGTGATTCTGGCGCGTGAGGCGGGGTATGATATTGAACCTA
GCCAGGTTCGGGTTGAGTCGCTGGTACCGCCGGGCTGTGAAGAGGGGTCTGTCGATTACTTCTTCGAGAA
CGGTGATTCGCTGAACGAACAGATGCTGCAACGTCTGGAAGCTGCACAGGAAATGGGCTTGGTTCTGCGT
CATGTCGCACGCTTCGACAGCAACGGTAAAGCACGAGTTGGCGTTGAAGCCGTTCGTCCCGAGCATCCTC
TGGCCTCGCTATTGCCGGGTGACAACGTGTTTGCGATTGAAAGTCGCTGGTATCGAGATAATCCGCTGGT
TATCCGTGGGCCGGGTGCGGGGCGCGATGTCACTGCGGGGGCGCTTCAATCTGACCTAAGCCGTTTAGCG
CAGTTGTTGTAATCGTAAAATCTGCTGTAATCGTCACATCATCGTTGACCGTCTCCGCGCATTAGGGAGA
TGGTCAACCGCAATACCTCTCTGAAATATCAAAAATCAGGATTCGTTTTATACCCGTTACGACAGATAAC
GGCAAAACCCACGATACCTCTGCCTCTGGGTTCGCGTATAAAAGTCACCACTCCGGATCCATCATGAATT
TTTTTCATTTACCCTGAGTAATCATCACCTCCTGCCATGCTGAAAAGCGTTGACTCTTTAAGCGGATTCC
GTCATTTTCTATATAGACGTCTAAACGTATAGACGTGTAGCGAATGATAATAACAGTCACGGTCAACGGG
GTAGCAGGTATGAGCTTTTTTCACGCAAACCAGCGGGAAGCGCTGAATCAAAGTCTGGCGGAATTGCAGG
GAAGAATTAATGTGTCATTCGAGTTTTTCCCGCCACGTACCAGCGATATGGAAGAAACCCTGTGGAACTC
GATTGATCGACTGAGCAGCCTGAAGCCCAAGTTTGTTTCTGTGACCTACGGGGCGAATTCTGGCGAGCGT
GACCGCACTCACAGCATTATCAAAACCATTAAAGAGCGTACCGGTTTGGAAGCTGCACCGCACCTGACCT
GTATTGACGCTTCGCGTGAACAACTGCGAGAAATCGCTCAGGACTACTGGCAGAGCGGTATCCGCCATAT
TGTCGCGCTGCGCGGCGATTTGCCCCCAGAAGGCGGCAAACCGGAAATGTATGCGGCGGATCTGGTTTCC
CTGCTGAAGGAGGTTGGCGATTTCGATATTTCGGTTGCTGCCTATCCTGAAGTGCATCCTGAAGCCAAAA
GTGCGCAAGCTGACCTGATTAACCTGAAACACAAAATTGATGCGGGTGCGAATCGTGCGATCACACAGTT
CTTTTTCGACGTAGAAAGCTATCTGCGGTTCCGTGACCGTTGCGTGGCAACGGGTATCGACGTAGAAATC
GTACCGGGCCTCTTGCCGGTATCAAACGTCAAGCAGTTGCAAAAATTTGCCACGATGACCAACGTGCGCG
TGCCGAACTGGATGACAAGCGTGTTTGATGGTCTGGATAACGACCCGGAAACTCGCAAAATGGTCGGCGC
CTCTATCGCGATGGACATGGTGAAAATCCTAAGCCGCGAAGGGGTAAAAGATTTCCACTTCTATACGTTA
AACCGTGCAGAGTTGAGCTACGCCATTTGCCATACGCTGGGTGTTCGCCCTGAAGTCGCATGCTAAGGTA
ACGGGCAAGATTTCAGGAAGAAAGAAGGCTGTCACGCCGTTGCGGTAGGTGCAGGAATTGGAATACCTAA
ATCTACCGCTTGTGGGTGTCTGGAAAGGGAGGAGTCTCAAGGATGAGATTCCTATTCGTATGTTTCTACT
GTAACGGACTGAATAATTTTTCTATTACCTCTTTGACTACTCTTAGCAAGCTCTTGCTAACCATTCTCCC
CTGTTTCCTCTGTCGTTATTTCACGTTGTTCATCGATTGGCCTGCGTGCCGTATTCCTCAGACTCCATCA
CGCCTCTTTGTTTGACCGAAGAACACAAAATGCTGTCATCGTCAAATCACTTGAATACATTAGCCTGCTC
GTTATAGCGTGACGGAGGTTGCAATAAGCAGGCACGCTTTTAGGGATATATTATTCATTTTGGATGTTGA
TAGGGAATATCGTTCGTTGGTATCCTATCTATCGCTGTTAGCTATCATGATAAGGAGAATTATAATGAAC
ATTCGGGATTTAGAGTATCTTGTCGCGTTGGCAGAACATCGTCACTTTCGGCGTGCCGCAGATTCTTGCC
ATGTCAGTCAACCCACGCTCAGTGGACAGATTCGCAAGCTGGAAGATGAGTTAGGCGTGATGCTGTTGGA
GCGGACCAGTCGCAAGGTCTTGTTTACGCAAGCTGGGTTGCTGTTGGTCGAGCAGGCACGCACGGTGTTA
CGTGAGGTTAAGGTATTAAAAGAGATGGCGAGCCAGCAAGGGGAAAGTATGTCGGGGCCGTTGCATATTG
GCCTGATCCCTACTGTGGGGCCTTATCTGTTGCCGCAAATTATTCCGATGCTGCATCGCACATTCCCCAA
ACTCGAAATGTACTTGCACGAAGCGCAAACCCATCAACTGTTGGCCCAACTGGATAGCGGTAAGTTGGAC
TGCGCTATTCTGGCGATGGTGAAAGAGTCTGAAGCCTTTATTGAAGTTCCCCTTTTCGACGAACCGATGA
AGCTGGCGATTTATCAGGATCACCCCTGGGCGAACCGCGAACGTGTGGCAATGTCCGATCTCGCGGGTGA
AAAATTATTGATGCTGGAAGATGGCCACTGTCTGCGCGATCAGGCGATGGGCTTCTGTTTTCAGGCTGGA
GCGGATGAAGATACGCATTTCCGGGCAACGAGTCTGGAGACATTGCGCAACATGGTCGCGGCCGGAAGCG
GTATTACTCTACTGCCGTCGCTATCGGTTCCGCGTGAACGCGAACGCGATGGCGTCTGTTATTTGCCGTG
TTATAAGCCGGAGCCTAAGCGCACTATCGCGCTGGTTTATCGCCCCGGTTCCCCGCTACGCGGACGCTAC
GAGCAGCTTGCTGATACCATCCGCGAGCACATGCAGGGCTATATGGAAAACCTGTCAAAATAAGCGATTA
AGCCCGTTCAGAGCTGCCACGCGGTAGGCCTCTGCCATGGTTGGATAGTTGAAGGTGGTATTAACGAAAT
ATTCGATAGTATTACCTTCACCTTTCTGTTCCATGATGGCCTGTCCGATGTGGATAATCTCAGCGGCGCG
TTCACCAAAGCAGTGAATACCCAGAATCTGTTTGGTTTCACGGTGAAACAGAATCTTCAAACTCCCCACA
TTCATCCCAACAATCTGCGCCCGTGCCAGATGTTTGAACTGTGCCCTCCCGACTTCATAAGGCACTTTCA
TCGCGGTAAGTTCTTGCTCGGTTTTCCCCACAGAGCTGATTTCCGGGATGGTATAAATGCCGGTCGGAAT
ATCTTCGATCAGATGCGCGCTGGCGTCGCCTTTAATGATTGCCTGCGCGGCGAGCCGACCCTGATCGTAT
GCCGCAGATGCCAGGCTGGGATAACCGATGACATCACCGATGGCATAAATATGTGCCAGCGCGGTCTGGT
ACATGCTGTTGACCTTGAGCTGGCCGCGACTGTCGGTGCTCAGGCCGATATTTTCCAGCCCCAGCGTTTC
CGTGTTCCCCGTGCGTCCGTTGGCATAGAGCAGGCAGTCCGCCTTCATCTTTTTGCCTGATTTCAGGTTG
ACGATGACGCCGTCAGACAGCCCTTCAATACTTTCGAACTCTTCGTTGTGGCGGATAACCACGCCGTTGT
TCCAGAAATGGTAGGACAGCGCATCCGACATTTCCTGATCGAGAAAGGCCAGTAGCCTATCGCGAGTATT
GATTAAATCGACCTTAACGCTCAGGCCGCGAAAGATAGAGGCATATTCGCAGCCGATCACGCCTGCGCCG
TAAATGATAACGTGCTGAGGCTCGTGATCGAGTTGCAGAATGGAGTCGCTGTCGTAAATGCGTGGGTGGT
TGAAGTCGACTTCTGCAGGATGGTACGGACGTGAACCCGTCGCGATAATGATATGAGCAGCAGTTAGCGT
TTCATGGGTATTGTCTGGGTAGTGAACGGCGATCGTATGGGCGTCGATGAAGCTGGCTTCACCGGAGAAT
AACTCGCACTGGTTACGCTCATAAAACCCTTGTCGCATACGGGTTTGCTGACCAATGACGCTGTCGGCAT
GGCGTAGGATGTCGGAAAATGAGGAGCGAATAATGCGGGAGTTGTCACTGTAGAGGGGGTTTTGATTGAA
CTCGATAATACGGCTGACGGCGTGGCGGAGGGCTTTGGAAGGAATCGTCCCCCAGTGGGTACAGCCGCCA
CCGACATTGTAGTGGCGTTCAATCACTGCAATTTTGGCTCCATGCTTGGCCAATCCCATTGCTGCACCTT
CACCGCCGGGACCGGAACCAATAACGATGGCATCATAATCGAATTGATGTTCTAGAGTCATGGTAGGTTA
AACCTGTTTTTATACAAATTAATAACGCGACTGTAACATTGTGCGATTGTAGCATCGACTGCGGCAGAAC
CCAATCATCCCTGCCTTTGCTATGGAAATAGATTCTCACATTCTTAATATGGCAAACTTTGTCTCATTCT
GCGGACAATAAAGTTTGCTATAGTGCCCCTCTGGAAAGGGGAGAGATCATTTGGGCAGCATAATGGGTGT
CAGAGCACAACAAAAAGAACGGACTCGTCGTTCCCTTATCGAAGCTGCATTTAGCCAGTTAAGCGCTGAA
CGCAGCTTTACCAGCCTGAGCCTGCGTGAAGTCGCTCGCGAAGCGGGTATTGCGCCGACATCGTTCTATC
GTCATTTTCGTGACGTGGATGAACTGGGGCTGACAATGGTCGATGAAAGCGGGCTGATGTTGCGCCAGTT
AATGCGTCAGGCTCGGCAGCGTATCGCCAGAACGGGCAGCATTATCAGAACGTCAGTTTCTACCTTCATG
GAATTTATCGGCAATAACCCTAATGCGTTCCGGCTATTACTGCGTGAGCGTTCGGGGACGTCGGCGGCTT
TTCGTGCGGCAGTAGCGCGAGAGATTCAGCATTTTATCGCTGAACTGGCGGATTATCTTGAGGTAGAAAA
TCACATTCCCCGCAGCTTCGCGGAAGCGCAGTCGGAAGCGATGGTGACCATTGTTTTCAGTGCGGGAGCG
GAAGCCTTAGATGTTTCCCTGGAACAGCGCAAGCAGTTGGAAGAGCGGCTGGTGCTGCAACTGCGGATGA
TCGCCAAAGGGGCTTATTACTGGTACAGAAAAGAGCACGACAGTAGCTTTACTGTGCCATAAATCAACAT
GAGAAGGGAGAAACCATGACAGAAAAACCTCATCAAGAAAAAGGTACACTGGTATTGGCGCTGATTGCGG
GCCTTTCCGTCAACGGCGCATTCGCCGCCTTGTTCAGCAGTATTGTTCCGTTCTCGATTTTTCCTCTGAT
TGCGCTGGTGTTGTCCATTTACTGCCTGCATCAACGTTATTTGCACCACAGTATGCCGGAAGGCATTCCG
ATGCTGGCGGCGGCTAGCTTTCTGCTGGGCTTATTGATTTACAGTGCCATTGTGCGCGTTGAATATCCCG
CCATTGGATCGAACTTTATTCCTTCAATTCTGAGCGTCGCATTGGTTTTCTGGATTGGTTTGAGACTGCG
TCGTAGAAAAGCCACGGAGTCAGTATCAGCAGAAGAGAGTGAAACACTGTAGCAGGTGCATTCTGGCGGG
GTCGCCCGCCAGAATAGGTGCGGTTACTGACGTTTCTCCAACAGCACGCCACACTCCATATGATGGGTGT
AAGGGAATTGATCGAACAGCGCCAGACGGCGAATGTCGTGAGTTTCCGATAGCGTTTGCAGGTTATTGCT
CAACGTTTCCGGGTTGCAGGAAATATAAAGAATACGCGGATACGCCTGCACCAGTTTCACCGTTTCGTCA
TCCAGTCCGCTGCGCGGCGGGTCAACAAAAATGGTCTCGCACTGGTAGCTTGTCAGGTCGATACCCTGTA
AGCGCTTAAACTGACGTACACCCTGCATGGCCTGCGTAAATTCTTCTGCCGCCATGCGGATAATCTGCAC
GTTCTCTATCTGATTCGCGGTGATGTTATATTGCGCAGCGGCGACGGATGGCTTGGCGATTTCCGTCGCC
AGCACGCGCTCGAAGTTTCTTGCCAGCGCGAGTGAAAAATTGCCATTACCGCAATATAGCTCCAGTAAAT
CCCCCTTCGAGCTTGCTGTTGCATCCAGCGCCCATTCCAGCATCTTAATATTTACTGCGGCATTCGGCTG
CGTGAAGCTGTTTTCTACCTGTCGATAAATCATATTCCGACCAGCAACCGGCAGGCATTCATCGACATAA
TCGCGATCGAGGCAGATTTTGGTTTTCGTCGCGCGACCAATCAACTGTAGGTTGAACCCTTGCGCTGTCA
GGCTATCGCGCAGTGCACAGGCGTGCTCCTGCCATTCCTCGTTCAGTGCGCGATGATACAACAGCGAAAC
GATCACTTCGCCGCTTAAGGTAGACAGATAGTCTATCTGGAACAGTTTGCGGCGCAGAACGGAATCGGGC
TGGATGGCGGCAAGCAGTTCCGGCATCAGACGATTTATCAGCTCGCTAGCAGCAGGGAACTTATCCACCC
GGATGCGTTGTTTGGTCTGCTGGTCAAACATGATGTGGTAAAGCTCGTCACCATCGTGCCAGATACGGAA
TTCGGCGCGCATCCGATAGTGGCTGACGGGAGAACGGAAGACGACAGGCTCCGGCGCGTTGAAAGGCGCC
ATCATTCCACGCAGACGCTCCGTTTTCTCTGCAAGCTGGTCGTCATAGTCTTCAATGGGCAGGATTTCTG
GCGTCATGGTTTTCTCGTCTGAACTGCGTCTAAAAGGGTGTTATTGGCCGGGAATTGTAGGGAATCCGGC
CAGGAAGTCCAGTTTTGTTACGTTATTATCCTGTCGTGATATAGAAGTCTAGACTTCCACAATTCGCGAC
TGTAGGATGAACGTCCGGCCTTGTTTCACAAGTCAAAAGGGAATCCAGTGTAAATCTGGAGCTGACGCGC
AGCGGTAAGGAATGCCTGAGCGATAGCATTATTATGCAGACACTGTTATGTACCCTAAATAATTCGAGTT
TCAGGCAGGCGGCAAGAGAAGGAATCCCGATGAGCTTACTTGAGTAAGTGATTCGGGTGACTGAACGTAG
CCAACGCACATTGCAACTTGAAGTATGACGGCTATAGATGGGAAGTCATCGCTTTTGTTGTATCCCTTAC
CGTCGCTGACGGTCTGTGGTAACAACGGCATCCAAGCCCGAAGACCTGCCGGAATACGTCGCAATTGGTT
CTGCATATCGCGTGCTATTAACAGAACCTGCGGCATCCTTATTATTTCTCGGATGCTTTAACAATGATTA
AAAAAATTTCGCTGCTGACGGCGCTTTCCGTCACGGCATTTTCTGGCTGGGCGCAGGAAAGCCAAAATCC
GTCATCGGAAAAAAATGCCGATGATATCGTGGTAACCGCAAACCGTTTCGCCCAGCCGGTTTCTTCGGTG
CTGGCATCAATTGACGTGGTCACTCGTGATGATATCAATAGGTGGCAAGCGAAGAATGTTTTGGAAGTTA
TGCGTCGATTGCCAGGGGTGAATATTGCTCAGACTGGTGGGTTGGGGCAAAGCGCATCAATGTATATTCG
AGGCTCGGAAGCACGCCATACGTTGGTACTCATTGATGGTGTCCCTATTGCTAAATACGGTATTACAGGC
GATCCAGATTTCAATCTTATCCCTATTGCTTTAGTACAGCGCATTGAGTTTATGCGTGGACCACGTTCGG
CGGTATACGGCGCTGACGCTATTGGTGGCGTAATTAATATCATTACGCAAACAACAGAAAATAAAACCGT
ACTCAGTACTGGGATTGGTTCGAATCGCTATCAGGAATACAGTGGCAGTCTGCATCAGTCGGTTGGTGAT
AGCACTCGAGTCTCTTTAGCTGGAGCTTATCAGGATACTCGGGGATTCAATGTTTACCCAGATTCATCTA
ATCAGGCGTTAGACTCAGATAAAGATGGCTGGCGCAATAAAACATTCTGGGCAGGTGTTGAACATCAGTT
TAACGATTCAATTTCTGGATTCTTCCGTGGCTACGGTTATGGCAGCAACAGTGACTATGATGCGCTTTCC
CAAGACTTTGGTTTTCCTATTCAAAATGAACAGCAGAGCTACAATCATTCCTATAGTGGCGGATTACGAT
TCTCCCATGAGAGTTATGCTTCTCAGTTGATTGCCAGCTATCAGAAATATACTTCAATCCAATATCTCAG
TACTCAAGGG
>10 length=19789 depth=1.15x
TATTTCCGCCGTCTGGCGAAAGACTCTTCGCGCTTTACCTCATCAGTCACCGATCCCGATATTGATGTCA
AGCAGGTCAAGGTATTGCAACTGATCAATGCATTCCGCTTCCGTGGGCATCAGCAGGCCAATCTGGACCC
GATTTTCCTGCGTCCTCAGGAGCCGGTTGCAGAACTGGATCTGGATTATCATAACCTGACTCAGGATGAC
CTACAGGAATCCTTCAACGTGGGTTCTTTTGCCATCGGCAAAGACACCATGAAGCTGGAAGATCTGTATG
ACGCGCTGAAACGCACCTATTGCGGTTCTATCGGTGCGGAGTATATGCATATTACCAGCACGGAAGAGAA
ACGTTGGATCCAGCAACGTATTGAATCGGTAACCGGTCAACCGTCGTTTACGGTAGAAGAGAAACGCCGT
TTCCTGAAAGAGTTAACCGCAGCCGAAGGGCTGGAGCGTTATCTGGGGGCCAAATATCCTGGCGCCAAGC
GTTTCTCTCTGGAAGGCGGTGACGCACTGGTTCCGATGCTGAAAGAACTGATTCGCCATGCTGGTGCAAA
CGATACGCGTGAAGTGGTATTGGGGATGGCACACCGTGGTCGCCTTAACGTGCTGATCAACGTGTTGGGC
AAAAAATCTCAGGATCTGTTCGACGAATTTGCCGGTAAGCATAAAGAGCACCTGGGTACAGGTGACGTTA
AATATCACCAAGGCTTCTCGTCTGAATTTGAGACTGCTGGTGGTCTGGTACACTTGGCGCTGGCGTTCAA
CCCTTCGCATCTGGAGATCGTCAGCCCGGTTGTGACGGGATCGGTTCGTGCGCGTCTTGACCGTCTGAAT
AGCCAGAGTGGTCCACGTGTTTTGCCGATCACCATTCACGGCGATGCAGCAGTCAGTGGTCAGGGCGTGG
TGCAGGAACTGTTGAATATGTCGACAGTGCGTGGTTATGAAGTTGGCGGTACGCTGCGTATTGTCATTAA
CAACCGTATTGGCTTCACGACGTCTAACCCACTGGATATCCGCTCCACCGAATACTGTACCGATATCGGC
AAAATGGTGCAGGCACCGATTTTCCACGTTAATGCAGACGATCCGGAAGCCGTGGCGTTTGTTACGCGTC
TGGCGCTGGATTTCCGTAACGCCTTCAAGCGCGATGTATTCATCGATTTGATTTGTTATCGTCGTCATGG
CCATAACGAAGCTGATGAGCCAAGTGCAACGCAGCCGATGATGTACCAGAAGATCAAAAAACACCCGACG
CCGCGTAAGGTGTATGCCGATCGCCTGGAACAGAATAAAACTATCACGCTGGAAGACGCCACCGAAATGG
TCAACCTGTACCGCGATGCGCTGGATGCGGGTGAATGCGTGGTGGAAGAATGGCGTGAGATGGATATGCA
GTCCTTTACCTGGACGCCGTATCTGAACCATGAGTGGGATGAACCTTATCCGCACGCAACGGAAATGAAA
CGTTTGCAGGAACTGGCGAAGCGTATCAGTGAAGTGCCGGAAGGGATTGACGTTCATCCTCGCGTTGCCA
AAGTTTATGCTGACCGTGCCGAAATGGCCGCTGGCAACAAACCTTTCGACTGGGGTGGGGCAGAAACGCT
GGCCTACGCTACGCTGGTTGATGAAGGGATCCCGATTCGTTTGTCTGGAGAGGACAGCGGGCGCGGTACG
TTCTTCCATCGCCATGCAGTCGTGCATAACCAGATAAACGGTTCCAGTTATACACCGTTGAATCATGTGC
ATAACGGACAGGGCGAGTTTAACGTCTGGGACTCCGTGCTGTCAGAAGAAGCGATACTGGCGTTTGAATA
CGGCTATGCAACCGCAGAACCGCGTACTCTGACCATCTGGGAAGCGCAGTTTGGTGACTTTGCCAACGGT
GCTCAGGTGGTGATCGACCAGTTCATCAGTTCCGGCGAGCAGAAGTGGGGCCGGATGTGTGGTCTGGTCA
TGCTGCTGCCGCATGGCTACGAAGGGCAAGGCCCGGAGCACTCGTCTGCCAGACTGGAGCGCTATCTGCA
ACTGTGTGCAGAGCAAAATATGCAGGTTTGTATTCCGTCAACACCGGCGCAGGTTTATCACATGCTTCGC
CGTCAGGCGCTGCGCGGTATGCGCCGTCCGCTGGTGGTCATGTCGCCAAAATCTCTGCTGCGCCATCCGT
TGGCGATCTCTTCACTGGATGAACTGGCAAATGGTTCCTTCCAGCCAGCGATTGGTGAAGTAGAAGAATT
AGATCCAGCAGCCGTGAAGCGAGTCGTGCTTTGTTCCGGTAAGGTCTACTATGATTTGCTGGAGCAGCGC
CGCAAGAACGAGCAAAAAGATGTCGCGATCGTCCGTATCGAACAGCTTTACCCGTTCCCGCACCAGGCTG
TTCAAGCGGCACTGGAGCCTTTTTCCCAAGTCCATGATTTCGTATGGTGTCAGGAAGAGCCGCTGAATCA
GGGAGCCTGGTATTGCAGTCAGCACCATCTCCGTGAAGTGATTCCGTTTGGATCTTCTTTACGTTATGCA
GGACGCCCGGCGTCTGCATCACCTGCCGTTGGCTATATGTCCGTACACCAGAAACAACAGAAAGATCTGG
TCGATGACGCGCTGAACGTTGATTAAATAAAAGGATAGATAATGAGTAGCGTAGATATTCTTGTACCCGA
CCTGCCTGAATCTGTAGCTGACGCCACTGTTGCAACCTGGCATAAAAAACCAGGCGATAGCGTCCAGCGT
GATGAAGTATTGGTTGAGATTGAAACTGACAAAGTGGTGCTGGAAGTGCCAGCCTCTGAAGCAGGCGTTC
TGGATGCCGTGCTGGAAGAAGAAGGCGCGACGGTAACGTCTCGCCAACTGCTAGGCCGTATTCGCCGTGG
TGATAGTTCCGGTAAAGAAACTGGCGAGAAATCGCAGAGTAAAGAATCGACTCCGGCACAGCGTCATACC
GCTGGTCTGGAAGAAGAGAACAGCGATGCGCTTAGCCCGGCTATCCGCCGCCTGATTGCAGAGCACGATC
TCGATGCGTCAACGATTAAAGGCAGCGGCGTGGGTGGTCGAATTACCCGTGAAGACGTGGATAAGCATTT
GGCTGCTCAGAAGAAAGACTCTGGTAAAGCGGCTAAATCTGAAGCTCCGGCAGCTTCTCCTGCGCCTGTT
CTGGGGGCGCGTAGCGAAAAACGCGTACCGATGACGCGCCTGCGTAAGCGTGTTGCTGAGCGTCTGCTGG
AAGCGAAAAACAGCACCGCAATGTTGACGACGTTTAACGAAATCAACATGCAGCCGATCATGGATCTGCG
CAAGCAATACGGTGAAGCGTTTGAGAAGCGTCACGGTGTGCGTCTGGGCTTCATGTCCTTCTACATCAAA
GCCGTCGTTGAAGCGCTGAAACGTTACCCTGAAGTAAATGCCTCCATTGATGGCGAAGATGTGGTTTACC
ACAACTATTTCGATGTCAGCATTGCGGTGTCTACCCCGCGTGGTCTGGTCACGCCAGTACTGCGTGATGT
CGATGCGCTGGGCATGGCCGACATTGAGAAGCGTATCAAAGAGCTGGCCGTGAAAGGCCGTGACGGCAAA
CTGACGGTTGAAGAACTGCTGGGTGGTAACTTCACGATTACCAATGGCGGTGTCTTTGGTTCTCTGATGT
CTACCCCAATCATCAACCCACCGCAGAGTGCGATCCTGGGCATGCATGCCATTAAAGATCGCCCAATGGC
AGTTGATGGTCAGGTGGTTATTCTGCCGATGATGTATCTGGCGCTGTCTTACGATCACCGCTTGGTCGAT
GGCCGTGAGTCCGTTGGCTTCCTCGTGACGGTGAAAGAAATGCTGGAAGATCCCGCGCGTCTGCTGCTAG
ACGTTTAATTATCGCTGGGTCAGTCATTCTTGAGGGCGGATAACCCTGACGGTTTTCCGCCCGAAAAGAT
AAACCAAATTATGTGCTATGCAGGCCGTTTTTTCTCAACGGCGTTATCCAAATATATCAGAGAGTTTATG
GCGCTTTTTTCTACCGAAAAAGTCGGTGATGAAAGTCGTCTGCTGACTTATCTCCAAACCTAAATGGATA
GAACATCATGAATTTACACGAGTATCAGGCAAAACAACTCTTTGCTCGATATGGTTTACCGGCACCCACC
GGCTATGCCTGTACGACACCGCGTGAAGCAGAAGAAGCCGCATCTAAGATTGGCTCGGGTCCGTGGGTTG
TAAAATGTCAGGTTCACGCAGGCGGTCGCGGTAAAGCGGGCGGCGTTAAAGTAGTCAGTAACAAAGAAGA
CATTCGCGCTTTTGCTGAAAACTGGCTGGGTAAAAAGCTCGTTACTTATCAAACTGACGCACAGGGTCAA
CCGGTTCATCAGATTCTGGTTGAAGCCGCAACGGATATCGACAAAGAGCTTTATCTGGGCGCGGTTGTTG
ACCGTGGCACGCGTCGTGTCGTGTTCATGGCGTCCACCGAAGGTGGCGTAGAAATTGAAAAAGTGGCGGA
AGAGACGCCGGAACTGATCCACAAAGCTGCTATCGATCCACTGGTAGGTCCACAGCCTTATCAGGGCCGC
GAGTTGGCCTTCAAACTGGGTTTGAGCGGTAAGCAAGTTGCGCAATTCACCAAAATCTTCATGGGTCTGG
CGACGCTGTTCCTTGAGCGCGATCTGGCGCTGGTCGAAATCAACCCGCTGGTTATCACCAAGCAGGGCGA
TCTGATCTGTCTGGATGGCAAGCTGGGCGCAGACGGTAATGCACTGTTCCGTCAGCCTGAGCTGCGTGAA
ATGCGTGACCCAAGCCAGGAAGACTCTCGTGAAGCGCATGCAGCCCAGTGGGAACTGAACTATGTTGCGC
TGGACGGTAACATCGGCTGTATGGTGAACGGTGCCGGTCTGGCGATGGGCACCATGGACATCGTGAAGCT
ACACGGCGGTTCTCCTGCTAACTTCCTTGATGTAGGCGGTGGCGCAACGAAAGAACGTGTTACTGAAGCG
TTCAAAATTATCCTGTCTGACGACAAGGTAAAAGCCGTCTTTGTTAACATCTTTGGTGGCATCGTGCGTT
GCGATTTGATCGCTGACGGTATCATCGGCGCGGTAGCCGAAGTGGGCGTTAGCGTGCCGGTTGTGGTACG
TCTTGAAGGAAACAATGCGGAACTGGGTGCCAAGAAACTGGCGGATAGCGGCCTGAATATTATTGCCGCG
ACCAGCCTGACGGGTGCAGCTCAGCAGGTTGTTGCAGCAGTGGGGGATAAATAATGTCCATTCTGATTAA
TAAAAATACCAAAGTTATCTGTCAGGGTTTTACCGGTAGTCAGGGGACATTCCACTCTGAGCAAGCACTT
GCTTACGGTACACAAATGGTCGGTGGTGTGACGCCGGGTAAAGGTGGCACGGAACATCTGGGTCTGCCCG
TATTTAATACGGTGCGTGAAGCGGTAGAAGCGACGGGCGCAACGGCATCCGTTATCTATGTACCCGCACC
GTTTTGTAAAGACTCGATTCTGGAAGCGATTGACGCAGGTATCGAGTTGATTATCTGCATCACTGAAGGT
ATCCCGACGCTGGATATGCTGACGGTGAAAGTGAAACTTGACCAGAGCGGCGTGCGGATGATCGGTCCGA
ACTGTCCCGGTGTGATCACGCCGGGCGAATGTAAGATTGGTATCATGCCGGGCCATATTCACCTGCCGGG
TAAAGTCGGTATCGTTTCTCGTTCAGGCACGCTGACGTATGAAGCAGTGAAGCAAACGACCGATGCCGGG
CTGGGTCAATCCAGTTGTGTCGGTATCGGTGGTGACCCGATCCCAGGCTCTAACTTCATCGATATTCTGA
AACTGTTTGAACAGGATCCACAGACTGAAGCCATCGTCATGATCGGTGAAATCGGTGGTACGGCAGAAGA
AGAAGCGGCAGCGTACATTAAAGAGCACGTGACGAAGCCGGTTGTCGGTTACATCGCGGGTGTAACGGCG
CCGAAAGGCAAACGTATGGGCCATGCTGGTGCCATCATTGCCGGTGGTAAAGGCACTGCCGATGATAAAT
TTGCAGCGTTAGAAGCGGCAGGTGTTAAAACCGTTCGCAGTCTGGCGGATATCGGCGATGCAGTAAAAGC
GATATTAACTCGTTAATTTATTATTCGATAAAACACGCTAGCCACCTCAGGGTGGCTTTTTTTATTCATA
TTTGGCTTGCGAAGTTAATTGACATAACTGAATTACGCATGACTTTTTCGGGGTTTTATTGGATAATTCG
CGCGCCTGAAAAAAAGCGATGAATGATAAACAGAAATGATGATTATCTCATTGGTTTCGTATAAGCAGGG
AATGATTAATTAATTTTCCTTAAGGGGATGTTGTGTGAAAGGAAATATAAAAGCGCTGATTTTGGCATTA
TCTGCATTTACCTGCGCGGCCAGCGCACAGTCTATTAATATTGAAGTGCTAAGTGCAACGGTTAAAGATA
AAAAGATTGATGATGCAACGGTTATTCTACAGAAAAACGGTGCGCAGTCAGTGACCGCACGCTCTGATGC
TGCAGGCCGTGCGGCGCTCAACGCGCCATTCAGTGTCGATCAAGACAGTCTGTTGATCATTAAAAAAGAA
GGGTATTCCGATCTGGTGGTTAAATGCCCGTGTGACGGAATGACCTATGCAGTTAGCCCAGTAATGAAAA
GCCTAGATGGCATGCGAATTGTATTAACCTGGGGCGAAAAACCTTTTGATTTAGATTCCCATCTTATTTA
TCCGGGTAATCATATTTATTTCAGCCACAAAAAAGGACGCGATGCTAATCTTGATGTCGATGATACAGAT
AGTTTCGGCCCAGAAACGATCACGATTGATAAAAAGCGTTTAGGTGAAAGTTATATTTATGCCGTCCATG
ATTATTCAAATGGTGATAAGGCTAATTCATTAGCGCTTTCCGCAAGTAGTGCAAAAGTATTTGTCTATGT
TGGAAGCTCGCAGGTACGTTCATATTCCGTCCCACTGAATAAGACAGGGAATATCTGGACGGTTTTCCGT
CTTAACCCTAACGGTGACTTTGAAGATATCAATGCCGTTGGCGAGGCTGATTTCTCAAAAGCGAAAGATG
GTAATGCGCTGCCAATGGTGCTTAACCCGGCGCAGACGGCAGTTTCCGTTACTGGGAATACCGCGCTGGC
AAAAAGCCTCAATCGCGACGGTGAAGCCGCCTATGGGCGGGGTGAGCTAGAGCAGGCCACAACGTTGTTT
CTGGCCGCGATCGATCAGGACAGCGCGTTTGGCCAGGCATATAGCAACCTGGGTCTGGCCTATCAAAAGC
GCGGCAATATTGCCGAAGCTATTTGGGCCAACCGTAAAGCGATTGCGCTGGCAAATGGTAGCAATGCGGC
AACCACGCGTGCCAGCTCGTACTACAATATTGCAAAAATTTACGAGAATGCGGGTCAGTTCAGCGATGCA
CTTCAGCATTATGAGCTTGCAAAAAGCCAGAAAAGTAACACGGTTTACGATAAAGCCATTGAACGGATGA
ACGCGAAGAAGTAAATCGCAGCATCTTGCTACGTGTGTAACCACTGCGGAGGCCTTTTGGTCTCCGCAGT
GGTATGGATCGTCACAAGCAGGTGGCACTCGGGGAGGGCGGGGGAATTCACGGCGAAAATACAGCGCTGT
TGTCAGCAATAAAATATAAAAATTTGACATAAAATAGAAGACGAGGGAATCGATTAAATAATCGATAACG
AAAAGTAGCAATTATATTGCTGAATTAATTTTAATTAAACCAAAAACTCACATCGTATTAACAATGAGTG
TAATAAGGAAATTAATGCAACGCGACAATCACGAGAAAGACGTTAAATTGTTTTAGATCAAGAAACGTCT
CTGGATATAATTTATGAAATAGGCTTAAATTGCGCGAGGTCAATTATCGCCTCTCCCACCGTTTGGTGGG
AAAGTTGATTTGAAGCCAAAAACCTAGTCTGGGTCACGTAAAAACCTATTTATTGTAGGGGATTACAGGC
GTAATATACGGTTACCTCCTTACGGGGTACGCTATTTGTAATACTTGTGATTTATCTTGAGCTTGCTGTC
GGGGGCGTCGCGATGCGACTGCCTTGGTGAACGGCATTTTTAGCGTTTGTTACAGCCGATGCTAAAGCAA
TTCTTGTTGTGTTCTTTTTGGGTGTAATGGCCGAATGTTTGGCGGCTTGTCAGCGTTTGCAAGCTAATCC
CTTCCTGCGAGGAGCAAGGAGTCAAAATGTTTGATGTAGTCGAACTGTCACGTTTACAGTTTGCCTTAAC
TGCAATGTACCATTTTCTATTCGTACCATTAACGCTGGGGATGGCGTTTCTGCTGGCGATTATGGAAACG
GTATATGTGCTGTCTGGCAAACAAATCTATAAAGATATGACTAAATTCTGGGGCAAGTTATTCGCAATTA
ACTTTGCTCTTGGGGTCGCTACCGGATTGACCATGGAGTTTCAATTCGGGACCAACTGGTCATATTTCTC
TCACTACGTCGGGGATATTTTCGGCGCGCCGCTGGCTATTGAAGGCTTGATGGCATTCTTTCTGGAATCG
ACCTTTGTTGGCTTGTTCTTCTTCGGCTGGGATCGTTTAGGAAAAGTGCAGCATATGGCCGTTACCTGGC
TGGTCGCACTGGGCTCTAACTTCTCTGCACTGTGGATTCTGGTCGCCAATGGCTGGATGCAAAACCCTAT
CGCATCAGATTTCAATTTTGAAACCATGCGTATGGAAATGGTGAGCTTCGCTGACTTGGTGCTGAACCCG
GTTGCTCAGGTGAAATTCGTTCACACGGTGGCAGCAGGTTACTGTACCGGCGCGATGTTCATTCTGGGCA
TCAGTTCTTACTATCTGTTGAAAGGCCGCGATGTTGCGTTTGCCAAGCGTTCATTTGCTATCGCAGCAAG
TTTCGGTCTGGCTTCTGTTCTGTCTGTTATCGTATTGGGCGATGAGTCCGGTTATGAAATGGGGGACGTG
CAGAAAACTAAACTGGCAGCGATTGAAGCCGAATGGGAAACACAACCGGCTCCCGCTTCCTTTACGCTGT
TCGGTATCCCGAACCAGGATACGATGGAAAATAACTATGCCATCAAGATCCCTTACGCTCTGGGGTTAAT
TGCCACGCGTTCTACTGACAAAGAAGTCACAGGTCTGAAAGAGCTGATGGCGATGCATGAAGTGCGTATT
CGTAATGGTATGCAGGCTTATCACTTGCTGGAAGAATTACGCGCGGGTAACACCGACCCAGCAGTAAAAG
CAGCGTTCGATCAAGCTAAGCAGGATCTGGGCTATGGTTTGCTGCTGAAACGCTATACGCCGAAAGTCTC
TGATGCGACAGAAACGCAGATTCAACAGGCGGTTAAAGATTCTATCCCACGTGTTGCGCCGCTGTATTTC
TCTTTCCGTATTATGGTGGGCAGCGGCATTCTGATGCTGTTGATCATTGGCCTGTCTTTCTGGACTGTTC
TGCGTGGCAAAATTGGTCAGAAACGCTGGCTGCACCGCATCGCACTGTATGGTATTCCGCTGCCGTGGAT
TGCTATCGAAGCAGGCTGGTTTGTGGCTGAATACGGCCGTCAACCTTGGGCCATAGGTGAAATCCTGCCG
ACAGCCGTCGCGACCTCATCGCTGACAGCGGGGGATATTCTGTTCTCAATGGGGCTGATCTGTGGTCTGT
ATACGCTCTTCCTGGTTGCAGAAATGTATCTGATGTTCAAATACGCACGTCTGGGGCCGAGCAGCCTGAG
AACAGGGCGTTACCATTTTGAACAACCTATAGCGGCTGCGCAGGAAGCACGGTAAACAGGAGTCCACTAT
GTTTGAGTATGAAGTCTTACGTTTTATCTGGTGGCTGTTGATCGGTATTTTGCTGATTGGCTTCGCTATC
ACTGATGGTTTTGACATGGGCGTGGGCATTCTGGTCCGTCTGATGGGGCGTGGGGATACCGAGCGTCGCG
TCATGATTAACAGTATTGCTCCGCACTGGGACGGTAACCAGGTATGGTTGATCACCGCAGGTGGCGCGCT
GTTCGCGGCCTGGCCGATGGTTTACGCTGCCGCGTTCTCCGGTTTCTACATTGCTATGATTTTGGTGCTG
GCCTCACTGTTCTTCCGTCCTGTCGGTTTCGATTACCGTTCAAAAATCGAAGATCCGCGCTGGCGTGGCA
TGTGGGACTGGGGCATCTTCATCGGTAGCTTTGTCCCACCGGTAGTGATTGGTGTGGCATTTGGTAACCT
GTTGCAGGGCGTGCCGTTCCACGTCGATGAATATCTGCGTCTGTACTACACCGGAAACTTCTTCCAACTG
CTGAATCCGTTTGGCTTGCTGGCTGGTGTGGTCAGTTTGACGATGATTCTTACTCAGGGATCAACCTATC
TGATGATGCGGACCACGGGCGACCTGCACGTGCGTTCCAAATCTGCCGCGCAGATTTCCGCGCTGGTGAT
GATGGTGACGTTCGCTCTGGCTGGCGTCTGGGTGATTTACGGTATTGATGGTTATGTGGTGACGTCGGCG
ATTAACACTGCCGCTGAGTCTAACCCACTGCGTAAAGAAGTCGTTCAGCAGGCGGGCGCCTGGTTGGTCA
ACTTCAATAACCATCCGGTGTTGTGGGCTATCCCTGCTCTGGGTGTAGTGCTGCCAGTGCTGACGACCCT
TATGGCGCGTGCAGAGAAAGGGGCTTGGGCATTCCTGTTCTCCTCTCTGACTATCGCTTGTGTGATTCTG
ACCGCAGGGATCGCCATGTTCCCGTTCATCATGCCGTCAGTGACTGTGCCTAACGTCAGCTTGACGGTAT
GGGATGCAACATCAAGCCTGCTGACGCTGAAAGTGATGACCGTAGTGGCGATGATTTTCGTTCCTATCGT
GCTTTCTTATACCGCATGGTGCTATTACAAGATGTTCGGTCGTATTACCAAAGAGCAGATTGAGCAAAAC
ACTCACTCTATGTACTAAGTAAGGAGCTTAATTTATGTGGTATTTTGCCTGGATACTCGGAACGCTTCTT
GCTTGCTCACTGGGGATCATCACGGCCCTGGCTATTGAGCAGAGTGAGGCAAGCAAAGCGGTTGAAGACG
ATAAGCAATGACTGATCTGGTCGATAAACTCTATCGCCTGATGGATAAGAGCCCGTTAAGGGCTCTTTCC
CTTGTCATGGCGTTGCTACTGGCTGGCTGTGTCTTCTGGGACCCGACACGCTTTGCTGCGCGGACCAGTG
AACTCGCGGTTTGGCAGGGGCTGCTGTTGATTTGGGCCGTTTGCGCTGGCGTTGTTCATGGTGTTGGTTT
CCGTCCACATCGCCTGCTTTGGCGTGCGTTTTTCGCACCACTTCCCGCCTTTGTGATCCTGTGCGCAGGA
TTGTACTATTTCTTCGGTTAAAATAGTCTCCTATTCCATTTAGTTATGGGTTGCTTGCGACCCATAATTA
TTTTCTTTCCGCTGTCACAATCCATTCCAAACCTCATTTCTCTTGCGTATAGTAGCGAGGTTTAATGCAT
TACCGGGATGTAGAGTGAGTAATTCGTTGTTTCGCTGGCCAGTTCGAGTCTACTTTGAAGACACTGATGC
AGGTGGCGTTGTCTACCATGCGCGCTATGTTGCCTTTTATGAAAGGGCAAGAACCGAGGCGTTGCGGGAG
CGCAACTTTCATCAGCAAGCCTTACTAAGTGAGCATATCGCGTTCGCTGTTCGTCGGATGACGGTGGAGT
ACCTTGCTCCTGCGCGCCTCGACGATATGCTGGAAGTGCAGAGCGAAATTGTCTCGCTTCGTGGCGCTTC
TCTGACTTTCGCACAGCGTATTCTCAATGCTCAGGGCACCCTGCTAAGCCATGCTGAAGTTTTGATCGCA
TGCATCGATCCACATCAAATGAAGCCAATTGCGCTTCCTAAGTCTATTGTCGCGGAGTTCAAGCAGTGAC
TGACATGAACGTTTTTGATTTGTTCCTGAAGGCAAGCCTTCTGGTCAAACTAATCATGCTGATTTTAATC
TGTTTTTCTATCGCTTCCTGGGCGATCATTATTCAACGTACCCGAATTTTGAATGCGGCGACGCGTGAGG
CCGAGGCATTCGAGGACAAATTTTGGTCGGGTATCGAGCTGTCGCGTCTCTATCAGGAAAGTCAAACTCG
CCGTGATAGCCTGACTGGCACTGAACAAATCTTCCATTCTGGTTTCAAAGAATTTGCGCGGTTGCATCGC
GTTAACAGTCATGTGCCGGAAGCGGTCGTTGAAGGTGCATCCCGTGCGATGCGCATTTCAATGAATCGTG
AATTGGAAACGCTGGAAACTCACATTCCCTTTTTGGGCACCGTGGGCTCCATTAGCCCGTATATCGGCCT
GTTCGGTACCGTTTGGGGGATTATGCATGCTTTCATCGCGCTGGGTGCCGTGAAGCAGGCAACCTTACAA
ATGGTTGCCCCTGGTATTGCAGAAGCGTTGATTGCAACGGCAATCGGTCTGTTTGCGGCGATCCCTGCGG
TCATGGCGTATAACCGCCTTAACCAGAGGGTAGGTAAACTGGAGCAGAACTACGACAACTTTACCGAAGA
GTTTATCGCGATCCTGCACCGTCAGGCGTTCTCCAGCGACAACAGCAAGTAATCAGGGGGGATCATGGCA
CGAGTACGCAGAGGTCGTCGTGAGCTGAAATCCGAGATCAACATTGTTCCGCTACTGGACGTGCTGTTGG
TTCTGTTGCTGATTTTTATGGCGACAGCACCGATTATTACGCAGAGCGTTGAGGTTGATCTGCCGGATGC
GACCGACTCAAAAACGGTCTCCAGCAACGACAATCCGCCCGTGATCGTAGAGGTTTCAGGCATCGGGCAA
TATAGCCTGGTTGTTGAGCAAAACCGTATGGAACAACTTCCGGCAGAGCAGGTGGTTGCTGAAGCGCAAT
CACGGCTGGCAACTAACCCCAAGACGGTATTTTTGATTGGTGGCGCGAAGGATGTTCCTTATGATGAGAT
CATTAAAGCGTTGAATTTGTTGCATCAAGCCGGCGTAAAATCCGTTGGTTTGATGACGCAACCGATTTAA
ATGAGTGCATCACGGTAATGATCGTTAAGCCTATTTCTGGCAACACTGTTTTTGGGAATCGCTTGTGCTA
AAGGCAAACGAACAAAACGATAAGCTGAAACGCGCCGTTATTATCTCGGCTGTTCTGCACATCATACTGA
TTGCTTTGCTGCTCTGGAATTCATCGACGCAAACGATGGATGCTAGCGGAGGCGGCGGAGGCTCGTCAAT
TGATGCAGTGATGGTCGATCCGAGCGCAGTGGTAGAGCAGTATAACCGCCAGCAACAGCAACAGACCGAT
GCGAAACGTTCTGAACAGCAGCGTCAAAAGCAGGCTGAACGGCAGGCCGAAGAGCTTCAGCAGAAGCAAG
CCGCTGAACAGCAGCGGCTGAAAGAGCTAGAAAAAGAGCGTCTGCAAGCACAGGAAGAAGCGAAAAAGCA
GGCTCAGGAGCAGGCTGAACAACGTAAGCAGTCTGAAGCGGCGGCACAGCAAGCTAAGGAACAGCAGAAG
CAAGCCGAAGCGGCGGCCGCAAAAGCGAAGGCTGAAGCTGAACAGCAGGCGAAAGCGGCGGCAGACGCTA
AAAAGAAAGCGGAAGACGAAGCGAAGAAACAAGCTGCTGCGGCCGCTGCTGCTAAGAAGCAGGCGGAAGA
AGAGGCTAAAGAAAAAGCCGCTGAGGCTGCCAAACAAAAGGCAGCAGAAACTGCGAAAGCAGAAGCGGCA
AAGGCAGCAGCAGAGGCAGCAAAAGAGGCTGAGCAAGCGAAACAAAAAGCAGCGGCTGATGCAGCGAAAA
AAGCAGAAGCCGCCGCTGCAGCTAAAAAAGCTGCTGATGATAAAAAGAAAGCGGCAGCAGAGGCTGCTAA
GCAGGAAAGCGCCGTTGATGATTTGCTAGGCGGGCTGGCTTCGTCGAAAAATGCGCCGAAGTCTGGCGGC
GGAGCACCTGCTGGCGCGGGTAACAATAAGAAGAGTGGTGCATCAGGTGCGGCGCTCGATAGTTATGGTG
GTCAGGTACGTTCAGCCATTCAGAGTAAGTTTTATGACTGGCAGCTCTATAAAGGGCGTACCTGTACACT
ACGGATTAAATTGGCGCCTGATGGCTTGCTGGTTGATGTCACGGCTGAAGGCGGCGATCCAGCGTTATGT
CAGGCGGCTATTGCGGCTGCCAAACAGGCCAAAATACCGAAGCCACCGAGTACGGATGTTTATGAGGCTT
TCAAAAATGCGCCAATAGACTTTAAACCGCAGTAACCGGGCTGTTTACCCAATAGATTTAAGATTATGAC
GATGGTAAATGAACCAGGTTATGTTGTTTTGTTGACATTGGTTTGTTTTTGTTAAAATTCTGCTAATTTA
TCGTAGACTTCGTGTCTGGATAAGGGAGATGAGATGAAGCAAGTACTGAAAGTTGCAGTAAGCTTTTTAA
TGCTGTGGGCAGCGGTGCTGCACGCGGAAGTACGTATAGAGATTACCCAAGGGGTGGACTCTGCACGCCC
AATCGGTGTGGTTCCGTTCAAATGGGCCGGGCCGGGCGCTGCGCCTGAAGACGTAGGCGGTATCGTGGGT
GCTGATTTACGTAATAGCGGTAAATTCAACCCGATCGACGCAAATCGTATGCCACAGCAACCTGCAACGG
CATCTGAAGTGACGCCTGCTGCATGGACGGCGTTGGGCATTGATGCGGTGGTTGTTGGTCAAGTTCAACC
GAGTGCTGATGGTAGCTATCTGGTTTCTTACCAACTCGTCGATACGTCGGGTAACCCAGGGAACGTACTG
GCTCAGAACCAGTTCAAAGTAACCAAACAGTGGTTGCGCTATGCCGCGCATACAGCCAGTGATGAAGTGT
TTGAAAAACTGAGTGGTATCAAAGGTGCATTCCGTACTCGTATTGCTTACGTGGTTCAGACCAACGGTGG
TCAGTTCCCTTATGAACTGCGCGTTGCCGACTATGACGGCTACAATCAATTCGTTGTTCATCGTTCACCA
CAGCCGCTGATGTCTCCGGCCTGGTCCGCCGACGGTAGCAAACTCGCCTATGTCACGTTTGAAAGCGGTC
GTTCTGCGCTGGTTATTCAAACGCTGGCCAATGGCGCGATCCGTCAGGTTGCTTCCTTCCCGCGTCATAA
CGGTGCACCTTCTTTCTCTCCTGATGGCAGCAAACTCGCATTTGCTCTGTCTAAGAGTGGTAGTCTGAAT
CTGTATGTGATGAATCTGGGATCGGGTCAGATCAGTCAGGTGACTGATGGCCGCAGCAATAACACGGAAC
CAACCTGGTTCCCAGATAGCCAAACCTTGGCCTATACTTCAGACCAGGCTGGTCGTCCTCAGGTTTACAA
AGTTAATGTTAACGGCGGTGCTCCACAGCGTGTGACCTGGGAAGGTTCTCAGAACCAGGACTCTGATGTG
AGCGCCGACGGGAAATTTTTGGTAACGGTGGGCTCGAATGGTGGGGCTCAGCATATTTCCAAACTGGATC
TGGTAACGGGTGCCGTACAAGTATTAACGGACACGTTCCTGGACGAAACGCCAAGCATCGCACCAAATGG
CACGATGGTGATCTACAGTTCTAAACAAGGGCTGGGTTCAGTGCTACAACTGGTTTCGACCGATGGTCGT
TTCAAAGCGCGTCTTCCGGCTACTGATGGACAGGTTAAATTCCCTGCCTGGTCGCCGTATCTATAAGTAC
AAATATGTACAATAAACTCGTCAAAGGACATAAGAAATGCAATTCAATAAAGTGCTGAAAGGCCTGATGT
TGGCTCTGCCGGTACTGGCAGTGGCCGCTTGTAGCTCCAACAAGAATGCGGACAATGACCAATCTTCCAT
GGGTGCTGGTAACAACGGCATGATGGACGGCGGCAACATGTCTTCTTCTGAGCAAGCTCGTTTGCAGATG
CAAGAATTACAGCGCAACAACATCGTTTACTTTGGTCTGGACAAGTATGATGTTAGCTCTGAATTCGCTC
AGATGCTGGACGCCCACGCTGCATTCCTGCGTAGCAACCCATCTTACAAAGTGACTATCGAAGGTCACGC
GGACGAACGCGGTACGCCAGAATACAACATCGCTCTGGGTGAGCGTCGTGCCAACGCAGTACAAATGTAC
CTGCAGGGTAAAGGCGTTTCTTCCGATCAGATCTCTATCGTTTCTTACGGTAAAGAAAAACCAGCAGTTC
TCGGTCATGACGAAGCGGCCTATGCCAAAAACCGTCGTGCCGTTCTGGTATATTAAGAGAATCGCATGAG
CAGTAACTTCAGACGTCACCTGTTGGGTCTGTCGTTACTGGTTGGCGTAGCGGTCCCTTGGGCCGCTACT
GCCCAAGCGCCAATCAGTAATGTCGGCTCAGGCTCGGTCGAAGACCGCGTCACTCAATTGGAGCGTATTT
CTAACGCTCACAGTCAGCTTTTAACTCAACTTCAACAGCAGATGTCTGATAATCAGCGAGATATTGACAG
CCTCCGCGGGCAGATCCAGGAAAGTCAGTATCAGTTGAATCAGATCGTTGAACGGCAGAAACAGATCTAT
CAGCAAATTGATGGATTAAGTTCGCAATCATCTTCTACACCGACGACAGGCAGTACGCCTTCCGCTGCTG
TGGGTACTGATACTGGTGCGGCCAATACGGCTGCACCGGCCAGTACGGGTGATGCGAATAGTGATTACAA
TGCCGCAGCCGCTCTCGTGCTGGAGAAAAAACAGTACGATCAGGCTATTAGCGCATTTCAGGCATTCGTC
AAGAAATATCCAGATTCAACCTATCAACCGAATGCCAACTATTGGCTTGGTCAGTTGAATTACAATAAAG
GGAAAAAGGACGATGCTGCGTACTATTTCGCCAATGTTGTTAAAAACTACCCTAAGTCACCAAAAAGTTC
CGAGGCCTTGCTGAAGGTTGGGGTGATCATGCAGGAAAAAGGTCAGGCTGATAAAGCCAAAGCCGTTTAC
CAGCAAGTTGTAAAAATGTACCCCAATACGGAAAGTGCAAAGCAAGCGCAAAAGCGTTTATCAGGATCGT
AACACCGTATTAATTGGCACAAAAATTGCGCATCATGAGCGGTTTTTGTGCCTAAACGTCTTAAGAGTAA
GCAATCAAACAGTTTTTTAAGAAAATAGGTTGCGCTGAAAATTTAAATCAGTAATATGTGCCGCCGTTGC
CAAGGCAAACAGCGAAACGCTAAAGCAGCATGAAATTGGGTCGTTAGCTCAGTCGGTAGAGCAGTTGACT
TTTAATCAATTGGTCGCAGGTTCGAATCCTGCACGACCCACCAATTTCAAATGTAGTTGTAGTATCAAAG
CAGTTCCGCATTGCGGGTCGTTAGCTCAGTCGGTAGAGCAGTTGACTTTTAATCAATTGGTCGCAGGTTC
GAATCCTGCACGACCCACCATCTTCTAGTAATTAGCAACACGATTCTAAATTAAATAATCTAGCTTCTCC
GGTTACCAACATAACGAACACCGTGACTTTTAATCAATTGGTCGCAGGTTCGAGCCGAGCGAAGCGAGAC
AGCAACGCGTCAGCGTTGACCCCGAAGGGGCGAAGCCCAAGGCTGAGTCATCCTGCACGACCCACCACTT
CAGTAATAAACTTCCTCCCTCAAAGAAACTCACGTCATGGCTAGCACACGTACCGTGTCGATGAGATAAA
ACCCCATTATCATTCCCTGCTCGTTAAGCCTTTGGAGTATATTAGGGTCTTTATCCCTCTCTATCGACTG
TATAACCCATCAGGAACGGTTTTCTAAACCTATCGAGCAGGGATGGAGTCATTGCCACAGGGAAGCGTGC
GTTGCCCTGTTTAGGAAAGTATATGATTGGTCCGTTGATTAATGGTGCCGCTATCTTGATTGGTAGTGGG
CTGGGCATTGCCTTGCGTCGCTTTATTCCCCAACGTTTGCAGGATGGCCTGCCTCCGGCGTTTGCGATGG
TATCGATTGCAATGGGTATCACGCTGGTTGTTAAAGTTCAGCAACTGCCGGCGGTGGCGCTGGCTATCGT
GATTGGTGTTGCGTTAGGAGAATTGCTACGCATGGAGTCTGCCGTGCAGCGGGCTGGCATGATGATTCAA
AAAGGATTAAACCGCGTTCTGCCTGCACAGGAACACCGTTTACCGCAGGATGTGTATACTCAGAATTTTA
CCGCGCTAATCGTCTTGTTTTGTGCCAGCGGTACTGGTGTGGTTGGGGCGTTGACGGAAGGATTAACCGG
TGATTATCAGCTACTGATTATCAAATCTGCTTTGGATATTTTCACCGCACTGATTTTTTCCATCACGCTT
GGCCTTGCTGTGATGTCGATTGCGATACCGCAGATGATTGTTCAGGCGCTGTTGTTCTTCTCCGCCAAAT
TGATTATGCCCTTTATGACAGATGTCACGATGGGCGATTTTTCTGCCTGTGGCGGGATTATCATGATTGC
CGTTGGGTTACGGATTGCGCAGATAAAATCATTTGCGGTGGTTAACTTTCTTCCCGCTTTGGTTTTGATT
ATTCCGCTCTCTCTCTATTGGCATCGGCTCTTCGCCTAAAGCACAACGTCGGGTTAGCGGTTGACGATCG
AAGGCATGTCGCCGCTAAATATTTGTATAACTTCCTGGTCGGTAAGCGGCACAGTTTTGCTACACACATA
AATATGCTTTCCTTGCGGGCTGATGCTCTTGGCGAGCTCTATGTAGCTGGCAAATTCTACTTGGCTGTGT
CCGCCTTCATTCATCTCCATGGCATGGATAATGACCTTGTGCGAGGTGAATAGATCAACCAGTCGCTTGC
CCGCCACTTTGCGTGAGAGTTGATCCAATAGCTTCATCGCCGGGATCATCTGTCCGAGCAGTAAGCGCGA
GGTGGTAAAAGGGGTTTCTGATTGCCCGGCCACCTCTTTTTTAGTGTCCACGTTTCTGAGCATCAGCGTA
TCGCGATATATTCTGATATAGAGGGTGGCCATGCCATTTATCTCCTTGTCTCTCTTCTACGGATAATACC
TTTCATGCATTTCATTCCATTATTTTAAGCATAATAAACAAAATGGTGTGTGATCTGGAAAAAATACCGC
GACTTTGCGGCGTGTTTTCGGTATTTTGTTTAGGATAAAAAACTCCGATACCGATGCTAAATCAGTGTTA
GGTGTTGCAACCCGAGTTATCATCGTGGAAATCCATAATGAGTATTCTTTTTGATAGCAATGAGACCATT
TATCCCTTTCCGCCAAAGCCCAAGCCATTATCGGCTGATGCAAAACAGCACTATCGTAGCAGGATAAAGG
CACTGCTGCGGGAAAGAAACGCGGTTATGGTTGCTCACTACTATACCGATCCTGAAATTCAGGCGCTGGC
GGAAGAAACGGGCGGCTGTGTGGCGGATTCGCTGGAAATGGCGCGCTTCGGCAGCACCCATGCAGCATCG
ACGCTGTTGGTGGCGGGGGTCCGGTTTATGGGAGAGACGGCCAAGATCCTCAACCCAGAAAAGACGGTTC
TGATGCCCACATTGGAAGCCGAATGTTCGCTCGATCTCGGTTGCCCCATTGATGAATTTAGCCGTTTTTG
TGATGCGCATCCAGATAGAACCGTGGTGGTGTATGCCAATACTTCAGCGGCGGTGAAAGCGCGTGCAGAT
TGGGTTGTCACATCCAGCATCGCGGTGGAGTTGATCGAACATCTGGATAGTCTGGGAGAAAAGATTATTT
GGGCACCGGATCGCCATCTGGGAAGCTATGTGCAAAAGCAGACAGGGGCGGATGTTCTGTGCTGGCAGGG
TGCGTGCATTGTGCATGACGAGTTTAAAACGCAGGCGCTGCAGCGTATG
>11 length=19654 depth=0.87x
ATGGTCGCGTTCGGCAACAGCATACCGACATGCTCATCGGCGCGGGTGAAGCGCTGTAAAATACGCGACA
CGCCCAGCGATTTTTTCAATAAGCCCTGATAGCTGTCTTCATTGAATGAGATATCCGCAATGCTGGCAGC
GTTCCGTCCGTAACGGGTTCTCGCCGCCAAAAAGGCCTGATACAGCGTATGCTGCGGACGCGTGTCCATC
CGTGCCTTCATCATAATCTGGTGCAAGCGTTCACCAGCCATCGCGCGACGTGCTCTGGCGCTACTGGCTT
CCGGCATCGGCAACGTGGTAGGAGGCAAATAGGTGATAGTAATCTGTGGGAGGCAACGGCGTTTAAATAC
GCCCGCCAGTCGACCAAACGGCGTGAACTCAGCGCCATCAATACGCACAGGAATGATCGTTGCCCCAGAT
TTCGCCGCAACAAACGCCGCCCCGCTGTAAATCTTCATCAGCGATCCGGTGACGCTAATACGCCCTTCCG
GGAAAACGACGACAGGCTGGCCGCGTTCGATCACTTTGATCAACCCCTTGATCGCCAGAGGTTTGGTAGG
ATCTAACGGTACAAAATCGATATAAGGCTTCAGCCAGCGCATAAACCAGCGATCGGAAATCGAGGAATAC
ACGGCAAAGACGGGTTTTATCGGTAAGAATAACGCCAGCAGGACGCCATCAAGAAAAGAGACGTGATTGG
GGGTGATGAGCAATTTGGATTGCTGAAATTGGCTACTGTCACCCTCGATCCGGATGCGGTACAGACGCTG
GAACACCCAACGTAACAGGGTATGAATCATGCCTTCTCCCAATAGACAGATAAACAAGTAGCTTGCTGAG
GTGCAAACCATCAAGCGATACGTCAAAATACTACATACATATCATACTTCAAGTGACGGGTACGCGACTG
AACGCGAAGATTGCTGTCAGCACATCATTCACATAGCATTAATCGCGCTGGAGATAGCGAAAGCTGGGAG
TTCAGACAAAAAAAAACCTACGCATCCGCGTAGGTTGGTGTAATCAAATGATTTCAATGTACAGAGTACA
TTGATATATCACCAATCAATACCTCTGGGACTTGTTACTCTAAGGATCGCGACTTATCTTCACCAGCGAT
GAATCGAAAGAGTTATCCTATAAGTGCAACCAACTGTAAAATTTTAGCGAATCATGTAAGCCAACCGCCT
TCTTTGCGCCCTTGCACCAGATAAATGCCGCTATTTGCCCCTAAAGGTTCCTTTTCACTCCGATTCCTAT
TTTTCGCCATTTCCCCATCAATAACCTCCCGATCACATTTCTTAGTTTTTTATGGAAAAATGACCCTTCA
AACAAAGGGGTGTTAGTCCAGTTTTTCATCAGAATCAATCAGAAAGTAAGGAGTAAAATCGCGGAGTCTG
CATGGGGCAGACGCTAAATTTAACCAGGTGTGTGTAACGGATAATGAAGAACTACAAAATAGGTACCCGG
CTGGCCAGCGGCTTTGGCCTGCTTATTGCGCTTTCGCTGGTCATGCTGACCAGCGGTATTTATCAACTCA
ACCAGGTGTCCCAGAGAACACAAGAAATGATGCAAGAGCCGCTGCGCAAAGAACGGCTGGCAGCGGACTG
GCATGCCACGCTCGTCGCAGGGGTTCAGCGCAGTATGGCGGTAGCACGCAGCAATGACGATTCGCTGGTT
GAGCTATTTGCCGCAGAAAACACTCGCGCCAGTAAAGAAAGCGCTAAACGGCAGGAGGATTTTGCCAGCC
TGATATCAACGCCCGAAGAAAAAGCCTTATTCGATAAGGTTGGCGAATATCGTCAGTCCTACATCAAAAA
GCGTGATGCGATTATCACGGAAAAAGGGGCAGGCAATTTCGATCGTGCCAGAACATTGTTCGACAATGAG
TTCGTTCCCGCTTCCAATGGCTATCTGACAAGTGTGGAAGCGCTGCGCGACCACCAGCGCGCCAGCATCG
ACCAAATGGGACAAGACATTAACGCTGGCGCAAGCCGTGGCGATCTCATCCTTGCCGTCACTGGCGTACT
GAGCGCCATCATCGGTGTTCTGATTGCCTGGGTGCTCACACGCAGTATCGTGCAACCGCTGTCGCGTGCC
GTACAGGCTACGCAAGCCGTCGCGGCGGGCGATCTGACGCATAATATACAACCAGAAGGACGTGACGAAG
CAGCCCAACTGCTACACGCCCTGCAAGATATGACCGTGCGCCTACGTTCCATCGTTGGCGAAGTTCGCCA
AGGTTCCGAGTCCATCGCCGGGGCCTCTTCACAGCTTGCCGCAGGCAACATCGACCTTTCCAGCCGCACG
GAAGAACAGGCCAGTGCTCTACAGGAAACGGCAGCCTCCATTGAGCAATTAAGCTCGACGGTCAGGCAGA
ATGCCGATAACGCTCGTCAGGCCAACCAACTGGCACAATCGACCACGCAGCAAGCGCAGTCGGGTGGACA
ATTAGTGACAGAAGTGGTGAAAACAATGGGCGCGATCGACTCTTCATCGAAGAAGATCGTCGATATCATC
GGCGTCATCGACAGCATCGCCTTCCAGACCAACATTCTGGCGTTGAATGCCGCCGTAGAAGCCGCGCGAG
CGGGTGAACAAGGACGTGGTTTCGCCGTGGTCGCGAGTGAAGTGCGCAGCCTGGCGCAACGCAGCGCCTC
TGCGGCTAAAGAGATTAAGGAGTTGATCGATCGCTCCGTTCAGACCGTGGAAGCGGGCAACCGACTGGTG
GTACAGGCCGGCGCATCGATACAGGATATCGTCAGCGGCGTGCGCAAGGTCAGCGATCTGGTTGGAGAGA
TCAGCTCCGCCAGCAATGAACAGACGATGGGAATCGAGCAGGTGAATGTTGCCGTGAACCAAATGGAAGT
CACCACTCAGCAGAATGCGTCGCTGGTGAACGAAGCATCGGCCGCCACGCAGTCTCTACAACAGCAGGCG
GCACAGTTGACCGAAACGGTCAGTCAGTTCCGCCTAGACAACAGCCATCAGATCGCCCGTACACCAGTGG
CAACACCAACATTAGCCCTCCAACCTGCGCTGGCCGCACCAAGTAAAGGCAACGCTGCAACCGGTGAAGG
AGACTGGACATCGTTCTGATGTCATATTCCCTTCAGCCCTCCTCTGCACAGTGCTGGAAGCACTACGACT
TATAATGGGTTTTGCCGTTATCTGGCGTAAAAATTATGCATCGGTGGGCTTGGCCGCCGAGTGAGCGGCA
TGGACGCCGCGAAAGCCAGTGCCGCGTCGGGAACGCGTCACTGGCGGCTCGGTTAGCGGTCAAGAGTACC
GATGGAACCGCGTAGCGGCATAATTTAGCCGTAAGCCTGGGGTCACGGGGCGAGCGGCGCTTGAGCCGTC
CCGTGTCGGGCGCGTGCTACGAGCTAGCATGAAAATAACGGTATTATCGCGCACGAAACTGCCTCTGAAT
TTGCATAGAAACATGACTAAGACGAAGGGGCAGCCTACAGCGACTGGTGATACAACCGCACCGCTTTATC
CGGGTAGTCCAACCCATCGCCGATGTAACGCCAGCCGTGCTTTTCGTAATAGCCGCTAAACGTGGCATAC
AGGTACAGATCGTCAAAGCCTGCACGGCGACAGAACTCCAATACGTGCCGTTGCAGCGCCGCGCCCAGCC
CTTTATCACGATAACTTTCTGCCACATACAGCGACGCCAGCCAAGGCGTCAGATCCTGTCGGCTAATTAA
ATCGCAGCGCCAGAACCCCACAGTCCCGACGATACACTCGCCATCCAGCGCGATAAACGTCAGCGGCAGC
GCCGCAGGGTTCAGGCTATTGCGCACCACGCTGGCAAAGAATTCACGGCTGTTCTGGCTACCGAATGCCT
GCCATATCCAGTCGATCACCTGCTCCTGATGCTGGGGATGATCCGCCAGATAAACAATCTCCGCCATAGT
GATACCCAACCTGTAAAATATTTATAGAATCAAAAAAATTACCATCAAATCACTGATACCTATCGGCAGT
ACCTTCTCGTCCACGCATCTGTAAATACCTCGCCTAGCTAACGCCATACGTTTCCACATGTTATTCAGGA
GGAAAGTGCGAAATGGCGACATCACAAAACTGACAAAAATTTGGTTAAGAAACGAACATCAGTCGTTAAA
TCCGACAATATGCCTGTGATATCATGCCATATGAACAAGGATGGATAGGCATTTCAGCCCGTCATCATAC
TCAATTAAGGCACAGCTATGAAAACCATGCTTGAGGTGGCGAAACGCGCAGGGGTGTCTAAAGCCACCGT
ATCCAGGGTGCTAAATGGCACCGGGCAGGTCAAACAATCTACGCGCGATGCGGTATTTCAAGCCATGGAT
GAACTTGGCTACCGCCCTAATTTTCTCGCGCGCTCGCTGGCTCGCCGCACTTCAAACAGCATTGGGCTCG
TCATCTCCAATTTTGACGGCCCCTACTTTGGCCGCCTGCTGCGCCGCGCCGCAGAAATGGCCGAAAGCAG
TGGTAAACATCTGATTGTGACCGATGGACACGATACGCCGGAAGACGAAAAGCGCGCAGTGCAGTTGCTG
TCTGACAGACAATGCGACGCCATTATTCTCTACACCCGTTATATGTCCGAAGCCGACCTCATGGTGCTAC
TCGATACGTTAACCATTCCGATGATGGTGATGAATCGCGATCTGCCACAGGCGCGGGAACGCTGTATTTT
CTTCCGCCAGCAGCAGGCGGCATTTGACGTGGTGAATTACCTGATAGAACAGGGCCATCGCGAGATTGCC
TGCATCACCGCACCGATGAAAACACCGACGGCACAGGCGCGACTCGCGGGCTATCAGCAAGCCTTACTCA
CTCATCAGATCGAGGTTGACCCACGTCGAGTGGCACACGGAACCAGCATGGTTGCCAGCGGTTATCAAGC
CGCACGCCAGTTGCTGAATAACGGCGTTAACTTTAGCGCGTTGTTCGTCAGCAACGATGACATGGCGATT
GGCGCGATGAAAGCGCTGTACGAGGCGGGGAAAAAATTACCGCAGGATGTCTCCGTTTTTGGTTTTGACG
ACGAACCCTGTGCGACCTACCTGCACCCTTCACTTTCCACCGTTTACATGCCGATTGAAGAGATGGCCGC
CACCGCGATTACGCAGGTGCTGGATCTGATTGCGGGCAAAGACATCAAACCGCTGCAACATTTTACTGGC
GAACTGAAGCTACGTGAATCGGTACAGAAAGGGCCATACTTTACTGCGTAATACTACCGACTCGGACACT
TCAGCACGTCATTACCATGATGAACATTCCCGTTTTCACGCTTTAGTCATCGTCCAACTGTACCGCGACA
TAAAGCAAGAAACGATCGTCAAAATTTGCCAGATTGAGTCCTGTCAGTTCAGAAATACGCCGCAGTCGGT
ATTCCAGCGTATTCTTATGAATATAGAGCGCATTCGCGGTGACGGCGGCCTGTAAATTATGTCTGAACCA
GGTATGCAGCGTTTTTCTGAATACCCCATTGCTATCCATCGCTTTTAGACGGCGCAGTGGACGCACCAGT
TCGTTGGCCTGCCATCCTCCACGTAGGCTATCGAGGAGGACAGGTAACTCCATGTCCTGATAGCAGTAGC
ATGGTGTTTCTGGCATGCGCTGCTTACCTGCTTTCATAGTGGTTTTTGCCGTATGGTATGAACGCTCAAC
GCCGCCGTCACCGGGAAAAAAGTTGCCTAATGCCAGACGCACACGCAGAGAGCTTCCTTCTTGCAGTCGA
TGATATAACTTCTCCATTCGCCGTTTATGTTCTTCAGGCTCCCACCGTTCTGCATGGATAAACGCGGGCT
TAAGTACCACCATCTCAGTCAGAGAGACTATCGCCATCAGGTCATCTTTATCGGTTTCCATCAACAGTGA
CTGCAACTGCTGGAGTTCTGTCATCGCAGTGCTGACCCCCAGTTGCCCGCTGTCCAATTCAACAACCATC
GCAATCCGGGGCTTTTGCAGATCGACCCCTAATCGCTGCGCCCATTCGCACTGCGTGGCTGAATAGGCAG
AACTGCGCACCAGACTGAGTACCAACTCTTCTCGCAAACGGCTATTTTGTGCCAGTAGTTGGAGTAATCG
TGCCTGTTCCAGCATCATTTCCGCTGTCATACAGACTAATTCACCATATTGACGCAACCCCGCTGGCGTA
CCCGTTAGCCCAATCACGCCGACAATATTCCCATTTAAACGTAGCGGCAGATTAACACCCGGCCTGACCC
CCTGTAGCATATGCACGGATGCGTCATCAATATTAACAATACGTTCCTGCGTGAGCGCTAACAGTGCGCC
TTCATGTATTTCGCCAACACGTTCCTTATCACCACTGCCGATAATCCGCCCTCGCGCATCCATGACATTC
ACATTGCAATCAATAATCTGCATTGTCCTTGTCACAATAGAGCGCGCCAATTTATCATCAAAATCATAGT
CAGCCATAAATTATCCCCGGCGTAGGTGGCATAAAATATAACGTGAATGTTAAGCTCTCACTTAATATCT
ATTTATCGTCATCATGTTTCACGTTAATAAAACCACGCCAATCATTATTACAAAAAAGAAAACAGCCACT
CATTGTTTCCCGACGGGAATGAAAATCAACTTTAATTAGTTAAATTAGCTGTTATCAATTATTTATTATC
GTCAACATAAAAACCCAAACAAAAGCATCAATAAAAATGAATTAAAAGATGTTACGTACCTGAAATAATT
TATATTTCAGGTATATAACCAATATATATCCAATTTAACGAATAAGGATATATTAGGAGACCTGCATGAT
GCGGCAGGTATTTGAGCTGCCAACCAGACTCATTTGATCGCCCTGCGTGAGTAACACTAAATCTCCAGAA
GCCAGATAGCCCTTTTCGCGCAGTAACGTAATGGCATCGTGCGCAGCCGCAACCCCTTCAGCTTTGCTAG
CAAAAAATAACGGCGTTACACCACGATAGAGTGCCGCGAGATTCAACGTCTTCTCATGACGGGACAGTGC
AAAAATCGGTAAGCCCGACGTAATACGCGAGGTCATCCGTGCAGTACGCCCCGATTCGGTCATAGTGACA
ATTGCTTTTACACCTTTAAGGTGGTTTGCTGCATACATGGTCGACATGGCGATCGTTTCTCCAACATTAT
CGCATTCAACGTCAAGCCGGTGCTTAGCTACGGTGACCTGAGGCTCTTTTCCTGCCCCCAAACACACGTT
CGCCATAGCGATGACCGTTTCTTCCGGGTAGCTCCCCGCGGCGGTTTCTGCCGATAGCATGACGGCATCC
GTACCATCCAATACGGCATTCGCGACATCCATCACTTCAGCACGCGTTGGCATCGGGCTGGCAATCATCG
ACTCCATCATTTGCGTCGCCGTAATCACAACGCGATTAAGACGACGAGCGCGTTGGATCAGCGCTTTTTG
CACACCAACCAGCGCAGCATCACCAATCTCCACACCCAGATCGCCACGCGCGACCATCACCACATCAGAT
GCCAAAATGATGTCATCCATACATTCTGGTGTAGCGACCGCCTCAGCCCGTTCAACCTTGGCGACAATGG
CAGCCTGGCAACCCGCCTCACGCGCCAACTGGCGAGCATAACGGAGATCGTCACCATTGCGTGGGAATGA
TACGGCCAGAAAATCGACGTTAATCTTCGCGGCAACCAAAATATCGGTTTTGTCTTTCTCGGTCAGTGCA
TCAGCAGATAACCCACCGCCCAGTTTGTTAACCCCTTTATTATTGGATAAAACGCCGCCGACGGTAACGA
GAGTGGTAATTTTTTCGTCTGCCACACCCATCACTTTTAACTGAACGCGACCATCATCCAACAACAAGAT
ATCGCCGGGTACAACATCGTTTGGCAGATTTTTATAATCGATACCAACCTGATGATTATCACCTAGCCCT
CTTTCCAGACGGGCATCCAGAATAAACGTATCACCAACACTCAAAAAAACCTTCCCCTCTTTGAACGTTG
ACACCCTGATTTTAGGCCCCTGTAAGTCCCCCAAAATCGCCACATGTTTATTAAGCTTACGTGCAATATT
ACGATTTTTTTCGGCACGAATAATATGATCGTCCGATGTTCCATGGGAGAAATTAAATCGAACAACATTC
ACGCCCGCTCTAATGATTTTTTCCAGATTATCATCACGATCGGTGGCTGGCCCCAGTGTTGCAACAATTT
TGGTTCTTCTTAAAAACGCAGTCATTTTCTTTCCTGTTTTTATTCTAAAAGGCGATGCTGTGTATCCATC
TATATAAAAAATGGAAAGCAATCCGCTGCAAAAATAATGACAAAAATAGGGACTAATGATGGATAGACGT
CGCCTTAATTAAACGTCCAATATTTTCACAGGCACGCTCCATATTTAACGCCCCTTCTTTTAATAAACCA
TCAATACTTTTTGCGTGGGGAATAATACCGAAGATGGCATCAATACCTTCCTGATAGAGATCTTCAACAC
CGCTTCCTACACAGCCAGATACCGCAATCACCGGGACGCTATTTTCCTTCGCCGTTCTTGCCACACCGTA
GGGGGTTTTACCAAATTTGGTCTGGCTATCAATGCGCCCTTCCCCCGTAAAACAAAAATCGGCTTCAGAC
AATTTCTCCCTTAGCCCGCTGTACTCAATCACAATATCAATGCCTTTTTGCAGCGTGCAACCAGTAAACG
CCATCAAGCCTGCTCCCAATCCCCCCGCCGCTCCCGCGCCGGGCTGGCTGGCAATATCTTTACCCAACTG
TGCCTTAATAAGCGTGGCATAGTGGGACAGATTGCCGTCGAGCATGCTGACCATTTCAGGCGTTGCTCCC
TTTTGTGGCCCAAAAATATGTGAGGCACCATTTTCACCACACAATGGGTTAGTCACATCACACGCCACCA
GAATATCGATGTCAGCAAGACGCTTATCAATACTTGAAATATCAATATGATGTAGCCTTCCTAATGCACC
ACCACCACGACTTAACCGTTCGCCGGCCTCATCATAGAATTTCACCCCCAGCGCTTCTGCCATCCCTGCA
CCACCATCGTTGGTTGCACTACCACCGATACCCAGGATAATTTTTTTGATCCCCTTATCCAGGCAGGCAC
GAATCAACTGGCCTGTGCCGTAAGTCGTCGTGATTAACGGGTTTTTAGTGTCCTGATTGACATGGTGAAT
ACCACTGGCAGAAGCCATTTCAATCACGGCAATGTCGCCGTCGCCCATTACACCATAAGTTGCTTCCACC
GGTTCACCCAGTGGGCCAACCACCGTTTGCTGGAAAATATGGCCCTGTGTCGCATCAATCAATGATTGCA
CGGTGCCTTCACCGCCATCTGCCATGGGTACGTGAATATACGTCGCTTCAGGGAATATCTTTTTCAGACC
TTTTTCCATGGCAATACACACTTCTTTTGCCGTCATACTTTCCTTGAAGGAGTCCGGTGCCAAAACAAAC
GTTTCATTTTTCATACTCATCATCTCGCTACCTTATAAAACAAAACCGTACAAAACCGTTGAGACAATGG
CCATTGTCCCCCCCACCAGCGCCTCATAAGGAATTAAGGCCATACGTTGCCGAATACTCATATTCATGCT
TTGTGCTGTGACGTGGAAATAATTACCCTGCGGCAAAGAGTCAATAACGGTAGCGCCTGTATGAACCATA
ACGGCAGAAGAAATAGGGGGAGCGCCAACATGTGAAATAGCATCACCAAATGTTCCTGTCGCTAAAATAA
CGCCAGTGGATGTTGATGCCGTAGCAGCAGCCATCAAAATACCTGATATCGGTGCCAGGAAGGTGCCAGA
AATACCAAGAACATTAATTAATGCGACAACCTGTATCGATAAATTTGAAGCGGAAATTAACCCAGCAATC
GCGCCTGCACCAATTAAAATCAGCACGGTAGCAGTCATTTTCTCCAAACCGGATGCCGTATAAGCCAACA
TTTTGTGTTGCTGCCCCATCGCGACCAGACCAATAAACCCCGCCAGCGGCAATACATACATCGCATCAAG
TTTAAAGGAAGAGAGCAGGTTGATATGCAAAATAGAACCAATGGGATTAAGCATCAGCAGAACAACGGCA
ACCAACGGTGCCACAATCGCTTTGCCAAGCGTCGGATAGGCCTTGTCACTGGTCGTCGCAGACAACGCAT
TCGCTTCCTGTTCGCTGACCTTGACGCCTTTGTTTTTCAGTAATGTGGCGACGATCACAGCCATTACCAT
GCCGCAAACCGCAGGAATAAAACCGGCAATCATCACATCACTCAAGCTCAGGTGAAACCCATTCGCGGCG
GCAATAGTATTTGGATTCGGTGAAATAATATTGCCCGCTTTTCCGCCGCCAGACAGTGCCAATAACAATG
CCAACTTTGACACGCCCATTTTATTCCCAACAGATAGCGCGATCGGTGCAACAATTAACACGGCAACGGG
AATAAATACGCCAACGGAAGTAATAATCATCGTCGCTAACGTCAGGGCTAAAATGGCTTTTCCTTCCCCC
ATTTTTCTTACGATTGCCTGAGCAATCGTTTCTGCGGCCCCTGACTCCATCATCACACCCGCTAAAACAC
CCGCCGCCAATACACGGATAACGGTGCCCATCACGCTTTGTGTGCCGGAGGTTAATAATGAAATAGTTTG
ATCTAAATTGACTCCGCCAATCACAGCGCCAATGATGGCACCAAAAAATAAAGAATAGACAGGGTTAACC
TTTCTTAGAATAAGAATTATAGCAACAAACAAACCTATTAAAGCCCCATACCAGCCAAGGGGTTCCATTG
CATGCATAATTAAACCTCTTCTTGTTTTTTATAAAAAATAGACAGCAGGGTACGAATACAAATCTTTTCT
CTGGCCGATTTGTATTAAATGATGTTTTTAATTTTATTAACACTTAATGAATAATAGCGTTCAAACCTCG
CCCTATTAATATTTCACGATAGTTATTCTATGCTTTCCTAATAAATCGACCTATGTGTCCAGACACGAAA
AAAATGGGCATTTGAATAAAAAAAACTGTGTCAGAGAACAAGATAGCGAGAGGTTTATCACATTGTGATT
TGACTACATCAGAAACGAAGGTTGGTCAGGCAGGGGTAAAAAGGCACAAAAGACCAGCGCAAACAAAAAG
GAGGCCGCGTGCTAATCCACACTCGCGGCCCTCCTTAATATTATTAGTACACGCTACGCGCCGTAAAGGT
GATGTTCCGGCGCTGCGCGTTCAGTGCGTTGACAACACTAGGAGTATACGGGCTGATTAAAGCGCTTCCA
GCGCCAGCAGCGCTTCCAGCGTCTGACGGCGGCGGATTAGGCGCGGTTCGCCGTTTTCAAACAACACTTC
CGGCAGCAATGGACGGCTGTTGTAGTTAGAGGACATCGATGCGCCGTATGCACCGGTATCATGGAAGACC
AGATAGTCGCCAACCTGTGCTTCCGGTAGCGGGAAGGTTTCTACACCACCGCCTGCTTGCTGGGTAAACA
CATCGCCGGATTCACACAGCGGCCCTGCAATCACACTGTCGCGCAACGTGGACTGGCTGATATCGCGGCC
GTCGCCCGACAACAGAGACACATGGTGATAGCTGCCGTACATCGCAGGACGCATCAGATCGTTAAACCCG
GCATCGACCAGCACAAAGTGGCGGCTGCCCATGGATTTTATCGCCCGCACTTCCGCCACCAGCACGCCAG
ATTCCGCGACCAGAAAGCGCCCAGGTTCAATTTCCAGCGTGACCGGATGGCCGAGATGCGCAGCAATTTT
CTCCCGCGCGGCGTTCCACAGCCCGTAATAGTGTTCGGTATCAATCGCTTCTTCGCCGTGACGATAGGGA
ATCGACAGCCCGCCGCCCGCTGAAATCGCCTCAATATCCTGACCCAGCTCAACGACCTGACGAACCATCG
CCTCGCACACTTGTTCCAAATGGCCGTAATCCACGCCGGAACCAATGTGCATGTGGATCCCCACCAGCTT
CAACTGATAGCGCTGAATGTGTTCCAGCGCCAGCGGCAAATCGCCATACCAGATGCCGTGCTTGCTGTTC
TCGCCACCGGTATTGGTTTTCTGACTATGACCATGACCAAAACCCGGATTCACGCGCAGCCATACCGGAT
GCCCCGGCGACTGTTGCCCAAGCTGTTCCAGCATATCGACCGAACCCGCGTTCACTGGGATATTCAGTTC
GGCAACGCGTTGCAGCGTCGGGCGATCCAGCAGATCGGCGGTAAAGACGATCTCATGAGCATCAGTACCC
GGCACAAACCCCGCCACCAGCGCACGCTCAATTTCCCCCAGCGAGACTGAATCGACTTTCACCCCATGTT
CACGCATCAGGCGCAAAATATGCGTGTTGGAACACGCCTTCTGCGCGAAGCGAATCGTATCGAACTGACG
AAGTTGGGCGATGCGGTTAACGATAGTTTGAGCGTCATAGGCCCACACCGGGCAGCCAAAACGAGCAGGC
AGTTCACGCAGGTTTTGCGCGTTCAGAGCATGAGTGAGGTCATTCAGATCGTGGGGCATAAATAATTACC
AATTACGGGTTAATCGTGGTTGATAGCCACTATAAAAATTACCATTCTGGTAAACAAATATCGTTTTGAG
CAGACTCTATTCATCTATGATATGGATAGGGGGGAACATAATGGCAATATCTTTACGACACATCGAGATT
TTCCATGCGGTTATGACGACCGGGAATCTGACGGAAGCGGCAGCGCTACTGAATACGTCGCAGCCGACCG
TCAGCCGCGCGCTGGCACGCTTTGAGAAACTGATTCAGATGACGCTGTTCGAGCGACTGCGCGGCAGGCT
TTACCCCACCGCGCAGGGGTTACAGCTATTTGAAGAAGTGCAGCGCTCTTACTATGGACTAGAACGGATC
ATCAACGCCGCCCGTGATATTCGCCGTTTTCAGCAGGCTCAGCTTTCCATTGCCTGCCTGCCCGTGTTCT
CACAGTCGCTACTGCCTGACGTTTGCAAGCCGCTGCTGGCCCGCTATCCGCTGCTTAATCTGCACATCAT
TCCGCAGGAATCGCCGCTGCTGGAAGAGTGGCTATCCGCACAGCGTCATGATTTAGGGTTAACCGAAAAC
AGCCTCACGCCAGCCGGTACAGATCGGCAAACGCTGATGTTATTAAATGAAGTGTGTGTGCTGCCTGCCA
GACATCCACTGGCACAAAAAGCGGTGCTCACACCGCAGGATTTTGCTCATCAACCCTTTATTAGCCTGTC
GAGTGCCGACAGCTATCGCCAGTTGCTAGACAACCTGTTTCAGGATCAGGGCGTGTCCCGCCGGATGGTG
CTGGAAACCCACAGCGCAGCATCAGTGTGTGCGATGGTGAGGGCAGGCATCGGGCTGTCCATCGTTAACC
CGCTCACTGCTTTGGATTATGCGGCCTCCGGCGTGGTCGTGCGGTCTTTCAGTATCGATGTCCCCTTTAC
CGTCAGCCTGATCCGCCCGCTACACCGCCCAGCGTCAGCGCTCGTCGATACCGTCATTGAACAACTCAAG
CAGTACGCCGCAAGCGTGCCTTCACGTCTGGAACAAGTCTTACGGCAGTAGCGCCTAGCTCGTTACACCG
CTTTCTGGGTCAGCGTCCGCCAGCGCGGATCGTGAGCAAACCAGTCCACCAGAAAATCTAACAGCGTTCG
CAGCGCAGCGGGCATCTGACGGCGCGAGGTGTAAATACCGTAAATGCCCATCGCCTGCGGGCGATATTCT
GGCAACAGCGCGACCAACTGCCCGCTAGCGAGATAAGGCGTCACGGAATAGCGCGGTTGCAGCGCAATCC
CCGCCCCTTCCAGCGCGCCTGACAGCAGCACGAGCGATTCATTACCGCTCAGGTTTCCACTGACGGGAAT
CGTAAACTTTTCATCATCGCGGGAAAAATGCCACAGGCTTTTGCCAAAATAGGTATAGGTCAGGCAGTTA
TGCACCGAAAGATCGGTAAGCTGCCGCGGAATACCATGCTCATTCAGATAAGACGGTGACGCACACAATA
CCGACTCACAGCTTGCCAGCGGGCGCGCGATCAAATTGGGATCAAGTTCGTTGGTAATACGCAACGCCAG
ATCGATACGCTCCTCAACCAGATTCACTGACCGATTGTTCATTTGCAGATCGATAGCGACCCGAGGATGG
TGCCGCAAGAAAGTGGTGATCGCCATGCCGATCGCCCCCTGCGCCAGCGACTGCGAACAACTGAGTCGCA
GCAAGCCGCTTAACATAGCATTGCCAGTATCAGCCTCAACGCGCATGTCCGCCGTCAACGCTAGCATCTC
CCGACAACGCACCAGCGTTTTTTCCCCCGCATCAGTCAGGCTCAACTTACGCGTAGTGCGATGCAATAAC
CGCGCGCCTGCCCACGTCTCCATCTCTGCCAGATAGCGCGTTACCATTGCCCGGGACATATCCAGCGTCT
CTGCCGCTGCGATCATGCTGCCGCGATCTATAATAGTGACAAACACTTCAGCAGCCGTAATGCGATCCAT
AGATTAGTCCGTTTTGTGCAACAAACAATTGCCAATTTTGCGGTTTTTCGTACGATTAATGCAACATAAC
ATGAACCCACTTTCAGTCATACTTGTGGAGTATCACCATGTCTAAATCTATCGCTTTTACCGTATCGTTA
CTCGCTGCATCGTTGGGTCTGGCTTCTACTGCTAACGCCGCTGAGCTAAAAATCGACGTGTTTAATCCAG
GTGAAGCGAGTGTATTCCCGGTTTCTTCTGAGATTATCAGCGGCGATAAAGAAGTTGCTCTGATTGATGC
ACAGTTCCAGCGTAACGATGCTCAAACGCTGGTTGATCGCATCAAAGCCACTGGCAAAAAACTGACTACC
GTCTATATCAGCCATTCCGACCCTGACTACTACTTCGGTCTGGATGTGATTAAAGCCGCGTTCCCAGACG
CTAAAATCATTGCGACCCAAGCCACTATCGATGCCATCAACGCGAGCAAAGACGGCAAAGTGGCACACTG
GGGCCCGGTTCTGAAAGAAAACGCACCGAAAGAGATCGTTGTTCCTCAACTATTGGCAGGCGATAGCTTT
ACCGTTGATGGTAAAAAACTGGAAGTGAAAGGACTGAAAGGGCCAACGCCGGATCGCACTTACGTCTGGA
TTCCTTCGCTGAAAGCCGTTGTTGGCGGTATTCCAGTGTCTGCCAACATCCACGTCTGGCTTGCCGATAC
CCAAACACCGGAATCTCGTGTTCACTGGCGTGAAACGCTGAAATCCATTGAAGCGCTGAAACCGACCACC
GTTGTACCGGGCCATTTCATCGCGCCAACAGATTACACCCTGAAAAACGTGACGTTCACGCTGCAATATT
TGGAGACGGTAGAAAAAGAGCTGGCGAAAAGCAAAAATTCTGCCGAACTGATCGCCGCAATGAAGAAACA
CTACCCGACGCTGAAAGAAGAATCGGGTCTTGAACTGAGCGCGCAAGTTCTGAAAGGTGAGATGAAGTGG
CCGCAGTAAGACTGCATTATATTTACGATCCCTTGTGCGGCTGGTGCTACGGCGCCGCCCCACTCGCGCT
GGCGGCGCAGGAGATTGACGGACTGGACCTGATCCTCCACGGTGGCGGTATGATGACCGGCAGCAATAGC
CGGACTATCACCCCAGAGTGGCACGATTATGTCATCCCTCACGATCGCCGTATTGCGCAGTTAACCGGGC
GGACTTTCGGAGCAGCTTATTACGAAGGGCTGCTGCGCGATACCAGCGTCGTACTGGATTCCGCGCCGCC
GACGGCTGCTGTACTGGCTGCGGAAGCCATGGACGACAAAGGCATGGCAATGCTGTACCAGATTGAGCAA
GCACACTATGTTTCCGGTCTCAAGATCGTCGATACCGCAGTGCTGCGTCAATGTGCAGAAGCAATCGGCC
TGGATGGCGATGCCTTCTGCACGGAGTTGGCGTTTGTTCGAGCAGAAACACTGTCACAGCATATCAATGC
CAGCCGGGAACTTCTGGCAAAAGTGCGCGGACAAGGTTTTCCTACTTTTGCGCTAGAAGATGCCAACGGG
AATTTCCAACAAATACCCGCGGCAAACTACCTCGGCCAGGTAGAAGCGTGGCGTAACATGCTCACACAGA
TGGTCAACCACGCAACGGCATAATCACGGCGACCCACCTTTCTCAAGGGAGCAAGCCAATAGCTTGCTCC
CTTTCCTTTTCGTTCTCGATACCGTCCTATATCATTTTAAATTAGCGGGTTATGCCGCTAAAATATCCCT
CTGCGTGCGCGATTCATCGGTATCGAGGATATAGCAGGTAAGAACAGGTTGCTCATAAGCCGTTATTGTT
ATTCGTTGCGCCTTATCGGCGTTTTTTTATTAAAATGTGAAGGATTACACATGAAATTTATTTCGTTATT
TTTTGCCACTGCACTCTCACTTTGGCTGTCTACGGCATACGCCACAGCCGACGATTTTGAGAATAAGCCT
CTCGCGGAAATACAGCAGCTCGTTAATGAGGGTAATGCAGGCGCACAATTGGAACTGGGTTATAGGTACA
ATGAGGGGAACGAAGTAGAGAAAAATGACGAGCAGGCAAAAGCCTGGTACATGAAAGCTGCGGAGCAAGG
AAACGCCGATGCACAATGCGAACTTGGCTTCATGTATTTTGAAGAACAAGAGTCAGCCAAAGCGATCCCA
TGGTTTAAAAAAGCAGCCGCTCAAGGCAATGTTGACGCGCAATTCCAACTCGGCATTATGTATACAAAGG
GGTTTGGTACTGCATCAAATAGCAAGACAGCATTTAAATACATGAAAGATGCCGCAGAACAAAATGAGCA
AATGGCACAACTCATGATTTCAGCAATGTATACTGATGGAGTGGGCGTTAAGAAGGATGATTCACAGGTT
TATTTCTGGTTCTCCGTATTCAATCGAAGTGAAAAAAATCAGGAATTAATTGAAATACCAGAAATAAAAA
ATCTAATTCAACTGATTGAGAAGAAATCACAAGAAATTGAAAAAAACATGTCAAAAAAAGAACTTCAAGA
ATCCAAACGATTACAGGACGAGTTTATTAGTAAACATAACAATAGCGTCCAGTAACGTACTACACTACTA
ACCTTAAACCTGCTGATGAGGTCGCTTAGGTGACCTTTATTATAATATGCTGATAATAAGTGTGATAAAT
AATTTCAGACTTCAATTACACACCATCCCTTTCGAGAACGTGGATATGAATATAATTCACTCCAGTGATT
ACTTTGATCATTCTAAAGTAGATGAGATGTTTGAGACAGAGTATAACTGTGCGAGAGAAGGTGATTTATC
GTGTGTATTATTATCAACACAACATGCATCAAACGGGAAATATCGGTTTTCAACGAACATTGAACCGAAT
ACCCTCGTAATTTGGCGAGATTGGATGCTCAAAGCAGAAGAATATGAAAGGTTGAGCACTGCCGCGAAAT
AAAATGGTAGTAAAATGCTCATATCATTAGATAACCACCTCTCACGCCGTTATATTACGGGATAGTATAA
ATCATGCAAAAATATACACCAAAAACTGTTTTCTTAAAAAAACTGATGACGTAGAGCAGATTGATAACCA
GTTAAAATGTCCTACTTATTTCGTTAAAGACTATGTTAAATCGCTAACCACCTCCAGAGGATATATTTCT
AACAATGCTGAAATAACTATAGAGTTTATTAAAAAATTCCGTGGCAAAATCGAAGAAGGAATTAGTCTAA
GGCAGGTTGACGACATTGTAAAAACTAGCAATCTCCGGTGTTTTTCATTTAAAAACAAAGTATATCCCTC
TAATAGCATTGTGCCCAACATTGTTGTTGAAATAGTACAACACATAAACTCTCCCTTTTTCTCCATTGAT
ATGATTGAAAATGCTTCTGGTGAACTTCGCCTGATAGAAATTGGTGGTGGGCAAGTCTCTGACACTAAAG
AATGGGACGTCAAAACGTTTATTAAAATATTTCTTAACATTCGTTAGATAATGCTTTTCATGAGACTTTT
TTTGGCTCAAGGTCATACTTAATCTGACTGAAAATTTCTCGCTAGGATGAGACATTACTAACTTTACGAT
GTGTTAAAATGGGAAGTAGGTCAAAGTATTTATTTATTAAAAGCGATAATAGTAATACTATTGTTAACAG
TTCAGGCCTCCACCAACATTGTATTTTTAACGAATACAGTAGATCTTAGGTTAGCAAAGCTAGCACATAG
AACTGGAGATAACTATCTCGTGGGAGTAACTATAGAGAATTTGAGAAACAAATGACAATACATGAAGACT
GGCTATACCTAAAACAACAACTTACACACATTCAACATGAAATTAACGATTGGGCTATATCTCCGAATCT
AGTAACCATGTTGATTGCCGCTGAGGATCATAGGTTCAGTAAACACCTTGGCGTTGATTTTATATCTATC
TGTCGCGCGTTATGGAGAACATTATTTTGTAGAAGAAGAGAGGGTGCTTCTACAATCGCGATGCAACTGG
TAAGAGTGTTGACAGGCCGCTATGAGAGAACATTGAGCAGAAAGTTTTTAGAAATTTACTTAGCTCTACT
TTTAACAAAGTATATAAAAAAAGATAATATCCCTAAACTCTATTTATTTGTTGCTTATTATGGGTGGAGA
ATGAACGGATTGATCCAAGCTTCCAATCGATTAAATATTAATCTATTGACTGTTAGTGATTTTGAGGCCG
CAAGCATAATAGCCCGACTCAAGTACCCCGAACCACAAAAGTATAATCAGACTCGTCATGATAAAATTCT
AGCACGAACAAAACATATACTTTTACAAACTATTGCGCACACAGATGCAAGGCAGCCATATCATTTGAAA
AAAGGTGATAACAATGGAACCGTTTAAAGTCTCTCCCCATCTATCTACGTTATTAGATAGCTACCCCGAT
GTAAAACTGATTGTTGATGCTGCAAGAAATGGTGGGGAACTATCTAAAGCAGCTATTGCGAGACTGTGGT
TATCAGAAGGTATTCCTTTTGCTTTCAAGAATACCCCAGCGTTATATGAGGTTGTAAGGGTTTGGTTAGG
TAACCGCCTTGACGTAGACCCAAAAGAGATACACTTAAGTGGTAGTGCCAGAATTGGACAATCCTTGGCA
CCAAATAAGATGGGTAAAAATTTTGGAAATCACTCTGATTTAGATCTATTTGTTGTTTCAGAGGTGTTAT
TTAACCGAGTTAGAACCGATTTTAATAACTGGTCATATGAGTTTGAAGGAGACTTAGTTCAACCAATCAA
TGAGACGGAAAGAAAATACTGGGTGGAAAATAATAATCGCGGCCAAAAGAATTTACAACGGGGTTTTCTT
GATTCAAGCATTGTGCCCAATCGAGATAAATATCCTACAATAAAAAATATTGCACAATCGATGTGGTTGC
TTAAGGAAAAGTTAGATATTACTAAAGAAGCTCCTAGTATAAAATCAGCTTCTGTAAGATGCTATAAAAA
TTGGAGGAGCTACGTCCAGCAAGTAGTTCTTAGCTTAGGATGAGAATATTCCAGAATTTCTAAGTCGTTG
ATTGTATTTTATATAGGGAAAATCATATTCCTATTTTATTGAGCTATTTTACTGATGTGCTAAAAATTTA
ACATCGAGCAAGGAGTTAACTTCTACACCTTGCTCATTGCTACCTGAACGTATT
>12 length=18864 depth=0.93x
ATCCTCGTCGGCCTGTAATACTGGCCGCGTGACAATAATGCGCTCAACCTCTTTATGGATTAGTGCCTCC
GCCGCTTTCGCAGCGCTCAGATACGTTTTACCGCAGCCAGCTTCACCTGTGGCAAAAATCAACTGTTTGT
TTTCTATCGCAGACAAGTAATGTTCCTGGGCGGCGGTACGAGCTTGAATCACGGAATTATCACGATTCTC
ACGCGCCATTCCGATTGCTTCAATCCCCCCCATCTGTACCAGAGAAGTGACCGATTCTTCCTCACGCTGA
CGATGGCTACGCGAATCACGGCGGATAACACGTTTTGCTTCACGACGCGCTTTGATCACTGCTTTTTGTC
TTCCCATAGTGGCACCTTACAGTTTGTTTCACTTACCGCACTGCTTTGCAGCGCGTGACGTTTAACTCAC
TAACGAGGTTAGGCTTCCTTATTAAGCCAATAGCGGACAGATAATACACACGGGCCATCCACGAACCGAG
TGAAAAACAGGTCGAGCATTCATGGATGAAAAAAGAAAATAAACGGAGAGTTTGGATAAAAAGAGAGTGG
CGTAGTATTGAAAATAAGTGGGAGGAACATCCCTCGCATCGGCGAGTCAGCAACGTAGAATCTTGACATC
GACTACAAAGCCCAAAAAAGGACATTACCATTCGCGTTCCTCACTGTGACAAAAACTATTCCACTGAATA
ATGATTGATCGCATCGTAGAACTACCGCTAACCAGTATCTAAAAATTAGTGCCGAATGATTTCAGTAGTA
TGACAGTGCAATAATTCCCCCCTGCAATGCAAGTGTTTTTTACACTATTATAACATTTGTGTATATAGCC
GTCATATTTCAAGTGCCATGTGCGTTGGCCGTACCACTCAGCACATTTGCGTATGCCTCACCCGTTCCGT
TAGGGCCGCTACACGCTTCGCTCAAATCGGCCTGCTGTAGATTTGTCAGTCACCCGAATCACTTACCTGA
GTAAGCTCATCGGGATGAAATGAGAGACACCCAGAAACTCAAACTATTTAGGATATAATCAGTATCCTGT
GGTTTGACAATGTCAGCCTGAAAGCTGACACATTATGCGCGTTAGAAATGTCGCTGCCAGTTCAGATATT
GATCGTATTTTCGTAACGCACTGCGATAAACATTTTGCTCGATATCAGGAAGGTAATCACACACCCGCTG
CTGCACCCCATCACGGTGCCCGGAAAAGGTTTCTGTAGGATAATTATTTGCGACCAGCAGCTCATCCAAC
CGCCGAAGACGAATGACATATTCGCGCATCGTGCTATGACGAACTTCAGTTTGTTCGATAAGATATTGTG
TGAAAGCCTTTATATCGAAATAGCTAGCATTGGTATTGCATAATATTTCGCTACAAAAGCGGCAAAGTGG
GATTAATTCCTGTTGCAAGCCAGACCATATTTCGTCATCGATAAGCCTGTCGATGCCGCCAATCGATTTT
TTATTGATAAGCTGGTTGCGAAATACCAGTGAAACACGATCGAGCGCTTTATCACACTGGGAACAATTGG
TCTGTCTATGTTTGAAGTCTTTCAGATAACGGCTTAGTAGCTGTTTCTTCCGAATTGATGAGTGCATGAA
TCCATTCCATGACAATACATAATCTCAACGTGAAGCGATGGCATTTTTCATTACGACAGAGAATCTGCTG
TAATGAAAACAGGTAGCATTTCTCATTTAAATACTGATTTATCAATATTCAAAAATTACCATAATCCCGT
AGCTTCAGTGACTGAAGATATATGTTGATAACAATATTCCTACGCGGCGCAATTAAACATCATTCATTAA
TTTCACGCGCAGGCGCTTTATCGCCTGACTGTGCAACTGACTGACTCTCGACTCTCCGACTTCAAGAACG
GCACCGATCTCTTTCAGGTTCAACTCTTCCTGATAGTAGAGCGTCAACACCAACTTCTCACGCTCTGGCA
GACTTTCAATTGCATCCATCACACGATGGCGCAAGTTGCCTTCCATCAGTTGATGCAATGGATTCGCATC
TTCATTGCCTTCCAGTAACGCCTCTGCGCTATCACCGTGTTCTTCACGCCATTCATCGTAAGAAAAAAGT
TGGGTATTGTTCGTATCCAGCAATATCTGACGATAATCCTCAAGCGTGATGTTCAACGTCTGCGCAACTT
CTTGCTCCGTTGGAGTACGACCGAGTTGTTGTTCAGCCTGTTGCATTGCTTGTGCCACTTCCCGCGCATT
ACGCCGGACGCTGCGTGGAGCCCAATCACGACTGCGTAATTCATCCAGCATCGAGCCACGAATTCGTTGA
ACGGCATAAGTGGTAAACGCCGTACCTTGCAACGAATCATAGCGTTCGACCGCACTGAGCAGGCCAATAC
CGCCAGCCTGTAGCAGATCGTCAAGTTCAACGCTCGCGGGGAGACGAACCTGTAAACGCAAGGCTTCATG
GCGCACTAGTGGAACATAGCGCTTCCAAAGGGAATTCTTATCCATTGTGCCTTCGGCGGTATACAAATCG
CTCACAGTGACAAATACCTACGATGATAGTGTTATCGACACTATTATGCTTTTAGGTAGGGTAGCCAATC
GCCTGAATAGGGAGGTAAAACGGGGGCTATTTGGGTTATGCTGAAACATTCAGATAGGTGTAAATACTGT
CCGCTCTGGGCGGACAGTCAGTGTTATGACAGAAGCAATGCGGTTTTATGCAGAACTTTTAGTAACTTAT
TGAGTATTTCACCCGCTATTGCATCCAAATTACGTTGCCCTTTAAGGTAAACACCATCAGTACTTGGCAC
CCATCCCTGATACAGCGCATCACGTAATAAGGTACGTAATTCCATTGTTGAGCGACTGCCATCCAAATTA
GGTAATAAGAAGCGCTCAGCATCATTCAAGGCTAGATTAACAGTTTCATGCCAGAGGTTATGAATTTTGA
TACCGAGACCTTGCTCATGCCGCTTTGCAACCAGATAAGCCAGAGAGGCTACCAATTTCGGCTTAGCCAT
GGCCGCTGTTTTATCATAATGATCGTATGGGCCAGTATCTAATGTATACCGTAGTTGATTAAGACGAAAC
AGTAATTGCAGCGAAGTCAAGACCGCCTTCCGCATGTCGATATCATCACCGCTGTGCAGTATCTCTTTTA
CTTTTGTAGCTAATATGTCGATATCTAATGTAGCAGGCCACACCTCAGTCAGTGACTGAATCACAGCCAG
AATTGTTTTGTCGCCAGTGAAAAATTCACTATTGTTGTGGCTCACTAAACGACGCATACCTTCCGGTGTG
TTTTCCATCAGCGGCACTTCTTCAAAGTATCCTGCCCAACGAAAATTCCCCAGCAGCTCAAGGTCTGGGC
TTATTCGCACCTGTTTTGCTCGCTCTTGATGAACCACAATACTTTTACGGAAGTTCCGCCCGACAGAGAA
ATCTAGGTATTGTTGGCACAATATACGAGGTTGCCCGATTGCGACCAAACTATGATGTAGTTGGACATGC
GGCCCATAAGTTACCGCTAATTCAGTGTGAGGTTCAGCATCTCCCACATGCTCTAACCCATTTTGCTGTA
GCAAATCAGCAAATTCGAGCAGGTAGCAGGGAGCGTTGAATGTTTCAAGGTATTCGTGAGTAATATAATG
ATCGGACTGTGCGCTGAGATGATTAACAACACCGATTAACGCTGTTGACATAGGATTATTACTATCGATC
CCTTTAGATAGCAAATTTAATACCGCCTTGGCACTGCTTAAACGAACCTCATCATCCTGCAACCCATGGC
TATGCAATAACATAGCATCACGAATAATATCTCCCGCCTTCCATCCTGGATAGGTATTGTAACTGACATA
AGCGATACCATTAGGGGACAGATTCTCTTGCATAACGCGCAACATTCCACTACGCACTTCCGGTGGGATC
CAACTAAATACACCATGGGCGATGATATAATCAAACTCACCAAATTCAGGGGTAATATCAGTCAAGCTCA
TAGTATGCAAATGTAAATTCTTTATCCCAAGTGCAGTAACTAATTCCTGCCCTTGCTCGATCTGCATCAC
TGACAAATCAACACCAACCACATGAGCTTGAGGATAAGCCAGCGCAAACGGCAGCAGGTTCCCTCCACCT
GCACACCCTAATTCAAGCACTCTTGCCTGAGCCAGCGGAACACTCTCCAACCCAAAAAGCTGTGCAGCAG
CGCGCAGGTGGCCGGGAGAAGAGAAAGAAAAGGCACTCGACTCATAGACCTTGCGGTCATAGGATTGTGC
AATCGCTTGGTTCTGCAGTTCTACACTATCAGAAGTAAGATCCACGGAGCTATCCGCTAGTGATATTACA
TTGCCAGACGGGTCTATTGAAGAATTTGGGATATTCAAGTGCGCTCCTGTCGAACAGAGGATGACGGCAA
ATTGACACTATACTGCATTTTACAATTATCAAATCACCAAATAATCATGTCAGGTAGGTTCTTTTCTTTG
CGTAAAAACATGCCTTCATCACATCAGGCGTCTTTAATCATACTCAATAATGGGCGCCAACGGCCTTAAA
AAGGAACGCTTATCAGCCCTGTAGATAAAATCCAGAGACGATAAAACGGAGCCACATCTATTGATGATCA
CGCCCACACAATGCTTTTTTCAGTTAGCAATAAATAATCCCCGAATACAAATATTCGGGGATTATATTAT
TTACAGGGCAAAACAAGTAAATGCTCTACTTATTTAATCCTGAATTGCTCACTACATTAACCAGAGGATT
AACGCAGCAGAGACAGAACGGTCTGTGGAACCTGGTTAGCCTGTGCCAACACAGAAGTACCAGCCTGTTG
CAGGATCTGGTTTTTGCTCATGTTAGACACTTCAGTTGCAATATCAGCATCCTGGATACGGCTACGAGCG
CTAGTCAGGTTATTTACCGTATTGTTCAGGTTAGTTACTGTAGATTCAAAACGGTTTTGAATCGCACCCA
AATCACTGCGCAATGAGTCAACTTTCGACAGTGCAGCATCTAGCGCTTTTAACGGATCTACAGTTTTAGC
TGCTGCATATGTAGCGGTAGGTGCTGCACCGCCTACTGCTACCGTTGTAGCACCACCAGCCAAGTCCGCT
GATTGATAGTTTTTACCTTGGTAAGAAACATATCCAGTAGTGCCATCACCGCCTAATTTCACCAGAGCAT
CATTCAAGGTAACAGTCGTTGCTCCACCGCCCAATGTATTATCTGTAACAGTAGTGGTACTTTTCACAAC
ATCTACAGCGCCAGCAGTAACCTTAGCTGCATACACATCGTTACCTACTTTCAGAGCATATTGAGCAGTA
CCAGCACCGTTGGCATCTAATACGTTATGAAGAGTAACATCCTTAGCTGTAAGCGCTTTATCGCCAGTCA
GACCAAGTCCAGTGTTAAGTGAAGCTAGCGCATCAGTAAAATTAGGGGCTGTAGGTGCGCCTGTGCCATC
ATCAAGTTGAGTGACTGAATCACTTAATTTAGGAGTGCTTGCAGATACAGAGAATCCACCTAAACCTAAT
GTTGAGCTGGTAATTTCCTGAAGATTGATCGTGATCGTTTCGTTATCGTTAGCACCAACCTGGATTTTCA
ACCCTTGGTCGCTAGCCAATACTTTCACGCCGTTGAACTGCGTTTGTGAAGATACGCGGTCAATTTCATC
TAAACGCTGTTGGATTTCACCCTGAACTGAATCCAGGTCAACATCTTGGTTAGATCCGTTAGCGGCCTGC
ACTGTCAGTTCACGGATACGCTGCAAGTTGTTGTTGATTTCGTTCAACGCACCTTCAGTAGTCTGTGCAA
CAGAGATACCATCGTTAGCATTACGTGCAGCCTGAGTCAGGCCTTTAATGTTAGCGGTGAAGCGGTTAGC
GATAGCCTGACCCGCAGCATCGTCTTTAGCACTGTTGATACGGAAGCCAGAAGACAGACGCTCGATAGCT
GTACCCAGTGCAGACTGAGATTTATTCAGGTTGTTTTGAGCTGTCAGAGACAGGCTGTTAGTATTGATAA
CTGCCATAATTATATTCCTTATTATGCATTTAAGTCGATTTCGGGTCGGTTTAAAGTTCGGGCTATTGCC
CACGGCTTTTATCACCGTCCTAACCTGTATCGGCGTGCTTGAAAGAAGCTTTAATTATTTTTAGAAATTT
CTTCGTAGAATGAAACCATGCAGCAAAGTAAAAATATTTCATTCTTCATGAGAATCGTATTGTCTCAGTA
ATACTAAACTTTCTACTACGGTTGCCGATATACAGTTAATGACGTCTGGAACCCATCAAAGGAATTATTA
TGGCTAATATCAGCTTTACAGGCTCCACCAGCGGTTTTACCGCTGTTCTGGATCAGTTGACCACATTCGA
ACAGTCACGCATTACTCCGGTTAACAACCAGAAAAAAATCTATCAAAGCCGTGATACGGCTTTCGATACG
CTGAAAACCGCGCTGACCAAGCTGGAATCTGCTAACGAAGCCTTGGCCAAAGCAAATAGCATTAATAAAA
CGTCAATAACAAGTGGCGAAAGCAAAGCGTTTACCGCAACCACGTCCAGCAGTGCTTCTTCTGGCTCGTA
CAGCGTTGAAGTGGAAAATTTGGCAACGGCACATTCTTTACTTTCATCCGAATTTTCCAGCAGCAAAGAC
CCACTTGGTACAACCACTGACGGCGGCACACGCACCCTCACTATCAGCCAACCAGGCCAAGAAAAACCGT
TGGAAATTCAACTGACGGACAAACAAACCTCATTAGAGGGTATCCGTGATGCGATCAACAAAACAAACGG
TAGCGTAAGCGCTAGCATTATCAAAGCCGATGACAACACTTATTATTTAGCGCTTACTGCAAAAGATACG
GGGACCCAAGCCAAAATGACCGTTAGCGTCACTGGCGATACCCTATTAAATAGTAAACTGAACTATACCC
CAGATGACGGTGCCGGTTCTGGCGCAATGAAACAGCAAGCTGCTGCTGAAAATGCCGTGGTTAAACTAAA
TGGTATTACTATTACTCGCCAAAGTAATACCGTCACCGATGCCGTTGACGGCGTATCATTAAACCTAAAA
GCTGAGAGTGCGCCAGGTACAGCAGAAAAACTTACGATTGCTACCGACACCGCCCCGATGAATAAAGCGA
TTCAAGAATGGGTCGATGCCTATAATTCACTGCAGACAACTATTGGCAATGTGACACATTTTACAGCCGC
AGATCATAATACCGCTACGCCAGACAGTAGCAATGGTGTGCTACTTGGCAACAGTACGGTACGTGGTATT
CAGGCCACGTTGAAAACGCAAATCTCTAGCGCACAAAGCGGAATGAGTATCAGCACGCTAAATGAAATGG
GTATTAAGCAAAACCCTAAAGATGGTAAGTTGGAGATTGACGCAACCAAATTGCAAACCTCACTGGCTGA
AAAATCAAGTAGCGTAACAGAGTTTTTCGTCGGCGATGGCAAAAAAACCGGGTTTGCGACTCAAGTTAAT
ACCTACCTGGATGGCGTTTTAGACACAAGTACGGGCAACAAAAAAGGCGCAATTCAAATCGCCAAAGACA
GTATCGCAGATACATTAAAAACGATAGAGAAAACGAGAGTTCGAATCCAAATGAGTATTGATGACACCAT
TGCTCGCTACAAGTCACAGTTCTCCAAATTAGATAAGCTGGTTTCAGACCTGAATAGCACAGGCGACTTT
TTAACCAAGCAATTTGCTGCGTTAACTAAAAGCCAATAAAAAGGGGGCTCGCGATGTATAGCAAAACCGG
CACGCAAGCCTATGCCCAAGTTGGTGTAGAAAGTGCGGTAATGAGTGCAAACCCACACCAACTTATTGTT
ATGCTGTTTGATGGCGCAAAAAGTTCGATGGTGCGTGCCCGTATTTTACTGGAACAAGGTGACATTCCAG
GTAAAGGTGCAGCCCTATCAAAAGCCATCAATATCATTAGCAATGGCCTAAAAGTTGGGCTAGATATGGA
GAAAGGTGGCGAGCTGTCGGAAAATTTATCAGCGCTGTATGACTATATGACGCAACGCCTGATGATCGCT
AACCTCCACAATGATGTGAAGGTGATAGAGGAAGTTGAAACTTTACTGGAAAACATAGCCAGTGCCTGGC
GTCAAATTGGTCCTAACTATCATCCGTCTCAGGAAAAATAGCATGAGCAGTCTCCATCAACTTTTTAAAG
ATTATCAGCAACTGCAAACGCTCAGCCGTAAAATTCTTGCATTAGCATCAGGTGGTCAATGGGATGAATT
GGTTGATCAGGAGATTGTTTACGTCCAATTGGTTGAAAATCTCACTAAAAGACCGCTCCCAACCGATCTT
GACAGTGTCATGCAACTACATTTTCGCCGAATTTTACGTGAAATTCTTGAGAATGAATCTCAAATCAAGG
AACTGTTACGTAAAAGAATGGATGACCTCAGTTTGCTAATGAAAAATTCGCTTGCACAGCAAAACATTAA
TACTGCCTATGGTGAGTTTTCCGAGTAACAGCGCTTACCAGCGTGGTTTAAGAAAGCAATAATATAAATG
CCTGCATGTGCAGGCATTTATATTGATAATACTTTTGCCAGTAATTGATCATCTTACACAGACATATTCA
TCACTTCCTGATACGCAGACACCAGTTTATTACGCACCTGAATACCCATCTGCATTGAAATGGATGACTT
TTGCAAATCCACCATCACATCATTCAATGCGACACCCGGCACGCCCATGGTGAATTTTTCGCCTTGCGCA
CGAGCTACCTGTTGCGTATCGCTGATCTTATCAATCGCCGCTTTCAACTCACTGGCAAAACCAGGTTCTA
CCGACGGCCTGGCTATTGGCGTACCCGAGGCTTGTAGAGCTTTGACCTGCATTTGTTGTAAAACGCCATC
AATACCTTGAATCGACATATTACCTCGCTGAACCCTACTAATTAGGCTTTTATATACATTTATGACAGCG
ATACCCTACCATACCCCACTTAGTCTAAATGAGGTAATTAGCGTGAAAAATGCCACCTTATCGACCCATC
GATTTTTCTTTTACGGAAAATAATGACATGCCGGTAAACCTAGGCGAAATATTTATTGATTGCGCAATCA
GGGAGTTCTGTTTTGTCACGTCACAACGTTCAGTATATCGTTCAACAACCAAGCAGAGATAGAGTATGAA
CGCCTCATTAACCGGCTCCGCTACCGGTAAAAACAGCTTTGGCGAAATACTCAACCGGTTACGCGCCAAT
CCGAAAATTCCGCTATTGATCGCAGCCGCTGCGACAATTGCCATTGTCGTCGCGCTGACTCTATGGGCTA
AAGGCCCTGATTATCGGGTTCTTTATAGCAATATAAATGACCGTGATGGCGGTGCGATTGTCAGCGAATT
AACAAAGCTGAATATTCCTTATCGCTTTGCGGAGAATGGCGGAGCTATCATGATTCCCGCCGCGAATGTC
TATGAGACCCGCCTGCGACTTGCCCAATTAGGGCTGCCAAAAGGGGGCGCGGTTGGCTTTGAATTGCTTG
ATAAAGAAAAATTTGGCATCAGCCAATTCAGCGAGCAGATTAATTACCAACGTGCGCTGGAAGGCGAACT
ATCCAGAACGATAGAAACTCTCGGTCCCGTTCAGAATGCACGAGTTCACCTTGCCATACCTAAACCGTCA
CTGTTCGTGCGTGAGCAAAAATCGCCCTCTTCTTCTGTCACCCTGACATTACAACCAGGCCGAGCATTAG
ACGAAGGGCAGATAAATTCTATCGTTTACATGGTCTCTAGCAGCGTTGCTGGCCTGCCGCCGGATAACGT
CACTGTCGTCGATCAAACCGGACGCCTGTTAACTCAGGCAGGTGGCAGCGGCCGCGACATGAATGCGGCA
CAGCTTAAATATAGCAATGAAGTCGAGGCAATGTACCAGCGTCGGATAGAATCCATTATTGCGCCAATGG
TCGGTATGGGGAACGTGCATGCGCAGGTCACTGCGCAAATCGATTTTTCCGCTCGTGAACAAACCGACGA
ACAGTATCAACCCAACCAGCCACCGGATAAAGCTGCGGTTCGTTCTCAACAAACCAGCCAGAGCGAGCAG
AAAGGAGGCCCGAACGTAGGGGGCGTTCCTGGTGCATTGACCAATCAGCCCGCACCAGCGCCAACAGCCC
CTATCGCGACACCGCCGAATAATGCAAACAATCAGGCTGGGGCTGGCCAGCAAAATCAAAACAATGCAGG
TGGCACACAAGCCAATGCTAATGCCGTTATTCAGACATCAAATGTTCGTAATGATGCGACAACAAATTAT
GAAGTCGACAAGACGATTTTGCATACCAAACACAGCACTGGTGGTGTAAAACGCTTGTCTGCAGCCGTTA
TCGTTAATTACCAACCTCCTGGTGAGGATGGCAAACCCGTAGCGCTGACGGAAGATCAGATTAAACAGAT
TGAAACGGTCGCGCGTGAAGCAATGGGCTTTTCAACTGAACGTGGTGATACCTTAAATGTCGTTAACACG
CCATTTATGGACAATACCGAAGGCTCTAGTGAACTCCCCTTCTGGCAAAAACAGGCATTTTTCGATCTCC
TGATGGAAGCCGGGCGTTGGCTACTTGTTCTGATTGTTGCCTGGATCCTGTGGCGTAAGTTGGTTCGTCC
ACAGTTGCGGAAAAAAGAACTGCAACAAGAAGCAGCACTGGCTGCAGCCAGTCTGAATAAAGGCAATGAT
GATGATGTTGTTGTTAACCTCAGTACCTCTGAAATTGAACAACAGCGGAAATCTCAGCAACGCGTCAGTG
CAGAAATGCAAAGTAACCGCATACGTGAACTGGCGGAGAACGACCCACGCGTTGTCGCTCTGGTAATTCG
TCAATGGATGAGTACTGAACTATGACCCTGACAGGAACAGAAAAAAGCGCCATCTTATTGATGACTATTG
GCGAAGATCGTGCCGCCGAAGTGTTTACCCACCTTTCAGCCAAAGAGGTACAGCACCTCAGTTTGGCAAT
GGCCAACATGCGCCAGGTATCGCACCAGCAGTTGGTAGAGATACTTAAGGAATTTGAGGCTGATGCAGAG
CAATACGCGGCGTTAAGTGTTAATGCTGGCGACTATCTTCGTTCCGTACTTGTCAAAGCCCTCGGTGAAG
AACGAGCCTCTAGCCTGTTGGAAGATATTCTTGAAAGCCGCGACACCTCAAGTGGAATGGAAACACTCAA
CTTTATGGAACCGCAGATTGCCGCAGACCTCATTCGCGACGAACATCCACAGATCATCGCCACTATTTTG
GTGCATCTGAAGCGGGCGCAAGCTGCCGATATCCTAGCCCTGTTTGACGAACGTCTGCGCCATGACGTCA
TGCTGCGTATCGCCACCTTCGGCGGCGTTCAGCCTTCCGCACTGGCAGAGCTGACAGACGTTCTGAATGG
CTTGTTGGATGGTCAAAACCTTAAACGCAGTAAGATGGGTGGTGTTCGTACTGCGGCCGAGATTATCAAC
CTGATGAAAACCCAGCAAGAAGAAGCGGTTATCGATGCAGTACGTGAATTCGATGGTGAACTCGCGCAGA
AAATCATCGACGAAATGTTCCTGTTCGAAAATCTGGTGGAAGTGGACGATCGCAGTATTCAGCGTCTTCT
ACAGGAAGTCGAATCCGAATCTCTGCTGTTGGCACTGAAGGGCGCCGAAGAGCCTTTGCGCGAAAAATTC
TTGCGCAATATGTCTCAACGTGCGGCGGAAATTCTTCGCGACGACCTAACTACTCGCGGTCCTGTACGTA
TGTCGCAGGTCGAAAACGAACAGAAAGCGATACTGCTTATCGTTCGTCGACTGGCAGACAGCGGCGAGAT
GATTATCGGCGGCGGCGAGGATGCTTATGTCTAACGCCCCCAAAAACCTGGCCTGGCAACCCTGGCAACT
CAACGATCTGGCTGAGCCAGCGTCAAAGTCCACCCCAACCTATCAGGTAAATGATGAGCCTGATGTGCCT
GAAATGGAGCATTTCAGTGAAGAGAATATCCTCTTTTCCGCAGAGAATGAGATGGCGTCTCTGCGCGAAA
GCACAATGCAACAGGCCAGAGAAACAGGGTTTGCACAAGGTCATCAACAAGGGTATGACGCAGGTTATCA
GGAAGGTTTAGCTAAAGGGCAACAGCAGGGTTTGCAAAATGCCTTACAGCAACAGCAACCGATCATTGAA
CAAATGCAAAATATGGTCACTGAATTCCAACAGACGCTGGATACACTTGACAGTGTGATCCCTGCTCGCC
TGATGCAACTCGCACTGACTGCAGCCAAACAGATTCTGGGGCAACCTCCGGTATGCGATGGTAATGCCCT
GCTTGGTCAGATACAGCAATTGATCCAACAAGAACCTATGTTTTCAGGTAAGACACAATTGCGCGTTCAT
CCTTCAGATTTAGAACGCGTTGAACAATATTTGGGTCCAACACTTAGCTTACATGGCTGGAGATTGCTGG
CTGATGGTCAACTCCACCCTGGTGGCTGTAAGGTCAGTGCAGAAGAAGGCGATCTGGATGCCAGCCTAGC
GACACGTTGGCACGAACTTTGCCGTTTGGCTGCACCGGGAGAGCTATGATGACTTCGCGCCTTGGACGCT
GGCTCTCTTCTCTCGATTCATTTGAGAAGCGCATTGATGACACACCATCAGTGCGTCGTTACGGCCGCTT
AACTCGGGCAACAGGTTTGGTGTTGGAAGCAACAGGGTTGCATATGCCATTGGGCGCAACCTGCCTCATT
GAACGGCAGAACGGTTCTCAGGTTGAAGAAATCGAAAGCGAGGTTGTCGGTTTCAACGGGCAAAAACTCT
TTCTCATGCCGCTTGAAGAAGTTGAAGGCATTACTCCTGGGGCACGTGTTTACGCTCGTGTTGGCCAAGA
CAGTAGTAGCCAAGGAAAGCAATTACCCTTAGGCCCTGAATTACTGGGGCGAGTGCTGGATGGTAGCGCG
AAACCGCTGGATGGTTTACCCGCACCGGATACAGGCTACCGCGCACCGTTGATTACGCCACCATTCAACC
CATTACAGAGAACACCAATCGAAAGTGTTCTAGATGTGGGAGTTCGAGCCATTAATGCCTTGCTCACTGT
GGGTCGAGGACAGCGAATGGGCTTGTTTGCTGGTTCGGGGGTGGGTAAAAGTGTGTTATTGGGTATGATG
GCGCGCTATACTCAGGCTGACGTCATTGTCGTTGGCCTTATCGGCGAACGTGGCCGAGAAGTGAAAGATT
TTATCGAGAACATCCTTGGCACAGAAGGACGAGCGCGTTCTGTCGTTATTGCCGCTCCCGCTGATGTCTC
TCCATTATTAAGAATGCAGGGGGCAGCCTATGCCACGCGTATTGCTGAAGATTTTCGCGATCGCGGGCAT
CACGTTCTGCTGATCATGGACTCGCTCACGCGTTATGCCATGGCACAGCGTGAAATTGCATTAGCTATTG
GCGAACCGCCGGCAACCAAGGGTTATCCGCCTTCTGTGTTCGCAAAATTACCCGCGCTGGTAGAGCGCGC
AGGTAATGGTATTCACGGAGGTGGTTCAGTCACCGCCTTCTATACTGTTCTGACGGAAGGTGACGATCAG
CAGGATCCTATCGCCGACTCTGCTCGGGCTATCTTGGACGGGCATATCGTGTTATCCCGCCAGTTGGCTG
AGTCTGGTCATTATCCAGCTATTGATATTGAAGCATCAATTAGCCGTGCGATGACAGCACTGATTGATGA
AGGTCACTATGCTTCTGTAAGGCAGTTTAAACAGTTATTATCCAGCTACCAACGTAACCGTGATTTAGTC
AGTGTTGGAGCCTACGCTGCAGGCAGTGACCCTATGCTTGACAAGGCAATTCGGCTCTATCCTCACCTGG
AAGCCTTCTTGCAGCAGGGAATGTTTGAACAAAGTAACTATGATGAATCCTGCCAGGCATTGCACACTAT
TTTCCCTCGTAACGAGTAGGAGAGCAGATGAAAACCCAGTCACCGCTGGTTACACTACGCGAACTGGCGC
AGAAAGACGTTGAGAAAGCGGCAGGCCAGTTAGGTCAGGTGCGTCAAGCACATCAACAAGCCGAACAGCA
GCTCAATATGCTGTTAAACTATCTGGATGACTATCGTCAAAAATTGAACTCGACGATGTCCGCAGGTATG
GCGAATAATAGTTGGCAAAATTATCAGCAGTTCATCCGAACGTTGGACGGTGCAATTGAGCAACACAGAC
AACAACTCTCGCAGTGGACATCACGTTTAGATTTAGCAATGAAGAGTTGGCAAGAAAAACAGCAGCGATT
GAACGCCTTTGAAAAACTGCAAGATCGTGAACTGGTAAGGCAGCTTGCCAAAGAAAATAAAATAGAACAA
AAACAAATGGATGAATTTGCCCAACGGGCCTCACAGAGGAAAACAGAATCATGAATCTGTCCGCATTACC
TATAGCTACCACTGCCAGTGATACGAGCAGTTCTTCTATTTCTTTGCTGACACAGGGTGAACTGCCAAAA
GATTTTGTTGATCTGTTGAGAGCACGTATATCACAAGTAGCCGATACATCGAGTACAAAGACGCTCGATA
AAGTGGATGAAGATGTTCTGCTAAACGCTTTAGGGAAAGATAGTGCTTCGCTCAGCCGCGATGATTTAAA
CGCCCTACTTTCTTCATTTAGTTCTCTGACTGGCGCAAGCGAGCAAAATCCAGAAATTACAGAACAGGCA
AAGTTAAAAGGTCTGGATAAAAAAGACAGCGACAATACTGCAGACGACGTAACCACAATGCAGGCACTGC
TTGCTATGTTGCAAACAGCGCCACTGCCGACGGCGCAAACAACCGCCGCTAGTATCTCAACGACTGCCGG
TAATACAACGGGCACGAATATTCCGGGGCTCATTGAGGCTAAACGCCAGAGTGGTTCTCCCGCATCTGCT
GTACCAAGCAGTTCGAGTGAAAGCGCTAAAAACACACTGGCAAAACTGTTCGGCACAGCAATAATGCCGG
ATAACGGCGCTGATATATCACGCGATCTGCAACATGTAACCAAGCAAGCCTCATCGACTGCGAACGAGTC
TGCGGATGATGTTGCAAAATTTTCTCTGGCGACACCGCATTCCCTTGCTGGCGATCGCAATGCGCTTGAG
TCTGTTTCTGCCGTAGGCAACGGGGAGTCTCAAGCAACATCGCCAGTAGCCCAGGCGATGCACATTCAAC
CGGCAACAATGGGGAGCACCGGCCCAGCACCTCAAGCAACAAGCGCACAACTGAATGCACCGTTTGGCTC
ACCACAGTGGCAAGACGCACTGGGCCAACAGATCGTTATGTTCAGCCGCAATGGTCAGCAGACAGCAGAA
TTACGTTTGAACCCACAAGAATTGGGCGCTCTGCACATCAGTCTAAAAATCGATGATAACCAGGCGCAAA
TTCATTTGGTATCAGCAAACAGCCAGGTTCGTTCAGCGCTGGAAGCTGCGCTACCACACTTACGTAATGC
GATGGCTGAAAGCGGCATTAACCTTGGGCAAAGCAGTGTCGGTAGTGATTCATCAGCCTGGCAGCAGCAA
ATGGCTAATAATAACAATGATGGCAATAACCATGGTCCGTCTTACCAGCAACAATTTAATCATTCGTCAG
AAAGTACGAATGAATCATTAAACGTTCCAGAACAGCTAAAAGCAATGGCATCATCAGTCAACGGCGTTGA
TATCTTTGCTTGAAAGTGAAGTAAACGAATAAGTTAGCACGGTTTTCCCTGCCTATTCTCTGTATTGAAG
ATTGCAATAGGCAGGATAATCATCGACATTACGCATTTATTTATTGTTAATTTCATCCTGCAATAAATAT
CGATAAGTAACGGGAACTATCTTTGGCTATGTCTGATATGCAAGTTCGACCAGGACGTAAACGGTCTGTT
TGGCTAATACTACTGATTATCGTTGCCCTCGCTTCGACTGCTGCTGCGGGCACCGCTTGGTGGCTATTAA
GTCAGAAAAATGCGGCAACGGCTGAGCAGGAAGCACCGCCACCGCCAGAGCCTGTTTTCATGCCACTGGA
TACTTTTACCGTTAATCTCGTCAATGCAGATAATGATCCTGACCGTGTGTTATATGTTGGATTCACGCTA
CGTTTGCCAGATGAGGCAACGCGCACGCGATTTACGAACTACCTGCCTGAAGTTCGCAGCAGACTGTTAT
TATTACTTTCTCGTCAGGACGCCATCGCGCTTGCCAATGAGCAGGGTAAACAGAAGCTGATAGAGCAAAT
TAAGCAAGTGCTAAGCCCGCCATTAGTTCCTGGTCAACCTAACCAGGTCGTTACTGATGTTCTGTTCACG
GCCTTTATACTGCGGTAACCATTATGGGCGATAGCATTCTTTCACAAGCAGAAATTGATGCATTATTAAA
TGGCGACAGCGGCGATAGTGACGCTGACGCAAGTGCGTTGTCAAAAACGGATGGGGATGTCAAACCCTAT
GATCCGAATACTCAACGGCGCGTTATCCGTGAGCGTTTACAGGCATTAGAAATCATTAATGAACGTTTCG
CACGCCAGTTCCGCATGGCGCTGTTTAACCTGTTGCGCCGTAGCCCGGATATCACCGTGGGTGGGATCAA
GATCCAGCCTTATCACGAGTTTGCCAGGAACCTTCCGGTCCCGACAAACCTGAACTTGATTCACTTAAAG
CCACTACGTGGCACTGCGCTATTCGTATTTTCGCCAAGTTTGGTGTTTATCGCCGTAGATAACCTCTTCG
GCGGTGATGGCCGTTTTCCGACAAAGGTCGAAGGCCGCGAGTTTACTCATACTGAGCAGCGCGTGGTCAA
GCGAATGTTACGCTTGGCTCTTGAGGCCTACGGTGAAGCTTGGAATGCGATTTACAAACTTGATATCGAA
TACGTACGTTCAGAAATGCAGGTCAAGTTTACCAATATTACAACGTCTCCTAATGATATTGTCGTAACTA
CACCGTTTCATGTTGAAATCGGTTCATTAACTGGCGAATTTAATATCTGTATTCCTTTTTCAATGATTGA
GCCGCTGCGCGAGCTACTCGCAAATCCGCCATTGGAAAATTCACGTCAGGAAGATCAGAGCTGGCGAGAT
ACCTTAGCTAAACAGGTACAACATTCCGAACTGGAATTAGTCGCAAATTTTGTTGATATCCCGCTGAGGC
TGTCCAAAATTCTTAAGTTACAACCCGGCGATGTGTTACCGATCGACAAACCTGAAAAAATCGTTGCCCA
TGTTGACGGCGTGCCAGTACTGACCAGCCAATATGGTACGTTGAACGGGCAATATGCTCTACGTGTTGAA
CATTTGATTAACCCTATATTGAATTCTCTGGATAACGAGGAACAGCCCCATGAGTGACACCAAGAAACCG
TCCGACGACAAGGAATCAGTGGACGATCTGTGGGCTGATGCATTTAACGAGCAGCAGGCTGCAGAAAAAC
CGGCCGCGACAACGGAAGGTATTTTTAAATCGCTAGACGGTCATGATCCGCTGGGTGCTCTACAAGATAT
CGATCTGATATTGGACATTCCGGTCAAACTCACTGTAGAGCTCGGCAGGACCAAAATGACGATAAAAGAG
CTCCTACGTCTAACCCAGGGCTCTGTTGTTGCACTTGATGGCTTAGCGGGTGAACCACTGGATATCCTGA
TCAATGGCTATTTGATCGCTCAGGGTGAAGTCGTCGTCGTCTCTGACAAATATGGTGTCCGTATTACCGA
TATCATGACGCCTTCCGAACGTATGCGCCGCCTGAGTCGTTAATGGCAACAGCTTCGGTATCATCTCCTA
CTTCAGTAGCAAGCCAGCAGTCGACTCTTGCTACCGAACCACCACTTACTGGCAGCATGCTACTGACACA
GGTTGGTAGCGTGCTGGCCGGTATTTTGTTATTTATTTTATTGATTGCCTGGCTTGCCCGTAAACTCGGT
TTTGTGCCGCAAGCTAAGCAAAACAAGTTGCTAAAAGTCGTATCCAGTTGCCCTATTGGGCAACGTGAGC
GTGTAGTTATTGTCGAAGTTGATAATACCTGGCTTGTGTTAGGTGTTACGTCTCAGCAAATCACACCACT
GCATACACTCCCAGTACAACCAATCAATGACAGTTCATCCGCAGGCGATAGCACGCCGGTAGATTTCAAC
CAACTGTTAAAGAAAATTTTAAAGCGTCCGGAAAAATCGGAATGAGTGCTTTGCCTAAATATTTTCGTAT
CACTACTTTGCTTCGTGCATTGCGCTACAGTTTAGCCATCAGTTTATTGTTCATGGCGCCATCGGTATGG
GCACAACTTCCTGGAATTGTGACTCAACCATTACCTAATGGCGGACAAAGTTGGACGTTACCAGTACAGA
CGTTGGTTTTCCTCACGTCATTAACGTTTATCCCTGCCGCATTGCTGATGATGACCAGTTTCACCCGAAT
CATCATCGTACTAAGTTTGTTACGTAATGCCTTGGGGACACCCACTGCGCCACCAAACCAAGTGTTGTTG
GGATTGACGCTGTTCCTGACATTTTTTGTCATGTCGCCAGTATTAAACCGCGTTTATGAAGAAGCCTACC
TTCCATTCAGTCAGGATCAAATCAGTATGGAAGTCGCCATTGAACGCGGCGCGGAGCCAGTGCGTGAGTT
CATGCTGCGGCAGACGCGGGAAACCGATCTAGCACTGTTTACCAGACTGGCAGAAATTCCAGAGATTCAG
GGGCCTGAAGCAGTACCTATGCGCGTGCTTCTCCCCGCATTTGTAACAAGTGAGTTAAAAACAGCTTTCC
AGATTGGCTTCACTGTCTTTATTCCTTTTCTTATCATCGACCTCGTTGTTGCCAGTGTACTGATGGCTCT
GGGGATGATGATGGTTCCTCCGGCAACTATTTCT
>13 length=18311 depth=1.01x
AATGAGGGTGAAAGCGTTTCGGCACTAGTCGATGCCGATGTGCTGTTATCCAACACGACGGACACTTCCT
GTAGTTTGCCATCACGCAGCAGGCCGATCTTCACTGTTTTACCTGGCGCAGTGGTGCCGACTTTGGCTCG
CAGTTCTGCAAAGCTGCTGATCGGTTTACCATCCAGCGTAGTCAACACGTCGCCTGCTTTGATACCTGCT
TTGGACGCGGCAGATTTCGGTAAGACTTCGCTGACGAAAGCACCGCGCTGGGCATCGACGTTGAAAGCTT
TCGCCATTTCCGACGTCATCTCGCTGCCTTTAATACCCAGTAGTCCGCGTTTAACTTCGCCGAATTCAAC
CAACTGCTGCGCCAGATTCTGGGCCATGTTGCTGGGGATGGCGAAACCGATACCGATATTCCCGCCGCCC
GGAGCCAGGATCGCGGTGTTAATACCGATCAGATCGCCGTTGAGGTTAACCAGTGCCCCGCCGGAGTTGC
CGCGGTTGATAGAAGCATCGGTCTGGATGAAGTTTTCTAACCCTTCAAGATTCAGACCACTACGTCCCAG
TGCGGAAATAATGCCAGACGTTGCCGTCTGGCCAAGGCCGAACGGGTTACCAACTGCAACGGCAAAATCA
CCGACGCGCAATTGATCGGAATCTGCCATTTTCACGGAGACCAGGTTTTTGGCACCATTCAACTGTAGCA
GGGCGATATCGGTCTGTTCGTCACGACCGATCAACTTCGCATCATATTCACGCCCGTCATTAAGCTGGAC
GCGGATTTTGTCGGCGTTATTGATAACGTGATTGTTGGTGAGCACGTAGCCCTTTGCGGCATCAATAATC
ACGCCGGAACCCAGTCCTTCAAACGGACGAGAATTTTGTTTGTCCGTCGGGAAGTTCGGGCCAAAGAAGA
ACTTGAACTCTTCCGGTACGCGCTGGCGCTGTACCTGTGTACCTTCAACATGCACGCTGACGGCGGCTGG
TAAGACTTTTTCCAGCATCGGGGCCAGGCTTGGCGTCTGTTGCCCTTGCACCACGGCAGGCAGCGCAGCA
TTCGCTGCGGGAAGCGTGGACAGGGTCAAACCTATACTCATTGCCAGTGCACTAAATAATAATGACGTTT
TTTTCATTGTTATTAACTCTCTTGCGGCCTGCGGATGAATAAAACGATGATATATAAACTTAAAGACTCG
GTGAAGAGTCAGACTGGCGATCAATGTGTAAAGTTCACTGCTGTTTCGTCAGCAGATTGTAACTCTTGCT
TTTCATGATGTGTGAGCGGGCGATGGCAGCCTGCGGTGCGTGTCTTAATAAGCGTAGAACAAGGAGAAAA
GCGTGGGGCCAGAATGCCCCACGTTTAGGATATATGAGTTGATACTATTTGCGGATTGGGCGTTCGCCCC
GCAACAGGCCTGACGCACCATCGGAATAATCGCGTGGTGGCATGTTCACCGGTGCCTGATCGTTATCCGC
TTCCGACTCGGTCAGACGGTATTTAAACGGATTATCCTGGCCGGGAACGTTAGGTAACAGGTTATTGGAG
CTTTTCGCCATGTGCTGATAAAGCTGGCGATAGTCATCCGCCATGTTATCCAACAGTTCCGCACTGCGGG
CAAAGTGTCCAACCAATTCCTGACGATAGTCTTCCAGTTCGGTTTTGCTTTTCTCCAGCTCATTTTGCAA
TACCTGCTGTTGCCGCAGCTTACGGTTACCAAAGCGCATGGCGACAGCACCAATAATAATACCGACGACT
AAACCTATCAGCGCGTACTCCCAAGTCATAATAGCTCCTATTTTGACGTTGTTGTCCCGTAGGGTTTTTC
ACTTAATAATAGCCACTATAACCGTTAACCTTGCCTGAGTGGAATCCTGATACTCGATGACTGAGGGGAA
TGTTGACCTGCCGCAGACATCAAGGTTGTTAACTGCGACGATTACGGCTTAAATCGATGGCAACACACAG
CAAAACACGACTAACTTTTTTCTCAGGGATTGCGATGGCTACTCCACAGACAACACCGCAGCAAACAACC
CCCTTGGCACTTTACCAGCAGGCGCTTTCCACTGGTGAATATCAACCGGACGAGGTACAGCAGCAGACCG
TTGCGCGTCTGGAGGCAATACATCAGGCGCTATGCGAACGTGCAACGGATGACGGCGTGGGAGCCCCCGG
TCGCGCAGGGAAATGGCGTAACTGGCTGGGGCTACGTGATAAGCGTGAGCCTACCCCGGTTCAAGGGCTG
TACATGTGGGGCGGCGTCGGGCGTGGTAAAACCTGGCTGATGGATATGTTTTTCCATAGCCTGCCCGCCG
AGCGCAAGATGCGCCTGCATTTCCATCGCTTTATGCTGCGTGTGCATGAAGAGCTGAACCAGTTTCAGGG
GCAGGAAAATCCGCTAGAAAAAGTCGCTGATGGCTTCAAAGCCGAAACGGATGTGCTGTGTTTCGATGAG
TTTTTCGTCTCTGACATTACCGATGCGATGCTGCTGGCTGAACTGCTGCGAGCGCTGTTTGCCCGTGGTA
TTGCACTGGTGGCGACGTCGAATATCCCACCAGACGATCTCTATCGCAATGGATTACAACGTGCACGCTT
TCTTCCTGCGATTGCGTTGATTAAACAGCACTGTGAAGTGCGTAATGTCGATGCCGGTATCGATTATCGT
CTATGCACGCTGACACAGGCACACCTTTATCTCTCGCCGCTAAATGAAGAAACGAGTACTGCAATGCAGC
AGATGTTTACGCGTTTGACCGGGAAGAAATGGCAAACGCCGGGACCGGTGCTGGAGATCAATCATCGTCC
GTTAACGACGCTTGGCGTGAGTGACGGCGTGCTGGCGGTCGATTTCCACACGTTGTGTACGGAGGCGCGT
AGCCAGAATGATTACATCGCGCTGTCGCGTCTCTACCATACGATGCTGTTGCACAATGTGACGGTGATGG
AAACGAAGGAAGAGAACACCGCCCGCCGCTTTCTGGCGCTGGTGGATGAGTGTTACGATCGTCGCATTAA
GCTCATTATCTCTGCGCAGGCACCGATGTTTGCTATCTACCAGGGAGAGCACCTGAAATTTGAATATCAG
CGCTGTTTATCTCGTTTGCAGGAAATGCAAAGCGAAGAGTACTTACGGCAGCCACATTTGGCGTAACACA
GGCTGTGGTTTTTCTTGATTTGCGTGTGAAAAAAGGTCGATTTTTGAGAATGACTTCTCTATAATCTTGC
GACCCCACGTTACAACAAAGTTTTTTTCCCAAAAACTTTATAGTGCCGGCAATGGCTATTCGAAGGGGTA
GGTTTGCTGGACTTGATGGTCGTGTGAGCCTCAACTGTTTTCGAGCGTTAGGGTGTTCACCAACGTGTAA
CTAATTATTGGGTAAGCTTTTAATGAAAACTTTTACAGCTAAACCAGAGACCGTAAAACGTGACTGGTAC
GTTGTTGATGCGAACGGTAAAACTTTAGGCCGTCTCGCTACTGAACTGGCTCGTCGTCTGCGCGGCAAGC
ATAAAGCGGAATACACCCCGCACGTTGATACGGGTGATTACATCATCGTCCTGAACGCTGACAAAGTTGC
TGTAACTGGCAACAAGCGTACTGACAAGATTTATTATCATCACACCGGTCACATCGGTGGTATTAAACAA
GCGACCTTTGAAGAGATGATTGCCCGCCGTCCTGAGCGTGTGATTGAAATCGCGGTTAAAGGCATGCTGC
CGAAGGGCCCGTTGGGTCGTGCTATGTTCCGTAAACTGAAAGTTTACGCGGGCACCGAGCACAATCACGC
GGCACAGCAACCGCAAGTTCTGGACATTTAATCGGGATTATAGGCAATGGCTGAAAATCAATACTACGGC
ACTGGTCGCCGCAAAAGCTCCGCCGCTCGCGTGTTCATCAAACCGGGCAACGGTAATATCGTTATCAACC
AGCGTAGTCTGGAACAGTACTTCGGTCGTGAAACTGCCCGCATGGTAGTTCGTCAACCGCTTGAACTGGT
CGACATGGTTGGTAAATTTGATCTCTACATCACCGTTAAAGGTGGTGGTATCTCTGGTCAGGCTGGTGCG
ATCCGTCACGGTATCACCCGCGCTCTGATGGAGTATGATGAGTCTCTGCGTGGCGAACTGCGTAAAGCAG
GTTTCGTTACTCGTGATGCTCGTCAGGTTGAACGTAAGAAAGTCGGCCTGCGTAAAGCACGTCGTCGTCC
TCAGTTCTCCAAGCGTTAATTTCTGGCTGCTTTGCAGCGAAATCAATGCGAAAAACCCGGTGCTTGTCAC
CGGGTTTTTTATGCCTAAAAATAAATTTCTTCGAAATATACGCTTTACTTTCCGTATGTTAACGATGAAA
TTGCGCTTATCTCCCCACAAAACGAACAAAATCTGATAAGCTATTCGCCGATTTTATGCCCGTGTGTCAA
CTGTCGTCGCTGTTTGAAACGACGTGTTTTTTCAGGTGATGTTTACACATTGGCGAGCAAAATTTCGAAT
AGCGGTTTGCAGATTACCCATTGCACGGCTATTCGCCGTATTTTCTCGATAAACTTGGAGGTTTTCATGG
CTGTCGCTGCCAACAAACGTTCGGTAATGACGCTGTTTTCTGGTCCATCCGACATTTTTAGCCATCAGGT
CCGCATCGTATTGGCGGAAAAGGGTGTGAGTGTCGAGATTGAACAGGTGGACATGGATAATCTGCCTCAG
GATCTTATTGACCTCAATCCTTACGGTTCTGTGCCGACGCTGGTCGATCGCGAACTGACGCTCTATGAAT
CACGAATTATCATGGAGTATCTGGATGAACGTTTTCCTCATCCGCCGTTAATGCCCGTCTATCCGGTTGC
GCGCGGTAACAGCCGCCTGATGATGCATCGCATTGAGAGCGACTGGTATTCTTTACTGAAGAAAATTACG
CATGGCAGCGCTCAGGAAGCGGATGCGGCGCGTAAGCAATTGCGTGAAGAGCTGTTGGCTATTGCCCCGG
TGTTCAATGAAGCGCCTTATTTCATGAGCGAAGAGTTCAGTCTGGTAGACTGCTATCTGGCTCCGTTGCT
GTGGCGTCTGCCGCAGTTAGGTATTGAACTGAGTGGGTTGGGCGCGAAGGAGCTGAAAGGCTACATGACA
CGCGTCTTTGAGCGTGATGCGTTCCTGGCTTCCCTGACGGAAGTGGAACGTGAAATGCGTTTGCAAACCC
GAGGTTAAACTGTATGGCGTTGTCTCAACGGTCTCCGCGTCGTCCGTATTTATTACGGGCTTTTTCTGAT
TGGTTGCTGGATAACCAATTAACGCCTCATCTGGTCGTCGATGTCACTTTGCCGGATGTTATGGTGCCGA
TGGAGTTTGCCCGTGACGGCCAGATCGTGCTGAACATCGCACCGCGTGCTGTTGGCGGCCTTGAGTTAGC
TGATGACAGCGTTCGTTTCAATGCCCGTTTTGGCGGCGTACCGCGTCAGGTTCATGTGCCGATGGCGGCC
GTAATGGCGATTTACGCGCGTGAGAATGGGGCTGGAACGATGTTTGAGTCCGAACCTGCTTACGAAGGCG
CAGGCGAATATGAAGACTTTCAGGAAGGCGCACCCGCTTCAGGGACGGTCATGTCTATTGTCGATAGCTC
GCCTGATTCTGAAGCACTTGAGGATAGCTCAGGTTCTGATGACGAACCGCCACAGCCGCCTAAAGGTGGC
AGGCCCTCGTTGCGGGTCGTTAAATAAATTCGTTCCTAAGGGCACCTTTGCGGTGCCCTTTCTTATATCC
GTCATACTCCACACTACGGTGAGTCGGTTGTGTTAATTGAACACCATTCCGCCATCAATGAGTAACGACT
GTCCCGTCATATAGTCTGAATCGTGGCTGGCCAGATAGGAGACGCAGGCAGCAACATCCTCCGGTTCTGA
CAGACGACCCAGCGTGATGCGTTTGGCAAACTCTTCCGTTGCATACCCACGTGGTTTCCCTGCTGATTCA
GAGATCTTCCGATCGATTTCATCCCACATCGGTGTTTTTACGATACCCGGACAGTAGCCATTGACCGTGA
TGCCCAGTGGCGCTAAATCGCGAGCGGCAGTCTGCGTTAATCCACGAACCGCGAATTTACTCGAGCTATA
GACGGCGAGTTCAGGGTTGCCCACATGTCCCGCCTGTGAACAGGCATTGATGATTTTTCCGCCGTGCCCC
AGAGATTTGAAGGCATCAAGAGCGGCCTGAATACCCCAGATAACGCCTTTAACGTTGATGTTGTAAACGC
GATCGATGACTTCTGGCGTGATATCTTCAATCAAGGTTGAGGGGGCAACACCGGCGTTATTGACGATGAC
ATTAAAGTCACCAAAGCGTTTTTTGGTTTCTGCGACGGCAGTGAAAACTGCCTCACGATCTGCGACGTCG
GCCTGTAATGCGATGGCCTGTCCGCCGGATTTTTCGATTTCTTGCGCCACACTGCGCGCGGTTTCTTGGT
TATAGTCCACAATGGCGACGGCAAACCCGTCCTTCGCCAATCTGAGAGCAATAGCGCGGCCGATCCCCTG
GCCTGCTCCTGTTACAAGTGCCACTTCGGTTGTCATATTTACTCCTTAATGAAATCCAATCTCAATAAAG
ACAAGTAAATGCCGAAGATAAGTGTACGCCTTTATCGTGATGCTGAAGGATTTATTACGAAAAGTTCTTT
AAAACGAAGTGGAAAGATGAAGGGTTTATTAGCTTATTTGGTGTAAATTCTAAAGAAAAAGAGTGGGTTG
CTGACAGGCGCTTCAGATACAGCCGGAAAAGAAAAGGGCAGCCAGCGCTGCCCTCAAGAGACGCGGTGTG
TTTCTACACTTCCAGATAGTTCATGATGCCGTCAGCGGCTTTACGACCTTCTGCGATGGCGGTAACCACC
AGATCGGAACCGCGTACTGCATCGCCGCCCGCAAAAATTTTCGGGTTGCTGGTTTGGAAGGCGTTATCGC
AGCTTTCCGGTGCGACAATGCGACCTTGATCGTCCAGTTTGACGTCATGTTCTGCCAGCCATGCCATTTT
GTGCGGACGGAAGCCGAACGCCATGATGACCGCATCGGCTTCCAGAACATGCTCGGAACCCTCTACGATT
TCAGGACGACGACGCCCGTTGGCATCCGGTGCGCCCAGCGCGGTACGCGCCATTTTCACGCCGCACACTT
TGCCAGCACCGTTGACCTCTACGCTCAGCGGTTGCAGGTTGAATTTGAACTCGACACCTTCTTCACGCGC
GTTTTTCACTTCGCGCTTGGAGCCCGGCATGTTCTCTTCATCACGACGATAGGCACAGGTAACGTGCGTT
GAGCCCTGACGAATCGAGGTACGCACGCAGTCCATCGCGGTGTCACCACCGCCCAGCACGACAACACGTT
TACCTTGCATGCTGACATAAGGCTCGTCCGCTGCGGCTTCAAAGCCCATCAACTGCTTGGTGTTGGCGAT
CAGGAACGGCAGAGCATCGTAGACACCCTGAGCGTCTTCATTGTCCAGTCCGCCACGCATAGACTGATAG
GTGCCGACACCGAGGAACACGGCATCGTACTCGTCCAGCAGCGCCTTCATCTGCACGTCTTTACCAACTT
CGGTATTCAGACGGAATTCGATTCCCATCTCAGTGAAGATTTCACGACGTTTCACCATTACCTCTTTTTC
TAACTTGAAAGAGGGGATGCCGAAGGTCAGCAGGCCACCGATCTCAGGGTGACGATCGAAAACAACAGCC
TGTACGCCACTGCGTGCCAGCACATCGGCACAGGCCAGCCCGGCAGGGCCAGCGCCAATGATAGCGACGC
GTTTGCCGGTCGGTTTAACGTTGGCAACGCTCGGCTTCCAGCCCATCTCTATCGCTTTATCATTGATATA
GCGCTCGATGTTGCCGATGGTGACCGCACCGAACTCATCATTCAGCGTGCAAGACCCTTCACACAGACGA
TCCTGCGGGCATACGCGGCCGCAGACTTCCGGCAGGCTGTTAGTCTGGTGCGATAACTCAGCCGCTTCGA
TAATGCGGCCTTCGTTCGCGAGCTTCAGCCAGTTCGGGATGTAGTTGTGTACCGGACACTTCCATTCACA
GTAAGGGTTTCCGCATGACAGGCAGCGATCTGCCTGTGCTTTGGACTGGCTTTCTGAGAACGGCTCGTAG
ATTTCAACAAATTCAATTTTACGAATCTTCAGCGGTTTCTTGGGCGGATCAACGCGCTGTAAGTCGATAA
ACTGGTAAACATTCTGACTCATGATGACCTCTTACTGCGCCTGAACCCGCAGCTCGGCTGCGGAACGACT
ACGGTGACCCAACAATGCCTTCACATCACTTGACTTCGGTTTCACCAGAGCAAATTTCGGTGCCCAGGTC
GGCCAGTTAGCGAGGATCTCTTCTCCGCGGTGTGAACCGGTCTGATGCACATGCTCGGTGATCAGGCCAC
GCAGATGCTCTTCATGAATAGCCAACTCTTCAACAGCCAGCACTTCTACCAGCTCTGGGTTTACGCGTTT
ACGGAATTCGCCGTCTTCATCCAGCACGTAGGCGAACCCACCCGTCATACCTGCGCCAAAGTTCACGCCA
GTACGACCCAGCACGCAGACGATACCGCCCGTCATATATTCACAGCCGTTATCACCGATACCTTCTACCA
CGGTGATACAGCCGGAGTTACGCACGGCGAAACGCTCACCAGCGCGGCCTGCGGCAAACAGCTTACCGCC
GGTAGCGCCGTAGAGGCAGGTGTTACCGATGATGCTGGCTTCGTGGCTACGGAAAGCTGAACCTACCGGA
GGACGCACGGAGATGCTACCGCCCGCCATACCTTTGCCCACGTAGTCGTTGGCATCGCCCGTTAATTTCA
GTTCAAGGCCGCCTGCGTTCCAGACGCCAAAGCTCTGTCCTGCCGTACCGGAGAAGTGCGCTTTAATCGG
ATCGCCAGCTAGCCCTTGATCGCCATGTTTCTCGGCAATTGCACCAGACAGCGTCGCGCCGACGGAGCGG
TCGGTGTTACGGATATCGAAATAGAGCGCTTTGCCCTGTTTTGCATCAATGTGCGGCTGTGCTTGTGCCA
GCAACTCTTTGTTCAACAAGCCTTTATCGAACGACAGATTGCTTTCAGTACAGTACAGCGCTTTGCCCGG
CTGAGGCTGTGCGGCGTGCAGCAGCGGCGACAGGTCCAGTTTGTTCTGCTTAGCGCTGAAACCGTCCAGT
TCAACCAACAAGTCAGTACGACCAATCAGATCCACCAGACGGCTGACGCCCAGCTCTGCCATTAGCACAC
GGGTTTCATGTGCAATGAAGTGGAAGTAGTTGGCCACACGCTCAGGCAAGCCGTGGTAGTGATCGCGGCG
CAGTTTCTCATCCTGCGTTGCAACACCTGTCGCACAGTTATTCAGGTGGCAGATACGCAGGTATTTACAA
CCCAGCGCGACCATCGGCCCGGTGCCGAAGCCGAAGCTCTCTGCACCCAGAATCGCCGCTTTGACGATAT
CCAGACCGGTTTTCAGGCCACCATCCACCTGAAGGCGGATTTTGTGGCGTAGTCCGTTGGATACCAGAGC
CTGCTGTGTTTCAACCAGACCCAGCTCCCACGGGCAGCCCGCGTATTTCACTGAGGACAACGGGCTGGCA
CCGGTACCGCCGTCGTAGCCGGCGATGGTGATCAGGTCGGCATAAGCCTTAGCAACGCCGGTGGCGATAG
TCCCGACGCCCGGTTCGGACACCAGTTTTACCGAAATCATCGCTTTCGGGTTGACCTGCTTCAGATCGAA
AATTAACTGCGCCAGATCTTCGATAGAGTAAATATCGTGGTGCGGCGGTGGCGAAATCAGCGTCACGCCC
GGCACGGAGTAACGCAGACGAGCAATGTACGGCGTGACTTTATCACCCGGTAGCTGACCGCCTTCGCCCG
GCTTCGCGCCCTGTGCCACTTTAATCTGAATTACATCGGCGTTGACCAGATAGGCTGGCGTGACACCAAA
GCGGCCAGAAGCAACCTGCTTGATACGTGAAACTTTATTGGTGCCGTAACGCGCCGGATCTTCCCCACCC
TCACCGGAGTTGGAGAAACCACCCAGTCCGTTCATCGCTTCTGCCAGCGATTCATGCGCTTCGGGGCTAA
GTGCGCCGATAGACATGGCTGCGGTATCGAAGCGTTTAAACATTTCAGTTGCCGGTTCAACGCTGTCGAT
AGCGATAGCCGCGCCTTCTTGTGGTTTCAACGCCAGCAGGTCACGTGATGTTGCCGCTGGGCGCTCGTGA
ACCAGTTTAGCGTATTGCTCGTAATCGCTGTATTCACCCGTTTTTACTGCAGTTTGCAGCTTGGTGACGA
CAGCCGGGTTGTAGGCATGGTATTCGCCGCCGTGAACAAACTTCAGCAGGCCGCCTTGTTCCAGTGTTTT
ACGCTTCAGCCAGGCCCGCTTGGACAGGTTCAACAAATCCTGCTCGAAGTCGCTGTAGTTTGCCCCGCCG
ATGCGGCTGACGACGCCAAGGAAGCATTCCGTCGAGACATCTTTGTGCAGGCCCACGGCTTCAAACAGCT
TGGAACAGCGATAAGACGCAATCGTCGAGATGCCCATTTTGGACATAATCTTGTACAGGCCTTTATTGAT
GCCGTTGCGGTAGTTCAGCATCACGGCACGATAAGGTTTGTCGATGGTATGGTTATCCACCATCCGCGCC
AGCGTTTCGTAGGCGAGGTAAGGGTAGATAGCCGTCGCACCAAAGCCTAACAGGACGGCAAAGTGGTGCG
GGTCGCGTGCACTGGCAGTTTCGACAATGATGTTGGCATCACAGCGCAGGCTTTTTTCCACCAGACGGCG
CTGAACGGCACCCACGGCCATCGGCGCAGGGACCGGCAGGCGAGATTCGCTAATACCACGGTCGGACAGC
ACCAGCAGAACGGCACCGTCTCTGACCTTGCTCTCGGCTTCGTCACACAGTTTTTCGATGGTCTGTTGCA
GCGTTTGCTGTGACGGATCAAATGTCAGGTCCAGCGTGTCGGCGCGATAGTGCAGTTCATCCTGCGACGT
TAACTGTGTGAAGTCGGAGTAAAGCAGGATCGGCGATTTAAAGCTCAGACGGTGAGCCTGACCTTCCGCT
TCACAGAAGACGTTCATTTCACGACCAATGCTGGTCGCCAGCGACATCACATGTGCTTCGCGTAGCGGAT
CGATAGGCGGGTTGGTGACCTGCGCGAACTGCTGACGGAAGTAGTCATAAATAATGCGTGGACGGCTCGA
CAGCACGGCGAACGGTGTGTCGTCACCCATGGAGCCAGTCGCTTCCTGACCGTTTTCACCCAGCACGCGG
ATAACCTGATCCAGCTCTTCGCTGCTGTAGCCGTACTGTTTCTGGTAGGTTTCCAGCAGCTCGTTGTCGA
ATTCACGACTGCCCACCTGATCGTCTGGCAACTCTTCAAACGGCACCAGACGTTTAACGTTTTTCTCCAT
CCACTCTTTGTAAGGGTGGCGGCTTTTCAGATCGTTATCGGTTTCGGCAGAGTGCAAAATACGGCCGCTA
CGGGTGTCGATCACCATCAGCTCGCCCGGACCAACGCGGCCTTTTTCAACCACTTCATCCGGCTGATAAT
CCCAGATACCGACTTCAGACGCACAGGTGATCAGCTTGTCTTTGGTGATGACATAGCGCGCGGGGCGCAG
ACCGTTACGATCCAGGTTACAGGCCGCATAGCGCCCGTCGGACATCACGATACCGGCTGGGCCATCCCGC
GGCTCCATGTGCATGGAGTTAAAGTCGAAGAATGAGCGCAGCTCAGGGTCCATATCTGGGTTGTTCTGCC
AGGCTGGCGGAACCAGCAGGCGCATGGCGCGGATGATATCCATCCCGCCGCTCAGGAACAGTTCCAGCAT
GTTGTCCAGCGAGCTGGAGTCGGAGCCGGTTTCGTTAACGAACGGCGCGGCATCCTGCAAATCTGGAATC
AGCGGGGTTTTGAATTTGTAAGCACGTGCGCGCGCCCATTGGCGGTTACCGGCAATGGTGTTGATCTCAC
CGTTGTGCGCCAGATAGCGGAACGGCTGCGCCAGTGGCCAGCGCGGTACGGTGTTGGTTGAGAAGCGCTG
GTGGAACAGGCAAATTGCTGATTCCATACGCAGATCGGCCAGATCGAGGTAGAAACGTGGCAGATCCGCT
GGCATGCACAGACCTTTATAGATCGTCACCAGATTGGAGAAACTACACACGTAGAACTCTTTGTCTTCGA
TGCGCTTTTCAATACGGCGACGCGCCATGAACAGGCGGCGTTCCATATCACGTTGACGCCAGCCTGCCGG
GGCGTTAACGAAAATCTGCTCAATACGCGGCATAGATGACAGGGCAATTTCACCCAGGACATCCGGATTG
GTCGGAACTTCAAGCCAGCCTAGTACGGACAGCGTTTCGTTCTGCAACTCTTCTTCTACAATCCGACGCG
TGGCGCGAGCCAGGTCTTCGTCCTGATTGAGAAACATCATGCCAACGGCGTAATTTTTGGCTAAACGCCA
GCCGTGCTCTTCTGCCACCAGGCGAAAGAAACGATCGGGCTTCTGAAGTAATAAACCGCAGCCGTCGCCA
GTCTTGCCGTCAGCAAGGATTGCGCCACGGTGCTGCATGCGTGCGAGCGCGTGAATGGCAGTACGCACTA
CTTTATGGCTCGGCTCACCTTCTATATGGGCGATTAGTCCGAAACCACAGTTATCTCTCTCTTGGGATGC
ATCGTACAACATATTAGTGAACCTCCCCAGGCTCTGTGTGACTCTCACAACCTACTGCGAGAAAGCACCG
TGGCGTTGAGCGGCTAGTATTACGCTCTCTTCTTCGGCCTCTCGTGACGGTCTCACAAGTGGTAAATGAC
TTGTTTTTAGAGGGAGTCTTCATTTACTGCATAAATATGACGAATCATGGACCCGTCAGGAAAGCTTCCA
GCGGATCCCCAAATTAGCGAGAAACCCTGTTCAGGTCAAATACCAGTGCAAAATGTGCTGATAAGCGATA
ATTTTTAATTATATCTATGAAACATAATGATTTTTTTAGAAAAACTATCTCAGAAAATGAATATGGGATC
ATATTGAAATGTGAGCTGTATCACTATACAAAAGCATAAGAACCCTTATCCATGCTAGGTTCTTTCTGCG
TTGTAGAATATTCTGCTGTATATGGCTACTTTTAGATTTTATGAAACTATTTTTAAGTATTGCTTCATCT
TTTCATCAGTCGTGTCGACGAGATAAGAAAAATTAATTGCCACAGACGTGAGTTTATTTTCACTAAAAGC
GAATAAAAATGCATTTCATTGGCATGTGTGTGATTGATCGCGGTCATCGCGAAGGGGGCAAGAGAGAGGT
AGTCTGCTGTTCCTTAAGGGAGCAGGCTAGAATATGCAATTGCAAAAATTAATCAATATGTTTGGCGGAA
ATCTTCAACGTCGCTATGGCGAGAAGATCCACAAGCTGACACTACACGGCGGGTTTAATTGCCCCAACCG
CGATGGCACGCTGGGACGAGGTGGGTGTACGTTCTGTAATGTTGCCTCGTTTGCTGATGAGCAGATGCAG
CAACGCAGTATTGCGCAGCAACTGGAAGCACAGGCAGGAAAGGTGAATCGCGCCAAGCGCTATCTGGCTT
ATTTTCAGGCGTATACCAGTACCTATGCCGAAGTTCAGGTACTGGAGAGTATGTATCAGGAAGCGTTGAA
GCAGGCCGAAATGGTGGGGCTTTGTGTGGGGACGCGTCCCGACTGCGTACCCGATGCCGTACTGGATTTA
TTGTCCCGCTATCACGATCGAGGTTATGAAGTATGGCTGGAGCTTGGGCTGCAAAGTGCCTGTGACAAAA
CGCTGCATCGGATTAATCGTGGCCATGATTTCGCCTGCTATCAGGAAACCACCCGCCGTGCGCGTGAGCG
AGGTTTGAAGGTGTGTAGCCATCTGATTGTCGGTTTACCGGGAGAAGACGCACAGCGCTGTCTATCGACG
CTGGAGCAGGTGGTCGAAACTGGGGTGGAAGGTATTAAGCTTCATCCTCTCCATATCGTGGAGGGCAGCA
CGATGGCGAAGGCCTGGCGAGCGGGAAGGCTGCCCGAATTAGCCTTGGATCGCTACGTGGAGACGGCGGG
AGAGATGATTCGCCATACGCCGCCAGACGTGATCTATCACCGCATTTCCGCCAGCGCCCGACGTCCGACC
CTGCTGGCTCCGCTCTGGTGTGAAAATCGCTGGACGGGCATGGTAGAGCTGGACCGCTATCTGCAAACAC
ACGGTGTACAGGGTTCCGCACTCGGCACACCTTACCGCTACGATGGCGTCTGATGTGCTAAAAGACACGG
ACAGCAGGTGCCGACATTTCGTGTTGTGAATCTACGGTGCAGCCCGTATAAGCCGCTATTTTGCGTTATG
ATGCGTGGGTTGGTGACTAAGGGAAATCGCTATGAAGCAAATTCGTCTGTTGGCTCAGTACTATGTTGAT
TTAATGGTAAAACTGGGGCTTGTCCGTTTTTCACTGCTGCTGGCCTCGGTATTGGTGCTGCTGGCGATGG
TGGTGCAAATGGCGGTCACCCTGTTGCTCAGTGGGGAAGTCGAAAATATCGACGTTGTCCGCTCTATTTT
CTTCGGGCTGCTGATTACGCCCTGGGCCGTTTATTTTCTTTCTGTGGTGGTGGAACAGCTTGAAGAGTCG
CGCCAGCGGCTATCGAAGCTGGTGGCGAAGCTGGAAGAGATGCGCCATCGCGATCTGGAACTCAATGCGC
AGCTTCAGGAGAACATCGCACAGCTCAATCAGGAAATTTCCGACCGTATCAAGGCGGAAGAGGCCCGTGT
GCTGGTGATGAGCCGCCTCAAAGAAGAGATGTCCCGCAGAGAACAGGCACAAATTGAGCTGGAGCAGCAA
TCTGCGCTGCTGCGTTCGTTCCTTGATGCCTCGCCGGATCTGGTTTACTACCGTAACGAAGAAAAAGAGT
TCTCCGGCTGCAACCGCGCGATGGAGTTGCTGGTGGGCAAAAGCCAGAAGCAACTGATTGGTTTGACGCC
GCAGGATGTTTACGCCCCTGATATTGCCGAGAAAGTGATGGAGACGGATGAAAAAGTGTTCCGTCATAAC
GTTTCTCTGACCTACGAACAATGGCTGGTTTATCCCGATGGGCGCAAAGCCTGTTTTGAGCTGCGTAAAG
TGCCGTTTTATGACCGGATGGGCAAACGTCACGGGCTAATGGGATTCGGACGCGATATAACGGAGCGTAA
GCGTTATCAGGACGCGTTAGAGAACGCCAGTAGGGAGAAGACCACTTTTATCTCAACAATCAGCCACGAG
CTTCGTACGCCGCTTAATGGCATTGTCGGGTTAAGTCGTATCCTGCTGGATACACAACTTGACCCTGAAC
AGCAAAAATACCTGAAAACTATCCACGTCAGCGCGATTACGCTGGGCAATATCTTTAACGACGTGATTGA
GATGGACAAACAGGAGCGCCGCAAGGTGCAACTGGATAATCAACCGATCGATTTCACTGGCTTTTTGGTG
GATCTGGAAAACCTCGGTGGCCTGCTGGCAGAGCCGAAAGGCCTGAAGCTGATTATGGATCAGCACCCGC
CTCTGCCGCAGAAAGTGATTACCGACGGCACGCGCCTGCGGCAGATTCTGTGGAACCTGCTCAGTAACGC
GGTGAAATTTACGCCGAAGGGTGAGAAAGGCGAAAAAGGCGAAATTGTGGTGCGTGTCTGGCATGAAAAG
GGTGACCGCCTGCGCTTTGAGGTTGAAGATTCCGGGATGGGCATTCCGGCCGATGAATTGGAAAAAATCT
TCGCTATGTATTATCAGGTCAAAGACCAGCACGGCGGGAAGCCAGCAACGGGCTCGGGAATTGGTCTGGC
GGTGTCGAAGCGTCTGGCACAGAACATGGGGGGGGACATCCAGGTTTCCAGCACGCAGGGCAAGGGCTCC
TGCTTCACCCTGACGGTGATTGCGCCGAGCGTCGATGAAGCGGGAAGCGATCTGGAAGATGATGATGACA
TGCCGCTACCCGCGCTGCACGTTCTGCTGGTGGAAGATATCGAGCTGAACGTGGTGGTTGCGCGTTCGGT
GCTGGAGAAACTGGGCAATAGCGTGGATGTCGCCATGACCGGGCAGGACGCGCTGGATATGTTCGATCCC
GATGAGTTCGATCTGGTGTTGCTTGATATTCAACTGCCGGATATGACCGGGCTGGACGTGGCGCGTCAGC
TACGTTCGCGTTATGCCAACCGCAACATGCCGCCGCTGGTGGCGCTGACGGCGAATGTACTGAAAGATAA
ACGCGAATATCTGGATGCCGGTATGGATGACGTGCTCAGCAAACCGCTGTCGGTGCCTGCGTTGACGGCC
GTCATTAAACAATATTGGGATAATCACACAGTGTGGGCGGAAGAACCTGTGGCTGAGGACGGTGATGAAA
TGGCAAAAGCAAAAGAAGATCTGCTGGATATCCCGATGCTGGAACAGTATCTGGATTTGGTGGGGCCGAA
ATTGATTCATCAGAGCCTGGAAATGTTTGAACAGATGATGCCAGGCTATCTGGCGATTCTGGATTCCAAC
ATGACGGCGCGCGATCAGAAAGGCATTACGGAAGAAGGGCACAAAATTAAAGGGGCGGCGGGTTCCGTTG
GGTTACGGCATCTGCAGCAGATTGCTCAGCAGATTCAAACCTCATCGCTACCGGCATGGTGGGATAACGT
ACAGGAATGGGTCGATGAGCTTAAGCACGACTGGCGTCATGACGTTCAGGTACTGCGTGATTGGGTAGCA
AAAGCAGAAAAAGAGTCCTGATTCGGTATTTGGGCTGATTCAGAGTGCTGCGGCCACAAGGATGTGGCAA
GTAACGCGGTTAGAAATTTTTTTTCGTATCATATGACATCATGTGAAAAATGCAGAACGGCGTCAGATTG
AGTGGTGTTTACGATGGAAGAGGGATGGGAATGCGGGGGCTTTGCACGTTTTCATACGGTAGAAAAAAAT
GACCCCGGCCGAAGCCGGGGTGCGCGAATTATGCGCCAACACCAGGGAAAACATGCACCTGCATTTAGAT
CTCAGGGTTTGTAAACTCGCAAGTGCGGATATTCGTGTCTTTAACGTGTCTTAACTACAACAACAACTTA
CAACAGTAACCAAACAACTTACAACAACAAGTAAAGCCCAAGTACTGTACATCTTCATCAAGCAACAAAA
TAGTAAATGTAGAAATCTTTGTTACAAGAATCATTAAAATGTGTGATGTAGATTAGTGTTTGTCAATTAA
AAAATCAATTAGTTGATGTAATGAAATGAGGGAAAAGATGATGAAACGAGTCGGCATTGTCCTCAGTGGT
TGTGGTGTTTATGACGGTTCTGAGATTCATGAAGCCGTGTTGACGTTACTTGCGCTGGATCGCGCGGGTG
CACAAGCCGTTTGCTTTGCGCCAGATAAGCCGCAATTACAGGTGGTTAATCACCTGACGGGGGACGTAAC
TGGCGAGAATCGCAACGTTTTAGCAGAATCAGCACGGATCGCCAGAGGAAACGTCCAGCCGCTTTCTACG
GCGAATGCACAAGATTTAGACGCGCTGATTGTGCCAGGTGGTTTTGGCGCTGTGAAAAATTTAAGTGACT
TTTCTACGCAGGGTTCGGCCTGTCAGATCGATAAAACGCTACAATTGCTCACACAGGAAATTTATAAGCA
AAGTAAACCAATTGGTTTGCTTTGCATCTCGCCTGTGTTACTGCCGAAGATTCTGGGTATACCTGTTCGT
GTAACCATTGGTAACGATATCGATACCGCTGAGGCCGTCGAAGATATGGGCGGTATCCACGTCGTTTGTC
CGGTCGATGATATCGTGGTGGATGAGGAACATAAAATCGTGACGACACCGGCCTATATGCTGGCTAACTC
CATCAGCGAAGCCGCACAAGGCATTGATAAGCTCGTTGCCCGCGTATTGGATCTCATCGAATGAGGTGGA
GCCGAAGGCGTGGAGGCTTACTCACGTGGCTGAAGCGTCTGGTTGTTCGGAGCATAGTGTTTGTCATCGG
TGCGTGGCTGGCTGGCATCCTGCTGTTTTCCTTTCTGCCCGTACCGTTCTCAGCGGTAATGGCCGACAGG
CAGGTCAGCGCATGGCTGAACGGCGAGTTTTCCTATGTTGCCCATTCAGATTGGGTGGCGATGGACGATA
TCGCACCGGAAATGGCGCTGGCGGTGATGGCGGCGGAAGATCAAAAATTCCCCCAGCATTGGGGCTTCGA
TATTGATGCGATTGGCCGGGCTCTGAAACACAACGAGCGCAACACGCAACGGGTTCGCGGTGCGTCTACG
CTGTCACAGCAGATGGTGAAAAATCTGTTCTTGTGGGATGG
>14 length=18071 depth=0.95x
CGATGAGTCCCTTGGGGAAACCCATTTCGTAGTCCTCCATGCCGACAGCGTATTCGCTGATCAGCAAGAG
TGCATCATCCACGATGGGGACAAGCATCACCGCCTGCCGACCGCTTGTGCGCGTGCGTTCATAAACGCGG
CGTAGCCCGTTGCTAAATTTAAGATCGACGGATTCCACATTGAACAAGCGCGAACGCGCTATCGTTTCCA
CCTTGAGGATTTTAGGTTTTTTCAGGTTATGACTCATTGATGCCCCCAGAGAATTACGACCAGAACGGCA
CCTTAGCCCAACGCGCATGTGGGGCTGCGTTTATCGCAACCTGAACACGACATGCTGTTGAATAAGAAGA
GATCGTAAATATTCTTTTTTGATTCTATTCACATTGTGCGTTAACAGTCACCTTCGCTGCAACTATCGTG
ACGATGAATTTACGTGTGGGCAACATGCAGGACACATCCTGTATGAGAAACCACCGCCACAAGTCAATAA
CTTAAAAAAAATAGGATTATCCTCATTCAATAGGCATTTTTTGCTTGTTACTATCATCACCTTATGCGAT
TAATTCTATTCATAATTACGTTATTAATCTAAGAAAACAACGCCATACGGGTTATCATCGATTGTATAAT
TTTGTTAAACTCCGACGGAAACAAGGAGCATTGCGTTTTGGAATGGAGATGACATGAGCACAATATTTAC
CCTATTGGCGATATTGCTTGCCTGTCTGATCGTTATCGGAGGTCTTGTCGGCTACCGTATGCGACGCCGT
TTCCTGTCCGCTCGCCCCTTACCTGTTTCACAATCGCTTCCCCGTCGGTTAACTGAAGATGAACGGATCG
CCATTGAGCGCTATCTGGCTCAGGAAAACAGTCAACAAACCACGCCGCTTGATATCCCCAATGCACAACC
AAAACTGCCGCGATCTCTGCAAAGTAATCGGGTGTACCCTATCACGCATACCATTACACGCTACGGCCTG
AGCACCGATGCTCAGAATAAGTGGCGTTATTATATCGATACCCAGGAAATTCATCTGCCGCCCAATTGGG
AACAGTTCATTACCGAAAACAACACCGTCGAACTGATTAAGACACGCTCGATCCCGTTGGTCATTTCCCT
AAACGGGCATTCGCTAACTGAATGCCTCGACGAGCGTCCGCTGGCTCCGCTACCGGCTGAAATCCCCGTG
CCAAACGCCTCCATCCGCCAGGAAGGCAGTGAGCATGCGGAGTTGGTCACTATCCGCAAAGAAACGCGTG
AAGAACACGTCATGCACCACTCCAGAGGGTTGAAAGAAACGGCCGTGCTCTGCCTGTCTTTTCTACTCCT
GTTCATCAGCCTGAATAGCCCTATCACCTTACTTCCCTGGCTGATCGGCACCGCAACGTTACTGGTAAGC
TGGAGTCTGTGGCAGCTTTTCCGATCGCCGTCCGCCCAAGAACTGCAGGATGTGCATTGCCTTCACGGCA
CGCCGCAAGGCTTGGGTTTGTTTGGCGAATCAAATCAGGGACCACTCGGCAATAGCCCGCTCGGCAACAT
CGAGCTGCTCTACCCGCCTCTTTGGCTGCCCTATATCACACAGGATTTGGGGCGAAAAACGGACGTAGAT
ATCTATCTCAACCGACAGGTGATCCGTCAAGGTGAGCACCTTTCGCTGCATGATGAAGTGAAATATTTTC
CGCTACAGCGCTGGGGCCGGAACCTGCTTCTGGCCACCGGTTCACTGCTCAGCCTGATGTTGCTGGTCAC
TAACGTGCAGCTTGAACTGCCGTTAAAACTCAGCCTTGCCTGGCTTCAAGGCGCACAACATATTGAGGTA
ACGCAAGTCAGCGATCTGGAAAAAGCTCCACTCCGTATTGGCGATACGCTGGCGGTTCGCGGCAATGGCA
TGTGCTATGTGCCAGCAGGCATTCACCCGGTCTCCGCTCCATCGTCCTATGCCTTCAGCCCTTTCGACTG
CTCCGCGATTTACTGGAACAAAGCCGCGCCACTCCCACTGCCGGAATCCGAGACGATTGAAAAAACGTCC
GCCTTGCTTAAATCCGTCAACAGTCAACTCCATCCACAAACGGATAAAGAAGGTCAGGTCAATTCTCAGT
TAGCGTCCACCATCCAGAAATCAGGGCTGATTCTGATGAAGAACTTCGCCGATGTCGTCCTGAGAACACA
AGATTTGTGTAAACAGGAAAACGATTGCTCCCGCCTGAAAAATGCGCTGGTGAATCTGAGTGACGTCAAA
AACTGGAATACCTTGGTGAAAGATGCCGATTCCGGCAAGTTGAAAGGCATGAATGTCGTGTTGCCTGCCG
TCAGCGCAGAAACACTCGAATCATTGGTCAACAGTTCCACCGATCAATTCTTCTATCAGGAAATCAATAA
TGCGGCAGAGTCGCTAAACAGCCCGCCTCCCGGTGGGTTCCTGATCCGCAGCGATGAAGGCCGGCAGTTC
GTTAACCATCCACTCCCTCCCATGCCGCTCAATGAATACCGTCCATCAGATCAGTGGCAGGAACTTCAGC
GGCTTTCAGCGATGCTGCTACATACGCCGTTTAATGCCACCGGCGTTATCACTCAGCTCAATACCGATGC
CAACGGGACGCAGCACATCAGCCTACACAGTGAACCCGATGTCATTACCGTCTGGCGCTATCTCGGCAGT
TGCCTGCTGCTGCTGCTCTTTTCCGCGACGTTTATCATTAATGCGGTTCTGACCGGTATTAAAATACGCA
GAAGCCAGAAACGGGTTACCGATATTCAGCGCTATTACAGCTTACGCTTCAATATGATGGCGGATTCATT
CTCGGATAATCGTCCTCAACTCCCCCGCTGACAGCATCGTGCCCTCTCTACGATTATGCTAACCTAGCGG
AATCGGTTTCTTGCCACTATTGCATTGCGCGTCTCCTGCTTCATCACTCCTATGGCACGGCGCGACATCT
GGAGTCGTTATGAATCCCCACGTTAACTGGCACGACATCGACACCGTGATACTGGATATGGATGGCACGC
TGCTCGATCTGGCGTTTGACAGCTATTTCTGGCTTCAACTGGTGCCGCAGTCGCTCAGTGAAAAACGTCG
AATCAGCCTTGAACAGGCGCACCAGCTTATCCAACAAGAGTATCAAGCCGTTCAGCACACGCTAAACTGG
TACTGTTTCGATTACTGGACGGAACGTCTCGATCTGGATATCTATCAGATGACAACAGCTATCGGCACGC
GTGCCCGATTGCGCGACGACACCACGCCGTTTTTAGCGGCGCTGCGTGAGTGCGGTAAAGAGACAATTCT
GCTAACTAACGCCCATCCGCACAGTCTGGCGGTAAAAATCGAGCATACAGGGCTGGATCAGCACCTTGAT
TTATTGCTTTCCACCCATACTTATGGGTATCCGAAAGAGAATCAGCGTTTATGGCAGGCCGTACAGCAGC
AAACCAGCTTTGACCCCGCCAGAACGTTATTCGTGGATGACAGCGAACCGATTCTGGATGCTGCGAAAAC
GTTCGGCATCCATTACTGTCTAGGCGTGCGCAATCCAGATTCTGGCCAGCAGGAGAAGACATTCCTGCAA
CATCCGTCAATGAACGACTACCTTACGCTGCTACCAGCCCTGCGTCACTCCGTTAACACCGGAGCATGCG
GTTGGCCTGAGGGGGAAACGCGGTGATGGGGTTCCCGTAGGGATGCCTCGCGCCGTGGTCCCCCCCCGGT
AACGCGATCCTTAAACGATCGGCAGTAGGGTAATCAGGAGAATTTATGGCGAAAGCTACCGAACAGGCTG
ACGACGCCGTTCGTCTGGACAAATGGCTCTGGGCCGCCCGTTTCTATAAAACCCGAGCCATAGCCCGTGA
AATGATCGACGGCGGCAAAGTGCACTATAACGGGCAACGCGGTAAACCGAGCAAACAGGTCGAGCTGAAT
GCCGAGATTAAACTGCGTCAGGGGAATGATGAACGCACCGTCATCATTTTAGCCGTCAGCGGCCAGCGCA
GAAGCGCGACAGAAGCGCAGGCGCTGTATCAGGAAACGGCAGCAAGCATTGAGAAACGAGAAAAGGTGGC
GCAGGCGCGGAAAATGAATGCGCTGACGATGCCACACCCCGATCGCCGCCCTGATAAAAAAGAGCGACGC
GATCTGATTAAATTTAAATACAGCGATCAGGACTAACGCGCTACGCGTCAGAGAAGACTCGGCAATCGCC
GCACTCCTAGCCGCCGCACTACGACGAGAAAATATTATGGCTCATGACCAACTACATCGTTATCTGTTTG
AAAATTATGCCGTTCGTGGCGAATTGGTGACAGTTAACGAGACGTATCAACGTATTTTGACCAACCACGA
CTACCCCGTTGCGGTAAAAACCCTGCTGGGAGAAATGCTGGTTGCCACCAGCCTGCTGACGGCCACGCTA
AAATTCAGCGGTGATATTACCGTTCAGCTTCAGGGCGATGGCCCGCTGAAGTTGGCAGTGATTAACGGTA
ACCACCAGCAGCAGATGCGCGGCGTTGCCCGTCTGCAAGGGGATATCGCACCGGGGAGCACGCTGAAAGA
GATGGTCGGCAATGGCTATCTGGTTATTACGATTACGCCGACCGACGGCGAACGTTATCAAGGCGTTGTT
GGCTTAGAAGGTGAAACCGTTGCCGAATGTCTGGAAAGCTATTTCCAGCAGTCCGAACAGTTGCCGACAC
GCCTATTTATCCGCACCGGACAACATGAAGGAAACCCGGTCGCCGCAGGCATGCTGCTACAGGTATTGCC
CGCGCAGGATACCGACCGTAATGATTTTGATCATCTGGCCCAACTCACCGCCACGGTCAAAGCCGAGGAG
CTGTTTACCCTACCTGCCAATGAGGTGCTGTACCGCCTTTAGCATCAGGAAGTGGTTACCGTGTATGATC
CACAGAATGTCGAATTTCAGAGTCACTGTTCGCGCGATAGGCGCGCAGATGCATTAATGACGCTGTCCGA
TCAGGAAATCAATGAGATGATCGAGCAGGACGGTGAAATAGATATGCACTGCGATTATTGCGGCACGCAC
TACCTGTTTAATTCACTAGACATCCGCGCCATTCGGCACGACTCATCAGGAAATCTGTTGCATTAGCCTT
TTTAACGGGTACGTCAGTACCCGTTTTATTTTACTTATTCTCCCGCTTACAAACCACCATGGTTATTTTG
CAAACACCATGAATAAGCAAAGTTATTAATGAATTTATTTAATTTTATGATTGCTATCGCGGTTAAAATA
AGCTCACTCCCTACAATGTTTAGTAGTACGACTATAACTTGAGGAGTAGCAACATGCAGATCAACGGTAT
TACCCCGCAAGCCCTGGCTGCTTATGGAATCCATGATGTCCGCGATATTGTCTACAATCCCAGCTATGAA
CTGCTTTTTAAAGAAGAACGTTCTTCTACCCTACAAGGCTATGAACGTGGCATCGAAACCCAACTGGGTG
CAGTAGCCGTTGATACCGGCATCTTTACTGGCCGTTCCCCGAAAGACAAATACATCGTGCGCGATGACGT
TACCCGCGACACCGTGTGGTGGTCCGATCAAGGCAAAGGCAAGAACGATAACCACCCTCTGAGCCAGGAA
ACCTGGACGCACCTAAAAGAACTCGTCACCACGCAGTTATCCGGCAAGCGGTTGTTCATCATCGATGCTT
TCTGCGGTGCTAATCCAGACAGCCGCCTCAGCGTGCGTTTCGTAACCGAAGTGGCCTGGCAGGCGCATTT
CGTCAAAAACATGTTTATCCGCCCAAACGATGAAGAACTGGCAGGTTTTGAACCGGATTTCATCGTGATG
AACGGTGCAAAATGCACCAACCCGAACTGGCAGGAACAGGGGCTGAACTCTGAGAACTTCGTCGCGTTCA
ACCTGACGGAGCGCATCCAACTGATTGGCGGCACCTGGTACGGCGGCGAAATGAAGAAAGGGATGTTCTC
CATCATGAACTACCTGCTGCCGTTGAAAGGCATCGCCTCGATGCACTGCTCGGCAAACGTCGGCGAAAAA
TCTGATGTGGCGGTCTTCTTCGGCCTGTCCGGTACAGGTAAAACCACGTTGTCCACCGATCCGAAACGCC
AACTGATTGGTGATGACGAGCACGGCTGGGACGACGACGGTGTCTTCAACTTTGAAGGCGGCTGCTACGC
CAAAACCATTAAGCTATCCAAAGAAGCGGAGCCGGATATCTACGGAGCCATCAAACGCGATGCGCTGCTG
GAAAACGTTACGGTGCTGGCAGACGGCAACGTGGACTTCAACGACGGTTCCAAAACTGAGAACACCCGCG
TCTCTTACCCGATCTACCACATTCATAATATCGTTAAGCCGGTCTCCAAAGCGGGTCATGCCACCAAAGT
CATCTTCCTGACGGCGGACGCCTTCGGCGTGTTGCCACCCGTTTCTCGCCTGACATCCGATCAGACGCAG
TATCACTTCCTGTCCGGCTTTACGGCCAAACTGGCGGGAACTGAGCGCGGCGTGACGGAGCCGACACCAA
CCTTCTCCGCCTGCTTTGGCGCAGCCTTCCTGATGCTACACCCAACGCAGTACGCCGAAGTGCTGGTGAA
ACGTATGAAGGCGGCAGGCGCACAGGCCTATCTGGTGAATACCGGCTGGAACGGCAGCGGCAAGCGTATC
TCAATCAAGGATACGCGAGGGATTATTGACGCCATTCTGAACGGCAGCATTGATGATGCAGAAATGCAGA
CGCTACCCGTCTTCGATTTGGCAATCCCGACCTCGCTGCCCGGCGTCAATCCTGACATTCTCGATCCGCG
TGATACCTATGCGAGTGTCGAAGCGTGGCAGGAAAAAGCGGACGATCTGGCACAGCGTTTTATCACCAAC
TTCGATAAATACACCGATGCGCCAGCAGGTGCGGCACTGGTAAAAGCGGGGCCGAAGCGCTAAACGCTCA
CCAGAAACACACAGAGAAAAGGCGCGGATTCCGCGCCTTTTGCTATTTTAGGACTTAAGAAGAGGTTATG
ACTCACGCTGGTGGCCTAAGCCTCATTTTAGGAGAAACATGGGGATGAGGTTCCCGCAGGAACACCTCGC
CCCGAGGTCGCTCCGTGTATCTCGGTTCTTAAACGATCGGCATTAAGCTTATGACTCGTTTGCAGCACCG
TTATCCACTACAGACGCTTCCGATAACAGCGGCAAATATGCACGGACACAAAGCCCACCGCGTTCGCTTG
TGCCAACATCCAGCACGCCATTATGCGCATCGATAATACGCTGCACAATCGCCAAGCCCAGCCCTGTCCC
GCTGGTGGTTCGCGCGCTATCACCGCGCACAAACGGCTGGAACAAATGCTGTAATTGATCGGTCGCGATA
CCTTCTCCGTCATCTTCTACCTGAAACCAGACGCGCTGTAACTCACGTCCGGTACTGACCTTGATCCAGC
CGTTACCATAACGCGCTGCATTCACTACAGATTCATCGCCGCACGTTTTATCGAGAGCGAACTGATGCGC
ACCAGCAGCTCACCGGTAGCAAATTCACTGTCAATCTGACGTTCATAACCGCTTTCCGACGCCACCACTT
CACCCATAATCGCGTTCAGGTCAGCCACTTCCGTCTGCATTTCCTGACCGGTGCGCAGGTAGTCGAGGAA
CTGCTCAATAATCGCATTACACTCTTCAATGTCCTTATTGATCGACTCTGCCAGATAGTCATCTTCCTTG
CCCATCATTTCGGTCGCCAGACGAATGCGCGTCAGCGGCGTACGCAGGTCATGACTGACGCCCGCCATCA
GCAGCGTGCGATCATCGGCCAGCAGCTTCACGCCAGAGGCCATCTGGTTAAAGGCGCGCGTCACGGAACG
CACTTCAGACGCACCGTACTCCCGCAGCGGCGGTGGAATAATGCCTTTACCGACCTGCAAAGCCGCATGC
TCCAGCTCAACCAGCGGTCGGTTTTGCACCCGAATAAATAGCCATGCACCGCCAATCACCAGCAACATAA
TCGCCAGCGTATAGCGAAAGAGCGGCGAGAAATCGCCCTGATGAATTTCAGTGAGGGGAACACGCACCCA
GATATCCGGTGACAGCCAGGTTTTCAGCCACACCACGGGCGTGTTCTTGCTGACTTCGACCCGCACATCT
GTAGGGCCGCCCAGTTGTTGCGCCATCTGGTCACTCAGAAACTTATAGTGCTGGGCCCAACGCAGGCCAC
TTTCCTCCGCCGCGGCATTGGTGTATAGCGATATACCCAACTCACGGTAAATCTCACGCCGGAACGCAGG
TGGCACCTCAAGCGTGGAGCCATCTTCGAGTTGCAGACTATCCGTCATCAGCATTCTCACTTCGTATGCC
AGCACTTTATTGAACTGCTGCAAACTCGGCAAAATGGCAAAGTTGAGCACCACCAGATAGGTGGTGACCA
AGCTGACAAACAATAACGTGACAATCAGTAGCAACGTCCGTGCAAATGAGCTGCGCGGAGAAAAGCGCCA
TTGCATCATGCCTTACTGCCGTCCGGGACAAATACGTAGCCAAGACCCCACACGGTTTGGATGTAGCGTG
GGTGCGCCGGATCCTCTTCCACCATGCGGCGCAGGCGAGAAATTTGTACGTCGATGGAACGCTCCATCGC
GCTGTATTCACGACCACGCGCCAGGTTCATCAACTTATCGCGAGACAGCGGTTCACGCGGGTGGCTTACC
AGCGCCTTAAGCACGGCAAATTCACCGCTGGTTAACGGCATCGGTTCATCATCGCGGAACATTTCACGCG
TACCCAGATTCAGCTTGAACTTGCCAAACGCGATAATCGCTTCTTCCTGCGATGGCGCACCCGGCAGTTC
GTTTGCCTGACGACGCAGCACGGCACGGATACGAGCCAGCAGTTCACGCGGGTTGAAAGGTTTAGGAATA
TAATCGTCCGCGCCAATTTCCAGCCCGACGATACGATCCACTTCTTCCCCTTTCGCCGTCACCATAATGA
TCGGCATCGGGTTGCTCTGGCTGCGCAAACGACGGCAGATGGACAACCCATCTTCGCCCGGCAGCATCAA
GTCCAGCACCATAAGATGAAAGGATTCTCGGGTCAGCAAACGGTCCATCTGTTCAGCATTCGCTACGCTA
CGTACCTGAAAACCCTGTTCGGTCAAATAACGTTCTAACAGCGCACGCAAACGCATATCGTCATCTACAA
CCAGAATTTTATAGTTTTCTTGCATTCTCTTTCTCCAAAGGCGTAATAGCGCCGACGCTGCTATTGTTCA
GAAACACACGAATTACTGACAGTCGTTTCTGGTATACATTCTAGGCAAAATTGTTACAAAGCATATTAAA
ATTCGTGTAATCAATCATTTCCTGTGCCGTCAGTCATAAAATCATCGGTGCTTTACGCAGGTCGTGGTTA
ACAAAGATTGTCGGTTACCAAGATTATAGTAACGCCGCCGCCAATAAAAAGGCACCGTGGCGGCAAATGT
CCTCCATCAGGCATTCCACATTTGATATATCGACATTTTCAGAGGGATGCAGGAATTGCACGGGCCGCTC
CGACGTAACCATCGGAGCTGCCTCTTTACGGCGCAAGACTGACGAAGTAGCCCGGCTGGTAGTCAACTGG
TAAAAACTGCTGATGAAGCTGGCGGAAAGTGTCATCCGCATTGAGATCGCGGAATAAATCTGGGTGAAAC
CACTCTGCCAGTTGCTGAATCGCGATGAAATCATACGGGCCGTTGTAAAACTGATGCCAGATAGCATGGA
ACGCACGCTTCTGTTTGGCAATGCTGTTGGTATAAGCCGGACGCCCCAGAAACCATTCAAGCCGCTTGCG
CCCTTCCGCCCTGTCCTGCCCCGGTCCTAACCCAATCCAGCGGCCGCCGGGCACGAAGGCTTCAAAGTTG
CCGCTGGTGATCACCACGATCTCGGGGTTTTCCACAATCACCTGTTCAGGATGCATCTGCATAAAGGTAT
TCGGCGCGTTTTTCGCGGCCACGTTATCGCCACCAGCCAACTGCACGAACTTACCGAAGTTATCCCGACC
AAACGTCAGGCAGCACTCATCGGTGTAGCCACCCAGTCGCTCAATGAACACGCGCGGAGAACGCGGGTGT
TTCGCTGCCAATATGTCGGAAACGCGTTTTAGCTGCGCCTCACGGAATGCGAGAAAGGCTTCCGCACGCG
CTTCCTGATTAAACAGCGTGCCGAGTAAGCGCATGGTCGGCGCGGTGTTTTCCAGCGGGTGATAGCGGAA
ATCAACGTAGACGATTGGAATACCGACGCTGTCCAATATCCGGTCATAGCCCGCGTCGACAATCGCCCGC
TGTGCCTCAATATTCATAATGATGACATCCGGCTTCAGCGACACCGCTTGCTCTACGTCAAACGTGCCCT
TTTCCGTGCCGTCAAACGTCGGGATCGTCGCCAGTTGAGGAAAACGATCGCGATACTGGTGCCACGTTGC
CGGATCGGATTGAATCAGATCGCGCCGCCAGGCAACAATCCTTTTCGCCGGATCTTCTCTGTCGAGCATG
GCAACCAGATAAAGCTGGCGCCCCTCTCCCAGCATCACGCGCTGCACTGGCGTGTTGACTCTCACCTCGC
GCCCCAACACATCCTTGACGACGGTTGAGGTTTGCGCAGCCTGTCCTACCAGCGGTGACAGAAATACCAT
CAACAGCGCACCCAAAAATAACGAACGGCAACGCTGCCGCTTCCAGCTAGTTAACATTTTCGATATTTCC
CTTCGTCGAGAGAGAACCATGTTTTTCCGCTTGCCTCCGCAGACGTCGTAGCAGCATCAGAGCAACCAGT
AAGGTCACCAGATACGCAGCACCAACGCAGAAGAATAGCGAACGTAATCCGGGGGAGTAGAGAACTAATC
CGCCCAAAGAAATGCCAAGAATCGAGGCAAACTGGCTGACGCTTTGTGCCACGCCGAGTATGTACCCCTG
TTGTCCGGCACCTGCCGCACGGGAAATCAGTGCCATCAGAACCGGCGTTGTTGCCCCCAACAGTACGCCC
CACAGGAAGTAAAGCGGGATAAAAATCGCAATATTCAACATGGTAGCAGCGGTCAATGTCACGATGGTAC
AGGCCAGCATGACCACGCACAGGCGGCTCAGCGTCTGCGGCAGCGAGAGGTTTTCAAAATAGCGCGCCCA
CAGCGACGCGGAGACAATCACGCCGGTCGCTTGCAAACCATAGCACAGGCCGATAACCCACTTATCCACC
TGAAAGAAGCCGTCCATGTAGAGGGAAAACGGCGTTTGCGGAATCATGCGGCTGGTCAGCAACAGCCCGG
AAATCAGCAGTAGAGCGGGGATCGGAGACAGCGCCCAGAGCCGTTTGCGGGGTGCCTCTTTCGCCTGCAC
ATCCGCAGACGGTGCCGTTGGCACCATCGGGGCGACATGCGGCAGAAATAGTGCCACGGTGATGCCACAC
AGCGCACACAGGATCGCGGCGCTCAGGTTGATCCAGAAGAAGTTCAGGTAATCGAGAATCAGCCCGCCAA
CAATCGCCCCCAGCAGCGATCCCACGTTGGTGGAGACCTGAAGCCAGGCAAACAGCCGCGTGCGCTGTAA
CGGGCTGACCACTGCGACGCCATACGCCTGCGCGGGCGCAATATAACCCGCACAGGCACCCTGAATAAAA
CGCAACACGACGATCGTCCAGATATCATTTGCCCACGCCAGCCCAAGCTGAGTCAACGCCAGCCCGAACA
GCGCGCGGATCATCATGGCCTTGTTGCCCAACCGATCGCCCATCCGTCCCCAGAAGGCGCTGGTCAGCAT
AATGCCCAACATCGGCCCGACGTACACGGCAATCCCCGCGATACTCAGTTCAGCGCCGGACGACATGCTT
TCCAGATGCAGCGGCCAAAACGGCCCGCTCATCTCCATCGCCCCCATCGCCACCAGTTGTACGACAAACA
TAAAGTGGATGATGAACGCAACCTGTCCGGTCAAGCGCATGCGTCAGTTCCTTTTGCTTTCACGGTGTCA
CGCCGTCTCACTTCGGCCACTGTGCCGGGAAATCGTCGGGACAATCCCACGTAACAGCGGGAAAAACACT
GCAGCAAAGCTAAACAGGTTGCTCATGACCAGCTCCTTAATGAGGGGTTTCTTATAACCCGGCTCCTTAG
AAATCAACCGCTACGGAGAGCATCAGCGTCCGCGGCGTTCCCTGCGATACCGTGCTGAACGACGTCACGC
CAGACCAGTAATTGCGGTCAAAAGCATTAAGGACATCTGCGCGGAACGTGGTCGGTGCGTTATAGATGCG
CGTCTTGTAACGTGCACCGAAATCGACGGTGGTCCAGGAAGGGATAGACTGGGTATTGATGGTGTTGACG
TTCTGCTTCCCGTTATGGGTAACGTTGGCGTTCAATGTTAGATCGCGCAGGAACGGCAGGTCATACTCCA
CTCCGGCATTCGCCTGAAAACGTGACGTGCCCGGCGCACGTTTGCCCTGCGCACCCGGCGTCACGCTTTT
AGTCAGCTCCGCATCCAACAGCATCACGCCGCCCGTCAGACGCAGATCCTCCAGCGGTGAACCGACCACA
TCCAGCTCGATACCCCGATTGCGCTGCTCGTTGGCTTCAACAAACGTGCCGTTAACCAGCGCACCGCTCG
GCTTGGTGATCTGGAAGACGCTCAGCGTGGAGATCGTCCCCAACGCGTCCATTTTTACCCCGGCTTCGTA
CTGTTTGCTCTTATACGGCGTGAGTACCTGCCCGGCATTACTCGCCGTCATGGGTGCCACATCCCCTTTA
CTCAGCCCTTCGATATAGTTGGCATAGAGCGAGACGTGCTGCCAGGGTTTAACAATCACCCCGAGCATCG
GGGTGATTGCGCTCTTGTCATAAGAAGAGCGCGTCCCGCCATCCGGTGCAGAGAAATTATCCGAGTTGAT
CTGCTGATAACGTAAACCGCCCGTGACTTGCAGTACGGCGTTCCAGAAACCGAGCGTATCCGCCAGCGCG
ATGCCCGACAGTGCAGTGGAGGAGCGTTTGTATATGCTCGACGGCGCGGCAATGTCCTGTGCTGGCACAT
AAACTGGATTATAAATATTTGAATCAATCGCTGTTCCTGCCCTACTAGCGCTGGCCTGACGATCGCGATA
GTAGCTGGTCTGTGCCGACAGCTTATGCGTCACCGAGCCTGTTTCCACATCCGCACGAACGCCGGTCGCG
AAATTGTAACGACTGGTGGTAAAGCGGTAATTCCCTACGCCAGAACGGATATCACCATTGTTATTCGTGA
CCTGCGGCACCTGCTCCGACAGTCGGCTCACGTGTGCGCTGGAACCACCCAAATCGGTAAACCAGGTGAC
GTTATCCGCCAGATCGTATTCGGTATGCAGCAGCACCGACTGATCTTTGGAGTGCCAAAACCCCCACGGC
TGAGAAATATTGTTATTACCATCCGGCGCGTCAGGCACGGTCACGCCCGCCGCAAACGAATAAGGACGAG
ACGGCGCACGGGTTTTCAGGTGCTGAGTGATGAGATCCAACGTGGCGCGGAAGCGTTCTGACGAGAAATC
CAGCCCAAGCGAGCCGACCTGTGTACGTTTGTCGCTGCCGTCCCACACCGTGTCGCCGTAGCCATAATTC
CCGTTAAAACGCACGCCGAGCAGATTGTTATTGTCCAACGCATAAACGCGAGAAATATCCGCATGTTGCG
TAAACTGAGAATCAGACTGCCAACTGGTGGTCAGGCGGGTCAGATTGCCTACGGTGGTCGGGCGTTTGGT
GACAGCGTTAATCACACCGCCCACACTGCTGTTAGGCGACAGCCCATACAGCAGCGCCGACGGCCCTTTT
AGCACTTCAACCCGTTCAATGTAGTCGGTCATCAACTGATAGTTGGGCGCAACGCCGTACACGCCGTTCA
TAGCGATATCGCTCAGGTTGCCTTCGTTGAGCGGGAAACCACGAATGTAGTAGGAATCCAGCAGACCGCC
CTGCGAACTACTGATTCGCACCGAGGCATCATGCGCCACCACCTGCCCCAGCGTCTGCGCCTGTTTGTTT
TCAATAAACGACGACGTCATGTTACTGACGTTAAACGGCGTATCCATGACGTCCTTTTTGCCCAGTAGCC
CGGTGCTGGACGCACGCGCCGACATGCCGCCCGCCACCAATCCCTGCGCAGCCTCAGCATCTTTGGCTTC
AACCACGATAGTGGAATTATCGCGTTCCGCCGTTGCTGCCTGCACGGGTATCGTGACTCCGCTCAGCACA
GCCACTGTGACAGCGACGGCCAACGTAGAGGGAATAGGAAAACGCGTTTTCCCGGTAGACGGCGTGAAGT
TCTTCCTGGCGTTCATCAACAAAGTTATCCATCTCAAAATGAGGAATGAAAAAGATGCTCCGGTTTTGCA
GCCGATGAGGCAGGAGCATCGCCATACATCACGATCCGATGCGGGTTTATTCCCCTTCCGTGAGGAAGGG
ATTGCTCAGACCGTGCTGAATCCGGTAGTCGCGGTATTTCTGGATATGCATGCGCAGCGGCAAACCAATC
GCCTTGACGCACTTTTATTTGAATAATCAGAGAGAAATTATCTGAAAACTGATGTGTACCCCTGCGTTTA
ACCGCGTCTACCTTGATATTCACAACCACGCCTCATACAGATAAAACAGGTAATCATTGATTGCCGTAAC
GTATAAAAGGGTGTTATTAGCACTCGGGTTAACACATCCCGAAACGTAATAAAAATGTCGTGATAGATAG
ATTGAAAAATAATGACCGGAAAGTTAGCATATCATTAACATAAATGTAAATGGGTATCATTGTTATTCGT
ATTTAATTGGTTACATTTTAATAAATTTATTTTTAATCAAAAAGTTAATAGAATAAAATCGGAGTGGAAC
ACGCTAAGAGCTATCTCCTCGTACCCGGTAATACACCCCGTCGCTTTCAGCATGCCGTTAACTACGGTGC
CGATACCGTGATATTTGATTCAGAAGATGCTGTTAATCCAGATGAGAAAAATCAGGCCAGAGAAAACATT
ATTCAGCGGTATGAAAATGATACTGCCGTCTCTGAAATAAACTGTAAAAAACCTATACAGTTAAATAAAT
TTGGTTCAATAGCGTTTAATGCAGATATCGATCGTCTGAATAAGCCTAATAAAAAAGTGGGATTAAAAAG
CGACGAAACATCCCAAAATAAAGCAGTCAAATGGGAAACTGTTTTACCTAAAATAGCCTCCGCAGAAATG
CGTCATGAAGCGGAGAAAATGAGAAATCGCAATAAACTGGAAAACGTGAATATTATTGCGATTATTAAAA
CAGCGCGGGGGGCGATGCCGTGCGGCAGGCCAGACAGCGGCTACGGGCGCAAAATGTAGATGATTACCTG
CTGCGTTTTTCACGCCGGCGATGCATCTGCCCGGTGTGAGCCGGGCTACGCTCATGGCTTAACGTAATCA
ATCGAATTGACGAACCACTCACGTGGGCCGTCTGGCGTATTGACGGTGAACTCCTCATCAACCGCTTTTT
TCAGCATCGCGCGCGCCATCGGAGAGTCGATCGAAATATAGTCTTTACTGTCGCCGTAGATCTCGTCCGG
GCCGACAATCCGCAAGCGCTTCACATCCCCTTGCTCATTTTCGATCTCTACCCAAGCGCCAAAAAATACG
CTGCCATCCTGCTGCGGTGAGTAATCGACGATTTTCAATTCCGTCAGACATTTTCTCAGATAGCGCACAC
GGCGATCAATCTGGCGTAACAAACGCTTATTGTAGGTATAGTCCGCATTTTCTGATCGATCTCCCAAGCT
TGCAGCCCAGGAAACGATTTTGGTAATTTCCGGGCGTTTTACATTCCAGAGATGCTCATGTTCTGCCCGC
AGTTTGTCATACCCCTCGCGGGTAATCAGATTGGTTTTCAAGTCAGTAACCCCGTTAAGCTCTTAGCGCG
TATGCTGTCCGGCGTATTTTCAAAAATAAATACACATAAGGGAAAACAAGCATTTTGTTCTATTAATAGA
GCATAGTAGCCAGTTATGCCTTATTAATGAAACAAGACGTGCAAACCACAGCGGCAGAGTTGCCCTATCG
GACTTTTGCACGGCGCAGTGGCCTACTGAACGGGCATCTATGTGTAAAAAATCTCGCGTTCATTACACAG
ACTTACATTTTTGGCTAATAATCTATCAACAGACATAAATATGTCATTTCTATCCCGTACTTTTAGCCAC
GGAGAGCTACGGAGAACGATTTATGTTTAGCTTAGACGCCATTCTGCAAGATCTTGCCCCGCATCGCCAT
ACGCCACCCTGGCAGAAAACGGTTTTGCGTTCTCTGCTATTTGAAAATGAAATGCAGCAATTTGCCCGGC
GTTATCCGCATTTGAAAGGATTGGATCTGGTCGAACAGATTCTTGATTACTTCAACTTCAATTGTGAAAT
GGTCGAGGGGGATTTAGAAAATATCCCCAGTCAGGGGCCGGTGGTACTGGTTGCCAACCACCCGATTGGC
TCACTGGACGGTTTGGCGCTACTGCGCACCGTCGCCAGCGTCAGGCCCGATGTCCGCATCGTCGCCAGCC
AGCTCCTCTCTTATGTCGCCCCGCTCAAAAATCTGTTTTTTTCCGTCGATAACTTCAATAACCGTACCAA
ACGCCAGCAAATCAGCGCTATTCAGCAGCATCTGGAAGGCGACGGCGCGATCATCGTGTTCCCGGCTGGT
GAGGTTTCACGCGCCAGCCTGCAAGGGATCCGTGATGGTCACTGGCACAACGGGTTTATCCGCATGGCAA
GCAAAGCCCGTGCGCCCGTGGTGCCTATCCATATCGGTGGACGCAACAGCGCGCTGTTCTACCTCTCTTC
CATGGTTTATCGCCCGCTGTCCACCCTCCTGCTGGTCAGAGAAATGTTTGGCCAGCGCGGACAAACCCTC
AAACTGCGTATCGGTGCCAGAATTCCTTATGCATCCTGGAGTCAGGGCGAATGGAACGCCAACGATCTGG
CGGCCCGCTTCCGGCGACACGTTTATCGGTTAGGGCAAGGAAAGCCAGGTTGCTTTGCCGGTGAGAAACC
CATCGCGCTGGCCGAAGACCGCGTGCTGTTGAAGCGCGCACTTTCAGCATGTGAAACGCTGGGCACCACG
CCGGATGGCAAGATAGTCTATCTGTATCGGCGCGGTGAAGAGGATTACGTGCCGCTATTGCGTGAACTCG
GACGCCTGCGGGAAATTGCCTTTCGCGCCGTGGGCGAAGGCTCCGGTCAGCGTCGCGATCTGGACAGCTA
TGACGATGACTATCTGCACCTGATCCTGTGGGATGATCGTGAGCTGGAGATTGTCGGTGCCTATCGCTTT
GTCTCGACGGCAAACTTGATCGCAGAAAAAGGGAAAAGCGGCCTCTATAGCCACAGTCTATTCCAGTACG
GCGACGAAATGGACCCGATACTGGCATCAGGTATTGAGCTAGGACGCAGTTTTATTCAACCCAAATACTG
GGGTAAACGCGGGCTGGATTATCTCTGGCTGGGTATTGGTGCCTATCTGGCGCGCTATCCAGAACACCGC
TATCTGTTCGGTCCGGTATCGCTTTCCGGCACCTTACCACCTCATGCACGCGATTTGCTGGTTGCTTTTT
ATCGTCTGCACTTCGCGCCCTGTCAGTCGCTGGCAACGTCACGCCGCCCTTATCCGGCCTCGCTGCCTGA
CGTGCTGAAGCAATTTGAAGGAACGGACTACCAGCAGGATCTCACGCGATTGAAAAGTATGCTCAGCAAC
ATGGGGTGCGCCATTCCAACGCTCTACAAGCAGTATTCAGAGCTGTGTGAACCGGGAGGCGTGCGGTTTA
TCGACTTTGGCATCGATCCCGATTTCAATAACTGCATCGACGGCTTGGTGCTTGTCGACCTGCAACAGTT
GAAAACATCACGCTATCAGCGCTATATCGCCCCTTTTGTCGGCGATAACGTCTCTTAAGTGACCGGTGCG
TTAGCGTCTTAAGGGCTAACGCGCCAATCGCTTCAGAACCGAGATACGCGGAGCAACCACGGGGCAAATT
TTACCGGCGGGAACCTCCCGTTTCTTATACACATCTCCCAGCCCCCGAGACTAAGGCGAATATCGTATGC
CGTCTTCTTGT
>15 length=17930 depth=1.07x
TCATCAGCGGCAACCCAAGGACGATACCCGATGTCAAACCGGCAGAAACCCCAGTGAAATTACCCGCTTG
ATCGGTGACGGATGCTTCTACCGCCGTTCCCAACAGCGCGGTCAAAATCGCCCCCACGTTGAAAACGTTG
ATACCCAGCAGGGAACTGGTGAAATGCGCATTCCATTTGCCATCCGCACTGACGGTGCCCTGTAGCGTTT
GGCCGAGCAGCGTGACGGTCACCTTGGTACCTTGTTGCACATAGCGTGATGTCCCGCTGACGGTGATACC
GTTTGACAGCAGGCCAACGGTGTTGCCAATCAGCGATCCGACCGCATCAATCCCCAATAGCGGCAACTGG
TGCGTTTTTACGATCACATTGCTGTTGGCGTTGTTGGTATTGCCATAGCGGTCAGTGACGGTGACACCCA
CGGTCAAATTGCCATCGGCAATGTTGAGCAGATTAGCGCTCGGTACGCTGATGCTCCAGGTGCCGTTACT
GGCGACAGCCGCGCTGAGCACCAGCCCGCCTACGGTCAGTGTAACGCTACCGCCAGCCGCATTGGTCGTG
GTTCCGCTGATGATCTGGTTGATGCCCGCTTCGGCCAGATTCAGGTAGCCGTCCCCACCAAACAGAGAGC
CAAGGCTGACTGTTGGTAACGCGTGAACGCCCACGCCGACTGAAATCCCTGCGCTGGCACTTTTCCCTGC
CGCGTTGGTCAACGACGCGCTGAGGGAGAGCGTACCGTCAGTCAGATTATTGAGATCGAGCGAAGGCAGG
CTGACGGACCAACTGCCATTACTCTGTACCACGGCAGAATAGCTCTTGGTTCCCAACGAGATCTGAATGG
TAGAACCTACCGCATTGGTACTGGTGCCGCTGATAATCTGACCCGCAGCGGCCTCGATCGCATTCAGTAG
GCCGTCACCGCCAAAGAGTGGATTGAGGGTCAGCGTTGGCTGAGCGTTAATTGCCACGTTTAATGCGCCC
GTTCTCTCACCTATGTTACCCGCTGCATCCACCACTCGGACGCTAACGTTAGTTGCGCCATCGGTGAGAG
CTTTCAGGTCGAGGCTTGGGATCGGCAGGCTCCAACTCCCGTTCGCGCCAATCGTCGTGGTGTAGCTTTT
GCTGCCCAGCGTGACGTTGATCGCCGTACCGGCTGCTACATTGGCTGTCGTCCCACTGATGGTTTGTGCG
CTCAGCAGGCTGGAGAGATCCAGTATGCCGCCGTTGAACAACGGATTAAGGGTGATGGTTGGCGATAAGA
GGGAGACATTGAGGCCAGCGCTGATGCCGTTGCTGTTGCCTGCCGGATCGGTCACCGTCGCACTGACGGT
GAGGTTGCCGTTGGCCAGGCTGGACAGTTGCAATGGCGTGACGCTGGTGCTCCAGGTGCCATCATTACCA
ACGGTGGCGTTCAATGTCAGGGTGCCGATGCGTATTACCACTGACGATCCGGCGATAGCGTTGGTGGTAG
TCCCGCTAATCGTTTGTGTCAGCGCAGCTTCCGCCGCATTGAGGAAGCCATCGCCACCAAACAGTGAACC
CAGGCTAATCGTTGGCAGGTTTTTGGCAATAATATTGATGGCATTATTGACCGTGCCGATGTTACCGGAG
GCATTGGTGACGGATACGCCAAGCGTGGTGTTGCCATCAGCCAGCGCACTCAGATCGGACGGTTGCAGCG
TCAAGCTGAACGCGCCGCCTGCCCCGACGGTAGACAGGAAGGTTTTACTGCCAAGAGTCACGGTAACCTG
CGATCCCACGGCTGCGTTGGTAACCACACCGCCGATCGTTTGCGCCACCAACGCTTCTGCCGCGTTGATG
AAGCCATCGCCGCCAAATATCGGATTCAGCGTAATCACCGGCTGTGCGAAATCGAACTTGATACCCGCAC
CGGCATTGGCGCTATTGCCTACGCTATCTGTCGCGGTCGCGGTCACGGTGAAGTCACCGCTACCCAACCC
TTGCAGCACACCCAGTACGCTTGGAGTGACGGCAACGCTCCATTTACCGTCTGTGCCAACGGTAGCCGTA
GCGATTTGTGAGCCGGCAATGCTCAGCGTAATGGTTCTGCCCGCCAGTCCGGTGGCGCTGCCGCTGAGAG
GTTGATTGACCAACAGGTCGGGCAGGTTGAGCACGCTATCACCAAAGACCGGATTGAGTGTAATGCTCGG
TAGATTTTTGATGATTGTTGGCACGTTAACGATCTGGCTGGCGGTATTACCCGCGTGGTCGGTGACCGCG
ATGCCCAGCGCTAAGGTGCCATCCTGCAAGGCTTGCAAAGCAAGGGCGGGAACAGACAGGCTCCAGACAC
CGCCAGCGCCGACGGTAATACCGGCATAAATCGTGTTACCCAGCGTCACTGTGACACTCGCGCCCGCCGC
GATATTCACATTGCTGACCACGCCGCTGATGATTTGGCTGGTTGTGACGTCCGCCGCATTCAATGCGCCA
TCCGTGAAGGCCAAAACAGAATCAATGACCGGCAGGGATTTCAGTACGTCAACGTTGACCAGTTGATTTT
TCACGTTACCGTGTGAATCGATGATATCGACGTTAACCTGTAACAGCCCGTTATTTAACCCGTTGAATAA
TGTCGAAGGAAGCGAAACGCTCCAGGCACCGTTGGCACCCACGGTGCCTTCCACCGTGGTGCCCAGCACG
GTGACCTGGACTTTCGCGCCCAGCGTGTCCCCCGTTGCGTTACCGCTGATGACCTGCGTCACCAGCGATT
CGGCCAGGTTGAGGATGCCATCATTACCGAAGATATCGTTAATACCGGCGCCGAGCGTTTTATTGAGTGC
AACGTCCAGCGTGGCATCAACGTGTGTGGTGTTGCCGGAGGCATCGGTCAGCGTTACGCCGATGACCTGT
ACCCCGTCTGCCAGGCTTTGCAAATCGACAGACAACACGGGGATGGTCCAGGTTCCATTAGGGCCGACGG
TGGTTGTGCCCGTTAGGGGGCCTGCGGTGAGCGTCACGGTGGCACCTATTTCACCCGTCCCGGTAATCGC
CCCGCCAGCCAGCGCCTCAGCCAGCGTCAGAATATTGTCATCGAACAGCGTGACGCTGAGTAGCGGAATG
GCGGTATCGACGGTAACGACCTGCGTATCCGTTGTGGTATTTCCTGCTTTATCGGTGAGTGTTGCCGTGA
TGGTGTGGCTGCCGTCGGCTAGCAGTGCCAGATCGGCGGCTGGCACATTAACCGTCCAGTTTCCTGTCAC
GGAAACCTGTGCGCTGTAGGTTTCCCCATTCAGGCTAATCGAGACAATTTGCCCGGCATCTTCCAGTGAT
GCTGTACCGGTAATCGCCTGTGCAGTGCTGGCTTCTGCGCCATTCAGCACGTTATCACCCGCAAAAGTGA
CGATATTCAATGTTGGCGGAGTTGTATCGACCAGCACCGTTTTGGTTTCGGTGATTAGCGGTATGGGTAG
TACGGTGGTTGCCGAGACATTAACACTACCATCGGTCGTGAAATAGTCGCGGGCGGAAATAGTGGTTTCC
CAGAGGCCATTGCTGTCGGTTATGATCGTGCCAATAACGGGTACGCCCCCGATTGATACGACTATTGGGG
TCATGGGCGGAAGACTAGTAACTCGCCCAGATAGGGTGACATTACCGTTTATCTCAGCCGCGTTGATAAT
ATCGTCACCTGCGATGGGGTCGATCACCATCGTCATTGAAGGTTGCGTCAAGTTGACATCGAATCCTACA
CTGGCTTGCACTGCTGGATTGCCCGCTTTATCTGTCGCATCGGCGGTGATGATGTACTGCGTATTCGCCA
GAACTTGTAGCGCGGCAGAAGGGATGTTCACGCTCCAGGTGCCGTCTGCGAGAGTTTTTGCCGTATAATC
GACGTTATTCAACCAGATGGTCACGTTTTGTCCCACTTCTAATCCAGTGGATGTCCCGCTGACCGTCTGT
GTGGTGTGACTTTCCGCGTAGTCGAGGCCATCCGGTCCAGCAAATGCGTTAATTGTAAGTGTGGGGGGGG
GTTTGTACTGCGAGGATCGCCTGAGAGTTTAATGTCCCAGTGTTGCCTACGCTATCTGTTGCCGTAATGC
TGATAGTGTGCGTACCGTCAGCAAGATCGGCAAGTTGAGCTGTCGTCAGCTCTGCGGTCCATGTTTCTCC
ACTCCGCTGTACGACAAGCGGTTGCCCTCCTAATGTGACATTTACGCTTACCGCGTCACCTGCGCTACCG
CTTAAGGTTATGCCTGTAGGCGAAGCGGCTTCAGCGATACTCAGATAACCATCGCCAAACGGTGGATCCA
GCGTAATGGCCGGTGGAGTGAAATCGCTGGTAAAGGTTATGGGGGTGGAGCCTGTGTTGCCAGCGGCATC
GACGGCCGTTACCGTGATGGTGTGCTGACCATCAACCAGTGAGTTCAACGCATTCGGTGGCAGCGTAACG
GACCAGTTGCCATTGATATCCGTTTCTGCGGCGTAGCGAATGCCGTTGAGGTCGATCTCCAGTTTTACCC
CTTGTCCACTGCCGCTAACCTGCGTGCGGCCGGAGAAGAACAGCGTTGATGCGGCTTCGGCGCTATTCAG
GGTGCTATCTATGCCAAACGGCTGCACCTCCACAATCGGGGAAGGCAGAGTTAATGCCGCACTGATATCG
CGTGGGGTGCTGGTATTCGTATTGCCTACCCGGTCGGTGACGGTGACGGCAAGGCTGTAATTGCCTTCGG
TGAAGATGGCTAAATCAGCAGGGGACAGATCTCTGGACCAACTGCCGAGCCCGTCAGCGGTGGCGGTAAA
GGTGGTTTCTGCCAGCGTGGTTTTATTGATTAGCGTGATGATCACATTCTGACCCACGCCGGTAATACCG
GTTTTACCCGTTAAGCTCTGGATAGTCAGAATTTCGGTGGCGTTAAGAATGCCATCGCCAAAAGGCAGGT
TCAGCGTTGCTGCAGGCAGCGTGGTTGTCAGAATATCTGCCGTGGCTGATGCAGAACTGGTGTTGCCTAC
CGCATCAGTGACGGTGACCGAGAAGGTGGCTGTGCCATCCGGCATGTTGATCAGTGTGGCGCTATCTAGC
GACAGCGACCAACTGCCATCGGCATTCACGGTAGCCTGGGTGCTGGTGCCGTTAATACTGACCGACACGG
TTTGCCCCACGTTGCTGGTGAGCCCCGTTTGCCCGGATAGTGTCCCGCCCGGCAGCGCATCAGCCAGACT
CAGTTTGCCATCGCCGAATGGAGTATCCAGCGTTGCGACAGGCACGCCCACAATCACGCTGGTGAACGTC
TCGCTGCCTATTCCCGTATTGCCGGCGTGGTCAGTCACGGTCACGGTGATAGTGTGTGTACCATCGCCGA
GGGCAGATAAATCGGCCGCTGGCAGCGTCACACTCCATTGACCATTTGCCGCCACGGTGGCGTTGTAGGT
GGTGGTTATCGTGCCGTTGGTGAGCGAGATGGAGACGCTTTGGCCTGGATCGGTGAGCCCCGAGCTCCCC
GTCAGCAGTTGATCGGCCGTGCTTTCCGCCTGATTTAACGCACCGTCAATAAACGGCGTGTTGATACTGA
TGGCGAAATTGGTGTGGATTACGACATCCAGCTTGCCGCTCGCGCTACCCGTATTGCCTGCGCTGTCTGT
GACCGTCACGCTGACCTGCACGTTGCCATCTGCCAGTATGCTAAGTGCATTGGCGGGGATGGTGGCGCTC
CACAGTCCGCCCGCCAGCGTCACGCCCGTCACGGTGTAAGCGCCTATCGTGACCTGAATCGCCGTTCCGA
CGGGCAGATTGGTATAACTGCCGCCGATGGTCGTCGCCGTCGCCAGCTCCGAGGTAGTAAGGACATTGTT
GTCATAGAGCGAATTCAGCGTCAGCGTAGGCAGCGACTGCGTTTTCAACGTGATATCAATGCTGGTGGCG
CTGGCATTTCCCGCGCCATCGGTCACGCTGGCCGCCAGCGTTTTTACGCCGTCACCCAGCGCCAGTAGGT
CGTTCGCCGCAATGGCGATTTGCCAGATACCGTTGTTGTCGGCAACAGCGCTGTAGACGGCGGTACCGAC
TTTTATGGTGACTTGAAGACCAGCTTCGGCCTTGCCGCTCAGCGGTAATCCGGCCAGCGCGTCCGCCAGA
CCGATATCGCTGGTATCAACCAGCATGTCGATGGACAGCAGCGGTGGAACGGTATCGACCGTAAAGGGAT
GAGTCGTTGTGGCTGGGTTCTGTGCGATGTCACTGACCGTCGCGGTCACATTCTGGCTGCCCTGTGGCAG
GTTTTGCACATCGCTGGTGGGAACGGTAGTGCTCCAATTGCCATCTGCACCAACGGTAGCCAGATAGGTT
TTGCTATTCAGCATCACCGTGACACGTTGTCCTGTCTGAACGTTAGTGGTGGAACCGGAAATCAGTAGAT
CGAATTGGCTACTCTGCGCACTGATAATGTCGCCGCCCGACAGCGTCGCAATGGCAACGCTTGGCAGATT
GGCGGCATCGGTGATGACGGTGATAAAGTGGGTCGCTGAACCGGGGTTGCCGCTCACGTCCGTCACGCTG
GCGCTCACGGTTTGCTTGCCGTCAGGCACATTACCGACATCCGTGGCAGAAACCTGTACGCTCCAACTGC
CGTTTGCACCCACGGTGGCAAAGTAGGTTTGGTTGTTGAAGGTAATGGTGACCTGTTGGCCCTGTTCCAC
ATTCTGGCTGCTGCCAGCGATGGTCAACGGCTGGCCCGATTCGGTCAGATTGAGGTAATCATCGGTTGAT
AGCGTGGCTATCGTCAGGAGCGGTGCTTTGGCCGGATCGGTATCCAGCGTAATCGAATGGCTGACGGTGC
CGGTATTGCCCGCCGCATCGGTCAACGTGGCGGTGATGGCCGTAATACCGTTTGGCATGTTTTGCAAATC
GCCTGCGGATACGGTGACGCTCCAGGTGCCATCGGCCTGTGCCAGTCCCTGATAGATCTGCCCGTTGATG
GTCACATTGGCAATGGTAGGGCGACCGCTGTCGGTGACCGGTGATGTACCCGTGATTTCCAGCGGCAGCA
GGCTTTCCGCGATGTTGATGATATCGTCGATGCCAATGGGGTTGATAGTCAGCACCGGAGGGGTCAGGTC
AACGGATGCGCTGCCTTGAACGGTGGAGGTATTGCCTGCCGCATCGCTGACGGTAACGGAAATATTGAGT
ATGCCGTCTGTCAGCCCAGTCAGAGCAGACGATGGCAGTTGAAGGCTCCAGTTACCGTTGCCGTCAACCG
TACCTGAATAGACCGTGGCGCCAATGGTAATGCTGACGGTTTGCCCGGCTCCGTGCAGGCCCGTGGTGCC
GGAAAGCGTCTGTCCTGCCTGTGCATCACTGAGGTTCAGGTAGCCGTTGCTGAAGGGTATATTCAGCGAC
GCCACTGGTGGGTTATTGATGCTGACGCCCAACTGCTGCGAACCTGACAGGGCGTTGCCGGCCTGATCGA
CTGCCGTGACATGGACGGTGATGACACCATCACCTAACGCTTGCAGGTCGCCTGACTGAATCGCTGCGCT
CCAGGTGCCGTCTGGTTGCACCTGAGCGAGGTAGGTTTTCCCGTTGAGGATGACGTTGATAGTCGCACCC
GGAGCTACGTTGACGGCGCTACCGTTAATCGTAATACCGTTTGTGGCCTCCAGCACATTTAGCTGGTTAT
CCCCGGTGATTGGCGCAATAGACAGCCCGCTTGCATTAGTATTAATCGTGACGATACTGCTGGATGTGGC
GGTATTGCCGGAGACATCACTCACGCTAACGGCAATCGTCTGGCTGCCATTAACCAGCAACGCCATATCA
GTATCCGAGATCGTGGTGCTCCAGTTCCCGTTCGACAGAACCTGCGCGGTATACGCTTTGCCATTGAGGC
TAATCGTCACCGTCTGGCCTTGCTCAACATTTCTACTGGTGCCGCTGAGTACTTGACTGATTCGTGCTTC
TGCTCCGTCAATAATGTTGTTGCCGGCGAAAGTACCAATCGTGATGACAGGGGCGTTGAGCGGGCTGGCA
TCGACGCCAACCGTCTGTGTTGTCGTGGCTGTATTACCCGCCGCATCGGTCAGACGCGTCACGATGCTGT
AATTGCCATCGGACAAGGTGCTCAGATCGGCTGACGGAATACTCATACTCCAGGTGCCGTCATTACCGAC
GGTGCTGCTGTAGGTTTTTCCGTTCAGCGTTGCCGTCACGGTTTGCCCCGCGCTGGATAGCGAGGCGGTG
CCGGTTAGCAACTGATTGCTCAGTACCTCGGTGCTATTCAGAATGTTGTCGGTAGCAAAACTGGCTGTCG
TCAATGTAGGCGGTGTGAGGGCCACGGTAACATTGCTGGTTAAGGTACTGCTGTTCCCCGCCGCATCGCT
CACATTAACCTGCAAGGCCGTAGTGCCGTTCGGCAGATTTTGCAGACCGTCCACAGGCAGAGAAATCGCC
CAGTTACCTGCTGTATCGACGATCCCTGTATAAGTCACGCCGCCGAGTGTGGCGGTGATCGTTTGCCCTG
GTGAGGCGATACCGGTTGTTCCGCTGAGCGTCTGGATAACACCCGCTTCTGCGGCATTGAGTATGCCGTC
GCTGAAAGGGGTGTTCAGCGTTAGCGATGGGGTGCTGTGGGTGAAAACATCCACGGTGCGACTGCCGCTC
AATGCATTCCCCGCACTGTCTACCGTAGTGACTGTCAAGGTTGATGGACCATCGGCCAGCACTCGGACAT
CTGTCGAAGAGACGGTAATGCTCCAGGCTCCGTCCGGCAGAATGACACCGGCATAGCTTTTCCCGTTCAG
CATGATCGTGACAGTAGTGCCTGCCGCTACGTTCTGGCTGCTGCCGTTGATGATCAGGTCTTGTGCCGCT
TCGGTTTGATTCAGTTTGTCATCACCCGCAATGGTATCAATCGCGATACCGCTCAGCGAGGTGTTCACCG
TAACCGTCTGGCTGAGCGTTGCCGGGTTACCGCTGAGATCGTTGACGCCAATCGTGACGGTATGGGGCCC
CTGCGCCAGATGAAGGAGATCGACAGAGGGCACACTGACGCGCCATTGACCGTTACTGTCAATCGTTGTG
GTGTAGGTATTGTCGCCGAGCGTCACGGTAACGCGCTGGCCAGCTTCGACATTCAGGCTGCTGCCGCTGA
TGATTTGTGCGACGTTGATTTCACCGCCATCAATGATGTTATTGAGCGCGATAGCGTTGACGGTGAGTTG
AGGCTGGTTGGCAGGGCTGGCATCCAGCGTTAGCGATCCTGTGCTAGTGGTGCTATTGCCTGATACGCCC
GTCAATGTTGCCGTAATGAGGTGATTACCATCGGCCAAAGCCTGAAGGTCGGTGGCGGGAATAGTGGTGC
TCCAGCTACCGTCGATCTGAATCTGCGCCAGGTAATTTTTATTGTTGACGGTGACAATGACGGTGCGTCC
GGCATCTGCTTGTAGTGCATGACCGGATAGCACCTGGTCGTTCAAACTTTCGGCCGCGTTGATGATGCCG
TCGCTGGTCAGGGGTTTTAGCGTCAGAAGAGGACTAACCATATCGATGGTGACATCACGGGTGTTCTCTA
TGCTGTTGCCTGCGGTGTCAGTCGCTTCTACGCGGATGGTCTGCACGCCGGTTAGCAGAGATTGCAGATC
GGCGGCGGGAAGTGCTGCACTCCAGTTACCCTGATTATCCACCGTTGCCGTATAGGTTTTGCCGTTCAAC
GTTACAGTAACGCTTTGGTCTCCTCCGCTGATCCCGGTTTTCCCGGTCAAGTTCTGCCCGCTGGCTGATT
CGATGATGTTGAGTATTCCGTCACCGAAAGGCTGATCGATGGTAGGTTGCGGCAGGTTATTAATATGGAC
ATCAATAGTGCGGCTGGCTGTTACAGGAATATCGTTAGGGTTGGCGACGCTGGCGCTAATGGTCGCCGTG
CCATCCGGTAAGGCAAGCAAATCACTGCTGCCGATTGTGACGCTCCAACTGCCGTTCGCGGCAATCGTAC
CTATATACGTCTTGCCATTGAGCGTAACGGTAACGCTTTCTCCCGTGGTGACGTTGACTGTCGAACCCGA
AATGGTCAGCGGTTGTGATGCTTCCAGGCGATTGAGTTGATTATCAAGCGCGACAATGCTGATGGAGATG
CTGTCATTGTTAATATCAACATCGGACCAGGTTTCATGGCTCCCTTCATTACCCGCCATATCCGTAACCT
GTGCCGATATTAATACCGTCCCCTCGCTAAGTTCTGCCATATGTTCAGACGGAATTTCCACACTCCAGTT
TCCGCCGCTTTGGATGGTGGCGAAGTAGATCTTTTTGTTGAGCGTGATAGTTGCGACCTGACCCATTTCC
ACATTCGAGCTAGAACCTGTTAGCCACTGGCTGACTTTGAGATCTGCCGCACTGATGACGTTATTCTCAT
CAACAAACGCGTTAACGAAGATCGTTGGCTGGAATGCAGGATCCGCACTGAGCGCAATGGACTTCTCGAC
GCTAGTGGTATTCCCGACCGCATCGGTTAGCGAAGCGGATAGCGTGTAACTGCCATCGGCCATGCCGCGC
AGGGCCGCGGTAGGTAAATTGATGCTCCAGTTGCCATTGCTGCCAACAATACCGGTATAAAACTGTCCAT
CGAAAGCGATAACGACAGTGCGACCGGCTTCACTCACTGACGCGGTACCGTTGACTGCCTGATTGATTTG
TGACTCCACCAGATTAATGGTGTCATCGCCTGCAATCGTTCCGATAGTCAGGGTCGGAGCGGTAAAATCG
GTATGGCTGACAAACGTATGGCCTGCCTGATTGCCTGCGGCATCCTGGGCGGTGACTAACAGCGTATTGT
CGCCTTCTGGCAACTGCTGGAGATCGGCCGCAGGCACGGTGACTTTCCAGTGGCCTGCCGTATCAACCGT
CCCCGTGTAAGATTTTCCGCCAAGGGACAGGGTGATGCTTTGCCCCGCGCCGCTGATGCCGGTGTGGCCG
GTAATCGTCTGGCTGACCAGCGCCTCTGCGCCGTTCAGTGAACCATTGCCGAATGGGGTATCAATTATCG
GCTGTGGCAGAGTATGAATATGCACGCCGAGCGTCTGCGTATCTGTGGCGGCACCACCTGCTACACTGAC
GCTGGCGCTGACGGTAGCATTACCATCAGACAGAAGTTGGAGATCGGCGCTGGGGATTTGCAGCGTCCAA
CTGCCGTCAACGGCAATAGTGGTGGTATAATTTTTCCCATTCAGCGTAACGGTAACCGTTTGACCCGCAG
GGACATTGGCCGTATTGCCGCCGATCGCCAGCGGCTGGAGTGATTCTGCCCGATTCAATAGGTTATCGTT
GGCGATGATGTTGATGGCAATGCTGTCGCCAGACTTATCGACGCTAATATCACGGCTTCCAGTCGCTGTG
TTGCCCACCTTGTTACTCACATTAACGCTAATACTGTGCGCACCGTCCGCCAGCAGGGCGATATCCGCAG
TGGGAACCGCTATGCTCCACGTCCCACCGGATTGCACGGTAGCAAGATAGGTTTTGCCATTCAGCGTGAT
GGTGACAATTTGCCCCGCTTCAACGTTGGCCGTTGTTCCGCTTAACTGCTGGCTAACCTTTGCCTCTGCA
CCATCAACAATATTATCTCCCGCGACGTTATTAATGGTAATCGCGGGGGGCGTTGCTACGCCACTGTCAA
TCGTTAATGGACGCGTAACTGTGGTGGTATTGCCGGCGGCATCCGTTAACGTGACGGTCAAAACTTGATT
ACCATCGGCGATGGCAACCAGATCGGCTGTTGGTAAGGTGACGTTCCAGTTTCCGTCGCTACCGACGCTG
GTGGTATAGGGTTTGCCATTCAGCGTAACGGTGACCGTGCGGCCCGCTTCGCTGAGTGATGCCGTCCCGC
TGACGACTTGATCGACGACCAGTTCTGCGCCATTGATGGCATTATCCTGAGCGATGGCGGAAACGGTAAG
TGTCGGCGGTGTGGTATCAACGGTAATCAGTTGTGTCGTGGTCGTCTCATTGCCTGCGATATCACGAACG
ACGACCTCCAGTGAGAGGGTGCTATTCGATGGCAGGCTCTGCAGAACGCTTTTGGGGATCGTGACGCTCC
AATGCCCATTAGCATCGACAGTACCGGTGAAGGGATATCCGCCGATCGTCAGGTTGACGGTTTGGCCTCT
GCCAGCGATCCCGGTTTCCCCACTGATGCTCTGATCCTGCGCCGCTTCGGCTCCGTTTAATACGCCGTCG
GTGAAAGGTGGTGTCAGCGTGATGGAAGGAAGGGTATTGATGTGTACATCCAGCGTGTGGTCGACGGTGA
CGGTTTCCCCGCTGATCCCTTTTACGCTAGCAGTAACGGTCTTGCTGCCATCGGTCAGAACAAGCAGATC
GGCGCTAGGGATATCCACCGACCATTTGCCGTCAGCCCCTGTTGTTGCGGTGTAGGACTTTCCATTCAGT
GTGACGGTGACGATTTCTCCTGCGGCAACGTTGGCAGTGGTGCCATCAATCGTTAGCGGCTGTCCTGCTT
CCACGGCATTCAGGCGATTATCAAATGAGATGATACTAATGTTGACCGCTTCGGCGTTGGTATCCACGGT
GATGACTTGCGGAGGTAGCGTAGTGGTGTTGCCCGCTTTATCCGTTAATGATGCCACCAGATTGTAAGTA
CCGTTAGTCAGCGCCTGAATATCGCCGGAAGGGATGAAAACGTTCCATGTGCCGTCGCTCTCTACGGTGG
TGGTATAGGTGACGCCATTGAATGTTACGGTCACGGTCTGACCGACATCCGCTATCGACGCCGTACCGGA
GATGAATTGTGAGGATTGCAGTTCATCAGCGGTAACCAGATTGTTTCCGGTAAACGGTGACAGAGAGAGT
TCCGGCGGCGTGGTGTCAACAATAATGGTGCGGTTGACCACGGTGATATTGCCAGCATCATCGCTAACCG
TAAACGATAGCACGTGTTCACCTTCAGTCAGCGCCCGTAGATCTGCGGCAGGAACGGTTAGCGTCCAGTC
GCCGGCTGCATTAACAAGGGTGGTATAGGTTTTGCCATTCAGCGTGATGGTGACACGCTCCCCCGCTTCG
CCCGTGCCGTTGAGCACCTGACCGTTTGCCAACTCCCCAACGGTGAGGTAATTATCACCGGTAAATTTAT
CAACGGTTAAATGCGGCGGTAGGGTATCAATGGTGAGATCGAGGGTTTTCTCGTGAACGACGCCGTCCGT
ACCCTGCACGCTCACTTTTAATGTATAAATGTTGTCTTCCAGCCCGGTAAAGGCATCGGCTGGCAGGGTA
AAGCGCCAACTGCCATCGGCCGCAACGGTGGTGGTATAAATTACCCCGTTCAGGGTGATCGTGACCGTCT
GCCCTTCGCTGACGCCGTTTGTGCTTCCACTGAGAGTGTGGGATTGACCTATCTCCCCACGATTTAAAAT
ATTATCCCCAGCGAAGGTATTGATGGTTAAAGGCGCTGGGGGAGGGGGCGCTGCGGGATTGTTGTCATCG
TTCGACGACGCGGCAACGATGGCGGCTCCGCCGATGGCGACAGCACCCAGAATACCGCCCAGCGTTGCTG
CAGAAATTGTACTGGCGGTGGTGCTGCCAATTAGTAGCGATGCCATGTCGCCCAACGTGGCGTATTCTGG
CGTAAGGGCAATGGCCTCTCCTGCTAGCGCTGCGCCTTCTGCGCCTGCCGCACCGGGGAACTGCACGTGG
ATGAGTTGAGTGCCATCATCAAAAATTAACTCACTGTGATAGCCCGCGGTGTCCAGGGTGAAGAAGCTTT
CATAGCGGGTGGTTGTGCCGTCTTTCATGTGCAAGATAAGATCGTCACCGACACGCTCGTAGCGAGCCAC
CATGTTTGGTGTGCCAGAGATCCTTACAGTGCTACTTTCCAGCAGTTCGACATGTGTTGCCCCCTGAGGG
ACGGTACTGATGAACTGACCATCATGACGCGACAGGATATTTGCATTTCCCGCAATAATATTCATTTCTG
ACATGAAATAGCCTCTTACTTATCTGCAACCATTGTCTGGATACATCCTCCGGCAGAACGGTGCTGCAGC
GGGGGACGTATAGGTATATACGCAACCTAATAGGGAGCGCAAAAGCAGACCTGGTTTATAAAAAGTAAAG
CATGGCTAAATTAAATAGTGCGTCAGCCCCTTTCCATGGAGAGTTTTTACGGCATAGGATTTATCCGATT
CTTGATATTTATAGGTGTGACCTAACTAAAAATCCAATTTTTTTGAAATGTTTTGAAAATAAAAAATCCA
TAGCAAAATTCTTGCTTAATAAGCAATTTTTACTGGTTTGTTTTTTTATTTAATTATTATATTGCTAATT
ATAATGGAGAATTACCATCTCTATTATGTTTGTCATAGTCTTGTGCTGTGTTCTTTTTACAGGTCAGGGG
GAGGGGGCTGGTTTTTTTCCGCAGTAACTGTGTTTTTAATGAGGTTAATTGTATCTATTTGTTTCTTTTG
TTTTTGGTGGTGTGCTGCCAGTGTTAACGACGTTTGTCGTAAGATGTGATGATGATAAGAGGTGATTATT
TATTATTGTTTTTAATGTTTTTATTTTCAGTCCATTATTTCTAAAGCACTCTTTCTAAGACACTGACTGA
CGGTCGCATTTGTAGATTTTGGAACGTTCAACATTGAAGTGAGGCTGGATATGAGAATTATTCTTGATAT
CACGGTCATCCCCATTACACTGCGGACAATCGTAATCGTTTTCATTATAGAGATTAGGTTGTTATGGAGT
TGCTCCGCATTGTTTACCAACAATACCGTTGGCCATTTCTTGCCGTTATCGTTTTAAGTTTACTGAGTGC
CGCGTTGGGGATTGGGCTGATTGCCTTTATCAATCTGCAATTGATTGAAACGGTCAATCAGTCATTGAGC
GTATTGCCACAATTTCTGGGGTTGCTGCTGCTTTTGATGGGCGTGACGCTGGTATCTCAACTGGCGTTGA
CCACGCTCGGGCACCATTTTGTTTATCGCCTGCGCGGGCAATTTATCAAGCGCATTCTGGACACCAATAT
TGCGCGTATTGAGCAGATCGGTAGTGCGCAACTGCTTGCCAGCCTGTCCAGTGATATCCGCAATATCACG
ATTGCGTTTGTGCGGCTGCCGGAGCTGATTCAGGGCATCGTGCTTACCCTCGGTTCAGCGGCTTATTTGG
CGTGGCTCTCTCCTAAGATGCTGGTGGTCACGTCCATCTGGATTATGGTGACCCTCTGGGGTGGGTTTAT
GCTGGTTTCCCGTGTGTATCGTCATATTGCCCGGGTTAGGGAAGCGGAAGATCGCCTCCAGAAAGATTAC
GAAACCGTGATTAACGGGCGTAAGGAGCTGGCGCTCAATCGGGAACGGGCGCAGAAACTGTATGAAGAGG
TTTATCAGGCCAATGCGCAGGATTACCGACAGAATGTCATTCGTGCCGACACTTTCCATCTTAGCGCGGT
GAACTGGTCGAACATTATGATGCTGGGCGCGATTGGCGCAGTTTTTTTCATGGCAAACAATCTCGGTTGG
GCGGATACCAATGTTGCAGCAACATATTCACTCACGCTGCTTTTTTTACGGACGCCGATGCTACAGGCCG
TTGGCGCACTGCCGACGCTGTTGAGTGCGCAAGTCGCGTTTAATAAGTTGAAATGTCTCGATCTGGCGGG
CTATCAGGACGCTTTTTCCTCGGCGATGGCCCCTGCTGACTGGCACACGCTGGAATTACGTGATGTGGTA
TTTCGCTATGACGATTCCAAATTTGAAATTGGGCCAATCAATCTGGTGATAACGCGTGGCGAACTGGTGT
TTCTGATTGGCGGTAACGGGAGCGGGAAATCGACGCTGGCAATGCTGCTCACGGGGCTTTACACCCCGGT
TTCCGGTACGTTATTGCTTGATAACCACCCTGTTACGGCGGAAACACGGGGGGATTATCAAAAGCTATTT
TCTGCCATTTTTACCGATTTCCATCTGTTCGGACAGATGATGGGGTCGCAGGGAACGGAGCCGGATACCG
CGTTGGTTGATGAATGGCTGGATCGCTTGAATATGCGGCATAAATTGACGCTGGAGAATCATCGGGTAAT
GAATTTACAGCTCTCACAGGGACAGCGTAAGCGCGTAGCACTACTACTGGCCGTTGCCGAACAGCGGGAC
ATCCTACTGTTGGATGAATGGGCTGCCGATCAGGATCCGCAATTCCGTCGTGTGTTCTATCTTGAGCTGT
TACCACAGTTGCGTGCATTGGGGAAAACGATTGTGGCGATTAGCCATGACGATCACTACTTTGAACATGC
CGATCGCTTACTCGAAATGCATCAGGGTACGCTGTCAGAACTGACGGGTGCAGCGCGTGAACAGGCCTCG
CAGGATGCCGTCGCGCAGATTAGCCGGTAGCACAAATCGGTGAGTCTGGGCATTGCGCTGTGAGTCACGA
CACACTGTTAACGTGAAGTCTGACAGGCATATGTTAATTCGTTGAATTCTGCGGCATTATAAGCGCCAAT
GTTGGCAGGCTGCCAACAGAGTGGAGGTTTTTTACTTACAGATCAGACACCTGACGTATCTGATCTGCCA
CTTAACTCAATAAGTTGGTATAGGTTATGAAAAGGATGTTTAACGCATTATTCGTTGTTGTTTTTGTTTG
TTTTTCGTCTCTGGCGAATGCGGCAGAAAATTTACCTAACATTGTCATTCTGGCAACGGGCGGTACGATT
GCGGGTTCCGCAGCGGCCAATACGCAAACCACTGGGTACAAGGCTGGGGCGCTGGGCGTAGAGACGCTGA
TTCAAGCAGTGCCTGAACTGAAAACGCTTGCCAACATTAAAGGTGAGCAGGTTGCCAGCATCGGCAGTGA
AAATATGACCAGCGATGTGTTGTTAACGCTGAGCAAGCGCGTGAACGAGCTGCTGGCCCGCAGCGATGTT
GATGGCGTGGTCATTACGCATGGTACGGATACGCTCGACGAATCGCCTTATTTTCTGAACCTGACAGTGA
AAAGCGACAAACCGGTCGTCTTTGTCGCTGCGATGCGCCCGGCAACGGCAATCAGTGCCGACGGCCCGAT
GAACCTGTACGGTGCAGTAAAAGTGGCTGCGGATAAAAACTCTCGTGGCCGTGGGGTGCTGGTGGTGCTG
AACGATCGTATCGGTTCTGCCCGTTTCATCAGCAAAACCAACGCCTCTACGCTGGATACCTTTAAAGCGC
CAGAAGAAGGTTATCTTGGTGTGATTATCGGTGACAAAGTGTACTACCAGACGCGTCTGGATAAAATTCA
TACTACGCGCTCTGTGTTTGACGTGACCAACATTGATAAACTGCCCGCCGTCGACATTATTTATGGCTAT
CAGGACGATCCAGAATATATGTATGACGCCTCTATCAAGCATGGTGTAAAAGGCATCGTGTATGCGGGTA
TGGGCGCAGGTAGCGTATCTAAGCGCGGCGATGCAGGCATCCGTAAAGCGGAAAGCAAAGGTGTGGTGGT
TGTGCGCTCCAGCCGTACCGGCAGCGGTATTGTACCACCGGATGCTGGCCAACCTGGTCTGGTTGCCGAT
TCTCTAAGCCCGGCAAAATCACGTATTCTGCTGATGCTGGCACTGACGAAAACGACGAACCCAGCCGTGA
TTCAGGATTACTTCCACGCTTATTAAGCGTCTGAGCGGTTTTTAGTATGATAGCCCCGCCGTTAAACGCG
GGGTTTTTTGCTCTTGCTTATCTCGCTTTTTGTTCCCATAGAGAAGTCACTTCCCTCTCTGCTGATTTTA
TCGGTATGATTCAGTCCACGACAAAGCAGGTAATCACCCCATTTATCTTTGATACCCGAAATTGTTTGAG
TTGCAGTGCAGTCAATGTGCGTACAGCTTGAAATATGACGGAACGGGTGAGTAAAAAAGAAGGATTCGTC
ATTACATGACACACCCCATTTTTATGGTTGGTGCCAGAGGCTGTGGGAAGACTACGGTAGGGCATCAACT
GGCACAGGCG
>16 length=17689 depth=0.99x
TTCGTAGCGTCCACCTATTACCCATTAAAAACTGTTTAGTTTCACGGTAACCCAGTTCGATTTCCCATCG
GTGTTTATACAATTCTGCCACGCTTACTGCCGGGTAACGCATCGCATCAGTCATGGAAGTCACTACCTGC
CGCTCTACGCCGTTTACTTTACGTCTGATTAACCGCAACTATTAACTCATCTGGCAGTCCGGCCCATTGT
TTGCGGGCTTGTACCGTCGTTTTCAGCATGATCAACTCGTCCTGCTTACCTAATCTGCGGATTACCTCAT
ATTGGGTTCCCTTCCTAAGTGGAAGCAGCCAGTGCCGGTTTTCTCCCGCGTTGTGCCAGTTATTCAGCAG
CCCTATTGACCAAAATCCCCTGTCGAACAGCGTGACACTGTTATCTGGGGCTTGCGCTGCCAATCTGGCA
GCCAGGCGCATCTCGTTGACATCGTAGCTATCCATGACGCTGGCACGCAGCAGGTGACTACTCAGTTCCA
TCAGGCAGACCATGTGCGCCTGCGGATATCCTCGTTCACCATGCTGATTACTCGCTTTACCGAAAGTATG
CGCGTTATCTGGCGTATCCGGCGTGCGCCAAACGACACCATCAACCGCATTCAGGGTCAGTCCGTGCCAG
AGCGGATGTCTGGCCTCTTCATGCCAATGTTGCTGCGTGAGCTCGAAGAGCACCCGAACGGCATCCTCAC
TCAGCGTTTTTCGGCGTGAGACAACGGAACTGGGCGCTGTAAAAGGTCTTCCGGTGCGGTCAGCGATATC
CATCAGATTAACAATGTGGGAAAGCGACTTATTGTTGAAAATCGCCATGCCAATAACCAACCAGACCATG
GACTCAAGAGAAAGCTTGCGCTTGCGCAGTGTCACGGTATCAGTGAGAGAAAAAGCTTGCTGGATGAGGG
CAGGGGAAAGCAGGCCGGCAAGAGTTTGAACGTCATCTGGGGAGGTAAGATTAATAATGCCGAGAGCCTG
AGAAAGTTCCATTTTAAAAGGGTCCATGTAGAGACATGAACCCTTTTACACTAGCCACTGGCTCCCTTTT
TTATCACGTTATTTTACCGTGGCAGGTTGCGTAGTTGGATGGCGTGGGCGATAGAACATCACCGCGTTGC
CCGCCAGAATCAGCAGCAGGCCGATAAGCGCGTTGGGTCGCCAGTGGTAGTCTTCAAATAGCGTCGAAAT
CGACAGTGCCACCAGCGGAAAGAGCAGCGTGGTGTAAGCTGCCTGACTGGCACCGATGCGGCCGATCAGG
GTGAAATAAGCGCCGAAGCCGATGACTGAACCAAAGATAGCCAGATAGAACAGTGATCCCAGATAGCTGG
TACTGTACTCCGGGGCGAAGTGATACCCCTGAATCAGGCTAAACAGCCCCATCCAGAGCGCCCCATATCC
CATGCCCCAACCGTTGGTTGTCAATACATCTCGCCCTTGTCGCTGATGCTGAGCGCTGATCATATTGCCG
AGCGAGAAGCAGTATGTGCCCAGAATGCTCAATCCCACCCCCCACAGCAGATAGGGCTGTGCGTCGATTA
GCGTCAGGTCATGCCAGAACAGCGCGATGATGCCGATAAGCCCTAGCGGTGTGGCGATCGCCACGTTGCG
TGTTAGCGGCTGTCCGAAGAAAAGACGGCTGTTAAAGGCATTAAACAGCACCGCCATCGAGAAAATGATG
GATTCCAACCCGCTCGAAATCCAGGCGATGGCGTGGTAAAAACAGAGAAAGTTGACGCCGAATACGCATA
GTCCTTGTACCATACACAGCAGATGTGCGCGTGGAGAAAGCGGGCGCAGGCGGCGCGTCAGGGTCAGGAA
CGCCAATAGAACAGCCGATGCTAGCGCAAAGCGCCAGAAAACGGAGACTTCTGCCGCGACGTCGCCTTGT
TGCAGGCTAATCGCGATCCAGGTCGTCCCCCAAATCAGGACGATAGAAAAGTAGAGTAGGGTATTCATTG
AGTGATTCCGCATGAGTTCATGTCGGCAGTATGGCGCATGCGTTTGTTGCGGGCTTTCAGCACCTTGCGG
TGAATAACAGAATCTTGCGGCTAAATGAAAAATGGAGGCAGCCATGCATCGTTATAAAGCGTTTGATACC
ATGCTGCATCACAAAACCGAGTTGCGTGACACCGTCGAATTGACATCCGGTGTGCGGCTGGCTGCATGGT
TTAACCGCCACGACCGCGTCACGATGGAAAATACCGAACACCATACGCTCAGCCTTTATATTGCTGGTGG
CTATGAGAGCTACCATCAAACGGCGGACGGCTGGCATAACGGCGGGGGGCCGGATCGTTTCTGCCTGATG
CCGAAACAGAGTGCATCGACCTGGGATATCCGTGGCGATCTTGATTTCGTGCATCTGTATTTTGACGATG
CTCATCTGCGACAGTTGGCTGAGCAAACCTGGGATCGCAGCCCGGCATCGTTCTGCACAGAAGAGCGTAT
ATTTGGTAACGATCCGCTGATTACGTCGCTGTATCGACAGTTTCTGCTTAGCAACCGCTGGGACGATCCA
GCAAATCAGCTTGTTTTGGGCAGCGCAGCAACGCTGTTGATGATTCAGGTGTTGCGCAGTTACACCCAAT
TGCAATGGGAACTGCCGACGGTGCGCGGCGGGTTGGCACCCGCGGTGCTGCGGCGCAGCAAGATGCAAAT
TGACGCGAATCTCGATCAACCGCTAACGCTACAGGCGCTGGCGGTAGAAGCAGGACTTAGCGAGTTTCAC
TTTGCGCGCATGTTCCGTCAGAGTGTGGGGATGGCACCGCATCAGTATGTTCTCAAGCAGCGGTTGATCC
GGGCTGAGTGGCTGGTACGGCAAGGGGCGTTGCCGATCACGGACATCGCGCTGGCCTGTGGATTTAGCTC
CTCCAGCCACCTGAGCCACCAATTCAAAAAGGAATACGGCCTGACGCCATCGGCGCTGAGGCTGGCGGGA
AAGTTGGTGAAGTAAACGTGGGTTTTATCCTGTAGTGGCGGACGACCGTCCGCCTCATTCTTTTCTAAAA
GCGATTATTTCGCCGCCAGTAGGCATAAATTCAATGCCACTTCATACGATTTCACAAACGATGGCACAGG
AAGAAACTCAAAGCGCGAGTGGAAATTGTGTGCACCGGTGAAGAAATTTGGCGTCAGCAACCCCTTGGCC
GACAGCGCCGCGCCGTCCGTGCCGCCACGCATTGGTGTCACCTTAGGTTCAATGCCCAGCGTGTCCAGTG
CAGCAAACAGTAGGTCGATAGCCCGCCGATCGTCGGTAATCGCATTGCTAATATTGCTGTAAATATCGGT
GAGACTGTAGGTCACGCCGCCGGTCGGGTACTGCGCGGCAATCTTCTCTGCGATCGCAGCGATCTGCTGC
TTCCGCTGTTCAAACGTCGCTAAGTCGAAATCGCGGATAGACGCTTTAAGCTTCGCTTCATTGGCATTTG
CCGTCAGATCGTTAAACCAGACATAGCCCTCGCGTCCCTCCGTGTGCTCTGGCGTCTGCTGGCGATCGAA
CTGGCTGATAAAATCGTGTGCCATCAGCAACGGGTTAACCAGCACGCCTTTCGCCGACATCGGATGTGCC
GGCACGCCGGTAAAGCGAATTTCCGCTGAGGCCGCATTGAAGTTCTCATACACCACTTCACCCAGTTCGC
AGCAGTCGATGGTGTAGGCGAAATCAACATCGAAGCGTTTGAGATCGAGCGCTTTCGCACCGCGTAGCCC
AATTTCTTCATCTGGCACGAAAGCTACCACGATATCGCCGTGTGGTGTCGCATCGGTCAGATTCTCCATC
AGTGTCATCACTACGGTAACGGCGGCTTTGTTGTCTGCGCCGAGTACGCTGGTACCATCGCTGAAAATAA
TGTCCTGCCCAACATACGGCAGAATTTCCGGGTGTTCCGCCGTGCGCAGCCAGATGTCCTGTTCGGCATT
CAGGCACAGGTCTTCACCGGTAAAGCGCAGCGTTTGCGGGTGAATATGTGGTGACAGACCGACGTCAACC
GTATCGATATGGGTAATAAAACCGATGCGCGGTGCGGACGGACAGTTGCCGGGTTTCACGGCTGTCACGG
TGGCGTGCTCATCAATGACGACATCTTGCAAACCCAGTGCTCGTAGTTCGTCCGCCAGCAGACGTGCCAT
TTCATGCTGTTCCGGTGTGCTGGGTAACGTTGTCGAGCTGGCATCGCTTTGGCTGGTGACGGCGAGATAA
CGGTAAAAACGGTTGCTGAGTTGATGAGCCAGACTGTCTGTCATAACGAATCCTTTTTGTTCTGCAATAC
CGATGATGGCTATCCTAACGTAGAAATTATTTCATTTGAGGGTTTTATTTGTCATTTTATCGTCATGATT
TTTATAGCGGTGTGGTGGAACATAAATAACAAGCGAGGACTGGGATGAAAAAAGCAGGAATACGATTCAC
ATTGGCTGCGTTGACGCTGGCGGTTGCCTCTGCGGCATCGGCGAATACCTTGGTGTATTGCTCTGAAGGA
TCGCCGGAAAATTTTAACCCGCAGCTTTATACCTCCGGAACCAGCGTGGATGCCAGTGCGGTGCCGATTT
ATAACCGTCTGGTGGATTTCAAAGTCGGCACCACGGAACTGGTGCCGAGTCTGGCGGAAAGTTGGGATGT
CAGTGCGGATGGCCGCGTGTATACCTTCCATTTACGCAAAGGGGTGAAGTTCCAGAGCAATAAATTCTTC
AAACCCTCGCGTGATTTTACCGCCGATGACGTCATTTTCTCCTTCATGCGGCAAAAAGACCCGCAGCATC
CCTACCACAATGTCTCGAAAGGGACTTATGCCAATTTTGAAAGCTTGTCTTTTAGTTCACTGATTCAGAA
TATCGAGAAAGTGGATGACCACACGGTGCGCTTTACGCTTTCCCATGCGGAAGCCCCGTTTCTTGCCGAT
TTAGCCTGGTACTTTGCTTCCATTCTCTCTGCGGAATATGCTGACGCCATGTTCAACGCTGGCACGCCGG
AGCGCGTGGATATGGACCCGATTGGCACCGGACCGTTTGAATTAGCACAGTATCAGAAAGATTCGCGCAT
TCTGTTTAAGGCGTTTCCAGACTATTGGGAAGGCAAAGCCAAGCTGGATCGGTTGATCTTCACCATCACG
CCAGATGCCTCTGTGCGGTACGCCAAGCTGGAGAAAAATGAGTGCCAGGTGATGCCTTTTCCTAATCCTG
CCGATCTGCCGCGCATGAAAGAGAACAAAGATATTGTGCTGATGCAGAAGGCGGGATTGAATACCGGCTT
CCTATCGTTCAATACCCAAAAGGCACCGACGGATAATGTGAAAGTGCGGCAGGCTTTGACGATGGCGATT
AACAAATCGGCGATTATTGAAGCCGTTTTTCAGGGCACCGGCACTGCGGCGAAAAATCTGCTGCCACCGG
GCGTCTGGAGCGCCGACAGTGAGTTGAAGGATTATGACTATGATCCCGATAAGGCCAGAGCGTTACTGAA
AGAAGCTGGTTTAGCGGAGGGCACCGCTATCGAACTGTGGGCGATGCCGGCTCAACGCCCGTATAATCCG
AATGCTCGTCGCATGTCGGAGATGATTCAGGCCGACTGGGCGAAAGTCGGCGTGCAGGCCAAGATTGTCA
CCTTCGAGTGGGGCGAATACCTGAAAAGGGTGAAGGGCGGTGAACATCAGGCAGCATTGATGGGCTGGAC
AACAGCGACGGGCGATCCTGATAACTTCTTCGGCCCGCTGTTTACCTGTACGGCGGCTAACGGTGGTTCC
AACTCGGCAAAGTGGTGCTACGCACCGTTTGATAAAATTATCACCGAAGCGCGTGCTTCACAGGATCACC
AGCAGCGCATTGCGCTATACAAGCAGGCGCAGCAGATGATGCACGATCAGGCTCCAGCCGTCATGATTGC
GCATTCCACGCTCTCTATTCCAGTACGAAAGGAAGTGATCGGGTATGAAGTTGACCCGTTCGATAAGCAT
ATTTTTTATCAGGTCGATGTGAAGAAGTGAGAAGCAGAAAGTCCGGCACGTTGTGCCGGACTTTCGGTGT
TATGCGGTTATTCGGTTTCGTCACCGTAATACAGTTTACCAATGCGAATAATATCGCGCCCTTGTGATTG
GCGATATTTGTTGGAATCACGTAGTGAATAGATGCAGCCGCAATATTCTTGCTGATAGAAATGTTCACGC
TTGCTGATTTCGATCATCCGCGCTGAACCACCGCCTTTGCGCCAGTTGTAATCCCAGTAGGTGACACCAG
GATATTTCTGCGCCGCATTCTGGCCGCATTCGTTAATCTGCTGCATGTTTTTCCAGCGAGAAATCCCCAA
CGAACTGGAAATCACGCTAAAGCCGTTTTCCGCTGCATACAGCGCGGTGCGTTCAAAGCGCATATCAAAA
CACATGGTACAGCGAATACCGCGTTCGGGCTCCCGTTCCATGCCTTTGGCGCGTTCGAACCAGTTATCTG
AGTCGTAATCCGCATCAATGAAAGGTACATTATTCTGTTCGGCGAAACGGAGATTCTCCTCTTTGCGGAT
CAGGTATTCGCGCTGCGGATGAATATTGGGGTTATAGAAAAAAATGGTGTAGTCGATGCCAGAAGCGGTG
ATGGCTTCCATGACTTCACCAGAGCAAGGGGCGCAGCAAGAGTGCAGCAGCAGTTTGTCTGCGCTATTGG
GCAGTGAAAGCTGCGGACGTTTGAATTCTGCGGTTTTGACATTCGACATAAAAAATAGCCACTTCGTTGT
GGTCGGTGAGGACGGTACTGGCACAAATTCGTAACGAATTATTGATGATATACCCATGAGAGGCAACCTT
TGGGCCTATCTGGCGTTATCTTTCCCGTTGCGTTATCCGTACAATACCCCTAACCACGGGCTTAAGTGAC
CTGTATTACCCTAATATTGCCTGCTTTTTGGGCCGTGCTATTAACGATCGAAGAATTATTGAGTAGCGTT
ATGCGTGTTTTGCTTGCCCCGATGGAAGGGGTTCTCGACTCATTAGTGCGAGAACTGCTGACCGAAGTAA
ATGACTACGACCTGTGCATCACCGAATTTTTACGCGTGGTGGATCAGTGCCTGCCGGTTAAATCCTTTTA
TCGCCTTTGCCCAGAGTTACAGCATGCTAGCCGCAGCCCGTCCGGCACGTTGGTGCGCGTGCAGTTATTG
GGACAGTACCCACAATGGCTGGCGGAGAACGCCGCGCGGGCAGTGGAACTGGGTTCGTATGGCGTCGATC
TTAACTGTGGCTGTCCGTCGAAGCTGGTGAACGGCAGCGGGGGCGGTGCGACGCTGTTAAAAGATCCCGA
ACTGATTTATCAGGGCGCAAAAGCCATGCGTGAGGCCGTGCCTGCGCATTTACCTGTCACGGTGAAAATA
CGGCTGGGGTGGGATTCCGGCTCTCGCCAGTTTGAAATTGCCGATGCGGTGCAGCAGGCGGGGGCGAGCG
AGCTGGCCGTGCATGGTCGCACGAAAGAAGACGGTTATAAGGCCGAATGCATTAACTGGCAAGCGATCGG
GGAAATCCGCCAGCGTCTGCGGATTCCGGTGATTGCCAACGGTGAAATCTGGGACTGGCAGAGCGCACAG
GATTGTATGGCGACGACGGGATGCGATGCCATCATGTTGGGGAGGGGAGCGCTGAATGTGCCGAACCTGA
GCCGCGTGATTAAGTATAACGAACCGCGTATGCCGTGGCCTGACGTCATGTTACTGCTACAGAAATATGT
GCGGCTGGAAAAGCAGGGTGACACGGGGCTGTACCACGTCGCGCGTATCAAACAGTGGCTCGGCTATTTG
CGTAAAGAGTACGACGATGCCGCCGAATTATTCAGTGAAATTCGCACCTTGAAGACCTCTACGGATATCG
CCCGTGTGATTGGTGAGCCGTAGGTGCTCACCGTGTTTCTTCCTCTTGCTCAATTTTAAACCACCTCATC
GCTCTCCCGCTGCCTGTACTTTACTTTACGAATCAGTTGACGGTATAACACTCCATCTATCTGGAAGTTT
AGACGTCTATAGCCGCTTAGGGGCTATACCGTTCGGTTGCATAAAGCAGGGCGGATACATTGATAACGAA
AGGTCATCATGGAACAACACGCATCAGGTTCGGAAGGGCAGTTTAAACGCACCATGAAAGCTCGCCATTT
GGTGATGCTTTCGCTCGGTGGTGTCATCGGTACTGGCCTGTTTTTCAATACGGGTTACATTATTTCCACG
ACGGGGGCGGCTGGGACGCTATTGGCGTATTTGATCGGCGCGTTGGTGGTGTATCTGGTGATGTTGAGTC
TGGGGGAGTTGTCTGTTGCCATGCCGGAAACCGGGGCATTCCATGTGTATGCATCCCGCTATCTCAGCCC
GGCAACAGGCTATACCGTGGCGTGGCTATATTGGCTGACGTGGACGGTCGCGCTCGGTTCCAGCCTGACC
GCTGCTGGTTTTTGTATGCAGTATTGGTTTCCACAAGTGCCAGTCTGGACCTGGTGCCTGCTGTTTTGTG
TGTTGATCTATTTGCTGAATGTTGTGTCGTCCCGCTTCTTTGCCGAAGGGGAATTCTGGTTCTCGATTGT
TAAAGTGGTCACGATCCTCGCTTTTATCGTGCTTGGTGGGGGGGCGATGTTTGGCTTTATTCCGATGCAA
GATGGTTCTCCCGCCCCGTTCTTCCAGAACATTACTGCGTCTGGCTGGTTCCCCTACGGTGGCCTGCCGA
TCTTGATGACGATGGTGGCGGTAAATTTCGCCTTCTCCGGTACGGAACTGATTGGTATCGCGGCAGGAGA
AACTGAGAATCCGCACAAGGTTGTACCGATGGCGATCCGCACGACCGTCGCGCGGTTGGTGATCTTCTTT
TTGGGGACGGTGCTGGTGCTGGCGGCGATAATCCCAATGGAAGAGGCCGGTATCGCCAAAAGCCCGTTTG
TACTGGTGTTTGAAAAGATTGGTATTCCTTACGCTGCCGATATTTTTAATTTCGTGATTTTGACGGCGAT
CCTGTCCGCTGCTAACTCAGGGCTGTATGCCTCAGGGCGTATGCTGTGGTCGTTGTCCAACGAAGGCACG
CTGCCACGCCGTTTTTCTCGTCTGACGCGTCGTGGTATTCCGCTTTTTGCCATTTCTGTCAGTATGCTGG
GTGGGTTGCTGGCGCTGTTTTCCAGCGTGATTGCGCCGGACACCGTTTACGTGGCGCTGTCCGCGATTTC
CGGTTTTGCCGTGGTAGCGGTGTGGTTGAGTATTTGTGCCTCGCACTATATGTTTCGTCGCCACCATGTC
CGTGCCGGAAAACCCCTTTCCGAACTGCAATATCGTGCACCTTGGTTCCCGATAACACCGATTTTGGGAT
TCCTGCTGTGTCTGCTGGCCTGCGTCGGGCTGGCGTTTGACCCAAGCCAGCGGATTGCGCTGTGGTGTGG
AATTCCATTTGTCGCGCTGTGTTACGGTGCTTATTATTTCACGCAGTCAATGAAGAAGCGTAGATTAACG
GGAGTGGAAGACATTGCGTAAAAATACGGTGACCAACATGCTGGCGACAGCATCAACGATTGTGCTGGAC
GGTGCGCTGGCGACCGAACTGGAAGCGCGTGGCTGTGATTTAACGGATCCACTGTGGTCGGCGAAAGTGC
TGGTGGAAAATCCGGCTCTGATTTATCAGGTACACCTCGACTATTTCAACGCTGGGGCGCAGTGCGCGAT
TACCGCCAGCTATCAGGCGACGCCACAAGGGTTTAAGGCGCGTGGGTATAGCGAAGCGGAGTCGTTGACG
CTGATTGCCAAAAGCGTACAGTTAGCGGCGCAGGCGCGGGATGATTATCGTCGTGACAATTCGCAGGCTG
GCGTGCTGCTGGTGGCGGGGTCAGTTGGGCCGTATGGTGCCTATCTGGCGGATGGTTCAGAATACCGTGG
CGACTACCAGTTGCCGCAGGCTGAGATGATGGCGTTTCATCGCCCGCGTATAGCGGCGCTGCATGAGGCA
GGGGCGGATTTGTTGGCTTGCGAAACGCTGCCATCTTTTGCCGAAGTCGAGGCGCTGATTGCGTTACTGG
CCGAATTCCCTCAGGCGCAAGCCTGGTTCTCTTTCACGCTGCGTGACAGCGAACACCTCAGCGACGGCAC
GCCATTACGCACCGTGCTAGAACGGGTTAACGCCTGCCCGCAGGTGGTTGCCGTTGGCATTAACTGTATT
GCGCTGGAGAATGTGACGCCCGCGCTGACGTACTTGTCCTCGTTGACGAATTTGCCTTTGGTGGTTTATC
CCAATTCCGGCGAGCAGTATGATGCAATCACCAAAACCTGGAGCAGCGGTCACGATGCTGCCTGCTCGTT
GGCGGCGTATCTGCCGGAGTGGCAGGCGGCAGGGGCGCGTCTGATTGGTGGCTGCTGCCGAACCACACCT
GCTGATATTGCCGGTATTGCACGCTGCTGCCAGCATGAGGGGTAGCGCTAAATAAGGAAATGCTGTGATG
GAAAATGAGGTGAACTTGCAACATATGTACGCGCTTGCCAGGCGGCGCGTCGCATTGGATGTGCCGGTGA
CGGTGCTGTGCATTGGTGAACAGCAGACGGCTGTCATCTGCGGAACGGCATCACAGCCGTCGGTAACGTT
GCAACTGACTATCGGTTTTGACAAAACAGCAGCGACGTTTTTCAAGCATCTTCCTCCTACGCCTGATGAA
ATGGAATTGGCGATCATGGCGGTAGAAGATGAGGTTACGCGTATTCGGTACGATATCCCGGCGGATTCCG
TCCTCTTTTCTTTCGATCCAGCATTGGCGGCGATTGCACAGATTTCGGGCGTAGAAGAGGATAAGGCGAG
CTGGCGCTTACCGCAGGATGACATGGAACGGACATTTAAACGCCTGGAACGTGTCATGCTGGGGAGTCCG
GCTAGCTGGGAAGGCATTCCGCTAGAAAACGCCTTTTCCGCCCGGTTGCTTATTTTACGTGAGTTTATGC
ATCATCACGGCTTCGATTCTGCACTGATCTTGCTGTTACCTGCGGTTACTGCGTGAAGAACTAGCGGTTT
TTTCTTTCTCAGCTACTATTAACGGCGGTCAGCATCCCGTGCGATTCTGACCGTATTTTTGGGCTTGAAA
ATCATGGGTGGATAGTTGTTACTCGGCGCACTTGTGCGCGCCTCGCCCTAAAGAGCCAACACGTCGTGTT
GTTCAAAATAATGACGTTTGTCGTGAAACTCGAATTATTTAGAGTATATTTTACCGGTATGATCTATTTT
CGGATGACTGAATCATTATTTTCTTGAATTTCCGCATGACAGCGTAATAAAGCGCTGAATAATGTGACGG
AAGATCAATTTTATTTCAGTGAATCCAGTGAGGGGAAAGAACATGGTTGAACATTTCATAGGGAAATATG
AAGTTGAACTTAAATTTCACATCGAAGATATCGCCGTTTTCAGAAATACGCTTTTTAGTCTTCATCCAGA
GGCTTTCGTCTTTGAAAATAAAGAGCATGATATTTATTACGATGACTCAGAGAAGCGACTGCAACAGCAA
AATATAAAAATGCTGGTACGTCGGATGGAACCATCGGGGATAAAACTCTGGATTGTTAAAGGGCCGGGAG
CCGATCGCTGCGAAGCGGTTAACGTCGAAATTTTTGAAAAAACCGACAGCATGCTACAGACGTTAGGGTA
TCAGCCTCTGTTTGAAATTCATAAAATTCGCAGCATCTATTTTTTGAATGCTTTTCATATTACGCTCGAT
TATATTGAATCGCTTGGTTATTTCGTGGAAATATCGATGATGACCGATGATGAAACCCAGTTGAAAGCAC
TCAGAGATCGGTGTATGTCGTGTGCGCTACAGCTTCAATTGTCATTGGATAATATTGAAACTAAATCGTA
TTATCAATTATTAGGTTTTAACTGATTGTTCTTTTCTGGTTATTGAATTGTTGCTTTTGTTGTTTTATTT
ACATAGGGAAACTGATGAAAAAATCTATTCCGGCCGTACTGACCACGTTAGTAATGGCTTTTTCTTTATC
CGCTCATGGTAATAATGTGGCGCAATATAGAGATGGTACCTACATCGGTAAAGCGCAGGGTAAGGCGGCA
GAGGTTGAGGTGACGGTCAGCATTAAAGAGGGGAAGATAGCTAACGCTGAAGTGCTGAAGCATGGTGATA
CCGAAGCGATGATGCTGAGTGCGACCGATGAAATCGTGCCGGAACTTCTTGAGAAACAGGATATTGACAA
GGTGGATGCGGTAACGGGTGCCACATTATCAAGCCAGGGCGTAATTAATGCGGTGAAACAGGCGCTGGAA
CAGGCAAAAGTAACACCGTAATCGTGACCATTCGCGTTGATGGATAAAGGAATCACACTGCCGTGGAAAC
CTGCTGATTACCCTGCGTCACTCGCCTTACTGGGTATGGGCTATTTTGGGTTACCTGACTTTATGCCTGC
GTTTGCTCAACCAGATTCGTAAAATAAGACCGTCTCTAACGTAATGATATAAAAAACAGTATGTTGCTAA
ATCCTTTTGTCAAAATTTGTCACAAAGCTTTTTCTGCTGCATGAGTGCGTGGGGAGAGGCAGTAAATTAT
AATGCCGACGCCTATCCCTTTCATTTAACAGAATACTGTTTAAGTTATTGAAGAATGACTAAAAATTTTA
AGCTTTCTCTTTTTGGCCTGTTGGTACTGTCAACCCATGCTGTGATGCTGCCTCAGGCTATGGCGAAAGC
GCCGACGTATTCCGCTGGCAGCGCGCATCAGGAAATTGCTTCCGGTAGCGCGATGGTGGTGGATTTGCGT
GATAACCATATCCTTTATTCGAGTAATCCTGACGTCGTGGTGCCGATCGCCTCTGTGACGAAACTGATGA
CCGCGCTGGTGGTGCTGGATGCCAATCTGCCGCTGGATGAAATCATCTCTGTAGATATCAGCCAGACGAA
AGAAATGAAAGGGGTGTACTCGCGCGTTCGTTTGAACAGTGAGATTAGCCGTCATGACATGCTGCTACTG
GCGCTGATGTCATCTGAAAACCGGGCGGCGGCTAGCCTGGCGCACCACTATCCGGGCGGCTACCAGGCAT
TTATCCGCGCGATGAATGCCAAAGCCAATGCTTTAGGCATGACCCACACGCGTTATGTGGAGCCGACTGG
CCTGTCCATCAATAATGTCTCGACCGCTCGTGACCTTACCAAGCTCCTGATTGCCAGCAAGCAATATCCG
CTACTGAGCCAGCTCAGCACGACACAGGAAAAAACGGCGACGTTCACCCACCCGGCGTATAGCCTGCCGT
TCAGAAACACCAATCATCTGGTCTACAAGGCGGACTGGAGTATTCAACTGACCAAGACGGGCTTCACCAA
TCAGGCTGGCCACTGTTTGGTGATGCGCACGGTCATTAATCAACGGCCTGTTGCGCTGGTGGTGTTGGAT
GCATTCGGTAAGTACACGCACTTTGCGGATGCTAACCGCCTGCGTAAGTGGATTGAAACCGGTAAAGTTA
GCGAGGTGCCGGCTGCGGCATTGAGCTATAAGAAACAAAAATCGCTGGCTTCCCGCCAACCGCAGAGCAT
GGCGAATATCGATACCGAATAACAGATTATCCCCTCCCCATGTTCTGGGAGGGAGCGTTTTGACGGTGGC
CGAATGGGTCACCGTCTGCGCTATGCGTGTGTGCGAAAATCCGCTATCACTTCACCTGCATTTGTCACAT
CTTCCTCGTGCGCGGCTTCACGCCAGGTTTCTGCTAATGCATCCTGTAGCCATTGCTGCATCGCGGGCAA
TGCCAATAAGTGTTCGCAGTAGGCGGCGGCTTCCGACGAGACGGGAAGCTGATAGGTTTTGATACGGAAA
ACGACAGGAGCAAAAAACGCGTCTACCGCCGAAAATTGTTTCCCTGCCAAAAACGGCCCACCAAATCGTG
TCAACCCTTCCTGCCACAGCTCACTGATACGGGTAATATCGCTGCTGAGAGCAGGAGATATCTCGTTCAG
CTTGACGCGCACGCCGCAGCTCATGGCGCAGGTATTGCGCAGTGCAGTAAAGCCGGAATGCATTTCGGCG
GCGGCACAGCGTGCCCAGGCACGGGTTTTGGCATCGGCAGGCCAGATGTTGGGGTACTGTTCAGCCAGAT
ATTCGGTAATCGCCAGTGAATCCCAAATGGTGGTTTCGCCATCGATCAGGCAGGGGACTTTTGCCGTCGG
GGAAAAGGCCTTAAATGCCGGCTGTGCCATGCCCGGTGCAAAAACAACCTGTTTCTCTTCGAAAGGAATC
GATAGTGTTTTCAACAACACCCACGGACGCAGTGACCAGGACGAATAGTTCTTATTGGCGATGTACAACT
GATACATGTCTGAGGCTCCTTGTATTAACGAAGCCTTAGCATTAGCACGAAAGACGGCATAAATCACCCT
GCATCTATATGCCAGTGTGGCGAGTATAAAAATCGGGTATGAGGCCAGCGATGAACCACAGGAAAGGCGA
TCCATCATGGCTTATCAGGCGATAATAACCTGCTGGCAATACCTCTGTAATAACGAGAGTTCGGGTTTGT
CTACGCTAGACGTATCAGTCACAATCATGTCGATTTCCTGCATGGTGGCATAGACTACGCGACTCGTGAC
GCCAATTTTGCTGTGATCCGCGAGGATAATCCGCGTTCTGGCATATTGCACCATCGATCGGGCAACTGCC
GCTTCGTGGTGAGCAAAACTGGTCGCGCCAGAGACCGCGTCCACCCCGACCGGAGAGAGGATCGCCACGT
CGGCACGGTAGCGACCCAGTTCATTGAGGGTGATATCACCGCTGGTTGCCTGTGCTGAAGCCCCCATATA
TCCACCGAGTAGTATCACGCTATGTTGTGCGACAGACTCCGTTGCGGTAAGTTTCTGCGCGACGGTGAGA
CTATTGGTAATCACCATCATCCCCGGCATGGAAAGCAGTTCGTCGGCTAACAGGGAGGTTGTACTACCTG
CGTCGATAAACAGCGTTTGTCCGGCCTTTAGCTGTTGCACCGCTGCACGGGCAATGGCCTGCTTCTCTTT
TTCACGCACGGTATTGCGAATGGACAGCGGGGGTTCCGGCTCTTCCGTTGTGGCTACGATCCCGCCATGA
ACGCGGCGCAACGCCCCTGCTGCTTCCAGCTTGAGAATATCGCGTCGTACCGTTTCGCGTGAAACGCCGA
GATGCTGAATAATTTTCTCGGTGCTCACCCGGTTTAATGTTGAGAGCAGGGCCTGTATGCGATGTAACCG
CGTTTCTTCTAGCATAGCTGTCCATTCTTTAATGTTTTGACACCGGTTACCATGATTGCCGCTTCTCTGT
CACAAAGTGTAGAAGCAGTGCTGTCATCGCCACGATACCCATAATACAGGTCGAAAAAGCAGCCGCCTGT
GACGTAAAACCGGCTTCATCCAGCCGCATAACGGTGACGGCACCTAAAGGCAGCGACGGCGTGACCAAAA
AAATCACGGCTGATAGTGTAACCATTGAGCGCATGAATAAAAACATGGCGACCGAAATCAGCGTTACGCG
CATGGCCGGCAGGTAGACATCTCGTAAAATACGCACCACGCCGCCGCCTAAAACCGTGGTGGCATCTTCC
ATCGCATGTGGGACGTTGCGTATCCCCATCATCATCGTGGTGTAGCCTTGTGTGTGATAGTGGTAATAGT
TGCATAATGCCACCAGCAGCGCCGATCCATACAGCATACCCCAGGGAAGATCGGCCGTATTGAACGTGAA
CACATAAGATAGCCCCAACACCAGGCCGGGAACGGCAACAGGCAACGCGCTAAGTAGTGCGGCGGTGTTG
GCAACTTTGCCCGGCTGGCGGTGAATGCCGAAGGTAAGCAGGAATAACAGTGCGGTGCCGGCCACTGCCG
CCAGTGCGGAGATCCAGACTGACGTCCACAGTGGCGTATAGCCCCCTGCGAGATCGATATCATAATGTTT
TAGTGTCAGATCCAGACGGTACGGCCATAGGCGTATCATACTGGCAATAATGACGGTGCCGATAACGGTG
ACAATCATGAGTGCGATAGTCATGGTTGACAGGTAGAACGACATGTCGCGCGTGCGCAGTGGTTGCGGAA
CGTGCGGGATAGCAGCATGTGAGCCGATGGCTTTCTGCCGTCTGGTCGTTGCGCGCTCTATCCAGATTGA
TGCAGCCGCAGGCAGCAGGAGTAGGATCCCGACAACCGCCCCCATGCCGAATTTCATTTGACCACTGACC
TGGCTGTAGATCTCGGTCGCCAGTACCGAGAAGTTGCCGCCGATGACAATCGCGTTGCCGAAATCGGTGA
TTGTGATGGTAAAGATGACAAAGGCCGCACTCAGCAAGCCATATCTCAGGCCGGGGAGGGTGATATCCAG
AAACTGTCGCCAGTCAGATGCACCCAGAACGTTAGCGGCTTCATACTGGCGAGTATCACTATGACGTAGC
GTGGTGCGAATAATCAGAATCGCCTGCGGCAGCGCGTACAGGACGTTGGCGATCAATAGCCCCCAGAAAC
CATAAATATCCAATCGCACGCCAAGAATATTGCCAATAATTCCGTTTCTTCCCAGCAGAAAAATCAACCC
CAATCCCAACACTAGCGAGGGGGCAAGGATAGGAAGCGAGGTCGAAAATGCGATAAAACGCTTTGCGGGC
ATCGCCGTACATTCCAACCCATAGGCGACAATAAATCCCAGAAAAAGTGTGACCAATGTGGTGACGATGC
CAAGTAACAGGCTGTTGATCGTCGCGCGCCAGATGCCAGGCGAATCCATTAGCGCCAAATAATTTGATAG
CCCAACGGTACCGTTGCGATCGTTCAACAGACTATGCCAGACGATACTTAGCATCGGTATAGCGAAAAAC
ATGAGTAGCGCCAGCAGCGGGACCCACAGACACAGACGGGAAAGCCAGCGATCGCTGACCGTTTGCGGAG
GGAGATGTGTCTGATTCATGCTTGCACCCAAGCGCAGTCTTCTGCGCGAATCGAGAGATGAATGGGGTCG
CCTGGGCTCCAGTTCACGGTGCTGCTAGTCTCGACCAACAGCGGCTGCGACTTCCATAGCACCTGTACAC
GTTGGATACTGCCAAGGAAACTGGTATTGATGACCCGTCCTTCAGCACCTTCTACCTTATGCAGCGCAAT
CCTTTCCGGGCGGATAAACAATTCGGCGCCTTCTGGTAGTGCTGTTTCCTGCGCTGAGGGGAGCAGTTCC
GGCATCCATGTGTTGACGACATCACGCGACAGCAAATTGCTGTGCCCCATGAACTCGGCAACGAAACGCG
TGCGTGGGCTGGTATAGAGTTCGTGCGGTGTCCCTTCCTGCACAATGCGCCCGCCGTGCATGCAAATGAT
TTTATCCGCCATGCTCATGGCCTCTTCCTGATCGTGCGTGACCATCAGGGTCGGAATGCCGAGCCGCTGC
TGCACGTCGCGTAATTCCTGACGCAATCCGGCGCGCACGCGTGCATCCAGTGCCGAAAGGGGTTCATCCA
GTAACAGTAGGGAAGGATTGACCGCCAGCGCGCGTGCAATCGCGACTCGCTGCTGCTGCCCACCTGAAAG
CTGGGCAGGATAGCGATCGCCGAATTCGTTTAGGCGCACGGTGTCCAATAGGTCGCTGACGCGTGCAGCA
ATTTCCTCGGCAGGCGTCTGGCGGATTTTGAGACCATAGCCAATATTTTGTGCAATCGTCATATGGGGAA
AAAGTGAGTAGGACTGAAAGACGATGCCAAAACCTCGTTCCCTTGCCGG
>17 length=17653 depth=0.91x
ACAGAAAACTCAGCAGGTGGAACAGCGCACGACGGCGCTGGCCAAGCAGAAATCGTTCGCCGATGGATTT
GAATTCCACGGCTATGCGCGTTCCGGTCTGTCAATCAATGATTCCGCAACCAGTTCCAAAACCGATATCG
GGCCGGGCATGTCCCCTGCCGGTCAGACGGGTGGACATATTGGTCGCCTGGGGAATGAAGATGACACCTA
CGTTGAGCTCAAACTAGAGCACAAACAAAAGCTGGATAACGGCGCGACCACGCGCTTCAAGGTAATGATG
GCAGACGGCCAGCGCAGCTATAACGACTGGACAGCCGCCACCAGCGACCTGAACATCCGCGAAGCCTTCG
TCGAGCTGGGATCACTGCCGACCTTCACTGGCGCGTTTAAAGACACCACGCTGTGGGCAGGTAAACGCTT
CGATCGCGATAACTTCGATATTCACTGGCTCGATAGCGACGTGGTGTTCCTTGCTGGCACGGGTGGCGGG
ATCTATGACGTGAAATGGGCAGATAGCGCCAAGAGTAATTTCTCGCTGTATGGCCGCAGCCTCGGCGAAA
TTACCGCGCTGGACAACGACATCAAAAACTACGTCTTTACCGCCAACAACTACGTCGGGCCATTCCAGTT
CATGCTGAGCGGCATGAAGGCGAAAAACAACGATATCGACTCAGCCAGAGCCAGTGATATCGCAAGGGCA
GGAACCAACCGCGATTATTCTACGTGGGTCAGTAACCCTAATGCGGGCGATAAAGGCTATCACGCAATGG
TGGCGTACCACGGCGACAGCTTCTACGGCTTACGCGACGGGACATCAAAAACCGCGATCCTTTACGGCCA
CGGACTGGGCGGTGAAGTGAAGGTCATCGGCTCCGACGGCAACCTGACCAATGACGCCAACACCTGGCGG
TTTGCGACCTACGGCACAACAGCGCTGAACAAGACCTGGAGCTTCGCGCCGTCCATTCTGGCGCAAACCA
GCAAAGACCGTTACGTCAACGGCGACAGCTACGAATGGGTGACTTTTAATGCGCGCCTGATTCAGGAAAT
CACCGAAAATTTTGCACTGGCCTATGAAGGCAGCTATCAATACATGGACCTCGATCCGCGCGGTTATCGG
AGCCTGAATCAGGTTAGCGGCGGCTTCTATAAACTGACCTTCGCGCCGACGTTCAAAGTCGGTGATATCG
GCAACTTCTTCAGCCGCCCTGAGTTGCGCGTGTTTGCCAGTTATATGGACTGGGATAAACGACTGGATAA
TTACTCCAGCGAAGATACGTTTGGCTCCACCGGCTTTAAAGCAGGCGGCGAATGGAACTTTGGCATCCAG
ATGGAAACCTGGTTCTGATGATTGGCTAGCCTTGGCGTCGATGACACGCTAATCGACGCCAAAGAAACGG
TATACACAGAGGAATAACATGGATATCAACGCAACTGCCTCCGCGCTCATCCCCTTGCTTGGCGGAAAAG
AGAATATCGCCAGCGCTGCCCACTGCGACACTCGCCTACGTTTGGTGCTAAACGACGACAGCCTGGCAGA
CAAAAAAGCGATCGAGAATGTTGACGGCGTTAAAGGCTGCTTCCAGAACGCCGGGCAAATGCAAATTATT
TTCGGAACGGGGCTGGTGAATAAGGTCTACGCTGAGTTCATTAAAGCCGCTGGCATCAGTGAATCAAGCA
AATCCGAAGCCGCCTCGATCGCGGCGAGAAAGCTGAACCCGCTGCAACGGCTGGCACGTCTGCTATCAAA
CATCTTCGTCCCTATCATGCCAGCGATTATCGCTTCCGGCCTATTGATGGGGCTGCTCGGCATGATCAAA
ACCTACGGCTGGGTCGATGCCAGCAGCGCGATCTTCGTGATGCTCGATATGTTCAGTTCCGCAGCCTTTA
TTATCCTGCCTGTTCTGATCGGTTTTACCGCCGCACGAGAATTCGGCGGCAACCCCTATCTGGGTGCAAC
GCTGGGCGGCATTCTAACCCATCCGGCACTGACCAACGCCTGGGGCGTCGCAGGGGGCTTCCAGACCATG
CATTTCTTCGGCATGGACATTGCCATGATTGGCTATCAGGGCACCGTATTCCCGGTACTGCTGGCCGTCT
GGTTCATGAGCATCGTGGAAAAACGTCTGCGTAAAATCGTACCCGATGCACTGGACATTATCGTCACGCC
GTTCCTGACGGTCATCATTTCCGGCTTTGTCGCCATGCTGATCATCGGGCCGGCGGGGCGTGCATTGGGT
GATGGCATTTCTCTCGTCCTCAGCACCTTGATTGCTCACGCTGGCTGGTTCGCGGGTTTACTGTTTGGTG
GCCTTTACTCCGCCATTGTAATCACTGGCGTCCATCACAGCTTCCATGCGATCGAAGCTGGTCTGCTTGG
CAACCCCGCTATCGGCGTCAACTTCCTGCTGCCGATTTGGGCGATGGCCAACGTGGCGCAGGGTGGCGCA
TGTCTGGCGGTCTATTTCAAAACGCGTGATGCCAAAACCAGAGCCATTGCCGTTCCGGCAGGGCTTTCTT
GTCTGCTGGGGATTACGGAAGCAGCGATCTTTGGTATCAACCTGCGCTTCATTAAGCCGTTCCTGGCAGC
ACTGGCGGGCGGTGCGCTCGGTGGTGCATGGGTAGTCTTCAATCACGTCAATATGACGGCCGTCGGGCTG
ACTGGTTTTCCGGGGCTGGCGATTGTGCAAGGGGGATCGATGCTTAACTACCTGATTGGGATGTTGATTG
CATTCGGTGCCGCCTTTGTCATCTCCTTACTGCTGAAATACAAAACGGATAGCGAATAATGAAGGAAATC
CACTTACTCAAGCGCATGGCGCACGCCCTGATGTCAGGCCAATCACGGAAACAAGACGATCCTTATCGCC
CGGACTGGCATCTGTCCCCGAGCGTTGGCCTGCTTAACGATCCGAATGGGTTTATTCATCACAACGGGTG
TTACCATCTGTTTTATCAGTGGAATCCTTTAGCCTGTGCCCACGGAGCAAAATTCTGGGGGCACTGGAGC
TCCGCCGATCTGGTGAACTGGAAGCATGAACCCGTGGCGCTGGTGCCGAGCGAAAGCTATGAAAGCCACG
GCTGCTACTCCGGCTCCGCCGTGGTAGATCAGGAGGCGATCATGCTGATGTATACGGGTAACGTGAAATA
CGACGATGGCTCACGTACCGCGTTTCAGTGCCTCGCCCGCGAAAACCCCAACGGTGAATATGACAAGCTG
GGAGCAGTGCTAACGCTCCCCGACGGCTACACTGGCCACGTCCGCGATCCAAAAGTGTGGCGTCATGACG
ATCGGTGGTACATGGTGCTCGGTGCACAAGATCTCGATCTTCAGGGAAAAGTACTGCTTTATCGTTCTGC
CGATCTGCTGGCATGGGACAAGATCGGCGAGATCGCCGGTTCCCGTTTAGGTGGGCTCGGTGATTTTGGC
TATATGTGGGAGTGTCCAGACCTGTTCCCGCTGGATGGCAAAGATGTACTGATTTGCTGCCCACAGGGTA
TTCCCGCCGAAGAGGAACGCTACCTGAATACCTTTCAGGCTGGTTATTTTATTGGTTCACTCGACTACGA
AAGCGGTACTTATCCGCATCAGGGGTTTCACGAACTGGATCTCGGCTTCGAGTTTTACGCACCGCAAACT
ACGCTGAGTGAAGACGGGCGACGCCTGCTGTTCGGTTGGATGTCGATTCCTGATGACAATGAGTTTTTTG
AACCGACAATCGAACATGGCTGGATCCATACCATGACCTGCCCGCGTGAACTCACACGGCATGGCGATCG
CGTTTATCAACGTCCTGCCCGAGAATTGCAACAGTTACGCAAGCAGCATGATATCTGGCAGGGTGCCGCA
GACTACGCGCCGCAGTTCGCCATTAGCCGCGCGGAAATACTCATCACCGCTCAGGGAGAGTTCCAGTTCA
ACCTTGCCTCGCAGATCGTTCTCTGTTGGGACGGCGAACGCGTCACGATGAGCCGACACAACCGTCGCAC
TGGCGAACCCGAACATCGCTATTGGCGCGGCGATCTGCGTCAATTGCAGATACTGTGCGATCGCTCCAGC
ATTGAGATTTTTATCAACGATGGCGAGGCCGTGATGTCTGCACGCTACTTCCCGGAAAGCGAGGCGACCA
TCATGTTCAGCGGCTCTGGACGATTAACGCTACAACACTGGCTGTTAGCGCCATGCGTGATAGAATAACA
TCCCTTTTTTCTGATAGCAGACCACGCGGTGAAACCGACTAAACGCATAACAATCAGTGACATCGCCGCA
CTAGCCGGTGTATCAAAATCCACCGCCAGTCTGGTGCTTAACGGCCGCAGTAAAGAGTTTCGCGTTTCTG
ATGAAACCCGCGATCGCATTTTGGACGTTGCGCACGAGCAGCGTTACCAACCCAGCATTCACGCACGTTC
TCTGCGTTCCTCACGCAGCAACACGCTAGGGCTGGTAGTGCCGGAAATGACCAACTACGGCTTCGCCGTG
ATTTCCCGCGAACTGGAGATGCGGTGCCGTGAAGCAGGGTTACAGTTACTGATTGCCTGTACCGACGAGA
ATGCCAGTCAGGAGATGATGGCAGTTAACAGTCTGGTACAGCGTCAGGTCGATGGCTTGATCGTCGCTTC
CAGCCTGTTGAGCGACGTCGAATATCAAAAAATTAATCAGCAACTGCCCGTTGTACAATTTGACCGGGTT
ATTGGTGATTCCACGCTGCCGATGGTGATTTCCGAAGCGGTAGAATCCACGGCGGAAATGGTCGAACGTA
TCGCCCGTCAGCACCGTGATGAGTTCTATTTCCTTGGCGGCCAGCCGCGTATTTCCCCGACTCGCCACCG
TCTGGAAGGCTTCCAGCTTGGGCTGACGCGTGCCGGTATCGACTGCCAGCCAGAGTGGATCCTTCATGGC
AGCTATCATCCCAGTGCGGGCTATGAAATGTTTGCTCAGTTGTGTGCGACGCTGGGACGTCCGCCAAAAG
CACTGTTTGTTGCCGCCTGCGGCCTGATGGAAGGCGTGCTGCGCTATATGAACCAGCATAACCTGATGGA
AAGCGGTATCCGGCTGTGCTGCTTTGACGATCACTATCTGTTCGATTGTTTACCGCTGAAGATCGATACC
GTGGCACAGGATTGTGAAAATCTGGCGCGCAACAGCTTTGAAATGATTACAAGTTTGATTGCGCAACAGC
CGCTTGAAGAAGACCGGCGCTATATCCCGACGCGTATTCACTGGCGTCACCCTGACTCACGGGCATAGTT
CAAAACGGTTCTCAAGCGGTTATTCGCTACAATCACCTTATTGCTAGCAGGTCTATGACGTCTTCTGCTA
TTAACGCAAATATTCCCGTCACGACGGCTTGACCTAGCGGGAAGTTAAGGGTTGCATTGATAGCAATAAT
GCGGAATCATTTTGTCTAAGCATGATGGTCAAGGAAGACGCTAAGGTTCATCTGGATGATAAATAAGGCA
ATTAATAAGGCACCGCTTCGCCAATTAGCCCCCCGCTGCTTTCCTCAGCCACTCTGCGTTCAAAGAAGCA
TCACCTCTTCAAAAACAGTCATCACCACATGTAGCGCATCACCCAAGGGCGTCTAACGGTAGCCCTGATG
TGACGGCATAACCATCATATATCACGACCAAAGAAAAGGGAGATTCACATGAACGTTCGCACTATCCGGA
CACCCGTTAGGCTGGCCGCGCTCGTTGCCGCCACCATCGGCTTAACGGCCTGCGAAGACAAGCCCGACGT
CGCAGCAGCCCCAGACCAGCCCGCTTCTGCCACCGCCAGCGCGGCACCCGCACCGGCGGCGAAACCTCAG
GTGGATGCTAACCAGAAGCTCAATATCTACATCGAATGCTTCAACTCCACCCATGTTTCTGCCCACAAGG
CGATGGAGCGCTACACATCCTGGGTAAAAGATATGAAAGCAGGCCCTACGGGCAAGGAACGCGTCATTTA
CGGCACCTACTCGGTATCGGAATCCAGCCTGAAAGACTGTAGAGACCCCGTTATCAGCGCGGCCCAAAGC
GAGCCACCCATGCCCGCGCTGGACACGGCCGCCAAAGACTACTCTGCAACAGTAATCGCCTGGGGCCAAA
CGCTGCAGGAAGCCTCGACTTACTACGATCGCGAGAACTATAAAGATGATGCGATGGCACGCGGCAAGGC
GATGCACGGCGACATCGTCAAGCACTATGCGGCATTCAACACAGCCAGTCGCCAGTTCAATCAGGCTCTG
GAAGAAGCTAACGACGAGCGCCAACTAAAGCAACTGGCAGAAATCGAGAAGAGCGAAGGCCGCCAGTTCA
ATTACTGGCATATGGCCACTATGCTCAGCGCCAAGCAACTGGTAAATGTGCTAACGCAGGATGACTTCGA
CATCAACACCGCCACTGCCCGGCTTAAAGCCTATGAGGACAACGTCGACGCACTGATCGAACTGACCAAG
CAGCCCAACACAGTGAAACCCGCGACATGGTCTCTGATGAATTTGCCACTGGAAGATTATCGTATGTCCG
CTAAAGAGCGCTTGCGCCGAGTGCGCGATAAGACGCCCTACAGCCAAGGCGATCGTATACTGCTGTCCAA
GAACTCCGGCTGGATGGTACATGGCAGCGCCGACAGGCTCATCAGGAACTACAACTCTCTGGTGGAAAGC
AGCAACCGCCAGCGCTGATTCATGCGACCACGTTGCATAGAAAGACGACCGCGCGGCGAGTTAACCCTGT
CGCGCGTCTTGATAAAGGCTGCGGGAAATGGTGCCTTGGTTGCCTTTCTGAGCGCTGGACTAGCGGCGCT
TTCCAGCGTTCATGCGGCACCGGACTTCACGTTGAAATAAAAAAAGGAATGCGGTTTGAACCTTCACCCC
GCATTCCTTCTTAAAACATCACTCGTAATCGTTATTTAGCAGCAGCGGTTTCCGAACCGACCAACCCAAC
CTTGAGGTAACCCGCTTTACGCAGTGAATCCATCACGCTCATGATGGTTTCATAATCGACGCTTTTATCC
GCCTGAAAGAAGATAGTTGTTTCTTTGTTGGCACTGGTTTTTGCATCCAACACCTGAGCCAGAGACTGCT
CGTTAATCGCCTCTTCCCCCAGAAACATTTGCTTATCCGCTTTTACCGTCAGATAAAGCGGCTTCTCTGG
GCGCGGCTGCGGCACGGCTGATGATGCTGGCAGATCGACACGAATATCCACCGTTGCCAACGGAGCTGCC
ACCATGAAGATGATCAGCAGAACCAACATGACGTCAATGAACGGCGTGACGTTGATGTCATGCATTTCAC
CATCATCACCTACGTCCTCCTTCAAATGCATCGCCATGACTTAACCCACCCGCAGTTTATGCGCTGCTGA
AGACGCCCGGTTATCGTTGCTGGCAGCCACGTCGAGATCGCGGCTTTGCAGCAGCAGCACTTGTGCCGCC
ACATCACCGACCGTCGCTTTGTAACCAGCAATCGAGCGCGCAAAGACGTTATAGATGACAACCGCAGGGA
TCGCCGCGACCAGACCAATCGCCGTCGCCAGCAGAGCTTCTGCAATCCCCGGGGCAACCACCGCCAGGTT
AGTCGTTTGCGTCTGTGCGATACCGATGAAGCTGTTCATGATGCCCCATACCGTACCGAACAGCCCTACG
AACGGTGCAACTGCACCGACCGTGGCCAAGTAGCCATTACCACGCCCCATATGACGCCCAGTTGCCGCCA
CGCGACGTTCCAGACGAAACGCGGTGCGCTCTTTAATCCCGTTGTTATCATCTGAACGTGCAGAAAGTTC
CAGTTCGTTCTGCGCATCCTCCAGCAATTGCTGCGCTACGCTGCCTGCTTTGAACGAATCAGCCGTCTCC
AGCGCATCGTCCAGCGTTTTCGCCTGCTCCAGCGCCAGATACTCACGACGCAAGCGACGTTTCGCGCCAG
ACATTTCGACACTTTTACTGAAGAAAATCGACCAGGTAATCACGGAAGCCAGCAGCAAACCGATCATCAC
CGTTTTCACCACGGCATCGGCGTGCTGGTACATACCCCAGACGGATAAATCGGTTTTCATCAGGTTATTC
GTACCCGGCACCGCACTAGCCGGAAGCGTAAGCGCTGACGTCGGCGCAGATGCTTCGGTTGTCACGGGTA
TTGGAGAGGGTGCCGCAGTTGGTGCCGCATTCTCTGTCGATAACGGCGTCGTTGCCGGAGCCGCAAACGC
ATTTCCACTTAGTCCCGCCGTACATAGCAGGATAACCAGCACGCTACGGGAAAATGCGCTGAACGCACCA
CGTTTTTTTTGCCAGGTTGATAACACCTGTTGAGTTGTATTACTGACAGCCGTTTTCACGCTGTGCCTCC
ACCATTCGTTCTGTACAATAACGCGCACGCACCCGCAGGTATCATGCCGCAATAACGCAGCCTGAAATGA
TACCAAACCCTGAACGAATTGATAGTCGTTCTCATTATTATTTACGTCAGATAACACACTTTTTCTTGCG
TTCTGACAGGGTTTTTGGGGGTATTACCTGCATTTCGACGGAAAATGCATAAAGAAGCATGAAGAATCGC
ATTCAGGAATATATCTGGCAGGCGATAGCTGCAGGTACTCGCCTAAAACACTGCCTTATACTGTAAGGTT
TTTGTGATCGACATTAAGTTATCACACCATTTCATGGTGACTGGCGATAAGTTCAATGAAATGAATAGAA
ACACAAACACACAACAAGACAAATAAAAACATCATGTTATGAAGATTTAGATTAAGAAAATAGGAATAAA
AACCCTATAAAACAGCATTTCATATTAGCTTTTTCTTTTGTGACACGAGTCATTCTACGAAGTTGTATAA
TAGGTTAGCTTAACCCACAGAGAATCCCGACGCGCGCCACGATAATAGCTATACAAGGATGCCGTCTTCT
CACCGATGCACCACAATAAATTATTCTATTTTTCATGGGTTTGATTTTTTAATCACCCTTTTATTATCGA
TAATGTCCCCCTACCTCTGGAGATAATTCAATGAAGCTGTCGAAAACATTGATCGGCATTTGTCTGGGTT
CTACTGCATTCCTGATGAGCCAAGCGATTCAGGCACAACAAATTAAAGCCTCTGATGTTCACCCTGAAGG
TTATCCTAATGTCGTCGCCGTACAGAAAATGGGAGAAAAATTAAAAGCTGCTACCAATGGCAGGCTGGAA
ATTAAAACCTTCCCCGGCGGCGTATTAGGGGATGAGAAGCAAATGATTGAACAGGCGCAGCTCGGTGCAA
TTGATATTATCCGTGTTTCAATGACGCCCGTTGCCGCTATTTTACCAGAAATAGAAGTCTTCACCCTGCC
CTATATTTTCCGTGATGAAGATCATCTGCATAAAGTGCTGGATGGAAAAATCGGTCAGGAAATTGGTGAC
AAAATTACCCATAGCAGTAAATCAAAATTGGTTTTCCTGGGCTGGATGGATGCGGGAACGCGTAATTTAA
TCACCAAGCAACCCGTGGCGAAACCAGAAGATCTCAAAGGTATGAAAATTCGCGTTCAAACCAGCCAGGT
TGCTCTCGCAACGCTGAAAGCTATGGGCGCTAACGCCATCGCTATGGGCACCAGCGAAGTCTTCAGCGGC
ATGCAAACCGGAGTGATTGACGGCACCGAAAATAATCCACCAACTTATGTGGCACATAACTACATGCCTG
TTGCCAAGAATTTCACCTGGAGTCGCCACTTCATTATTCCTGAGCTGTTCCTGTACTCCAAAACCAAATG
GGATAAGCTTTCCAAGGAAGATCAGGATCTGATCCTGAAACTGGCGAAAGAAGCGCAGCAAGAGCAGCGC
GTACTGTGGAATGAATATACTCAGCAATCCCTGGATAAAATGAAGGCCGGTGGCGTTCAGTTCCATGAAA
TCGATAACGAGTACTATTTCAAAGCGACACAGCCTGTACGCGATCAATTTGGTGCCAAATATCAGGATCT
GATTAAAGCCGTCGCCGACGTCCAATAATCAATATCTCATCTCAGCGGATAAATAGAGGAACGTTGATAA
CTCTATTTATCCGCCACCCTTAATAGCTTGATAAAAAAATTATCCTTCGCTTATCACTCACTGAGTGAAT
ATAGGTGACACAATGGCACAGTCTTATCACTTAAGTATGGATGTACTCTATCGTATTGCCATGTGGGTTT
CTGGTCTGGCGTTACTCATTATGACGCTAATAATTCCTATCGGCATATTCGCACGTTATGTTTTAAATGC
GGCATTATCCTGGCCAGAACCCATTTCAATTATTTGTATGGTGACGTTTACTTTTGTAGGTGCGGCGGTC
AGCTATCGTTCTAATTCACATATTGCTGTCAGCATGTTGACCGACAGATTGCCAGAATCCGGTAAGAAGA
TTTGCGTTCATCTGTCGAATCTCCTGATGCTCTTGATCAGCCTGTTTATTCTTTATTACAGCACAGTGCT
CTGTCTGGAATTATGGGAACAGCCCGTCGCAGAATTCCCATTATTAACTGCGGGTGAAAGTTATTTACCG
CTGCCTATCGGCTCGTTAATTACTGTGCTTTTCATCATCGAAAAAATGTTTTTCGGCCCGCAGGATAAAC
GCCCTGTGGTCATGCTTGGCAGTTCTTAATTCGGAGCCAATACACCATGGATGCATTTATTCTTGTTGCC
ACGCTGGCAGTGCTGTTGGCGGTCGGCGTTCCCGTCGCCTACGCGGTAGGGTTGAGCGCAATTGTTGGTG
CCTTCTGGATCGATTTGCCGCTTGAGGCTGTCATGATTCAGATTACCAACGGCGTGAACAAATTTTCGCT
ACTGGCGATCCCCTTCTTTATTCTGGCTGGGGCCATTATGGCCGAAGGCGGCATCGCCCGCAGGCTGGTC
AGCTTCGCGTATATTTTTGTCGGCTTTATTCGCGGCGGCTTATCACTCGTTAACATCGTCGCATCGACGT
TTTTCGGGGCGATATCCGGCTCTTCTGTGGCAGACACGGCTTCAATCGGCTCAGTGATGATCCCAGAAAT
GGAGAAGAAGGGCTACCCACGCGACTTCTCCGCTGCCGTCACCGCCAGCGGCTCCGTGCAGGCAATTCTG
ACACCACCGAGCCACAACTCTGTAATCTACTCGCTGGCAACCGGCGGCACGGTTTCGATCGCCTCGCTGT
TTATCGCCGGGATCCTGCCCGGTCTGCTGCTCAGCCTGACCTTGATGGTGATGTGTGTTGGTTTCGCACA
TCGACGGGGTTACCCGAAAGGTGAACGCGTACCGTTCCGTCAGGCGCTGAAAATCTTTGTCGATACCCTG
TGGGGGTTGATGACGGTTGTTATCATCATGGGTGGGATTTTGTCCGGCATTTTTACCGCGACGGAGTCTG
CGGCCATCGCCTGCCTATGGTCCTTCTTCGTGACCATGTTTATCTATAAAGATTATAAATGGTCTGAGCT
GCCCAAACTGATGTACCGCACGGTAAAAACCGTCACGATCGTCATGATCCTGATCGGCTTCGCCGCCGCA
TTCGGTGCCATCATGACCTACATGCAGTTGCCCGCCCGCATTACCGAGTTCTTCACCTCCATTTCGGATA
ACAAGTACGTCATCCTGATGTGGATTAACATCATGCTGCTGCTGGTCGGTACGCTGATGGACATGGCACC
GTTGATCCTGATCCTGACCCCCGTTTTGCTGCCTGTCGCCCACTCGCTCGGCATCGATCCAGTGCATTTC
GGTATGATCATGCTGGTTAACCTTGGGATCGGCCTGATCACGCCGCCGGTAGGGTCGGTACTTTTCGTCG
CCAGTGCGGTGAGTAAACAGAAGATAGAACAGGTCGTTAAAGCGATGCTGCCTTTCTACTGTGGGCTCTT
CTTTGTACTGATGTTGGTCACCTATATTCCGGCTATCTCGCTCTGGTTGCCGAAATTCTTTGGCGTCCAC
ACGGGTTAATCCCTCCTAATTGCGCCATGTTATTCGTAGCAATGCAGAAAAACATGGCGCTTTTCTTACC
TGAAATATTTTCACCTACCTCCGATCTTATCCCAGAAAAATCGGCGAAAAGCCCCTTCGCTGCTGGATAT
CAGCAGTGCTGAGCCTTTTCTCTGTCGCGACAAAACCCGACCACACGCCGCCCAAGCCGTGATAACGTAG
ACCTTATAAATTGAACGCTCATGAATCCAATCATGCCCCGCGATTCCCACCGCGCTCGCCGTCGGAAATA
GTCAGCGCAGTGAGTCATTCGGCAAGACTGAACAGAAAAAGGTGATAGTGGTTATGACAAGCAAAAAAAC
GGCAACCGCGTTAGTCGCCGCAGGACGCAGCAAGAAATTCACCCACGGCTCCGTAAACCCCGTTATTCAA
CGCGCTTCTTCTCTGGTATTCGATACCGTGCAGGACAAGAAACATGCCACGATTAACCGGGCCAACGGCG
CGCTGTTCTACGGTCGCCGTGGCACGTTGACCCATTTCTCGTTTCAGGAGGCGATGGTGGAACTGGAGGG
TGGCGCTGGCTGTGCGCTGTACCCTTGTGGAGCAGCAGCCATCTCTAACGCAATCCTCTCTTTCGTTGCG
GCAGGCGATCATATTCTGGTAACGGAATCGGCCTACGAACCCACGCAAGATTTCTGCACGAAAGTACTCA
GCAAGCTGAACGTCAGCACTACCTATTTCGATCCGCTCATTGGTGCCGGAATTGCCGAGCTGATCCAGCC
GAATACCAAAGTGGTCTTTCTTGAATCACCGGGCTCTATCACCATGGAAGTCCACGATGTGCCGGCCATC
GTCCAAGCCGTGCGCCGTATCAATCCCGAGATCGTTATCATGATTGATAATACCTGGGCTGCGGGCATCT
TATTCAAGGCGTTCGACTTCGATATTGATATCTCGATTCAGGCCGGTACGAAATATATCGTCGGCCATTC
CGATGCTATGATCGGCACAGCAGTCGCTAACGAACGCTGCTGGGTACAGCTACGTGAGCACTCTTACCTG
ATGGGGCAAATGGTAGATGCAGATACCGCTTATGTCGCCAGCCGCGGCCTGCGTACATTGGGCGTTAGGC
TCAAACAGCATCAGGAAAGCAGCATCCGCATCGCGAAGTGGCTGGCGGAACGGCCAGAAGTGGCGGTCGT
TAACCACCCCGCGTTACCAGGATGCAAAGGGCATGAATTCTACAAGCGCGATTTTAACGGCTGCAACGGC
TTGTTCTCCTTTGTGTTGAAGGAGAAATTAAGCAAAGAAACGTTGGCACATTATCTGGACCATTTTGAGC
ATTTCAGTATGGCGTATTCCTGGGGGGGCTTTGAGTCCCTGATTCTGGCGAATCAGCCAGAAGAACTTGC
AGCCATTCGTCCTGTGAGCGGCGTGGATTTTACCGGTACACTTATTCGGTTACATATTGGACTTGAAGAC
AGTGACGATCTGATCGACGATCTGACCGCAGGTTTCAGCAGACTGAGCGCCTAACAAGGCGTCAGCAAGC
GGATGCTTAGGCCAACGGCAGGAAAAAAATACAGAAAATGTGACGACCATAAAGCCGCCGCGTCTTGATT
TCCCCTGCGGCGCAGTGGGTAATGCGTTATGATAATCGTGAGTCAACGCTTACCAAAAAACGGCGTTACC
TTAACCAAAATGTAGCATTAAGCCCTGCCGTATTATCACAATGCGACAAGGCATTTGCCCCATACCGATT
TTAGGGCTTGATAGGCAATAGATTTCAGGTAACCCAGCGCTCTACCGCCGCTGCCTGAGAAATAATGAAT
ATCGTCACGCGGGAAGTAATATGAGTATGGTTCACGACATTATTCAGGCGCTCTGGCAGCAGGATTTTAG
TGCGCTGGCCGATCCCCACGTCATTTGGGTAATTTACGGTATTCTGTTCACAACGCTGTTTCTGGAGAAC
GGTCTGCTACCGGCCTCTTTTCTGCCCGGCGATAGCCTACTGCTGCTCACCGGAGCCATGATTGCCAAAG
GCGTGATGAGCTTTTTCCCCACAATGATTCTGCTTACCATCGCCGCCAGTCTCGGCTGTTGGCTCAGTTA
CCTGCAAGGGCGCTGGCTGAGCGATACCCGATTAGTAAAAGGCTGGCTGTTGCAACTTCCTGCACATTAC
CACCAGCGCGCCCATCACCTGTTCCATCGCCACGGCCTGACGGCGCTGCTGGTGGGGCGATTTTTAGCCT
TTATCCGCACGTTACTGCCAACGATGGCGGGAATTTCTGGGTTAAATAATACGCGTTTTCAAATTTTCAA
CTGGCTTAGCGGGCTGCTGTGGGTCGGCGGGATCGTCACGCTCGGCTATGCGCTTAGCCACATTCCGCTG
GTCAAACGCTATGAAGATCAGGTGATGACCGCGCTAATCCTGCTGCCTATTATTTTACTGGTCAGCGGCC
TTATCGGCATGGCTGTTGTGGTGTGGCGTAAAAAACGGACGGTCGCCTAATCGGTCAACCGTTCGATTTA
TTGCCGCAATCAGCCTTCTTCAACCGCCATATTATTGGCCTTTAATCTCGTGACTTCATCGCCTGGCGTC
GCACCAAAATAGCGCTTAAATTCCCGGCTAAACTGCGACGCACTCTCATACCCGACACGAGCTGCCGCAA
CGCCCGCTCTCAGGCCATCATTGAGCATCATCACGCGTGCTTTATGTAAGCGGTAGGACTTCAGGTATTG
CAGCGGCGATGTGTTAGTGACCGCCTTGAAGTTATGATGAAACGCGGAGACACTCATATTCACCTCGGCA
GCCAACTGTTCCACATTCAGGCTATCGGCGTAGTGATTCTCAATGCGTCGCAGTGCTTTGGTGATTTGGC
TGAAGTGCGTGTGCCGATTCACCAACGCCTGTAATGCCGCACCACGTTCGCCACAAAGCATATGATAGAT
AATCTCACGCACAATCGTCGGGCCTAGCACACGGGCATCGCGCGGGTTATTCATCGCATCCAGCAGCCGC
TCAACGGCACACAGAATCTCATCGTTCAGCGGTGCGCTATTCACCCCGCAGGTACAGGAACAGGGGCGGA
TCGCGCTGTCATCATCACCGATGTCAATCAGCAAATCCTGAAGCATCGGGATATCGATGCTAATCGCAAT
CCCTACCAGCGGGTTCTCAACGCTGGCTATCGTTTCACATTCGAACGGCAGCGGAACGGTCATCAACAGG
TAGTTTTCGGGGTCATACAAGAACGTTTTTCCGCCCAGATAGCCAATTTTTTTGCCCTGAAGAATAATGA
CAATCGTCGGATCATACATCACTGGCACTCGAGGATGATGCTGTTCCGTATACAGAATTCGAACCTGCGG
CACGAGCGAAGGCGTGACCCAGCTTTTGGTTGAACAGCGTATAGCCTGCTGCACGATGCGTTGCCGCGCA
GCCTGTTGCTGTTCTGTTTGTTTCTGAATTATTTGTTTCTGAACAAGCCGCTCGCATTGGCTCTCCATCG
ACATGCCCTGACCTTTCGTCAACATGCCTTGGTTTTCCATCAACATAGTGTTGTCTCGCTACCCGTTATT
TTTTCCTGCCTGAAGCCTTTCTCCTGACAGGAGAAACAAAATGGCATACCTGCGAATTATTATCACCCTT
TTCTCCTGTATTTTGTAGGAATAGGCAATAACCAAACAGAAATGTGCATTGAACGTCTTCCCTCGGTTGA
TGACAATACTAAGCATACATTTGCCCACTATCATTCGGGAAAAGACATGAATAAAACGATTGAACTGTTT
ACGTCACATCGCAGCGAACGTAGCTATCTTGATAAACCGATTCCCGATGACGTGCTGGATGCCATTATTC
AGTCCGCACATTTGGCACCAACGTCCGTGAACTCTCAGCAGGTTTCACTCATCGTCACCCGCGACCCCGC
GCACAAAGCACGCATTGCCGAACTGGCCGGTGGCCAACCGTGGATTACCAAAGCGCCTGTATTCATCACA
GTCGTGCTGGATATGCATAAAACGCAGGTTGGGATTGCCATGAGCGGCAAACAGCAGCACGCGCATGAAA
GTCTCGAAAGCCTGATCGCTGGTACAACGGATGTCGGCATCGCGCTCGGCACATTGATGGCCGCCGCACG
TTCATTTGGGCTGGGTATCGTCCCGATTGGCGGCATCCGTCGTGAACCACAAGCAATGATCGACTTTCTG
GCGCTTCCTGAGCTGACGTTCCCTGTCGCCGGCGTTGCTATCGGCTACATCGATACCCCTGCGCATCAGA
AACCGCGCCTGCCGCTGAGTTCATTCCGCCATGATGAAACCTATCATCAGGACGTTCTGCCTGCAGCGAT
TGAACAATATAACCACACGCTGGTGGCGCACTGGCAGCAAACTGGCCGCGCTGACGGCGACAACTGGGGC
GATAACACCGCCAGCTATTACCAACACATCTACTTCCCTAAAGTCTTGCCCGCGTTCCTTCAACAGGGCT
TTAAACTGGACAAATAACCTATGCTAAATTTCACACTCCATACCCCTACCAAGATTTTGTTTGGCGAAGG
CCAGATTGCTGAATTAGGCAAAGAAATTCCTGCCGATGCCCGTATTCTCATCACTTACGGCGGCGGCAGC
GTGAAGCACAATGGTGTGCTGGATCAGGTCTATCGCGCACTGGAAGGCCGCAACGTACACGCATTTTCCG
GCATTGAGCCTAACCCAACGTATGAAACGCTGATGAAAGCCGTCGAAGTCGTCCGTGCGGAGAAGATTGA
TTTCCTGCTGGCGGTTGGCGGGGGTTCAGTGGTTGATGGCACGAAATTTATCGCTGCCGCCGCAGATTAT
CAGGCGGCACAGGATCCATGGCATATTCTGCAAACTGGTGGAGCGGAAATCGATCGCGGCATCGCACTCG
CTGCGGTACTCACTCTGCCAGCGACCGGTTCGGAATCTAACAACGGTGCGGTCATCACCCGTAAATCCAC
CAACGATAAACTCGCTTTCCGTTCACCACACACACAGCCGCTTTTCGCCGTACTCGATCCGGTCGTGACT
TACACCCTGCCCGCTCGCCAGATCGCGAACGGCGTGGTCGATGCCTTCGTTCACACGGTTGAGCAGTATC
TGACCTATTCCGTTGATGCCAAAGTACAGGATCGTTTTGCGGAAGGTTTGCTACTGACGCTGGTTGAAGA
AGGCCCGCGCGCGCTGGCTGAACCGGAAAACTACAAGGTCAGAGCCAATGTAATGTGGAGCGCGACCATG
GCGCTGAATGGCTTGATTGGCGCAGGCGTACCGCAGGACTGGTCAACTCATATGCTGGGACACGAATTAA
CGGCATTACACGGCCTCGACCATGCCCAGACACTGGCTATCGTCCTGCCCGCCATGCTGACGGCAAGAAA
AATCCAGAAGCGAGACAAACTACTGCAATACGCCGAACGCGTCTGGAATCTGCGCGACGGTAGCGAAGAC
CAGCGCATCAACGGCGCGATTGCCGCTACTCGTGACTTCTTCGAGAAAATGGGCGTACCAACCCGCCTGT
CTGACTATCAGTTGGATGGCAGTTCTATTCCCACGCTGGTCGCCAAACTCAGCGAGCATGGCCTGACCGC
ATTAGGCGAACATGGCGATATCACACTGGAAGAAAGCCAGAAGATTTATGAAGCCGCGCGTTAAAGCACT
TCGTATTTAGCGACAGCACTGCCTATCTGGAAATAACGGATAGGCAGTGCTGTAAGTATCCCACCAAAAC
GGCCCATTCGCTT
>18 length=17419 depth=0.91x
TGTGCCGACATTGCCGCGCAAATCACGAATCACCAGATCGGGACGTCGGGCGCGCAGTTGGCACTGGCGG
CGCAGGCTGGAGGTGCCGACACAACTGCCTTGCGGTAATTGGTCGAGGCTGTCGTAATGATTGGAAACAA
AAGCGTCGCGTGGGTCGTCACGTTCACAAATGGTGGTCAGGCCAAGGCCATCGGGAAATTCGACAGGCAC
ATCTTTCATGGAATGAACGGCGATATCGGCGCGCCCTTCAAGCAGCGCTAATTCCAGCTCTTTAACAAAC
AATCCCTTACCGCCAACCTTTGCCAGTGGCGTATCCAGAATGATGTCGCCGCGGGTCACCATCGGCACAA
GTTCCACGGATAAATCGGGGTAGAGATGGTTCAAACGCTGCTGAACATATCGTGCTTGCCATAAGGCCAG
CGGGCTTTGTCGGGTGGCAATTCTAATAATATTGGCTAACATGCTTGATACCGTTTTTATCATTTTCCGC
CATCGTATCACTGATGGTGCGTTGGTGTCAGGTTGTGGGCATTAGCGGCGCGCCTTTAAAACGGTCTGAA
ATTCGGGTGCCGCATACATAGAGATACTCTAAATAATTCAAGTTTCAGGCAGGCGGCAAGCGAGGGAATC
CCGATGAGCTTACTCAAGTAAGTGATTCGGGTGAGTGAACGAAGCCAACGCACATGCAACTTGAAGTATG
ACGAGTAAGAAGCCGTGCTGATGAAGTCGGGTAGAAAAATTCCTAATAAAGCAAGATAGATAAGTCTAAC
TTTCTTTACTTTCTTTACGCCCAATCAGCAAGGTGTTAAATTGATCACGTTTCCAGCAATAATTCGCCAA
ACATTCTTCTAATTTTATCATTGGCGAGTTTGGAACACGGGGTTTTTCTAGGCACTGGGATAAATCAGGC
GAAGCGTCTTGTACTTCTACATCGAGACTTTGAAGCAAAGACTGGATGCGATCAACCAACTGCGTGTTGA
CCGTGCTCTGGGAGCAATGAAGCCCGCTTTTCAGCAGGTTTACAGTCTTCTGCCCATTTTATTACATCAT
CATCACCCGTTGATGCCCGGCTACCTTGAAGGCAAGGTGCCTCACGGTATCTGCACTCACACGCCTGATG
AAAAGCAGCAACAGTACCTTGATGGAATTGCGTTGCGCTGGGGCCAGTTTGACCGCTCTCATCCGCAGGG
CGAGCTGCCGATCACGGGCATCTATTCAATGGGGAGCACCTCGTCTATCGGGCAGAGCTGTAGCTCCGAT
CTCGATATCTGGGTGTGCCATCAATCCTGGCTGGATAGCGAAGAGCGCCAACTCCTACAGAAAAAATGTA
CGCTGCTGGAGCAGTGGGCTGCGGCGCAGGGCGCTGAGGTCAGCTTCTTCCTGATGGATGAAAGCCGCTT
CCGCCACAATGAAAGCGGTAGCCTGAGCGGTGAAGACTGCGGCACCATGCAACACATCCTGCTACTCGAC
GAATTTTACCGCACCGCTGTGCGTATGGCGGGTAAACGTATTCTGTGGAATATGGTGCCGGTCGAAGAAG
AATCCCACTACGATGAATATGTGCTGTCGCTGTACTCACAGGGAGCGCTGGCACCGAACGAGTGGATGGA
TTTAGGCGGATTAAGCACGCTGTCGGCGGAAGAGTATTTCGGTGCGAGCCTTTGGCAGCTCTACAAAAGT
ATCGATTCCCCGTATAAAGCCGTGCTGAAAACGCTGCTGTTGGAAGCCTATTCCTGGGAATACCCGGATA
CCAGTCTGCTTTCGACTGAAATTAAAAAACGTCTGCATGATGGTGAGATCGTCTCTTTCGGCCTCGATCC
TTACTGCATGATGTTGGATCGCGTGACGCACTATCTGACGGCGATCAACGATCCCACGCGTCTCGATCTG
GCGCGTCGATGTTTCTATTTAAAAGTGTGTGAAAAGCTCTCCAGAGAACAAGCCTGTGTCGGCTGGCGTC
GTCAGATTCTGAGCCAACTGGTGCAGGAATGGGGCTGGAGCGACGAGCATCTGGCGATGCTGGATAACCG
CGCTAACTGGAAAATTGAACAGGTACGCGAAGCGCATAATGAATTGCTGGATGCGATGATGCAGACCTAT
CGCAACCTGATCCGCTTCGCCCGCCGCAATAATCTGAGCGTCAGCGCGAGCCCGCAGGATATCGGTGTAT
TGACCCGTAAACTGTATGCCGCGTTTGAAGCGCTGCCGGGTAAAGTTACCCTGCTGAACCCACAAATTTC
TCCCGATTTGTCGGAGCCGAATTTAACCTTTATTTATGTTCCGCCGGGTCGTGCGAATCGTTCAGGCTGG
TATCTGTACAATCAGGCACCGTCGATGGATGCGATCGTTAGCCATCAGCCGCTAGAATATAACCGCTATC
TGAACAAGTTGGTGGCATGGGCCTATTTTAATGGTCTGCTGACGCCGAGCACGCGCCTGTATATTAAAGG
CAACGAGCTGTGTGACATCACGCGTCTGCAAGCGCTGGTGGACGATGTGGCTGGCCATTTCCCACTGCGT
TTGCCTGCCCCCACGCCGAAGGCGCTGTATAGCCCGTGTGAAATTCGTCACTTGGCGATTATCGTTAATC
TGGAACACGATCCGACCGCGGCCTTCCGTAACCAGGTCGTGCATTTCGATTTCCGTCATCTGGATGTGTT
CAGCTTCGGCCAGCAGCAGCAGTGTCTGGTTGGCAGCATCGATCTGTTGTATCGCAACTCATGGAATGAA
GTCCGTACTCTGCATTTCAGCGGCGAGCAGGCGGTGTTGGAAGCGTTAAAAACCATTCTGGGCAAAATGC
ATCAGGATGCGGCGCTGCCGGAATCGCTGGAAGTGTTCTGCTACAGCCAGCACCTGCGTGGGTTGATTCG
TACCCGCGTGCAGCAGTTGGTCTCCGAATGCATTGAGCTACGGCTGACTAGTACGCGTCAGCAGGAACCG
GGGCGCTTCAAAGCGGTAAAAGTGGCGGGCCAAACCTGGGGCCTGTTCTTTGAGCGGTTGAGCGTGTCAG
TGCAGAAATTGGAAAACGCGGTCGAATTTTATGGCGCGATTTCTAACAACAAATTACAAGGCCAGCCAGT
TCAGGTTGAAACCAACCATGTGCATTTACCAGCAGTCGTTGATGGCGTTGCCAGCGAAGGGATCATCCAG
TTCTTCTTCGAAGATGTGACGGAAAATCAGGGCTTTAATATCTATATTCTAGATGAGTCGAATCGCGTTG
AGGTGTATCACCACTGTGAAGGTAGTAAAGAAGAACTGGTGCGCGATGTCAGCCGCTTCTATTCATCTTC
GCACGATCGCTTTACTTACGGTTCCAGCTTTATCAATTTCAACCTGCCGCAGTTCTACCAAATTGTACAG
TTGGACGGCCGCACACAGGTCATCCCGTTCCGCAGCAGTGCACTTTCTCATCTGTGCATTACGCCCGTGG
TCGGGGATGAGGTAATGACGATGAAGCAGCGGCTACAGATCCTCTAGTAACCGTCTGACGCTCGGCTTTC
AGCGTATTCAGAAAGGGATGTACTGATGGATTCGTTGCAACGCCGAAATCTGATACTGCTGGCGCTCGGG
CAAGGGCTGACTGGCAGTATTATTTCCCTGATGACGTTGTGTTCTACGCTGGTTGGCGTATCGATGACGC
CTGTCCCTCTATTGACCACGCTGCCGATTACCGCGACGGTGTGCGGCGCAGCGCTGATGATCTACACCGT
TTCCTCATTGATGACAAAATATGGCAGGCGCAATACGTTCATCATCGGTACGCTGATAGGGTTGTCTGGG
GCGCTATTGGCGGCGGTGGCGATTGTGCTACACAGCTTCTCCCTCTTTGTGTTTTCAACGTTTGTTCTGG
GAATGTCCTGCGCCTTTAATCAATATTATCGTTTCGCGGCTGCTGAAATTTTCACCGATAATCAACAGAA
AAACCGCGCAATTTCCTGGGTGATCAGCGGTGGTATTTTAGGGGGCTTCCTCGGTCCGTTTGCCGCCAGC
CAATCTTCTCAACTCTGGGCATCGTACCCGTTTCTCGGTAGTTTTATCGCCGCCGGGTTGATCTGCATTG
TGACCTCACTGCTGTTGCTCGGTCTTAAATTACCCCCGATGTCGGTGGTTACGGCTAGTGCTCAGCATAG
CGAATCGTTGGCGTCGATTCTGAAAAGCCGGGCATTTGTGTTGGGAACCGCAAGTTGTTCCGTCGGATTT
GTGGTGATGACGCTGTTAATGAACTCTGTACCGTTGGCGATGCACCAGCACCACTTTTCCGTTGGCCATA
GCGCGACAGTTTTACAATGGCATTTTGTCGCTATGTATGCGCCTGGACTGCTATTAGTGCTGCTAGCGAA
ACGGTTGACGCCGGTTCAGGTCGTGGCGATCGGCGTGACTTGTAACGTGGTTGGTGTGGTGGTCGCGCTG
AGTGGTTTGACGTTCTGGCACTTTCTTTTTGCGCTGATGTTGTTTGGTATCGGGTGGGCGTTTATGTTCA
ACGGTGGGACATTTATGCTGAATGCTTTTACCCATTCTGTGCATAAATCTCGCTTGCAGGGCATTAACTC
GTTGCTGATTTACCTGCCTAACGCACTGGCGTCTCTGTCTGCCGGTAGCCTGATGGCGCTAACCAGCGGC
TGGCCGCTGGTGAATATGGTCGGTATTGGCATGCTGTTGTTGCTGGTACTGGTGCCGACCGTTCTGGGAC
GGCGCTGAGGTACGCTGAACCGTGATACCATTGAAAATACGGCAGTTACTCGAAGTGAACGGTTTCCCCG
GCCTGCGCCGAGCAGGCTGATGACAGCAATACGAGAAAGTCTTCACCGCTGCGATTGCATACCCAGCGTT
CCGCCTGAAGGGCGAAGTGGTAGCCACCCGCTTTGGTCGCTAACCAAATTTGGTGCAGCGGCTCCTGCCG
ATTAATCACGATTTTGCTGCCGTTCTCAAAACTCAGCGTCATTACGCCGCCGTTGATTTCGTAATCGATG
TCGGCATCACCCTCAAACCGATCCAGCGTTTCTTCCAACTGAAGCATGAGTTTGTCGGCTAATTGGTGGA
ACTCGCTATCGTTCATTTTCGATTCCTATTGATTTTCATGATCCACCTGCGATTATAGAGAGCATACGAG
TATTAATGACAGGTCTTAACGTAATGAAAAACGCATTTCGCCCACTTCTTCTGGTGTTATCAGTGGTGAG
TTTACTCGGTTGCGGCCTGAAAGGTCCGCTTTATATGCCAACCGATAGCAAGTCCGGCGCGTCAACGACT
CAGCAAAATGAGAACCAGCCGCCGCAAAAGAAACCGTCAATGCGTCCTTAATGTGTGACGACAACCAATA
ACAACAGGTCACGTATACGTTTATCGCGCCCGGTTAAGTAAGCGGGGGAGTCAGGATAATGCAGTTCGCT
AAGATGCACGGATTAGGCAACGATTTCATGGTTGTTGATGCCGTTACGCAAAACGTTTATTTTTCACCCG
AACTGATTCGTCGTTTGGCGGATCGGCACTGTGGTGTGGGTTTCGACCAACTATTGGTGGTCGAGCCGCC
CTACGATCCTGAACTGGATTTTCATTACCGTATTTTTAACGCGGATGGTAGTGAAGTGGCGCAGTGCGGT
AATGGCGCGCGCTGTTTTGCCCGCTTTGTGCGCCTGAAAGGGCTGACCAACAAGCGTGATATCGCCGTGA
GTACGCAGACTGGCCGGATGGTGCTATCTGTGACGGACGATGAACTGGTGCGCGTTAATATGGGTGAGCC
GAATTTCGAGCCGCAACAGGTGCCTTTTCGCGCAGTCAAAGCGGAGAAAACCTACATCATGCGTGCCGAC
GAACACACGGTACTTTGTGGCGTGGTGTCGATGGGCAACCCGCACTGTGTGATTCAGGTTGACGACGTGG
AAACGGCGAAGGTGGAAACGCTGGGGCCGTTGCTGGAAAGTCACGAGCGCTTTCCTGAGCGTGCCAACAT
CGGTTTTATGCAGATCGTCGATAGCCAGACTGTCCGTCTGCGGGTGTACGAACGCGGTGCGGGAGAAACG
CAGGCGTGCGGTAGCGGCGCGTGCGCTGCTGTGGCGGTCGGTATCCTCCAGGGGTCATTGTCCGCGAAAG
TTCGCGTATCGCTGCCGGGCGGGGAGTTGGATATTCAGTGGGATGGGCCGGGACATCCGTTATTCATGAC
CGGGCCAGCAACGCATGTCTACGATGGATTTATTCATTTATGAAAAATGTCGAGGAACAGGCAGAACGCG
AGATCGCACTCAGTGACGAGATGGTTTTGCAGTTCCTGCAACAAAATCCTGATTTTTTTATCCGCAATGC
GCGTCCCGTCGAACAGATGCGTATTCCTCATCCCGTCCGGGGAACCGTTTCGCTGGTGGAATGGCAACTG
GCACGTCAGCGTAACCATATCACCCAGCTTGAGGAAGAAATCACGCTGTTGATGGAGCAAGCGGGGGCGA
ATGAAGTGCTGTTCAACCGCCTGCTTGGGTTACAAACCGAATTGGCATCGGCGGATAGCCTCACAGATAT
GTTGGATCGGTTGCAGCGCTGGGCGCGTCAGCTTGGTCTGGCGGGGGCAACGGTTCGCCTGTTTAGCGAC
AAATGGCGCATTGGTGCGCCTTCGGGTTTTACCCACCTTGGGCTAAACCGCTCTACCTTTGAGCCGTTGC
GCATTCAGCGTTTTGGACAACAGAACCACTACCTTGGCAGCCTGAATGGACCGGAACTGTTACTGCTGCT
ACCGCAGGCCAGACAGGTTGGGTCGGTCGCGCTATCGCTGATGGGCAATCATCACGATTTGGGCGTGCTG
ATTTTCAGCAGCCGTGACAGCTACCATTATCAGGATGGCATGGGAACCGTACTGCTTCAGCAAATGGCGA
TGATGTTGCCTGCGATGCTGGCACGCTGGGTTGAGCGGGTATGAGCCGACAGCCTACATCATCGGAGTCA
CCTTCCTCTTCTCTTTTACAAACGGATGTTGATGCCTTCCTGCGTTATCTGAAAGCAGAACGCCAGTTAA
GTCCGTTGACACTGACCAGCTATTCGCGCCAATTATCTGCGGTTATCACGATACTCTCCGCTGCGGGCGT
GGTTGACTGGCGCAAGCTAGACGCCTCTGGCGTGCGCTCCGTGGTGTCCCGCAGTAAACGCGATGGGCTA
CATTCAGCGAGTCTTGCGCTACGTCTATCGGCATTACGCAGCTTTCTCGATTGGATGGTGTCACGCGGTG
TGCTGACGGCAAACCCGGCTAAAGGGGTATCCACGCCGCGAGCTGGACGCCCGTTGCCTAAGAATATGGA
TGTGGATGAGATGAATCGCCTGCTGGAGATCGATCTGGACGATCCCCTTGCGGTGCGCGACCGCACGATG
CTGGAAGTGATGTACGGTGCGGGGCTGCGTCTGGCAGAGCTGGTTGGCATGGATTATCAGCATATCGATC
TGGCAAGCGGTGAAGTCTGGGTGGTGGGGAAAGGCAGCAAAGAGCGCAAATTACCGATAGGAAAAACGGC
GGTAACCTGGTTGGAACGCTGGCTGGCGCTGCGTGAACTGTTTGGCCCACAGGATAATGCTGTGTTTATC
TCCAATCAGGGGCGACGCATTTCGATGCGCAACGTGCAAAAGCGTTTTGCCGAGTGGGGCGTTAAGCAAG
GTGTTAATAGCCATGTTCATCCACATAAGCTGCGCCACTCCTTTGCGACGCACATGCTGGAATCCAGCGG
TGATTTACGTGCGGTCCAAGAGTTGCTTGGCCACGCTAACCTGACCACAACGCAGATTTACACCCATCTT
GATTTTCAACATTTAGCCTCTGTGTACGATGCTGCGCATCCACGCGCCAAACGAGGGAAGCCCTGATGCA
TTTTTACCGACCTCTTGGTCCGATCCGTGCGATCACGTTCGATCTGGATGACACGCTGTACGACAACGCG
GACGTCATTCGACGCACGGGGCAAGAGTCAATCCGCTTCCTGCAAGCGTACCATCCTGCGCTTCGTGATT
TTCAGGCGGATGATTTCCAAAACTTACGCCAGACCTTGCTAGAGCGTGAGCCAGATATCTATCACGACGT
TACCGAATGGCGTCGCCGTGCGGTTGAACTGGCGATGTTAGATCGTGGCCTAAGTGTCGCAGAGTCTAAG
GATGGCGCAAAAGCAGCAATGGAAAATTTTGCCCACTGGCGTAGCCAGATTACGATTACGGAAGAGACGC
ACCAAACGTTGGCAGCATTAGCCAAGAAAGTGCCGCTGGCGGCGATTACCAACGGCAACGCTGAACCGCA
TCGGTTTGGTCTGGAAGGTTATTTTTCTTTCACCCTGCGTGCCGGTCCAGATGGTCGCGCCAAGCCGTTT
GATGACATGTACCATCTGGCGGCGGAAAAACTCAATCTGCCTTTGCATGAGATTCTGCATGTCGGCGACG
ATCTCACGACCGATGTGGCCGGGTCGATCCGCTGCGGTATGCAAGCCTGCTGGATTAACCTGCGTGAAGG
CAGCCTGACGCAGATTGGCGACGCTCGACTGCTGCCGCATATTGAAATTTCGCGGTTGGCATCGCTGTCG
GCATTGCTATAATCACGGCATTAATCTGTATAAGAGCTAATCCCATTAGGGCTATTTCATTTGCCATTTT
GAACCAGGGCAGTGCTCGAAATCCTCACGTACTGGTGTACGCTCCGGTTTCTGCGCGCTGTCCGTGTCCA
AACTGGCTGCACCAATAACGCCTACTGGAATAGGCTCTACATCACCAGTGGAAACGCCCCTGATATGCGC
GGTGTTTCCCGTCACCGGATAACCCGTACCTATGGACGTTTCTGATCTGCTCGATGGCCTCAACGACAAA
CAGCGTGCCGCGGTAGCCGCGCCGCGCAGCAATTTATTGGTGCTGGCGGGGGCAGGCAGCGGCAAGACTC
GGGTACTGGTTCATCGCATTGCCTGGCTTTTGTCTGTTGAGAACTGTTCGCCGTACTCCATCATGGCGGT
GACGTTTACCAACAAAGCCGCGGCAGAGATGCGTCATCGTATCAATCACTTGATTGGCACCAGTCAGGGT
GGCATGTGGATTGGCACCTTCCACGGATTGGCACACCGTCTGCTGCGTGCACACCATATGGATGCCAACC
TGCCGCAGGATTTCCAGATTCTGGACAGTGACGATCAGTTGCGCCTGCTGAAACGGCTGATTCGGGCGCT
GAATCTGGACGAGAAACAGTGGCCGCCGCGTCAGGCGATGTGGTTCATCAACGGTAAAAAAGATGAAGGT
TTACGTCCGCAGCACATTGAAAGCTACGGTAACCCTATCGAGCAAACGTGGCAGCGTGTATATCAGGCCT
ATCAGGAAGCATGCGATCGCGCCGGGCTGGTGGATTTCGCCGAACTGCTGCTGCGTGCGCATGAACTGTG
GCTGAATAAGCCGCATGTGCTGAACCACTATCGTGAGCGTTTTACCAATATTCTGGTGGACGAATTTCAG
GATACTAACCGTATTCAGTACGCCTGGATCCACATGCTGGCGGGCGATAGCGCCAAGGTCATGATCGTTG
GGGATGACGATCAGTCAATTTATGGCTGGCGTGGTGCACAGGTCGAAAATATTCAACTGTTCCTGAAAGA
TTTTGCTGGTGCAGAAACGATCCGCCTGGAGCAGAACTATCGTTCGACCAGCAATATCCTGAAAGCGGCG
AATGCCCTGATTGCCCACAACGGCGGGCGGCTTGGTAAGAACCTCTGGACGGACGGTGTTGAGGGCGAGC
CCATTTCACTTTACTGCGCGTTCAATGAACTGGATGAGGCACGTTACGTCGTCAACCGAATTAAAGCCTG
GCAGGAAAATGGTGGTGCGCTGAAAGATAACGCTATTCTTTACCGTAGCAACGCCCAGTCACGTGTGCTG
GAAGAGGCGCTGTTACAGCAGAGTATGCCGTACCGCATCTACGGAGGAATGCGCTTCTTTGAGCGTCAGG
AAATCAAAGATTCGCTGTCTTATCTGCGCCTGATCGCCAATCGTAACGATGATGCGGCGTTCGAGCGCGT
GGTGAATACGCCGACGCGCGGTATTGGCGATCGCACGCTGGATGTCGTGCGTCAGACGGCGCGCGATCGC
CAACTGACGCTGTGGCAAGCCACGCGGGCGCTGTTGCAGGAGAAGGTGCTGGCCGGGCGTGCGGCGGCAT
CGCTGCAACGCTTTATCGAATTGATCGATGCGCTGGCCTATGAAACCTCTGAACTGCCGCTGCATGTGCA
GACCGACCGGGCGATTAAAGATTCTGGCCTGTGGAGCATGTACGAACAGGAAAAAGGCGAGAAAGGGCAG
GCGCGGGTAGAAAACCTGGAGGAATTGGTGACGGCGACGCGTCAGTTCAGCTATCAGGAAGAAGATCAGG
ATCTGATGCCGCTTCAGGCGTTCCTGTCGCATGCTGCGCTGGAAGCGGGTGAAGGTCAGGCAGATGCTAA
TCAGGACGCTGTGCAGCTTATGACGCTGCACTCGGCGAAAGGGTTGGAGTTCCCACAGGTATTTATCGTC
GGAATGGAAGAAGGCATGTTCCCTAGCCAGATGTCGCTGGATGAAGGTGGGCGTCTGGAAGAAGAGCGTC
GTCTGGCTTATGTCGGCGTCACGCGTGCGATGGAGAAACTGACAATAACCTACGCCGAGTCCCGTCGGTT
ATACGGTAAAGAAGCCTATCACCGACCGTCACGATTTGTCGGTGAACTGCCTGAAGAGTGTGTTGAAGAG
GTGCGATTACGCGCCAGCGTCTCTCGCCCGGTTAACCACCAGCGTCTTGGCACACCGATAACGCAAAATG
ACAGCGGCTACAAGCTGGGGCAGCGGGTTCGCCATGCGAAATTCGGCGAAGGCACCATCGTGAATCTGGA
AGGCAGCGGCGATCACGCCCGTCTTCAGGTCGCGTTTCAGGGGCAGGGTATTAAATGGCTAGTCGCCGCC
TACGCCAGACTGGAAACGGTGTGATGATCATCTAGAGAATGAATGTGTATAAAAGTAGGCTGGTTGAAGT
GCTATCTGTCATCGGCTATTTTCTTATGGCGTGTTTCTTTATGAATATTCTCAATATTGGAGAATATGAT
TGGATGTTACAGTCTGGGGAGTCCCTGTGTGATTTGCCGCTTGACGATGACACTAAAGATATCACCGCGC
CGTTGTTGGTTACGGTGTTTGGGATACCGCTTTTAATTGCTTTAATTCGCGATGTCTTCTTAAAACATTT
CTTCAAGGTAGCGGTTTATTTTCTTGGGCTGATTGCTGTGATTGGCTATTGGTGGTGGATTTTCTGGGGA
AAATACAGCGCTTGTATTTAATCGCTATAACAATGATTTCTATAAAAGGATGAATGAGAAAAGGGTGTTA
GACGCCGAGCGGAAATGGCCTGACAAACGGGATGCATTCATAATATTTCATGATGACGCTAGACCACATT
ATTGCTGAGTTACAGAAGAAAAAATGGGCCGATCTTACGCATACAATTACGGAGTCGATTCCTATTTTTG
GCGCGTTTGAAGGCGTGTTGCAGCGCAAGACCTTATTTAATGTCGAAGATCACGGTTTTTATGCACAGGC
CGTGACGTTTGCCACGCAGACGGGGACGCATATTGATGCACCTGGGCATTTTGTCGCGGGTAAGCGTTAT
CTGGATCGCATTGATAATAAAGAGTTGTTGCTGCCAATTGTGGTGCTTCATAAACAAGATGCTGTCGCGC
GCGATCCCGATTATCGCCTTTCTGTCGACGATATTCTGGCGTTCGAGCGCGAACACGGGGAAATCGCCTC
AGGAAGCTTCGTTGCATTTGCCAGCGGCTGGAGCACGCGCTGGCCTGATCTTGATGCCTTTGCGAATAAA
GATGAGCAGGGAAACAGCCATACGCCGGGGTGGTCGCTTGAGGCGCTAACCTTCCTGTTTGACGAGCGCG
GCATTAGCGCGGTAGGGCACGAAACGCTGGATACGGATTCCGCTGCTGATTTCCGTCGTAACAGCGGACT
TATTGGCGAGTTCTTTGTACTGAATCAGAATGCCTGGCAGGTTGAGGTACTGAACAATCTGCATCAACTA
CCGCCTACCGGCGCTTATATTCACGTCAGCTACCCTAATTTCGCGGGTGTGCCCGGTTTCCCTGTCCGCG
CCATCGCTTATTTACCGGATAACGCCTGACAGACAAACGCGGTTCCTTTCTTTAGATCGAGAAATCGCGT
TTCTTATTGATTTTATAGATAAATTAATTGAAAAGGCCTTATCCATTTGACCAATATTTTACAGCGTGTT
TCAGCCGCGGTTTTAAAGTTGAAGTCTTTTTCATCTCAGCGTAACATGCGCGCATCATTATTCTCGGAGG
ACTAACGCCTTGGACACACCCAGTCGATACTGGCTCACTAACCTGTTCATTAGGTACAACTTCTAAGGCT
ATCTTCCTCTGCTGATATCCTTCGTGGTTGTCAGCGATGCTGTTTTTGTCGCTATGAGTCAGATCCGTCG
AACGGACTGAAACCTACCGGTGACACCTCACCTCCGTTTCTGTGCTTCAATCGCGTTATCCATCTCTGCT
ACTGAAAGGGGAGCTATGGCCCATGCTGAGCGCATTTAAACTGGATAATTGCCGTTTATCTCGTCTGGAA
TTGGATGACTCCGATGATCTCACTACGTCAATTTGGGTCGATTTGATCGAGCCGGAAGACGATGAGCGTG
AGAAAGTACAAACCGAACTGGGACAAAGCCTGGCAACCCGTCCGGAACTGGAAGATATTGAAGCGTCGGC
ACGTTTTTTTGAAGATGAAGACGGTCTACATATTCACTCTTTTTTCTTCTTCGAAGACGCGGAAGATCAC
GCGGGCAACTCTACCGTGGCGTTTACCATTCGCGATGGTCGCTTGTATACCTTGCGCGAGCGTGAGCTTC
CCGCATTCCGCCTGTATCGCATGCGTGCTCGTAACCAAACGCTGGTAGACGGCAATGCTTATGAACTGTT
GCTCGATCTCTTTGAGACTAAAATTGAGCAGTTGGCGGATGAAATCGAGAACATCTACAGCGATCTGGAA
TCGCTGAGCCGCATCATTATGGAAGGGCGTCAGGGCGACGAGTACGATGATGCATTGTCTACGCTGGCGG
AACTGGAAGACGTGGGCTGGAAGGTTCGCCTGTGTTTGATGGATACTCAACGTGCGTTGAATTTTCTGGT
GCGTAAAGCCCGCTTGCCGTCCGGCCAGTTGGAGCAGGCGCGTGAAATTCTGCGCGATATCGAATCTCTG
CTGCCGCACAACGAATCGCTGTTCCAGAAGGTTAACTTTTTGATGCAGGCGGCGATGGGCTTTATCAACA
TCGAACAGAGCCGGATTATCAAGATCTTCTCGGTGGTATCCGTGGTGTTCCTGCCGCCGACGCTGGTGGC
GTCCAGCTACGGGATGAACTTTGAGTTTATGCCGGAACTGAGGTGGTCGTTTGGCTATCCGGGGGCAATT
GTACTGATGATCCTCGCCGGACTGGCACCGTACCTCTACTTTAAACGTAAAAACTGGCTCTAAGCTTTCA
CCGATGCGCCTGACGGAGATTAACCATCAGGCGTATCGTGTTTCTTCTCTTCGCTGCAAAATTCCTTTCC
TGCTTGATAGTTTGCGACCTTACTATTCCTGTTTATTCTCCCGTTATTCTGTTTAGAATGGTGAACCGCT
TTTCCATTCTTACTCTCTATTATTAAATACAGGTCGTGTACATGAAAGGCATGTCGCCTTGGGGGCAATG
GGGGATCCTGCTGTCGGTATCATTATCTCTGGGGTTCGGGCTACAGGTGTACCATGTCCCCGCCGCGTTG
TTGCTGGGGCCGATGATGGTCGGCGTCGTCATGGGGTTAAATGGTGCCACGATCCGTATCCCGCCCGTCG
GCTTTGCGGGTAGTAATGCCGTTCTGGGCTGTCTGGTTGCACAAAGCCTGTCTTTTTCTATCCTGACGCC
TTTGCTGAACGAATGGCCGCTGGTGCTGTTTATTCTGCTGGCGACGCTGGCTGCCAGCGGATTATCTGGC
TGGCTACTGGTCAAATTTAGCGAATTGCCCGGAACGACCGGAACCTGGGGAGCATCACCGGGCGGCGCAT
CCGCGATGGTCGCCATGTCTGGCGAGTTCGGCGCGGATGTGCGACTGGTTGCCTTCATGCAATATTTGCG
GGTGCTGATGGTGACGGCCTCTGCGGCGTTCGTGGCACGCCTGAGTTTGGGGGATGATGCAGCGGAAAAC
AGCGCCATGCTCGTGTGGTTCCCTGCGTTGGACTGGCGTTTTCTCGCGACGCTCGGTGTGGCATTCGGTA
GTGCCTGGTTAGCAAGACGCTTGCGTATTCCTTCTGGGGCGTTACTGGGGCCGATGATTATCGGTTCGAT
GCTGCATGCCAGCGGTACATTACAACTGCAAACGCCGGAATGGTTGCTGGCATTGGCTTATGCCGTGATT
GGGTGGAGCGTGGGTTTATGCTTCACTCGCCCGATCTTTTTGCTGGCGATCCGCACCTTGCCGCACATGA
TGGCGTCGATTGTCGGGCTGATGCTGCTGTGTGGTGGAATGGCATGGATGGTGACGAAAATGATACCGGT
GGATATGCTGACCGCTTTTCTGGCGACCAGCCCCGGCGGGCTGGATTCGATTGCGATTATTGCCGCAGGC
AGTCGGGTCGATATGGCGTTTGTGATTGCCATGCAGACGCTGCGGCTGTTTTCGACGCTGTTGTGCAGCC
CGATCTTATCGCGTTTTATTTCCCGTCGTGTTGAGGCTGGGACGCTGTAGCTGGCGTGCGCCGTAGCTTA
CGCTGCGTATAAAGCGCATCCAGAATGAACAGCACCAGCGCACCCCAGATGAAGGCGAAGGTAATCAACT
TGTCGCTGCTGAATGTTTCACCGTAGAACACCACCGCTAGTATGAACATGATGGTGGGGCCGAGATACTG
GAAAAAGCCGAGCGTTGACAGGCGCAAGCGCATGGCCGCCGAGGTAAAGAAAAGCAGCGGTACGGTGGTG
ACGATACCTGCCGAAAGCAGTAGCAAATTCAGCGTCCAGGGGTTAGCCGTCAGATGACTGCTCGGTGTGT
CGGCAATAAAAAACAGGTACACGACGGCGACTGGAAGCAGCCATAGCGTTTCGATCAGCATGCCGGTTTG
CCCATCGATGCCAATCTTTTTACGTAGCAGTCCGTATAACGCGAAGCTGAATGCCAGACCGAGCGCGATA
ACCGGCAGCGAGCCGAATGTCCACAGTTGAACCAGTACGCCAGTCACGGCAAGCAGCACGGCCAGCCATT
GCAGGCGGCGAAAGCGTTCGCCCAGAAAGATCATGCCCAGCATGACGTTGACCAGCGGGTTGATGAAATA
CCCCAAACTGGCTTCCAGCATGTGATGGTTGTTGACCGCCCAGATATACAACAGCCAGTTCCCGCCGATA
AGTACTGCCGTTAATGCCAGCAAAAACAGATGCTTGATATTGCGGCAGGCATAGCTCACCTGACGCCATT
TCCGGCCAACCGTCAGCAGGATCAGCATAAAGAAGAATGACCAGATAATACGGTGCGTCAGTATTTCATT
GGGTGGAACGTGCTCAAGCAGCTTGAAGTAAACGGGAGCAATTCCCCAAATGAAATACGCACCGAGGGCG
AAAAAGATCCCCTCACGGGTTTGTTGCGCGTTCATGGGTAACTCGATAAGGACGGCGGGAAAACGCTAAG
TCTACCCAAAACTGTGAGCGCTTTCACGTAAAGTGTTTATGATTCGGCTTGCCCGCGACAGATGTTCGTC
AACGATAAACGCTATCCGACAATATAGGTTGCGGTGGCACTGGCTAGATGCGAACCCTGCTCGTTATGCA
ACTCGGCGCGCGCGACAGCGATTTTATTACCACCGCGCAGCAGCGTGCTGGTAATGGTGAAGTGCTCCCC
GTAGCCCGGACGCAGATAATCGACCCTCATATCAATGGTTCCCATGCGTGCAAGTCGGTGATGAAACTCC
TGATCGCTGATCGTCTCATGGCGCAGCAGCGTGTTGCCGACGCACACCAATCCGGCAGCGACGTCCAACC
CGGCGGCGATCACGCCACCATGCAGAATCTTTTGTGCCGCATTGCCGATGAGCTTATCTTGCCTAGCGAA
CACCAAGACGGCTTTGTCGGCGTCAAACTGCTGTAACTCAAGGCCAAGCTCGATGTTGAACGGCATCTTG
TAAATGAAAATCTCGCCCACGAGCTGGCGCACGGTCTCTCTGGTTAAGGTCGTTCCCTGAAATGATGGTA
CGTCAGCCATAGTCGTTTCCCGCTCGGATAAGAGATACGCAATAAATGTGTTTTATTTGACGCTGAAAAG
TTATGTAGATGTTTATTTTATGCGTTGATTTTGTTTCTTTCCAGAAAAGGCGGATAAACATGGGAACGGT
AATTCAAACGTCGCTGAACTGTGTAGAATGGCGGGCTTGCATTGTGAAAATACCCATCACTTATTGGTTA
ACATGGGTGTTAGTTAAAACGAACGCCGGTTAAAACATATGTCGGAGAAAATGAATGCGTAAGAGAGTTC
TCGTCCTGGCAGCATTACTAATGGCACAGGTTCATGCAGAAGACAAAACCAACGCGCCTGCGCCAAACCA
ACCGGCGGTTCGTGGCAGTATTATTGCCAGCCTGTTGCAGGAACACGATACCCCGTTTGTTCTCTATCCT
TACGAAAGTAATTACATACTGTATACCTATACCAGCAACATCAATAAAACGGCGATACAGAGCTATAACT
GGGGTGATGAAGCACGTAAAGATGAAGTGCATTTCCAGCTCAGTCTGGGTTTCCCGATCTGGCGCGGCAT
TTTGGGTGATAATTCGCTGCTGGGCGCGTCTTATACCCAGCGCTCCTGGTGGCAGTTGTCTAATAAAAGC
GAGTCCTCTCCATTCCGTGAAACTGATTATGAGCCACAAGTTTTCTTGGGTTGGGCAACCAATTACACAT
TAGCAGGCTGGACGCTGCGGGATGTGGAAATGGGGTTTAATCACCAGTCTAATGGCCGATCCGAACCGAC
ATCCCGCAGTTGGAACCGCGCTTATGCGCGTCTGATGGCGCAAAACGGCAACTGGCAGGTTGAGGTGAAG
CCGTGGGTGCGTTTTTCCGACAGCGAAGACGATAACCCGGATATCACCAAATACATGGGCCATTACCGTT
TACGCGTCGGCTATGTATGGGGCGACAGCGTGTTTAGCGCGGAAGGGCGTTATAACTGGAACAGCGGCTA
CGGCGGCGGCGAACTGGGCTGGAGCTATCCGCTGACGCGCCATGTTCGTTTCTACACCAAGGTCTTCAGC
GGCTATGGTGAATCCCTGATTGATTACAACCATCGTCAGACCCGCTTCGGTGTTGGGGTGACGCTGAACG
ACATGTTCTAACGATCGTGTGATTTAGCGATTGCAGTTTTACCCGACGGCGCTGAAAAT
>19 length=17252 depth=1.06x
ATCGCGAGCAACCCACGATTAAAACCCCGAGTGCGCGGCTGGCTGCGTTTGGGCACGGCACGCAGCAGTC
GTGCGCACAGCATCGGCGTCAGCGTGAGCGAGATCAGCAGGGAAATCATGATCGCTACCGACAGCGTTAC
GGCGAATTCGCGGAACAGCCGTCCCGGCAGGCCGTCCATCAGCAGCAGCGGGATGAACACTGCCACCAGC
GACAGGCTCATGGATAACACAGTGAACCCGACTTCTCTCACCCCTTGAAGCGATGCCTGGAGCGGCTTCA
TGCCCGCTTCAATGTGGCGGGAAATATTTTCCAATACCACGATGGCATCATCCACCACGAAACCGGTGGC
AATGGTGAGCGCCATCAGCGACAGGTTATTCAGGCTGAAGCCGCACAGGTACATGGCAGCAAAGGTGCCA
ATGAGCGACACGGGAACGGCCAGCGCCGGAATAGCGGTTGCCCGCCCGGAGCGTAAGAACAGGAAGACGA
CCAGAATAACCAGCGCGACGGCGATAATCAGTGATTGCTCCACTTCCGCCAGCGAGGCGCGAATCGTGGG
GGAGCGATCCTGGGCGACATCCAACTGTATTTCGGCAGGCAGGCTGGCGCGCAGTTCCGGCATCGCGGCG
CGGATGTTGTCTACGGTGGTAATAATGTTGGCATCCGGCGCGCGGCGAATCATCACCAGAATGGCAGGTT
TCGCGTTCGCCATTCCTGCATTGCGGGCGTTTTGCACCGAATCTTCCACCGTGGCGACGTCGCTCAGGCG
AACGGCGGCGCCGTTGTTGTAGTGGATAATCAGCGGTGCATAAACATCGGCAGTTTTGCGCTCATCGATG
GTTTGTATCTGCCAACTTCTCTGACTGTTGTCCATATTCCGTAACGGCCGGCGCACATTCGCCTGTGCGA
TAGTCTGCCGTACGTCATCGAGGGAAATGCCTTGGTTAAATAACGCCACTGGATTCAGCGCCACGCGCAC
GGCGGGGAGCGAACTTCCGCCGATAGAGACATCGCCACCACCTTCCATCTGAGAGATTTTCTGTGACAGT
TGGGTGGACGCGAAATCGTACAGTTGGCCCTGGCTGTAGGTGTCCGAGGTCAGCGTCAGGATCATGACCG
GTGCGTCGGATGGGTTGACCTTACGGTAAGTCGGGCGGTTGGACATACCGGACGGCAGCAGGTTCTGCGC
GGCGTTGATAGCCGCCTGCACATCGCGCGCTGCGCCGTTGATATCTCTATCGAGGTTAAACACCAGAATG
ACGCGCGTACTGCCGAGCGAGCTGGTGGACGTCATTTCGTTGACGCCTGCAATTCTACCGAGCGCACGTT
CCAGCGGCGTCGCGACGGCAGAGGCCATGGTTTCCGGTGATGCGCCGGGCAGCGAGGCGCTGACCGAGAT
CACCGGGAAATCCACCTGCGGCAGCGGGGATACCGGCAGCAGGCGGAAACCTAATACGCCACAGAGCGCG
ATGGCCAACGTCAACAGCAGGGTGGCGACGGGGCGGTGGATGAACAGGGCGAAGAACTTCACTCGGTTTC
TTCCTCCTGATGCGGTGCACGACGGAAGCGCGCTGCCAGACGGTCAAACAGCAGGTAAATTACTGGTGTC
GTAAACAGCGTCAGAATCTGGCTCATGATCAGGCCACCGACCATACAGACCCCTAGCGGTTGGCGCAGTT
CCGCGCCGACGCCGGTGCTCAGCATTAGCGGTAGCGCACTGAGTAGGGCGGCCATCGTGGTCATCAGAAT
CGGTCGAAAACGCAGCAGACAGGCCTGATAAATGGCGTCATACGGTGTCATCCCCTGTTCTCGCTCCGCA
GCTAGCGCGAAGTCGATCATCATGATGGCGTTTTTCTTCACGATCCCGATGAGCAAGATGATCCCGATAA
TGGCAATCACATCCAGCTCATTCCCCGCCATCATCAGTGCCAGCAGCGCGCCGACACCCGCCGTTGGCAG
CGTAGATAAGATGGTGATCGGATGAATAAAGCTTTCGTACAGCACGCCGAGCACAATGTACATCGCGACA
ATCGCCGCAATGATGAGCCACACGGTGCTGCTCAGCGCCGACTGGAACGCCAGCGTACTGCCTTGAAAAC
GGGTAGTGATATCCGCAGGCAGATTCATCTGTTGTTCGGCCTGCGTGATGGCATCAACCGCTTCGCCTAG
TGCGTAGCCGCTGGCGACGTTGAAAGAGATCGTCGTCGAGGGGAACTGGTCGATATGGTTGATCGCCAGC
GGTCCCTGACGCTCTTCAATCGTGGCGATGCTGCTGAGTGGGATCGTACCGCCGTCGCTGCTGATGAGGC
GCACGTCGTTCAACGCGTCCAGACCGGTATTGTTGGTCGTATCGTGTTCCAGCACCACGCGGTATTGGCT
GGCCTGCGTATAGATGGTGGAAACCAGACGTTGGCCAAAAGCGTTATACAGCGCGCTATCGACCTGAGAC
ATGGTGATGCCCAAACGGCTGGCACTGTCGCGATCGACGTTGACGTAGGCGACTGCAGCACCGTCTTGCC
AGTCGCTGCTGACATCCTCTAGCTGCGGCAGCTTTTTCAGTTCAGTCATCAGCTTCGGCACCCAAACGCT
CAGTTCATCCAGCGACATCGCTTGTAACGTAAACTGATATTGCGTGCGGCTAATCTGGGTGTCGATGGTG
AGATCCTGCACCGGTTGCAGATACAACTGAATGCCGGGAATCTGAGCCGTTTGCTGTTGCAGGCGACTGA
TGATCGCCTGAATACGCTCACTGCGTTCACTGAGCGGTTTCAGGTTGATTTGCAGTCGACCGCTGTTCAG
CGCGGCATTCGTGCCATCGACGCCGACGTATGAGGAAATGCTCTCTACCGCAGGGTCCTTCATGATAATA
GACACGACGCGCTGTTGGCGGTCAGCCATATTGCTGAATGAGACCGTCTGCGGTGCCTGTACGGTGCCCT
GAATGATGCTGTTATCTTGTATCGGGAAGAAGCCTTTCGGGATCCAGATATAGAGCAGGATAGTGAGTAG
CAGCGTACCGAGCGCGACGCTCAGCGTCAGCCACGGATGATTCAGTACTTTGCGTAACCAGATGCCGTAG
ACAGTAATCAGGCGAGTGAAGAAACGTTCACTGGCACGGGTAAAACGGTTCTGTTTACTCAGCGACTGAT
GGCTCAGCATGCGGGCACACATCATCGGCGTCAGCGTGAGCGACACGACGGCGGAAATCAGGATCGACAC
TGCTAGCGTGACGGCAAACTCGCGGAACAAGCGTCCGACGATATCACCCATAAACAGCAGTGGGATCAGC
ACGGCGATGAGTGAGAAGGTCAGAGAAATGATGGTGAAGCCGATTTCTCCCGCTCCTTTCAGCGCCGCGT
TAAGCGGCTTTTCCCCTTTTTCGATATACCGGGAGATATTTTCGATCACCACGATGGCATCATCTACCAC
GAAACCCGTGGCGATGGTGAGTGCCATTAACGTCAGGTTATTGATGGAAAAACCGAGGAAATACATGGCG
GCAAAGGTGCCAACCAGTGATAGCGGCACGGCAATGCTTGGGATCAGCGTGGCGACGGCGTTACGCAAGA
ACAGGTAAATCACCATCACGACCAGCGCGATCGCCAGCAGTAACTCGAACTGGACGTCTTTTACTGAGGC
GCGAATACTGGTGGTGCGGTCAGTCAGCGTAGTGACCTCGACGGCATTCGGCAGGCTGGCTTTTAACGCG
GGCAGCATCTTGTTAATGCTGTCCGTCGTCGTGATAACGTTAGCACCTGGCTGGCGCTGAACGTTGATAA
TGATCGCCTGCTGCCGATTCGCCCAGGCACCGAGATGAATATTCTCGGCGGCCTGCTCAATCGTGGCGAC
ATCCTGAAGCCTTACTGGCGCGCCGTTTTTCCACGCAACAATCAGCTTGCGGTAATCATCAACAGATTTC
ATCTGGTCGTTGGCGGAGAGCGTCACCGAACGCGTCGGACCATCCAGACTCCCTTTGGCGGAATTCACGT
TGGCGGCGGTAATCGCGGTGCGAATAGTTTCGCTGGTCAGACCGTAAGCCGCCAGCGCCGGCGCGTTTAG
CCTTACCCGCACGGCTGGTCGCTGGCCGCCAGCTAATGACACCAGCCCGACACCCGCGACCTGCGAAATT
TTTTGTGCGATCCGGTTGTCCACCATGTCCTGCACCTGCGTCATCGACATCGCGGTGGAGGTGACGGCCA
GCGTCATAATGGGCGGGTCAGCCGGGTTCACTTTGCTGTAAGTGGGTGGATAGGGCAGATCGCTTGGCAA
CAGATTGCTGGCCGCATTAATGGCAGCCTGCACATCCTGCTCCGCGACGTCCAGCGACAGCTCAAGCTGG
AATTGAAGCGTGATGACGGATGCGCCGCCTGCACTCTGCGTCGACATCTGTTTTAGCCCGGACATCTGGC
CGAACTGCCGTTCCAGCGGCGCGGTAATCGCCGAGGTCACCACGTCGGGGCTGGCTCCAGGATACAAGGT
AACAACCTGAATCGTCGGATAATCAACCTCGGGCAGCGCTGAAACGGGCAGTGCCCGATAGCCAATAATA
CCGGCCAACAGAATGGCGAACATCAACAGCGTCGTTGCGACGGGGCGCAGAATAAACAGGCGTGACGGCC
CGCCTCCGCTGGCTGGAACGGTGTCCTGCATCAGGATTTCTCCCCAGAGATTGCAGGCGTTTTCTCCGTC
AGCGTAGAGGGAACGACTTCCACTTTGGTTCCTTCGGTCAGACGGTCGATGCCGTCAGTGACAACCTGAA
CATCGGCATCCAGTCCGGCGGTGACCACGACCAACTGGCCGTACTGAATACTGGTCGTGACCTGACGCTT
ACTGACCTCGTTCTTATCATTCAAAATCCAGACGAAGCGGCCTTCATTGCCCATTTGTACGGCGGCAGAC
GGCGCGACGACGGCGTTTTGCAGCGTATCGACCTTCATGCGGATATTCACAAACTGATTCGGGAACAGGG
CATCATCCAGATTGTCAAAACGCGCCTTGAGCTTGATCGTACCGGTAGTGGTGTCGATCTGGTTATCCAT
ACTGAGCAGGCTACCCTGCGAGAGTTTCTTCTGGTTGGCACGATCCCAGGCTTCTACCACGGGAGGCTGA
CCTGATTTCTGCGCGCTAATAATGGTGGAGATTTCCGCTTCCGGTACGGTAAAGACGACATCGATAGGGT
ACGTTTGCGTAATCACGACAATGCCATTGGTGTCGCCGCTGGTGATGTAATTCCCCACATCGACCTGTTT
TAAACCGATCCGACCGCTGATAGGGGCGGTAATTTTGCTGTAATCCAGTTGGAGCTGTGCGCTGGCTACG
GCACCGTCATCGGCTTTTAATGCGCCTTCTGCCTGTCGCACGGCGGCGATCTGTGTATCCAGTTCCTGAC
GGGAGATCAGGTTGGTTTTCACCAGTTGCTGATAACGTGCTAAATCCTGCTGAGCGTTAGCTAGCACGGC
CCGATCCTTTGCCAACTGTCCCTGTGCCTGCGTCAGTTCAACCTGAAAAGGGCGGGGATCGATTTCTGCC
AGTAGATCGCCTGCTTTAACCTGTTGCCCTTCTTGAAAGTGAAGCGCCATCAGTTGCCCGTTCACCCGGC
TGCGTATCGTCACGGTATTGGCCGCCGTCACGGTGCCTAAACCGGAGAGATAATAAGGTACGGAGGCGGA
TTGCGTCAGCGCCGCCTGTACGGGAGCCAGCGTGCGCATGGCCGCCCTGCGCCCACCACCACTGCTACTG
CCCGAATTTGACGTACGGGCGGCGTGCTGTTCACTCTTGCCGGGGACGGCAGGCGACGTCTGGGTAAAAT
GGCGCCAGATCAGTACGGCAATAGCAATAACGGCGGCAAGTACCAGCAGGCCTCGGATACGTTTAGCATT
CATAGTGGTGGATTACTCTCTCCAGGTTGCGCGGGAAGCACGATCTACCCGTCATACTTCACGCTGCATG
TGCGTTGGCTGTCATACTCAGCGTGTTAAATGGCCACGTGCCGATCGTTTAAGAACCGAGATACACGGAG
CGACCACGGGGCGAGGTGTCCCTGCGGGAACCTCATCCCCGTGTTTCTCCTAAAATGAGGCTTAAGCGAT
CAACATTAGCCAATGGCCGCATTTTACTAGTTTAAACAGGGGATGCCGGACAAAAATGAAGGAAATATGG
AAGATGTGTCAGGGTTTGTAGGAAAAAAAATCCGGCAGTGTAAGACTGCCGGACTGGGATAAGGATTTTA
TAACGTAATGAAGGGTTACAGCACCAGACCGGCGATAGACGCGGAAAGGATACTCACCAGCGTAGAACCG
TAAACCAGCTTCAGGCCGAAGCGGGAAACCACGTTACCTTGCTGCTCGTTCAGGCCTTTAATCGCGCCGG
CAATAATACCGATAGACGAGAAGTTGGCGAAGGACACCAGGAACACAGACAGGATGCCCACGCTGCGCGG
AGACAGTTCGCCAGCCACTTTTTGTAGTTCTAGCATTGCGACAAATTCGTTAGAAACCAGTTTGGTTGCC
ATGATGCTACCAACCTGAAGAGCTTCATGAGACGGGATACCCATGATCCAGGCGAACGGATAGAACACGT
AGCCAAGGATTTCCTGGAAGCTGACGCCGAAAATGGCGCTGAAAATGGCGTTGACTGCGGCAATCAGGGC
AATGAAGCCGATCAGCATGGCGGCCACAATAACGGCAACTTTGAAGCCGGCCAAAATGTATTCGCCCAGC
ATTTCAAAGAAGCTTTGGTTTTCATGCAGGTTACCCAACTGCAACTCCGGTTCTTCACCGACTTTGTAGG
GGTTAATCAGTGACAGCACGATGAAGGTACTGAACATGTTCAGAATCAGCGCGGCGACGACGAATTTGGC
ATCCAGCATAGACATATACGCACCGACGATGGACATCGACACGGTGGACATGGCGGTAGCGGCCATGGTG
TACATGCGTTTTTCGGACATCTTGCCCAGAATATCTTTATAAGCAATGAAGTTTTCAGACTGGCCGAGAA
TCAGTGAACTGACTGCGTTAAAGGATTCCAGTTTGCCCATGCCGTTTACTTTGGACAGAATCGTACCAAT
GATGCGGATGATGAAGGGCAGCACTTTGATGTGTTGCAAAATACCGATCAGCGCAGAAATGAAGACGATA
GGACAGAGCACTTTGAAGAAGAAGGAAATCAGGTTCTTCTCATTATTCACCATGTCACCGAATACGAAGT
CCGTCCCTTGGCCTGCAAATCCGAGTAATTTGTCGAAGACTGCCGCGAACCCTTTGACCACCCCTAGCCC
AACGTTTGAGTACAGGAAGAAGTAGGCGAGCAGAATTTCGATGACGAGTAGCTGAATAATAAAACGAATA
CGAATGCTTTTACGATCGCGGCAGACGAGTAGCGACAGCGCCGCAACAACAACCAGCGCCAGAACAAATT
GCGCGATATGGGACAAGGACATGTGTGCTCCGAATATGAGGCAGGCCAAATTTTCCACGTCATTTTATGT
AACGCGTGCACTAAAAATGAGAGGAAGAACGCAAAAAAACAATTATACCTTGGGATTTTATCTAAACTAA
ATGCTACGTCTCGTTATTTGGGTCTTTCTGTTCATTCATTATTCTTATCGCACACAGAAAGTTGCATTGC
CCTACTTTGGGTTGCAGGTTGGCGAGTATTTTTATGGTGTTTTCTGCATGATTCAAAAGGAGAGTGATTA
TGTCAGTATCAGATAACACACGTGAGCTTGGACGTTCAGGCATTGTGGTCCCGCCTTTTTCGTTCGGTGG
TAATGTTTTTGGTTGGACGGTCGATCAGGCGACGTCATTTAGTCTGCTGGATGCACTCGTGGCGCATCGG
CTGAATTTCATTGATACCGCCGATGTTTACTCACGCTGGGCGCCCGGCAATCAAGGCGGGGAGTCTGAAA
CGATCATCGGCAACTGGCTGAAAAAAAGCGGTCAGCGCGACAAGGTGATTATTGCCACCAAGGTTGGCAT
GGATTTGGGCGATGGCAAGAAAGGGTTGTCTGCGGCTTATATTCGTCAGGCTGTTGAGGCTTCATTACAG
CGCTTGCAAACCGACTACATCGATCTCTATCAGGCACATACTGACGACAAGGAAACGCCGCTGGAAGAAA
CGCTGGCCGCGTTTGATGCGCTGATTAAAGAGGGTAAAGTGCGTGCGATTGGGGCGTCTAACTACAGTGC
TGCGCGTCTGGCTGAAGCGCTGAAAGTCAGCAAAGCCAACCATCTCGCACGGTATGAAACCCTGCAACCG
GAATACAATTTGTACGATCGGCAAGGGTATGAGGCCGCGCTTGAACCGCTGGTGCGTGAGCAAGGGGTTG
GCGTCATTAGCTATTATTCGCTGGCCAGCGGATTTTTGTCAGGCAAGTATCGTCAGCCGAAGGATGCGTC
GAAAAGTGCGCGCGGGCAGGGCGTAGTAGAAAAATACCTGAATGAGCGCGGTCGCACCATTTTGGAAGCA
CTGGATAGCGTGGCGAATGCACATCAGACGACGCCATCGCAGGTTGCGCTGGCCTGGCTGATCGCACGTC
CGAGCATTACGGCCCCGATCGCCAGTGCGACATCGCTGGAGCAGGTCGCTGAATTGGCGAGCGCGACACA
GCTAGTGTTACCCGTTGAAGATATTGAACTGCTGAATCGTGCGAGTCGTTACTAATCCATGTGACGTTTT
TTGAATGCGAGTCTTTTTTATCGTATTTGTTAAATAATTTACAGGACAGACCGCTATGAAGGACGATGTA
ATCTCAGAAAGTCGCATTTCCGTTGATTCTCAATATCTTATTCAAATGCTAACCCGCATTGTCGGTAAGC
CCCACATCTTAACCGATAAAAATAAAACGGAGCGTTATCGCAAAGGCTTCCGTTCGGGTAGCGGAGAGGC
TCTGGCCGTGGTTTTTCCTGCTTCACTACTCGAACAGTGGCGGGTATTTAAAGCCAGTATTGAAGCGGGG
CGCATTGTGCTGATGCAGGCCGCTAATACCGGTTTAACCGAAGGTTCCACCCCGAGCGGTAATGATTACG
ATCGAGAAATTGTGATCATTAACACTTTGCGTTTGGATAACGTTCAACTGCTGGATGAAGGGCGACAGGT
TGTGGCGCTGCCGGGAAGCACCCTGTGGCATCTTGAACGCGTATTGAAACCGCTTGGGCGTGAACCGCAT
TCTGTGATCGGTTCTTCTTGTATTGGCGCATCGGTGATTGGGGGAATTTGTAATAGCTCTGGCGGTTCGC
TGGTTCATCGGGGTCCGGCATATACCGAAATGGCACTTTACGGTCGGGTTAACGAGCATGGTGAAGTGGA
ACTGATCAATCACCTGGGGATCAATTTGGGTGATACGCCGGAAGTCATTCTGACGCGTCTGGAATCACAA
CAGTATGACGCGAGCGATGTGATTGATGATGGACGCCAGGCATCCGACCACGACTATATTGAACGTGTGC
GAAATGTTGATGCAGACACGCCGTCGCGCTTTAACGCTGATGAACGTCGCTTGTTTGAGGCCGCTGGCTG
CGCAGGAAAGCTTTCGGTTTTTGCTGTGCGTCTGGATACGTTTCCAGCGGAGAAATCTCAACAGACCTTT
TATATTGGGACTAATCAGCCGCAGGTATTAACGGAATTACGCCGCCATATGCTCGCCAATTTTAAAAATT
TACCGGTGGCGGGTGAGTATATGCATCGCGATATATTCGATATCGCCGAAATATACGGCAAAGATACGTT
TATGATGATCGATAAACTGGGTACGGATAAATTACCCCTATTCTTCAACCTGAAAGGACAGATGGACGCG
ATCTTTAGCAAAGTGCCTTTCCTACCGTCACATCTCGTTGATCGTACTATGCAGTTTCTCGGCCGCCTGC
TGCCTTCTCATCTACCGGCGCGGATGAAAACGTATCGTGACCGTTTTGAGCACCACTTGATGTTGAAAAT
GGCGGGCGATGGTATTGATGAAGCACGCCGTTGGCTGGAACAGCATTTTCATGATGCCGACGGTGAGTTT
TTTGTCTGTACGCCGGAAGAAGGCGCTAAGGCCTTTCTGCATCGCTTCGTCGCGGCGGGAGCCGCTATCC
GCTATCATGCGGTACATAGCAATGAAGTGGAAAATATCTTGGCTCTGGACATCGCTCTGCGGCGTAATGA
TCGTGAATGGTTCGAGCATTTGCCTGCGGAAATTGGCAACATGCTGGTGCATCGGTTGTATTACGGTCAC
TTCATGTGCCATGTCTTCCATCAGGACTACATTGTGAAGAAAGGCGTAGATATTCATGAACTGAAAGAGA
GAATGCTGGCCTTACTCGATCAGCGTGGGGCGGAATATCCGGCAGAGCACAATGTTGGTCATCTCTATCA
GGCTAAACCACAGTTGAAAGCGTTCTATCAGAAAAGCGATCCTACCAATAGCTTGAACCCAGGAATAGGA
AAAACTACCAAGCTGAAAAACTGGGGCTGTACCGATTGTGAAGATCACCACATTAATCATTAACTAGCTG
ATGCCGCTAACGGGCGTGTTGTGTCCGTTAGCTGCATGGCTTAATGTGTTTCCCCGTTTTTATCCCATTT
GCTGACCTGCGTAGTAAGTCAGAGATGCCACAGTGTATTTATCACCGGTCGGGACGAAAACGTGTCGCTA
GTGTGCTTCCGCGCCATCATCCTCAAACCAGGCGGCCAGTTCGCGCCGTAGGTTATCTGACTGGGTGCCG
AAAATGGCCTGCACCTGATGACCGACAATAATCACGCCGATAGCACCCAGCTTTTGCAGGCTGTCGCTGT
TGACCAGACGCAAGCTGTGAACCTCGACCCGCAGGCGGGTGATGCAGGCATCCAGACTGACGATATTTTC
TTTGCCACCAAAGGCGTTCACTAACTGCTGCAAATTCTCTTTGTCTAGCGGTGAAGCGATTTCAATTTCG
GTAATTTGCTTACCCAACATTGATGCGAACAATTTCCGAAAATTGTGAATCTTGCCCATCGTAGTCACCT
CGTCGTTTGTTTATCAGCGTGCGTATGATAATGCCGTCCACCTAACATTACTGTTAGGCGACACACGGTG
ATGGGAACATCCATCACCGTTGCCCCCAGTATTGCGATGCTTAACTGACAAGCATGAATCTTTACTGTAA
TGCGCGGCGTAGGATCCGGCAGCCATAGCCTGACAGGTCGAGTGCCCCTGAAAGCGTGCTGCCTGTCGTC
ATTTCCTCGTAAACGGCAGGCAGCGTAATGTGCTGCGGCGTTGCCGTGTAGTTCTGTACGAAGATAAACT
CGCTTTCCCCGTCATCACGACGATGAGCGACAATGCCGTAAGGCAGATCGATTGGCAGCGCGCGCGGTAG
ATCCAGCGTTTGTATCAGCGTGGTGAAGAAATCCCGCTGGAAGGCGAGATCGTTGCGCGATGCGATGTAG
TACGCCTGTCCTTTGCCGTAATCATTGACCGTCACGGCTGGGCGTCCGGCATAGAAATCGCTGTCATAGG
TCGCTAGTGCCCGTGCGCCTTCCAGATGAATCAGTTCGCACAGGTGAGTGACCTGATACGGGCCGGTCAG
ACGTTGTTCATTCCCTGTCAGACCGCTGATACTGTTGCTTTCATGATCGTACAGTCCGTCGATTTCTTCC
GCCCAAATTCCCATGATAGGGCGCAGCGGACCGGGGAAACCGTTTTGGTAGCACAGATCGGTGTCGTTAA
CGACACCAGACCAGTAGGTAGTGACGAAGCGGCCACCTTGTTTGACGAAAGCATCGACGCGTTCGGCAAA
ACCATCGCGCACCATGTAGAGCATCGGTGCAATCACAACCTGATAACCGCTGAGGTCGACATCGGCGTTA
ATGATGTCCACCGCCACGCCCTGTTCCCAGAACGTCCGATAGTGATCGGTGACGGTTTTTTCATAGAACA
GCCCCGCATTGCGCGGCCCTTGAGCATTATCCATCGCCCAGCGGCTTTCCCAGTCGAAAATGATGGCGAC
TTTCGCATCGACCCTGCTGCCTGCGACAGGGGCGAGTTTATTGAGTATGTCACCCAACTCCTGTACTTCG
CGCCCGACACGGGTGTCGATATGCCCGACATGATCGACGACGGCACCGTGGAATTTCTCGACGGAACCGC
GGCTCTTACGCCACTGGAAATACTGCACGGAGTCTGACCCGTGCGCGACGGCCTGAAGCGAAGACAGGAT
GTGCATACCCGGCTTTTTCAGTTTGCTGATCGGCTGCCAGTTGGTCAGGCTCGGCGTTGATTCCATCAGG
TAGAAGGGCTTGCCACCTTTCAGCGTGCGCATCAGGTCGTGATACATCGCGGTGTAAGCACCCAGCGTGC
AGTCATCTTCCGCGTTATGCCACAGCGGGTAGCGGTCCCAGGAGATGAAATCGATCACCTTCGCCAACTG
CCAGTAGTCGTAATCATAGAAATATTCCATGAAGTTCGTCGTGGTTGGCAGTGACGGATTTTCGGCTTTT
AGAGGCGCACTTTCGGCGGCACAAAAATCACTGACCTGTGAGGTGTTAAAACGTTTCCAGTCCAGATTCA
GGCCGTGAATGGAGACTTCACCGATGGGTGACGGTGGTTCTAACTGCGACCAGTCGGTGTAGGTGTGGCT
CCAGAAGGTGCTCCACCACGCTTTATTCAGCGCCTCTAACGTGCCGTAGCGGGCTTTCAACCAGCTTTGG
AAGGTGCTGCGACAGGTATCACAATGGCACTCGCCGCTGTATTCGTTGGAAATATGCCAGCCGATCACCG
CAGGATGGTGCGAGTAGCGTTTTGCCAACTGGGTGTTCATTTGTTTTACTTTTTCGCGATAATTCGGCGA
ACTCAGGCAGTGGTTGTGACGACCGCCGTGCAGCGCCCGCACGCGATTGCTACCCACACGCAACACGTCC
GGGTATTTCTGCGAGAGCCAGGCCGGGCGAGCACCGCTGGGCGTTGCCAGAAAAACGAAGATCCCATTGG
CATGCAGAATGTCGAGGATGCCATCCAGCCAGCCAAATTCGTAGCGACCTTCTTCCGGCTCAATCCCGGA
CCAGCTAAAAATGCCCACGGACATGACGTTGCACTGGGTCTGCTTCATCATCTCGATGTCTTTTTCCAAT
ACCTCTGGGTTGTCCAGCCATTGGTCTGGATTATAGTCTGCACCGTGCAGCAGAACAGGCACCTTGCTGC
TTAATGGGGGGAATTTAAACATCGTTCTCTCCTAAACGGGTTGTCAACGTGTTGAATACGGTTTACGACT
TAAACGCTTTGATGGAAGGCAGGACGTTGCCTTTGCAGTCGAACAGCGCCTGATTTTCCCGCGCGTTGCC
TTCCTTCCATTCGTCCTTGTTGTACTTCATGCCCGCTTTCGTGGCCCAGGTTGCGCCGGGAGTAGGCAAC
CAGATTGGCTCCCAATAGAAGACGCCTTTGCCGCGTTGGTTGGGAACGTTGATGACGCTTTGCATCAGAT
CGTGCAGGTAGTTGGCCTGCCCCTGAACGGAAGCCGGATAGCCGCCTGCATCCAGCTCTTTTTGCTGGAA
GCTGTTTTCGGCGTTATCGCAGTTTTCCAGCGTATAGGCATAGGCTGCTTCAACCACGATGATGTCTTTA
TTGTAGCGCTTGGTGACGTCGTTCATGTTGTACTGCAACGCGCTGATGGGGCCGTTCCAGTAGGTGTAGA
ATGAGGCACCGATGACATCAAACGGGACATTGCGTTTGACGATTTCATCAAACCACCAGATAAAAGTGTC
GTTTTTGGTGCCTTCAGCCAGATGCAGCATGATTTTGACGTTATTCGCGCCTTGTACGTCCTTCACGCCC
TGAATACCGGCTTTCAGTAATGCAGCGAGGCGATCGAATTCGCCGCCACCTTGACCCCAGCTTTTTCCTT
CCGGCCACAGCATCCCGCCGTTCAGTTCGTTACCGATCTGCACCATATCCGGCATGACGCCCGCTTTCTG
GAATTCGCTAATGGTGGCTTTGGTGTAGTCATGCACGGCCGTAGTGAGCTGTGCTACGTTTAGGCCAGAC
CAGGCTTTGGGCTTGTTTTGGTGGGCTGGGTCGGTCCAGAAATCGCTGTAGTGGAAATCCAGTAGCACTT
TCATACCGTTCGCTTTGGCGCGTTTAGCCAGCGCTAACGTGGTCGCCAGATCGTTGTTACCGCCGCCGTA
GCCATTGCCCGCCGTATCTTTCGGATCGTTCCAGATGCGCAGACGGATATAGTTAATGCCGTTTTCTTTC
AGGATCAGCATGGCATCTTTCTGCTTGCCATGCTCGTCATAAAATTTTCCGCCGTGCTTTTCCACCTCGT
TCAGCATGGAAATGTCCGCGCCTTTAATGAAGTCGGCAGGGACGTTCGTCAATTTGTTGATCGTCACATT
TTCTGCAGCATACAGGGTTTGCGGCAGGGAGACAGTCAGCAGGCCAGTTGCGAGCATGGCGGCCATCAGT
ACGCGTTTTTTCATTTTCATTTTACGTTCCTGGAATAGGTACAGATGTTGAGTCATTACCCTTTGGTTCC
GCCTGACGTCAGGCCGGAGACAAAGTACTTTTGCAATGAAAGATAAAGAATGGCGACCGGTACCGCGATC
AGCACGGCACCTGCGGCGTAGGTGGTGTAGCTAGCGCCCATCTTTTGCGCGACCAGGTTGTAAAGCCCGA
TAGGTAACGTGTATTGATCCGGCGTGCGCAGGATGGTGCTGGAGAGAATGAAATCACCCAGTGGGCCGGT
AAACGAGAACAGGGCGATCACCGCGATGATCGGCTTGGACAGCGGCATAATGATCTCGATAAAGATGCGG
AAGTTGCCCGCGCCGTCCATACGCGCAGACTCATCCAAATCTTTCGGAATGGCATCCAGATAGCCTTTCA
TCAGATAGGTGTTCATCGGGATCATGCCGCCGACGTAAACCAGCACCAGCGCAATATGGCTGTTCACCAG
CCCCAGCATCTGTGCCAGTACGAAAATGGCGATCAATGCGGAGAACTGCGGGATCATCTGCAACAGCAGA
AACAGCATCAGCCCGTTCTGGCGGCCGCGAAAGCGGAAGCGAGAGAAGGAATACGCGGTGAAACTGACGC
TGACGAGCGTCAAAATCATGGTCAGGAAGCTGATTTTCATCGAGTTCCAGTACCAGGCGGCATAGTCAAT
CTGGCCGTTAAACAACTCCTCATAGTGAATAAAGGAGAAGTTATCCGGGATGATCGAGGTGTTGAGCAGG
CTGCTGCCCGGGTTAAGCGACGCGCCTACCGTCCAGATCAGCGGGTAAATAATGATGACGGCCACTATCG
TCAGCAGCAGGTAGGTCAGGCCGAGTTTGATAAAATTCTGGCGTTTTACGCTGTGTTTTTTCATCTGCGC
GCTTTCCTATGCCATGTTGTCTTGTTTGAAGGAATTGGTGGCGCGGAACTGCCACAGCGCGATCCCCACG
ACAAAGATCGACAGCAGAATGGTGATGCTGGCGGCGATCGCATATTGGGAAGAAGACATGGTCAGCTTAT
AAATCCAAGACACCAGAATATCTGTCCCGCCTGCGTTGGAGCCGATCACTGCCGGGCCACCGTTGTTGAA
CAGATAGATGATGTTGAAATTATTAAAGTTGAACGTGTACTGCGTGATGATGATGGGCGCAATGGAGTAG
AGCACCAGCGGCAGCGTGATGGTAGTCAGCTTGTACCAACTGCTGGCACCGTCAATGGTTGCGGCTTCGT
ACAAATCATCAGGAATAGCCTGCAATACGCCGGTCGTCATGGCGAACACAAACGGAAAGCCTAACCAGGT
TTGCATCAGGATCAACGCGGTCTTGGTCCAGAACGGATCGGTCATCCACGCTTTAGGTTCAATCCCTAGG
GCAGCCAGAATGCCGTTATTAATCACGCCAAACGTTTCATTAAACATCCCAGCGAAGACCAGGATGGTCA
CGAAACCTGGCACTGCCCACGGCAGGATCAGGATGGTGCGGATCAGTGGCTTAAAGCGCAGGCCTTTCTG
GTTCACCAAAATCGCCAGCAGGATGCCCACGGCGCACTGGAGTGTGGTCGCAATCAGTGTCCAAATTACC
GTCCATTGCAGCACGTCAAAGAACGTCGAGCGCCAGAGATCGAGCCGGAAGATGTTGATAAAATTCGTCA
TCCCCACCCAGTCGACCAGCTTGGCGGGCGGCGTGTGGTAGAGATTGTAATTAGTAAAGGCAATGGAAAA
ACCGAAAATAATCGGAAAAACCACGACAAACACCAGCAGGATGAAGCCTGGCGTGATCATCAGATAAGGG
AAACCTTCGCTCAGCAGCATCTGATATTGCTTCTTCACGCTGTTCAACGGTAGGCCTTTATCACGTCTGG
TGCCGCAGACGTAGGCATCACGTAGGCTGTAATAGTAGACGCCGACACCAAAGGCGGCGACGATCACACT
GATAATGCCTTTTGCCAGCAGAAAAATAGAGTGATCGCGCGGCAGTTCGGTGCCTAGCGTGATAAGCCCC
CAGGCGCCGTTCCGCAGGAAATCATGGAATATGCCGATGAAGCAGACCATGACGATAAAGAAAAGCGCAC
CTTTGACGAACTGGCGATTATAAATCTGTCCGAGTCCGGGGACGAGCGCCAGCAATACAGCCGTTCTGGC
GTGGCGATGTCCTCTTTCTTGTGGCGTAAGGCCGCTGGCGTTGATGGTCACATCTACCTCCATTTTCTTA
AAAACATGGTATCCCCCACATCCCGAAACCGAGTGGGGATAAACAAGGGGATCCCATGTTGACCCACAGT
GGTGCAGTGGTTTACTGGTTACTGTGGTTAGCTTCGATCTGCATTTTTATTACCTTCACGGCTGATTCCA
ATGCCGCTTTAGTGTCCTGTTTGCCCGTCACGCTCAATTGCAGCGCACTGTTGGCTGGCGTCCAGACTTC
CTGCATTTCCGGTACGCTCGGCATCGGGACGGCATAACCAGACTGGATCGCGACAGCACGAGATTTTTCG
TCATCCTTAATCAGTGGATCGTCAACCAGTGCGGCAATCGGTGGGATTTCTCCGGTCAACTGGAAGCGAA
CTTTGGCGTATTCCGGCTGATTGATGAACTCAATGAATTTCTGTGCCAGATCTTTGTTCTTGGAGTAGGT
GGAGATGCTGTAGCCTTTTACACCCAGCAGTGAACGCGGGTGTTCGCCGTTTGGCAGCAGCGGCAGTGGG
GCGACGCCGTAGTTTACGCCTGCGTTTTTGTACGGTTGGAATGCCCACGGGCCGGTAATCACGGCAGCGG
CTTTTTTCTCAGTAAACAGGGAGTCGATGGCG
>20 length=16890 depth=0.96x
CAACATGTGCATTTCCTGAATACGGGCGCTGCGGTGTGACGGGATGCGAATCTCCACATCCTGCGGCCCG
AGCAGCCCGGCCAGTTCTCCGCCATCGTAGCCAGTCAAGGCGACAATCGTCATGTCGCGGGTAACGGCAG
ACTCTACGGCTTTAACAATATCGCGGCTGTTGCCACGAGTTGAAATCGCCAGTAGTACGTCGCCTGCCTG
ACCTAACGCTCTGACTTGTTTGGCATAGATTTCTTCATGCAAGCGGTCATTGGCTATCGCAGTTAAGACC
ACATTATCGGCATTTAGTGCGATAGCGGGTAAGCTGGGACGCTCTGCTTCAAAGCGGTTAATCATGCTGG
CGGCAAAGTGCTGTGAATTGGCTGCCGATGTTCCGTTACCGCAGCACAGAATTTTGTTGCCGTTTAGCAG
AGATTGCACCATTGCAATCGCGCCACGGGAAATAGCGTCAGGCAAGGCTTCTGCCGCTGCAATCTGCGTT
TGAATACTCTCGGTAAAACAAACTTTTATTCTATCCAGCACGTTGAGTTAACCTACGTAAATTGAAATCC
ATCAAGGATATATTATCCCTGTGCAGCAAAGGCATTGGGGAGCCAGTTGAACGCTTTGCCCGTAATAGCC
AGTACGTCAAAACGGCAATCTACCGTGTCAAAACTGGCGCCTCGCTGCGCTAACCACACGGCGGCGGCAT
GCAGCAACCGCTGCTGTTTGCGTCGGGTGATGCTGGCTGCCGCATCGCCAAAATGCGCGTTGCGCCGATA
GCGTACTTCGACAAACACCCAGATATGACGATCGCGCATGATCAAATCCAGTTCACCGCCACGTAGCGTA
ACATTCGCAGCGGTGAAGGTCAGGCCAGCACGTTCAAGATAGCGCCGAGCCTGTTGTTCGTAAACTGCAC
CAGTCGCTCGCTGATTCAGAGCACGGGTACCAATTGGCCCTGACGGTATTGCTGCCAGGTGAGCTGCCGG
TTAATGGTGCAATCCGGTCCTGCGCTTAACATTCCCGTTGCACCGGAAATCTGGTGGCCCGGAATCTGGC
GCATTTCGCCAAAGTGGCTGGCGAGCGTCCAGGCATCCATCCCCATAGCATACAGACGGACTAACGAGTA
ATCGTTTTTAAACTGGCTGCTGACTTGCTGCATCAAGGCCGGGTTCGCGCCTGCTAACAGCGGGATATCA
CTGAACTGTAAACCTTCCATTTCGAGGCGGAAGTCAGGCCCTAATCCAGCCTGGAAGCTGCGTGAGCTAG
CGTAGAGTGCAGGGCGAGCGCGTGATGTGGTGCGCATGTCGATCATTGGCTTAATCAGCGCCAGCTCGTC
TGGCGTGGCGATGATATAGACCGCATCAATATTGCCACTGACTGACGAACTGACCGTGGGTTGAACCTGT
GATGGGATGGTCAGGCCGCCAATGGTCGTGCCCGTTTGTGCTTGTTGCTGCGAAACGTTAACGGGTTGGC
CGCTCAGGCTTAAGCCCGCGCCGCTATTGATAGCCTGTTTTAACTCCGCCGTGTTGCCAAAACGCTGTTG
CAAAGAACTGGTGCCGCTTTGTTGGTTCCAGGCCTGAGCGAAGGCATTGACGATACGGTCGCCCAGCGCG
CCGCGAGGGGCTAAGACCAGAGGCTGCTGTTTACCCTGCTGATGGATAAACTTAGCGGCGTCTCTGGCTT
CATCTTCTGGGGATAGCGCGAAATAGCAGATGTTAGGGCTATTTTCGACGTGTTCCGGCTGGTTCAACGC
CAAAATATTCAGCGGTGACTGGCTGCTCGCCAACTGATCCACTTCATTTTTCAACAGCGGACCGATAACC
AGCGATGCACCATCTTGCTGTGCCTGAGTGAGAATATTAGCCAGCGGTTGTGAAGAGGTATCATACACTT
TTACCGGAAGCGAGCTGGACAGCCCTGCGCTTGTCGCCTGTGCTTCAGGCGCCGGCGTCGTTGGTGCTAC
CGTTTGGTCGCTGTATGGCGCAGGCGATTGAGCACCCTGTCCATCAGATGATGGTGCTACCTGCCCGTCT
TGCGTGGTGCCTGTTGCCGGTGCGGCAGGCGCAGATACGGCGGCAGTGGCTATCTGGCCATTTTTTGCTG
CGTTAAAACCTTGCTGGATCGCATTGGCAAAAACCTGCGCCTGACCGTTAAGCGGTAACAGCAGCGCGAT
GCTACTTACAGACGATGGCTGATAATTGATGACCTGATTTAACTGCATAGGCAGGTTTTTCGCGGCAGGA
TGATGCGGATAACGGGTTTTCCAGTCCTGAATCGCGCTCTGCAACTGGTCAGGAGACTCGCGGTTGTTCT
GGTAGTTATTCAGCAAATCCACCCAGCCCTGGAGTACGTTTTCATCCGCGTTAATCAGCAGCGCCCCAGA
CTCCTGCGGTGACATTTGCGTCAATGCCAGCCAGGTTTGATCGAGATTCATCTGGTGCTCGTCGCCTTTC
AGCAGCGGCTCTTGAGCAATGTAGGCTCGCAGTAGCTCAATGGAAGGACGCCCTTGTGCCGTTTTGATTT
GTGTCTGGTAGTAACGCGATTTCTGCTGCTCGGAAAGTGCGCCCACATCAAGCTGGCTCAGCGCTGCCTT
GGCCGCATCCATATTGTTTTGGGCGGCGGACAGTTCCGCACTGAGTAACTGCTGCTCTTGCTTTTGCGCC
GCGCTCAGTTTTTCTGGCAGGGTGTTGAACTGCTGGCTTGCCTGAGGGGCTTTTCCTTCCTGTAACAGGG
AACGAATAGCAAGTAATTGCCAGTCAGCCTTGTTATTATCGCTACTTTGCTGCATCTGTTGCAGATAATA
ATCGGATGATGCGTCAGCTTTGCCCTGAACCTCGGGTGGCGGGCTCTGCGGCGCATGGCTTGGACAGCCT
GCGAGAAACAGTGCCGCTAACAAAACAGGGATAACACGCCCTGCCTGGGTACGGACTAAATGAAAGGGAA
GCATACTGTATCCAGTGGTTTCTTTTAAAGATGCTCAATATTAAATCGGCAACCCGGATGAAACAATGAA
TCAAGACCAACAAGCAAACATTTCTGCATCTACCCTCTATATTGTCCCCACACCAATCGGCAATCTGGGC
GACATCACGCAGCGTGCGCTGGCGGTATTGGCGAGCGTTGATCTGATCGCCGCAGAGGATACCCGCCATA
CCGGTTTGCTGTTACAACATTTTGCGATTAATGCGCGACTGTTCGCATTACACGATCACAACGAACAACA
AAAAGCGGATGTACTGCTGGCTAAATTGCAGTCAGGGCAAAGCATCGCGCTGGTTTCAGATGCGGGTACG
CCGCTGATTAATGACCCCGGTTACCATTTGGTTCGGCGCTGCCGCGAAGCGGGCGTGCGCGTGGTGCCGC
TGCCGGGCGCTTGTGCGGCGATAACGGCGCTCTCCGCGTCCGGTCTGGCGTCTGACCGTTTTTGCTATGA
AGGTTTTCTGCCCGCTAAGACCAAAGGGCGCAAAGATAAGCTGCGTGAGTTAGGGGAAGAACCCCGCACG
CTGATTTTCTACGAATCCACACATCGCCTTTTGGACAGCCTACAGGATATCAGCGAAGTGCTGGGCGCTG
GGCGTTATGTGGTGCTAGCGCGCGAAATTACTAAAACCTGGGAGTCGATTCACGGTGCACCTGTAGGCGA
ATTGCTTGCCTGGGTGAAAGAAGATGAGAATCGCCGCAAAGGGGAAATGGTGCTGATTGTCGAAGGGCAT
CAGATTGATGACAGTGCGCTCTCTTCTGAAGCACTGCGCACGCTAGCGCTATTGCGTGCTGAACTGCCGC
TGAAGAAAGCGGCGGCGCTGGCGGCGGAGATTCACGGTGTGAAGAAAAACGCACTGTATCGCTATGGGCT
GGAGCAAGAAGGCGATAGCGATGAATCGGGGGATGACAAGTAGGGTAATTTGCCCTATTATCCGCGCCGG
AGTTGACCAGACAGTCGCCGCTTCACTGCCGTCCCTTTCGGGGGAGACAGGTGGAGGGGAGGAAAGTCCG
GGCTCCACAGGGCAGGGTGCCAGGTAACGCCTGGGAGGCGCAAGCCTACGACTAGTGCAACAGAGAGCAA
ACCGCCGATGGCCCACGCAAGTGGGATCAGGTAAGGGTGAAAGGGTGCGGTAAGAGCGCACCGCGCGGCT
GGCAACAGTTCGTGGCACGGTAAACTCCACCCGGAGCAAGGCCAAATAGGGGTTCACATGGTACGGCCCG
TACTGAACCCGGGTAGGCTGCTTGAGCCAGTGAGTGATTGCTGGCCTAGATGAATGACTGTCCACGACAG
AACCCGGCTTAACGGTCAACTCCCTTCATCATAAAACCCCGCTTCGGCGGGGTTTTGCTTTACTGGATGA
TATGTGAAGCCAGTGAGGAGAGCGAGAGGCCTTCCTTTAGCGGACTATCAATGCCTTGCAGGGGTCAAGC
AGGCCGGCCTCCATGTAATCGCCGCCAAGAGCTAGCTGAACAACCTAGGGCTCTGGTGTTGAACGTCTGG
TACCATCATGCCACAAGTGATCTTTGCGTCAGCCGTTGCCCGCGGGGCCAACCGTATGAAAATGTACGGT
AAGAAAAAACTAAACGTTTGAAAATTCGATGGGTAGGCATCGGGGCCTATTAGATGCCATTTTTCGATTG
AAGGTCACCATTTGGTGGTGTTCGTCAATATCCATTATATTTCATATGATTGGTGGGTTTGAATGCATTT
TTGTTCCATTGGACTTCAAACCTCTAATACGCAATAACGGGAAAAACAATAGCATGAAAGGGGCATTATG
CTGCATAACTACCCTACCAAGCCAAATCTCTGGACGCTATATATCTTGATGACATGCCGCATATTCGTCA
TCCAGAAATGGTCAGACAATCCCTTGCCGATACCATCACACCAAACCGCCTAATCCGAGAGTGGGACTTA
CCAGTAGGCTATGACTGGTTTGTCAGTAAATACCGCCAGTTCTATCATAATAATCCTTTGATGGCATACC
GGGATGCTCTGGCCGACATAACTTCCGGGAGAATCGTTTTGCTGAGGAAAAACATATGCAGCCATGAGCT
TTTGGGGGTGCAGACTTCATCCGGAGATCTCAGGAGTGACCTTCCCTTAAGTCTTCACTCCCTGCTCAGT
[truncated: 4,376,086 more chars]
