# Supplementary material for: Pectobacterium parmentieri SCC 3193 Mutants with Altered Synthesis of Cell Surface Polysaccharides Are Resistant to N4-Like Lytic Bacteriophage ϕA38 (vB_Ppp_A38) but Express Decreased Virulence in Potato (Solanum tuberosum L.) Plants
Source: Int J Mol Sci. 2021 Jul 8;22(14):7346. doi: 10.3390/ijms22147346 (PMC8304393; doi:10.3390/ijms22147346)
Supplement: Supplementary file 1 [file ijms-22-07346-s001.zip › Supplementary Materials/M603_draft_genome.fna]

>1 length=83266 depth=1.00x
CGGTAATTCGAATTTGGCTTATATCGATATTGGGTTGGTGGGATCATGGGGCGAGTGGCACAACACCAAT
TTTCCAACCATTACGCCGCTGCTTGAGCGCTACACATCAGCCCAGTTGGATAAATACGTGAAAATGTATT
TTGCCGCGTTTCCCAATAGCCCAAAAATTATGCTCATTAACGGTGGTGACGCGTTGGTCAGCGCAGTGAA
GCAAGGTGCTGGATGGCGTGCGGACTGCTTGGGAGACTGGCATAATTTTTCGACCAAATGGAGTCACATG
CAAGATGATTATCCGCAGCGGCTGCAAAACGCGGAGGCGCTTTATCCAAATTTTAGCTCTGCGTGGCAAC
GTGCGCCGGTGAGTCTGGAAATCTGTGGTTATATGTCGGAGTGGCAGAGTGTACAGCACTATACTCGTGC
GCAAGTGCAGGTGGCCTTTGACTGGGCGCTGGCACAGCACGCTAGCACCATTAATCTGAAATCGCGCAGT
GTGCCGACGGAATATCGGGACATTGTGGATAACGCGCTGACCAAACTCGGCTATCGTTTTCGCTTGGCCT
CGTTAACTCATGAGTCTGAACTGACACAAGGTCAGAGTCTGACGTTAAACCAGCAGTGGTTTAACGACGG
CGTAGCGCCCATTTATCTGAAATATGATGTGGCCTATCGGGTGGTGAATGATGCCAACACCGTAATGAGT
ATGGGAAAAATGGCTTATGACATCCGCACTTGGTTGCCGGGGCAACATACCTCTGTCTACCAATTGGCGA
TGCCGAAAGCACTGCCAGCCGGGCAGTATCATATTGAAATGGCGATGCTGGACGCAAAGGGAGTATCGCG
AATTAATCTCGCCAACGAGGGCAAACAGGCCGACGGTTGGTATCGAATTTCCACGGTAACGGTGCGCTGA
GCACGGAATAAAGAATAGATATTCATATGCTGAAAAATATCGGTCATGTATGGTGTGAAATAAAAGCAGC
GGGCAGTATTAAAGCTAAACTGGTAATACTGCTGTTTCGCCTTTCAACTATTTACCAGTCATCAAATGCG
CTGCTGAAAATGATCAGCGTACCTTTTGTTGTCCTGAATAAAGTGATTAATGAGTGGCTGTTCTGTGTGG
AAATTCCGCACAGAACTCAAATCGGTTTTGGGCTGAAAATATATCATCCGCACTGTATTGTGGTGAATTA
CGATGTCATCATCGGGGCGAACTGTACATTACGGCAGGGGGTCACCATTGGTAGCGTGATAAATCGTGAA
GGTCATGTCACCAAAAGCCCGGTGCTGGGCAACCAGGTGGAGCTTGGCGCCAATGCTATTCTGCTAGGCG
ACATTACATTAGGTGATAACGTAAAAGTCGGTGCCGGAACCGTGGTAACAAAAAGTCTTGCTGCCGGAAA
GGTGGTCGTGGGGTATGGAACCAGGGAATTGAATTGAGTCTGTATGCTCATTCCTGTGCGAATGTCATGT
GACAGCGGGTTGCCATTCTTGCTGCCTACTAAAATGATGGGATACATGCGATAAAGAAATACCCGATTCA
TTCCGGTGGTTCGATTTCCTGCGATGTCGATAAGTTGTAATGACATTAGGGTTACGTTATCTGTATGATT
AATATCCGAATCATATGCAGAGGATCGCGTCATGCCAGTGACAAAAGGTGCTTCAGTTAAACGCGAAACA
CTAAATTTACGCATCAAACCCGCCGAACGCGATCTGATTGATCGTGCTGCTAAGGCCAGAGGAAAAAATC
GCACCGATTTTTTCCTTGAAGCTGCTCGCGCCACCGCCGAGGAAGCGTTGATCGATCAGCGCATCATCAT
GGCTGATCCTGACGCTTACCAGAAATTCCTTGCCCGTTTGAATCAGGCTCCTTCACCGAATGCTGCGCTG
CGTAAAACCATGCAAACATTCGCACCGTGGGAACAGAAAAAATGATCTCAGCCCCAGAGCTTATCTAAGT
CAAACATGCATCATCCTTATTCTGTTGTGGCGTGGCGTCTAGCTACTATGATGTCAATGTGCTGGCGTAT
TACAGATCAACAATGATTACACGATCACCCGTTTCTGTTTTCATCAGCAAAAGAACCATTCTGTGCGATC
AACCTGGCGATGCCTTCCATCCCTTCGCGGTTTTCCTTCTTCCACTCCTCAGCTTTTATACGGCGGGCTT
CTCTGCCAATAGCATCATTCACCAAATCAGAAATATTGACGCCGGCAGCACTCAGAATCTGATAATCGTC
TTTGTCCACGGCAATGCTAATTTGGTGTTTCATTGCAGTATTCCTCTTCATTAGCCAAGAGCGTTATATT
TTGCAGGGATCTTAGCAATAATGTTGGCGGGGTCTAGAGAAAGTAAACGGGCGATATGGATAAATTCTAC
GATGTCTAACCTTCTTTCTCCATTCTCAACGTTGGCGATAAACGATCCAGCGTTAGCGCCTAGTTTCCCT
GCGAGCTCTCTTTGGCAATTCGTGCTCCACGTAATGCCTTGATAACGATTCGATATTCATCAGAGTAAAT
AGAAGCCATCGATTCAACCCCATAAAATTTGGGATCAAATATCAGTCGCTCACTATTTTATCCCAGAATG
GGATAAGTGGATTGATTCATCACAGGGAGAGGCAGATAAATGGATAATTACGATTGGCATCCGGCAGACA
TTATTGCTGGATTAAGAAAGGAACAACATTGGCGGCGGTATCAAGGGCATCAGGATTAGCGTCTTCAATA
CTTGCTAACGCACTAACAAGACATTGGCCGAAAGACGAAAGGTTAATCGCTTGTGCATTGGGAAAGCAAC
CGGAGGAGATCTAGCCGTCGCGCTATCAGGGTATGGGTTCGAATCATGGGGAAGAGGAAGCGGTGTAACA
TCTTCATAGAGAAGCAAACGCAGTTCGGAACCAATCCTCCAAAAGCAAAAAACCAGCCGTTAGGCTGGTT
TCTTTAAATAAGTGGTGCCCGGACTCGGAATCGAACCAAGGACACGAGGATTTTCAATCCTCTGCTCTAC
CGACTGAGCTATCCGGGCAACGGGGCGCATTAAACCTTAATCCCGTATGATCGTCAACCCTATTTAGGGA
AAAGCTGTTCAACTGCTTAACTTTACGGCAATCTGACGGCGGGATGTCGATTTTGCACAAATCTTCCAGA
TAGATGCGTATGAAGTGGCAATGCTGATAGCGAAAAGAGGGGAGCGATATGGCGAAAGACTGGCTTGAGC
TACGTCAGCATGCAGATACGGGGATTGAAACGATCAAGGCGCACTTTGAGGGGCATGCCTACGATCCACA
CTGGCACGACAGCTACCTCGTGGGGGTGACCCTTTCCGGCACGCAGCAGTTTCACTGCCGCCGTGAGCGG
CATCGTAGTCGTCCAGGTGACGCATTTTTGCTGGAACCGGGTGAAATTCACGACGGTGATGCGCCGGTCG
ATGGCGGGTTTACCTATCTGACGTTTTATCTTGACGAGCAGTGGCTGACCAATGCGCTGCACGGCTTGCA
TGAGTCCACTCCCGGAAGTTACTCACTCCATTTTGCGCAAACACTAACTCGCGAGCCACAGTTGGTTCGT
TCGATTGGCGATACGTTCACCACGCTTCACAACGATGAGATGAAAATTGTGCAGCAGAGCACCATGGATA
ATCTGCTCTTGCAGATCACTGCGCATTGCCACTGGCGAAAAAAGCTACCATCACAGTTGCAAAGCACAGC
AGTGGCTCATCGCGCACGCGATTATCTTTATGCGCATGTGGGCGAAAATATCGGCCTGTCTGACCTCGCC
CGGGAGACGGGCACCGATCGCTTCACGTTGACGCGCTGCTTTAAACGTGAATTTCATCTGGCTCCGCACG
CCTGGCTTATCCAACTTCGTTTGGCGAAAGCACGGCAGTTACTGGCATACGGCGATCAGCCTGCCGATGT
GGCTGCGGCCCTGGGTTTCTCCGATCAAAGCCATCTTGGTCGCTGGTTTCAGCGGGCATATCGGATCTCG
CCTGCCCATTACCGTCGGTTATGCACAAACCTTCCAGACGTTTCCAGAAGATAGCGGCACAGTCAGGGCT
CTTAAAAAAGGAGTGACCTGTGAATTTGATGCCGTTTCTGCTGTTTGCGTTTATTGCCTCGATAACGCCG
GGGCCAACTAATATCCTGATTCTGACCAATAGCCAGCGCTATGGCGTGAGAAATACGCTACCTGCGGTGG
TCGGTGCCTGTGTGGCAGCAAGTGCTATCGTACTGATTTCAGGGGCTGGCGCGGGGGAAATACTGCGTCA
GTATCCGGTCATACGTCAGGTGATGAGCTGGGCGGGTGTGCTGTGGCTAAGCTGGATGAGCTGGCAGTTA
TTCAGAGCGCCAGCGGCTAATCTCTCTGGCAAATCGCACAACCGTTTTACGGCGCGCGCCGCGGCATTGT
TACAGGTGATTAACCCGAAAACGTGGATGATGGCATTGGCCGTCGTCAGCCTGTTCACCCCTGCGGGGGA
TCGCGTGTTGCGGGATGTATCGATAATGGCGCTGTGGTTCTTGATTATCTCTATGGCGTGTTTGGTGTGC
TGGGCATGGCTGGGGAAGGCCGTGAATAGGGTGTTTCGCACCACCGTTGCAATGGTGCGCTTTCAGCGCC
TGATGGCGCTGTGTCTGTTCGTTTCAGCCTGGGTCGGAATGCTCGCTTAGGTCAACGCCCCACCCTTGCG
GCACAGCGCGAAGCGTAATACATCTTCTGCCAGCCGTTGGGCGGTGGCGATGCTGGCGGCCTGATGCTTG
ACCAGCAGGTTGCTTAGGCAGCCTTCCAGAATCAGTTCCATCTGTTGTGCTACCATCTCGGGATCGTCGG
TTTCCAGCTCTTCCAGCAAATCGCGGGTGTAGCGGTAAGAAGCCTGCTTCTGCTGTTCTGCAATTTGGTG
GATAGGGTGATTGATATCAGGGAAGAAGCTGCACGCGGCGATAAACAAGCAGCCAGGATAACGCTGTTTG
TTCACCGACTCATGCAGTACCTGATAGCGCGCCAGCAGCTTCTGCTCGATGCTTTTCTCGTCGTCTAATA
GCAACTGACGCCGCCAGGTATCGACCTGTTGGCTGTGATGGCGCAGGCCGTCGTACAGCAGCGCCTCCCG
ATCCGGCCAGAATGGCGTCAGTTCCTCTACAGGAACCCCCAGTTTCTCCGCCAGCATATCCAGTGTTGTT
GTGGCAAATCCGTGCTGCTCCAGTAGAGTAAGCGCATGTTCAAGAACATCTTCCCGTTGCATTAGGTCTC
CTCCAGAAGCACAAAATCGAATAGAAAGTGTCGTTTATGGGCTGAACTTCCGCAAATGTGCCTGAAATTG
TTCAGCGTTCATAAAACCGGTGACGCGCGCGCCGGGGATCTCTTTCCCTTGGGCGTCAAAAAACACGATG
GTCGGCAACCCTAAAACCTGTAGCTTTTTCAGCAGCGCGTTCTGTTCTTCACGATTAGCGGTGACATCCG
CCTGTAGCAGCGTGATGCGCGACAGATGGTTTTGCACCGCCGGGTCGCTGAACGTGTATTTCTCAAACTC
TTTGCAGGCCACGCACCAGTCAGCGTAAAGGTCGAGCATAACAGGCTGAGGGCTCTTTGCCAGCGCGCTG
TTGAGATCGGCAACATTGGCGACAGGGGTGAAGTTCAGTGCTGATGTGTGGGTTTGCGCCACGCCAGCCG
GAGGAAATATCCAGTCTTGCAGCGGTTTGGCGCTGATCACCACGCCTGCCAGCAGCAGTAGCTGTACGCC
ACGTATCCAGCCTTTGCTGCTGCGCAGCGTCAGCATGAGCGCCCAGCCGAAGAAGGCGATACCCAGCGCG
CTCCACAGCCGCATTCCCCACGTTTCACCCAGAATGCGTTCCAGCAGGAAGACCGGGAGCGCCAGAATAA
TGAAACCAAACGCTTCCTTAACGTACTGCATCCACGGGCCGCTGCGTGGTAGCAGTTTATTGCCGAACAG
CGTGACCAGAATGAGCGGCAAGCCCATGCCAAGTGCGTAGAGATAAAGTGTGCCGCCACCTGCCAGCATG
TTGCCGCTCTGGGCGATGTAAAGCAGGATGGCGCTAAGCGGAGCCGTGGTGCAGGGGGAGCAAATTAGCC
CTGCCAGTGCGCCCATACAGAATACGCCAGTAACTGAGCCGCCCTGCTGACGGTTACTCCACTCTGTCAG
CCGGGTTTGTACCGATGATGGGAGTTGGAGCGTATAGAGGCCAAACATGGACAGCGCCAGTGCGGCAAAC
ATCACCGACAGGCCAATCAGGATAGCTGGATGCTGGAGCGCCGCCTGGAAGCGTAATCCGGCAGCGGCGA
CAACTAGCCCGAGCAGCGTGTAGGTCAGCGCCATACCCTGAACATAGGTCATCGACAGCAGCAGCGTGCG
GCGCGGTGTTAGCTGTTCTTTTCTACCCAACACCAAACTGGCAATCAGCGGATACATCGGTAGGACGCAG
GGGGTAAAGGCGACGCCGATGCCAATCAACAGCGCCCACCACGGCGAGAACGGCATCGGCGTGGTCTGCG
GCGGTACGGTCTGGTCTAATGGTCTTGCCTTGTCTGATAGGGTATTGAGCGGCGCGTCGCTGCTCGTGGT
AGCAAGCACCTGGCTGAGGGGAACGATGCGCGTTTCCGGCGGATAGCAGAAACCCGCATCGGCGCAGCCT
TGATAGGTCACTTTGACCGTTGCACCGCTCTCGGCCTGTTCAATCGGAACCGCTAGCTCCAGCCGATCCC
GTAGAATAAAGACCTGACCGAAGAACTCGTCGTTATGGCTTTCGCCTTGTGGCAACTCCACCTTGCCAAG
CGTGGCGTCGTTCCCTTCGATCTTGATTTGCGCACGGTACAGGTAGTAATCGGGATGGATATCCCAGCGC
AGATTAAGCTGGTTCCCCTGTTGCTGAAACTCAAAGGCAAAAGCGCCATCGACGGGCAGAAACCGTGACG
TCGTACTGTTGCCAAACAGTTTCTGACCAAAAGAGGAAGCGGCCACATTCGGTGTACCGACAGCCGTCCA
TAACAGGAAAATCAGCGTAAAGATGCGTTGAGCCATGTCAGATAATCGCCATCGCCCCTGGATACCGGCA
GGACGAGCAGCTCTGGCGTATCATAAGGGTGTTGTTGTTTCAGGTGAGTCAGCAGTGCTTGCTGATGTGA
GGTATCGCTTTTTATCAGCATTTGTACTTCTGATTGCTGTTCGAGCTTGCCGTTCCAATAGTAGAGCGAA
CGTGCACCGGGCAACAGCGTGACGCAGGCGGCAAGCCGCGTTTCCAGCAGCGAGTTGGCAAGTTGCTGCG
CACAGGCGTCGTCAGGTGCGGTACATAATATGACGACGGCATCGCAAAGCGGGCGGTCAGACATCATATC
CTCCGTGTCAGATGAACAAATCCCAGACAACCAGAACCACACTATACCTTGCTTTATTTACGTGAGGAAA
TGATACGGATCGACGCGTCAGGTCGATCCGCGAGGGACTGTCCGAAGGGCAATCTTTAGATCAGGATGCT
GCCGAGGATAAAGCCAAATATCACCGACAGCGTAATAGCTATTACGCCGGGGATCAGGAAGGAGTGGTTA
AACACAAACTTGCCGATACGCGTTGAGCCGGTGTCGTCCATCTCTACCGCCGCCAGCAGGGTCGGGTAGG
TTGGTAGTACGAACAGCGCGGAAACGGCAGCAAAAGACGCCACGGCCGTGACCGGAGAGACGCCCAGTAG
AAGCGCTGCGGGCATCAGTGCTTTTGCCGTTGCCGCCTGTGAGTAAAGTAGTGTGGCAGCGAAGAACAAT
ACGACGGCCAGCATCCACGGGTAGCTTTGCAGCAGCGCACCAGCGGTGTCCTGAATATCTGAAATATGCG
CTTTAACAAAGGTATCACCCAGCCAGGCCACGCCCATCACGCAGATACAGGCGCTCATGCCTGACTTAAA
TGTGCTGGCAGAGAGGATGCGCGCGGTGTCGATTTTGCAGGTGATGCAAATCAGCGTAGCGATGGTCAGC
ATGAAAACCACAATCGCCTCGTTACGTGGCAGAACCGGGTTCTGAATCAGCCCAACGGTGCCGCTGATTG
CCGTCGCATACAGAACGACAGCAACGATACCAATCAAAAATAGCACCACGGACAGCTTTGCCCCCGGTTT
GATCTCATGTTGGCTATTGCCGCGCAGCGTAGTTTCGCCTTTTTTCAGACGTTCCTGATAAATCGGATCG
TCTTTCAGTTCTTTACCCAGGAAGTTGGTCACAATCGCCGTCAGCATAATCGCTGCCAGGGTGGTAGGAA
TGCAGATCCCCAACAGCAGCAGGTAGCTAACGCCATGTGGTTCAAGAATGCCGGCGACAAACACCACCGC
CGCAGAGATTGGCGAGGCGGTAATCGCTATTTGCGATGCGACAACGGCGATGGAGAGTGGGCGAGAAGGG
CGAATACCTTGCTCTTTAGCGACCTCGGCGATAACGGGCAGGGTGGAAAACGCGGTGTGCCCGGTTCCCG
CCAGAATCGTCATGAAGTAGGTGACCAGCGGTGCGAGGAAGGTGACGTATTTCGGGTGCTTACGTAGCAG
TTTCTCCGCCAGGCTGACCAGATAATCCATTCCGCCCGCCACCTGCATGGCAGCGATGGCAGCGATAACG
GCCATGATAATTTCAATCACATCAAAAGGGATTACGCCGGGCTTTATCTGAAACCCTAGCGTAAGTACCA
GCACCCCTAGGCCACCGGCGAAACCAATGCCGATGCCTCCTAGTCGTGCTCCCAAATAGATGGCGAGCAG
AACGATGAGTAACTCAAGACCAAGCATGACTATGCTCCTTAATTAATAAAAAATTTTAATAAAAAACTCA
TAACTTATTCTTATGGCTGTATGCAGCAAAAAATAAAGGCACGGCGTTCTTCGTGAACGGACGTGCCTGT
AGGTATTAGGTGTTGGTGTTAGGGAAGCTCGTTTTCATCAGTGTAGCGTTTGGCTTTGTACGCTGGGTGC
ATCAGGTTCTGGATGGAGAAAATGTCATCCAGCTCAGCTTCTGTCAGCAGGCCACGCTCCAGTACGACTT
CACGCACGCTCTTGCCTGTTTCCGCACAGATCCTGCCGACGATGTCGCCATTGTGGTGGCCGATGAACGG
ATTCAGGTACGTCACAATGCCGATGGAATTGAAAACATAGGCCTCACAGACGCTCTTATTGGCAGTAATG
CCGTTGACGCATTTTTCCAGCAGGTTGTAGCAGGCATTGGTCAGGATGTAGGTCGATTCAAACATCGCCT
GACCGATAACCGGCTCCATCACGTTTAACTGTAATTGCCCGGCTTCCGATGCCATGGTGACGCAGGTGTC
GTTGCCGATGACTTTGAAGCACACCTGATTGACCACTTCCGGCACCACGGGGTTAACTTTTGCGGGCATG
ATCGAAGAGCCTGCCTGTAACTCCGGCAGGTTGATTTCATTCAGTCCAGCGCGAGGGCCTGAAGAGAGCA
GACGCAGATCATTACAGATCTTCGATAGCTTCACGGCCAGGCGCTTCAGAGAACTGTGCACCATGACGTA
GGCGCCGCAGTCTGACGTGGCTTCGATCAAATCTTCTGCTGGCACGCACGGCAGGCCGCTGACTTCCGCC
AGACGTTGCACCGCCAGTTGCTGGTAGCCGTCCGGCGTGTTCAGACGCGTACCGATCGCCGTGGCCCCCA
GATTGACTTCAAGCAGTAGTTCCGCTGTGCGCAGCAGGTTTTTGATCTCTTCCTGTAACAGCACGTTAAA
CGCATGAAATTCCTGACCGAGTGTCATCGGCACGGCATCTTGTAACTGGGTTCGACCCATTTTCAGAACA
TCTTCAAATTCGTTGGCTTTGCGCTCGAAGCCATCGCTCAACTTCGCTATCGCATCTGTCAATTTCAGTA
TGGCCGCGTAGACCGCAATACGGAATCCAGTGGGGTAGGCATCATTGGTGGACTGACATTTATTCAGGTG
GTCGTTAGGGTTCAGATACTGGTATTCACCTTTCTGGTGGCCCATCAGCTCCAGACCAATATTGGCTAAT
ACTTCGTTGGTATTCATATTGACCGACGTACCAGCGCCCCCTTGATAGACATCTACCGGGAATTGATCCA
TGCATTTGCCGTTATTCAGCACGTCATCACAGGCGCGAATAATAATGTCGGCGATTTTTTTCGGGATCGT
TTGCAGCTCTTTGTTCGCCAGCGCGGCGGCTTTCTTCACCATGACCATGCCGCGCACGAACTCAGGAATG
TCACTGATTTTATTATTACTAATATAGAAGTTTTCGACGGCACGTAGCGTGTGAACGCCATAATACGCGT
CTGCGGGAACTTCTCGGGTGCCTAACAGGTCTTCTTCAATACGGATGTTTTCTGACATGAGAGTGCCTAT
CCTGTTGTGCGACTAGTGATGCAACTAGACGTTGTGGGCTGGTTATCGCTCGAAAAACAGTTATCTCAGA
AAAGTAGTTATCTCAGAAAAATAGTGTGGCTTCGGATAAACCGTCTTATATCGGCAATCATCTTGGGATG
TTTGACCAACCAGATATCCATTGCCGTGAGGATATGTCGTTACGATAGTTAAAAACAGGTGTTTAGATCA
CTATACTGACGTTCTCTACCGCTACGGTAAATGAACTGTGATTGTAGTCACGAGTCACTATTTTAGAACA
ACAATCGTGAAGTGGCGGCTTGAAAATAGGCAAAGGCGCACCCATTTAACTAAATCATGATATGCCGGAT
CGCAGAACAGAGCGTGTACTTTGCCTAATCCATTGGGAGTAAAACGTATCTGGATTTGCAATCGCGATGG
CTTAACACGTTTTCATTAATACGCGTGCTTATTAACGACAGTACGCGTAAAAAACACAGGAGAACCGGGT
GCGCTGGTTACCGTTATTACTGATTTTTCTTTTAGCTTACATCGAGATATCGCTGTTTATTCACGTGGCT
GACGTGCTGGGTGTCGCCATGACCTTGCTGCTGGTAGTTTTCACGTCCTGCTTGGGCGTCTCGCTGGTGC
GCAATCAGGGGATGAAAACGCTGGTGCAGATGCAGCAGAAAATGGCGGCAGGCGAAAGCCCTGCTGCTGA
AATGGTAAAAAGTGTGTCACTGGTGCTGGCAGGTTTCCTGCTCCTGATCCCTGGCTTCCTGACTGACTTT
CTGGGGCTGTTGCTATTGCTGCCGCCGGTGCAGAAAAGCCTGACGCTCAAACTGATGCCTCACCTGCACA
TCTGGGGTTCCGGCTCCGGTGCAGCGCCTTCCGGTGGGAACACCTTTGAAGGTGAATACCAGCGTAAGGA
TGGCGGGCGCGGAAATATTGAACACCGGGACGATCGGGATGACCGCTAACGTCGCGACAGTTTGAAAAAC
CGCTAAGGATTATCATGTTGATAATCCTTATTTTTTATCTGCTATCGGTAATACATAGCCGCCTAACGCA
AAAAAAATGAATTGTCTCCCTTGAAGGGCGATTAAACGCCCCCACTTAAAACACCACAAGGCCGATTATG
AAAACATAGTCGTTATGAAAACATAGTCGGCGTTTATCCTAAACCGATATGGACTTTCTCAAAGGAGAGC
TATCAATGAATATTCGTCCATTGCATGACCGCGTGATCGTCAAGCGCAAAGAAGTTGAGTCAAAATCTGC
TGGCGGTATCGTACTGACTGGTTCCGCTGCTGGTAAATCTACCCGTGGTGAAGTTCTGGCCGTAGGTCAC
GGACGTATCCTGGAAAATGGCGAAGTGAAGCCGCTGGATGTGAAAGTGGGCGACATCGTTATTTTCAATG
ATGGCTATGGCGTGAAAGCAGAGAAGATCGATAACGAAGAAGTGTTGATCATGTCTGAAAGCGACATTCT
GGCAATTGTTGAAGCGTAATTGCGCGTAATCATCTGAACTGAACGAATTTAAGGGAAATACACCATGGCA
GCTAAAGACGTAAAATTCGGTAATGACGCTCGCGTAAAAATGCTACGCGGCGTGAATGTACTGGCTGATG
CAGTGAAGGTTACCCTGGGCCCGAAAGGCCGTAACGTAGTTTTGGATAAATCCTTCGGTGCACCGACCAT
TACTAAAGACGGCGTATCTGTAGCGCGTGAAATCGAACTGGAAGACAAGTTCGAGAACATGGGCGCACAG
ATGGTGAAAGAAGTTGCCTCTAAAGCGAATGACGCAGCAGGCGACGGCACCACGACCGCAACCGTATTGG
CGCAGGCAATCATCACTGAGGGCCTGAAAGCTGTTGCAGCGGGCATGAACCCGATGGATCTGAAGCGCGG
TATCGATAAAGCTGTTATCGCTGCTGTTGAAGAGCTGAAAACACTGTCTGTACCGTGCTCTGACTCTAAA
GCTATCGCTCAGGTTGGTACTATCTCTGCTAACTCCGACGAAACCGTAGGCAAAATGATTGCCGAAGCCA
TGGATAAAGTCGGTAAAGAAGGTGTTATCACCGTTGAAGAAGGTACCGGTCTGCAAGACGAGCTGGACGT
GGTTGAAGGTATGCAGTTTGACCGCGGCTACCTGTCTCCGTACTTCATCAACAAGCCAGAAACTGGTGCT
GTAGAACTGGAAAGCCCGTTCATCCTGCTGGCTGACAAAAAAATCTCCAACATCCGCGAAATGCTGCCAG
TACTGGAAGCCGTAGCGAAAGCGGGCAAACCGCTGGTTATCGTTGCTGAAGATGTTGAAGGCGAAGCGCT
GGCAACGCTGGTGGTTAACACGATGCGTGGCATCGTGAAAGTGGCTGCGGTGAAAGCTCCGGGCTTCGGC
GACCGTCGTAAAGCGATGCTGCAAGATATCGCTACGCTGACTGGTGGTACCGTTATCTCTGAAGAGATCG
GTCTGGAACTGGAAAAAGCGACGCTGGAAGATCTGGGTCAGGCAAAACGCGTTGTTATCAACAAAGACAC
CACCACCATCATCGATGGTACGGGTGAAGAAGCTGCGATCCAGGGCCGTGTTGCTCAGATCCGTCAGCAG
GTTGAAGAAGCAACCTCAGATTACGACAAAGAAAAACTGCAAGAGCGTGTGGCTAAACTGGCTGGCGGCG
TAGCCGTTATCAAAGTTGGCGCAGCAACTGAAGTTGAAATGAAAGAGAAGAAAGCACGTGTTGAAGATGC
CCTGGCTGCGACTCGCGCTGCGGTAGAAGAAGGCGTGGTTGCTGGTGGTGGCGTGGCGCTGGTTCGCGTT
GCAGCTAAACTGGCTTCTCTGACTGCTCAGAACGAAGACCAGAACGTGGGTATCAAAGTTGCGCTGCGCG
CGATGGAAGCTCCACTGCGTCAGATCGTTTCCAACGCTGGTGAAGAGCCATCTGTGGTTGCGAATACCGT
TAAAGCGGGTGAAGGTAACTACGGTTACAACGCGGCAACTGAAGAATACGGCAACATGATCGACTTCGGT
ATCCTGGATCCGACCAAAGTTACCCGTTCTGCGCTGCAATTCGCGGCTTCCGTTGCTGGTCTGATGATCA
CCACCGAATGTATGGTCACCGACCTGCCTAAAGGCGATGCGCCTGACTTAGGTGCTGCTGGTGGCATGGG
CGGTATGGGTGGTATGGGCGGCATGATGTAATGTGGCACCCTTGTCGCCGGAAGCCGTTTTCCGGTGGCA
GGAAGCCAGGTTACAGAAGTACGTCTTTCTGTCCCTTAAAGAGCACTATCCGGTTGCGATACCGGGTGGT
GCTTTTTTTATGCGTTACACATTGAGTCCCATTGCTGAAATGTTGCCGTATCGTTGATGAATGCCTTTAT
AGCGTGTTATCGAGAGAACCATTCTGCGCTACAATAGGGACGCTTACTTTATTTACGAATGCTTTATTGA
TAAGCGACCCTGTCTGGAGTAGGGACAATGTCTGACGATGCGTCAACGCTTCTGCGCACCATATCCTGGT
TTACTGAACCCCCTTCGGTATTGCCTGAACACATTGGTTACTGGCTGATGGAAACCAGTTCCATGACGCA
GCGGCTTGAAAAATACTGTGCCCAACTGAGGGTCACGCTTTGTCGTGAGGGGTTCATTACGCCACAGGCG
TTGGGCGAAGAGCGCGATCAACTCCCGCTTGATGAACGTTACTGGCTACGTGAAGTTGTGCTGTATGGTG
ACGATCGCCCCTGGCTTTTCGGTCGAACGATTGTCCCACAACAGACACTTGAAGGTGCCGGTGCGGCTTT
GACGAAAATAGGTAATCAGCCGTTAGGTCGTTATCTGTTTGAGCAAAAATCGCTGACGCGTGATTACATT
CATACCGGATGCTGCGAAGGCTTATGGGCGCGGCGTTCCCGCCTGTGTCTTTCTGGGCATCCGTTACTGT
TGACTGAGCTTTTCTTACCGGAATCACCGGTTTATTACACACCCAGTGATGAAGGTTGGCAGGTAATTTG
AGGAGATAAATCCTTGGAAAGAAGTGTTACAGCAGGGAAATGGCTGGCTTATTGTCGCTTGATGCGAATT
GATAAACCGATAGGTTCTCTGTTACTGCTGTGGCCAACGCTATGGGCGCTGTGGCTGGCAGGAGGGAGAA
CACCTGCACCGTGGACGCTCTTTGTTTTTGTCGCTGGTGTTTTCTTAATGCGAGCAGCGGGCTGCGTTAT
CAATGATTATGCCGACAGGCATTTTGACGGCCATGTAAAACGTACCGCTTCTCGCCCATTGCCCAGCGGT
GAGGTGAGCGAGCAATCTGCCAAAGTTCTGTTTGTGGTGCTGGTCTTACTGGCGTTTGGTCTGGTGTTGA
CGCTGAATAAGATGACGATCCTGCTGTCTGTCGCCGGTCTGGCTCTGGCGTGGATTTATCCGTTTATGAA
ACGGGTCAGCCATCTGCCTCAGTTTGTGCTGGGGGCGGCATTCGGTTGGTCGATCCCCATGGCCTACGCG
GCAGTCAGTGAAAGCCTGCCCGTGACCTGCTGGATGATGTTTTTGGCGTATATTTGCTGGACGGTGGCTT
ACGATACGCAATATGCGATGGTGGATCGTGATGACGATCTAAAGATCGGCGTGAAATCTACTGCGATCTT
ATTTGGTCGTTTTGACAATATCATCATCGGGTTATTGCAGCTTAGTATGCTGGCGTTGTTATTGGCTTTG
GGATACATCACCGGACTGGGAACCCCCTACACTATTTCTCTGCTGGTGGCTGGTGGGATGTTTGTCTATC
AGCAAATACTGACTGCTGGGCGTGAACGTGATGCCTGCTTTAAGGCATTCCACAATAATAAATATGCAGG
TATGGCGATATTTATCGGTGTGCTGTTCGGTCTGTAAGGTAGACAGTAGAGACAAAAAAGCAGCGATTTC
TCGCTGCTTTTTTTATGACGGAATGTTCGGTGACGTTTATTATGCTAAACGCATCCACGGCTTGATGGGG
GCGTTTTATCCGCCATTTTCCCGTTACTCCGGTCTGGCTATTCCTGCTTTGCCTCTTCCACCGCCTGACT
GGCTGTTTCCATTTCGGTGGATGAGCTGGCGCTTTCGATAGTCAACCGAACTTCTGGAGTGATCAGATCG
CCAAGGATGCTGTAGATTGCCATAATATCGCCTTGCGCTGCTTCCGCACTGTCGGTGATATACCCGGCTG
TGCGTAACGTGGCAACCAGCGTCGAGAACACCGCTTTATCAAAAAACTCCGGTGCATTAATACCGTGCAG
AACGGACAGACGTTGTGCCATATTCCGGCTTTCTTTTTCCAGCGTTCCACGATTGATTTCTGGATTTGCA
CACAGCAAAGACAGCGTAATCGCATAACGTTGCAGTGTTTCACGCACGCCAGCAGACAGCAGTTGTAGTG
TGCGGATGCGTGGCGGATTGATGGCTAATTCGCCATCACGGCTGCACAGTAACTGTTGTCGAATCAGTTC
ATTAGCTAGTGTTTCCAGCACGTCCGGTAATTGCTCTTTGGAATAATGCAGGAACAACTCGGCTTGCAGC
AGCGGATAGATTAGCGTGATTTGTTGCACGACGTCGGCAAGTGTAATCCGACGATGATGGATGACGATGC
TGGCGATCAACGACGGTAAGACCAACAGATGCTGGATGTTATTGCGATAATACGTCATCAGAACCGCCTG
CTCGCGCGGCAGAATGATGATATCGCCAATGCTGTCCTTCTCCACTTCGAATTTGTTCATGCCCAGCGCG
TGTTCCAGCAATTCATTCGCTGTCTTTTTGGGAGCCGTGATATCCTTGTGGTAAGGAGTTTGACGCAGCA
GTTGCAGGTAGCAATCGAGCTGTTCGTGCATTTGCTCACGCGTCAGTGAACGCTGTCGCGATGCTAATAA
CGCCGTAGAGCACAGGTTCATCGCGTTTGCTGCCGCCGAATTATTGATGCGCACCATGATATCCATAGAG
ATATCCTGCACTGTCGGCGTTAGCCAGCTTGGACGCTGCGCCTCGATGGGATCAATCGCATCACGCCACT
GCGGTACATGCTGGTTCAGATAGGTTGTCAGCGGGAGCGGTTCACCGAAGTTCACATAGCCCTGACCCAG
GTTACGCAGTTTGCGCAGACCGCGTACCATCTGCATAAAGCCTTCTTTTTCCTTCACCGCGCCGCGCAAC
TCTTTCGCATAAGTGCCGACTTCCATCACGTGTTCGTAGCCGACATAAATCGGCACCAGTGTGATAGGGC
GCGTGCCGCCTCTGAGCATGGCCTGAATGGTCATGGCCAGCGTGCCGGTTTTGGGATCCAGAAGACGCCC
CGTGCGGGAACGCCCGCCTTCCATGAAGTATTCAACTGAATAACCACGGGCAAACAGTTCGCCCAGGTAT
TCGCGGAAAATCGTGGAATAGAGTTTGTTACCTTTGAAGGTTCGACGAATAAAGAACGCGCCAAGACGGC
GGAAGATCGGGCCCGCCGGCCAAAAATTAAGATTAATACCTGCGGCGATGTGCGGCGGGACTAAGCCTTG
ATGGTACAGGACGTAGGACAGCAGCAGATAATCCATATGGCTACGGTGGCAGGGCACATAGACAATGCCG
TGACCATCCTGCGCCAGTTGGCGAACGCGTTCGGCGTTATGGACGTTGATCCCTTGATAAAGGCGGTTCC
ACGTCCAGCTCAATACGCGATCCGACAGTCGCACCGCTTCGTAGGAGAAATCGGCGGCGATTTCTTCCAT
CAGCGCAATCGCATTTTGCTGCGCTTTCTCATGAGAAATCTTCTTACTGCGAGCCTCATCGTCTACGGCT
TTCTTGATCGCTTTGGAATCCAGCAACTTGTTAAACAGGTCCTGACGCACCGGCAAGCGTGGGCCAACAG
CCGCTAAACGCTGGCGAGAGAAGTGCATACGCGCGACGCGCGCCAGTTTGTGGGCTATGGTTTTGTCAGT
GCCATGCTCGGTTGCCATATAGCGCAGCGACACCGGGCTGGAGAAGCGGACAAAGCTGTCGCGGCCTAGC
CACAGTACGGCAAAGAATTTTTCGATACCGTTGAGTAACCGCAGGTGTGGCGTGGCCTGAGAATGACCTT
CCCGACCTGGAGAGCGCCCAAACATCACGGAAACGGGCACCATCTGCACGTCTAAATCTGGATTGGCGCG
ATGCAGATCCAGATAGTCGTGGAATAGCTTGACGGATTTCTGCTTGGGAACGTAATAACGGAAGACACGC
GGCCCGTCATTAATAAAGACGTGGCTAGGGAGTTCAACGCCATTGAATTCGAACGGTTGCGAGGGATCGG
GTAAGCCCAATGCCAGACATTTCGCGCGTAGCGTCAAGAGATCCGCCTGAGAGTTATAAGGCAGAACATA
GAGTATAGGACGTGAGGGATCTAACCCCAACTCGACCACTGGATCTGCGGGGATAACTTTGCTTTTTACC
AGCAGTTTCAGCGGGAGATTCAATAGTTTATAGTAAATTTTACGCCAACCTGACATAACAACGTGGAGCC
TCTTGTTAGCAATTCGCCGCAAGGATACCAGAAACTGCGTCGGAGATCTGTGGTGATGAGACAACGTAAG
CGCGTTAAAATGCGAATTATTTAGAGTCTAAAAATGGAGGATAAATGAATAAAGCAACGGGGATGACCCG
GATTATTAAGGCTACCGGTTATTCCCTTAAAGGGCTGAAGCAGGCGTGGCAGCATGAGGCGGCGTTTCGT
CAGGAAACGATACTGACGATTGTCGGCGTTATTATTGCTTGTTTACTGCCGGTTACGCTGGTTGAGAAAC
TGCTGCTGATTGGTTCTGTGGTATTGATTATGCTGTTTGAACTGGCTAACAGCGCCATTGAAGCCGTCGT
CGATCGCATTGGTTTAGAGCACCACGAATTGTCCGGTCGGGCGAAAGATATCGGGTCGGCGGCTGTCTTT
GTTGCCATCTTGTTAGCCGCTGTTGTATGGGGCAGCATCCTCTGGCAACATTTTGCCTGACGCCCCGCAT
AAATGAATAAAAGTCAGGGGCTTTGCCTATATCTCGATTCCCAATTGTGCCTTACCTGTATATACTCACA
GCAAGACTGTATAAACAACCAGGGGGCGGAATGAAAGTATTAACAGCAAGGCAGCAGCAGGTTTATGACC
TGATCCGCGATCATATTGCGCAAACCGGAATGCCGCCAACGCGGGCGGAAATTGCCCAACAACTGGGGTT
CCGCTCTCCGAATGCGGCTGAAGAACATCTGAAAGCGCTGGCGCGTAAAGGCGTTATTGAAATTGTATCG
GGCGCATCTCGTGGTATTCGTCTGCTAATGGAAGAAGAGACGGGCATTCCTCTGGTTGGTCGTGTGGCTG
CAGGTGAACCCCTGCTGGCACAGGAACATATCGAATGCCGCTATCAGGTTGACCCTGCCATGTTTAAACC
TAGCGCCGACTTTTTGTTGCGTGTCAGCGGTATGTCAATGAAAAATATTGGCATTATGGATGGCGATTTG
CTGGCCGTACATAAAACAGAAGATGTGCGCAACGGCCAGATTGTGGTGGCGCGTATTGACGATGAAGTGA
CAGTGAAGCGCTTGAAGAAGCAGGGGAATACGGTGCATCTTCTCGCTGAAAATGAAGAGTTTGCCCCTAT
CGTTGTCGACCTGCGTCAGCAAAGTTTTTCGATAGAAGGCTTAGCGGTTGGCGTTATTCGTAACAGCGAC
TGGAGCTAGCCGTTAGCAAAAAACGATAGCCCTTGGGGCTATCGTTTTTTAATCGGAACAGTATGGTCGT
GATCGCAATGATCCGGCTGCTTGCATGATGCCACTTCCTGACAGTCCCCACATAACCCATGAGCTTCCAC
AACGCTGTGACGCAGCGTAAATCCTGACTGCTGCGCTAAGTTACGTAGCGTTTCTTCCACACCCTCGGTT
TGACGTTCAGTGACTTGTCCACAGCGATCGCAGATGAAAAGGGCAGACGTATGGCTGTGGTCTTCGATGT
GGTGGCACAGCACATAGCTGTTGTTTGATTCAACGCGATGAATGAAGCCTTGTTCCAGCAGAAAATCCAG
GGCGCGATACACGGTAGGCGGTTTAGCCTGAGGTTCAGTGAGTCGCAGAAGATCCAGCAGGTCATACGCG
CTGATCGCACCCGCCTGTTGTGCCATAAGGCGTAAAACCTCCAACCGCTGTGGCGTTAGACGCACCGCGC
GCTGCTGACAAATCTGTTCAGCCTGGGCAAGAAGTTTGTCCTGTTTGGTTGAATCCATTGTCATATCACC
CTGACACATTGAGGAACAAGACGGATATCTTACCACGACTGAATAAAAACGCCGAGTGAGCGGCGTTTTC
CTACGAAGGTGACGGGAAGAAGAACTACACGACCAGATCGATGAGCAGTGCCCGCAAAGGAGTGTCTGCC
TGTAGCGTCAACGCTGTTTCTTCCTTGATGAAGGCACCATCGCCGCAGTGTAATGTTTCACTGTGCTGGC
CACCGTTCACCGTCGTTGAACCGTGAATCAGTTGGAGATACGCCTGATTTCCCTGTAGCACTATCGTGCT
TTGTTCATCCGGTTGGAGATCGACATGGTGGATCCAAACCTGTTGGCGCAGTTGCAGGCTATCTTGCTCG
CCTTCCGGTGAGGCAAGCAGAGTATGATTTGATGAATTGAGTCCCATGCGCTGCAATGGGCTGTTCTCTC
TGGTCTGGCAGGCGTTCAGCCATAATTGCAGCCGTGTTAACGGCTTGCTGGCGCTGGTATTATGTTCGCT
GTAGCTGACGTTTGGCTGAGTGGCGAGCAACAAAACATCGCCAGCTTTAGCCTGAATATGGCCGCCGTTG
CTGTCACGGTATTCTGCTTCGCCCTGAAGAATAATGTTCAGGATATCAACCCGTGGGTAGGTGCGCGGCT
GGAATGATGCCCCCGGTGCCAGTACTTCCTGATTGAGCACGCGAAGAGAAGCATAGCCCAGCAACTGTGG
GTCAAAATAGTGACCGAAAGAGAAAGTATAGCGTGCCTGCAACCAGCCATAGTCGGCTTGGCCGCATTGC
CCCGCTGCTCTTCGTGTGATCATAATTTTTATCCCCCAGATAATTATTTCTTAAACCGATAGTAATTGTG
TGGACGTTGGATTGTTAGCTAGTTAATCTGGTCGGTATATTCAAAATTCCTGAATGAGTACGAAGATGGC
GAGAGAACGAGCATTGACGCTGGAAGCCCTGAGGGTGATGGATGCGATCGATCGTCGTGGCAGCTTTGCC
GCTGCGGCAGACGAGCTGGGTAGGGTGCCTTCGGCACTGAGCTATACCATGCAGAAACTGGAAGAAGAGT
TAGATGTGGTGTTGTTCGATCGTTCTGGGCATCGTACTAAATTCACGAATGTCGGACGCATGCTGCTGGA
ACGCGGACGTATCTTGCTGGAAGCCGCAGATAAGCTCACCACCGATGCGGAAGCGCTGGCTCGCGGTTGG
GAAACGCACCTGACGATTGTGACGGAAGCCCTGATTCCAACTCAGCGGATTTTTCCCCTAATCGATAAAC
TGGCGCTCAAAGCAAATACGCAGGTATCGATTCTGACGGAAGTGCTGGCAGGGGCGTGGGAGCGTCTAGA
GCAAGGGCGTGCCGATATCGTGATTGCGCCAGACATGCATTTTCGCGCATCTTCTGAGATGAATACCCGC
AAATTGTACACGATGAACAACGTTTACGTCGCTAGCCCAGAGCATCCCATCCATCAGGAGCCTGAGCCGC
TGTCGGATGCGACTCGTGTGAAATACCGTGGAATTGCCGTCGCGGATACCGCGCGTGAACGTCCAGTTCT
GACCGTGCAATTGCTGGATAAGCAGCAGCGTCTGACGGTGAGTTCGTTAGATGATAAACGGCGTGCGCTG
CTGGCTGGGTTAGGTGTCGCAACTATGCCTTATCCGATGGTGGCGCAGGATATTGCCGAAGGGCGTTTAC
TGGTGATTGGGCCAGAACATCAAATGGAAAGTCAGATTATTATGGCGTGGCGACGAGACAGCATGGGCGA
GGCGAAATCCTGGTTCCTGCGGGAAATTCCCAAATTGCTGAACCAACCCTAAATTCCACGCTTTTCTGCG
GCAAGGTGTGGCGGTCACACCTTGCCTCAGCACTTCATGCGTTACGTAAAACTTTAGTATAAATCGACAA
ACGTCTTATCACGCTGATGAGGTTGGTTCAAATCTTGCTCTGGACCCAGAGAAATCACGCCGTGCGGATT
AATCGTACCGTGGCTGCAATAATAATGATGACGAATGTGCGCCATATCGACGGTATCAGCGATACCGGGC
ATCTGATAAATATCACGCAAAAAGCCGAACAGATTGGGATAATCGCTCAGGCGATATTTATCGCATTTAA
AATGTGTGTGATAGACCGGATCGAAACGGATCAACGTCGTCCATAGTCGCAGATCGGCTTCGGTTAACTG
CTCACCGGTCAGATAACGCTGTTTTGCCAGAATGGCTTCCAGATCGGATAGCGCCGCGAAAACGGTGGTG
GCAGATTCATCGTAGGCCGACTGGCTCGTCGCAAAACCGGCTTTGTAAACACCGTTGTTGACCTTGTCGT
AAATCCAGCCGTTCAATTCGTCAATCTGAGTACGTAGCGCTTCCGGGTAGTAATCTCCGGCTGTTGCGCC
TACACCATCAAAAGCGCTGTTCAGCATACGGATGATATCTGCGGATTCGTTACTGACGATAGTATGTTGC
TCAGTGTCCCACAGGACGGGAACAGTCACACGACCGCTGTAGTCCGGTTTGGCATGCAGGTAGAGTTGGT
AGAGAAATTCGTGCTGATAGAGCGAGTCACCCGTCGCGGCCTCAAAATCGGTACCGAACGTCCAACCGTG
ATCGAGCATGAGTGGATGAACTACCGAAACCGCGATGTGATTTTCCAACCCTTTCAACTGGCGCATTAAC
AGCGTTCGATGCGCCCTCGGGCAGGCGAGCGAAACATAGAGGTGATAACGACCGGACTGCGCGGGAAAGC
CACCTTTGCCAGTGAGACCGGGGGAGCCATCAGGTGTTATCCAATTGCGAAATACGGATTCTGAACGTTT
AAAATGGCCGCCGGTAGATTTGGTTTCATACCAGGTATCGTGCCATTTGCCGTCAACCAGTTGCCCCATA
AATCCTCCCGTTAGTGGCTGATGATAAAATGACGGCAAGCCTTGTGTGCTTGCCGTTTAATTCATTATTC
GACGATTAAGTGTAGTACAGGCTGAAAAAGGCTCGCCTTACCACTTTTTGCCCAGCAGGCGGTCGATACT
GAATGCGCCTGGGCCAGTTACCGCCAGCAGGAGGTAGCCGCCAGCGATGGTCAGGTTTTTCATGAACATC
AGTTGGTTCATGCCTTCCGCAAAGTTAGAGTGGAAAAGCAGAGCTGTCAGCAGCGTAAAGCCCGCGGTAA
ACAGCGCGACGGTACGAGTCAACAGTCCGAACAGAACCGCCAGACCACCACCCAGTTCTAGCAGAATGGT
CAGCGGCAGTAGGAAGGTCGGTACGCCCATCGCCTGCATATATTGTTGTGTGCCCGCATAGGCATCACCC
AGCTTACCGTAACCTGCAACGATAAACAGAATCGGCATTAAGATACGTGCAACCAGCAGTGCAGTACTTT
CTAAATTTTTCATCATCTCTCCAATTAATTTTGTTGTGGGCTATACGGCCCTATTGTGTTTGTTGTCGCA
GGTGTTGTCTGAACGTTTGGCCCGCCATCAGGTTATGGGCAGATAGTATAGAGAGATGATTTATGCTACC
AGCGAGTATAATTGTTGTTTTATTTCAGAAAAATTGATGTTCGATGAAAATAGTCAAGAGCACACGGGTA
ATAGGAGAAATTACGGGCGTTGATCAAACGTTTTACGCACGAGCCTGAATGTTCCCCACAGCCCGACGAG
GCGGCGTCCCCAGCGGATCATGCGGCTAGGGTGGCGCACGCCATAGAGCGCCACGAGGCTGGATCCAGCG
ATCCAGTATTTACGCCACTGCATCAGGCTTTGCCAGCCACGATCGTAACGGGCGGTGCTATCCAGCCAGT
GTTTCTTACCCGCCGCTAAATCCAACCGTTGCTGCTGTATCTGGCGCAGTAGTTGGGCTTTTTCTCTATC
TTGTCGCTGGCGTTGGTTCACTTGGCATCCTCCTCCAACAGCGATCTGTCGGTTGCCAACTCCTTACGCG
TCGCTTTGAGCAAGGTCGAACGGCGTACTTTCAGGAGTGTCCATATGCCGCCTATCAGCGCCAGCCCAAG
CAATGTGGCGGTAATACACCCCAGCGCAAAGAGGCGATATTGTGGGTCGATGCCCCAGATGATCAGCGCT
ATCAGGCTCATAATGCCAAAAGCGGCAAAAAGCAGCGTCAGGCCGACCATAATCAGCAACTGAATCAGAT
TGGCTTTCTCTTCCTCTAATTCAATCACGGCCAATCGGACTCGGCTTTCCACCATACTGACAATAATGGA
GATGATGCGCTGAGCAGAAGCCATGACCCCGCTTGCGGGGCCTTGTTGTGATTTATCCGTCATAGTAATC
GGTTAATTAGCGACGAGACAGTAGGACGCCAAGCACGACGCCGACTGCTGCGCCAATGCCGACACCAGTC
CACGGGTTCTGGCGCACATAGTCATCCGCTGATTCAACGGCTTCTTTGGTTTGGGATGCGATGCGCTCAC
CGGTATCGCTCAGGCGGCTGCGGGTTTCTTTCAGCGCGCTCTCTGCCTTATTGCGTAGCTTGTCCAGTTC
CGCTTTAGATTTATCGCTGGAGGTGCTTAATACTTCTTCCAGCGTATCCGCCAGTGATTTCAATTCGGCG
CGCAGGTACTCAGAATTTTGATCTTTAGCCATATTAATAACCCTTCATGTTATAAACCTGAACGTTAACT
ATAGCTGAAGCTGAGATTTATGCCGCCCCAGATAGGTACGGACAATTCTGATAACTCGCTGTAAATTTTA
GTGATTTGGTTTTCGAGGGCAAAATGAATCGTTGACGTGTGTTTTGTATGGGGCAATGCGTTGTAGCATC
AGCGTGGTGATGCGTTATTGCTATGCAGCGCTTTCCGCCGTGCGCAATACCTACCCAGCCTCAGCCTGTT
TTCTTTCATGCCGAGGTGTGTATCTACGTCATCCCAATTTGGATTGTTTCTGTGTCAGTTTTTGCTGCCA
GAATGGTGTTGGCGTTGTCGCCTGCTGCGCAGTAACACTAACTTTAGGTAAAGACAAACGCAGGACATCT
CTGGCTGCGATGCTCTGTTCTGGTGAGGCAAGACGGACGATCAGGCTATCTTGCTCTGGCGTAATGCTTT
TGATCGCAATCCCTTTTTCATTGAGACGCTGATACACGTAAAAACCATCTGGCAACGCGGAACCCTCGTA
GGGCTTGATATGTAGCATCGCATCGTCTTGGGAATGGCGTAGTGATTGGGACTGCGTCAAGGCAATAAGT
GGCAGAGCAAGCAAGAGCAGTATGCGCCCTACTTTTCTGGGGGAAAGCTTCGGGAATAGCCCGCGAATTG
ACACAGTTAGCGTCCTTTTTCTGCATTATTGGCGTTAGCATCACGCTTTTTACGCCAAAGTACAAAGAGC
GATCCAAACAGGCCGACAAACAGCAGTACCAGCGGCAGCATCATCAGGCAGAACATGAGCTCGTCTTCAT
ATTTCAGGAAGATCGTCGTTTTTCCTAAAGCGAAGCCCAGCGTAACCAGAATAAACACCCACAGGAATCC
GCTCATCCAGTTGAAGAACTGAAAGCGCGCGTTATTCAGGCCCGACAAGCCTGCAATGGTAGGTAACAGC
GTTCGGACAAAAGCCAGAAAGCGGCCAACTAAAAGTGCGGATAAACCATGGCGGTGGAAGAGTTGGTGGG
CGCGTTGGTGATAGTGCGCGGGCAGATGTGATAGCCAGCCCTGAACAATTCCCGTATTACCAAGCCATTT
CCCTTGGATATAGCTGGCCCAGCAGCCGAGGCTAGCGGCCGTCGTCAGTAGAAATATCGTAAAAGGGTAA
TTCATTGTGCCTTTGGCGACGAGAACGCCGACCAAAATGAGCAGGCTATCGCCGGGCAAGAACGCGGCGG
GAAGCAGGCCATTTTCCAGAAAGATAATCAGAAACAACAATATATAGATGGTCCACACCAGCTTGGGGTC
GGCTAAAATATCGAAATCCTGATGCCAGAGTGCGTTTAACAGTTCTTTGATTAATTCCATCCGGTATTCC
TAATACTGCTGTTTCATTTTAGCCTTGGCGACAATCACGCTTCTGGACATGACAAGAGTGAATACAGTTA
TACCCGTCATATTTCACGTTATTTAGGGTATATCCGGGCACAGGATTATGATTTTTTTGATGATCTCTGC
TTTTTTCTGCCCGATAGCGGCGCTGGTGTCTGACTTAATGCTCGCTTTTCGCTGCGAACCCGATAAACAG
GCAGCTTAGGGATTGTTTGGTCTTGGCAGACTTTACGTCCGAAGCGATGGGTTAAGCGTAAGAAAGACAC
GTTAACTGTAACAAAATAGGTGTTACTGAGACAGGGAAATATTACGACAACCGAGGGGATTTAGGGGGAT
TTTTCGAAGAAGAGTTGAGGTTTCTGCGATATTTTACACTCGCTGACAGAAATCAACGTTTTCTGACCTT
TTCCGTGCGTTCAAAAATGTCACCCCTCGTTCAAACACAAGGGGCAAAAAGCGTTTTAGGGTTTACCTGC
GTGTATCTGGTCGAGATGAACGACTGGGTTCTCGGCGAACATATAGCGATCGACGTTAAATTCAAAATCA
TCCGTTGTGGCGCGAAATAGCATCTGTTTGGTATTTTCCAGATGTTGCCACATTGCCAGTTTGGCGGCGT
AAGGATCTTTACGAATCAGCGCCTTAAGGATGCGGTCGTGTTCTTCACACCAGCTTTCAATGGACTTGTC
GTCAATGTGCTCATGCAGTTTGCGCCAGTAGGGATTGTGGATCCGTTGGCTCCACATTTTCTCTACGATG
GTTGCCATCGCGGAATTTTGCGTTGCCAGTGCGACCTGAACGTGGAATTTGAGATCCCACTGAGAATCAC
GGAAGCGATCTTCCTGACGCGCATATTCCTGAATCTCCATCAGTTGGATGATGTCCTGACGGGTCACCTG
CGTGGCTGCAAATTCAGCAATGTTGCTTTCAATGAGTTGACGAGCCTGAAGTAGCTCAAACGGGCCAGCA
GCGACGAATTCAATATCGCCGCTACTAACGAACGGGTTCTTCTGCTGGTTGGAAATAACGTGAATACCTG
AACCCTTGCGTACTTCAACGTATCCTTCGACTTCCAGCATGATGATGGCTTCACGCACTACGGTGCGGCT
GACGTTCATTTCTTCAGAAATATAGCGTTCTGCCGGTAGTTTTTCGCCGACCTGGTACATACCGCTTTCG
ATACGCTGTTTTAATTCTGCGGCTAACTGCTGGTATAGCCGCCTGGGTTCAGTGAGTGCCATGATAATGT
CTACTCTCGATAGATGGCGGTCCATGTGCCACGTCAGGGCCTGAGTGTCTATCTCGTTAATCTTTGAGGG
ATGATTTGTTATACCACTTAATAACCGCAGCAACTAATGTTGCGGTCACAGTTATTACGATGTGTTACAA
GGGAGGTGGCTCACCCGGAATCAAATCATACCGGATGAGCCAGGATAATGCAGGGATTATCAGTGCTGAT
TGGCTTCTTTCAATGTTTCAGTTGCGGCAGCGACTTCTGAAGCAGGTTGATTTTTCAACACGGTCCAGAT
GACGACGGCACCTAACAGGTCAAAGACTGCCAGTGCAGCAAACAGCGGGCTGAAGCCCATGGTATCGGCC
AATGCGCCGACCACCAATGCAAACATGGTGCTCGCCATCCAGGCAGCCATACCGGTCAAGCCATTCGCCG
TCGCGACTTCATTACGACCAAATACGTCGGATGACAGGGTAATCAGTGCGCCAGACAGCGACTGGTGTGC
GAAGCCACCGACGCACAGCAGTGCGATGGCAACATAAGGGCTGGAGAACAGCCCAATCATACCAGGACCA
ATCATCAGTACCGCACCCATGGTAACGACCAGCTTACGAGAAACGATCAGGTTCACTTTGAAGTGCTTTT
GGAACAGCATTGGCAAGTAGCCACCTAGGATGCAGCCGATATCGGCGAACAGCATTGGCATCCAGGCGAA
CATGGCAATTTCTTTCAGGTTAAAGCCGTAGGCCTTAAACATGAACAGCGGGATCCAGGCGTTGAACGTT
CCCCACGCAGGCTCAGCCAGAAAACGTGGCAGGGCGATACCCCAGAATTGACGGTTACGCAGGATCTGCC
AGGCAGACATTTTTTTCGCGTTATTGGTTTGGTGCTGTGCTTCCTGCCCATTAAGAATGTAGTCGCGCTC
TTCGTCGCTGAGTTTTTTCTGATCTTTCGGGTGCTTGTAGAAAATGAGCCAGCAGATTGCCCAGACCATG
CTGAGTGCACCAGTAATGATAAAGGCCATCTCCCAACTGTGCGCCACAATGGCCCATACCACTAATGGTG
GGGCGATCATCGCACCGATGGATGATCCCACGTTGAAGTAACCGACGGCGATAGAGCGCTCTTTTGCCGG
AAACCACTCGCTACTGGCTTTCAAGCCAGCAGGGATCATCGCTGCTTCTGCCATACCGACCGCGCCGCGG
GCGATAGCCAGACCACCCCAACTGTTTGCCAATGCGGTGCCCATGCAGCAGATTGCCCAGATAATGGCAA
ACATGGCATAGCCGACTTTGGTGCCGAGCAAATCCAGTACGTAGCCAGCGATGGGCTGCATAATGGTATA
ACAAGCTGAATAGGCAGCCACGATGTAAGAATACTGCTGTGTGGTGATGTGCAGTTGATCTTGTAGCGTC
GGTGCGGCGACGGAAATTGCATTACGCGTCAGATATCCCAGCACGGTGCCAATGGTCACCAGGCCGATCA
TATACCAGCGTAATCCTTTGATTTTACGCATTTAACTTTCTCTCCGAGTCAATAAAAAACACAGTGTGGC
TCTTGAGTAGCGTCACGGTGTGAAGTGTCTTGTGATGTAATGCGACACGTTTTTTTGTTGTGATGAACAG
GAAAACCCTTCTCTTTGTGAGATAGCGATTGAATCCCTGCTCAAGGCAGCGCTACAATAATTTGTCATAC
AACTTTAAAAGTTGAGTGACATCACAAAACCATTATTTTTATGCGGAATAATGAATTATTTGCTTAAGTA
GTGAAGAACCAGCCATAAAGGGCCATGAGTGCTGAGTTATTGTACTGCTTTGTTACATTTTTGCGATCAT
GACCTCACAAATGCTGTGAGATATTGCGCATAATTGGTGTGATATCTTTTAACGACCAACCCATTTGGTG
CACAAGAAGCACGGTAAGTAAGGAAGAAAACATGCCCCAGTTTCTGAGTGAAGATTTTCTGTTAGACACT
GAATTTGCCCGTCGCCTTTATCATGAATATGCCGTCGACCAACCGATATTTGACTATCACTGCCATTTAC
CACCTGAGCAGATCGCGGAAAACTATCGCTTTAAAAATCTGTATGACATCTGGCTGAAAGGCGATCACTA
CAAGTGGCGTGCGATGCGCACCAACGGCGTGCCTGAACGTTTGTGTACGGGCGATGCCAGTGATTGGGAA
AAATTTGAAGCCTGGGCTGCTACCGTGCCGCACACCATCGGCAACCCGCTTTACCACTGGACACACCTGG
AGCTGCGCCGTCCATTTGGCGTAACCGGTACGCTGCTGTCACCAAGCACGGCAAAAGATATTTGGGATCG
TTGTAATGCCATGCTGGAACGCGATGACTTTACCGCGCGCGGCATCATGCAGCAGATGAACGTGAAAATG
GTGGGTACGACAGACGATCCGATTGACGATCTGCGCCACCACAAAACTGTTGCTCAGGATTCAAGCTTCT
CTATCAAGGTGCTGCCGAGCTGGCGTCCAGATAAAGCGTTCAATATTGAGCAGGCAACTTTCAACGACTA
TATGGCGAAGCTGGGTGAAGTTTCTGACACCGACATTCGTCGTTTCAGCGATCTGCAAACGGCACTGACT
AAACGTCTGGATCATTTCGCTGCACACGGTTGCAAAGTTTCCGACCACGCGCTGGATGTGGTGCTGTTTG
CTGAAGCTGATGACGCAACGCTGGACAACATTCTGGCGCGTCGCCTTGCTGGCGAAACGCTGAGCGAACA
TGAAGTGGCACAGTTCAAGACCGGTGTTCTGGTTTGGCTGGGTGCGGAATATGCCCGTCGTGGCTGGGTT
CAGCAGTATCACATTGGCGCACTGCGCAACAATAACCTGCGTCAGTTCAAGCTGCTGGGGCCGGATGTTG
GCTTCGACTCCATCAACGATCGTCCAATGGCGCAGGAACTGTCTCGCCTGCTCAGCAAGCAGAATGAAGA
GAACCTGCTGCCGAAAACCATCCTTTATTGCCTGAACCCGCGCGATAACGAAGTGCTCGGCACCATGATC
GGCAACTTCCAGGGCGAAGGCATGCCGGGCAAGATGCAGTTCGGTTCTGGCTGGTGGTTCAACGATCAGA
AAGACGGTATGCAACGCCAGATGACGCAGCTAGCGCAGCTTGGTTTGCTGAGCCGCTTTGTCGGCATGCT
GACCGATAGCCGTAGCTTCCTGTCTTATACCCGCCATGAATATTTCCGCCGCATTCTGTGCCAGATGATT
GGCCGCTGGGTGGAAGATGGCGAAGCGCCAGCCGATCTGCCGTTGCTGGGCGAAATGGTGAAAAACATTA
GTTTCGATAACGCTAAAAACTATTTTGCCATCGAGCTGTAATTCCACCGCGTCGTAAGGTGTGAATTGCA
CGGGAGCGCGGCAGTAAGATTCCCAAAGGGGCTTACGCCGCAGCTCTCTGTGTCTCGGTCTTTTGTCATC
AGCACCTGTGGTGATTTAGTGCTGGTGAATATGAATGTAGGGCAAGGATGACGGTGGTTGATCGGTCGTG
CCCTGAATGTGAGATTCGTCCTGAGGTAGCCTGTTAATGCAAACGTTAAATCGTCGTAATTTCCCCGGTC
GTCAACACCCGGATCGTGTTATCCAGTTTGGTGAAGGTAACTTCCTGCGCGCCTTTGTTGACTGGCAGTT
GGATTTGCTGAATGAGCACACCGATCTGGATGCGGGGGTTGTCATTGTTCGCCCGATCGATTCCGATTTC
CCGCCCGCGCTGGACACCCAGGATGGGCTGTACACCACTATTATCCGTGGCCTGAATGAGCAAGGTGAAG
CCGTTCGCGAACCACGCCTGATCCGTTCGGTAAACCGTGAAATCAACGTGTATCGCCAGTTTGATGACTA
TCTGGCGTTAGCGCACGATCCGAACATCCGTTTTGTGTTCTCTAATACCACTGAAGCCGGTATCAGCTAT
CATGCGGAAGACCGCCTGAGCGATGCGCCGCCAGTCAGCTTCCCGGCGAAATTAACGCGCCTGCTGTATG
AGCGTTTCTGTCATTTTGACGGCGCGGCAGATAAAGGCTGGGTGCTGTTACCGTGTGAACTGATTGATTA
CAACGGTGTGGCGCTGAAAGAACTGGTACTGCGTTATGCCGCACAGTGGGAACTGACGCCAACGTTTACC
GCCTGGTTGAACGATCACAACACGTTCTGCTCAACGCTGGTGGACCGCATTGTTACGGGCTATCCGCGTG
CCGAAGTTGAGGCGCTCCAGCAGGAAATGGGCTATCAGGATACATTCTGGGATACGGCGGAACACTTCTA
TCTGTTCGTCATTCAGGGGCCACAGTGGCTGGCGGAAGAATTACGTCTGAACAAGTTGGATCTGAACATT
CGTATCGTTGATGACATCAAGCCATATAAAGAACGCAAAGTGGCGATCCTCAACGGTGCGCATACCGCGC
TGGTACCAGTCGCATTCCTGGCGGGTCTGGATACCGTTGGCGAATCGATGGATGATGCCCTGATTGGCAA
ATTCGTGGAAAAGACCATTGCCGAAGAGATTGTCCCGGTATTGGATTTACCGCATGACGAACTGAATTCA
TTTGCTCAGGCCGTGCTAAGCCGCTTCCGTAACCCGTTCATTCAGCATCAATTGCTATCTATCTCGCTGA
ATGGCATGACCAAATTCCGCACCCGCATTCTGCCGCAGTTGCTGACTTATCGTGAACGTCACGGTGAATT
GCCTGCTCGCTTGACGTTTGCGCTGGCGGCTCTGATTGCATTCTATCGCGGCGAGCGCAGCGGTGAAGGC
GATGCATTACAAACCTATCCGTTGCAGGACGACGCACATTGGCTGGAGCGTTATTCCTCGCTATGGGCGG
GCGTAAAAGAAAACACCGTCAGCCTGGCTGAGTTGGTGAATGTAGTGCTGCGCGATGCAGACCATTGGGA
ACAGGATTTAACGCAGGTTCCTGGACTTGCTGCGCAGGTGACAGAACAGTTACAAACCATCGTTGATCGC
GGTATGCGCGCAGCCGTGGAAGGTTATTGCTAATCAGCAAGAAGGGTTATCCATGCAAAGTATTATAAAA
ATTCATTCTCTGGACAATGTGGCTGTCGCCTTGCGTGATGTTGAGCAAGGCGAAACGGTGTCGGTGGATA
GCTATACGGTGACACTTCAGCAACCTGTCGTGCGCGGACATAAGTTCGCGCTGGAAACCATCGCACCGGG
AGAAATGATTACCAAGTATGGCCTGCCGATCGGCCATGCGCTGGTTTCTATTGCTCCTGGAGAACATATT
CACTCTCAGAATGCGAAGACCAATCTGAGCGATCTGGATGAATACCAGTACCAACCTGAATTTCTCGAAC
TGCCTGCACAGATGGGCGATCGGGAGGTGCAACTCTACCGTCGCAAAAATGGCGATGTTGGTATCCGTAA
TGAGTTATGGATCCTGCCAACCGTCGGCTGCGTAAACGGTATTGCTCGCCAGATTCAGCAGCGCTTCCTG
AAAGAAACCAACGATGCGGAAGGTATCGACGGCGTTTACCTGTTCAGCCATACCTTCGGCTGTTCACAGT
TGGGCCAGGATCATGAGAACACCCGCACGATGCTGCAAAACATGGTGCGTCACCCGAATGCGGGCGCGGT
GCTAGTGATCGGTCTGGGTTGTGAGAACAATCAGGTTGATGCATTCCGCAGCACGCTGGGGGGCTTTGAC
TCTGACCGCGTCACGTTCATGGTATGCCAGCAGCAGGACGATGAAGTTGAAGCGGGTCTGGAACGTCTGC
ACACGCTGTATGAAGCGATGCGTCATGACAAGCGTGAACCAGGCAAGCTGAGTGAATTGAAGTTCGGTCT
GGAATGTGGTGGCTCCGATGGATTGTCTGGTATCACGGCCAACCCGCTGCTAGGCCGTTTCTCCGACTAT
CTGATTGCTAACGGCGGCACCACGGTGCTGACCGAAGTGCCGGAGATGTTCGGGGCGGAACGCATTCTGA
TGAGCCGTTGCCGTGATGAAGCGACGTTTGAGAAAACGGTGCACATGGTGAATGACTTTAAACAGTACTT
CATCGCGCACAACCAGCCGATTTACGAGAACCCATCGCCGGGTAACAAAGCGGGTGGGATCACCACGCTG
GAAGAGAAATCACTGGGCTGTACGCAAAAAGCCGGACAGAGCAAAGTGGTGGACGTGCTGAAATATGGTG
AGCGCTTACATACTCCGGGGCTCAACCTGCTCAGCGCACCGGGAAATGATGCCGTAGCAACCAGCGCACT
GGCGGGAGCGGGCTGTCATATGGTGCTGTTCAGTACTGGACGTGGCACCCCTTACGGCGGATTTGTTCCT
ACCGTAAAACTGGCAACCAACAGCGAGCTGGCGAAGAAGAAACCGCACTGGATTGATTTCGATGCGGGGC
GTCTGATCCACGACATGCCGATGGATGAACTGCTGAGCCAGTTTGTTGAGCTGATTGTCGAGACTGCTGA
CGGTAAGCGTACCAAGAATGAAGTGAACGACTTCCGCGAATTGGCCATATTTAAGAGCGGTGTGACGTTG
TAAATCTCATGCATTCCAATTAAAATAAAACGGCGTTTCATTTTTATAATGGCGCCGTTTTTTTTCGCCA
CAACTTTTTCGAGGCAGGGATCATGACACACTATTGGGTTGCCCAGTCTGTTGGTGTACTGGCTTTTCTG
GTCGGTATCACCATGTTTTTCAACCGTAACGATAAAAAATTTAAAATACAGCTCTCGGCATACAGTGCGG
TGATTGGCCTGCATTTCTTCCTGATGGGAGCAAATGCGGCAGGTGCTAGCGCCTTGTTGAACTCGGCACG
GACGCTAATCTCACTCAAAACACACAGCATCATCGTGATGTTTGTTTTTATTTCATTAACGCTCGTATTT
GGTTTGTCGGGTATGCACCATGCGATGGAACTGTTGCCGATAGCGGGGACGGTCGTCAGTACCTGGGCGT
TGTTCCGCACCTCTGGGTTAACGACGCGTTGCGTAATGTGGTGCTCAACCGCTGGTTGGGTTGCGCATAA
TATCTGGCTGGGTTCGATTGGTGGATCGCTGATCGAAGGCAGTTTCCTGCTGATGAACGGCTTTAACATC
ATCCGTTTCTGGCGTATGCAACAGCGCGGTATCGATCCTTTCAGCGTAGAGAAGAAGGCATAATTTCAGG
CTTTGCTCGTCATCTTAACGCCGCTCGTGCTTAAGCGAACGGCGTTAAAGATCAAATAGAGTTAATCCCT
ACGATTTACAGCAGATTCAAACGATCTTTTTCCGCCAGCTTGGCATCTTCTGCGTGACACACGGCGGCGA
TGAACATGACATCCGTAGAGGAATTTACTGCGGTTTCTGCCGAGTCCTGCAAGACGCCGATGATAAAGCC
TACGGCAACCACCTGCATGGCGATATCGTTGGAAATACCAAACATGCTGCACGCCAGCGGAATTAGCAAC
AGTGAGCCACCCGCTACGCCCGATGCGCCACAGGCACACAGCGATGCTACGACGCTGAGCAGCAGTGCAG
TCGGCACGTCGATCTGAATGCCCAGCGTATGTGCGGCGGCCAGTGTTAGTACCGTGATGGTAATCGCTGC
GCCTGCCATATTGATGGTGGCACCCAGTGGGATAGCGACAGAGTAGGTGTCTTCATCCAGATTCAGCTTG
CGACACAGTTCCATATTTACCGGAATGTTAGCGGCGGAGCTACGGGTAAAGAAGGCGGTTACGCCGCTCT
CACGCAGGCAGCGCAGCACCAGTGGATAAGGGTTGCTGCGAATCTTCCAGTAAACGATCAGCGGATTGAC
CACTAATGCGACCAGCAACATGCCGCCGATCAGTACCATTAACAGATGGGCGTAGCCCCACAGCGCGCCA
AAGCCAGTTTCCGCCAGCGTTGATGCCACCAGACCGAAAATCCCCAGCGGTGCGAAACGAATCACTACGC
GCACAATCATGGTCACCGCATTGGAGGCATCGTTAATCATGCTCTTTGTGCTGTCCGAACCGTGACGGAA
CGCAATGCCCAGCCCGACGGCCCAAACCAGAATACCGATGTAATTCGCATTCAGCAGAGCATGAATGGGG
TTGGCGATGACGCTCATCAGCAGCCCTTCCAGTACTTCGACAATACCTGATGGCGGCGTGATATCGGTGG
CTTGTGCATTGAGCGCCAGCGTGGAAGGGAAAATGACGCTTAGTACTACGGCAATCAGCGCGGCGGAGAA
GGTTCCGATAAGATAGAGAAATAAAATCGGACGAATATTGGTTTTCTGGCCTTGCTGGTGGTTAGCGATA
GAAGCCATGACCAGTACCAATACCAGAATGGGGGCGACAGCTTTTAAGGCACCGACGAACAGTGTTCCTA
ATAACCCCGCAGCCAGCGCGGCCTGCGTAGACAGAGAAGCCAGAATGATACCGGCTACAAGCCCTAGAAG
GATCTGTTGAACCAGACTGCCGCGAGTAATGTACTGCAAAAAACGAGACTGTTGAGTTTCCATATTTTTG
ACGGTGTAACCGTTCCGCTAAGTGGTTGTGTGTACGGACTGACACCTCTGACATGTGTCGGGTGGCTTTT
TCTTTCCGTAACTAAATGTGTTTGCGCGTATCAGTATATGAAAATTTGCTTTTGAGAAAAGCGCTGATGT
AGTTTTTTATGATGGACATCCTTGTCCATCACCCTTCGGGCCGTTGCTACGCAACGTTGAAAAACGCTCC
TGACGTTTTTTTATGACGGACGTCCTTGTCCATCACCCTTCGGGCCGTTGCTGCGCAACGTTGAAAAAGG
ATTAACGCTCAGCGCGTTTGTTCACCCAGATGTTGATCAGCATAGTAATAACCAGGATGCTGGCGACGAC
GCCCAGAGAAATGGCTACCGGAATATGGAAAATGTCGATGAGCAGCATCTTGATACCGATGAAAATCAGG
ATGACGGCCAGACCGTATTTCAGCAGCGAGAATCGTTCAGCCACGCCAGCCAGCAGGAAGTACATGGCAC
GTAGGCCCAAAATGGCAAACAGGTTAGACGTCAGTACGATAAAGGGATCGGTCGTGACGGCGAAAATTGC
TGGGATGCTGTCGACGGCAAAAATCACATCGCTGATTTCAACCATAATTAGCACCAGAAACAGCGGCGTG
GCATACAGCAGGCCGTTACGGCGCACGAAGAACCGTTCATTCTCGATGCTGTCTGTCATGCGCAGATGGC
TACGCAGCCAGCGCACCAGCGGCTTGTCACCGATCGCCCCATCCCCGTCTTTAGCCAGCGCCATTTTAAT
ACCGGTGAACAGCAGGAATGCGCCAAACACATAGAGCAGCCACTGGAACTGCGTGACTAACCAACTGCCG
CCAAACACCATCAGCGTCCTGAGAACGATGGCACCCAACACGCCGTAAATCAGCACGCGACGTTGATATT
GCGCAGGAACCGCGAAGTAGCCGAAGAGCATCAACCAGACGAAGACGTTATCAACGGCGAGGGCCTTTTC
GATCAGATAGCCGGTCAGGAATGCCAGTGACTGAGCGTTAGCAACATCGCGACCCAACGTACCGTCCAGA
TACCACCAAAAACCCGCGTTGAACAGCAGAGAGAGCGTGACCCAGATGACAGACCAGACGGCAGCCTGTT
TGAACGTCATGACCGTCGACCCTTTGCGCCCTTGGTAGAGCAGGTCAATGGCCAGCATCACAATAACGAT
GGCAGCGAAGCTGCCCCATAACCACGGAGTGCCGATGGTGTGCATAGCAAGATCCTTAAATAGAAACAAA
AACGGCCAACATCGGAAGGACGCTGGCCGCTCATGATTAAAGCTGCAAATGCACCTCGCCTTCCGGCAAG
GTCTCACTTACAACGTTAATGAAGCTGTTTCATCAAGGTTGCCCAGTAACCGGATGCGATAACCCTTCAT
CTTTCACACTGCAGGTGTGTTGGCTGCTCTTACTCACCCGAATCACTTACTTATGTGAGCTCATCGGGAC
TCGCTCGTTTGCCGCCTTCCTGCAACGTGAAATCTATTGGGTATATAAGCATCGTAATGACGATTAGCTG
GCGGAAAAGTTACTCCCCTTTGCCTGACAGAAGATAGGTGAAAAGAGGATCCTGGTCAAATAATTAGCAC
CACCTTACTCTGCATTCCCCGGCGTAGCGGCATCGGCTGGAAACACGACACCCGTTTGTCGGCGTATTTC
TGTCAGCAGCCCTGCGACAGTGCGTGAGCGCGCCAGTTCAGCATGGTTAATATCGTTGTCGTTCACCAAT
GCGGCAAACACTTCCGCTTCGTACAGCATGCTATTGATATGCTGTGGCTGGCTGAGATCCAACTGCTTGC
CTTCACGCGGAATGAATTTCACGTTATGGCATTCGGAGACTTTTTCAATCACCAGCGATCCGTCTTCCCC
CTGAATTTCACTGGGAATGGCGGAGTGGCTGACTTTGGAATGAATGATGGTGACATCGAAATCGCCGTAA
TTCAGGATGATGCTGCCATGTGCATCCACGCCGCTTTCCAGCAGTGTCGCGCTGGCCTGCGTGGTGCACG
GCTCTCCCCACAGCGCCACGGCGAAGGCCAAACAGTAGTAGCCGATATCCATGATGGAACCGTTGGAAAA
CGCCGGATTGAACGTATTCGGGTTTTCGCCTGCCAGATAGCGTGGGTAGCGTGAAGAATATTGGCAGTAA
TTCAGCACCACTTTACGCAATCTGCCAACTTTCGGCAGTGACTGCTGTATCACGCTAAAATTGGGGAGGC
TGGCCGTTTTGAACGCTTCAAAGAGCACAACCTGATTTTCTCTGGCACAGGCGATCATTTGTTCGACTTC
ATAGCGGTTGGAAGCCAGCGGTTTTTCGCAGATGACGTGTTTACCATGGCTCAGGAAAAGCAGAGCCTGT
TCGCAGTGCAGTGCGTTCGGGCTAGCCAGATACACAGCGTCGATAAGGTCGGATTTCGCCATCGCTTCCA
ATGAATCAAAGAGCGTATCCACCATGTAATCGGTTTGAAACGGCTGCGCTTTTTCTGCCGTTCGGGAATA
GATAGCGGCGAGCTTCAACTGGCCGGTTTCATGGGCGGCATCAACAAACTGACGGGTGATCCAACTGGTT
CCTACAATAGCGAAGCGAATCATAAGTGTTTGGTATCCTGAGGGCATCGGTGATGAATAGGCAGATTATC
ACGGTGAAATGACAAGGCAACGTCAATCATTTCCCTTTCTGGCAGAGAAAAGCATTTACTGACGGGCTAT
TTTAAGGGATAAACAGCGCAAATTTTATGATGCAGGAGAGGCTAATGAGCCAACTCGAATTGGAAACGTG
CAACCTGACGTTGGTGCGTTACCCTCAGGTCGCTGAAAACTCGGCGCTACAGGCGTGGGATGCCGCAGAT
GAATATCTGCTGCGTGAGCTGGCCAGCATGGAAATCGCGCCGGGTCCGCGCCTGATTTTCAATGATACGT
TTGGTGCGCTGGCCTGCGGTTTTCAGGCGCAATCGCCTGTCAGTATCAGCGACTCTTATCTCAGCCAACT
GGCGACGCGACATAATCTGGAACTGAACGGTTATGATGCCGATGCGGTAACGCTGTTGGATAGCATGGCG
GAGCTACCCGATGCCCCTGCGCTGGTGGTGATGAGGATACCTAAAACGATCGCACTGCTGGAACAGCAGT
TGAGAATGTTGCGTCAGGTCGTCACGCCGCAAACGCGCATTATTGCCGGGGCGAAGGCTCGCGATATTCA
TACCTCTACGCTGCAATTGTTTGAGCGCGTCATGGGGCCGACAAAAACCTCGCTGGCCTGGAAAAAGGCG
CGTCTGGTTCACTGTGAGTGGGCAGAGCTAAAAGTCAGTGAGCAGTCACTTACTACTGAGTGGGAGCTGG
ATGGTTACGGCTATCGTATTCAAAACCACGCTAACGTGTATTCGCGTAATGGGTTGGATATCGGCGCACG
TTTCTTTATGCAGCATTTGCCGGAACAGATAGACGGCAAGATCGTCGATCTCGGCTGTGGCAATGGTGTC
ATTGGGCTGGCTGCGCTGAAAGCCAACCCGGAGGCCACCGTCGGTTTCTTTGATGAATCCTACATGGCGG
TGGCCTCAAGTCAAATGAACGTTGAGGTTAACTGCCCGCAGGATATCGAGCGCTGTAGCTTTGTGGTGAA
CAACGGATTGGTTCGCGTTAAGCGTGATACGTTGCAGGCGGTATTGTGTAATCCGCCATTCCACCAGCAG
CAGGCGGTGACGGATGAAATCGCCTGGCAGATGTTTATGGATGCCCGCCGCTGCCTTCAGGTTGGTGGAG
AGCTACGCATTGTGGGTAATCGCCATCTGGATTACTTCCACAAGCTGAAGCGTCTGTTCGGCAACTGTGA
AACCATTGCCAGCAACACCAAGTTCGCTGTGCTGCGCGCGGTTAAAACGAATTCGTCCCGCTAAACTGAA
CCTGTCTAAGCTACAACGTTAACGCCAGCCGGGTAGCCTGATCGATTGCCCGGCGAGCGTCTAATTCCTG
CGCCACATCGGCACCGCCAATCAGATGAACATGACACCCGGCAGCCAGTAAGGGGTCATACAGTTTGCGG
TTAGGCTCCTGACCGGCACAAATAATGATGTTATCTACGGGCAGACAGCGTATTTGCTGGTCGTGGATAA
TATGCAGCCCTTCATCATCAATATGGTGATATTCCACGCCGCTCAGCATTGTTACGCCGTGGCGCAGCAG
CGTGGTGCGGTGTATCCAGCCTGTCGTTTTACCCAGATTTTCGCCGGGTTTGCCCGCCTTCCGCTGTAAT
AAAGTAATGTCCCGCTGGTGGGGAAGCTCGCCAGATTGATGGGGCAGCAGGCCGCCCCGGTGCTGTAGCT
GTTTATCGATGCCCCATTGCGCATAAAAATCATTGCGTTCAGACTGAGAAGAAGAGGGGCTAAGGTGATG
ATGATTGCTGCCAATAAGGTGCTTTTCAGTCAAAAGATAGTGCGCAGTATCAAAACCGATGCCGCCTGCG
CCGACGATCGCCACGCGTTTGCCGACCGGCTTTTTATCACGCAGTACGTCCAGATAGCTCAGCACGCTTG
GGTGATCGATGCCTGCAATCGCGGGGATACGTGGCACAATGCCAGAGGCCAGAATCACATCATCAAAACC
GAGTAAATCGGTGGGCGTTGCCTGCGTGCTCAGGCGAAGCGTGACGCCAAGCAATTCTAGCTGACGACGG
TAGTAGCGCAGCGTTTCATAAAATTCCGTTTTACCGGGGATCTGTTTGGCAATATTGAACTGTCCGCCGA
TATAGGAAGACGATTCAAACAGCGTGACGTGATGGCCGCGTGCGGCGGCGTTGACGGCAAAAGCCATGCC
TGCTGGACCTGCGCCCACCACCGCAAAGCGTTTACTGACACGTGCAAGCTGGATGGGCAGTTCGGTTTCG
TGACAGGCGCGTGGGTTGACCAGACAAGAAGTGACCTTCCCAGCAAAAATCTGATCGAGGCAGGCCTGAT
TGCAGCCGATACAGGTATTGATTTCATCGGCACGCCCCGACTGCGCTTTTGCCACTAATTCAGCATCGGC
GAGAAAAGGACGAGCCATCGATATCATGTCGGCACAGCCCTCGGCCAGCAACTGTTCCGCCACGCCGGGA
TCGTTGATGCGGTTGGTGGTAATTAGTGGGATGCGGACTTTCCCCATCAGCTTCTTCGTCACCCAGCCGA
ATGCGCCGCGTGGCACCAGCGTGGCGATAGTTGGAATGCGCGCTTCATGCCAGCCAATACCGGTGTTGAT
GAGCGTGGCCCCCGCCTGCTCAATGGCCTGCGCCAGTTGTACAATTTCCTGCCAGCTTGAGCCTTCTTCT
ATCAAGTCGAGCATGGACAAGCGGTAAATCAGGATGAAGTCAGGCCCGGTGCGCTCTCGCACGGCACGGA
CAATCTCAAGTGCAAAACGGCAACGGTGCTGAAAATCACCGCCCCATTCATCGTCGCGATGATTGGTGTG
CGTCACCAGAAACTGATTAATCAGGTAGCCTTCCGAACCCATAATTTCCACGCCATCGTAACCAGCCTGC
TGCGCCAGCACGGCACAGCGAGCAAAGTCGTCGATGGTTTGCATAATATCCTGCGTGCTCATTGCCCGTG
GCGCAAAGCGGTTAATCGGTGCCTGAATGGCGGACGGCGCGACCGGATCGGGCTGATAGCTGTAGCGTCC
GGCGTGGAGAATTTGCAGCGCAATTTTTCCGCCCGCGTCGTGTACCGCCTGCGTGAGTACCTGATGATGC
GCCACCTGTGCCTCGTCGTGTAGGGTCGCGCCGCCTTTGGCGACGGCTCCCTTGGCGTTTGGCGCGATAC
CGCCTGTAACAATCAAACCCACGCCGCCCTGCGCCCGCTCACGGTAAAATGCTGCCAGCCTTTCTGCGCC
TTCCGGGTGTTCTTCCAAACCGGTATGCATGGAACCCATGACTACGCGGTTCTTTAGCGTGGTGAAGCCA
AGATCGAGTGGAGCAAGCAGCATGGGGTAGGCAGTCATTGCACTCTCCGGTGAAGTTAACTGGTCTGATG
AGTCATTGCGTTCAATTTAGCGGTAATTGAGTGAGTTGTGAAATTTATGTTTGTTTATTGTGAGTGAAGT
CATTGCTAATCGTAGGGATAAGCAAGAGTAGATAAGGGATCGTGTGCCGGAGTGTTTGTTGTCGGGGGCG
TGTGACATTATAATCCGCGGGTTTATTGGGCAAAGGTATCGTTATGCGGGTGGAAGAGTTGGAATATCGG
CTGGATAGCGCGCTTCGGGCGTTGGAACAAAGCGTTCAGCGTCAGCAGCAGGCGTGGCGACAGGAGCATC
AGTCCCTTCAGCAGCAGTTGCTTCAGGCCAAAGAGCGTGACGCTTATCTTTGCACGCAGATTGAACGGCT
CTCTGCGCAGTTGAGCGCGATGGATAGCTCGCCGGAGCGAAATCCGCTGATTCAAAAAATGAAAGTCATT
CATACCCATCTTGATGTGTTGGCACAAGAAGCCACTGCCTTTAGACGCTCACTTCGGTAATCGCACGGCT
GGTGCTTTTCCGCTTTCTTACACAATTCCTCCTCATTCTCCATAATTGTCGCAAATGTGGAGCTGACACT
TGCAGAGATTTACCCTTGTTCTAATTAACTGAAGGTGTCGAGCCTATACTTTCTCTTGTAGCACGGCACT
TGCCGTCGATAAGTTAATTCAGAGAGAGGAATAGAATATGCGTAAACTCACTGCAATGCTGGTTGCTTCT
TCTTTGGCATTGGGCGCGGCAGGCCTCGCGCATGCTAATGACGCACCGAAAGGGCCTGCATCAGAACACA
AGATGATGATGAAAGAGGGCCGGGAACACCGTGGCATGATGGGGCCGGATGCGATGTTTAAGGAGCTGAA
TTTGACGGAAGCGCAGAAGCAGCAAATTAAAGACATCATGAAAGATTCACGCGAGAAAATGCACAAAGCC
ATGCAGGACGATCGTCGTGATATGCATAGCCTGGTCGCATCAGACACTTTTGATGCCGCAAAAGCGCAGG
CGCAATTGGATAAAGCTGACGCTGCACACAAGGCCAGAATGCTTAATGGGCTGGAAACCAAAAACAAAAT
TTACAACGTTCTGACGCCAGAACAGAAGAAGCAGTACAACGACAGCTTTGAAAAGCGCCTGACCCAACCG
CAAAAACCGGATGGCAAGCTAACGCCTGCGGAATAATACATTATTCATGAGTCTGCGCCAGGCCTGAAAT
AAATAAGCCAAGACCACCGGACTGATGGGCTGCCAACAAGCAGTACATCAGTTCGGTGGTTTTTTTATTT
TTTCCCTTAAGCATCGTGCTGAGTAGAGAAATGATTAATGTTATTCTCACGTAGATGAAATGAGTGGATC
TATCGGGTAGCGGGCGGTAAAGAGCAGATGAATAACGATTGGGTGTTGAAGACTAAAAAATTCATGCTGT
TTTTATTTGTAACCACCCTCATTGTGAGCTGTATGGGATTCCGTTTTCGCGTGCTGGATGAGCTATCGCT
GTTTTGGCCCGCCAATATTCTGGTTTTTTGTCTCATGGTGAGTTTCAGGGACAGAAAAGGGACGATAAAA
GAGAAGACACTCTCTATCTGCATGGTTTTTTTGGTGAGTTATGCGGCGATGCTGTTAGCTGCACTACTGA
TGGACAATAATTCACCGTTAAAAACCAAGGTGCTATTGTGCTTGTGTAATATGGTCTTTGTGGTGACTGC
CTGGTGCGCTTTTTGCCTGATGTGTCGGTTTACCGGAAAGTGGTCGACATTTGAAAAATTCAGCAAATAT
TACGTCTATATTATTTTCGCCTCGACGTTTTTAGGCGCTTTCTCATCCGGGGTGGCATATGGGTTTTATG
CCTACGTCTACGATACGGGGAATCGCTATGACGAGTTTATGGACTGGTTCAGTGAGCAACTGGGAACCGG
CATTATCCTCGCGTTCTTTTTTCTGCGGGGTAAAGATATCCTGCGGGCGTTACGGAATATTCCGCTTTGT
CCTAAGCACATCAGAGAAAATATTTTTCCCTTTCAGGTCTTTATTATTTTCTTACTCGTTAGCCTATTTT
TTCTGGATGCTAGCCTGATTACGCTGTCCGTTATTCCGCTCACGCTGTGTGCGTTTAATTACTCTTTCCC
GGTTATGTCGTTGCTCTGTGCAATTACGGGCGTAATACTAAATTATCTCTATATTAATCAAGTCGGTATA
CTCATCAATTCAAATTCAGAAGCGTACATTAATTCGTTTCTTACCACGGCACGGCTTAACATCGCGATGT
TAATTATGGCGATGTTAAGCGTCTCTCATTTTGTCTCGATGAACCGGCGATTGATTAAAATCATCGAAAG
CAACAGCCTGAAGGATGCGCTCACCAATACCTTTAATCGTCGGGCTTTCCTCAGCATGCTGAATGGGAAA
CAGAACGTGCCGGCGCATAAGAAAAAGCGCCAATTAACGCTGCTATTTCTGGATATCGATTATTTTAAGC
AGGTCAATGATACCTACGGCCATGCCTGCGGTGATGAATTGATCGTCAGTTTTGCCCGTATGCTGAGCGC
CAATATTCGGCCGAGCGACATTCTGTGCCGCTGGGGCGGAGAAGAGTTCATCATTGCGGCTTATGGCCTG
ACGGTTGAGCAATCCGAAGCCGTTGCCGAAGCGCTGCGGCGTCTGACGGAGTCGACTCCGCTTACGCTGC
ACGATGGTCGGGAAATTCATTTTACGATCAGTATTGGGGTTGCCATTTTTTCCCAGTATGAAGGCGGCAA
CATTTACGATCTGATCGGGCTGGCGGACGAACAGCTCTATAAAGCGAAGACGCAGGGACGTAATCGCGTC
TGCGTGCGCTCGACTGAAGGGCTGTGATGAAGAATGCCCATTTTTTACGGCGTCGTGGGTTAGGCCCCTT
CGTCTGATTAGCAAAAATTTAGTGACTGTTTTCACAGAATAAAACGTAGAGGTAGCTTTTTCTGCGCTAA
CTTGTTAGAACACAGGAAAGGACGTCACCAGAATTTTCTGGGCGAGACCTGGATAAAGTCGCGTATATAG
CACGCGGCTTTATCCAGGTTTTTTTTTGCGTGTTTTCCGGCTGGCCAGTGGATAACAAGCGGGATGATGT
GTATTGGGCAATTGCAGCCATTGACGAAACGGGAAGTCATTATGAATAGCAAAGTGCTAGCTGAAAATAT
TTTGAGGTTGGTCGGGGGAGAGGCGAATGTCTCCACTCTGGTTCATTGTGCAACACGCTTGCGCTTTAAG
ATCGTCGATCACAGCAAAGTGGATGTGGCTGCGCTGGAGGCAGAGGACGGTGTCATTACGGTTCTGAACG
CTTCAGGGCAGTTGCAGGTCGTTATTGGGAATCGGGTGCCGGAAGTGTACCGCGCATTTGGTTTCATCTC
TGGTTTACTGGACGATGGTGCTAATAAACAGAAGCCAGTAGAAAATGAAAAATCAGTTTCTATGATGGGA
CGACTGATTGATCTGGTCGCGGGTATTTTCACCCCGCTGCTAGGGGCAATGGCGGCAGCGGGGGTACTGA
AAGGTGCACTGGCGATTGTTATTGCCTGTGGGTGGTTAGGTCCAAAAGAAAGTACTTATGTGATACTGCA
TGCGGCCTCTGACAGCTTGTTCTACTTCTTACCTATGCTGCTGGCTATTACCTCCGCGCGTAAATTTGAC
ACCAATATTTTCGTGGCAGTATCGATTGCGGGCGCGCTGGTTTATCCCTCAATACAAGGGCTATTTGAGG
CGGGTCAGCCTGTAACATTCTTAGGCTTGCCGGTCGTGATGATGAAATACACCTCTTCGGTGCTCCCGAT
TATTTTCAGCATATGGCTGATGTCTTATCTCGAGCGTTTCCTGAATCGTCATATTCACGAAAGTGTGCGT
AATATTTTAACGCCGTTCTTCCTATTGACGCTGATGGTGCCGTTAACACTGATGACCATTGGCCCAATCG
GTATCACGGCTAGTAAACTCGTCGCTTCACTGTTTGTTAGCATCTATAGCTTTAACCCGATCATTGCTGG
TGCGTTGATTGCGGCTTCATGGCAAATCTTGGTGATTTTCGGTATTCACTGGGGTTTCGTGACCGTCTTT
ATCAACGATATTTCCGTTATGGGGCACAGTTACCTTAAAGCGGCATCTAGCCCGTCCGTCTTTGCTCAAT
CCGGTGCGTTATTAGGCGTTATGGTGCGAACCAAAGATAAGAAGCTCAAAGCGTTGGCGGGGAGTTCGCT
CATTGCGTCGCTGTTTGGTATCACCGAACCGGGTGTCTACGGTGTAACGCTGAAGCTGAAAAAACCGTTT
ATCTGTGCGGTGATCGCCGCAGCAATGGGGGGCGCTGTCGCCGGTTATGCGAAAAGCTCGGCAATTTCCA
TGGGGATGCCTGGATTACTGACACTGCCTATTTTCTACGGTGAAGGCTTCGTTGGGTTCCTCATCGGCTG
TGCCATTGCCTTCGTGGCAAGTTTTGTGCTGACTATTGTGGTCGGGTTTGATGATCCAACTCCGTCAGCC
GGGAAAGATCCAGCACCAGTCACTGCGCCGACGGCGACATCCACTTCCACAACAACATCTACTTCCACAA
CAACATCCAGTACATCGGCAACCTCGGCTTCGGCCGCGAATGTGATGCTATCGACAATACCGTTGGCAGA
GGTTCCCGCAGCGGCAGAGCAATTGGGTTCGCCAGCAAAAGGTGAACTCATCCCGTTGGAAGAAGTCAAT
GACAAGGTGTTCTCCTCTGGTATTGTTGGACAAGGTGTTGCTATTGTGCCGAATGAAGGCCGCATTTATT
CACCGGTGGATGGTGTGATTGCCAGCACGTTTGCCAGTGGTCACGCCGTCGGTATTCGCTCGCAAAACGG
TGCAGAAATCCTGATCCATGTGGGTATCAATACGGTTCAACTGGAAGGGCTGCACTATCAAATGCGTGTT
GAAGAAGGTGATGAAGTGAAGAAAGGCCAACTGCTGTTAGAATTCGATCTGGAAGCGATCAAGAAAGCAG
GTTACGACATAGCGACGCCGGTGATTGTGACAAACCCGGAAAACTATCGCGTATTTGGCCTGAGTTCTGT
TCGTCACCCGCAGGCTGGCGACACGATCATCGCGCTGGCGTAATACGCGAATGGCGGATTGACCATTCGC
TTGGCGGTACAACCATACGGGCGTAGTGATGAAAATAATAAGAATATTAAGTAATAATGCGGTCTTGGCA
GTGACTGATAAGGGGGAAGAGTGCGTCGCGCTGGGGCGGGGCATTGGATTTGGTAAAAAGGATGGTGACA
GCGTAAATGAAGATCAGATAGACAGTCGATTTCTCAAAACCAGTAATGGACTGAATGCGTTTTTTGCTGA
AATACTGGCTGACATTCCGCCTGTTTATCTGAGTATTACCGAGAAAATTATTATGCTTGCGCGGGAAGTG
CTGGGTATCGAATTACAGGATACGTTATTTTTGGCATTGAATGATCACATTAATTTTTCGGTAAAGCGCC
ATAATGAAGGGATAAAGATAAATAACCAGCTACTCTGGGAGGTTAAGCTTTTCTATCCGAAGGAGTTTTC
AGTCGGGTTAAGAGCACTTGATATTATTGAAGAGAAATTGCAAGTGCGTTTGCCTGAAGATGAAGCCGGT
TTTATTGCTTTCCATTTAGCGAATGCAGCAAACAATAGCAATATGGAAAGCACGATGCAAAGTGCTACGC
TTATTAAGGATATTTTGACGATTGTAAAATATGACCTTAATATTAACTATGATGAAAATTCGATTGATTA
TCAGCGTTTTATTACGCATTTAAAGTTCTTTTCATTACGCTTATTCAATCGAACACCCGTGAGCCATGCT
GACGATAGCATTTATGACGGTATCAAAGAGTTAATGCAAGTGGCTTATGCTTGTGCAATGCGCGTTTTTT
ATTATGTCGAGAAACATTATCAATATAAATTAACGACAGATGAAATCATGTTTTTAACGATTCACATTAA
TCGTCTTAACCGTAATCCTAAATGAGTTGAATTCTTTCAGGTGATGTTGCTCACGTTTCTAAATTGTAAA
AATTGAAATAATGATTTTAAATAATTATACTAATTTCTAATTAGGACGTAACTGATTAAATTCAGGCGAA
ACCTGTCTTGTCAGATGAATGTTTTTCATCTGGCTGGATAGGTTTTTTTTTGACCTAATAAACAGAAGGG
GATGGAAAACCTACAGACGAATTGAAGGATAATAGTGAGAAAGTGACTACTTCGCCACGCCAGGGTTATA
TCACGGTGACGCTTACTCTGTGATAGCAGTCAAGAAAAATGAGGAATAACATGATGAATAATAAAAAAGT
GAGAAATAAAAGGCTGACATTCAGAAAAAAAGCCGCTGTGTTAATGTTGTTATCTTGTTACGGTTTGGCA
CCGGACGCGATGGCACAAAAATTAACGCTTGAACAACGTATGGAATTACTGGAAACACAATTAAAACAGA
CTCAGGAAAAGCTACAAGCTTATGAAGATAAAGAAAAAAAACAAAATTCATTAGTTGGTTTATCCTCTGT
AAATACGGTTGCGGGGCATGAAAGCGTGGCGCAACCAGCGGTAGCATTACAAGCCAAATCCACAACTGCG
GAGAGCGATCCGGTATTATCAGAATCGGCACTGAAAAAAATTAGCAAATATGTTCAGGAAGACACTGGAT
TTAAATATTCCGGTTATTTCCGTACTGGCTATGCATCAACGACTAATGGTGGCCCTAAATCCTGGGCCGC
AGGTTCGCTGGGGCGATTAGGTAATGAATATGATGGTTGGTATAACCTATCATTTAAAAAACGTGCCTGG
CAGGAAGGCAATAAATCAATTTGGGCTAACGTACAGTTTGAAGGCGATTTAGGATTATCTCAGAGTGATG
AATCCTTTGAGAAAGGCATGGCTGGCGGTGGAATGGGAAAACTCAGCAAATTATTTGTTGAGACGAAGGG
CTTCCTACCCTTTGCACCAGAAGCGACATTTTGGATCGGTAAACACACACTGCCACAATATGAAATCCAA
ATGCTGGATTGGAAAGGTAGTCGGACACTTTCTGGTGCAGGTCTGGGGATTGAAAATTGGAAAATGCCTG
TTGGATCATTAAGCATGGCATTGACGCGTAATGATATCGATAATTACAGCACGACCTGTACAACGGCAAC
ATGTAATAAAACCACTCAAGTTAATGTGAATATTGCTGAAGTTAGATATAAAGATATTCCATTGAGCAAA
GACTTGTCTCTTGAAGTAGGGGTGAAACATGCTTTTGCTAACCAGACTGATGAGCAAAAAGCGGCGCAAT
CTGCCGGTAATGACTATAAAGTTAAATCTGCCTGGTTAGGTCAGGCTATTTTACGACACCCAGTGCTAGG
CGGCTTTAATGAATTAACCGCGCAAGTTGCTAATAATTCTTTTGCTAGCCAGTTTATGAATATTTCTGGC
CCGAATCCCGATTTTGACTATAAGAGTGCTTATTACGGTATTCATAGCGAAGGCATTGGCTGGAGATTAA
TCAATCAAGGTGAGATATACCTGCGTGATAATGTCATCATGGCGCACTCTCTGGTATATGGCCGTGGTAA
TGATCTTTACTCGATCAATAACGGCGCGCACACGGATTTTGAGACAATGCGTGCGGTGATCCGTCCTTCC
TATATTTGGGACAGAACGAACCAGACCGCGATAGAGCTTGGTTATTTTGTGCAGGAAAATACCACTAAAA
ATAGTAGCTATGATGAATCCGGTTATAAGGTGACTCTGGCTCATATCCTCAAAGTAGATACTAGCCTTCT
AAAATCTCGACCAGAAATTCGTTTCTACACCAGTTATCTTAAAGCGCTGGACAATGAGATTGATAAACAC
AGCTTTAACGATGAGAAAGATTATCAAATCAGTTTTGGTGTTCAGGCTGAAGTCGTTTTCTGATGAGGAA
TAATTATGTTTTTATCGACGAAAGGCATTAAATCGATTTCGCTAAGCGTTTGTTTAGCAACGGCCTGTGT
TCCGGTATTCGCGACTGCCGCGGCGGCTTCCACGGCAGGAGAGAACGTTGAGCAGAAAAACGTCGTTAGT
GCAGAGAAAACACGCATCTTGATTCTGAGTGACATCGGCAATGAGCCGGATGACTCACAATCGCTGGTCC
GATTTTTACTGTATAGCAATGAGTTTGATGTTGAAGGGATTGTGGCAACAACCTCAACCTGGCTGCGCGA
CAAGGTCAATACTCCCATGATCCATGAACGTATTGACGCTTATGAACGTGTTCTGCCTAATCTGCAAAAG
CATGCACAAGGCTATCCTTCCGCTAAATCGTTACGTGATGTTGTTCGCAGTGGGCGGGCCGGTTTCGGGA
TGGCGCATGTTGGTGAAGGGAAATCCACCGATGCATCGAAATTGATTATTCAGGCCGTTGATAAACGCGA
CGATCGCCCATTGTGGATCACCCTATGGGGCGGCGGGGTGGATTTAGCTCAGGCTCTGCATGATGTGAAA
GCAGAGAGAACACCGCAAGAAGTGGATGCGTTCATTAGTAAAATCCGCGTTTATGCTATTTCCGATCAAG
ATAATACGGGTGCCTGGATTCGAGGGAATTTCCCACAATTGCGTTATATCACCAGTATTCATGCCTGGAA
TGAGTATTTTCTCTCTACGTGGATTGGCATGTCTTCATCGCGCGCGGTCGGTGGGGACATGAGTAAGGTG
AATAACGATTGGCTGGCAGAAAACATCCGGCGCAAAGGCCCGTTGGGCGCAGTCTATCCTCCTTTGGAAT
ACTCCATGGAAGGCGATTCTCCATCATTCTTATATTTGCTTCGTACTGGCCTGGGCGATCCTGAGCATCC
AGAATATGGCAACTGGGGGGGGCGTTATGGCGAGATTTCACCAGGGAGTGAACTTGGTTTGCGTGTCAGC
ACGTCAGATGAAGTCGTCGGTATCGATGGTAAGAAATACCGTACCGCACCTGCCACTATCTGGCGGTGGC
GTGATGCGTATCAGAACGACTTCGCCGCGCGTATGGACTGGACGTTGACGGGGGATGTGAAGAAAACGAA
CCATAACCCGCATCTGGTGCTGAATGGTAAGCCGGGGACGGAAATCGTTTCCTGGCAGGTAAAAGCGGGT
GAGTCGGTCACGCTATCGGCGCACGGTTCAGGTGATGTCGATGGTCACGCGGTGACATATCGCTGGTGGC
AATATAAAGAGCCAACAGCGACGGCGATGGGCGTCCACTTTGGCCCTGGTATTACGCTATCGCAGCCTGA
GGGGGGAAAAACCAGCTTTATCGCGCCAGCCGTTAAGGTCCCGACACCGTTCCACATTATTCTGGAAGGA
ACCGATAGCGGATCGCCAGCATTAACGTCTTACCGACGTGCGATTGTGACGGTTGTACCTTCAGAAAAGT
GATAGCGTTTTTTAGGCGCGGCTATTTCATTGATGGTGTGATGAAAGGGCTGGGTGCGTTGTGAATGATA
GCGCATTGCCGCCATATAACGAGTAGTGGCGTCCGAATCAAGACGTCTGAGGAAGCAGAAATGATGAAGA
AAACCCCTCTGGTGGCGGCCATGCTGGCTGCATTGTCGCTGTCTGGTCAGGCAATGAGTGCCGATTTTTC
CGCCCAGATCGCCAGCCCACGCCCGAACGTGGTGTTGATTGTCGCGGAGGACATGAATCCCCGTCTGGGC
GCATACGGTGATACGCAGGCGCGAACCCCTAATCTGGATGCGCTGGCAAAAGAGTCCGTTGTTTTCACGC
AAGCTTTCACGATGGCGGGGGTATCCGCACCGTCACGGGCGGGATTAATTACCGGCGTATTTCAACATGC
CACCGGATTGCAGCACATGCGCACGGCGACCCGACCCGCTGGTGGTTATTTAGGCGTGCCGCCTTCTTAT
GTGAAAGGCTATCCCGAACTGCTGCGTCGCAGCGGTTACTTCACCTATAACGACACCAAGACGGATTACC
AGTTTACCAAAGGCCATGCTGATGTCGGCCCCTTCACCTTGTGGACGCGCCACGGGGAATATAGCAGCAT
GGACGATCTGCATATTCAACTGGCCTGGCGTAATTACGATCTGAAAGGCAAGCCGTTCTTCATGAATTTC
AATCCGCAGATTACGCATGAATCGGCGCTCTTTACGGCACAAAATCACCCAGCGGGCCAATCGCGCTTTG
TTAAGCAGTGGGATACCTTCCGCCAACAGTACCGTTATACGCCAACGGATCCGCAAAGCCTGAAGCTGGA
GCCTTATCTGCGGGATGCGCCGCAAACCCGGCAGGAACTGGCGCAGCATTATGACAATATTCATATTATG
GATATGCAGGTTGGTAAGCTGTTGGACGGGCTGAAAAAGGACGGGCTGTGGGATAACACTATCGTTATTT
TTACCGCGGATAACGGTGATGGAATTCCGCGTCATAAGCGTGAGGGCTACGATTCCGGCACCCATGTCCC
GCTGATCGTTCATATTCCAGAGAAATATCGTCCGGCAGGCTGGTCGACGGAGGGGAGCCAGAATGAACGG
CTGGTATCGTTTGAGGATCTGGCACCGACCATTCTGGGATTTGCCGACATCAAACAGCCTGATTATATGC
ATGGCATCAGCCTGGCACAGGATTTTGCGCCGCCGCGTCAGTTTGTCTACGGCGTGCGCGGGCGGATGGA
TGAATATGACATGCGCGCCTATTTCGTCAGGGATCGTGACTATCAGTATGTCCGCAATTTGGCGACTACG
CCGGGGGGCATCGGTATCGCTTTCCGCAACGCGCTCGGGTCAATGAAAGATTTGAATGCGGCGCATGATC
AGCATCAGTTAAGTGCGGATCAGCAAAGCTGGTTTGCCGATCGTCCGGCGGAAGAGCTTTACGATCTGCA
ACGCGATCCTTTGCAGTTGCATAATCTGGCAGCCGATCCTGCCCAACGTGCCGTACTGGTACGGATGCGT
GAGGAGATGGATCGCTGGCGTAACAGTGCGAACGATATGAATCTGATTGCGGAAGATCAGATGGTGGTCG
ATTTACTGGATGAGCAGGGCAAACAGCGTGCAACGCTGACGCCAGTAGCGCAGTGGGATGCGGTCAGCAA
CAAAATTTATCTGGCTAACCGCACGCAGGATGCCTCCATCGGCTATAGCTGGGATGGCAAAGAGTGGGAA
CTGTACACGGGCAGCATCACGCCGCTGAAGAGCGCATCGCAACTGCAATTCAAAGCGATTCGCTATGGCT
GGCAGGAAAGCCCGGTCGGTACGTTGCCTATTCAACCGTGAAAATGGGGGAGAATCTGCTTGCTCTCTCA
GGGAAGGAAATAGCGTGTTGTCGATAAGTTAAGTCGAGGTGCCAATGAGTCAATCCATTGCCAATTTTCA
GTTGATGGCAAAGCCTTCAGGGTCTGTGTGCAATATCGATTGCTCATATTGTTTTTATCTTGAGAAGGAA
CACCTTTATCCCGAGCGAAAAAGCCGCTGGAAGATGGATGGCGATACGCTGGAAAACTATGTACGCAAGA
ACATCAGTAGCCAGCAGGCACCTGTCGTTGATTTTCCGTGGCAAGGCGGTGAACCGACGCTGCTGGGCAT
CGATTTCTTCCGCGAAGCGGTGCGGTTGCAGAACCAATACCGTGGCACAAAGCAGATCAATAATTTCTTT
CAGACCAATGGCACCAACATTGACGATGATTGGGCACGTTTTTTGAAAGAAAACCAGTTTCTAGTGGGGC
TGTCGATTGACGGTGACCGTATCAGCAATGATGCACATCGCCTTACGCGGGCGGGGAAAAGCACCTTTGA
TGACGTGATGAAAGGACTGGAAGCTCTGAAGCGTCACAAGGTCGAGTTTAATACCCTGACGGTGGTGAAT
GCGGAAAACGTGAAGCGTCCGATGGATGTTTACCAGTTTCTTAAGCGCATCGGCAGCCGCTATATGCAGT
TCATTCCGCTGGTGGAGCGCCGTGCCGCCCAACCGGACGACAACGGATTGGTGCTGATTCAGCCGGATTT
TTCGGGGCAGTGCAGTGTGACGGAGTGGTCAGTACCCGCCAAAGCTTATGGCCGTTTCCTGAATACGATT
TTTGATTATTGGGTTCAGCACGATCTGGGCAATGTGTTTGTCATGAACTTCGAGCAAACGTTGACCAAAA
TGACCGGGCAGCTTAGCGCCTGCGTCATTAATGAAACCTGTGGCGGCAACCTGATTGTTGAAGCAAATGG
AGACGTGTATTCCTGCGACCATTTTGTTTATCCCGAAAATAAGCTCGGTAATGTTAATCAGGACGATCTG
GCGTCGCTGGTGAATTCGCCACAAAACCTCGCCTTTGGCGAAAATAAGCGGAAGAACATCAGCAAAGATT
GCCTGAACTGTGAAGTGAAAGCGGTTTGTCATGGCGGTTGCCCGAAGCATCGGTTCGAAATTTCCAGCGA
TGGGCGGCCGAATAAAAACTATTTCTGCGATGGATTTAAAACACATCTATTCCATGTTTTACCTCGCATG
AATGCCTTGCTCTCGCAATTGGGGCGCCAGGAATCGATGAAGAAAATTAGAAGGAATATAAAGACCGAAT
TTTATTAACAGATGCCGAATATTCTCCACGTGCTCTGGGGAGGAGTGGCATAAAAAAAGGAACGGATATG
AAAAGAAACAGATTGCTGGCTGCGATCACGCTGGCCTGTATGCAAACGGCGGGAGTACATGCTGCAACGG
TGGCTTCTCCTTCCGTTGCTGTGCCTCCAACTGGGGACAAGCAGCCAAACGTTGTTTATATCATTCTGGA
CGATCAGCGTTACGATGCGTTCGGTTTCCTGAATTCGGCAATTCACACGCCGAATATGGATAGCATCGCC
AAAGAAGGAACGTATTTTAAGAATGCGTTCGTTACTACATCACTGTGCTCGCCCAGCCGTGCCAGCATTC
TGACGGGGATGTACGTGCATAATCATGGGGTGTCGGATAATAACCCATCCGATCTCTCTCATCTAAACTA
TTTCCCGGAACTGCTGCGTGACAAAGGCTATCAAACGGGCTTCTTTGGCAAATGGCACTTCGGCGGCGCA
GATAAAACGGCCACGAAAGGCTTCGCCGGCTTCGATCGCTGGGTCGGGCTTCTGGGGCAAGGTAGCTATT
ATCCGATTGATAACTATGGCAAGCCGACCATGCTCAATATTGATGGAAAGATGGTGCCGCAAAAAGGCTA
CATTACCGATGAGCTGACGGACTACGCCGTAGATTGGTTGAACACGCTCGATAAGAAAAAACCATTCATG
ATGTACCTATCGCATAAGGGCGTGCATTCTGATTTCCTACCTGCCAAACGCCATCGTGGCAGCATGAAAG
AGGTAACGTTCCCGCTGCCGGATACCTATGCCGATACGCCGGAAAACTATGTCGGCAAACCGATGTGGGT
GAAGAACCAACGTAATAGCTGGCATGGCGTGGATTATCCCTATAACACGGATATGGATCTTCAACAGTAT
CAACGTGACTACTATGAAACGCTGCGCTCGGTGGATGACAGCGTGGGACGCGTGCGTGACTGGTTGCAAA
AACAGGGGCTGGATAAGAACACGATTATCATGGTGATGGGGGATAACGGCTTTATGTTCGGCGAACATGG
GCTGATTGATAAGCGTAACGCTTATGAAGAGTCGATTCGCGTGCCATTGATTGCCTCCGGACCGGGCTTT
GCCAAAGATAAAGTCGTGGAAGACATTGTCAGAAACATTGACGTTGCCCCAACGATCCTGGAAGCCGCAG
GTGTTGCCGCACCGAAGCATTATGATGGGCAGAGCTTCTGGCGTCTGGGGCTGGATGGTTATAACACGCC
GAAGCGTAGCGATTACTTCGTCTATGAATACTTCTGGGAATACAGCTTCCCGCAGACGCCAACCACGTTT
GCGATACGGACGCCGGAATACAAATACATCCAATATTACGGTGTGTGGGATAAAGAAGAACTGTACGACA
TGAAGAACGATCGTGAAGAGAAACATAACCTGATCGATTCTACCGATGAGAAGATCGTCAATACCAAAAT
TGCGTTGCGCAAAAAACTGTATGAAGAGCTGGGCGATCGGCAGGGGAAAAACGTGATCCCGTATAACCAA
CGTACAGGGCAAGGGCAGATTTATCGCCATGAAGGTGCCGGTGAGCAGCTAGCCCCATTCCCGCGCGAAT
GGCTGAAAGGGTACAACCACGAAGATATTCTCGCCGGATTTATCCCCGATCAGATCGGCAAAGAAGCGAG
GGTAAAGGCCTCGAATGAAGCGGTAAAGAAGAGTGCGCCGCAGCTAAAAGAGTTAATGGATAAATAGTCA
TTTTGACCAAAGGTATTGCCATGAGATTAATTGATCTGTTTTTTGAAAGAAAAAAACTCTGCTGAACTAT
GGCTGGCGTGTTATTACCCGCGGCTATGGTCGCGTTGCCTGTAATAGCAAAGGGGGCGGATGTTCAACGC
TCGGATAAACCTAGGCTGTGTCCCTTAACTTAACAGCCTTTTCAAAAATAACCGGCTCGCCCCCAGTTTA
AGCATACTCAGATAATTTCTTGCTGTTTTTTTTGAGCGTGTAGCGATGCGACGATTTTCTTTTAATCCCG
CAAAGCAGCGCTCCACAACATTGCGTTTTTTGTACAACCGTGTATTGAGTTTTCTGCGTCTATCCTGACT
GGCCTTCTTAATTAGGGTGAATATGTATGCATAATGGAAAGCGGTTTTTTTATTAAGCCGATAACCACAT
CGGCCTGAGGAGAGTCATATCTTCAACTTTGCGCTGTGTTCGGATTGTCTGAGGGAAGGAGGGCGCGGCT
TTGTTGTATATTAAAAATTAATAATTCAATAAAGCCGAGCATAAAAATTCATCAGTAACACCTGACAAAT
GTTCATTTATTTAACAACGCGAATTGAACATTCTGTCAATTTTAAAATAGATATTTAAAACGAATGCGCG
CGCCATAGCGATCTTTATCACTGCTATCAACTGATGTCATGTCTCCGTGGCCGTTTATGTAAGAATAGTA
CGCGCCAAGGTAAGTTTTAAAATTATCCATCTCTAAGATGTTAGGTAATTCATAAGATGTAAATACGGTG
TGGATGTCGTATTTCCCGGGGCGTAACGCTTTGTCCTGGTCTGAGTTATTATTACGTTGGTAGTATTTAA
TATCATTGCGTGCATAAATATAACCAACCTGTAACTTACGCCATAATACGTTACCGCCAACAGAAAAGTC
ACTTTCATTCTTGGCATCTAAATATGCCGTACTTAAATTAGCGACGATGCCGTTTTCACTATTATCTTTC
AAGTTATCCCAATTCAAATTGAGACCATAGCCGGTTCGACGAGATTGGTCTTCAAATTTCCCATCTGTAT
TTTGGTAACCGTAGGCATTACGGATGACGTTAGCATCCATAGCACCCGCAATGGTGAGGTTATCTTTTTT
CCAAGCGACTACCGGACGGACATAGACCACATTTTTGCGGTTATCCAATTTGCGGCCATGATATTTTTCA
TCTTTGAACACCTTACTGCCATTTTCAACTAATGTATTCACTTCGAAGTACCAATCATTGTAGGTACTGC
TCAAATTCATGGCTCCTCCGTTATTACTTCTCCCCCGACCCTCTTTCATCATATAGACGTAACCGAATCC
GTCTGCATATAAGTCGTTGGCGCTATTTCCTGAGTGTTCAACGAAGGTATCCTGGTTAAGTGGGAACATA
TCGTAGGCTTCATATCGGCCAATCTTGAAGTTCCACTTATTATCTTTACCAAAATAGAAGACGGCATCAT
CAAGCCCCATGGAACCGGACATATTAGCCAAAGGTTGCACCTTAAATCCGGCACGATTGCCGTTGGAAAG
CGCTCGTTCTCCATCCAAACCAATCAAAATGCGTCCATTCAAATCCCAGCGTTCTTTATCTTTAAAGTCT
CCAGATCCACTCCCTGCCTGAGTGTGCATTGATGTGATCTGGCCTTTGCGGCTTGCGGCATCAATGTTAA
ATTCAACATCGCCATACAGCTTTAATTTCCCCCAGTTGCTATTGTTGCCAACAAAGCTATTAGATTTTTC
AGCGACATTTTGTCGTTTCTCTAATTGGTTGACTTTTTCATTAGCCAGCGTGGCATTGGCTTGAGCCTGA
TCTGAATGTTTTTCAAGGGTAGCAATGCGCTGCTCTATATTCACTGAATCGGTGTTTTTCAGTGGTGTAT
TCTTGTTCGTTATTAATTGTTCAAGTCTAGCCGCTTTTTGTTCCGCAGAGGCTGCTCTTGTTTCGGCATC
TATCGCTCGTTTTTCAAGGGAATTTAAACGCGCTTCTATACTACTTAACGAACTCTCAGCGTTAACGAAT
AAGGGGGGCGCGCTAAGTAAGATTCCTATCGCTAACGATGTTTTTTTTATTCTCATTGATTATTCCTCTT
GGCCTATATATTTTATTTCCAATAAAAGGATGAAACATAAGGGGGAAGATAGTATGACTCTTCCTATCTA
TTTTTTTTGTTGCAATAACATTTCAGGCGAGATGTTATTTAACGAAGGTACAACTACGTTGGCACCAATA
AGACTTTCCTGCTTTACTGCGATACCTACTGAAAATATTTTTGCTTTATTCAATGCGACAATGCCCGCCG
GTGCATCTTCAAACCCTACTGCATTATGGGGTTCGACACCGATGGATTTCGCCGCCTTTAAAAATATTTC
AGGATCAGGTTTTCCCCTCTTTAAGGTATCTGGGTCAACAATATGTTGAAAGTAATCGATAATTTTTAAT
TTTTCTAATATGAGCTTGGCATTTTTTGATGCGGACGCAATGGCGCATGGAATACCAAGCTCTTTCGCTC
TTTTAATAAATAAAAGAACGCCGGGGAGAATGTCTTTTTCAGTTAACTGGTTAAGAGTATTAACGTAGTA
GTCATTTTTTTCTTTAGCCAGTTTTACTTTTTCGTTATGATCAAATTCATTCAATTTCCCGCCATGTTGG
AGAATCCTTTCCAAGGACCCTTCACGGCTAATCCCCTTCAGCGTTTCATTAAACTCCTCATCGATATCTA
TGCCAATCTTATTGGCTAGATGTTTCCACGCTATAAAGTGATAATGTGCGGTATCTACAATCACGCCGTC
TAAATCAAAGATGAAACCGTTATTCATTATTTTAGACCTCAGTATATTCATAAGAGAAATCAACTCCGGA
GATGACGGCGTATTTTTTATGGTGAATCTCTACCTGGGTATCTTTGCTGGCAGAAATGATGATTTCTTTA
TGTGAAATAACAAAATAATAGTGGATCCCACGATGCTGTAGATTAAAGCGAAGGCATTGCCATCCCTCTG
GTAGTGAAGGTGAAATACGTAAAAAAGCGTGACGGATATCTACCCCTGCATAAGCCATGATTGTCGTATT
TAACGTCGCAGCCATAACACCGGTGTGGATGCCCTCAGCGGTAGTGCCACTTTGAATATCCTGATAATCA
GAAGACAGTGCTTCTCGGTATAATGTCCAGGATAGCTCAGGCAAACGGATGTCATTGGCGAGCTGGGCAT
GTACGATGCGTGACAGTGTGGAACCATGGGATGTACGCTCCAGATAATAATGCAGATTCCTTCTTGCATA
ATTTTTTCTTAGGTTGTATCCCATATTTTTTAATATCTCTGTTACGTCATCTTCAGAGAAATTATTAAAT
ATCATTAAGGCATCTGCTTGTTTGGCAACTTTATAGTGGTCTGCACTTTTGCCTTCAGCACGTAATATTC
TGTCCATGCGGTAAATGTTTTTATATTTTTCCCTGTAGTGTTCCCAATCAACTTCTTTTAAATCAAAGTA
CCCATCGAATTGTGAGATGATGTCATCTTCGATAATTAACGATAGGTTTTTTCCTACATGGTCGATCTTA
GCCCAAAATTTCTTATTGAGATTAATCGTGTCGTTAATGGTATTGATGGTATGTGTATCGAATTGTTGGT
GTAATTCAGCTAACGTCGAAAACAGCCATGAAACCATCAGATTGGTATAAGCATTATCCTTAAGCCCGCC
CGTTTCGCTACCGACAGTGTGTTCATGAAATTCATCCGGCCCCATCACATCGCTAATAGAATAGCGCTGA
GTCGTTTCATCCCACTGGGATTTACTTAACCAGAAACGGGCAATTTCCAGCAGCATTTCAAGGCCATGAG
ACACCATAAACTTATGGTCTTTGGTATTGATCCAATACAGCCAAATATTATAGGCAATCGCTAATGAAAC
ATGCCGTTGCAGACAGCTATAGTCCGGATCCCACTCACCATTTAGCGGATTTAGGTGAACTACTTGCGTT
TGCTCACTACCATCATGCCCTGATTGCCATGGGAACATTGCTCCCTCATAACCTTCTTTTTTTGCTGCCT
GACGTGCCATAGGTAAGCGGTTATATCGATACATCAGTAATTGGCGAGCGGTTTGAGGGAAATGCATGAT
ATAGAAAGGTAAGATGAATATTTCATCCCAGAATATATGGCCTCTATAGGCTTCACCGTGTAACCCCCTT
GCGGTGACTGACACATCAAGTTGGTAGTCTTTATTGCTGAAAGGCGAGCAGGAACACATCAAATGATAGG
TATGTAAGCGTAGGAGTTTTTGAGACATCAAATCGCCATCAATAATAATGTCTGTTTTATCCCACAGCGA
TTCCCACGCCTGTTGCGTTGATTTTAATTGAGTCGCAAAATCCACTAATACCGACTCGTCTGCAATGTGC
CACTCATCGGGAAATACCGTCGATAGCCGAATATTGACGCTTTTTTCAAACTGATATGTTTTCCCTTGTA
TGACCGAGCATGTGATCGATTGGCTAACCTTGTTCGGCTCTTCCTGAATGTGAATATCTTTTTCTGTGAA
GAAGTCTCCTCGTATCGCTGAGGAAAATCCCATCCCGATTCCTGATTGAAGGGTTTTTGCATTTAAATAG
GCATTTTTACCTGACACCGCGCAAGACAACACTTCATAGTGATGTGACGTGAGGCTGCGGTAACGCGCTA
CGCCATAGTTATACGTTTCCCCGTCAATGTGAGTGCTGATGGTGATATCACCGTGAAAGTTAAGAGGTGT
GAAGCAATATTCAATAGCGAAACGAGTAGGGTGAGACATATCCGCCAGTATTTGGCTACGGATTTGTATC
TGACGTTTTTGGTCGTCTTCTACCAGCCAGTTTTGTTCCAGCACACCATTTTTCAGAGAAAGATGGCGGT
AAAGCGCAATATTCTTATTGGTCTCGGGCGTTAGCCAATTGCCGTTACCGATTTTAATTCGGATCGCTCG
TGCGTCTGGCGCATTGACAAAATCCTCGTTGGTGACCATATGACCAACAATATTTGATTGTGCCTGGTTA
TAGCATCCGGCAAGGTAAGTGGCTGGATAAGTCGCGTCATTTGCCTGCATATCAGGCATAGCGCCACGTA
CACCTAAATAACCGTTCGCTACCGTTAATAGCGATTCTATGGCGTACTCTTCCTTCCCTGCGGTAAATCC
GCAGTAATTAATATTCCAACTGAGCGCATGATATTGCTGCTCGATCGCGTCTTTCAGATTATCAGGGGAG
AGTGTGTCTGCATTCTCTTTAGCAATAAATGGCACATTAAAAATTTCCGAAAGTGCCTTTTCTAAATTGA
TAACCTCTTGATTCGCCAGTTCGATACAGAATAGTGGGTAATACGGTAATTTCTCTCCGCTTATTATCCC
ACCATTGACCAGAGGGAAATCATTTTTTATCTCTCTTAATACCGCTAAACATGCCTCGGACGATAAAGAA
TTCCATTCCAAATCATAGTGATGTTTAATTTCATCTAAGAAGGCACTAAGTCCATTTTTATTTACTAATA
TAGCTAGATAATTCATGTTGAACTCTTTTAAATAACGGAATTTATAGACAAGTTACCAGTGTGCTTTTTC
GTTGCTGATAACGATAAACAGCCATCGTCAATATGATAGGAATGACGATTGCGACAACCATGGCAACAAG
GTAAATACCCCAAAATGTAGGCTGAATTGAAAGAATACCGGGGATTCCGCCAACGCCAATCCCATTAGAA
AGGACACGAGAATAGCCGCAAATAAGCCCTGCTAATGCAGCACCAATCATCGCGCACAGCATAGGGAAGC
GATAATGTAAGTTGACGCCGTACATGGCTGGTTCCGTTACGCCTAAGTAAGCGGAAATAGCGGCAGGTAT
GGTCACTTCACGCTCGTTATGTTTTTTGCTAATCAAAATGATGCCGACAACCGCTGAGGCCTGTGCAATG
TTTGAGAGTGCAATGATTGGCCAAATCGGTGTTCCTCCCACGCTTTGCGTTAATTGCATGTCGATTGCCA
GAGTCGTGTGGTGTAGACCTGTGATGACTAAAGGTGAGTAGAAAAAGCCAAAGATCATTGAGCCAATGGG
GGCGAAATCGCCTAGCATTAAATAGCGAACCCCTTCTGAAATACCATTGCCGATAAGACGGCCAATAGGA
CCGAGGATGGCATGGGCAACGGTAATAGAAACCAATATCGTGATGACGGGGACGATGACTAATGTCAGGT
AATTAGGAATGTATCTGCGTAATCTAACTTCAAACCAACCCAGGAATAGCCCAGCTAAAATAGAGGGGAT
CACTTGAGCCTGATAACCGACTTTCTGAATGACAAAAATCCCGAAATCCCAGGTATCAGGAATCTGGCTT
CCGGTACCGTAGGCATTCATTAATTGCGGTGAGACGAGCGTAATGCCTAATACGATACCGAGTATGGGAG
ATCCGCCCATTTTTTTTACCGTCGACCAGCAGATTGCTACAGGCAAGAAATGGAAAATTGCCTCGCACGG
TAACCATAAAAAATCATATATTGGCTGGAGCCATGAATAGGTTGAGATTAGAGTCTTATCGCTGGAGACG
GGCATTTCTCCAATAACGTTTCTCAAACCAAGTAATAAGCCACCGCAGATGAGAGCGGGTAATAGCGGGA
TAAAGATTTCAGACAAATTCGCAATTAATCGCTCCCAAAATTTCATATTATTTTGGGCGTGAACTTTTGC
TTCTTCTTTACTAGTAGCGGTGATGTTTATTTTTTCTATCAGTTCCTTGTAGTAAACATCTACATCCATT
CCTATTATGATTTGGAATTGTCCTGCATTATTGAAGCATCCTTTTACTACAGGGATTTCCTTAATTTTTT
CAATGTCTGCTATATCGGGATTATTCAATACGAAACGTAGGCGAGTCAGGCAATGAGAGACGGTACTGAT
ATTTCCCTCACCGCCAACTAATTTAATTATCTGTTCTATCACATCAGAGTTTATTACTTTTTTCATTTTG
TTGGTCTCTGGTTTCTTAATCCTTAATTTAAGATACGTAGAGACATGACTTGCCTCAATGGGAACGTTCC
CATAAATTGACAGATATCACATAAATTATATTTAACTAATAATTTATTTATTTTAAATCAAGAAGATAAA
ACAATGTGTGTTTTTGGTGAGAAATTATCGTTAATAATGTTAATCAACAGGTTGGCAGAGAGTTCGCCGC
TTTCGCGGAACCCTAAACGGCAGGTTTTTGTTTCGGGAAATAAAAATTTCAGTAAATCATTTCGGCCAAT
GCAAGCTACAAAAACATCATTGATCATTTGGGTTTTTAAGTATTTTTGTACGCCAAAGGCTAATGAGTCT
GTGGCGCATAAAATGGCTTGGGGACGCGAGGAAAGTACCTTTTGTGCGAGCAGGTAACCGCTTTGAAAAT
TGAGTTCCCCTAACTCGGCATTAATGGTTAATCGATGTTGCTGGCAATAATTTTCGTAGGCTTTAAAACG
GAGTAACCCGGTTGTTTCATCTTGTAAATCAATACCGATGTAACCAATTTGATTGAATTTTTTTTCTTGA
TGCAAAAATTCCATGAGATGATTTACGGTACCTGTATCGTCATTACAAACACAGGTATAACCGTCAAATG
AACGCGCGATGATGACGATACGCTGCTGCCAGGACGCTAACTGTTCACTGGCGAGCCCTGTGAAGGCGAA
TAATATGACGCCATCAATCTTTCGCCGTTCCAACATAGTTAAATGTTCATCAACTTTTTTGGGGTCGAAC
TGGCTTTCCAGAATAATAGGGTCGATACCATTAGCATGCAAAAGGGGTAAAATGGCTCTTACTGTTTGGT
TTTCTGCATAAGAATCAAGGCGGGTCACGATAATTCCAACGGTTCTGCTCGCTAATCCACGCATCGCTCT
GGCTGATTTTGACGGTGTGAATTGATACTGCTCAATCACCGCGAGCACTTTTTGGCGTGTAACTTCATTA
ACATTCTGGTCGTTATTGAGTACACGGGAAACAGTCGATTTTCCCACCTTACAAAGGGCCGCTATGTCTT
TTATCGTCAATTTATTCACGGTCGCTGTATTCCACTACCAGACGTCTCTTAAGATTTACGATGTTAATAT
AGTTGCCCATGCTTAACAATTACAGGCTCGCAGTCGGTATAACGCCAGCGTTTTTGCGATGAACGCTAGC
AAAGCCTACTACGCCATGAATGGATAACCCCTCCCCGAATAGGCCAGAAGGCAACTAATGTGTATGCCTT
CTGGTTTTCTGCACGGTTACAACGATTCCCCGTTGCTATTAATCACGTCTTTATACCAGTAGAAACTGTC
TTTGCGCCGACGTTCCAGCGTGCCTTTGCCTTCATCATCACGATCGACATGAATAAAGCCGTAGCGTTTT
GACATCTGTGCTGTTCCTGCGCTGACCAGATCGATTGGCCCCCAACTGGTGTAGCCCAGCAATTCGACGC
CATCATCGATAGCTTCACGTACCTGAATCAGATGACGACGCAGATAATCAATGCGGTAGCTGTCGTGAAT
GCTGCCATCCTCTTCTACTACGTCACGTGCGCCTAGGCCGTTTTCCACGATGAACAGCGGTTTCTGATAG
CGGTCATACAGCTCGTTCAGCAGGAAACGCAGGCCTTCGGGGTCGATCTGCCAGCCCCATTCGGATGCTT
CAAGGTGCGGGTTGGGGATCAGGCGAATGATGTTGCCACGTGAAGACTGGTATTTTTCCGGCTCGAAGGT
TGCACAGCCGCTCATGTAATAGCTGAATGAAACAAAATCTACGGTGTGGCTCAGATCGTCTTTGTCCTGC
GCGGTAATAGTGAGTTCGACCTCATTTTCCCGGAAATAGCGCTGAATCCAGGCCGGATAGGTGCCGCGTA
CCTGCACATCACCGAAGAACAGCCATTCACGATTCTTGCTCTGCGCTTCCAACACATCTTTCGGATGGCA
GGTCATGGGGTAGCGTACCGCACCCAGTAGCATGTTGCCGATTTTGGCATCCGGGATGATCTCGTGGCAG
GCTTTTACCGCACGCGCACTGGCAACCAGTTGGTGGTGGATAGCCTGATAAATATCCTGTTTGGAGGGGT
CGCCGCTTAGCCCGATGCCCGTAAAGGGTGAATGCAGCGCCATGTTGATTTCATTGAACGTCAGCCAGTG
CTTCACCTTGTCTTGGTAGCGGCTGAAAACGGTACGCGCATATTTCTCAAAATGGTCGATGACGGCGCGG
TTGCTCCAGCCTCCCAATTTTTTTACCAGACCGTAAGGCATTTCATAATGCGACAGCGTAATCAGCGGCT
GAATCTGATACTTCGCCATTTCATCAAACAGGCGATCGTAGAAGGCCAGACCGGCTTCACAAGGTTCCGC
CTCATCGCCTTCGGGATAAATGCGCGTCCAGGCGATGGAGGTACGCAAGACCTTGAACCCCATTTCGGCG
AATAGCTGGATATCCTGTGGGTACTGATGATAAAAGTCGATTGCTCGATCTTTGATACAGCTAATGCTCT
CATCGCGTTCTGTCACCGGACCATGCACGCCTTTTAGCTGAAGATCGGAGGTTGATACACCTTTACCGTC
TTCATTCCATGCGCCTTCAACCTGATTTGCTGCGACTGAACCACCCCATAAAAATCCTTCGGGGAATGCT
TTCATGGTATTTCTCCTCATCGTTTTTTACATCATTACGCTGCGTCGGCTTGTGGCTCCGTGCGCTCGCG
CAGGGAACCGCCGGATGACAGGCAAAAAAAAACTTGGGCAGAAGAGAGTATCACTACTCACCTCTGCCCA
AGTCTCGCCCGCCAGTGGCGGTAACGTCTTAGCTGAACACTATACAACCCTGAATCTCTGCGGCAATGTC
CCCGTTTGGTTATGTGACTCCGATCACGGCATCACGACTTAGTGGCGCGCTACACCAGCACAACGATAAT
CTCATCGATGTGCATAACCTAACGTAGTCGATGAACCAGAAATGCGCGACGGCTCCCTTATCCTGCACCA
CCGTGATGCAGCGATGCCGCCTGATATTTCATTATTTCCCTCTCTTTCTCGCCGTATCTGGCTTTGCATA
ACGCTGGCACACAACTTGCTTATCAAACCTGTAGCGATTCCGCAGGTTTGCCTCAACGCTGAGTAAAACC
TCGGACGGGACAATGGCGTCCACACAATCATGCTTTCCGCATTATGGCGAGAGCGCGGTTCTGTGGACGT
TTTTTTATGCCTGAATTCGCCCGGTGCAGCTCTCTTTCTCGGGGCTGTTGCAACATCAGCCCTACGGGAG
TCAGCCATGAATGCCAAATCCTCAGCGTGTGTGAAGAGCGTTTGCCCTTACTGTGGGGTCGGCTGCGGCG
TGGTCATGGAAGTAAAAGACAATCGCGTGATCAAGGTGTCAGGCGATAAGACGCATCCCACCAACTTTGG
TCGACTGTGTACCAAGGGCAATACGAGCAGTCAGGCACTTGCCGAATCAGGACGGCTGGAACATGCCTAT
TTGCGGGGGGATCGTCAGCACGAATCGGTCAGAGTGGATATGGAGAAAGCCATCAAAGAAACCGCGCGGC
GGTTACGGGAGGTGATTGATACCCACGGCCCTGATGCCGTATCGCTGTACGTCTCTGGTCAGATGTCGCT
GGAATCCCAGTATCTGGCGAATAAGCTCGTCAAGGGCTTTATCGGTACGAATAACATAGAGTCAAACTCC
CGCCTATGTATGGCCAGTGCGGGTAGCGGCTACAAGCTCTCTTTGGGATCGGATGGGCCGCCGGGATCGT
ACAAAGACTTTGACCATGCCGACGTCTTTTTCGTCATTGGCGCGAATATGGCTGACTGCCATCCCATTCT
TTTCCTACGCATGATGGATCGCGTCAAGGCTGGGGCTAAACTCATCGTAGTTGATCCGCGCCGCAATGCC
ACGGCGGACAAAGCGAATCTGTTCCTGCCAATCAAACCGGGTACGGATCTGGCTTTGCTCAACGGCCTGC
TTTATCTGCTGGTCCAGAATGGGCACACCGATCCTGCATTTATCGCTGAATTCACCGAAGGGTGGGAGGC
GATGCCTGAATTCCTTGAAGACTATTCCCCGGAGAAAGTGGCGGAGATAACCGGGCTGCCAGAAGCCGAT
ATCCGTAAAGCGGCAGAGTGGATCGGCACAGCACCGGAATGGATGAGCTGCTGGACGATGGGGCTTAACC
AAAGTACTCACGGCACCTGGAATACCAATGCGATCTGTAACCTGCACTTAGCCACCGGGGCGATTTGCCG
TACAGGAAGCGGCCCGTTTTCCCTGACGGGGCAGCCCAATGCGATGGGCGGGCGTGAAATGGGCTATATG
GGGATGGGATTACCGGGGCAGCGCTCAGTGCTGGTGGAGAAAGATCGTGCGGCCATTGAAGCGATCTGGG
ATGTGCCCGCAGGAACCTTACGCACCGATCTTGGCGGCGGCACCGTAGCCCTGTTTGAAGATATGATGGC
GGGTAAGATCAAGGCGTGCTGGATCATCTGCACGAATCCGGTCGCCACTGTTCCCAACCGTAAAAACGTG
ATTGCAGGGCTGCAAGCCGCCGAGTTGGTTATCACACAAGATGCATTTCTCGATACCGAGACTAACCGTT
ATGCCGATATCCTATTGCCCGGCGCGCTGTGGGCTGAGGCAGAAGGCGTGATGATAAACTCCGAGCGGAA
TTTAACGCTGATGCAGAAGGCGGTCGATCCGCCCGGCGAGGCGATGGCGGATTGGCAAATCATTGCCAAA
GTAGCCTGTGAGATGGGCTATGAGAAGGGGTTTAGCTACGGCTCGGCATCCGAGGTGTTTGAAGAGATCA
AACAGTTCTGGAACCCAAAGACGGGCTACGACATTCGGGGAGCCAGCTATGCGCGCTTACGGCAGTCTCC
CTTGCAGTGGCCCTGTCCCCCTGAGGATAACCAAGACCGCCACCCGATTCGCTACCTTAACGACGGCGTG
AGCCAGACGCGTAAAGACTTGCCGGATGGCACGCGGCCGCGCCTTGTGTTTGCCACTGAAAGCGGTAAAG
GGGTATTTCTTCCCCGACCACATATGCCCCCCGCAGAAATGCCGGATAGTGATTTCCAGTTTGTGCTGAA
TACTGGCCGCTTGCAGCACCAGTGGCATACGATGACGAAAACCGGAAAAATTCCAACGCTCAATAAGCTC
AACCCAGGGCCTTTTATCGAAGTGCATCCTGAAGATGCCATCGCGCTCGGTATTCAGGATAACGATCGTG
TGGAAGTCCGATCGCGACGCGGGCGTGCGGTACTCCCTGCCGTGGTGACTAATCGGGTTCGTCCCGGCAA
CTGCTTTGCTCCTTTTCACTGGAATGATGTTTTTGGTGACGATCTGGCGATTAACGCGGTCACCAGCGAT
GCCATTGATCCTATTTCTCAGCAACCTGAATTCAAGTTCTCTGCCGTAGCGCTGGTGCGGATCGCTGAAC
CCGTATCACCTATGCCTTCGAGCCAAGAGAGCAAACCTGCCGCTGTGCCCATACCGGAACAGGTCGAGGT
GGGTACGCCGAACAACGACATCAAGGAACTCGACATGAAACATATCGATGCGCTGGCTACGTTACTCGGC
CTTGATGCTCCCCCAGCGATAACGCTGAGTGCGCATGAGCAGCACTATCTGCAAGGTTATATTGCGGCGC
TGCGTACTGACGCATCACGGTTGGCTGGCGGTGTGCCCGTACTGCCCGCCACGGCACCGTTAGAGCCCAC
CAGACGCCTGATGCTTGATGGTATGCTGGCTGGGCTTTTTGCCCGCACCTGGTTGCCTGATAGCGGTGCC
GCTTCTCTGCCAGCGCCTTCTTCCGCTGTCGTGACCGTACCATCACCGCCACCTGTTTTGGTTTTATGGG
CATCATCAACCGGCAATGCGGAAAGTTTCGCGGCACAGTGCGCCGAACGCCTGAAGACGGAAGGACATAC
TGTCACCCTGTCCGATATGGACAGCTTTAAAAGTGCCAGTTTGCCTGCGATGCCGCGTGTGATTTTCATC
GCCAGCACGTTTGGTGACGGCGATCCGCCCGACAATGGCACGAATTTCTGGGCGTCATTACAGACTGATT
CAGCCCCTCGGCTGGCTGAAATGGAATTCGCTGTGTTGGCATTTGGTGATTCAAACTACGACCAGTTTTG
TGGTTTTGGCCGTCGGCTCGATGCGCGGCTTGAGGCGCTGGGGGCTAAGCGTCTGTCTGCGAGAATTGAC
TGTGAACCTGATTATCAGGATGCGGCAAAAGTCTGGCTGGACAGCATGATCAACGCGCTCGCGGGCGCAA
GTATGCCAATCGTAAATAGCGTGGCTATGACTGCAACGGCGACACTGGCCGACGAGGATGAAGTGTACAC
AGTGGCACCTGTCGTGGCATCGCCTCCTCTCTTCAGCAGAAATGCGCCTCTTCCCGCACGCCTTGTCATC
AATCAACTGCTTAATGCGTCGGGAGCGGAAAAAGAGACCCGGCAATTCGCTTTTGATATTTCAGGTAGCG
ATATGTGCTACGAAGCGGGCGACGCACTTGGCATCTGGCCAACTAACAACCCTGAACGGGTGAACGAGAT
GCTCTCTGCCCTCAAGCTCTCGCCATCTACTGTGGTGTGCGTGAAGGATAAAGGTGACATGACGCTGATT
GAGGCGTTATCTCAGCATTTCGAGATTGCCCGCATCACGCCGGAGGTCTTGCAGTTTGTCAGTGCTCGCT
CAGGCCATAAAGTGCTGGCTGAACTGTTGAAAGATGAGCGCAAGGAGGAGCTGAAAGAGTGGCTGTGGGG
ACGGCAGATTGTCGATGTGCTACAAGCATTTCCGGTTCAGGTTCAGGCCGAAGAGTGGTTGACCGTGCTT
AAGCGCCTTCAGCCACGCTTGTATTCGATTTCGTCCAGTCCGAAGGTTACACCGCATCAGATCCACCTGA
CCGTCTCGACGGTACGCTATGGCATGGAGGGTAAATCACGTGGCGGCGTGTGCTCAACTTTTCTGTCTGA
CCGCGTAGCAGCGTCTGTAGCGGTGCCCATTTTCATTCAAAAATCAGCGCATTTTCGCACGCCGAAAAAC
ACGGATACGCCAATTATCATGGTCGGCGCTGGCACCGGTATCGCGCCATTCAGGGCTTTTCTGCAAGAGC
GACGGGCGACAGGGGCGCAAGGTAAAAATTGGCTATTCTTTGGTGAGCAACGCGCGGCGACCGATTTCTA
CTATCGTGAGGAGCTAGAGAAACTGCAACGTGACGGTTATTTGCATCGCTTTGATACGGCCTTTTCGCGT
GACCAAAGCGAGAAAATTTATGTCCAGCACCGCATGTGTGAGCAGGGCGCTGAGCTATGGCGCTGGTTGG
AGGAGGGGGCGTATTTCTATGTGTGTGGTGATGCCAGCCGTATGGCGAAAGATGTGGACTCGGCGCTCCG
GCAGGTCGTACAGGTTCACGGAAATATGAGTAGTGAAGAAGCGGATACTTATGTTGCCACAATGTCGCAG
GGCAAACGCTACGTGCGAGATGTGTACTGATTGCCTGCGGTATAAAGCCCGTCTGGTTACGAGGCGTTAG
GGGTTTCCCCCTAACGCCGTGGTTTCATGTTGTTACTAGGCTTTTGCTTGCAGAGCCTTGACGACGGCTT
CTCCAAGCGCTTTAGCCGATGCAGGGTTTTGACCTGTGATTAACCGTCCGTCAACGACAACTTTATTTTC
AAAGATCGGCGCTTCTTCGAAAATTGCGCCATCCTTTTTCAGCGCGGCTTCAAGTTCAAACGGCACAATT
TTGTCGTAATTACGGGAAACCTCTTCTTCTGCCGTAAATCCGGTAAGGTGACGCCCTTTAATTAACAGCT
CGCCGTTGCTGAGTTTCACATTCAGCAATCCCGCTGGGCCGTGGCAGACTGCGCTGACAATACCGTTGTT
CTCATACGTTGTACGCACGATGTTGATCAATTCAGGGTTGTTGACGAAATCCCACATCGGCCCATGTCCA
CCGACGAGCAGGATCGCGGTGTACTTAGTAGGATCAACCTTTGCTAGCGGGATTGAATTAGCCAGTTTGT
TACGGTGTTCTGGGTTAGTCCAGAAATCCAGATTCCCCTGATCTTTGAGATCGAACCCGTCAAAGGGAGG
TAACCCTCCTTTGGGGCTGGCAATATCGTAATCCAGCCCCGCTTTATCAAAGACTTCAACCGGATGAGTG
AGTTCTGGAAACCAGAAACCGCCCACAAGCTCTGGTGTTTTTTTATCCAGGCTGGAAACGACGACTAAGA
CTTTATCTTCTTTCTGGTGGGGCTGGGCAAAGGCGGAAGAGGCTGCGGCACACACAGCAATCGCGGCGAT
AAGGCCCGTACAACGCTTTATTATTGACATAGAAAATTCCTTCAGCAGGTGGTGTTTGCCGACTATATCC
GGGATAACCGATTGAAAAAAGGCGGTAAAAACGGAATGCGTTGTTTAAAAAATCGATGTAATACTTTTGT
ATTAGCGTGATAAATTGTCATAAAGTGAGTTTGATAATCCCTGTATTGCATGACGATAAGGAACCCTGAT
GGGGCAATCCGATAGCTTTGATGGACTTGCAGAATTTCTGGCGATAGCGAAACGGCTGAGCATTCGTAAA
GCGGCACTCGATCTCGGTAAGACGCCGGGATCCATGAGTTTGTCGCTCCAGAGATTGGAACATCGTCTCG
GCGTGTTACTTTTCCACCGCACAACGCGCAAGATGGCATTGACGGAAGCTGGGGAAGCGTTGCTGCTGAA
AATTGGCCCTGCGGCACAAGCGATTGCAACTGGTTTTGAAGATGTGGCGCAATCGGCAAAAAAGCCATCG
GGGACGTTGAAGCTGATTGTCGAACGCTTAGCGCTTCCTCATGTTATCGAACCGCTCATCCCTGCATTTC
GTCAGGCGTGGCCGAGTTTGAATGTCGATATCACGGTGAGCAACCGTCACGATAATTTCGTTTCTGAAGG
CTATGATGCTGGCATCATGATCGGTTCCTACATCGAACAGGATATGATTGCGATACGACTTTCCCCACCA
TTTCAGTGGGCGGTATTTGGATCGCCGGACTATTTCAAAACGCATGGAAAGCCTAAAGTCACGAGCGATC
TGGAGCATCACGAATGTATTCGCTTTCGTCGTCCTGAAAAGGGCGATATTTATCGCTGGGAGTTTATCGA
AAACAAAGAAAGTGTGAGGCTTGAACCAACGGGCACGGTCACCGTTAACGATGGGGAACTGATGCGTAGC
CTTGCGGTTAGGGGCGTTGGGCTTATTTACTCATCTACCTTCCATACCTCACGCGAGTTGGAAAATGGCA
CGTTGGAAGCGGCGTTACTCGATCTCTCGCCGGGAAACGACGGCCTCTTCTTGTATTTCTCAAGGGCCGC
GAGGAACCAACCCAAATTGCGCGCGTTTATTGATGTGTGTTCACAGTTGATTAAAACGTGAAGATTTTTT
TCTGAAAAACAGAACGCTGAGCCTGTCATTGATATTGTGTAATTGCCTGTTTTTAGTCTGCTGATTCCAA
CCGCGAAGACAGGCACATATGGATGAAAAGCAACGTCAGCCCCCGCGACTGAGTCGGCTAACTGCGTCCA
AACCGGAGGTCAGCAAGCGCCGCTGAGCGTGCGGTTGACGAAATCATGACAACAGTGGTTAAGGCCGCTC
TGAGTTTTGTCGCAATGGGAAAAGCTGGGTATTGATAATTGCAATATTCACCTCACAAGGGGTTCCATCA
TCCAGAAAGACGGTTTCATTAATCTCCATAACGGCATCATTTTCCGATAAATTCAGTAAAGCCAAGGTGT
CAGGATCGGTTAATTTTTTTGCCGTTAAGTTTTGATCCCTACGCTGGACTTTTTTACCGGTAATTTGCTC
GATGTAGGCGTATTTTGATATTTCTAATTTGCTGAACTCCATACTGCTAAACATGCTTACCGGAAGATGT
ATGTGTTCCAGCGCCACAGGGATATTATCGAAGCACATCAGACGTAATATTTTATACACCTTGTCGCTAT
TCTTAATGCGCAACGCCTGTGCCATATCCGGTGATGGGACTTTTATTATGCTGGCAGATACAATTTTTCT
GACCCCTTTGTGACCGTGTTTTTGGGCCTGATAATCAAAAGGGGAAAGTACGTGAAACCTCCCTGAGTGG
TTGCTTATCCCGATTGAACCAACAAACAGCCCAGACCCTTTTACCCGGTAAATTCTCTGTTGCTCAATCA
GGATACGTGTCGCTTCGCGAACGGTGGCACGGGTAATTCCTATGTTTTTGGCGATAGCGATTTCAGTATC
AAGCTTATCCCCAGGCAAGAGGCTATCATCCTTGATTTTCTTAAGGATGTAATCGACCACCTCTTTCTGT
TTTTCTGTAATGCCATCGGCCATCTACTTTATTCCTGATAAGGGTGAAGGACTGGCTCCCCTGAGCCCCG
TCTGCACATGCCTGTCTTACTTTCTTCTCCAGACAATGCTTCTGTTACATAGAGATGTGATCAAGATAAC
GAATTTGCATTTAGAACTAACATGTCCAGATATATTTTAACTTTACATGTTGTATCTGTACACATCTAGG
TTCATTATCAAGATGACTATACATCTAAAACATGTCTATACGTAATAAATTAAGCTGAAATTATTCAAAC
TATATCCATACAGATTCATTGATTTTTTAAGTGCAATTTACTGTTTTAATTGATTATGCCCCACCAGGGA
ATCAAACATAAAGAGATCGTTTTTACAGGCTAAATGATGACATGTGATGGAAGGGTGCAGTGAGTTTCAG
GATGTTTTCCAAAAATCTGACTGTACATACAGAGTGTCTTGATACTATCGGTAAATTCAGGGCAGACCTT
ATCCCTGAAGAACACTGAGTTTAAGAGAGATGATTTATGAGCAATAGAGCGTTAGCAAATGCCATTAGGT
TCCTGAGCATTGATGCTATTCAGAAAGCCAATTCAGGCCATCCCGGTGCTCCTATGGGAATGGCAGATAT
CGCCGAGGTGATCTGGCGTCGCCATCTTTGCCACAACCCGAAGAATCCTCAATGGTCTAACCGCGATCGT
TATGTCCAGTCCAACGGGCATGGTTCTATGCTGCTCTACGCTCTCCTGCACCTGACTGGCTATGACGTAT
CAATGGATGATATCCGTGAGTTTCGTCAATTACATGCGCGCACCCCTGGGCATCCTGAATATGGGTATAC
ACCCGGTGTTGAAACGACGACCGGCCCATTGGGACAAGGGATCGCCAATGCGGTTGGAATGGCGATTGCA
GAAAAGGCGCTGGCGGCTGAGTTTAACAAACCCGGTTTTGATATTGTCGATCACCATACATGGCTGTTTA
TGGGCGATGGCTGTTTGATGGAGGGTATCTCTCACGAAGCTTGCAGTCTGGCCGGGACATTACAGCTAGG
AAAACTTATTGCCGTCTGGGACGATAATGGTATTTCCATTGACGGCCATGTCGATGGATGGTTCTCGGAA
GATACCGCAGCACGTTTTCGGGCTTATGGCTGGCATGTCATCGAAGGCATTGATGGGCATAACTCACAGT
CGGTGGATGCTGCGGTACGGGAAGCCAAAACCGTGACCGACAAACCTAGCCTTTTATGCTGTAAAACGGT
GATTGGTTTCGGTTCACCCAATAAAGCGAACAGCCATGACTGCCATGGTTCAGCCCTTGGTGTGGATGAA
GTGGCTCTGGTGCGTAAAGAACTTAACTGGCCTTACAAACCTTTTGAAATCCCTGATGATATCTACAAAG
CATGGGATGCAACCGAACAGGGGGCCAGCAATGAGAAAAAATGGAGCCAGAAGTTTGCTGATTATCAGCA
AGAATGGCCTGAGCTAGCCAGTGAGTTTAGCCGCCGCATGGAGGGGGAACTGCCTGCGTGCTGGGCTGAA
GATATTAATCAATACATTGAGGCGTTACAGGCTAACCCTGCAAGCCTGGCAACCCGTCAGGTCAGCCAGA
AATGCTTGAATCATTTTTCTGATCTGCTTCCTGAACTCATGGGGGGGTCAGCAGACCTTTCACCTTCTAA
CCTGACACGCCACGTAAAATCTGTCGATTTCACCGCTGACTACCCACAAGGGAATTATATTTCCTATGGT
GTCCGTGAATTCGGCATGTCAGCCATTATGAATGGGCTGGCATTACATGGCGGTTTTATTCCGTATGGCG
GCACATTCCTGATGTTTATGGAATATGCCCGCAATGCAGTGCGCATGGCCGCATTGATGAAGATCCGCTC
TGTATTTGTGTACACACATGACACCATCGGGTTAGGAGAAGATGGTCCCACGCATCAACCGGTGGAACAA
TTAGCTTCTTTGCGATTGACGCCGAATATGGAAACCTGGCGTGGGTGCGATCAGGTGGAAGTTGCCGTTT
CCTGGCAGCAGGCGATAGAACGCAAAGATGGGCCAACGGCCTTGATCCTCACGCGGCAACCTCTGGAACA
ACAACCGCGAACGCCTACCCAGCTTGCAAATATTGCTCGCGGAGGCTATGTGCTGATTGACTGTGACGGG
CAACCTGAAATATTACTGATATCCTCCGGTTCAGAGGTCGAGTTGGTTGTCGCAGCGGCGGTAGCGCTGA
AAGGGGAAGGCCATCAAGTCCGTGTGGTTTCAATGCCTTGTACGGAACGTTTTGATAAGCAGGATGAACA
TTATAAGGAATCAGTACTTCCGAATGGTGTTCGCAATCGTCTCGCTGTAGAAGCGAGTATTGAAGGATTT
TGGCAGCGTTATACCGGTCTGGACGGGAAGGTTATCGGCATGACGTCATTCGGCGAATCGGCTCCGGCAG
CCATACTTTTCAGGCACTTTGGGTTCACGAAAGAAAACGTACTTGATGTGGCTCGAAGTATGCTGAAGTC
ATGAGAATAAGATTGAATCGTTCGTTTTTAAATCAGGAAAAAGACTATGTCACATCTGGCGAATTGGTTA
AATAACGAAAGAATTCAGTATGTTGAAAACGTTACTGATTGGAAGGAAGCCATCCGGATTGCAGGGCTTC
CTCTGCTAAATGAGGGAGCAATATTGCAGGAATATATTGATACCATCATCCGGCAAAAAGAAGATATTGG
GCCTTACTTTGTGATCGCCCCCCGGATTGCAATGCCTCACGCGCGTCCAGAGCAAGGGGCAAAAGCACTG
GGATTATCTATCGTAAAACTGGGTAACGCAGTGAAGTTTGATGCTGATGAGAATGATCCGGTGGACGCTA
TTTTCATGTTCTCAGCACCAGACAGCAATAGCCATATTGAAATGATTTCTCAACTGGCTGAAGTGCTTTC
TGATGAAAATATAATGGAAAGGTTCTTCAATGCGTGCAGTAAAGAAGAACTTAATACGATTTTATTAGCC
GATAATGCTGTCAGCTAATAATCCAATGTTGATTAACGGTTCATGAGGTGTGAGATGAAAATTATGGCGG
TTTGTGGTTCAGGTCTGGGAAGCAGCTTCATGATGGAAATGAACATCAAGAAAGTGCTGAAAAATATCAA
TGTTGTTGCTGACGTTGACCATTCCGATCTCGGGTCTGTCACCCCCGATCTGGCGGATGTTTTTGTTATG
GCTAAAGATATTGCCTACAGCGCCAACCTTCCTGCAGAGAAGATCATTATCATTAATAACATTATCGATC
TGAAAGAAGTTGAACAAAAAATACGTGAGTATTTTGATAAAAACTAATTCGTACACATAGATAAACACCT
TATCGTAGAGGTTAATATGTTTACCCAAAACCTTTTGCAGTTTGTCGTCGACGTGTTGAAAGTGCCATCT
ATTTTGGTCGGACTGGTGGCATTATTCGGGCTTGTTGCACAGAAAAAGCCTCTCCCTGATGTTATTAAGG
GGACAGTGAAAACAATCCTGGGCTTTTTGGTGCTGGCTGGTGGGGCGACGGTACTGGTTGGCTCTCTGTC
ACCTTTGGGTGATATTTTCAAGCAAGCATTTGATGTTCAAGGGATCATCCCTAATAACGAAGCGATGGTT
TCTATCGCCCTGGCTAAGTACGGTGCTCCGACCACGCTGATTATGGCGTTCGGCATGGTCGCTAACATCA
TTGTCGCCAGATTTACCCGCCTGAAATATATTTATCTTTCAGGGCACGTCACCTTCTATATGGCCTGCAT
GGTGGCGATTATTCTGTCGGTAGCCGGTTTTGAAGGTGCGCAGCTTATTTACACCGGGTCTCTGGCTTTG
GGGATGTTGATGGCAGCGTTCCCTGCATTGGCACAGCCATATATGCGTAAAATCGTGGGCGGCGACCAGG
TGGCTTTAGCGCACACAGGAACGATTGGCTATGTTTTATCCGGTTGGATAGGATCCGTGGTAGGTAAAGG
ATCCAAATCTACCGAAGAAATGAATATGCCCAAAAACTTGAGCTTTCTGCGTGACAGCACAATATCAATC
TCTCTGACGATGATGATTATCTATTTAATCTTGTCGGTTTCTGCCGGGAAAGAGTATGTAGAAAGCCATT
TCAGTCATGGTCAAAATTACCTGGTCTACTCGTTTATTCAAGCCATTACCTTTGCCGCAGGTGTATTTAT
TATTCTCCAGGGCGTTCGCTTAATATTGGCTGAAATTGTCCCTGCCTTTACGGGCTTTTCTGAAAAACTG
GTTCCTAACGCAAAACCTGCGCTGGATTGCCCTATTGTTTTCCCTTATGCGCCAAATGCGGTTCTGGTTG
GTTTTATTTCAAGTTTTATTGGTGGACTGGTTGGGTTGTTTATCCTCGGTCAACTTCATTGGGTATTGAT
TCTACCGGGTGTGGTTCCTCACTTTTTCTGTGGTGCTACGGCCGGTGTTTTTGGCAATGCCACCGGCGGT
AGGCGTGGTGCCATCCTGGGAGCCTTTGCTCATGGTATCTTAATCACCTTCCTGCCTGTTGCTTTGCTGC
CCGTACTCGGTGCGATTGGGTTAACAAATACCACCTTCTCTGATACTGACTTTGGCGTAGTGGGGATTGT
TCTTGGAAATATGGCCCGCTTTATGGATAAAGGGACCATCACCATGGTTATTACCGGTATTTTTGCGCTG
ATGGTTATCTATAATTTTACGGCTAAGAAGAAAGTGGCTTCGGAAGAAACTCCGGATTAATCATTCTGTT
AATTGCAACCAGAGGGGGGCTCTCCTCTGGATGCGCTAACAGCTTGCCAAGCCTGTTGAATAAAGCTAAC
TTCCAGTGTCAAACAGAGGCCGTGCACCCTATCCCCGACAGGGCGCGGCCTACCGTGGCAACGCAGAGGT
TCAAAATCACAATTGGAAAACGTCTAACCACGCGATCCGTTAACGGATTTTCTCCGGGCTTTTACAAGGG
ACTGGCGCGTGAGCGCGTATTTCAGCGATATCAAAATTTTGGACCTGTGCTCGTCGCCTCACGGGTGAGC
TTATTCAACCGCCTGGTGATAGGCGTTTGCCAATGAGCCAGCGTTATCAGGAGAAAAAATGAGTACCCGT
ATCAATGAATACGAGCAGCCGATTGGCGAACCATTACCCCATTGGTCGGAGCGCCCATTGCCAGGAGATG
TAATCCTCCAAGGGGCGTTCTGCCGTTTGGAACCCTTCAGTGCAGCGCAACATGCACACGAACTCTATAT
GGCTTACAGCAAGGCACCCGATGGACGTGACTGGACTTATCTTCCCGTCGGGCCTTTCGATGACGCGCGG
GCGTACTTGTGCTACGCCGAAAGTGTAGAACGTACTACAGACCCGAGGCATTACGCTGTTATCGACATGG
CCCTCGGGCATGCCGTGGGCACACTTGCGCTGATGCGCACTGATGCCCGCCATGGTGCCATCGAAGTAGG
TTGGGTCATGTTTTCGCCGCTTCTCAAGCAGAAGCCCGCTTCGACGGAGGCGCAGTTCCTCCTGATGCAG
TATGTCTTCGATAACTTGCAGTATCGACGCTACGAGTGGAAGTGCGACAGCCTCAACGAGCCATCACGCA
AGACCGCACTGCGACTGGGTTTCACTTTCGAAGGTCTCTTCCGGCAGAGCATAATCTATAAGCAACGATC
CCGTGATACTGCTTGGTTTTCGATCATTGACAAGGAGTGGCCGCACCTCAAACAAGCGTTCTTAGCCTGG
CTGGCCCCGGAGAATTTCGATAGTGAGGGCAGTCAACTCAAGTCGCTGGCTGAAATCAGAGATGGGTCTG
CAAAGGGCTAGGCCGCATGTTGGCGTTGCATGATCAATCCTGCTGTCTTGTCAGTATGCGTATCTTCTGC
GTGTGGCACGAGAATTCTTTCCATACCCAAGGTTGGGCAGTGAAGCTATGGAATGCGGATAACACAGCCA
ATAACCACTATGATTACCCTGCAAAATATCTCCAAAAAACAAAGGAGTTACGCTATTAACGTAACTCCTT
GAATTTGGTGGCCCCTGCTGGACTTGAACCAGCGACCAAGCGATTATGAGTCGCCTGCTCTAACCACTGA
GCTAAGGGGCCGAATGGGCGGTGATTATACGGTAATGTGTGGGGGAAGGTCTATAGCCGATCTATCGGGT
GGTGATTTTATACTCAAGATAGCTTGTTGTTATTCTTATCAGAATTTACGATAGGTGCAGTCAACGGCAG
TAGGGAAAGACATGATTACCGATATTCTGGCAATGAATCTTCAGGTTGTTTTTTGTGGTATTAACCCTGG
GCTGTCGACGGCCCATCACGGTTATCATTTCGCGAATCCCAGTAATCGCTTCTGGAAAGTGATTCATCAG
GCGGGTTTCACCGAACGTTTGCTGACACCTGCGGAAGAACAGCATCTGCTGGACACGGGATGCGGCATCA
CCATGCTAGTGGAGCGTCCAACGGTTGAAGCAACGGAGCTGGGGAGAGATGAGCTGCTGCAAGGTGGAAA
TACGATTGTTGAGAAGATGACGCGCTATCAGCCGCGTGCCTTGGCCGTGCTGGGGAAGCAGGCGTTCAGC
CAGGCGTTTGGTATCAAAAAGGTTTCATGGGGGCGTCAGGCGCTACGTGTTGGCGAGACACAGGTTTGGG
TTCTGCCGAACCCTAGCGGGCTTAATCGCGCGACGTTAGAGGCGTTGGTGGCGTCATATCAGGAACTGCA
TCAGGCATTGCAGGATAGAGCGTAAATCTAGGCTGAGTATCTGACAGGTAAAAAATAACCCCGGCGAACC
GGGGTTATGTAGAGAGAAAGCTATCTAGCGTGTGGATTAGCTGAGAGATAAATTAATCATCCAGGAAGCT
ACGCAGCACTTCAGAACGGCTTGGGTGGCGCAGTTTACGCAGCGCTTTTGCTTCGATCTGACGAATACGT
TCACGCGTAACGTCAAACTGTTTGCCGACTTCTTCCAGCGTATGGTCGGTGTTCATATCGATACCGAAAC
GCATACGCAGGACTTTCGCTTCACGCGCAGTCAGGCCAGCCAGTACGTCGTGTGTCGCCGAACGCAGGCT
TTCCGACGTGGCGGAGTCCAGCGGCAGCTCCAGCGTCGTATCTTCGATGAAATCGCCCAAGTGTGAATCT
TCATCATCACCAATTGGGGTTTCCATTGAAATCGGCTCTTTCGCGATCTTCAGCACTTTGCGGATCTTGT
CTTCCGGCATCAGCATGCGTTCGGCCAGCTCTTCCGGCGTCGGTTCACGACCCATTTCCTGTAACATCTG
ACGAGAGATACGATTCAGCTTGTTGATCGTATCAATCATGTGTACCGGAATACGGATGGTACGCGCCTGA
TCGGCGATAGAACGGGTAATTGCCTGACGAATCCACCAGGTCGCATAGGTCGAGAATTTGTAACCACGGC
GATATTCGAACTTATCTACCGCTTTCATCAGACCGATGTTACCTTCCTGAATCAGGTCGAGGAACTGCAA
ACCACGGTTGGTGTATTTCTTCGCGATAGAAATAACCAGACGCAGGTTGGCTTCCACCATTTCTTTCTTG
GCGCGACGTGCTTTTGCCTCACCAATCGACATACGGCGGTTGATGTCTTTAACCTGCTCGATCGTCAGAC
CGGTTTCTTCTTCGATCTGCTGCAGTTTCTGCAGGCTGCGGGTGACGTCTTCTTCAACATCATTCAGCTT
TTCAGACCAGGGTTTGCCCATTGCTACTGCTGCGGCAAACCAACTGTTGTTGGTTTCATTGCCAGTGAAC
ATGGTGACGAAGTTTTTCTTCGGCATTTTGCATTGTTCAACGCACAACTTGATGATCAAACGCTCTTGAG
TACGAACGCGATCCATCATAGAGCGCATGCTGTTAACCAGGAAATCGAACTGTTTCGGTACCAGACGGAA
CTGTTTGAACACTTCAGACAGGTTCAGAATTTCCTGTGCGGCCAGCGCATGACTGCGACCGTGGGCTTTG
ATCACCTGACGGGTTGTTTCATATTGCTCACGTAGTTCAGTGAACTTCTCACGCGCCAGTTCAGGATCGA
TACTGTTGTCGTCTTCTTCCTCGTCTTCGTCTTCTTCCTCGTCATCATCGCTTATTTCTTCGCTCGAAAG
CTCGGAACCAACGTGGGTCGCGGTAGGGGCAATGTCTTCTTCCGCATTAGGATCGACGAAACCGATGATC
AGATCGGACAGGCGACTTTCACCCGCTTCGACGCGATCGTATTGTTCCAGCAGGTAGGTAATGGCCTCAG
GATACTCGGCGACAGAGCACTGAACCTGGTTGATACCGTCTTCAATACGCTTGGCGATATCGATCTCGCC
TTCACGTGTCAACAGCTCAACGGTACCCATTTCACGCATGTACATGCGAACCGGATCGGTAGTACGACCA
ATTTCCGATTCAACACTGGATAGAACCTGCGCAGCAGCCTCTGCCGCATCTTCATCGGCATCATTGGTGT
TTTCGGCCAGCAGCAGATCGTCTGCATCAGGCGCTTCTTCCATCACCTGGATGCCCATGTCGTTAATCAT
CTGGATGATATCTTCGATCTGATCCGAGTCGATGATATCTTCCGGCAGATGGTCATTGACCTCAGCATAG
GTCAGGTAGCCTTGCTCCTTACCACGGGTGACAAGCAGTTTAAGCTGTGACTGCGGGTTTTGCTCCATAA
GACGGTATCCACACTTCAGAGTATTTGGGTTGGTGTCGGTCAGCGTAGTTCGCTAACAATAGCATTAGGG
GTATTTTTATTATCGCCGCAGCCCCTGTAGCGGCTCTTTGCAGGGCTCGACCCTGCTATTTATCGGCAAT
TAAGCCTCTGTATCAGTGTTTTCTGGTCAACGCCAGTTGCAACGACCAAAGCTCTTTTTTTTCTTTGGCG
TTGAGCCCATGTGTTCTGTCACGGGCTATCAATGTTTCTTGTCGCTGTTTCAACAGTTGATCGTAGAGCT
CTGCCAGACTGATTCTGAACTTCTCGTCGAGCTCTTCCTCTACGATCATATGGTTCCACGAAGCCATGGT
TTCAAGCTGCTTCCGGTATTTGCTGTCGCGATATTTTTCCAACAGCAGGCCCATATTCATCCCTGGGCTG
GCGTTGCAGGTTTTCACCAAGTCTTGAAACAGCGATAAGCCTGCCACTTTGTCTTCTTCAATACCTTCCA
GTGCGAGGTCAGGAACCTCTGCCGCCAGTCTCGGGTTTTGTACTAAAAGTCCTACAAGTATACGCATAGT
TGTGACTTTTAGTTGCGGCGGCTGGTAGGATTGAGCCTGCTCAGCCACTTTGGGCAGCAGTCTGTCCAAC
TGGCTGTCGTCTAAAATACCTAGTTTGTTGCCGAGCTGCTGGCGTAAATACAGCCGCAACGTCTCTCCCG
GCACTTGGCCTATCAGCGGCAGTACCAGCGTGCTGAGCTTGGTTCGGCCGTCGGGTGAACTCATATCCAC
CTGCTGCTGCAACGTCTCAAACAGAAACTGCGACAACGGCAGCGCGTGTTCCATGCGCTGCTCAAATACG
GCTTTGCCCTCTTTGCGCACCAGCGTGTCGGGGTCTTCACCGTCCGGCAGAAACATAAAGCGTAGCTGAC
GACCATCGTTCAAATAGGGTAGCGCAGTTTCCAGCGCACGCCATGCCGCTTCGCGTCCGGCACGGTCTCC
GTCGTAACAACACACCACCAGGTCTGTGGCGCGAAATAGTAACTGAATGTGATCGGCGGTCGTGGAAGTC
CCCAACGAGGCCACTGCATAATCAATACCAAACTGCGCCAGCGCCACCACATCCATGTAACCCTCAACAA
CCAAGAGTCGTTTGAGCTCAGTGTGGTTTTGCTGCGCTTCATACAGGCCGTACAGTTGGCGACCTTTATG
AAAAATCTCTGTTTCCGGCGAGTTAAGATACTTTGGTGTACCATCGCCTAATACGCGTCCGCCAAAGGCA
ATCACCCGACCCCGTTTGTCGCGGATAGGAAACATCACACGCTCACGGAAGCGATCATACGTTCGGCCTT
GATCGTTAGTCACCAGCATGCCGGCATCGTTCAATGTGCTGCGATCGTCATTATTGCGACCAAAGCGTTT
TAAAACGTTATCCCAGCCGGGCGGGGCGAAGCCAATCGCAAAATGGCTGATGACGTCTGCGCTTAAACCG
CGCTGTTGCAGATACTGTAACGCTGGCGTACCCACCGACTGAGTGAGCGCTTGCTGATAAAACCCGCTGA
GCTGACCCATCAATTCGTACAGGCTTTGCCGCTGGTGGCGCTCTAACTGGGTTGGGCCTGTGCCAGTTTC
ATAAGGCACTTCGAGGCCATATTGCGTGGCAAGTTC
>2 length=76611 depth=0.94x
TATCTTCCAGGAAAGTTTTTCGCATCAGCGCCAACTGCGCTTTGCTTTCTTCGCGGATGGCGTCTTCTTT
CTCGTTCTCTATACGGATAAAAGGGGTTATCTGGCCCGGTTTACGTACCAGAAAGGTATTGTTGAATGCT
TGTCCCTGCTGCCACTCCTGCATCCATTTAAATTTACCAAAACGTTCTGTCATCGCCATTTTGATCATTC
CGCCAAGGCCCCAGGACTGACGAAGAATGGCTTCGTCATGGGATAATCCTTGGCTGATGCGCAAATCAAA
CATGGTAAGCGCCCAGATTAAGCCGGGCAGTCGCCGTCCGCGTGCCTCTGTGTCTGCGCCTTGGGTGTAG
TTGATCCACTCATTCAGTACATCACCAACCTCTTTTACATCAGATTGCTTAGTTGATGCCGTGCAGACAA
CCAGTACGTTCATTTCCTGGTTTTCGGTATATCGTTCAAAGAGATAGGCGACTTTTCCACGAAGGATCAA
CTGCGCTAACGGGTTGCTATCTTCACTTTTCACTTCCCTACGTATGTCATCCATCGATTCAACGCCCAGA
CGACCTCGATAACCAGGGAAGTCGAGCAGATCTACCGATTCAAAGAGAGGCTCACGGGGGGGCGTTAGCA
GTGGAATGTGCAACTCAACGGTCAGAGCGGCCAATTCGGCCAGAGAAATCTCAACGGGCGCACCCGCCTG
ACCATCCTGCACCGGAGTGACGTCAATGCGTACATCGGGTTCTTTATTCAGACGCTCCAGCATGTCAACG
TTCATAATGCTGTCGTGCTGAACCAATAAGCCGTCCTTTTCCTGAACCAGCGTGTGTAACGGAGCTCTGA
CTTCCGGTGCGCCACCCAAGCGCTGCAACGTCTGCGCAAACTGGGTGTAGGCTTCTGTGAGTTCCGGCAC
GTCACCCCATAAAACAGAAAAAAGCACCCCACGATCCTTCGGCGTTAGCCAAGGCGCCAGCGCAATCGCC
TGAGGCCAATAGTGCAATGCCAAACGGCTCTGGCTCTTTCCTGCATGACGGCTGAGATAGTCCCATAGTG
ATACCACGTCATCTTCTGTGACGCCCGGAACTCGAGAAGCGTTGCGGCGCTTCGCCAGCGCCATTAGCAG
GTTATGGGTTCGCTTCTCATCGTACTGCCAGTTAAATTTTTCCTGATTAAAATCATGAATAAAGGCATTA
GCGAGGATTTTCCCCATTTCCACTTCACTGAAGAGTAGCAGCGAAACCTGTTGATGCTCACGGAGGCTCG
CGCCGCGTCGGCTGAAACGAGTGACTAACCCAGTGGCTTCTTTCCCTCCACCGGGAGGGTTGATGTGCTT
CAGAAAATCAAGCTGTTTACCGGCAAGTTGTGTCTCCAAATTACCGTTTTCTCCTGCCGCGAGAGCGGAG
ATCAAATACGATTTACCAGCCTGTGATAAACCAAAGAAGCCTACCGTCATCGGTTTCGCCGCTGCCTGCG
CTAATCTGCGGGCTTTGTTACGGCTGCGACGTAGATTAATGGTGAGGTGATCGGCTTCTCTATCCAGATG
CGGGGCGTCCTCACGAACGGTCGCGATCCAGTCAATTGCCTGTCCTGCGCCAGCCTCAATATTTTGCCAG
CCCTGAATAATCTGCTCAGAATTGATGGTGCTCATTAGCTTTTAACGCTCCCGCTGTCCAGCCAGTAATG
GGTTTCTCCCATGCCATTACCGACCATAGTGTTCAATTGGAATGCAACATCTTTGCGACCGTAGTTACGG
CGTGCATTCTCCATTTCCAACGATTCAATGCGGAATCGCTCTGGGCTGACGGCTTCTTCACCATTGCGGG
GGCGTCCCTGTTCGGCTAGCAGTTGCAAACGCATAACGGCATCGCCTGCAAGTTCGCTGGCAAGGTTGGG
GTTGGTTATTTTCAAGGTGTACAGTGCCGATGCGGGCCAGCGCTCATTGTCAAGCTGTCGGAAACCAATG
CGGACTTCGCCACGGGACTCAAACCCTTGCGCCTGATCAAGCTGGAAGTTCTCGGCATCCAGATCGATAT
CCCGATAAAATACGTTACTGTCTTTGATGATATTGTTACCGTCCAGCATGCCCAGATAGCGAATGGTGGA
ATAGGGCACAAAGTTTGCCGTGCGGAAGTAAAAGTTATTCAGCCTGGAGTTTTCTGCCAGCAGGCAGAGC
ATGGCCCCGACGACAGCGGTAGACTTGGGATCGTCAATACATCCCTTTTTGTTAAACGGATACCAGCCGC
CAGTTTCATACCCATGTAACGGCAGCACGCGTGACGGTGGGACTGGCTGTAACTGGCGGATCAGCGCTTG
AATACCGGGCAAACGTGATGGACGACCCGTCAACAACAAAATATCGCAGTTGTAATGCCACAGGACTTCG
CACAGCGCACGCAGACTGTGGCAAATATTCATCCGGCCGCTACGCGGATTGATAAATTCATTATGTAATT
GGGATAAATCGACCTCTAACGGAACATCAAGGATCGAGAACGGAACACTGCCGCTGTCCTGCCCAGGACG
AACGGCGTCGTTCACATAGTCCTGTACTTTTTGCGTTGGTACATTGATCTCCAATAGCTCACGAAACGTG
TAACTAAGAAGCTCACGTCCCTCATCGGGCTGGTACTCTTCGTAGCGGTGCAAAATCGCTAGTGCCAGCG
GCGCGAAGATTTGCAGCGTCAATTGCTGACGCAATACTTGTTTGCCAGCCTCAATCGATTCGCTGCCAAA
CAGTTGTGACATTATCGACTCGGACGCAACATCGCTGTGTCCCACGTTCATCATCGCGGCTTTTACCGCT
GGCTGTAGATAAAGGCGGATGACATCAAGCAGAATATCGTCTCCCGCCACTTTGAATCCTTCGCGGAATA
ACTGTTTCGGGATGATGCGTACATTAATGCCCTGACCTTCATCCAGGGTGTAGCGGGAAATCACCAGATC
TGTCGTGCCTCCACCAATATCGATTGAGGCTACTTTCAGGCTGCGTTTTTCCGTTCCTGACATCTGATTA
TCTGGACGGCGGGTGGCGGAAAAGAATTCGTCGGTGCGCCCGCCAAAATAATTTTGCGTCTCGTTATACA
GGTAGACAAGTTGACCACAGGTCGCTTCATCCCATTTGACATGTACACCTGGGTGGGGATGCTTCAACTG
CTGCGTATCGCTACCTTCATATTCCATCGCTTCCCAGCCGAGAGATTTCCACACCAGACGAATTGCATCG
TGCATGCTTTGTTCGAAAATGGCGCGTTCGGGCTTCGGCATGGCGGGTGGCACAGTCATAATGACATTAC
GCAAGCGGCGTGGCGTGCTGGCATGGTTCATCTTCAATCGTTGTGCCGGGCTGTTTATTTGCATTAGCGC
CTGACTCAACACTTCTGACAACATCATGGTCATTAGTGAGCTGCGGCTGTAAATCGGTGAAAAGACGGGC
ATCCGCTCATCTTCGGGCAGGCGTATCAATAATTTGCCCTGATCGTTAAGCATGTAGAGCAAGGGGGCCG
CTGTCGCCAGCGGCTCACGATCCGATTTCACGAAGGCCTGACTGAATCGCCAGCCGGGTGAATAGGATTG
ATCGTCCCAGAGGTATCGTTTCGGACTGGAAATGCCCGTTGAGCCTTCAGTACCAAGGCGTTGGGCTGCC
ATGCGGAAGGCCTCACCGCCAACTCTGCCGATTGTTGGCCACGTAAAGGCGTCGCTACGGCCGCTTTTTA
GCGAAAAATCCTGCTTACCAAACTCTGCCTGAGCAAATTCCAGCCGGCTGTCAAATGGTTCATTATAGAC
ATATTGGGGTTGGCTCAGGTCGCGTAGCTGTAGCTGGTAGAGTTGTGATAATCCTTTATTATCATCACGA
TGCTCTTCAATAAGAATACCGCAGCTTCGCGAATTGCCAATATCTAGCACCAGATCGACAGGGATTGCTG
TATCGCGAATTTTGACGTCGTTAACCTGTACTTCCGGGACGTGAATGGTGTCGCCCAGCACACTGAGAAG
ATTCAGGTAATGCGCCTGATGTTCTTTAAGCACCAGCTTTTCTTCATTATCTTCATAGTGCTGGCGTAAT
CGCTCGCGCGCTTGAGTGGTGTAGACATCCTTCAGCCATTCCTCTACCCAGTGTTGGGAAAGAAAATCGC
CCATTTCGTGTACGTGTTTGGCTAGCGCAAAGCCTGCACCAGAACGAACGTCATCCTCACTGGGAGCCAG
ATACTGGGTGTTTTCACGATCGGGAAAAATTTTAGTATCAAAAATCAGAGTGGCGCGCCAGGTGTTACCC
TTATCGTCCGGTTCAGTTAGTTCATGAAATTGAACGCGAGCCCAGTTGGCTGGCCCTTGTGAAAAGGCGC
GTGGCGGGTTGAAGCGGAAATAGGGGAGAGGAACCCAGACTCCCTGATACAGCCGTAATGAGTCTTCAAT
TGCCAGAGAATATTCTGACTCGACGGAGCGTGGCATTTCGTTATCGTGCGCTGGAATGTGGTACTTATCT
TCGCGCTCGTTATAGACCAGCCGTAGAACAGGGCCATCACCTTGCTGGCGTAGAAATTCACCGTACTCTT
TACGTGCAGGTAACGTAAAAGCAAAATCAAGAAATTGGATCCCGCTGTCACGAATGAGTTTGACCTGTTT
TTTAAAATCAGTGAGTTCAGCCAGCATTTAGTTACTTGCCTCCTGCTTCATCGAGATAGGGAAAAGAGTA
TTGGCATCGTAACGGCCTTTACAATCCGCGATATTTTTTGCGCCAGGCATACAGATAATTTCCGGCATTT
GATAAACCGAGCCATCGGTGCACTGAGCTTCGCCTTGGTTATTAATGGTGAGCTGCCCTGAACGGGTCTG
TGCATTAACGGCCCCCTTGCAAGAGACGCCATCGCCACGCACCATCTGTACTTCACCTTCTCCACCTTTG
ATCTGGTAACTCAGGCTCAGAGGTTTACCCGTGCGCTGATCTTGAATACCTGCACCGGCATGCCAGAGTC
CGTTCAGAAAAGCCGTACTTCCTTGTGCCAGCGCTTCTGGCGGTAGGCTTAGCGGCGTTCGGGTTTCAGA
GGCCGAATTGATTGCCTCGGAAGCCGTTGAAAGAGAGGGGGCTGGTGCGATTGTCGGGTCCGGTATAGGA
GACGTGACTTCCGGTAATGATGTTCCTAACAGGGGGGGATCTGACTTCTCTGACCCCGCATTCGCGGATA
TCGCTGTAGATATACTGCCACTGACTGAACTGACACTGGATTCCGTAACGGCCAGGCTTGTGCCCTCCGT
AACCGATGAAACCAGTGGTAGTTCTGGTGTATTCAGGTTTATTGCTGGTAATTCGGGTCCCTTCATGCTG
AAACCGGGGATGGGAATGGTGATCCCCGGTACACAGCCACGCAGAAGCAGCAGTGCCAGTAACAGAAGCA
GCAACAAGGGGAGCAACCAGCACAGCCAGGCGGGGAGGAACCGCCGTGCGCCGCGCCGAACGGGGGCGTT
AATGCTGGCATCCGTGGTCGCAGAGGGAGCGCTCGTCGTAGCCGTGGTGGTGACGGTTGGAATCAATGGT
GCCACGGGGCGTAAGCAGTCCAGCGGGTCAAGCCTAACCTGATGCTGGGCGTTCACAAATCCCCAGAAAC
TAATGATAGGTTTTCCACCGACGAGCCAGACGTGCTGCTGATCGGGAAACTGTAGCGCTTTTTCCAATAA
TTGACCGAATAGCCGCTGTTCCGGCTGAGTATTTCGGCACTGTTCTTCGCTTAGCTGGCGTAGTGCTGCC
TGACTGACTTCGAGCTGGTTTAGCGCTGATTGGCGCTCACTGTCGGTAGCGGCAGACCATGGGATGATGT
CGCCAGAAAATGGCGCATACCAATCGATGCGGTTGCCATGTTCATTGATTTGGGGAATGGCAAGGGTATC
CGCGATAGCGTGCTGTTTGCGCAAACGTAATGTTTCACGAAGTTGCAGTGCTGAAATATGTACAGCTTGC
CCGTTTTCGCCCATGGACTGATACTTATCGAGCTTATCACTGTACAGAAACATCTCTTTCACGTTTGCAA
GCCTTTGCTGTGTTAATAAAGAAGTAGAAAGACGCGATATGCTATTTTCGCGATCGTTAAAAATGTCGTG
TACGAGCCATTTGATTTGCCTCTACGCGATAATAAAGGCTCTCGATATTCCTCTGGCATAATTCAGGGTG
AACACACGCTATTCCTTCGATTGGAATATACCCGGCATACTGCAAATTGCCTGTATGTTGGCTTCCCTTA
ATCACCCCAGTCACTTACTCGTGTAAGCTTCTGGGGACTTGTGCCGCCGCCCTGCAACTCGAATTATTTA
GGGTATAAATATGTTTTCTAGGCACTACATTGTTTTCTTTGCGACGACGCTTCAGTCTCTATGAAAACCC
AGCCCCATTATTGACACCCTTCAGGGATATATTCTTTCATTGCCTTATTCATGATATTGCTGAATTCTTG
AGTATTATTAACGGCAAAAACGCTACCACCAGTATTGCTGGCAATGCAATTGCCAGCGCCTGTATTCAGG
ATATCAACCACATTTATTTGTAACCGAGGTTTGCTCTTTTTAAGCTTGCTCGCTACCTCACAGGGATCGC
CGCCACAAGTTTCATCACCATCGGTAACCAGCAGGATAATTGCATCGCGTTCGACACCATCTACCAGTTT
GCCTGCCTGTTCCAATGCTTCCGCCAAGGCCGTTTTGCCTATCGGCTCAATACGATTGATCTGGTTTTTT
AATGCTGTACGCTTCGACGGTGGGAACGGCGTTGAGGCGGTAACCTTACGGCAATCGGCCGCTGCTACCA
GGCTGATATTCATATCCTTGGGTAATTTATCAATAATATTACTTGTTGACTGGCGTGCCAGGCTGATTCG
ACGCGGTTCACGTTCGATGTCTCTGACTAACTCATCCCCTTCCAACCAACGTTCTAGTTCATCCGGTGTG
GCATCCATACTGAGTGCCATTGAACCGGATGCATCAAGGATAATCACTACCTCTGGAGCCTGCTGAACGG
TTCGCTGTGCCGGACAAAGTGCCTTAGTTACTGGCGGTGGTACAGGCTTTGGTGGCTTTATGGGCGCAGC
GGGTTCGGTTGGCTGTACAGGTTTTTCGGGCGTGACGGGCTCTGTTGGTGTTACTGGCTCTGTTGGTGTG
ACTGACTCAGGTGGCTGTGCAGGCTCTGTTGGTGCCACAGGCAGACAACCGCGTAATAGGAATAGAGCCA
GAACAGCCAGCAATAACAGCAACAATAGCCACGGCCACCAGATGCGTCGAGGCGCGATGACGGGGGCTAC
CGCGATTATCGGAGGGGGAGACAGTTCCGTAATTACAGGCTGGTCACCAATCACCCAAATGCTTGAATCG
GCAGGCTGTTGGCTGGCAAGAGTCAGCATCCGCAGCACATCTTCGGATACACGACGGTCTTGCGCTAATT
TATTCTTTAACTCACTGATTATGTGCTGTTTCTGCGTTAGCAGCGCTTCTGCTCGCATCCTTTCCGATGT
GGGCAGGTCCGTCAACCGTATAGGCTGACCATTGAGCTCGCTATACCATTCGATTGCACCATCATTTGCC
TGCATGGGTTGTGCAAAGATATTTCTGTGGGACAGGGATAAATGTGGCTCAACGGCGGAAAGCATTGCGG
GATAGCAGGTGAGCTGCCATTGCAAGTTCGATGATGGTTCAACAGTCCTTGTTATTCTTATCATTTAGGC
AGCAACGCTATCGACGTAGATTGATATGATTGAGAATGAAAGCCAATATAGCTTATATAAAGGATGTTAA
TAAGATTAATCTTATTTGGCAACCCCTGAAATTTGAGAAAAGTCAGTCCAATACGCCGTTGTTTACTCAA
GCTTATCAACGCTGTTGTATCGGATTATTCCCTAATAAATCCTCCGGTAGCCGTCGGGTGCTGAAGCGGT
CAATGTAAGGTCGCAACCACTTTACTTTTCACCTCTCTGAACACCTGCCCATTGACCAATGACAAAGTAG
CTTTGGTATCACCTTCTTTATAATCAGGCTCGTTTCTCTTCTCACTGGTGTGAATGCATGGCTTATCAAC
TTAATCTTAATTGGCCCGAATTCTTAGAAAAATACTGGCAAAAAAAACCTGTTGTACTGAAGAATGCTTT
CCCTAATTTCGTCGATCCGATTACGCCGGACGAGCTGGCAGGTCTGGCGATGGAGGCTGAGGTTGATAGC
CGTCTGGTTAGCCATAAAGATGGTCAGTGGCAGGCCAGTAACGGGCCGTTTGAACATTTTGATCATCTGG
GTGAAACCGGCTGGTCGCTGTTGGCTCAGGCGGTGAACCACTGGCATGCGCCGTCTGCTGAACTTGTACG
CCCGTTCCGTGTGTTGCCGGACTGGCGTTTAGACGATCTGATGATCTCCTTTTCCGTACCGGGCGGCGGT
GTTGGCCCACATATCGATCAGTACGATGTCTTCATCATTCAGGGGATGGGCAGCCGCCGCTGGCGCGTGG
GCGACAAACTGCCAATGCGTCAGTTCTGCTCGCATCCTGCGCTGCTGCATGTCGATCCGTTCCCGCCGAT
CATTGATGAAGATCTTGAGCCGGGTGACATTCTCTATATTCCGCCAGGCTTCCCACATGATGGCTTTACG
CACGAAACCGCCCTTAACTATTCTGTGGGGTTCCGTGGGCCGAACGGTAGAGACTTAATCAGCAGTTTTG
CTGACTACGTGCTGGAGAACGATCTCGGCGGTGAGCACTATAGCGACCCTGATTTGACCTGTCGGGAACA
TCCTGGGCGGGTTGAAGCCTATGAGTTTGACCGTCTGCGCGAGATGATGATCGACGTGATTAATCAGCCA
GAAGCGCTTAAAGCGTGGTTTGGTCGCTTTGTGACAACGCCGCGCCATGAGTTGGATATCGCTCCGGCGG
AACCGCCTTATGAGCAGGATGAGATTATCGGTGCACTGATAGACGGTGGTGTGTTGACGCGTCTGAGCGG
GCTACGAGTTTTGGAAGTGGGCGGTGACTACTTCATCAATAGTGAACGGCTGGATACCGTCGATCCAAAA
GCGGCTGATGCATTGTGTCGTTACACCGTTCTCGGTAAAAAAGAACTGGGCAAGGCACTAGAGAATCCGG
CATTCGTGGCTGAATTAACCGCGTTGGTTAATCAGGGCTACTGGTTCTTTGACGAATAAATTCCCTTCTC
TTTAGCGGCTTCTGAGCACGTCTTGCATGAGGTGATTTAGGAGCCGCGCATTATCGTCCGAATGGTTCGC
AGTACCGCACGCGTGTAGACTCCCCCTGTGAATACCCGTCAGTCGATCTGGCGTTGGTAACGCCAATGTA
AAGATCGTTATAACGTTAACTTCTCTTGACTAAAAATTAGCTAACTATTGAATTTATTGATAAAAATAAC
CTCCTTTACGCAATTTAATCCATAACTGAACTATCTTTAGAGTGATGCCCACTTAAATAACTCTGGAGAA
AAGTCATGTTTCATGTGCCTAAACTAAAGCAAAAACCCTTAGCGTTACTTCTGGCTATTTCTGTCGGGAT
GATGGCTCCGCTGACTTTTGCTGAGACGAAAACGCCGGGCACCCTGATAGAAAAGACGACGTTGGATACG
AAAAACGGCCTCATGGAGGCAGGGGAACAATATCGGATCCAGTATTATTCGAAGAGCGGGGTCGATGGCA
AAAGCCTACGGGAAGACACCGGCGCGGTTTTCATCCCCAAAGGTGAGGCACCAAAAGAGGGTTGGCCGGT
TGTGGTATGGACACATGGGACGATTGGCGTGGGCGCTTCCTGCGCGCCTTCTCTCAATCCGCGTTCCGCT
CGGGATGCTCAGTATCTGAATACTTGGCTGTCGCTGGGTTTTGCCATTGTGGCACCGGACTATGCGGGGC
TTGGGTCTGCTGGCTTGCATCACTACCTCAATTCACGTGGTGAGGCATGGAGCGTGTTGGATAGCGTCAA
AGCATCACTGACCACATTCCCGCTGCAAAATAAGTTGACGATCGTCGGCCAGTCGCAAGGGGCACACGCG
GCTTTTGCGAGTACGGGCTATCAACCGGGTTATGCACCGAACCTGAACATCGCATCGACCGTATTGACTG
GCACGCCCTATTTTGATGATAAAACCTCGGCGGCAGAACTTTTTGCCGGGGGAAGCACAGAGGGCGGCGA
TCCTAAAATCCCTTATGTGATGTATATCTACCTGTCAGCAGCCGATGTAAATAAAGGGCTTAATGTCGAT
GATTATTTCACGCCGAAAGCGGCTGCCCTTGTAGAGGATGCTCGTACAATGTGTATCGGCGAACTGACGC
AAAAAGTGATGGATGAGGGGCTGAATGCTGCCAATAGTCTGAAACCAGCGATCCAGCAATTACTGGATAG
CCAAACCGCGAGTTTGCGCTATAACACACTCCATGTTACCCCTCCCGTCTTTATCGGGATTGGAACCAAT
GACATCAACGTGCCTACCAAGATGCAGGTTCACTTTGCGGAAGATGTCGTGAGTGCGGGGACGTCAGCCG
ATGTGCACGAATATAAAGGCATGAACCACAGCGAAACGGTTAACGTTTCACTGCGTAATTCTGTTCCCTT
CGTGTTGGGAAAATAGTCAGACATGACAGCAAAACCGTAAACCTCTTGTCCCGGTGTGTCCGCCGGGACA
GTATTCCCGTTATTGACGTGCGGCCTGATTTTCTCGACGGTGTTGCCGTTGCCGATACCCGAGCATACCC
CACGCCAGCAGGCCGTATATCCCCGCCAGCATCCACAGGTGCCACCAAAATGCGCCGATCTGGGTGAAAT
CCGCCCCCATCTGATTAAGACGCAATATTCCCTGAATCGTGAAAACAGCAGGGATCCACTGAGCCAACCA
GTTCAGCGGTGCTGGGATCATTTCTACGGGCCAGATGAAGCCAGCAAGAAAGACAATCGGAATGGAAGAC
AGCAGCACCGCCTGACTAGGGAGATCTTTACGCGTAAAAGCGGCGCCCAGCATCACGCCGAGCCACAGCG
TTGAGAGTAGAAAAGGCAGCGTAAACAGCAGCAGTTGGCTCATGCTAGCCTCACGTGCAATACCATAGGC
ATCAAGGCAAAAACCGAGCATGTAGAGAAGCGAGAGCAGGTAGGCACCGCCAACGACTGCGGTACGTGCC
AGCAGTAAACGCCACGGCGCGGCATATTGCCAGTAGCGAACGTCGCCGGAGCGCGTGCGCTGATTTTGTC
CGGCACCGAGCAGGCCGCACCCCATCAGCAAAATCTGGTGCAGTATCAACATGAAGACACCTGGAACTAC
GTAATCGACATAGCCCATGGTTGGGTTAAATACCGGTACGGCATTCAGTGAAGTGGCTTGCCATTGTGAA
CTGGCGGCGGGCATGCCTTCCCCCTGAGCCAGCAGCCGGGCGACTTTAACCTGTGCGCCAACAGTACCGC
CGACTGTCGCGAGAGACTGCGCGATCGCGCCGTAGATCAGGAAGTAGCTGGCATCGGCTGAATAGCTTAC
CGTAACGCTTTTCCCCTGCATGATGTCGCGATAGAAGTGGCGTGGAATGTAGAGAATCCCCTTCGCTTCG
CCTTGCAGAAGCTGCGTTTTTGCTTCCTCCAGCGTATTGCGCTGCGCCACCAGTCGTATTTCCGGCGTGG
CGTCAGCCATAAAGGCGAGGCGGCGTGAGAGCTGGGTTCCATCTTCATCGACCAGCACTACTGGAAGTTC
GCGCGGCGTTTGGGCGAGGTAAGGACGCGGATAGATAAAGGAATAGAGCAGGATGCCGCCGAACAGGGTG
AGCAAAATGGTCGGATCGCGCAGTAAGCTGCGCAGCTCAAACCGAATGAGAGTGGCGAGGGTTAGCATGC
TGTCTCCTTGTCACTGAGTCGGTAGCACCAAAGGGTGAGCGGGAGCAGTAACCAAAAGCAGGCGAGCGCA
GCCAATGCGGGCGTGATCTGCATGATTCCGGCACCGTAGCTGGTGATGGCAATCGCGATATCGCCATAGT
GCGCGACGGGCAGTAACTGTCGCCAGAATGTGGCGAAGGTCTCCATCGCCGCAGCGGGAAAGGTGATGCC
CATAAACGCCAGGCCGGGGGCCATTAACGCCCCGACAATGGAGACGGCGCGTGCCGGATCACGAATCAGC
GCGTAAAAAGCCATGCCCAGTGCGACGCAGGCACCGGCGACCACGCCGATCGAGGCAAATAGCAGCAGTG
CTGAACCGTTGAGCGGGTAATCAAGTAGGCTATACAGCCCATAGCTCCAGATGCCGCCCCATGCCCAGCC
GATTAGCCAGTGTGTCAGGAATTTAGAACCGATAGCGGTAGCAGGGTTCTCTGGCACCCAACGTGCCCCG
TGCCGATCCTCTCGAGCCAGCGTATTCAGGCCGTATAGCGCGAGCAGCACCGACCAGATCGAGGGGATAA
TCGCGTTCAGCAAAAACTGGGCGTAGTTGGCGTTCTGGTTGAACAGTGCGGTAATCTGGCCGCCAATCGG
CACTGCCAACCCTTTGGCTTCGGGAACGGCTGCTCCCTGAGATAATGCCTGCACCACGGCAATCTGTCCG
TTGAATGTTCCCGCTACCAGCGCCAATGAACTGTTGATGACTTTGGCAATCAGGACGAACTGCCCATTAT
TCCAGGCAGTAATCGTCGGTAATGTTTTTAGACGAATATCACGCTCAAAGTGGCGGGGGATAACCACTAG
CGCATAGATCTCGCCGCCACGCAACGAGGTCGAGCCTTCTGCTATCGATGAAAATTGATGGTTCAGGTCG
AAGGATGATGAGGCATGCAACTCTCTGGCGAACTGGCGTGACATCGTGCTGTTGTCCAGATCAATCAGGC
CGATGGGAAGTTCGCGGACAATAGCGCCGGATAGCGTCCACCAGACTATCAGCATCGTGAAAAGCGGCAG
CCAGAGCGCTAAAGCCATCCCCCAGCGGTCACGCCACAGCGCCCTCCATTCGCGAATCATCACATTTCTA
CCAGTGCGCTCATGCCAACGCGCAGCCCGTTAATCGGTTGAATCGGCCGGGCTTCTACCTCAAACGTCCG
CATATCAAACCCTTGTCGGGTGTCCGTCGCCCGCCATGTGGCGAAATCCCCCATAACGGAAACGTAAGAC
ACCTTAAACCGGAATGTCTGGTTATTGAGGGCTGGGATACGTGCCTCAAACTCGGTGCCCATCGCAAAGT
GCTCAAGCAGATCTTCGCGTACCGCCAACTGTATCCAGATGTCACTCATGTCCAGTAGCGTAACCACGGG
AAAACCCTGTGGTGCAATTTCGCCGCTGCGCAGTAGCACATTGCTGACTTCACCCGTGTGCGGGCTGACG
ACGCGCGCTTCTGCCAGATAGGCTTCCACTTCTGCGACGGAACCAGCAGCCATACGGGCTTTTTCCTCTG
CGGCAACCTGGGTTTCTTTACGGGTGCCTTCTAACGCCATTTGGTATTCCTGCCAGGCCATCCCTTCGGT
ATAGCGTGCGGCATCCCACGAGGCTTTGGCTTCATCCCGTTTTTGCAGCGGCAGTACACCTTCCTGATAG
AGATTTTGCACACGCAGATAGGTTTTATGGCTTAGCTCGGAACCGGCCTTGGCTTTTTGCCACTGATCTT
TTGCAGCGGCGATCTGCTGCTCACGTGCGCCTTTTTTGGCCTCCAGCGCCACTGCGCCAGCGGCGGCTTC
ACCCGCTTTCGCTTGTTCCAGCTTGGCATCGAGTTCCGGGGTCAGGAGCGTGAAGACGAGATCGCCGACG
TCAAGCTGCTGGCCTTTTTCTACTCGTACATCAGCAATGCGGCCTGGTACTTTGGAAGACACCGAATACT
GCTGCGCTTCGATTTGCCCCTGTAACCGTATTGGTTCGGGCTGGTAGGCAAGCCAGAAGCGATACGCTAT
CCAGATCACCACAATCACCAGGATAGCCTGAAGGATCCATTTGCGCTTCGAACGCGAAGAGGACTGCGGT
TGTGTCATGGCATCACCTGTATAGCGTATTGGGTCTGGTAGTCAGAGAAACGGTTTATCTGGCTGGAAAT
AGCCATCAGCCTGGCGATGGAAACCACGTAACGATAGGCTGCGGAGGCGCGCTGTGTTTTGGCTCCGGCC
AACTGATTCAACGCATCTACAACGTCCAGCGAAGTAGACATGCCTTGCATAAACGCCTTGTTGCGTAATT
GAACGTTCTCTTCTGCCAGTTTTTCCGTCGAAGACAGGGAATTGAACTCTTCCAACGCTAATCTGGCTTC
TCGCCACGTGCTTTCGACCGCGATCTCAAGGTTTTGCCGCATATCTGCTTCCAGATGGTTAACCTGCATT
TCTGCACTTTTCGCGGCGGCGATATTATCAGAACGGCCTTCACGGCTGATGAGCGGGACGGATACACCGA
CGCCTACCATCCAATCTGGCGTCGTTCTGGCTGCCAGCGTGTCCTGCTCATAGAGTTGATAGTTGCCGAA
TAGAAATACGTCAGGAGCGTATTTGGCGCGCTCAATACGGATGAGATCCTTGGCCTGATCGCGCTTGGCG
GAGAGCACCTTTAAGCCGGGGTGCGTATTGAGCGTTTGTTTCACCAACGCCGGCAGTTCGGGAAGCGTTT
TGTTGACGAACAGCGAAGAGGAGGGCGTTGCGCCTTCTGTCTTGATGAGTTTGGCGAACACCATTTCAGT
GGTTTCCATACTTCGCCGTGCTTTTTGTGTTTCTATACGCGCCATGTCATAAGCGGATTGTGCGGACAGT
ACTTCGACTCTGGCTATTTGTCCCTGAGCTTCTAACTTGCGAGCGTGGTCATAATGCTGCGCCATGCCTT
TCTCTATATCCTGACGCGTCTTCATTACCTGATGTGCCATCACCACGCCGTAGTAGGTCTGTGCCAGTGC
CTCAAACTGCGCCAGCGTGCGGACAATCAGCATCTGTTCTGCCTCGTTGACCTGTGCGGCACGGATCGAC
TGCGCGGCATCAATCCGGCCTCCAGTGAATAACGGCCAGACGACCTGAACGGAACTGGTGACCACGTTTT
GTTCTGTGAAGCGGGTGACGAAGGGATTGCCGCTGATGTTAACAAGCTGGTTTAGTGCGGCGAAGATGTC
CCGATGATTTGCCAGCGGATTAAGGTCACGCGCATCCAGTTCGACAGGCTTATCAAGGCGCGTATAGCTG
GCACCTACGTTGACCTGTGGCCAATAGAGGCCTTTGGCGGATTCTTGTAAGGACTGGGCGCGATCGACTC
CTGCATGTTCGGCGGCAATGCTGTCATCGCTTTGCAGAAGACGAACCCAGGCCTGACTAAATGAGATGGC
TTGTCCGAAAGCCGTGGACGACCAGCATAGCAGTAGTGCTATGGGGAAATAGGCCAGAAGCCGAGTTTTA
CCGTGTGTTATTCGAGCCATTTAGGTGAAATCATCCTTTTACCTAATTACAGCCAAGTTGATAAAAATAG
GTCCGCTGAAAAAGTGATGCCTGTGTATACCCGTCATACTTCAAGTTACATCTGTGTTGGCTGCGTTCAC
TCACCCGAATCATTTACCTGAGTAAGCTCATCGGGATTCCTTTTCTTGCCACGTTACGAGTCCCATAAAT
GAGCCTCGCCCTAAAGGGCCAACGCTTTGCGTTGTTCAAAACGTTAACGTTTTGTCCTGAAACTCGAATT
ATTTAGGGTATAGGATAAAAAAACAGGGCTAACGCTGAGGTAAACAAACCGCGCTACCGCTATTATTTTT
CGGAGATGATTTAGTTTTGGTCTAAATCCCAAATTATTCAAATAATATAAGAGATTGAATCGGAAAATTT
ATTTTTAGGGAAGAGAAACGGTGCGGGATAAGTCGTGGCGTGACGAGGGAGTTGCACATCATCATGAGTG
GGACGTGAGTTTTCAAATCATCAGACGTTTTCCTGCTAAAGAATTTGATGGTTTATTGACCTGTGGAATT
GCTTATGTGCACAAGTTCACGGGTTTTATCCGGCCACGTCACCCTCTTTATCTTCCCCGTACTGATATTG
TTCCCGCTGCAACTTCAGCAGTGAGTAATATTCTCCACGCGCCTGCTCTAAATCTGCAGGTGTGCCTCGT
TCGACAATTTCTCCCTGTTTGAGAACAATAAGGTAGCTGGCATGCTTCACCACACCGAGCCGATGGGTGA
CCATGACAGCGGTTTTTCCGTGAACAAGGGTAGAGAACTGACGAAATATTTCTGCCTCAACGCGGGGGTC
CATGGCGCTTGTTGGCTCATCCAGAATAATGAGTTCGCCGGGAGTATACAGCGCGCGGGCGAGGGCCAGA
CGCTGCCATTGCCCCCCCGACAGTTCTGTACCGGCATATTCCTTGCCGATAAGGGTATCTGGCGCGATAC
CATTGCCCAGAGCAAACTGGGCTTTTGCACAGGCATCCAGAAAGCCACGCTCTGTTTCCAGAGTGGAGAG
ATGGGTGAACGTCACGTTTTCTTTTATATTTAGATTGTAGTGACCAAAATCCTGGAATATGGCGCTGAGT
TGGCGGCGCCACTGATGAATATCTATTCTGGCGATATCTGTACCATTGCAGGTTATGCGCCCTGATGTTG
GATGATAGAGCCTGCAAAGCAGCTTTATTAGCGTGCTTTTACCTGCACCGTTTTCCCCCACGATCGCAAG
ATGGTCACCAGCGCGAAGCGTCAGGTTGATGTTCTTCAACACGAAATTATCATCCTGATAGGCAAATGAG
ACGTCCTCAAACCGGATCTCATGTAGCGGAGCTGGCCACGGCTCCTCAGGGGGAGCCTGAGGCGCTGCTG
CCACGGTTTCCAATGCTTTCAGCCGGGCGAAAAAACCGAAGCAGACACCCACGTTGGCAAATGAATACAC
CATCCACTGGCAGGACAGGCCAAAGAAGGAGATGGACTGGATCGTTCCCAGCAGCCCACCCACGGAGATT
TTCCCGGTAGAAAGGTAATCGACAAACCAGAACATGACGCCCAGTGAGCACAGCAGATAAAGCAGGTTCC
AGGGCTGGGGACGCATCAGTTGTTTTCTTCGTACCTGATTGAGCTCATCTTCAAGTTCGTTGAAAGACTG
TCGGTGTTTATCGAGGAAAAAACCGGAGAGGTTGAACAGCCGGATTTCTTTCGCAAGCTTCACATCCAGC
AGTACGGAGAGAAAATACTTTATCCTTCTTGCTGGCATCCCTTTCCCAAGCATTGCTTTGAAGATATCTA
TCTGCGAATACGCTACTGCAAACGTCACGGGAACCAGCGGGAGCAGAAACGCCAGCGGTAGCCACCATAC
CACCGATGCCAGGACCAGAGACAAACTGAGCAGCGTCAGGGTTCCCCTGAAAATATCGATCAAATTGACC
AGTAGATTAAGGGGGCGGTGTGCTGCTTCTCGGGATAAGACCTCCAGATCGTCATGAAGATCTGGCGATT
CAATCAGCATCAGGTCGTCAATCCGGCAGGCGGCCTCCATTATTTTTCTTTGCGTCAGGAACGTGGCTTT
AGAATTCAGAATGCTTTGTAGCGTACTGATAACTGGGGCCAAAACCCCTGGGATAACGAAGGTCAGCGCC
CATAGTATGGCAACGGTTGTGAGCCCGCTATGGTCTGCACTGCTGATAATGTTCCCAAGATGTATGCTTG
TCATCACGCTCAGCGTCGGCAAGAGTCCCTGTAGCGTAATTAGTATCAGAAAAAGGCAGGACAACGTCGG
CGAAGAACGAAGCAAAAGCGAGACTGAGTATTGGATAAGCTGTAATTTATCCTTGGCTTTATCCATGAGA
ACTCTCCACGGTGATAGGGTGACCCAAAGGGTATACGATCACGTCATCGTAATGCCGAAAATATCCCCAT
TTTGTTGCTGAGCTATCTGGATGTGTTCCGTATGATTTCTCGGGGGTGGCAGCGTAGGATGAGCCACGGT
ATATCTGCTACGTCAGCACTCGGCGGATAAAAATAATATCGTCATACTGTAAATAATGAATAAGAAAAAG
CCCGAAGTTTCCTCCGGGCCTGCGTAACAGCGATCGAAAATAGTGACAGAAAATGAAAATTAAACGGCTT
CGTTTTCGTCGGTGTAGCGTTTGGCTTTGTAAGCTGGGTGCATCAGGTTCTGGATAGAGAAAATGTCGTC
CAGTTGTTCTTCGGTCAGCAGGCCGCGCTCCAGCACCACTTCACGCACGCTCTTGCCGGTTTCGGCACAG
ATTTTCCCAACGATATCGCCGTTGTGGTGGCCGATGAACGGGTTCAGGTAGGTCACGATACCGATAGAGT
TGAAGACGTAAGCTTCACACACGTCTTTGTTGGCAGTGATGCCGTTGACGCATTTTTCCAGCAGGTTGTA
GCAAGCGCTAGACAGAATCTGGATGGACTCGAACATCGCTTGTCCGATAACAGGTTCCATCACGTTCAAC
TGCAACTGGCCTGCTTCTGCCGCCATGGTGACGCAGGTATCGTTGCCGATCACTTTGAAGCACACCTGAT
TCACGACTTCTGGGACAACTGGGTTAACTTTGGCTGGCATGATGGACGAGCCCGCCTGCAATTCCGGCAG
GTTGATTTCGTTCAGGCCAGTACGCGGACCGGAAGACAGCAGGCGCAGGTCGTTACAGATCTTCGACATT
TTAACTGCTACGCGTTTCAGGGCGCTGTGCATCATAACGTAAGCACCGCAGTCGGAGGTCGCTTCGATCA
GGTCTTCAGCCGGTACGCAAGGCAGGCCGCTGACTTTTGCCAGATGCTGAACAGCCAATTTCTGGTATTC
ATCCGGCGTATTCAGACGCGTACCGATAGCGGTGGCACCCAGGTTCACTTCCAGCAGCAGCTCGGCGGTA
CGCAGCAGGTTACGGTTTTCTTCTTTCAGCAGTACGTTGAACGCGTGGAATTCCTGACCGAGCGTCATCG
GCACGGCGTCCTGCAACTGGGTACGGCCCATTTTCAGGATGTTTTCGAATTCTTTCGCTTTGCGCTCAAA
GCCATCGCTCAACTGGGTAATGGCTTCTACCAGTTTCAGGATTGAGGTATACACCGCGATACGGAAACCC
GTCGGGTACGCATCGTTGGTGGATTGGCATTTGTTCAGGTGGTCATTCGGGTTCAGGTACTGGTATTCAC
CTTTCTGATGTCCCATCAGTTCCAGACCGATATTCGCCAGCACTTCGTTGGTATTCATGTTGACTGACGT
ACCCGCACCGCCCTGATACACATCGACAGGGAACTGATCCAGACACTTGCCGTTATTCAGCACTTCATCA
CAGGCTTGCAAAATAGTGTCGGCAATTTTACGCGGAATGGTTTGCAGTTCTTTATTCGCCAGCGCGGCCG
CTTTTTTTACCATCACCATCGCGCGGACAAATTCTGGAATATCGCTGATGGTGCTATTACTGATATAAAA
ATTCTCAATCGCACGCAGTGTATGGATACCATAATAGGCATCAGCAGGAACTTCACGGGTACCTAACAGG
TCTTCTTCAATACGGATATTGGTTGACATGGGTCTTCTTCCTTTTTTTTGTTCGATGTACATAGCATCGT
TTTCAATATTAAAATTTTGATTTTTATGGGTTTTTATTCTTGCCGTCTTGTTTTCAGGTAACAAAAACCC
ATCACGATTTTGATAAAATCATGGCTAAAAAAGAGTTCTCGGGGAGACGAACGTTGAATAAGCATCGTTA
AATGGCTATTGGTGGATATATTCCTCCATTTTGGTTCCGTCTCCCAATCATGAATAGTTATACCTAACTG
TTATTCCGAATTATCTGGGGTAATCTCAACCAGCTTTTCTATTCCGCGGTTTAGCGTTTTCAATTTTGGA
ATAAATACGGTTTTGATAATGTCATGCGTGACATCGCACGCTTCTTCAAAGAACGCACTGTATTCATCAC
GGTGGCCAACAATATAAAGCGAACGCTTGATATTTAGCTGTTCCGGCATATGCGTGAGCACCTCGCGGGA
ATGTGCAACGGATTGCAGGAAGCTAAGCGGGGTGGTCACCGCCCAACCGATGCCTGCTGCCACCATCGAT
GTTAAGGTATCTGCATTATCAAATTCGAGCATGTTCGGTACGCGGATATCGATGCGGCGCAGGTAGCGCT
CAATCTGCATCCCAATCTGCGAGTTCCGGTTAAAGCGCACCAGCGGCAGTGCAGCGGAAAGCTCGCGGAT
ATCCTCAACCGTTTTGATGCGCTTGCGGTAATCCGGTGGCGTGATAATAAAATAGCCTTCGGAAAACAGT
TGATGGCGCACCACGCTATCGCTGTCGATCAACGGGTCGCTGGTGACGATCAGATCCAGCTCGCGGCGCA
TGAGCGCTTCACCCTGCTGTGGGCTGAGCCCAGTACGAATCAGCAACTGTGACGAACTCTTCATCAAACT
CTTGGTAAACACCGAACCACAGGTGATGGCAAATGAATCCACCAGGCCGATACGTAAGTCGGGTTTGATG
CCTTTTCCCGCTTCCAGTACCTGTGCCTTGAGGTTTGCAATCTCCTCCGTCAGGATTTCTCCCCGGTTTT
TCAACGCAATGCCGTAGGGTGTCAGGACAAAGGGGCGACGAGCCCGGTTAACCAATTTGACGCCGAAATC
TTCTTCCAATAACCGAATCGTTTGCGAAATGGCAGAGGGCGTCAGGCCTAACCGCGCAGCGGCTGCCGTC
ATGCTTCCTGCTTCCGCCATCGTCACAAAAACATAGACGGCGTACATATCGATCGATTTATTGGCGGACA
CTGTGCGTTTAACCATGTGAGTTTGCCTACGCTGCAAGGTGAATGTCGTCGAAATATGAAGCGTTAGTCT
ATCTCATCTCGCTGACTACGACCTCGCTAACTGATGTCAGAATAGTCGGCTAACTTCAGAAAAAATACAG
GTTGCATCACTGATTAATTTTTTCTTATTTCTAGCTTTAGCGGATCTGAAGATGAAGCATGAAGAGAGCC
GGAGGCTGCCGATATCGATGGTATTCACGTTGCGGATTCGTGGCTCTCACATTGTCTGTCGGCTTCTTAG
TTATATTTTTATGCAGTCTGAGAGACGGTTTCGTGCGCTATAGCATCGATATTTTTATGCTATCACGTAG
CACGCGCCCGACTCGGGACGGCTCAAACGCCGCTCGCCCCGAGACCCCAGGCTTTTGGCGGAAATTATGC
CGCTGGCGCGGTGCCTTCGTCGATATCAGGCTTAACGGACCGCTTGCGACACGTTCCCGACGTGGCGCAA
GCTTTCGCCGCGTCCTTGCGGCTCATCCTAAGTCTGCTATCTCCTCAGCATAATTTTTTACGCCGGATAA
CGGCAAAAATTAGTGACGAATCCTTGTACTGGTGTACAAGAAACAGTGCGTAGGGGAGGGATAGAATTGG
GTAAAAATTATTCCCCTATTTTTTCGTAACATATTGTTTTTACTGTGTGGTAAAAGGTGCGTCACTCACT
GTCGTTACTGTTCGTACATGACGTTCCGCCTGTTCACACATTTCCAGCAGTGCCGGAATCAGGTGCGCGG
TGGTATTGAGGCATGCACCAAGCTGGCTGAGGCTTTCTTGCGGCAGCTCAACGCTATTTTGCAGCGTGTC
ACCGAGGTAATGCAGGCCGTGGCACAGGCCTTCGACCGATTCGGCGGCAATCGCGCCGAGGTCGCAGAGC
TGAACGTCATCTAACTGCGCGAAAGGCAGGCTGGCGATCAGATCGCGGAAAATAGTAATGGTGCTGTCAT
CGAGTGTGGCGTGAGTGTCCGTCATGATTGAGTCTTCCATAGCTAGATAGTTATTTCATCACGCCCTCAG
GTTCCAAACTAAAGGTGTGACCCAGACAGGGTTGGAACACCGGATCTAGCGACCGGCCAACCTTGCGGTT
GCCCTGCCTGAGCCACGGATTAGAGTGTGCACGTAGCCCCTGAAAAAACAAAGCGTTTTCAGTTCTAGAT
AGTCGGGGTTCCAAGCCCGGTTGCGGATGTTGCCGCAGCACAGAGACTGTATTCCAACGGCAAAAAGCGT
GGAAGAGGGTGGATGGATTTACAGTAGAGTTACAGCGGTTTTTGGAATGAAGTTCGCAGAAACAGGATTG
AAAGCCTCCGCTGGCAAACCGCGATACACGGGGCGACCACAGGGGTGAGGCCTCCCTGCGGGAACCTCCC
CCTGTGTTTCCCCTAAAATGAGGCTAGCTAGGGTTGCTTGTGGGCACGAGGAATCTTACACGCATTATTG
ATGAACAGGGGAGGGGGGCATTAAAAGCGTTGATCGTAAAGCTAAGGAGGTGGCCGAACAACGGCTAAAA
GCGCTTATGGCTGATGTCAGGGAGACTGAACGCTGTAAAAAACGTTAGCCTGCTGATTCGATTTCAGTTA
CAGCGATGGATGCCTGATGTAGGCTTGGCATCGACATCTTCGCGCGGAAACCGAGTGCATCCAGCATGTC
GAACATGGCGTCAATAGTGAAAAGCTCGATCTTGGCATTTTTCAGTTCTGAAACGCGCGACTGGCTGATA
CCCAGCTTTTCCGCTGCCTCTCTTTGTGTCCAGCCTTTCTCTTTGATTAAATTAGTGATCATGATTGATA
AATCCATTTTCATTGCCATCTTGCTGGCAATCTCAGCGTCATGCGTTACATGAAACGGGCTTTCGTAGAA
TTTTAGCGCCATAATGCTTACCTCCTTATCTCAGTAAATAAAATATCTAATATTTTAGATATATCGTCAA
GTTTACTGGATAGAAAGTGTCCTGTTTACTGATTCGGAATTAATCAGCTCAACACATGATAGCGATAGAG
CATTTTCTCAAGGTCCTGTTTCATGCTGACAAAAAGCAGGATCTCTATGATGCGATGCTCTTCATCAACA
TCATATAAACAGCGAAAATCATCTTCTATCGAGAGACGCTCACGGAGCGCGATTCCCTTATCGGATAATA
TCGCGTTGTGCCTGTAGCGGGCAGGATCTTGAGAAATGGCCTGTATGGATGATAAGAACAACGATTCGGA
CCATGTAGCGGCTTGCGCAATGCCGATATAGTGAGATTTATAAGACTCAGCATCCTGCAAAGACCAGACA
GCCGCAGGGGCGACTTTAAGGGTATATGAACTCGCCAAGTTGGCTCCTTGTTTTACGTCCGTGCTTCACG
TAGTTTTTGCAGGGCTTCCTCGGCGGACATGCCATGACCGTCCTTAATTTCTTTTTTGGCTGTCATCACC
AGTTTTAAAAGCGCGTTAGATTGCCTTTCTCTTTCTCTTTCAAGCAGTTCTGCTTCCCGTTCTGCCGCCG
TTTGCACGAAGAGCTCTGCGGAGCCGTTCTTCGTTACGTAAACACCGCCCTGGAACAGTTCAGGGTTGCC
AAGGCCTTCACGGGCCGACTTCTGAGACATTGTGGTTTTCATATCATCTACCTTAATTAAAACAATCGCT
TATAGCAAGTATGGCTATAATCTGTAGACACCTGCCATGTGGTGATAGTGAATACTTTCATCTTGCCGTT
GCCTGATGGGAACAGAACAATTATATCGTAGCCTACACATAAGGTATAAATTTATGATGAATTTATACCC
GCTTCAACCCCTCCCAGCTCAGCCCAAAACGTGCCAGATACTTACGCAGTCGGTCGGCATCGTTGGGCTT
TTGTTTTTGCTGGCGTGAGACGGCGAACAGCAGGCGACCGGCTTCGGAGAGCGAATTGGCGGTGCGGCAG
ACGTCGAGCACGGTTTCAAGCTGGCGCTGTTCAAACAGGTCGATGTTGGCGAGTTCGGGCGGTAGCGCGG
TTGCTGGCGCATCACTCCGCCAACTGGCTTGCAGGCGAGTAATTTCTTCTTCTACCAGAGCAACGGTGAT
GCGGCCTTGTTCCGCCAGTGTCGCCATGCGGGCGATAGAAGAGCCGAGTTCGCGGAAGTTGCCATGCCAC
GCTGCCTGCGGTGAGCAGGCAAAGGCGAGGTAGCGCTGTCGTGCCTCTTTATCGAAGCGAATCTGTGTTT
GATGATCGCGTGTGAAGCGCTGGAGCTCGTATTCAATGTTGGGTTCGATGTCTTCCCGCCGCTCCGCCAG
TCCCGGCAAGGGGAAGGTCCACATATTAATACGCGCATAGAGATCTTCACGAAATTTGCCCTGTGCGATC
CACTCGCGCAGGTTGCGGTGCGTGCCAGCAATTAACTGAAAATCGCTGCTGACTTCTTTATCTGAGCCAA
ACGGGAAAAAGCGTTTTTCCTCAATGGCCTTGAGCAGCATGGCCTGTTCATCCAGCCCCAGTTCGGCGAT
TTCATCCAGAAACAGCATGCCGCCGTCCGCTTCACGCAGCAGCCCGCTTCTTGCCTGCAATGCGCCAGTA
AATGCGCCTTTCACATGGCCGAACAGCGTTGACATCGCATTGTCACCGCGCAGCGTGGCACAGTTAACCG
CAACAAACCGCCCGCTAACCAGATGGCGAGACTGGCGTAGCTGGTAGATGCGTTGCGCCAGAAAGGATTT
CCCCGCGCCCGTCGGCCCAGTCAAGAGCATCGGCGCGGTGGATCGCAGCGCGACGCGTTCAATCTGGTCG
ATCAACGTATTGAATGTGCTATTGCGTGTTTCGATGCCGGATTTCAGGAACGAGACGGAGCGCTGCTGTT
CGTGTTGGAAACGGCTAGTGAGGGTGGCGTAGCGGCTGAGATCCAGATCGATGACGGCGTAGATACCCTG
TGGTGCAGGGCGATCTGCTTTCTCCCCCGGTGCGGTTTGCAGCAGCTTGGCGGGCAGATAGCGGGCTTCG
GTTAGCAGGAACCAGCAAATCTGCACGACGTGGGTGCCGGTGGTGATGTGGACGAAATACTCTTCGTTCT
CAGTATCGAACGGGTAGTGGCTCGCAAAGTCCAGAAAGGCGCTGTAGACCTCTTCCAGATTCCAGGGATC
GTTTAACTCAACAGTCTGAAGCGTGACCTGCGTGGCGGGTGACACCACGGCAACATCCTCTGCCACCTGC
TGTGCCATTCCCTCGTTGCGCGATTGATGCAGCAGTTCCAGACGATCGACCGGAAAATCTGGCTGCTGAC
ACAGGCCGACAGTAGGCCGCCATTTCGTCCAGCGATTCTCCCGTTTACCCCGTCTATCCAGCGTGGTGCC
CAGCACACCAATGACGACACGACGTTTCATGTTATCCCTTTATATAAAATATTATCCTATAGAATAAATT
TACCTGTTCTTTTACTTCGTTGCTAGTTCGTATGATGAGTTTTTTATTTATTAATTATCAATAGTTTATT
TTTTATTTTATCTATTTCAGAAATCTGGCACGTCTTTCGCTATATCTCAGGTGAACAATGACAAACAAAG
AGAAGAAAAAATGGAAGAGATGAAAACGCAGGATTACGACATGATGTCGCCAGTGAATAGCGCACCGGTA
AAAATGTGGACACAGGGTGTCCCTGTGGAGCCGGAAGCTCGCGACCAACTGCTGAACACGGCCAAAATGC
CATTCATTTTTAAACATCTGGCGGTGATGCCGGATGTGCATCTGGGAAAAGGATCGACGATCGGTAGTGT
GATCCCCACGCGTGGCGCGATTATTCCCGCTGCGGTCGGCGTAGATATCGGCTGTGGAATGATCGCGGTG
CGAACATCACTGGTTGCCAGTGACTTGCCGGATAACCTGCTGGGGCTACGTAGCGCGATTGAACAGGCGG
TGCCGCACGGACGTAGCGTTACGCGTTCCAAGCGCGACGTCGGTTCCTGGCAGAATCCACCGCAAACGGT
GGATTCGCATTGGTCACTGCTGGAACCACGTTTTAAACGTTTGACGGATAAATATCCGCAGTTGCTGAAA
ACCAACAACTACCAGCACTTGGGAACGTTAGGGACGGGTAACCACTTTATCGAAATCTGTCTGGATGAGG
TGGATCGCGTGTGGGTGATGTTGCACAGCGGATCGCGTGGTGTAGGAAACGCGATTGGATCGCTGTTCAT
CAAGCTGGCGCAGGAAGATATGCAGCAGCACATTGCAAATCTGCCGGACCGTAATCTGGCGTATTTCGAG
GAAGGAAGCCTGCACTTTGAGGATTACATGGAAGCGGTCGAGTGGGCGCAGGATTTTGCTCGTCATAACC
GTGAAGTGATGATGTCGCATACGTTGGCGGCACTGTCCCGTATTGTGACGAAGCCGTTTACCACTCAGCA
GGAAGGCGTGAACTGCCACCATAACTACGTGCAGCGCGAAACGCACTTTGGTGAATCGGTGCTGATCACC
CGTAAAGGGGCGGTATCGGCGCAGAAAGGTCAAATGGGGATCATTCCGGGATCGATGGGGGCGAAGAGCT
TCATCGTGCGCGGATTGGGGAACGAAGACAGTTTCTGTTCCTGTAGCCACGGTGCGGGAAGAACCATGAG
TCGTACTGCGGCGAAAAAACGTTTTACCGTGGAAGATCAAATCCGTGCGACCGCGCACGTTGAGTGCAGA
AAAGACAGCAACGTTATCGACGAAATCCCGATGGCGTACAAAGATATCGATAAGGTGATGGCGGCACAGT
CATCGCTGGTGGAAATCGTGCATACGCTGCGTCAGGTGGTGTGTGTAAAAGGATAAGATCATGATGGAAA
AGGATTATCGCGTCGATGCTGCCATGCGGACGCGGATAAAATTAGTCTTACAGGACGTGGAAGAACGTTA
TCAGGTGAAGGTGCTTTATGCCTGTGAATCGGGCAGCCGTGGCTGGGGATTTTCATCCCCAGATAGCGAC
TACGACGTGCGCTTTCTCTACGTGCACCGGCCTGAATGGTACTTGCGCGTGGAGCCGCAGCGCGATGTGA
TCGAGCTGCCTATCGACGATGAACTGGACGTCTGCGGCTGGGAGTGGCGCAAAGCACTCGGCCTGCTTAA
GCGGGCTAACCCGACGCTGATCGAATGGCTGGATTCGCCTGTAGTCTATCAGGAAGATCGGGACACTACG
TCCGAACTGCGGGCAGCGGTGCCTGCATGGTTCTCGCCGTCCAAGGCATGCTGGCACTATTTGTCGATGG
CGCGTAAAAACTTTCGCGGTTATCTGCAAGACGAGACGGTACGCCTCAAAAAGTATTTCTACGTCCTGCG
CCCGCTGCTGGCGGTGCGCTGGATAGAGGCGGGTAAAGGGATGCCGCCGATGCGTTTTTCGCAGTTGCTT
GCAGGAACGGTAGACGATCCGCGCCTGCTGGCTGACATTCATCAACTGTTGGAGATAAAGCAACGGTCGG
GTGAGGCGGAATATGGCCCGCGTCGGGAAGTGATCCACGCGTTCATCACGCAGATGCTGAACGAAGCGGA
TAGCTCCGTTGCGTTACCAGACAGTAAGACCGTTGATGACACGATGTTGAATGCGCTGCTGTACCGGACG
GTGATGGCGTAATTGGCAGTGTTCCTATCGTCAGAGAAAAGATATTAAGGATAAAAAATGAAAACCTGGT
TAGCCCGTTTATTGGGTAAAGGAAATGCCCCTGTTTTTCCGGTGACGTGGGAACGCTCGCGGCCATCGAT
TTATGACTGGCTTGCTCCCTATGTGGATTCTGGAGAAGTCTTGCCGGATAACGTACAGACGCTGCCGGAT
GAATTACCTGTGAAAGAGGGAGAGATCCGTTGGTCGGCGGGGGCTCTTGATGGCACGATGGGACACCATC
TTGGGTCATCAGATGATGCATCATCCGCAGAGACAATTGTTAAGGCACTTGAAGCGGTGCTGGCCCGGCC
TGAACACGAGAATATGGCACGGCTTTATCACCTGCTACAGGGTGACTCACCGCTGGATTACATTGATGCG
TTATTGAAAATGATAGCGGAAAATCAGCGTGTTCCGGCAGACGCATTATGTCGACTGGTGGAATGGCTCG
CGATGAAAAGCCCCGATCGGAATATCGTAAAATTTGCGATGGCTTTGCTGGCTTTTTTCCCAACGCAGAA
CAGCGTTCAAATATTGAAAGTTCTGGGGGCACATGATGAATTGACGCTCTATGCGATTGTGGCATTAGGC
GCGATTCTGGACGGTGATGAATATGAGCGTGAGAGTCTGGCTTTAGCGAAACGTGTGGATGGGTGGGGGC
GTGTTCAACTGATTGAACGTTTACCAGACACTGTAACCAAAGCGACGCGTGACTGGTTATTACGTGAAGG
CTATGCCAATGCGGTGATGTATGAGTATACGGCGTGGCACTGTGCGACAAAGGGGTTACTGGTCGAAGCG
CTTAAACAAGAAAACGATCCTCCATTGTTGCTGGGTGCCGGAGAAATTCTACAGGCGTTAATCAATGGCG
GTCCTGCTCAGGATATGCAGGACTATCCTGATGGCGCGCAAGCTTGCCAACGATACCTTGAGCAAATGCA
GGCAAGCTTTCAGCATGATATTCGTCACTATCTAACGATAAGCGATATCTGCCGTTTTGCTTCAGAGCAG
CAAAGTGAAGAAGGGAGTTGGGAACCGGCACTGTGCAACGAACTCATTGAGCGAGCAACGCGGTTAATGG
ACCGGCCAGAATGGGAGAGCATTATTGCCGATTGTCTTGAGGGAGAGGATAAGTACCACTTTAATCTTGC
GCTTTCGGCCAGTCGTTTACGCCATCGCGACCCTTGGGCGTTTATTTATGCCAGACAGCGTGATAACCCT
CAGGATGATAACTGGTATCAACTGATGCAGACGGATAACCCTGACTATGTTGCCAATGTTGTTACGTTGG
CGGAACAACAGTTGGATTTACACAGCATTGCTTCAGGGCCTGCCAATTGCATGGGAATGGGGCTTGAATA
TCGGCAGCACAATGCACTGGATTTCGTGCTTCAGGATTTGAAACGATTTCCGGGGATGGGGTGGGCATTG
GTCGAGATTGGTTTACAAAGCCCAGTGATCCGTAATCGTCATATGGCGATTAATGTGCTGGAAGTTTGGC
CTACGTGGGATGACGCGATTGCACAGCGTATTGTTGAATGCTTACGTCAAGAGCCGAATGAACAGGTGCG
AGAACGCCTAAGCGCCATTGCAAGTGCATTTGAGGCAATGAAGGGCTAAAAGGACACCGGTGGTGTTGAT
GTTACCCCTGTCCCAAAAAAATATGCTCACGGTGGTATGCCATCTGTGACAGATCGGGTGGGTAGGCGTC
TGGCAGGTGGATTTGCTTGCCTTCGTACTGGGCGAAGTTGACGTCGCTGATGGTGCTTTTCAGCTTTTTG
ATGCGTGGAGACAGTAGCATCTCCAGCGAGTCGTTGAAGCTGATCAGCCCCATATCAAAGGCTTTGTCGT
GCAGGCTGGACAGGCAGAGGCCGTTGCTGGGATCGAGGCGGTGTTCTATTGCTGTTTTCCACGGGCGAAT
ATGGCTGGCGACCAGCAACGTAGACTCTTCCAGCCCGGTAACACAGCAACGTTCGCCATAGTTACTGAGC
ACGCGTTTGCGAAATAGCTGCTGACCAATGCGTGTTTTCACCTGTGCGAGGCGCTCGCCGCCGCGGTAAT
TCGGGATGTCGCTCTCGCTGGCTTGGAACAGTGATGGCGCTTCTGCCGCTCCGGTTTCGAGCGATACCAT
CGCTTTCTGGCACAACTGTTCAAATAACTCAGGGTTGCTGTCCATCTCCTGCCATAGTGCGCGGTCGGCA
TTGGAGGCCCCACGCAGGCCAGTGCGACCAGAATCGATAATAAACGGATCGAGGCTGGCGAGGTTAACCA
ACTTCATCGCCAGCGCAGAAGGTGTGCGGTTAATCAGCGCTGCGTAGCGAATGATGTCGGGGTTACGCGA
ATGCAATCTGCCAAACGGCAACTGACTGTAAAGGGTGAAGGCGATCAGCAATTGATCCCGTGTCCAATGG
TTGGTAGCAGCCATGCGTGTGTCGTCCGTTCGTTAGCGCATTCGGTTAGTGATAACGCTAACTATGCCAG
GACAGTGCGTAAAATGCATGTACTCACCTTAGCTGGATAATTGATACGGGCTGCGTTAACGTTCTGACAG
CCTTCTTATCATGATGCCGAGAAACTATGCTCCGTTTTTATCCTCCCTTGTTCCGTCCCTTATACGCGCT
GGCTCTGCTGGTGCTGGTGGGTTGTGTTAGTAAAACGGCGACGACACCGGGATCACGGCCTGCGGATGTT
CGTGTTCAGCTACTCAAACTCTTGCCGGACAACGTGAAAGATCGTCAGGGGTGGGCGACCGATATTGCCA
CGGCGTTTACGGCGCAGGGGCTCGCTCCCAGTAATGAAAACCTGTGTTCGGTGCTCGCGGTGACCGAGCA
GGAATCGACGTTCAATGCCGATCCGCAGGTGCCGAATTTGTCAAAAATTGCCTGGCAGGAGATTGACCGC
CGCGCGGAGAAAATTCATGTACCGGCGTTTCTGGTGCGCACCGCGCTACTCATCAAATCCCCCAACGGAA
AAAGCTATAGCGAGCGGCTCGATAAGGTACGCACGGAAAAAGAACTCAGCGCGATCTTTGATGATTTCAT
TGACATGGTTCCGATGGGGCAGCAACTGTTTGGTCGGTTGAATCCGGTACATACCGGCGGGCCAATGCAG
GTGGGCGTCGCCTTTGCCGAAGCTAATGCCAAGGGCTATCCGTATACCGTGGATGGCACCCTTCGGCAGG
CGGTGTTCAGTCGTCGTGGCGGAATGTATTTTGGCATTAAGCACCTGCTGGACTATCCAGCGAACTATCC
GCAGTCCATTTATCGATTTGCAGATTTCAACGCAGGACGGTATGCCAGCCGAAATGCGGCGTTCCAACGT
GCCGTGAGTCGTCTGACTGGAATCAAACTGGCGCTGGACGGCGATTTAATTCACTACAGTTCAGATAAAG
CCAGTGCTACGGAGCTGGCGGTGCGTGCGTTGGGGAAACGGTTAGATATGAGCGAGGGGGCGATTCGTCG
TGCGCTGGAGAAGGGCAATAGCCTGGATTTTGAAGACACCAGCCTGTATGAACGTGTCTTTGCGCTGGCG
GATAAATCGGGCTCGAAAGCGCCGCGCGCTATTCTGCCGGGAATTACGCTGGAAAGTCCGAAGATCACCC
GTAAGCTCACTACGGCATGGTTTGCCCAACGTGTCGATGAACGCCGCCAGCGGTGTTTAGCGAGAGATAA
ATAGCTCACGCCCTCGATGAGGGCGTGAGTATCACCATGTTAAAAGAGCAAACCGGCTATTCGGGGGGCG
TCTGCGCTTCTCGAACGGTATCGTCTCCGCTACCTTGATAACAGCGCATGTGGTAAAGGTTGCAGTGGTG
CGCTGTCGTCAACCTTGAAGCGGCTGACCAACGATTCCATTTCAATTGCCTGTTCATCCAGTAATTGGCT
GGCAACGGAAGCCTGCGAAACCAGTGTCGCATTCTGCTGTGTGACCATATCCAATTGGCTGAGCGCTTCG
TTAATTTGCGCGATGCCCAGAGACTGTTCATCAGCGGCGACCGCGATTTCATTCACCAGATCGCGCACTT
TACGTGTGCCAGTGACAATGTTGTTAATCTCCCGGTTTGATTGGTTAACTAGCTTCGTCCCTTCACTGAC
GCTGGCAATGCTATCGGCGATGAGTGCGCGGATTTTTCCTGCTTCGTCTGCACTACGCTGCGAAAGTTGA
CGAACTTCCGCCGCAACAACGGAGAACCCTCGGCCATGCTGTCCTGCCCGCGCAGCTTCAACCGCGGCGT
TCAGCGCCAGCAGGTTGGTTTGAAAGGCAATGGCATCAATGGCGGCAACCACCGCATTCACGCGCTGGCT
GGTATCCTGAATTCTTTCCATCGCACTGCTGGCCGATTGGGTGATCGTTCCGATACGGTGAGCCTGATCG
TCTACCTCTGTCGTCAACTGACGAGTCTGTCCGGCAAAGTCGGCGGTTTGTTTTACCGTGACGGTTATTT
CTTCCATGCTGCTGGCGGTTTGCACCAGCGAAGCGGATTGCTCTTCGGTGCGCTGTGCCAGATCCTGATT
GCCGTTGGCGATCTCGCTGCTGGCTCGCCCGATGGTCTGTGAACTGCGTTTAATACTTACTACCATATCG
GCGATGTTTTCCAGTGAGGCGTTATATGCCTGATTCAACTGAGAAAGTTCATCGGTTCCCGGTACGCGCA
GACGGCGCGTAAGATCCCCGCCCATCTCGCGAATAGTCGTCAGCGTTTGCTGAAGTTGCTCGTTGATGCT
GCGCATAATCATTAAGGCCAGACCGATCGCCATCAGTAGAGAAACCAGTGCGCCCGCTAAATAGCTAATC
CAAGACTGTCGAGCATCGGCAGCTAACGCATTAACCTGTGTGGCCAGATCGTGGGTGGCGAACTGTTCAA
CCTTTTTCAACTCATCGATTTTTGCCGTTTGTTGGTTAAACCACTGGCTGGCATCAATCGCAAAATTACC
GCCAGGGGAAGCGATAGCCTTATTGCGCATTTGCAGCGCGCTCTGAGCAGCAGGGGTGTTAAGGGCTTGT
TCGAAAGCCTTACGCTGTTCGGCATTGGCGAACATGTTATAGGCGGTGATATACGCCTCTCCCTTACCCA
CCATCTGGTTCAGACGCTCGAACATCCCGGTGGCAAAGTTATCGGCAGAGAAGGTGTTGGAGAGGACGGC
ACGTTCAAGCCCGGCCTGTTCTTTGACGTTCAGCAGGTTGTAATAGGCCGCCAGCCGTTGGGCAATACCG
CCGTCGCTGACCAGATGGGTCATATCCCCGACAATATTCAGCAGATAGGTGACGGAATCGGAATAGTAGC
CGAGTGCCTGGGTGACTGGGATCGAGATATTATCGACGTTACGGCGATGTTCGCCGAGTTGTTGTGCTTT
CTGCGCAATTTTATCAAGCTCTGCGCTAACGGCAGAACCCAGTTCGTCCTGACTCAGATTAGCGGTGGTT
TGCTCCAGCACCTGTTGTGCCCGATCGGTCGCTTGCCGCTGCGTCGTGAGTTCCGCACCAAAATTTTTTC
CCTGACTGCCAAAATAGCCCGCACTTAAACCGCGTTCACGCTGGAGTTGGTAAGCGAACTCGCCTGCATC
GTGCGCCAGAGTAATCAGTTTCGCCATGCGGATCATTTCATTTTCTGCGCTGCGCCGCTCCACCACGCCA
GAAAAACTGAACCACAGTAGAGCAAGGATTGGCGGTAGGAGGGCCAAAATGAACTTACTACGGATCGATA
TGTGGTGTAGGGATTTCATAGATATGCTCCATTGCCTGCAATCCGTCCGTTTCTGACATGTGCAGTGTGC
AAAAGTAGACGAGGGTTTATTTTAGTTTCGGCGTAATGGGGTAATGGTTTAGCACTGATTTCATCATTCC
CTTAAAAAAATCACGCCTATTTTTTTTACCACCATGTTGATGGAAATATATTTATTATTATTTAATGGGT
TATGTGTTTTTTTTGCAATAAGATCTTTAGCTTATTATACAGCTAAAGTGGTATCTGTTTTTTGCCTCTG
GAACGGTATTTTTACGATCTGAATGATGGCGAGATGTATCGTGATACGGCGGGTAATCGCGTACCCGCCG
TGAAGATGTGATGACAGGATTAGAACCATTGGCCGAAGCGGCGAATATAGGCGCGTTTAACCAACTGTGC
GACGGTGCAGTAGCCAATCAGCGTAGCCGCCAGCCAAGGGAAATATTCCCACGGCAGCGGTTGCAAACCG
ACCAGCGTCCCCACCGGAGAGAACGGCAGATAGATACCCAGCGCCATCACCAGTCCGGTCATCAACATCA
CCGGCAGCGCCGCCGTACTTTGAATGAACGGGATCTTTTGGGTACGCAGCATGTGCACCACCAGCGTTTG
TGACAACAACCCTTCAACGAACCAGCCTGACTGGAACAGTGCCTGATGCTCAATGCTGTTGGCGGCAAAC
ACGAACCACATCAGTGCGTAGGTGGTGATGTCAAAAATCGATGACGTCGGCCCGATACACAGCATGAAGC
GCCCGATGTTTTTAGCATCCCATTTGCGCGGTTTGCGCAGGAACTCCTTATCCATTTTGTCCCACGGCAG
CGACAACTGAGAGATGTCGTACATCAGGTTCTGAATCAGCAAATGGATCGCTAACATCGGCAGGAAAGGA
ATGAAGGCGCTGGCGACGAGTACCGAAAACACATTGCCAAAGTTGGAACTGGCGGTCATGTTCAGGTATT
TGATGATATTACCGAACGTTTCGCGCCCTTTGATAACACCGGCTTCCAGCACCATCAGGTTCTTTTCTAA
GAGAATGATATCGGCTGACTCTTTGGCGATATCCGTGCCGGTATCGACGGAAATTCCGATATCGGCATCG
CGCAGAGCGGGTGCATCGTTGATGCCGTCGCCCAGAAAGCCGACCGTATGGTCATTACTTTGTAATGCTT
TCAGTACGCGGGATTTTTGTAGCGGCGTCAGCCGGGCAAAAATAGTGCGCTGTTCTACCAGCACGCCGAG
CTGTTCATCGCTGAGCGCATCGATCTCGTTCCCCTCTAGCACTTCGCCCGGCTCCAGCCCAACATCGCGG
CAGATCTTGCTGGTAATGATCGCGTTGTCGCCGGTCAGGACTTTCACCGTCACGCCGTTTTCATGCAGGG
CACGAATCGCGGCGGAGGCGCTTTCTTTCGGTGGATCGAGGAACGTCAGCAGGCCGCAGAGGGTCAGATC
GCGTTCATCCTCGGCGCTGAGCGGCAGCGTGCTGCCGACCGGGTTCAGTTCGCGGGTGCCAATCATCAGC
ACGCGAAACCCTTGCTGGTTGTAGCTTTCAGCCAGTTTTTTCAGCGTGTGGCGGCGCTCATCGTCCAGTT
CATGCCGCTGTCCGTTCTCATTGACATGCGTCGCGACGGCTAGCATTTCTTCTACCGAGCCTTTGCAAAT
CAGGCGTTGCTGGTTGTGCTCATCGGCAACAATGATGGACAGACGACGACGAATAAAATCAAACGGCAGT
TCATCGATTTTGCGATAGCGACCCAGCGCGGCGATGGCCGGATTATGGCGACCAAAATGCATGATGGCCT
GATCCATCAGATTTTTCATGCCGCTCTGGTGCGCGCTGTTGAGCCAGGCGAGTTGCAGCACGTTCCCATC
GACCTGACCCTGCGTATTGAGGTGATGCTCAAGGATGATGCGATCCTGCGTGAGCGTACCGGTTTTATCG
GTGCACAGCACATCCATCGCACCAAAGTTCTGAATCGCGTTTAGCCGTTTGACCACCACTTTATGCCGCG
CCATGGCAATCGCGCCCTTCGCCAGATTGGAAGAGACAATCATTGGCAGCATTTCTGGCGTCAGGCCTAC
CGCAACGGCCAGCGCAAACAGACTGGCTTCCATCCAGTCTCCTTTGGTGAAGCCATTAATCAACAGTACG
ACAGGCACCATCACGATCATAAAGCGGATCAGCAACCAACTTACGCTGTTAACGCCGCGATCGAAGGCGG
TTTGGGTACGGGTGCCGACGATGGATTTTGCCAGTGACCCGAAATAGGTGTAGCTGCCGGTTGCCACCAC
AACCGCCGTTGCCGTGCCGCTGGAGATATTGGTTCCCATGAGGCAGATGTTGGATAACGCCAGCAGATCG
CTTTCTCCGTCACTGTCTGCGGGCTGGCAGCCTTTGGCGCTGATATCGCTGAATACGTCGTATTTTTCTA
TCGGCAGCGATTCACCGGTCAGCACTGCCTGACTGACGAACAGATCGCGTGATTCCACCAATCGGACATC
CGCAGGCACCATGTCACCGGCGGAGAGCATCAGAATATCGCCGGGAACCAGTTGCTGAAGTGGGATTTCC
TGCATGACGGCGGTGGCGCAGGCGTGAGGGCGACGCAGTACGGTAGCCGTTGTCCGTACCAGAGATTTCA
GCGCTTCTGCGGCCTTATTGGTGCGAAACTCTTGCCAGAAGCGCAGCAGGCCGCTCAGGCTAACCATCAC
CAGAATGATGACAACGCCAGTGAGTGACGTCTCTTCGTGACTACGCAACGGTAGCCAGTAATCGGTAAAA
AAGCTGATAGCGGCCAGCGCCATCAGCACGTAAATAAACGGGTTATTAAATGCGCTAGCCAACTGCACCA
GCGCGTGCGGTGCTTTTTCATGGGCGACGCGGTTTTCGCCATAGGTTTGCTGGCGTTCAATGACGTCATC
ATGGCTTAAGCCGTGCAGATGCGTATTCAGGTTAGCCAACGTTTGATCGAGGCTGTTTTGTGCCTCGCGG
GCAATCGCAAAGGTAGCCGTGGATGTTTTACGGGCGCGGCGATACCCCGTTTGCGTGATCATATCGGTCA
TGATGCTGCTCTCTTAATGTTGCCTGTCCGCTGCGCACGGGCGCGCATCCCGGATAAAGGGACGTAAGGC
GGAAAAATGAAGGTATTAAGGGAGGTAAACGGCGCAGACGGAGAGAACAGAGAAGTCGAGGAAGAAGACG
GTCCTTATTCTAACGGATGCGGTTTACCGGGCCATCTAGGGTGTTCGTCCATGTTGTCTCCTTATCGCCG
TGTGGCGAAATAGCAAAATAGTTGTTGGCTGGCGAAACAAAGTACGTAGAAACAAAGTACGTAGTTTAGT
GGTGCAACTATAACTTCGTTTCCCTAAACCGGACGTCAACGTTCACTCATGAGTGATATCAGGTGGGCTT
GTTGCCCATCAGCGGGTGTTGCTGCGACGTATTGCACGATGGGAAAGAGGCTTAAAGAAATTAATTAGAA
ACAAGGGGGTGCCCCGCCGGGTAGCCGACGGGGCTGATGAGAATTAATGAATTCTCAGCATGTGGTCCTG
ATTAACTTTGAAGAAACGAACGGCATCGCGCAGTTGTTCGCCCTGCTCTGTCATCGCGTGTGCTGCCGTA
GCGGATTCTTCGACCAATGCGGCATTCTGCTGGGTGACCCGATCCATTTGTTCTACCGCAACGCTGATCT
CCTTGATGCCGATATGCTGCTCGTTGGATGCCTGAGAAATCTCCGCCACGATATCCGTCACTTTTTTAAC
CGACTGCACAATCTCCGACATCGCCTGACTGGCTTTATCTGCCCGTGCGGAGCCGTCAGTGATCTTCTCA
ACGGTGCCCTCGATCAGCGTTTTGATCTCTTTAGCGGCGTTAGCACTCTTCTGTGCCAGCGTCCGTACTT
CGCCAGCGACAACGGCAAAGCCTTTCCCTTCGCTTCCTGCTCTGGCCGCTTCCACTGCGGCGTTCAGTGC
CAGGATATTGGTTTGGAAGGCAATCCCTTCGATCACCGCGATAATATCGACGATCTTCTGTGAACTGTCG
GAGATCTCGTGCATACGTTTAAGCATGTCGTCCACGATAAGCCCGCCTTGAGAAGCGGTTTCCGACGTTT
GCTGCGCCAACTGGCTGGCTTCTTTAGCGTTATCCGCATTCTGTCGCACGGTGTGCGTTAGTTGCTGCAT
GTTGGCCGATGCCTGAATCAGAGACGCCGCCTGCTCTTCGGTACGCTGTGACAAGTCACTGTTGCCTTGA
GCAATTTCGCTTGACGCCAGCGAGATGGATTCACTGCCGTTCATGATGGTATGCACGATGTTCATCAACT
GTTGGTTCATGTGGTTGATTGAAGCGAGCAGACTCGTGTTATCGCCCTGACGCAGTTGGATTTCTGCTGT
CAGGTTACCGGATGAGATCTCGGTCATGATTTCTTGGGCGTAGTGAGGATCGCCGCCGAGTTGGCGAGAA
ATATTACGTGAGATAATCGTAGCGATAGCAACGGTTGCTAGCAGGGCTAACACCATTAGCCCCCACACAT
AGTATTGCGAGGTGCGGTATGTCGTTTCGGCGCTGTCTACGATGCCTTTTGTGGTCGCGACTTCCATTTC
GACCAGTTTCGCCAGATCTTTCATAAGCTGGCTGCGATACTTGCCGGAGCTTGCGCCACTGATCTTACTG
GCTTCTGCCAGATCGCCCCGATTCACGATATCAATCAGCGTGGCGTTGACTGAGTTGAAAGCAGAGAAGT
TTTCACCAATCACTTTGATCAGCGCTTTTTTATCCTCAGTGCTGGCAACCGCTTGATAGTTCTTAAATGC
TGCAAGGAAGGCATCGGCGTTTTGCAATAATTCCTTGCGGTGGCCCTCACGCTCCTCAGCGGTTTTTGAG
TCAATATACTGTACTTGCTGTAAACGCGTTTCAGACAGCACGCCGCGCATTTCCAGGCTATATCGCACGC
CAGGTAGGCTGCTGCTGCTTAATTCATCAATACGACTATTATTAACGCTAAGCTGGAGTAGTGAAACCAC
ACCTAATAGCAACATCATCGCTATCAGCACGGAAAAACCGAGTAACAGCTTGGAAAGTACTGTGAGTTGA
GAGAATTTCATCGCTATTCTTATTGATTATATAGAAAAGGTAGTAGTAATAACGGCAGAGAAAATAAGAT
CTTTATAATACGGAATTCGATAAATTGGCTTTAATGGATTAATGGAGTTTAAAATTAATTGATGTCATTT
TTTCGATATTAAATACCGATAAATAATAATTTGATGATGTTTTGTTTTGGTGGGATGGTGGTAAACATTA
TTTTAATAAATGTTTATATTATTGACGCTAAGGGGAGCTATTCACAAGTAGGATAAATAAAATGTGACTG
TCATCAACAATCTCTAGTTATTTATATCTTTAAAAATAACAATTATCTGTAACAGAATTTATTAGTTAAC
TGACAACTAATTTCTTTATTCATCAAGTTACGGAGGTAATATATTTATTATATTATCTCCGTGGGATTAT
TCTTAGTTCAAAGTGTTCCTCAGTCCAAATAGAACACAGGTTTCAGCGCAGCGCTGACCGGGCTGTTATC
GGGGTTGGAGGGCATCACGTCGCCCATGTGTTTCCACCAGCGTTGGCAGACTTCCGTTTGCGCAATTGCC
TCCCAGCGCGCTTCAGACTCTACTTCTACATAACCGAAGAGCAGATTGCGTTGCTCGTCCAGAAAAATGC
TGTAGTGGTGCGCCCCGTGGTTTTTCAGTACTTCGGCCAGTTCCGGCCAGATCGGGTTATGACGACGCTG
ATATTCGTCGTGGTAGTCAGGAAAAACCGACATCACAAAAGCTTTGCGCAACATGGCTGCGTCCTCCATC
ATCGTTGGCATAACAGAGCGCCACGACGTTATGTCGCGGCGGTTTGAGGTTGAAGGCCGTTATATGAACT
ACACGCGCAGTGCGGCTTCCAGTGGCGTGACGCCGAAACGTTTACCCAATGCGATTAGCTCTTCGGTAGA
GATGGTCTGTTTCTTACCGCCCATCGATCTCACTTTCACCATGACTTCGGCGGACTTCTCGGCAGTATCG
ATCAGGCCGAAGGCATCATCCAGCGTTGGGCCAGTGCCGAAGATGCCGTGAAATGGCCACAGTACCAAAG
AATGGCGTTTCATTTGCTCGGAGGTGGCATCGCCAATAGCATCGGTGCCCGGCACCATCCACGGCACAAT
GCCTACGCCGTCGGGGAAGACGACCAGACACTCCGTGCTACCTTCCCATAGTTCACGGGTGAATTTTGCG
GTATCCAGCTCCAACACATAGCTCAGAGCAATCAGATTGGTCGCGTGACAGTGCATGATGACGCGATCCT
GTCCGTGGGTCACGCCCATACGCACAATGTGTGACTGGAAATGCGAAGCGAGTTCAGACGTCGGCAGGCC
GCCGTTGGTCAATCCCCAGAAGATGCGATAGCCTTTGCCGTCGCTGTCGACCTGTAACACCACCAGTGAA
TCTGCCGGATCCAGTTGAACATTGCGGAAGAATTTGCCGGAGCCCGTAACGATAAACCAGCAATCTGCCA
GTTCCGGCATCGGCTGTGATAGTGCTTCATGGCGCGGCTGCGGATAGAAATCGCTTTCATAAGGCGTGAC
ATCCTCAGCCGTCAGGCGCAGGCTGACGTTACCGCCGTTACGTTCGTCCCAGCCTTTGAGCCACATGTCG
CTGGTGGCTTTAATCATTCCCTGTACAAACCAGGAAGAGAGAATTGCTTGCATAGTCTTACCCTTGACGT
TGAGTGAGGATGGTTTCTTCATACTGACGTACCTGTTGCAGCCAGTCGCTGCCCGGTATGACGTCATGGC
GCTGGCAGTAGTGTTCCCACACGGCCTGCCATGGCAGCGATTTTTGCTCTTCCAGCAGGGCCAGACGCGC
GGTGTAATCGCCGTTTTGTTCCAGTGTGCGCAGCGTTTCCGTAGGTTCAAGCAGCGCGCGCAGCAGGGCT
TTCTTCATATTGCGCGTGCCGATGACCCAGGCCGCGATGCGGTTGATCGAGGCATCAAAGAAATCGAGCC
CGATATGGACGCGGTTAAGTAATTTATGGCGCACGATTTCGTGGGCGATAGCCTGCGTTTCGTCATCCAG
CAGCACGACATGATCGCTGTCCCAGCGTACCGGGCGGCTGACGTGCAGCAGCAGGCGTGGTACATAGAGA
ATCGCGCTGGAAATTTTGTCGGAAATCACTTCGGTCGGGTGGAAGTGTCCGGCATCCAGACAGAGTGCGG
TGCCGCGGCTGGCTGCATAACCGAGATAGAATTCGTTGGAGCCGACGGTGAAACTTTCCGCACCTATTCC
GAACAGCTTACTTTCCACCGCATCAATATGGTGTGACGGATCGAGCGGTTCGGCGATGACTTCATCCAGC
GCGCTGAGCAGTCGCTGACGGAACGCCAGACGATCGATGGTCAAATCTTTCATGCCGTCCGGCACCCAAA
TGTTCATGACGGATGGCGTACCGAGTTCGCGACCGAAGTAGGCGGAAATCCGGCGGCTCGCCTGGCAATG
CTCAATCCAGAAGCGGCGCACTTTTTCGTCCGGGTGTGACAGCGTAAAGCCGTCTGCACTCAGCGGATGA
GAAAAGCAGGTTGGGTTAAAGTCTAGCCCAAGCTGGTGACGTTTGGCCCACGCGACCCAGGAACTGAAAT
GCTCGGGGGCAATCTCGTTGCGGGCGACAGGCTGTGCGGATTCCAAATAGATGGCGTGCAGGTTCAGCCG
TTTGGGGCCGGGGATTAACGCAAATGCCTGTTCCAGATCGGCACGCAGTTCATCCGGCGTACTCGCCTTG
CCAGGGTAGTTGCCGGTGGCCTGAATACCGCCAGTGAGAGGTCCGCCGGTATTCTCGAATCCGGCCACAT
CATCACCCTGCCAACAATGCATTGACACCGGAATCTGGTCGAGCTGTTCCAACGCGGCCTCTACGTCAAT
ATTCAGGCTGGCATAACGCGCTTTTGCCAACTGCCATGCGGTTTCAATTGGTGTGCTCATTGCGTAGTCT
CCTTTTTGCCCTGTGGGGCGGTTTCTGGCTGGCTGAGCGCCTGAAAGCGACGCCAGTGCCCGGCAAAGTC
ACTCTCCGCACGCGGGTTATAGCGATGCAGAGGGAAATTATGAGTCAGCATGTGACGGAATGCGGTCAGG
TCGGTGACGGCACCTAGCGCCATCAGTTGGCAGCCGATATTGCCAAGCGTAGAGGCTTCGACCGGCCCGG
CGAGAACTGGGATCTGGCATACATCCGCGCACAGTTGGTTCAGAAACGCGTTCTGGCTGCCGCCGCCGAC
AATATGCAACTGGCGGATCGGTGCGTGACGCAACTCACCCAATTCCAGTACGACCTGCCGGTAGAGCAAG
GCGAGGCTGTCGAAAATGCAGCGTGTCAATTCGGCATCGCTCTGGGGAATGGGTTGGCCGTGTTCACGGC
AATAGTCATGGATCGCCTGATGCATGGACGGCGGGTTGATAAAGCGATCGTCATTAGGATTAATCAGGCT
AACGAAAGCGGGCAGGGCGGCGGCGGACTGAATCAGCGCACCTAAATCCTTGATGTCACGCTCCTGACAA
ACGCGCTGTAGCAGCCACAGGCCCATGATATTTTTCAGCACCCGATAAGTGCCGTCTACGCCACCTTCAT
TGGTGATATTGGCTGCTAGCGCCTGCGGACAGTTAAACGGGGTATCACTCTCGATGCCCATCAGCGACCA
GGTGCCGGAACTGAGGTAGGCGCTGTCGCGGCTCTGCAATGGCGCACCGACTACTGCACTGGCGGTATCG
TGCGTTGCGACGGCGGTGACGGGGATCTGGCGTCCGCTCGGTGCGATCCAGTTCCCGACAGCGTGCCCCG
GCTGCACCGGATTGCTCAGCCAGCGACGCGGTACGCCAAGGTAGTCCAGCAGTTCGCCGTCCCAGGTTTT
CTGCTTCAGGTTAAGCAGTTGGGTTGTGCTGGCGTTGGTGTATTCGCAGACCCGTTGGCCCGTGAGGCGA
TAGTGAAAATAATCGGGGATCATCAGCAAATGTTCTACTTGCTCCAGATCGTCGGAAGGCAGGTCGCACA
GCGCTTTGAGCTGGTACAGCGTATTGAACGGCAGAAACTGAATGCCGGTACGCTGATAGATGGCCTCACG
ACTCAGTTCCGCGGTGACGGCTGCCATCACGCCGTCGGTGCGGTGGTCGCGATAAGAATAGGGTAAGCCG
ACGCGCTGCCCGTTTTTATCGAGTAGCACATAGTCCACGCCCCAACTGTCGATCCCAATGCTATCGGGGG
CAAGACCCATAGCATCAATTTGGTGTAAGCCGGTAAGGATGTCGCGTTCCAGCGCTGCCAGATCCCACTG
GTGATGACCGTCCTGAAAAACCAGCGTGTTGTTGAAACGGTGAATTTCTTTCAGCGTCAGATGCTGCGTT
GCGGTATGGAACGTCGCTAGCATCACCCGACCACTGGATGCGCCCAAATCCACCGCCACGATATTCTTCA
CCGCCATAGCCGCCACTCCTTATCGTTGAATGTGTTGCAGTGTAAGGATCGGTAACAGAAGCCACCTTCC
GGTGAGTGCCACCTGTAACAGGCGATTGGCAAAATGACAAAGCTGACCGTGAAAGGGCTCACAATCTGAG
GAATTACTTAGAGAATAACCATGAAAAAAACAGGGAAAAAGCCGTGTGATCCTTGCCACACTTCAATCAA
TTAGGCAGGGCGATCTTAAAAAAAGTGCAGTCAGATGGTGCGTGGGTGACGGTATTTGAAGGCTGGTTTT
GTGGCTTATGGCTACTCTTTTTCAAAGGCTGCCTTTTTCAACGGCTGTATTTTTTAAAAGTCGCGTTTTT
GCCAAAGGCTGAATGGAGAACTGAAATGACGTTACTTCGTGGTGATGATTTTTTTACTTCGCGTGCCGTG
ACGGTCGCGGTAGAGCCGCGTACCCCACAGACGGCCTTTCCTGAGCACTATCATGATTTCTGGGAAATTG
TGCTGGTGGAGCAGGGGGCTGGCGTCCATGTGTTTAATGACCAACCCTACGCGCTGTGCAGCGGGACGGT
GTTCTTTGTTCGCGATAACGACCGACATCTGTTTGAAGATGTAGAAGGGCTGTGCCTGACCAACATGCTG
TACCGTTCGCCGCGCGGGTTTCGTTTCCTGTCTGATATCGCTGCATTTTTGCCGTATGGCCCGAACGGCG
AGTGGCAAGGGCAGTGGCAGGTGAATGCGGCGGGAATGCAACAGTTAAAGCAGTCGCTGAACAGTCTGGC
GGAACTGGCACAAAGCGATGCGCCGGAAGCAATTGCCGCCAGCGAGAGCCTGTTTTTGCAAATTTTGGTG
CAACTGCGTCAGCACTGTTTCCAAACGCAGGGTAACGGCTCTGAACGTCAGGGGGTACAGGCACTGTTGG
GCTGGCTGCAAAATAATTACAGCGAAGAGGTTAACTGGGGTGGTCTGGCCGATCAATTCTCGCTTCCGCT
GCGAACACTGCACCGTCAGCTAAAACAACATACGGGTATGACACCACAACGCTATCTGAATCGGTTAAGA
TTACTGGAGGCGCGTCGGCGGTTGCAGCAGAGTGATGACTCGATCACCACTATTGCGCACGCCTGTGGAT
TTAGCGACAGCAATCACTTCTCGACGCAATTCCGCAAGGCATTCTCGCAGGCGCCCAAGTCACTACGCCA
TCAGGCGTTTTCTCGTGAAGAGTAGGCAATAGCAACTGCGGGTGAGGGAATGGCGACAGCAATACGGGGT
TTGAAATTACAGACTGAAGACTATTTCCTCACTGACAAGAATGCCGTGATGGTTGCCGAACGGCATCCAC
AGCCGGTGTTCCCGCTGCATCATCATGATTTTGACGAACTGGTCATTGTCTGGCGGGGCAATGGTCTGCA
CCTCTGGAATGATGTGCCTTACCGTATTACTCGCGGCGATATGTTCTATGTTTCCGCGCACGATCGCCAC
AGCTATGAATCCGTCCATGAGCTTGAACTGGACAACATTCTCTATATCCGCAATCGCCTGACGTTATCCG
CCGACTGGCAAATGTTACTGCCGGGCGGAGAACATCCACAAAGCCAGCGCCACTGGTGTTTGGGCTCGGA
AGGCATGGATACCATCCGTGAGAAGGTGGATGCGCTGACGCAAGAGTGTATGAAATCGGATGCATTGTCG
CTGCAACTGAGTGAGGCGTTGCTGTTGCAGATCGCTCTGTTGGCAGCGCGCTATCGCCACACGCCGGATA
ATCCGCAATTGGCGGATGCCCACCAGCTAGATATGCTGATGAATGCCCTGCGCGCTAGTATTGCTGCACC
GTTCCGTTTTGAAGCTTTCTGTGAACAACACCACTTTAGCGCCCGCAGTTTACGTTCGCGCTTTAAAGAA
CAAACTGGCATGAGTGTGCCGCATTACCTGCGCCAGCTACGGCTATGCAAGGCGATGGAGCTGCTGCGTT
ATGACTTGCAAACGATCGGTGAAGTTGCGGCACTGTGCGGTTTTGAAGACAGCAACTACTTCTCTGTGGT
GTTCCATCAGGCGTTCGGCGTCTCGCCCAGCGCCTACCGCCAGCGCTTCCTGGATGCGGAGTGACACCCG
CATCATTCAGGGTTAATATCATTGGTGACACCAGTGATATTAATCGGAGCACATCATGGCTGACACGCCA
CGCCAAACCACGACGCTGCGCATCGATCAGGACATTAAAGAACGACTGAAAACGTTGGCCGATGACCGCC
ATAGCTCAGCCCATGCGCTAATGCTGGAAGCCATCGCCGAATACGTGGAGCGTGAAGAAAAACGCAGTCA
GTACCGTAAAGAGGCGCTGGCCGCGTGGGAGGAATACCAGAACACCGGCGAACACATCACCGCCGATGAG
ACGGTCACCTGGTTAGAATCCTGGGGTTCTGGGCATGAACAGGATGCGCCTGCATGCCACAAGTGATTGT
TTCAGAACGCGCAAGACGTGATTTGCAGCGTCTGCAGGATTTTCTAAAAAACAAAAATGCGCTGGCTGCG
AAAAAGGCCGCTGAAGTTTTGATTCGGGGCATTCGTCAGTTAGAAGCGCTGCCGAATATCGGGCGACCCG
TTGAACATCTCCCTCTTGAATATCAGGAACTGGTGATCGAATTCGGCAGCAGCGGGTACGTGATGCTTTA
CCGCCATGATGAACTGACTGACAGAGTGGTGATCCTGACCGTCAAGCATCAAAAAGAAGCCGGTTACCAA
AACCCTTAATCCTGTCCTCTGAGATTACCCATTCGCCAAATTTAGCGTGCCACTACACGTCAACAGCGCT
ATTCCGCCACCGTCGAGAGCAATAAACGCGTGTAAGGGTGCTGCGGCTGGTTGAAGATCTGCTCGACTGG
CCCGGTTTCTACGATATCCCCGTCTTTCATTACCGCAATACGGTGGCTCATGTGCTGCACGACGCCCAGA
TCGTGGGAGATGAACAGCATCGTCAGCCCTAACTGGCGCTGCAACGCGACCAGCAAATCCAGCACCTGCG
CCTGTGTGGTGACATCTAATGCTGATACTGGCTCATCGCAGATCAGAATTTCTGGCTCCGAAGCCAGCGC
CTGTGCGATGGAAACACGCTGACGTTGCCCGCCAGATAACGCCGTCGGGCGTCGGGTTAGCAGGTCGGGT
GTTAGCCCGACATATTCCAGCAGCGTCAGAATGCGCCGTTGTTTTTCATTCTCGCTCAGATCGCGGCGTA
AGCGCAGCGGTTGGCGCAAAATTTGGGCGACGGTAAATTGCGGATCGAAAGAACTAAGTGGATCTTGCGT
GATGGTTTGAATGCGCGCACGCAGCGGTCGGCGCTCGCGTTCTGTCAGAGTGCTCCAGGCGCTGTCTGCT
AATCGAACGTCTCCGCTATCTGGCTTTTGTAGCGCCAGAATGACTTTCCCCAGCGTCGTTTTACCTGAAC
CGGATTCCCCGACGATGCCCAGTGTTTCACCGCGTTTGATCTGGAGAGAAACCTGATTCACCGCCTGCAT
CCGGCTACCGTCCGGGCGTTTGAATGACACGGCAATCCGATCCACCGTCAGCGCTACCGTGTCGGTAGTG
ATGTGATCCGTTGTCAACGATGGCGCAATACTGCCCTGTAACGGATCGGCACCGGCCAGCCATTTTCCAC
GCGTGGAGGCCGTTGGGATCGCCGCCAGTAGTTTGCGGGTATAGGGATGCGTCGGTGCTGACAGGATCTG
TCGTGCCTCTCCGCCTTCAACCAGCGAACCTTGTTGCATGACGATAACGCGATCCGCGACGTCTGCGACA
ACGGCAAGATCGTGAGTGATCAGCAGAACACCGTGGCCCGCCTGTGCCAATGCGGTGAAGACTTTTAACA
CCTGCTTCTGCACCGTAGCATCCAGCGCAGTGGTAGGTTCATCGGCAATCAGCAACTGTGGACCCGCAGC
CAAGGCGGAAGCAATCAGCGCGCGTTGACGCAGGCCACCGGAAAGCTCATGTGGGTACTGTGCGGCTCGA
TTCTCTGGGTCGGGGATGCCTGCTTTCGTCAGGAGTTCGGCGACACGTGCAGGAACCTGCTGGCGAGGCA
ACAGGCGATGGGTCAGAATCGGTTCGGCGACTTCTTGCCCGATCTTGCGCAGCGGGTCGAGAGACACCAG
CGCATCCTGCAAAACAAAACCAATTTCGCGACCGCGAATTGACCGCCAGTCGCGATCGGTCAGATAGCGT
AAATCGCACTGGCTACCGTCATGGCGCGTGAGTTCAATCGCCTTTGCCTGAACATCGACACCTTCACCGG
ATAATCCCACCAGCGTGCGTGCGGTGACGGATTTCCCTGAACCCGATTCGCCAACCAACGCCAGAATTTC
TCCCGCATTGACCTGAAAAGAGAGGTTTTTAACCGAGCGAACCGGACCGAAGGGGCTGGGAAAGGTAACG
CTCAAGCCGTCTACGCGCAGCAGCGGCGTCTTCGCCGATGTATCTGAAGAGGGGTGAGAAGGTGTGTTCA
GGCTCATCGGGCCTCTCCTTTTGCCAAAATAGCCTGTAAACGACGGCCGAGCACGGTAATGGAAATCACC
GACAGCGCGACGACGCTGGCGGGTAGCAAGCTGACCCACGGTGCGATATCCAGGAAATTACGTCCGTCGG
CGAGCAGTGCGCCCCATTCTGCGGTCGGAGGAACGACACCCAGCCCCAGAAAGCTCAGCGCCGAGGCGGA
CAGTACGGCATGACCGACGCCAATGGTGGCGACAATCAACAGCGGGCGCAGCGTATTGGGGATGATATGG
CGAAAGACGATATACAACGGGTGTTCGCCCAGCGCAATCGCATGCTCGACATAGCCGGATAACCTGACCT
GCAGCACCTGAGAGCGAATCAGACGGGCATAGCCAGCAATGCCTGCCAGACCGACGGCCAGCATCGTGTT
TTCTGGCCCGCGTCCCAGCACGGCGATCACCAATAGCGCCAGCAGCAGATCGGGAAACGCCAGCATGATG
TCCAGCAGGCGTACCAAAACCTGACGAATACGCAGTGGTGCGAGCACCGACAGCGTACCAAACAGCACGC
CGCCGAAGCAGGCGATGAGCATTGCTCCGACGCCAATACCTAGCGACAGTGACGTACCGTGAACGATGCG
GGCAAAAATGTCGCGTCCCAGTTGGTCGGTGCCGAACCAATAGGTGGCATTCGGTGACTGAAATACCGCG
CCCATATCCATTTCATCTGCGGCGCGACTGGTAAACAGTGACGGGAAAAAGACCGCCAGCGCGAGCAGGA
AAACAATGGCGGCGGGCAGCAGTGTCGCTGTGGTCAGCCACGGGCTGCGATAATGTTTTCTTGATGGCGT
CTGCGTGTAGGGCATCGATTCACTACTCATGGGCGCTCGCCTTCTTGCGTAAGCGGGGATCGATGATGAG
GTACAGCGCATCCACCAGCAAATTTATGATGACGAACAGGAACGCGGACAGCATAACGACACCCAGCACC
AGCGGCATGTCGCGGTTTTCAATCGCACTCAGCGTGACCTGTCCGATACCCGCGCGGCCAAATACGGTTT
CAGTCAGCACGGAACCACCGAGCACGCTTGCCAGTAACGTACCGGTCAGCGTTGAGGCTGCCAGTGACGC
ATGGCGTAAACCGTGGCGGAAACGCAGCCGGATTTCGCTGACACCGCGAGTACGAACGGTTAACGAGAAC
GGCTGGGATAATGCATCTTCCAGACCATCACGCAGTACCTGACTTAAAATAGCGGCAATCGGCAGGCTCA
GTGTGATCACCGGTAATACTAACGACATAAAACCGTCGTTGCCGGTGACAGGGAACCATTGCAGGCGAAA
ACTGAACAGGCTGAGTAGCACGATACCGATCCAGTAAACCGGGGTGCTAAGCAGCGTCAGCTCCAGCCAT
GATACGGCGTTGCGTAGCACGCCATAGCGACCTGCGGTGAGCAGAGCACTGACGATAGCGAGGAACAGTG
CCAGTACCAAACCGCCGAATGCCAGCGGCAGGGTTTGATGCATGGCATCTGCGATGACGGAACCGACAGG
TTGGCGATAGAGATAACTGACGCCAAAATCACCCTGTAGCGCCTGCCCGCAGTAGCGCAGATATTGCACC
CATAGCGGTTGATCCAGGCCAAACTGTTTGATGAGCACGGCGCGATAGGCTGCATCCACCACGTTTTCGC
CGCCGCTGAGAATGGCAACCGGATCGCCGGGGATCAGTTTAACGGCAATAAACGTCAATGTGGCTGCGCC
CCAGAGCACAGCCAGAATGGTGAAGAGACGTTTGCCTAACGCGAGCAGGTTAACGTTTAATCCAGACATC
ATAGAAGTTCGGTTTTGCGTTGGTGGCCCAGCTTATGCCCTGTACCTGTTTGGACAAGCCGAGCTGATAA
GCAGGAACGTACAGAGGAACGACATACGCCTGATCGATAACTTCGTGCTGTATTTCGGTATAGAGCTGTT
TGCGCTCTGCGTCGCCTGCGCCGATGGCTTTCCTCAGTTTGTCGTCCAGCACGCTGATACGAGTAAAGCC
GTTGCCGTTCGGTGGCGCATAGGCCGAATCAAAGACGGTACGCAGAATATCGGGCTCTGCACGCACGAAG
AAGTTAGACGCGATGTCGTAGTCGTTAGCGTTGGTACGCGTGGTGAATTCACCCGCGTCGACGGGCGTCA
ACTGGACGTCAAAACCTACCTGTTTCACCTGGAATTGTACGGCCTGGAACAGAGCGACATCCGCCGCTTC
AACATTGGTTGACGCATAGACGAAACTAACGCTCAGGCGTTTGCCGTCTTTGGTACGGAATCCTGCGCTG
TCTTTCTGTTTCCAGCCTGCGTTATCCAGCAGGTCGTTGGCCTTTTTCACATCAAAGCCCCAACGGGACG
CGACGCTTGGATCGTAGTACAGCGTGGCTGGGCCGAGTACGTTATCAGCCGCTTTTAGCGTACCAAAGAA
GGCGACTTTTACCGCCGCGTTACTGTCTACTGCGCTCTGGAATGCTTTACGCACCGCAACGTCCTGGAAA
GGACCTCTGGTAGTGTTGAGATAGAGGACACGGTTAACGCCTGGATTTTCATAGGTGATGACTTCCAGTT
TCGGATTACGTTTCACCGTTGGGAAATTGGCAGGCGGTACGGCATCAATTGCCTGAATCTGCCCGCTGCT
CAGTGCGCCAAGGCGAACTGACGCTTCCGGCAGATATTTGAATACCAGACCATCCAGATAAGCAGGGCCG
GTATGTTTTGCATAGCCCGGCCCCCAGTTGTAATCAGGGCGTTTTGTCAGTTTGCTGCCGCTGCCTTTCA
CGAAGGAGTCGAGAATAAACGGCCCAGAACCCACCACGGTATTACTGGTGTTTGGCGTGTTCTTCAGGTA
AGTCGGAGACTGAATACCCAGATACGGCAGGCTCAGCCCTTGTAACAGCGGTGCAAACGGTGAACTGTAG
TGGAGCACAACCGTATAGTCATTCGGCGTTGAGATTTTGTCGATCGGGCCTAACAGCGATTTGGCGTAAC
TGGAGGTAGTTTTTGGATCGAGAATGCGTTCGATATTGTATTTCACCGCTTCAGCATCCAGCTTGGTGCC
GTCGCTGAACGTGACATCTTTGCGCAGATGGAAGGTGTACTCGGTATTGTTATCGTTGATCTTCCAGCTT
TCTGCCAACCAAGGCGTAAAGCGGTTGTCCTCTGCTTGCCCAACCAGTGAATCAACCACGTTACGGGAAA
TCAGGGCGGCCACGCCGTAGGCGGTAATGTGCGGGTCGATAACGGGAGTATCGCTGCCCAGACCGACATT
CAGAATGCCGCCGGATACCGGTTTTTCAGCACTTTGCGCCGCGTAAGCGCCGGGGTTGAGTGCGAAGAGT
AATGAGAGCAATCCTGCGGCGAGAGTCGTAACCTGCGGGTGATTTTTTTCCATTCCCAGTGTCCTTTACC
AATGTCATGAGGCCATACACGGCGGTCTTTTCGCTACTCTAGAGGGCCGCCTTATGCATGTAAAAGAATA
AAAATCGATTTTCAATGCCATAAAAATATATATGGGGGGGCTTGGTAGAAATGCTTTTGCTTCGCTGATG
TGGTTTGGTTGGCTACGTGGAGGGGCGTTCTTTGTCACTAGGTTGTGTAATGAAAAAGTGAGAGTTACTG
AGTTGTTATTATTTAACAAATAAATAACTAGGCTATTTATTATTTACGCGTTATTGATGAGTTATTATTC
GTTTCTCTCTGTAAATATACATTTCGTCTACGTTATTGAATCTGGTTTTTCAATTATTGAATAAAAGTTT
CACAAAAATTCAATGCTTGATTTATTTTTTTTATTTTATAAAATTTAAAATAGCATTTCTAATAACAAAA
TAACCTAGAGAGATTGTAAGATATATCAATTAACCTCTTTATCAGTACATGATACTTATGTAAGACTATA
ACCTTTAATGGTTAGATTGGTAAAAAAATGAACTTTTTCGAACAAACCCCTCCGTCCCGCAGACGTTATG
GGTTAGCTGCTTTTATTGGTTTGATTGCGGGTATTGTTTCTTCTTTTGTAAAGTGGGGCGCAGAAAATCC
GCTTCCTCCACGTAGCCCTACGGATATATTTAGTGGTGCTTGTGCACCTGAATCATTGATTAGAGCTGCT
GAGCAAATTGATTGTTCTCGTAATTTCCTCAACCCTCCCTACATTTTTTTACGCGATTGGCTTGGGGTCG
TTGACCCTAATGCGGCTGTTTATACCTTTGCCGGCCACGTATTCAATTGGGTTGGTGTGACGCATATTAT
TTTCTCTATTGTTTTCGCTTTAGGTTACTGTGTTGTTGCTGAGGTATTTCCTAAAATAAAATTATGGCAA
GGTTTATTGGCTGGTGCGCTGGCTCAATTGTTTGTCCATATGATTTCATTCCCATTGATGGGGCTGACGC
CTTCTCTATTTGTTCTCCCTTGGTATGAACATGTATCAGAAATCGTGGGTCATCTCATTTGGTTCTGGTC
TATTGAGATTATTCGTCGTGATTTGCGTAATCGTATGACTCACGAACCTGACCCAGAGATTCCTTTGGGC
GCGTCACGATAAATCGTGGTTTTATTTTAGATATATAAATTATTGCGATGCTTATTATTTTCTGTCTCAC
AGTAAAAATAAGCTCGCAGTAAAAATAGAAGCTATTTCAGAACGCCTTGAGGCTCTCTCAGGGCGTTTTT
ATTTTCTTAGTTATCAAAGCGATTGCCACTCGGACTGTAAGCTTTACATCACAGGAAAGACGATCGAACG
AGCATAAAGCATCGAAGATTACGTCAGTTTGTGTTTTTTATGCATTCCGAGATTCAGAAACACAGTACTT
TAATTGAGTGGTCAACCTGTGCCTGTGCGTCTTAGCTATCCAGCCACCAATATAGAAGCGTCTCGTCTTC
ATCGTCGTCAATGTTCTTATAAATATTTGAAAAATACCATTCGATGCCTGTTTTTTCGCGAAAGGCGTCT
AAAACATCGGCAATCTTATCCATCCCATTCCTCGCAGGAACGGCCAATGTCAAATTTCCCTCAAATATGC
CGTCTAAGGTTCCATTCAGTTGGCTTAGTACCTCATCCTCTAAACGGGTGATATCTTCAGGGGGAAGTTC
ATCGGCATAAATATGAATGCAAAAATTGCCGCCTCTTTTCAGTACTTCTGGGTGTGTGTGCTTGTCTTTA
ATTCGGAAGATATCTCCGCGTGCCAAATTTAGCGCCAGACCAGGAGAAGATAACAGTTCGTAAGTCTCTT
TCTCGATTTCTCGGACGGGGAGTTGTTCAAACACCGGGCCATCATCATTATTTGCTACATAGATATGAAC
TAACATAGGTGGGTATTACCAATATTTGAGTCAGGAACGTAAAATTATGTCCCGATGTTAGCCTAAAAAT
ACACATCCGTATCCCGTTTTCCATTAGGCTGTTTTTTGTACGGCGAATCGCTACGATGATCGAGAAAAGT
TTGTTGGTGTATCGGTAAATATCTGCCGCAGCGAGGTTTCAATTTCGTCAATGGTTTCCCACTCAGGTGT
GAGTCCTATCTCAATCGTTTTTATCGTTTTGCACCAGTTTGTGTCTTACCCGTGAAAATTTGCAATTTAT
CTGTCATTAACGTTATATCTGTCAATCTTGGCTACGCCTTCATCGGTATCCACCAGTAATTTATCAAGAA
TTTCAACGGGCGCTTTCCTGTTAGCTGCAATTGCCACTCGCACTGTGCGACTTGTATCGTGAGAAAGGCG
ATCGAACAAGGCGTGTGACAGCTTTCTTTTACTCGCGACACACGCTCTCGTCATTTCATCGAACGCACAC
AACGCATCGAGGATTGTCTGGTGGCACCGAACGTAATGATGAAACGCTTACACGGCCATGCCTAATCCAA
CAATATTCGCCGCCAGAATAATTACCATGCACCCCAGAACCAGCATGCGCACGGGCTTCTGCCCCACGGC
TTTCCACTCCTTAAACAGCAAGCCGACGATGCCACCGCACAGCACGTAGAAGCTCATGTGCAGCATCCAA
CTGATATAGGTGTAGTCTGCCGGGATGTTGGCGTGCCCCCAGGCATAGAAGAAAAACTGCAAATACCACA
TGACACCGCCCAGAATGGCGAAGAGCGCATTGGCGATCAGTAAAGGTTTAGCCTGCGCCAGATCGGCTTT
CAATGAGATTCCCTTGCACGTAGCCAAACGGATGAAACAGAAGCCCAGATTTACGATGGCACCGCCCCCC
ATGATCACCACATAGCTGGGGAGGGCGACGTACAGCGCGTTGATTCCTAGCGCCTGTGCGGCGGTATGCA
TCGGTTTGGCGGCATCCATCGCAAAGGACATGCCTGCGGAGAAGATCCCGCACAGGACGGCCAGAATCAG
CCCTTTTTTCAGGTTGAATTCTTCGGCACGAATGCCGAGTGCACGTTCTTTCAACAAACCCGCGTAGCTG
ACAATCGCGACGCCGATGACTGCAATCAGCACGCCCAGTAGTGTCATTTGGCCACCTGCCGAGCCAAACA
GAACCGAGAATTTACCTTGCAGAACGGGCGTCATCAGCGTGCCGATAATCAGCGTCACGCCGATAGCGAT
ACCGATGCCCATCGACATGCCAAGATAGCGCATCGTCAGCCCGTAGTTGATATTGCCGATCCCCCACATG
GCACCGAAGAGGAAGATCGGCAGCAGGGTTGCAATATCGAACGAAGCGTAATAACGCCAAAAATCAGGAA
GTAGCCACCAACTGATGCTCCAGGGCAGGATAATCCACGAGAAAAATCCGCCGAGTGACCACATGGTTTC
CCACGACCAGTTTTTGACCTGCTTAAACGGTGCGTAGAAGCAGGCCGCGCTGGCCGCGCCGATGAAGTGC
CAGAAAATACCAAGAAGAATAGGATTGCTCATGCGTAACCCCTTGTTTTTACTTTGTAGTAAGCCTGTAG
TCGGCTTTGTATGTAGAGTACGGTGTATGATTGTTGCCAGACCGGCTGGCGCTATACCCGTCATACTTCA
AGTTGCATGTGCGTTGGCCGCGTTCAGTCACCCGAATCACTTACTCAAGTAAGCTCATCGGGATTCCTTC
GCTTGCCGCCTTCCTGAAACTCGAATTATTTAGGGTATAGGCAGTGTAGAAAGGTGAAAAAACACTCACC
TTCAGATGCGTGCCACCAGGGGGAGAAGAGCGGCATCGGTTTGAAGGTGGATGTAGGCAGGATCACAAAA
CGCGGAAATCATCGTTGAAGGCGCGATAGGGCAGAACATTCCACAAATGGCGTATTCTGCTCAAGAATTG
ATTACCACCGCAGCAGAATTTTTCGCTATTATTTCCCTCTTTTTTCACCTGCATATAGTGAGTTATGGAA
CGTTTTATTGAGAATCTGATGTACTCATCGCGCTGGCTACTTGCCCCTGTTTATCTTGGGCTATCGTTGG
GGCTGCTGGCGTTGGCGATCAAGTTTTTCCAGGAGGTATTCCACGTCCTGCCCAATATCTTAGATATTGC
GGAAGCGGATCTGGTATTGGTTCTGCTGTCGCTGATCGACATGACGCTGGTCGGCGGATTGCTGGTGATG
GTGATGTTGTCCGGTTACGAAAATTTTGTGTCGGCATTGGATATCACTGAAGGTCGGGAAAAGCTGAGCT
GGCTGGGGAAAATGGATTCTGGCTCGCTGAAAAACAAAGTGGCTGCCTCGATTGTCGCTATCTCGTCTAT
CCATCTGCTGCGCGTGTTCATGGACGCGCGTAATATCCCAGACAACAAGCTGATGTGGTACGTGATTATC
CATTTGACGTTTGTGCTGTCTGCGCTCGTCATGGGGTATCTGGATCGCATGTCGCGTTACGAAAAAAGCA
AAACGGCATAATCAACGCCGCACGGTTTGCGTAGCCAGAAGAAACAACAGATCCTATTGTTAACGAAGTG
ATTTCATCAACGCGCTTTGTCTAATGGAGGATATTATGCCGCAAACCGATCGCATTAACCGTCGTGTGGT
TCTGGCTCAACGCCCGCACGGCGCGCCGACACAAGAGAATTTTCGTCTGGAACAGCAGGCCGTCCCGTCA
GTAGAAACGGGGCAGGTGTTGTTGCGCACCGTATTTCTTTCCCTCGATCCTTACATGCGTGGCCGCATGA
GCGACGCGCCCTCTTATGCTAAACCCGTCGAACTGAATGACGTGATGGTCGGTGGCACCATCAGTCGCGT
AGCTGAGTCAAAACACCCAGATTATCAGGCGGGCGACTGGGTACTGTCCTACAGCGGTTGGCAGGATTAT
GTGCTTTCCGATGGTAAAGGATTAACTAATCTGGGGCAGTCACCCACCAATCCTTCCTATGCGCTGGGTG
TGCTCGGTATGCCGGGCTTTACGGCGTATATGGGGCTGACGGATATCGGCCAGCCGAAAGCAGGTGAAAC
GCTGGTGGTGGCGGCTGCGACCGGGCCGGTAGGCGCAACGGTTGGTCAGGTTGGGAAACTGAAAGGCTGT
CGGGTCGTTGGCGTAGCGGGTGGGGCAGAGAAGTGTCGCTACGCAGTTGAGGCGCTGGGATTTGATATTT
GCCTCGACCATCGGGCGGATGATTTTGCCGAACAACTGAAACAAGCCTGCCCACGGGGCATCGATATCTA
CTTTGAAAACGTCGGCGGGAAAGTTTTTGACGCGGTGCTGCCGCTGCTGAACACCTCTGCGCGTATTCCG
GTGTGCGGATTAGTCTCTGGCTACAATGCAACAGGGCTGCCTGATGGACCTGACCGCTTATCGCTGCTGG
CGGGGACTATCCTGAAAAAACGTATTCGCATGCAGGGCTTCATTATCTTTGATGATTATGGACATCGCTT
TGACGAATTCTGGAAAGAGGTGTCGCCGTGGGTTGCACAAGGCAAGATCAAATATCGGGAAGAAGTTGTC
GACGGTCTGGAAAACGCCCCAGAGGCCTTTATCGGCCTGCTACACGGTCGCAACTTCGGCAAATTAGTGG
TCAGAGTAGGGCCGGATGCATAGCAACAAATGCGCACTGGCGTTGACGGAAAACGAGTTGGCGTAAAAAT
TGCCTGATCCCCTGTGCCACCATTGCGGGGGAGAAGGCCAATGCATCCTGATTCTGCGTCGTTTCGCGTG
CGGCCATTGCAGCCGTGGTTTGCCATCAACGCGGCGGAAGATTACCTGAAGAAAAATGTCAGTCGCCTAT
TGCTCATTTTTACAGTTTCACGGTCGATCCACGTATTGGGATTCTAAACATACCCGTAATGACTCTCACC
TCCGCTAACCATTACCGTTGAGCGCGGCAGGTTGGTGATTGAGACGGAGATTAATCTCTGACGACACACA
CGATAAACAGCAGATAAAAAATAGCCGAAAGGATCGTGCGATCGCTTCCGGCTTAAGTAATAACCAATTC
ATTTATATAAATAAAACGCGCCGTCATTTATCTGTATCACATAACGAGGCTCATCCTTAAATTTGGGCGA
TATCAATAAATTCCTTAAATCATCAACTTCTATAGATTTTTCTAAAAAATTAACTAATGACTGCTTGGAA
GTTATAAAAAAAAGCCCCTTCAGGAATGGAGTGTTTCCTTTATAAGAAACTATATTGTGTATAATGAAGT
AAAATTCATCGTTGAGATCCTTCTCTATTTCTTTAATACCATCAAGGTGATAAATATTTCCATCCATTGT
CAAATTTCTCATTTTAAAAAATAATTCATTTTTATCAATGAGATCATAGGGATCTTTTTCTAAAAGGCTC
TTAAAAGAGTAATTATTTTTCATAATCAGTTTGGTATGTCATAAAAGATATTGCCATCGCTTCCGTTATT
ATATCATTTGATATGAGGGGTATCGCCTAAACTGCTTTCGGGATGTAAGCAGATCCGTTTTAGTTCCACA
CTCTTTTTGAGATATCCGGTTTTTCAGTCATCAGCAGGTATTATTCCGGCGTCAGGTTATTCAGTGATTG
TGATCCTACCCACGTAATGTGGACACAGCCCTAAGCGAGGTTCTGGTTGTTTAGTGGGCTGGACAACGAT
GGCTAAATAGAAAACAAGAAGGGGGAACTATCTTTCTCCCGACCTTAACATCAACAAATTGGGTTACTTA
CTACATACACTCTTTTATTTTCTTTAAAATTATCGGAGATAAATACACTACAATCAGACACCCCAATAGA
AAACAAATATTCTCTTGTTATATTTTCTTCAATAGTTTGCGTCTCCCTTAGATTTAAAAAAGAAAGTAAC
CATTTTTTTCTCAATGAAATAAATATATTGGGTGTTAAACAACCTATTTCATCGTAATCATCCCAATTGG
TCAAACTAAGGCAAATAAAATAGTCTCCTATATTTTCATTATTAATAATGGTTCTGTTTTCAGCAATCAG
ATCAAGACATTTTTTTATTAATACTTTATTTTTCTCATTAAAGGAAAGAAATGACAAAAAAGAAATATTC
TTCCATCTCGAAAACAATGGTATTTCTTCGAAGGTATCGTAATCAGCAAAAAAAATAGACGGGTTATCTA
ACCCCTCTTTTTTTATAAGTTTCCGCATTTCTTTGTCAATTTTTTTCATAACCAATCATCCACATTCCAT
CCATGATCTTTTAACCATTTAAGCGTTTTTTTGGAAAAAGATGGAGGGCCATCATGGATCGAAACGTCCT
GATTTAATGCAGGGTTCTTCCCTTTTTCCGGTTTTGTTTGGTGGGTATGCCATTGACTACCGGGAACACT
TTGCTCCGGCTCATCAATATGCTTGATATCTTTAGGTCCCTGCCCTTTATTAACTTTTTTCTGCGCGTCT
TTAGGTGTACCACCACATCGAGCTTTAGCTAAACCCAGCGGATTCGGCGCATACTGATAAAGATTAATCC
CCCCCGCCAGCCCTATCAGGTCAAGGTGATGAAATTTACTCGATCACGGATCATACTGATGGTTTGGTTC
ATACATAAATAATACTACTTAATCGTAGTTCATATATAACAACCAGAACTTGATAAATTCGTTTATCTAC
ACAATTATTATCTTCCTATTAATATGATGTGTATAAATCATACTATTATTTTTCGCCAACTACCTGCATC
AGCTTCTTTAATATTTCTATTTCATCAAGTAATCTAGGTATATCCTGTTTTGCATGAGCTATGAAATCTT
GATCTTCTATCGTAGCGCCAATAAGCTCAAGATCTTCACCTCTATTATCTCCCTCTCCTGTCATAATAAA
ATTAGAACCACTAGTATGATCCCTCCCTTCAACATAAGAAATCCACGGCCCCGGTGTCGTTTTAGCACAA
CGCTCTTTTATCAAATTTAATTCTTCATCCAAAATTTTATCATACTGCATTAGCAACTTCTCCCACCTTT
CAATTTTGGCTTCGCTGACGGATTTTTTTGAGTTGGCGTCATTAAATCCTGTGCCTGATCTGCTGTAATG
CCAGAGCAGGTGGCATGATTGGGATTATTTCTCGTAGGAGACGAAGCAACATCTCCTCCTTTAGCCCGAA
TATCCCCAACTGTTGTAACTCCTACTTTGTTATGAGGTATGCCTTCTGTTAGTTGTTCTAATGTCTTACC
CGCTGCACTATTAACCGAAACACCATCCAACTTACCACCGCCATCTACAATAACACCACTACCATTCTTA
AACGAATCGGCAAGATATGCACCACCTCGGCAAACTATAGCTTTCATCCGGTAATACTTTAGGAGATAAC
CCCAGTGGATCCACCCACCCCAGCGGATTCGACGCATACTGATAAAGATTCAGCCCTCCCGCCAGCCCTA
TCGGGTCCTGCGTCGTGAAGCGGCCTACCGTGGGTCGTAATAGCGGAACAGGTTGTAATGTAACCCCGTT
TCCTCATCCGCGTATTGTCCGGCGTAGCGTAGCGACTGGGATTCTACCTGCTTGCCGTGGCGCAGTTCTG
CATCCGGACCGAAGCGTCATTAACTCATAGTGATATAATTATATGTTTTAAATATATCATATAGAGTATA
TAAGATTATATAGAGTAGTTTCTTCCCTATCAGGTAAGTTCAAATGTTCAGCAAGCCCCATATTAATGAA
AGTGTCTTCATTAACTATAATTCCCCTGAATGCTATAGATGATAATATTAAAGAGAAAATAGTGTCGTCG
CCAACGTATTTTTTAAGTGACATTATTTTCTTGTTATTGTTTTTTAATATGTAATAAGAGTAGTTCATTA
ATATGGAGTTTGAAATAAATAAATTTTCATTTGATTGGTATTTATTAAAGCAATCTATTAGTGAATCAAA
TATTATTTTTTTTGATTTTTTATATTTTAATAAAAAAGCCTCAGGATTAACAAGATGTTTTTTAATGTCG
TTAATAGGTATTTCTTTCATTTTATTTTTTTTTGAAAACAATAAGTCCATGACGGAAAGCTGAAATGATT
TTATATTTTCAATGACCTCTCTGTTTTTTTTGCTTCCTATTTTGCTATAAAATTCAATAATATGGTTATA
AACATCAATATCACCTAATTTTTCTGATTTCAAAAGCAATCTATTGTCATGAACATAAAACTTATCGTAT
ACCTCGTCATCAATGCCGAGTTCAAAACATAAAAATTTAAAAAAATAATTTATATCTTCTCCGTTTTTTT
TGTTTTTCTTTAGAAAAATTAACTGAAAAACATAGAAGATAACATGAATATCTTTGTTTGTTCGTTGTCT
GTTGTCTATTTGAAATAAATACCCAAATCTGGAAAGTATCATTTTTATAGCGTAACAATCTTTTTCACTA
AAACCTATTTCATGTGTTATTTTATCTATTTTCCTTTTTGGGAAAATATCATGCCATCTTGTCAACGAAT
ACAGCCTCCCATTTTCTCCTTTAACAGAAATCAAATAAAGATCTCTTTCATCCTCTTTGTAATAATAAGG
GGGGAAGTCTTTTCTATAACATCTTGGATTGATAAAGTTTTCAAGTTTATAAAAGAAAACATCAATAATG
TTCATGTGATTTTCTTTCCGCACGATTTCCATTTTCTGTCCTTACCCTTTTTCTCAACCCTAAAGGATTT
TATCGAATTATTAAATCTATCAATCACATTTCGCCGAATACCTCTGGCTTTGGGCTCATTCTGCTTAGAA
AGCACACCATCTTTTAATCCCGTTTCTTTATAATTTACAGTAGAAATATCTTGATGCTTATTAAGCATAT
CGACACCATTGTTATCCACGGTCATTACCGTTCTATATTTCTCATTACCTGGATTAAATCCAGGTTTACT
GTCATGGTTGACCCAAACAGCCTTATCTCCACGGTTATTAGGAACTAGCCCCCCTTGGCCATTACGTTCA
GCAACGGAAGAGATTGCCTCATCTTTTCCCATGTAACGAATGATTTCGCCTGGAGTCAAACCCAGCGGAT
CAACCCACCCCAGGGAATTCGGTGCATACTGATAAAGATTCAGCCCGCCCGCCAGCCCAATCAGGCCCTG
CGTCGTGAAGCGGCCTACCGTGGGGTCGTAGTAGCGGAACAGGTTGTAGTGTAACCCCGTTTCCTCATCC
GCGTATTGTCCGGCGTAGCGTAGCGACTGGGATTTGCCGTGGCGCAGTTCTTCACTGTCCTGCGTCTGTC
CGTTGACGGCGCCGAAGCTGCCGTAGTCTCCGCTCCAGCGCACCGCACTTTCCGCATCCGTCATCTCCAG
CGGCGACCATCCGGGTAGATAACGCCCGTCAGAGCCGGGCTTTATGACTGGAATGCCAATAACGGTGACG
GTTGAGCGGGGCAGGTTGATTATTGAGACGGAGATTAATCTCTGACGCCGCACACGATAAACAGCAGATA
AAAAATAGCCGGAAGGATCAGCTTAGTCGCTTCCGGCCATAAATTGAAATAAATAATGTCAGTCTTCTAC
ACCATCTTCAAAATGAAGATGTTCCATAGATGCGCAGGTGAAACCACCTATAAATGATGGCGTTTTATGT
TTATCTTCAATTGCACAAAAAAAATTATTTTCAATAGCCCAATCATAAACTCCTTTATTAACAGGATATT
TTGTTAATACTCCTGTTAGTCGATTTTCTTTTATCCAGTCTTTAGCATTATCCAAAGAAAAGAATATTCC
CGAAGGGAAACGTGCCATAGCGCCATTAAACACCCATATTTCTTCCATATTCACTTTAATCATTCACTCT
AAATTTTGGTATTTAAACCATCGTTGTATTTTATCGACAGTTTTACGGATTATGGAACGGTTGGCATCCA
CGACTACTTGCTGCTTAGACGTTAATGGTGGCGAGCCTTTGATTAGTTTCCCTGCTTGGCCGATTTTTGT
TTCGGGGCCATCACTTTTAACATGAAGGTGTGCAGGGCCATGATCCCCACTTCTTGTATAATGAACAATT
TCAACATCCCCTTGCTTCGTAACCACTTTGGGAGGCAAGTCAGGTTCAGTATATTTACCCCCCTTTTAGT
TAAACCACATTCCTTAGATAGATCCAGTGGATCCTCCCACCCCAACGTATTCGGTGCATAAGTATAAAGA
TTAATCCCCCCCCGCCAGCCCTATCAGGTCCTGCGCCTGTCCGTTGACGGCGCCGAAGCTGCCGTAGTCT
CCGCTCCAGCGCACCGCGCCTTCCGCATCCGTCATCTCCAGCGGCGCCCCGTTCAGTTCGGTGTTGAACC
AGCGGATATCACCGTCACGTGCGCCCGGTTGCTGCGTGATACGTGCTAACGGTGACGACCAGACGGTCTG
GTCATAAACGTAGCTTTCTGTCCGGTCAGCGTATCTGGCGTGCAGCAGCCGAAAACCGTCCCACAGGAAA
CGCGTCTCTTCCTGCTTCCTGTTTTCACCCCAGGTGACCGTCTTAGGGGGGGCGTCTGCCCAGCGCATCA
TAGCCATAGCGTGCCACAAACTCGCCCTGTGACTTTAAACAAAATTATACTTACAAGTGTATTGACAATC
GAACTCCTACATTATTAAATTCGGTATTCTATTTGCTATTTTTTGTAAATAGATTTTATTTTTCTTTTTA
TCGCTTTGTCATTTTTGTATTTACTCAAAAAACAAACATTGTCTTCTCTGTTTTTAAAATAGTTGTCACT
TATCCATATTATTATATTTTTTTTCTGAAATTCACCATATTCTGAATTTAGATAGCCTTGACTATTAATG
ATTTCATGAATATCATTAATAGATGGTTTTTTTTCAAAAATACCTATCAAGTAAGAAATGTAATAATTGT
ATATCAAATCGTTAATGGTTGTATTCTTCTTAGGCGAATAATATAACCACCTTTCAGAGAAATATTTTCC
AATCTCTTGTGAGATTTTTTTTTCGTAATACATTTCATTGATTGAAAAATGTATTTGACAAAGATAACTT
AAGGTGTGGGCCACCTCGTCGAGATTAATATATGTAGCATATTCATCTATAAGTTTTTCTGATATTTTCA
CAAACTCAGCGCCTGAATATAGGCAATCTCTCAATGCTGAGGAGATGAATTTTGTAAGTAAATCATTTAC
CTCTGATTTCTTTATAGGTGATGGTATCTTATTAGCTAAAATAAATAACTTCTTTAATTGAAATGTCGTT
GAGTCATCTATTTGGCTAATTGTTATGTTTTTTTCTTTGAGAAATTCAATTTGTTTCATTATCTACCTCC
ACATCCTTTAAACCATTTCCCTATTCTTTTACCAATGTTAGTGAATCGAGATTTATTTTCCTTGAATACA
ACCTCAGCTTTAGTGGGCAAAGGCTTGGATTCCTTTAAAGGCTTACCGCTAGGGAAAACTCTATACTCAT
GCTTATCCGAACCTACGGTAACATGATAATGAATAGGAGCATGTTCTTTGGGAGTTCCAATACCAGCACC
TAAATTTCCGTAATTATGCCATACGCGCACACTATTTTCGTTGTAGATGATTTTGCTCGGTAATTGAGTA
GGGGTTTTATTCAACCCCAGTGGATCCACCCACCCCAGCGGATTCGGCGCATACTGATAAAGGTTAATCC
CCCCCGCCAGCCCTATCGGGTCCTGCGTCGTGAAGCGTCCGACGGTGGGGTCGTAATAGCGGTGTAACCC
CGTTTCCTCATCTGCGTATTGTCCGGCATAGCGTCGCGGCTGGGATTCTACCGGCTTGCCGTGGCGTAGC
CCCTCACTGTCCTGCGTCTGCCCGTTGACGGCGCCGAAGCTGCCGTAGTCTCCGCTCCAGCGCACCGCGC
CTTCCGCATCCGTCATCTCCAGCGGCGCTCCGTTCAGCTCGGTATTGAACCAGCGAATATCGCCGTCACG
TGCGCCCGGTTGCTGTGTGATACGTGCTAACGGTGACCATCAGAGGGGCGGGTCATAAAGGTAACTTTCT
GTTCGGTCAGCGTGTCTGGCCTGCAACAGCCGGAAGCCTTCCCACAGGAAACGTGTTTCTTCCTGCAATC
TAAATTATTTAAAATATATTCTTTAACATAGTTGACAATTCCAAGGGGATTCTAATGATAGGGTATTATT
TATTTTCTAAGATAGAAGATATTATTTTATATTTTTTATCAAAATTAATTTTGAAATAAATCTCCGCATC
AGTAGATAGCTTCCCTTCTTCATAGGCCCATGAAAGAAGATACTCCTTAAGATAATTGCTTATACTAAAT
GAACTTGGAATTAAATCATTTAATTTTATATCTTTTTTTTCAGAAAAAGATATAGTACTTCTTGCCGCAA
GCATTAATGGATACTCAATCCATTCCGAATAGCCGTCTATTCCGCCAATAAAATCACTCTTGTAAATTAT
TTTCTTTATTAATTCATTGGGAACAAGATTGTTATTAAAAAAAAGATTCATAAAAATTCCAATTTTAGAA
CCTGTTTTTTTTTCAATTAATTCTAAATCCAAAACGTTCTTTACAAGAAATACTGAAGTGTATGATATGA
AATATTTTGCATATTCATGTTGGGAGGTTTTCTTTGATAGAGAAAAATCCATATCAAGGGAAAATAACAG
GAGCTGAAAAAAATCATCATGATTACGCCACAGGAGATCCATCTTTTCGCTCTCACGGTAATAAGATTCC
AATTTATCTAAATAATCAGTTTGCATTATACACCTCCACAATTTCTTTTAGGACCTCTAGCTCCAGGTTT
AAACGGTTTACCGCCAACCTTACTGTTCCCGACCTTTCTAATGTAATTAGCGATTTTCTTCTCAGATCTA
CGCATCTTATTTATTATTTTTCTATCACCCAACATCTCAGATGACTTTTTGTTTAACTTACCATCAAGTA
GAGTCCCATCTGCTTTTACTTTCCCAATAGACTTGCCATTTTCTTCAATATGATAATGAATCGGATCTGC
ATGCTCCCTAGATAAGTCGTCATAATAATGGACAATACTTGTATTTCCATTAGAAGAGATAATTCTATCT
GGCAGAGAAGGGGCTGTATTTAACCCCAACAGATCCACCCACCCCAGCGGATTCGGCGCATACTGATAAA
GGTTAATCCCCCCCGCCAGCCCTATCGGGTCCTGCGTCGTGAAGCGTCCGACGGTGGGATCATAGTAGCG
GAACAGGTTGTAGTGCAAACCGGTTTCTTCATCCGCATATTGTCCGGCGTAGCGTAACGATCTCAGCTCC
GTTCAGAGCCGTGTTGAACTATGTAATTTTATCAGTTACCTAATTGAAACCATAGCTATCTTACCTTCTC
TGGATAGGGCTAAACTTATTCCATCTCCATAAATTTTGGTGGTATCGCTAATTAATTCTATATTCCACGA
TTTGCTTTTTGCCAATTTAATCCAATCCTCTAAATTCCAATTAGCCATATCCTCTAGTTTAATAAAGTTG
TTGCTTTTTCCATGGAAATCAATGTTTATTGCAACTACAAACTCATCTTCAACTAAAATACTTACATTCC
CATACGAATAGTTATATATTTTTGATTTTCTACTTATTTTTTCTGGCTTTGAATTAGGCTCACCTAAAGA
TGATGTAATATCTAATATAGAGGAACCTATTTTCACACTTCCAAATTTATTAGAATTTATGATGTCGTGT
AAATTTCCATTTGTTAGACAATATTTTTTCTTTTCCATTACTTACACCCTACCCTAGAATTGAATCTTTT
AACATTTCTAGATATATATTTAAGCTCTCTAGAGCGACCATTAGCGAGATCTCGCAATGAATCAGATTCT
CTCTTCGCGTGTTCCAGAACGGATTTTACACCATCATCTGACTTCCTGATTATATCGTTTCTAAATCTAG
CATCTGTTTCGAATTTTTTCTTAGCTTCAATTATTGCTCTCTCAACTTTATCATTTCCTGCTTGGTTTGG
TATGGCATTCTTAAAGGTTATTCCTCCTTTGTGATCGGGCCTAACTGATAGTTCCACATTGCCTGGAGCA
TAAAAATGAAGTCCTTTTTGTACAATATCGTTGTATCCCGGAGAATGAATTTGCCATACAGAATAGTCGA
GCCCCAGCGGATCCACCCACCCCAACGGGTTAGGCGCATACTGATAGAGGTTAATTCCGCCCGTCATCAT
GCCAGGTAAAACGACGGCGCACGCTACCGCCCCGCCCGGTGACGGTAATCAACTGCCTGTGCGCATTGTA
GCTATAGTGCACCAGACAGGTCGATTCATCCAGCCAGACACTGTCCAGTCGCCCGTCACGATACCGGCAG
GTGAGGTGCCGTCCGGCGCTATCCGTTAGCGCCTGAAGCGTGTCATCATTGTTCCAGAAAAAGAGAATGT
CATGACCACACGGTTTGGCAATGCGTGCCAGAACCGCTTTCCCCTGTGGAGACAAAGCGGTGTAAGACCA
TACTTCGCCGTCCGGCCCATAAACCGACCAGCTTTCATCCTTATGGTGCTCCAGCCCGCGCTTTTCTGCC
GGAGAGTAGCTTCGCTGGCCGACGGGAACAAAAGGAAAGGAAATCAGATCGCCTGACGGGGCGCACCAGA
CCAGACTGTCCTGATAGCAGGTCAGCGTCGTTTCCCAGAACAGGCTCCATCCTTTTCCCAGTACGCTGTC
GCCGGGATAGGCAGTGCCACAGCGGAATCACATACTCACCACACCTGTTGTCGATAAAATATCACCCAAT
GGTTACCGTTCCCCCGCCAATCAACACGCCACCGCAACTCACCCCATCACCAGAACGTGCAGCAGGTTTA
CTATCAATGAACACACTGGATGAACCACTACTAATGCTCCGACTGTGGCCGTGAGGAGCCAGAGGATCAC
CCTGACGAGCCGAAGGTAAACCATCGACCTTAACTGTTGATGAGCCCGCAATAACTGGCGTTGGTGGGTA
GTTAGCGTGCCCAGTGTCGCTATCACCTAATTTAACGGCGTTGCCCATATAATTACCTTCTGGAGTGGGG
GTCTGAGTCTGCCCACACCGACGCTCAGGCAAAAAAACCGGCACGGTGGTCGGGTTGGAGACGGAACGAT
TAGGCTTCGACCGGCGCGCGCCAGTCGTCAGAGCCGGAGGTGCCGGCGACGGTGTGCTCCCAGTCGATTT
TGCGGTAGGCCAGCGAGACTTCAATCAGTTGGGTGTAGTCCAGCTTGGCCGGGTCCTGGCAGTGTGGCAT
CTGGCAGTTAACGTCAACGATGGTGGCATCGGTCAGCACGGTAGAGAAGAAGTGCTCCTGTTTTCCTTCT
ACCGAGGTGCGATACCACTTCAGGGTGACGGTTGGCAGCATTTCGCCGGAGGCGAGGGCGTTGTACATCA
GCGGCACCGCTTTGTTCAGCGCGACGGTGAACTTGAACGGTTTGTAGTTCATCGCCCAGAACGTTTCGCT
GTTGCTCTGGGGGCATTGCCGCATTGGGCTATCTGTCCGCCAGTCGTATACGTATCTCATCGCCGCAGGA
AAATATGCAGTAGATTCGTTCTACCATAACCAACCGGACTTGTGATGATGAGATGAGCCCGGTTTTATTG
GTGGATCGCTCTTGTTAGTGATGTTATGGGCAGAACATTAAGAAATAATGTATCTACATTTTTATGGCAT
TTTATTTGTACGGACAGATGCTAATTCGCGTATAAAAACTGCCTGAGTAATACAGCAAAATAGCAAGATA
AGTAATGATTTTTGGCGGAGTCCGTTTAACCAGAAGAAAAGGGATGGATAAAGGAATGATGATGAAATTT
AAAAAAGCATCCGCATCATTTCTTGGCGTTTCACAGAACGTTTCAAGCGAGGTGTTGCCAAACATCCATC
CAGATCTTGTTGAGGAAAAAGCATCAATTAAAAAAATACACAATAAGGAATAAGCATAAAAATAGACATT
GTAGGTATAGTTTTTTTTCAACATGTTATGACCCCTTTTAATAAGCGATTGGACAGAGGCTAATTCGTGT
ATAAAAACGGTATGAATGATATATCAGGATAGCAAGATAAGTAATGATTCTTGGCGGACTTCGTTTAACC
AAAAGAAAAGGAATAGATAAAGGAACGATGATAATGCTTAAGAAACCATCGGCATCAGCCTTTGGCACTT
CACAGAGATCTTCAATTGAATCGCCATCTATCATCCATTCATATTTGATGGTAGAAAAAGCATTTATTAA
AAAAAAGCATAAGGCAGAATAGATATAAAAATATATATTGTAAATGCAACTATTTTTTCTTAACATTTTA
TCGAGCACCTGATCCAATCTATGAATTGCAATGGTTTTAGTGAAGAAAATCATCCTTTAATAAATGAGAT
GTCAATCGTTCTTTCTTTATCATCTTGTATTAGATTAACCTCGTCATGTCCTTTTATCCACGCTTCACTT
ATATTTCTGTAACTCCATGGGATGTTTTTGGTTTTTTTAAACCCAAGCATCTCTATGTATTCTACCAATT
CGGCTTTACGCTCAGGTATGGGATTATAAAAAACTACACCATTGGTTAATCGCTGGGTGCCATCTTGTGA
GTAATAGTAAAATTCATAATTGTCAGAAATAACAGGTATGTCTTTTACCTCGTCGAGGGTGAGAATATAA
TAGGTAAAATAATTATTTTTTTTGTAGTGGTAGCTTTCTTCGTAAAACAAGATCGCGGAGACAATAAATA
CGCCAATTGAGAAGAATAGCAAGAATATTGCTTTTATGAAGTCGCTGTATTTGAATTTTAACACAAGTCA
CCATGTAAAAATACATATCATTGTTTTTCATTTTACTGATATTAACACATAAAATCTCCGTTCCCCATCG
CTGAAGAAAAATATTTCTTGACGTCACCATTTTCAACGGGCTCATTATGATTAAATGGGCCCAGTCTAGT
GGTTAAGTGATTTTTTAATTATTGGCAAAAATTAAATCGAATATAAAAACTCCATAAGTAATAAAATAGA
ATAATAATATAGGTAGTTGTTCTGGCTATGCTCCTTTTTACAAGGAAGAATGGGATAGATAATGGGATAA
TGATAAATGAAAAGAATCCATCAGAATCTCCCTCTGGTATCTCGCAGAGGTTTTTTATTTCTACCCCATC
GACCATCCCTTCGTAATCTCTTATTGATGTGATCAATATGATCATAGCGCAGAGAAATGAGTAAAGATAA
AATGTAATGTTGTAAGTGATTTTGCTATAGCTTTGCATGTAAATATTCTCGTGGTTTTAATTACTGCCAC
CATTTTTTGGGTAGTAACATCATAAAGAAGTTTTGTTATTCTTTCTCGATGATTTAGCATCGATCTGCCG
TATGACGTCCAATCCCTTTCTTCTTTCGAACTTTTTTCTTCATTTATTGATATAAATCGCTCTGGCTTCG
TTCAATACTTCGATTGTAGCGCGAACCTGCAAGGATGAACTGTTCGTCGGTTAGGTTAAAAGTGTCAGTG
CTAGGGTAATCATAAATTATTAATTCATAAAGATGACGAGCGACCATTGTTAAGTTTAAATTATCTTTAT
TTGAGTAGATTGAGATATGTATTGCCTCGGTATCGCTTAATTCTACGGGGTTATTTTTAAAAATTTCGGC
AACCACCCTAATTTGCATGGCGATAATGCCTATTGATGTCTTCTCTAGGAACGTTATAACGTAAGTTTTT
ATTGAAAGGAAGTAGAGACTGAGTGTTTAATGAAAATATTATTTATGCCAGAAAGATATCGTTTCTAAAA
ATAGTTAATTATGTATTTTAAATAATAAAATTATAGCGGAATGGCGGTGTATCGCGATAATTATTTCTAA
ACGATAAATTTCATTATTTACGTAAAATGGTATCAGTAGATTAAATATCAAGGTAAGTAGTTAAGATTAC
TGATTTCATTAAAAATGAATCGTTATTGATAACCCGCCGCCTAAGCGGCAAGGTTAATTATCCATTCCAA
TTTTATTATTTTCCGGCACTGAGCCAGTCTGGCAGATCGTGTAATCCCATTGCCTGACGGACCAGCGTCG
GTTTAATGCCGGGCAGTTTGTCCGCGAGTACCAGTCCGACGTCACGCAGCAGCTTTTTCGCCGGATTGTC
ACCGTTAAACAATTCGCGGAACCCTTGCATGCTCGCGAGCATCACGGCGGCGCTGTGTTTACGGCGACGT
TCATAGCGCCGCAGATAAAGATGCTGGCCGATATCTTTGCCCTGAGCCTGTAAACGCTTCAGCTCTGCAA
TCAGTTCGGCGACATCCATGAAGCCCAGATTGACGCCTTGCCCTGCCAGCGGATGGATAGTGTGCGCCGC
GTCGCCGACCAGCACTAGTCGGTGTGCTGCGAAGCTGCGAGCGTAGCGCCCCATTAGCGGGAACGTCTGG
CGCTCGCTTTCCAGTTCACATAGCCCTAATCGCATATCAAATGCCATCGCCACCTGACGGTTGAATTCCT
CTACTGGCAAGCCTTGCATCGCCTGTGCCTGCTCTGGTGAAAGCGACCAGACAATCGAGCAAAGGTGCGG
ATCGTCCAGCGGCAGGAATGCCAGAATACCATCGCCGTGGAACGCCTGACGCGCGACGGACTGATGCGGA
TGTTCAGTACGAATATTGGCGACCAGCGCGTGGTGTCCGTAGTCCCAAAAGGTCAGCGGAATATCGGCAT
GCTGGCGTAGCCACGAGTGGGCACCGTCCGCGCCAACTACTAGCCGGGCGGTCAGCATGCTGTCATCCTG
CAACGTAATAAAGGCTTCGTTCTCCCCCCAGGCGACCTGTTTTAATGATGCGGGGGAGAGTAGGGTGATG
TCGCTTAACTGGGAAGCCCGTTGCCACAACACCTGCTGAATCACGGGGTTTTCAATGATATGCCCAAGAT
GAGAAAAACCGAACTCTTCACCGCTAAAGCTGATTTTGCCGAAGCTGTCTTTGTCCCAGACCTGCATGTC
GTTGTAAGGGCTGACGCGCTGTGCCACGAGGTTTTCCCAAACGCCGATATGGCGCAGGAGGCACTCGCTG
GCGGCATTAATGGCGGAGACGCGCAGGGCATGGTTTTTCCCGAGCGGCTGGGATACTGCCGTCTGCTTTT
CCAGCACGGCGATGCGCAGGCCACTACCCTGTAGGCCGCAGGCCAGCGCCAAACCGACCATACCGCCACC
GGCAATAACCACGTCGAATGATTGCATTTCCGTATTTTCCTGTTGGCGAGCTTAATTAACGTTTTACCCA
ACCCAGCGTGCGACGGGCAAAAGCATCGCGCATCAGCGGCAGGTTATTCATAGCGATCAGGCCCAGATTG
CGGCCGACGGCCAGCGCGGTATAGCGGTTAGCAAACAGTCTGACCAGACCATCGGTAATCGCTACAGTAG
TGTGTTGGTCTGGTTCGCGGCGTTGCTGATAACGGCTGAGTACGCTGTACTGGCCGATATCTTGCAGGTT
CTGCGCGGCATCGACTATCGTTTCCGCCAGCGACATCACATCGCGAATCCCCAGATTAAAGCCTTGTCCT
GCAATGGGGTGCAGCGTTTGTGCCGCGTTGCCGACCAGCGCCAGCCGATGACTGATGTGCTGGTTCGCCG
TTAGCAAGCGCAGCGGGTAACTGTGGCGTTCGCCGATGTGGGTGAATTGCCCCAGACGCCAGCCAAAAGC
CTGCTGTAACTGCTGGCGAAATTCGGTTTCGCTCCACCCATCGACCTCAGCTTGACGATGTTGATCATGA
CACCAGACGAGCGAACAGCGACCGTTATTCATAGGCAATAGTGCCAGCGGGCCGTGTGGGGTAAATCGCT
CAAATGCCCGCCCGCAATGGGGTTTGGTAGTGGTCACGTTGGCAATAACCGCGATCTGATCATACGCATG
CTGTTGCCAGTGAATTCCGCAGGATTGCGATAGCATAGAATGTGACCCATCCGCGGCAACCAGTAGTTGA
CCCGTTAGCTCTGTACCGTTGTCCAGCGTTAGCGTCGCGTTTTCTTGCGTCCGTTTGACGGCAACCACTT
TGGCAGGACAGTGCAGGCGTACGCCGGGGGCTTGTTGCAGCAGAGAAAACAGGCGTTGCCCGACGTCGTG
CAGTTCAACCACATGGCCCAATGCCTGAACGTGGTAGTCCGACGCGTGCAAATCCACCGCGCTAGCATGT
CCGCGTTCGCTGACATGAATGTCGGTAATCGCGGTCGCATGACCCGATAGTGCTTGCCAGATACCCAGCG
CCGCCAACTGCTGGCGTGTGCCATCGGACAGCGCAATCGCGCGTGCGTCAAAGCCAGGATGTTCCCTATC
GAGCGGAGAATAGGCTTCAACCAGCTCGACCGGATCGTACCTTGCGAGAGCCGCGATATTGCCAGCGCTA
GCGTCGCGCCTGCCATTCCGCCACCGACAATCATGACCGCCATGTTTTAGTCCTGTTGAAAAAGCGATTT
ATGCTTGTTTGTCATGCTGCTGTGCCATCAGCGCTTCGATGGCATCGGCGTCTTTGACCACGCCAGCCGT
CAGATTTTCATTACCGTTTTCGGTGATCACGATATTGTCTTCGATACGCACGCCAATTCCCCGGTACTGT
TGTGGCACTTTGGCATCGGGCGCGATGTAAAGACCTGGCTCGATGGTCAGTACCATTCCGGGCTCAAGCG
GACGTCCTCGGTCGGTTGTGCCGTAGTTGCCGACATCGTGCACATCCAGACCTAACCAGTGGCTGAGGCC
GTGCATAAAGAACTGACGATGTGCCTGTTCAGCAATCAGCTCTTCGACTTCACCCTTCATCACGCCGAGT
TTGATGAGCCCGTTAACCATGATGCGCACCACCTCTTCGTTGACGTCGCGGATGCTGCGACCCGGCCCGA
ACAGCTCCAGCGCCCTCAGTTGTGAGCGCAGTACGATGTCATAAATGGCCCGCTGTGGCGCGGTAAACTT
ACCGTTGACGGGGAAGGTGCGGGTAATATCACCAGCATAGCTTTTGTATTCACAGCCTGCGTCAATCAGT
ACCAGATCGCCGTCGCGCATTTGTGTTTCGTTTTCGGTGTAATGCAGGATACAGGCGTTGTCACCGCTGC
CAACAATGGTGTTGTAAGACGGGTAGCGCGCGCCGTGACGAGTAAATTCGTGGTGAATTTCGCCTTCAAG
CTGGTATTCATACATGCCGGGACGACACTTCTGCATGGCGCGCGTATGGGCCAGCGCGGTAATTTCGCAG
GCACGACGCATGACGCTGATTTCTTCAGGCGATTTGAACAGGCGCATTTCATGCACCCACGGGCGCCAGT
CGGTCAGCGTCGCGGGAGCGGCAAACCCCTGACGGGTGCCGTTGCGCAAGGTATCCAGCGCGGTGAAGAC
CAGTTTGTCGGCGTAATCGTACTGCCCCTGCGCGTGGTACACGACGTCCAGTCCATTCAATAACAGATGC
AGTTGTGCGCTGATTTCGCCAAACGGCAGGGCGCGGTCAACGCCGAGTTTGGCGGGGGCGGCTTCCTGAC
CAAGGCGACGACCGAACCAGATTTCAGCGGTCAGATCGCGCACACGGTTGAAGATGACGCTGTGATGATG
CTTGGCATCGCTTTTTACCAGCAGTAGAACGGCTTCTGGTTCATTGAACCCTGTGAAATACCAGAAATCG
CTATTTTGACGATAAGGATAGTCACTGTCGGCATTGCGCTGTGCTTCCGGCGCAGCAAAAATAATCGCCG
CGCTGCCCGGTGCCATTTTTTCCAACAGACCCTGACGACGACGAAGAAATTCTTGTGGATTCATCACCTG
CTCCTGAAAGTAGTCCGTGCGGTTGTTTTTCCCTTCCGCCCTGCGTAATTCGGTATTAGTGCAACGTTGG
TTTTTGCTGCTCGGGCGCAGCCACAACGTGCTGGCTGGTAAATTCGGTATGGCACAAAATGGCAGAAACG
CGAACATACTCAATCACTTCTTCCAGTGATTGTTCCAATTCTTCCTGATCTTCATCTTCGTCGTAGCCAA
GCTGTGCGATGTTGCGCAAATCGTCGATGGCTTCTTTCAACTCGCCCTTAACCTTGTTCAACTTTGGCTG
AATGACGCCCAGGCCAAGCAGGAAGTGGTTGACCCAACCTGCCAGCGCATCGGCGCGATCGAAGACGCTC
ACCTCGTCCTGCGAGTCATCTGGCAGGAAAAGCTGAAACAGGAAACCATCATCTTCCAGCGCTTCACGCG
TGGCCTGATACAGATCCTGAAGCGGTTGCGACAGCGTTTGAGTAAACGCCATACCTTCATTAGTCAGTTC
AAAAACCAGCGTTCTCCAACTGTCGTCATGGTTTCCACCACACAGCATTCCGCTGATCAAGCCGTGCATT
TCTGCTGCAGTCAGCGCGACTTGCTGTTGGTGAAGCAGTTGGTTAAGGCCCTCATAGGCGGGAAACGTAT
TCTCTATAGACATGCGGATTCGTCATCGTTGGCTGGATTGGTTCGTGCTATGCTACCACCAAGCTCCCTT
TGGATTCCAGAAAGGGCTTGTATCTTAGATCTCGGCTATATATAGTTGCGCCCGCTTTAACGAACCCGAT
GTAACGGGTAATGCTCATGCTATGCGACACGCTGGCGCAAGAACGAAAAAAGGCAGGAAGGTGGTATGTC
TGCACAACCAGTAGATATTCAAATTTTTGGCCGTTCGTTAAGAGTGAATTGTCCGCCAGAACAACAGGAA
GCGTTGAATCAGGCTGCGGAAGATCTTAACCAGCGGTTGCAAGATCTGAAAGTTCGCACTAGAGTCACCA
ACACCGAGCAACTGGTGTTCATTGCCGCGCTGAATGTGTGCCATGAATTGGCGCAGGAACGGGGCAAAAC
GCGTGATTATGCGTCGAATATGGAACAGCGTATTCGTATGTTGCAGCAGACTATTGAGCAGGCGTTGCTG
GAACAGGGTAAGATCACGGAGCGTCAGGGTACGCAATTTGAATAACGTCGTATTTTGACAAAAGTACGGT
GTTTTTACGCGATAAGACGTGCTAAGGTTTATCGCGAGTAACGAATAAAATTTCTCTGAGATGTTCGTCA
GCGGGCCAGTCCCCTGAGCCGATATTTCATACCAAACAGAATGTAATGCTCTGCGGTTGGTGAGCACGCT
CGGTTCGTCCGAGAAGCCTTAAGACTGCGACGTTATGTTCACCTTGAACCAAGGGTTCAAGGGTTACAGC
CTGCGGCGGCATCTCGGAGATTCCCTTTCTTTTATTATTCTTGACCCGTGGCGTATGCAGCCCATGTCAT
CTTCTGAACCGACAATCCTTCCCGATACCTCATTCTCTTCTACAGCAGCATTACGCCAGCAGATCCGTCA
GGCTGTACGCCAGCGGCGACGCTTATTGACGCCGGAACAGCAGGCGCGCTTTGCGCAACAGGTGTGTGAA
TGCGTCGTGGCGCACCCGAAAGTCCTACAAGCAGATAGCGTGGCGGTCTTTCTGTCGTTTGACGGCGAGC
TGGATACTTCACCGCTGATTCACCAGCTATGGCAGCAGGGGAAGCACGTTTACTTGCCGGTTCTGCATCC
GTTTCGTGCCGGGCATCTGCTGTTCCTGCGCTATGCGCCGGACACTGAGCTGGTGCGCAATCGGCTGAAG
ATTATGGAACCGCGTCTGGACGTGCGGCAGGTATTGCCATTACCGCAGTTGGATATTCTGCTGACACCGC
TGGTGGCGTTTGACGATCGGGGGCAGCGGTTGGGCATGGGCGGTGGTTTTTACGACCGGACATTGCAGTA
TCGCAATCATACGGACAGCGGGCCTTACCCGATGGGGCTGGCCCACGATTGTCAGATGGTTGACGCACTG
CCAGTGGAAAGCTGGGACATCCCGCTACCGGAAATTATCACCCCTTCCCACCATTGGCAGTGGAACACGC
GCTAGCTTTTTATTTGTTCAGGCGACCGATCGTGCCCCAACATTTGCTGTACCAATTCCACACAGTGCAG
GAAGCGTGAATCGTAGTCCGACTCTTTGATGTAAACGTACGGGATATTATTTTTAGCCAGCATCGTTTTC
AGCAGGTTCTGGAATTCCGAACGGGCAGTGGTACTGCCTAAGCTGCGCAGTCCGTCGGCTACCCAAGGCG
TATTGTTTTCCAGCAGAATCACCAGATCGAAGCGGTATTCGTCGACCAGCGCCTGGACGAATGGATGCTC
ACGGCCCTCATATTTCTTGCAGAATGCCTGCGTGGTGACAAAGTCGGTGTCGATAAAGGCCACTTTATTG
GCATATTTGACCGCAAAATCAATGTACTGTGCCTGACCCAGCGCGATCTTGTCATAGTCGGAATATTGCA
ACGCCATCTCGTCGCCACCCAGATGGGAGAACACGTAATCGCGGCCATATTCCCAGGCGCTGGTGGTGTT
GAAGATATTAGCCAGCTTGTTCACCAGCGTGGATTTACCGCTGGATTCTCCGCCAAGAATGGCAACGGTA
CGCACAAAGAACGGCTTCACTTCTGTCGGGATATAGTCCCAGTAACGGAAAGGATCGTGACGGATCTGCG
AACCGCTGATGTTCATGAAGGATCGCTGCGGGTCGATCAAGACGGCTTCAATCCCCAGGTGCTCGCGATA
TTGCGCGGCATCCTGTTCTTCGCTGGTGTAGACGAAATTGGGCGTAATGCTTTTTTCCTGCATGAACGCT
TGAATACCCTTACTCCACACATCCCAGCCGTGTGGGTAGGGTTCCATTCCTTGCTCATTAAAGGCGTGAA
TATGAATATTTTTCTGATATTTAAAGGTTTGCAGCAGCCAGCGCAGGCGGTCGCTGACGGTGGGCTGCTG
TGACATCGAACTGTTCTCAAACAGCAGCCGGTCGCGCGGTTCGTCGTAGCCTAAAATCACATGCAGTTCA
TCGACCTGACTACAGGCGCGCTGAATCAGATAAATATGGCCGGTGTGTAGTGGATAGAACTTGCCGAAGA
CAATACCAATATTCTTTTCATAGCGGGGGAATTCCAGCTCGAGAAAACGATGCAGTGCTTCCAGTTTTTG
TGCGCTAGGGCTTTTGATTTTGGCATTAAGTAATTGACTGAGATAGCCTTTAGTCATATCGGTTGCGTCG
GCAACCTGCTGTAGGGTGCAACCCTTCTGGCGGATAGCGGATTTCAGGTAATCAAATGATGACATGGTGC
AACACTCTTGTTTAGCTTACTAAACAAAATACCACAAGATAAGGTAACCTCCGCTACTCTTTCACACGCC
TGTTTGAGCTAAAGGGACACCGGGCGAAGAGCAACGGATAGCTTTCTGTGGTTCGTTTAGAGATCGTCGA
GGATCGCCAGCGCGTCGGCCAGCTTTTTCACGCCGAACACCTGCATGCTGGCTGGGGCTTTCTTCGGCAT
ATTGGCATGAGGAACGATGGCGCGTTTAAAA
>3 length=76285 depth=0.93x
CATTTGGGCTTGGGCTCTGTGCAATGATCGTGTGGGGTTATCGGATGTGGTGGATACGTCGTCCAAAATC
TCGTCATAGCGTGAATCCAGTCAACACACTGACGGCAGCATTGTTAGTGATTCCTGTCTTTCAGCGAGTG
CTCATTGTACTTATCACGCTACTGCTGGCAGTGAGTTTACCGGTCATGGGAATCAGCCTGCTCATCTTCC
TGCTAATTGACACGGTTCGGTGGTCTATGAGCCATCCTAAGCAGGCTATCGTCAAACGCTGATTTCTTCG
TGGGTATCCTCGCTCGACCCAGCAAAAAAACCGCCATTGTGCAACACAATGGCGGTCAATCAGCAATACA
CAATTAGCGACAAAGGATTAGAACGTAGTCCAGTCAGCCAAATCGCCTTTAGCAGGCGTTTTTTCTGCGC
GATTATTTTTAGGTGCAGCCAGGGCAGGCGTTTCTACTTTTCTCGTTAACGCAGCACTTTTATAAGATGC
GCCAAGGTTGAATACGCTGACCGTACGCGCGAGGCTATTTGCCTGATCCTGCAAAGAGAGAGCCGCAGCC
GCAGACTCTTCAACCAACGCCGCATTTTGCTGGGTTGTGGTATCAATCTGCCCAACGGCCAAATTAATTT
GATTGATACCATCACTTTGCTCACGACTGGCCTGCGCAATTTCACTGATAATTCCTGTTACGCCCTGCAC
GTTCGTCACCAGTGAATTCATCGTGACGCCGGTTTCTTCCACCAGTCCCATACCATCCTGCACTTTCTTA
AACGAATCATCGATAAGTTCTTTAATTTCTTTTGCCGCCGTAGCACTTCGTTGAGCCAGTGCACGTACCT
CAGTGGCGACAACGGCAAACCCTCGACCCTGCTCACCCGCACGCGCCGCTTCAACGGCCGCATTCAGTGC
CAAAATGTTGGTTTGGAAGGCAATGCCATCAATCACACCGATAATTTCCGCCATACGCTGCGACGAATCA
CGAATGCCGCGCATCTCCTGCGTTACCGTTTCCATCATCGCGCCACTTTTCTTCACCGTTGCAGAAGCGC
CAGCCGCAAGATCTGTCGCCTGCGTCGTATTATCTGCGGTATTTCTTATCGTTGACGTTAATTGTTCCAT
CGATGAGGCTGTTTCTTCCAGCGAACTTGCCTGTTCTTCCGTTCTGGCAGATAAATCCTGATTTCCCGCG
GCAATTTGCGATGCCGCACTGGAGATCGTTTCAGCACCATCACGCACCTGACTGACGATCTGCCTCAGAC
TACCGTTCATATTATTCAAGGCGGATAGCAACTGACCTGTTTCATCTTTGCGATCGGTATAAATTTCAGA
GGTCAGATCGCCTTTCGCGACATTTTCGGCAATAACGAGAGCTTCTTGTAGCGGTTGGGTTACGCTACGG
GTAATCAATGAAGCAATAATCAACCCAGCCAACGCACTAATTAAAATGATCGTGGCAAGCACCATCAGCG
CATTTTTATAGCTGTCACTCACTTCTTGCGCTGAGGATGACATCTTATCATCCTGTATATCGATGAATTC
CTTTACTTTGCTGGTGTATTTCTCTTGAGTAACACGTGTTACATTGAAATATTCTTCAGCAGCCGCATCC
GTATTCCCAGCAGAGACCAGTGAAGAAAGCTTATTCGCTGAACCAAGAAAATCGCGTCGGATGTCGCCGA
TATCGCGCAGTACCGTAACAGATTTATCGTCATTAACGGATTGATTTAAATATTCCATGAGTTCAGATAT
CTTTCCTGAACGCTCTTTGTTCAACGCAAACTGTTTATTGATTTCACTTTCTGATTTAAGTAATAACAAC
AGTTGCTGATTGTTGAGGTAACCATTTAGCTCATCAATGAGTGTATTGCTCTTGACGGTTAATGGGTAGT
TTTGAGAAACGATATCATCCATTTTCTGATGAAAATCACTTAGCTTTGAAATTGCAACGCTGCCAATTAT
CAGAAGCATTAATACCAGAAAAGAAAACCCTGCTCCTAATCGATATCCTATACGCCAGTTGGACAAACCC
ATTAACATCTCCTTAACTAATGTTTTCTATCTGCATAAAAATATATAATTTGAAAATTAATATTTATTAA
TAAATGCAGATAATCCCAATACTCTTTTTCATAACAAAAAACACACATCTCTAAACAGACCGTTTATATT
CTTTGGTAAGAAATACAAACAATATGCTGGTTGATATGTTCATCAAACCACACACATCGTGGCGTAGCCG
AATTGATCTAACCCGTTGCAGTACGCGGCACTAAAGCCCTACACCTGCAGACGGTAGAAAATTCATCATC
CTTTCCACTTCATCTTTCAGTACGTTTTTCCGTACCATAGTCTGACGCTTGCATCCCGCCCATCTCCCAT
AAAATCCAAGTGAATCACCGTCACTAAAATTAGGGTTGAATAGCAACGGCAAATACCAATACAAGTCAGA
ACAAATCTTCCATACGCCGAAGGCGGTATCGGCGTTTTTTAGATAATCTTTATATTTTCTAACTTATGGT
ATTCATATCTATTTAATCGATCATTTTACATAAATCTATCTACTTATAAGATATAAGTATTTTAAATAGA
CAGGAATATTGCATTTAGGATGTAACAATTAAATCAAAAACAAATAATAACAATTTGTCATAGATTTAAA
TAAATAACACTTGGATTTATATTATGTTACGGACGGGAAAGAGGAGGTAAACGCATGATACGAAATAAAC
TTATTTCCAATAACATTCAATTTCCATAAAAGCATCACACGTTGGGTAAAAAATTCACCCAGCCACTTTT
TCATCAAGATAGCTGGGTGATTTAATGTTGTTGTTTTCGTTTATGCTACCCAGAGAACCGGGTTATATTC
CAGCATCACTTTTTCTTGGAAGTTACTTTGGATTTACCTTTCAGCAATTCCCGAAGTTTCTTGAGTTCTT
TTTGCGTCAGTGGCGCTTCGGTACCCACCTCTTCAGTACCCTGGCTGTCCACCGATTCAGACGACAGGTT
AGAGGTTAGGTGGCTTTCATCAAAGCTCCGTAGTAAACGAGCACTGACTTCCGCACTGATTGATACTTCG
TTTTCCAAAGCTGCAGCTTTGATTTTTTCTTTCAGCTCTGGGGAAATTTTCAGGGACAGGCTAGATATCT
CACTCATTTTATTACCTTTCTCATGGGGTAAAAGAGTAACCTATGATACCCAGTCAGCAATGTCCATACT
GAAATAAAAATTTAATATTTCTGTCACAAAAATAACCACGTCAATTCATTAGCAAGGGGATTATTATTTC
GCTATTTTTATTTCTCCAACAGATGCTATTTATTTCCGTTTTTCATTCTCCACTCGTCAATCATTTTTCT
GCTCACATCGCCTTTGTAACAAATTGGCGAATACCCCCCTGCTCGACTCCAGGCACTACGCTTACCACAC
TGACTACCATTACGAGTAGAATTATAAGGGCAAGGACAATTTCCTGAATAAGCAGCAATTGACGCCTGAA
TGATCTTTTCTTTGATCTGCTCATCAGAAATCCGAGAGTTTTTCGCCATACTAGGTGTAGAAAAAGAAAA
CAAGCTCATAGCAAAAACCATCGCGACAGCCAGCGTTATTTTCATACTGAAGGTCTCATTTTAAGCAGCG
GTTATTAACAGTAATACGATATAAGTACCACCGAACGCAGCCTTCCCTGACTACTCATTATGGGTTAAAA
AATTGATCATAGAATATTAACGACATAAAATGCAGGCGCTTCGAGAATAAAAGGAAACAAACGTGCCACA
TCACTCCCTATGGGAACTCATTAAGCTGACCTACATGATCGGTTTTGTTGTTTCCTTGATCGTTACTTTC
TTGTTAAGTAAAGATAAATCCCTATTCATCCGATTTTTTGCTTCGTTAATAGTCGGGTTAACCTGGCCGT
TGAGCTTTCCTGTTGTCTTGCTGTTCTCAATTTTTTAAAGCGGTGTCTATCTTCATGATGGCTCAATGCA
GCAACGCCTATGCTCGTCTTTTAGAGGGAATACCCCGCGATGAGTAATATTCTGATCAGCGCCTGCCTAT
CCGGTTTCCCCATTCGTTATAACGGAACTGAAAAGAAATCTGTCGGCGACTATCTTGATCAGTGGCGACA
ACAGGAAAGGTTGATTACATTTTGCCCGGAACTGGCTGCGGGTTTCTCAACCCCCAGGCCTTCAGCAGAA
ATTATTCCAGCCTCTGGTGACCATTCGGTCATCACGGCCGGCGCCAGAGTTGTCGAAGCAACCGGCAGCG
ATGTAACCGCGCGTTATATTCTGGGAGCCTGGTTAACACTGCAAATGGCACAACAGCATAACTGCCGCTT
TGCTCTCCTCACGGAAGGGAGCCCATCCTGCGGCAGCAATATTATCTACAGCGGACGATTTGATGGTTCA
CAAACGGCAGGCAGCGGCGTTACCGCCGAGTTATTACGCCACCATGGTATCGAGGTATTTTCCGATTGCG
AGATCGAACGTTTAATCGAACGCGTTTCATATTGCGATCGTCATACTGATGCATAGCAACGCTGCTGCCG
GTAACCAACCCCAAATGAGCAGCAGCGTTATACGAAAAATTAACGGACCACTAATACTGACATTTTCGCA
TGGCGAACGATGGCAGCGGCATTTGAACCAAGCAAATAGGTTTTCACATCCGGCCGTCGTGAACCGATTA
CGATTAAATCTGCATTAATTTCCTCTGCCAGCGATAGCACTTCGTCTCTGGCCGATCCAAAACTCACGCT
GAATGACACACGCGATGCAGGAAGATCGATCGTTTTGATTAGTGATTTAAGCTTATCGTTCGCTTTCACC
ACGGCTTCATTCTCAAACTCTTTTATGCCAAAAGAATAAGCAGATAAAAATGCCGACGCATCCGGGAGAG
AATGAAAGAGGTGTATTGCAGCACCCGACATTTTGGCCAACCGGACTGCATGCATAAGCGCGTGTGCGGT
AAGTTCATCTTCTTCTATATCTACTGGCACCAGGATACTCGTGTACATAATCACCTCTCCCCTACGTGGA
TAACTGATTACCTGTCAGTATGTAAGAAGCGTAGTCTGCTCGTCGTCAGCAAAATATGATCCCGTTCACT
TTTACGCATGTTGCCCGCGGTTTTTAACCTAATGGGGCATAAAATGCGCCGCTAGCTCACCACCGGTTTG
AGCGATCGGGTATAGATGCGTGACGACTCTCCCCAAGGGTGATAGCCCATTCCAGTAAAGTGGAAGCCAT
ATCGCTCGTAAAAGCTGAACAACTCAGTGCACAGATGCAGCGTAGAAAAACCAGCACGCCGAGTTTCCTG
AGCAAGGTGTTCGATCAATTGCCCCGCATACCCCTTCCCACGATGGCTCTCTTCAACGTAAAGCGCGCAC
AGCCAGGGATAAAGATCCATACGGCTAATGAAATCATTGGTAATTAACCCTGCACCACCAATAATAAACC
CATCCTTTTCCAACAAATACCAATCAGGCAGTGGGTTTTCAGCATTAATGCAGTGGCTAATGCAGTCTTC
ATAAAGCATCAACGTTTCCTTTGATGCCCAGTGGCGTTGGAAATAATGGATCGCCTGTTCTTTGTATTCA
GGGCGATTTCGGATCGAAATAATATTCAACATGGTACTAGCGATCCATCTTCCATGAAGCAACGATGTGC
GCCGTTGTTGCTAGCGTAATCGTGTTACCAGGAATAATAAAATTCCGCCACACGTCGTTGTAATGCGTGA
TTAATTGTTCTGCTTTCAGTTCGCCACGATTGGCTGTCGTGTGTGCATCAGCGGCAATAGTCAACGCATA
GCCTCGGCTAGCAGCATTTTTAATAGTCGCATCAACGCAATAATCTGTCGCACATCCGCAGATCGTAAGG
TGATTAACACTTCGTTCAGCCAGCACATCAGCTAACGACGTGCGATAAAACGCATCGCACGCCGTTTTAG
TGACAAACAAACTGCCTTCGGGTTGATGGAGTTCAGGTAATAATTGCCATCCGTCACTGCCTGATAGCAT
ACCGTCCTCTTCATGCTGAATAAAAATCGTCTGATCTGCTGCGCCTGAAAGTTGGTTTATCAATGCGACC
GTCTGCGCCTGTCGCGCTCTCGGCGTTGCAAACACGGCATTCTGCATATCAATGACGAGTAAAATCTGCA
TTTTCTTTCCTTTTTCGGCGCTTAATATCATCATCACGGAGGCAGTAGCGTACCATCATCCCAACAGTTC
GATACCCGCTAGATCATGTCTACTATACCGTGAGGATAAAAGTTGATTTTCCCGGATCGCAGCAAATCAA
TATCAAACCAGCGAGTAACAATCGGAACACCATTTGTCTCGATACCATGAATGATATCTTGCTGATAAAG
CGATTCATCCTGAAAACGGGCTTCATAGACAAAGACAATTTCATGCCCCGGTTTACCATTGTAGGAAAAG
ATATTTTCTGAAACACCCAATAGCGAAAAACCTTGGGTTGCGGCACTAATTTCTTCCAGGACTTCCCTCT
CAGCAGCCGCCTGCGACGACTCGCCAAATTCAATACCACCACCGAGTGGCAACACATAATGCTCATCTTT
TATGGGATCATACCCTTCAGCTAATAGAATTTTGTTATTATTCCGGAAAAGACAAACTGCTTTTGATCTG
ATCTTTTGCACGCCAACGCTCCAGGTAAACAACCGCACTATGTGGGATAAAAAGACATTTTTTATAAAAT
GGTGTGTATCACAGAAAGATGCCATCTCCTTGTACAGATAAAAATCTGTAGGACGAGATCAAAATACATT
AACAATCTTTATATTCAGTTAACTTTTTCTTCTATCCCCCTCCCTCTCGTGATGCTTAACTCATTGAAGT
CATGCTATCTCGTATAATTATTTCAGACATACTATTGGTGGGAAATAGCAATTTCATATTTATTCACCTG
ACATTGATCGCCGTCATTCTTTCACGATCTTACGAGTTACTGAGTAATCCCGTATTTATTTATCTTATCG
ACTGGTTTTATGCACGTGATGCGCTAAAGTTAACTAACTGTTTCTTCATACTCGGTGGATAGTGTATTAG
CACTGTCTGGCAGCGTGTGCATAAACTCAGTCCAAAGTGCGAAAGTGAGGAAAAGCAATGCATCCAGAGG
TGCCCCCAGACGAACTCCCAACATCAGGTGATCTTGGTCTTGACTCTCGGGCCAGTGATATGGAGATACT
CGGTAACATCGTGGAAGAAATCATTCGATCCGGTCACTCCGTTAGTAACAAGGCCATCATTGCCCAATTA
GTTAAAAAAATTGAAAAAGAGGCCAATATCGCTTTTCAGGAAAAATACCGAACGTTGCTGGAGTTAGTGG
TTTATAAAACTCAGGACGATTTCCTGATTTAACGACCTATCAATACGTCCATTATTACCTCCATAAGGTT
TTCGTATTATTGAGATATCATATTATTTAACGAACAGCGATGTCGGTAATAAATAGACCAAGTCGAAATA
ATGAAAATACATTCATTGCCATACTACTGCCTATTACGAGTAGGTATACTTAAAACTCGATATGAAATAT
ATTTATTTTTTTGCTAATCGTTAGTGTTCATTCACGAATAAATAAGCGATGAATAACTCCCACACAGATT
TAAACCGCCTAACACATACCGTCTCTGGCAGAAATAACAACTCCACAATAAAAAAGACTATATCAAATTT
CGACCACAGAAACGAAAACGGGTTAACCTAAGCTAACCCGTTGAATTTTTTGGCGGAAGGAGTAGTCCGT
TTTTTTCAAGGTCCAAAGTCGCCCCACGATGTGACATTTTTATATATAAAACAATATTTTATATTTATTT
CTTTGTTCGGGGACGTGTTGCTAAATTCATCTCAATCAGGCATTTTATGCAGTACCGTATGCATGGCGGG
TTGTATGACAGGATTTCACTATGCCAAAGAAAGCCAAGGAACTTTCAGGACTTGCTGTATCAAGATTAAA
AAACAGAAGGAGCCTATGCTGTTGGTGGCGTTGACGGTTTATATCTTCGCATCAGAGGGCAATCCCGTTC
ATGGATCCTTTGCGTGGCGATGGGTGTCAGAGTTAACGCACTCGGTAGAACCATTCCAGGACGCTTGAAC
ATGAGTCTTGGCCCCTACCCCGAAGTGTCATTAGCTGAAGCCCGAGACAAAGCGCGTGAACGGCGTAAGC
AAATCCGTGATGGTATTAACCCACTTGAGGGAAAACATGCCTCCAGAGCGCAACAAGAAAAACTGGCATA
TAAGAAAAAGACTTTTGCCGAATGTGCTACAGATGTTATCGAAATTAAGTCCAAGGAGCTAAAGAACAAA
AACACATCGCTCAGTGGCGTTCCACGCTGGAAACCTATGCTTATCCATTTATTGGTCAAAAGGCCGTTAG
CGAAATAATGAAAGCCGATCTTTTAGCCATACTGGAACCTATCTGGTTAACCAAAAATGAAACGGCAAGC
CGTCTTCGTGGACGCATTGAGATTGTGCTGGGCTACGCGACCAGCACTTCAACATATTGGCCTGCTAATT
GCGTCGCCAATGTCGCACAGGATTTATCTGGCACATGGCTTAGCGTGAGTTTTAGAACGTTTGCACCACT
ATATGCTGGGTTGTATTCCAATAAATAGATACTGCCGACGGAGCTTTAAAAAGGCTATCGACTGATAGTG
CTTGTGATGTAAACCCACTGACTAAAAATATGCATAGCCATCTTGTTTTACTGAATGACATAATTCCCCC
TGAAATTTTTACGTATACCGAGGAGATAATAAATTTATTTTATGTTGACAAGTATCTGGGATGTTATATT
TATTTTTTAATGTTGCTAATTTAGCTCACACCTCTTATGATTAATTCGATAAATAGATTTCAGGATAATA
AATTATGAGTGAAGCACTAAAAGTATTAAACAATATTCGTACTCTGCGTGCTCAGGCGCGTGAAATCGAT
CTGGTGACATTGGAGGAAATGCTGGAAAAGCTCACTGTGATTGTAGAAGATCGCCGTGAAGAAGAAGCTA
GCGCGCAGCAACAAAATGCTGAACGTCAGGCCAAAATTGAAGCCCTTCGTGCTCAACTTCTGGAAGATGG
CATTGATCCATCTGAATTGCTTGGTTCTGCTTCTACTGCCAAGTCAACAAAATCCAAACGTGAGCCTCGC
CCTGCCAAATATAAATATGTCGATGAAAACGGCAATGAAAAATTATGGACAGGTCAGGGGCGTACACCTA
AAGCGATTGCTGCTGCTATTGAAAGCGGTAAAAAGCTGGAAGAGTTTAAGATCTGATGCACGTATCAGCC
TGCAACCCTATTTATTATAGGGTGCAGGCCGAATAAACATTCATTACTCAGAGTCTTTAAATAATGGAAG
ACCTTGAGATTTTCTCCACTCCTTAACAATAGAAAAAATTCGTTCTGGCTCTCCATCTTCAGGCGTTTCT
GGATAAGCAATTAAATCCCCTTCTTCTGGATGCTCACTAACTAAAATAAAATTACTCAACAAATCATCAA
GATATTTTTTTAAATCTTTCCCCTTGAGCGTTTTAGCCTGTCGAGTACTTTTCCTGAACTCCTTCAATAA
GGAAACAAACTCATCCTCAGTGTATTCAGAAATTTTATCTTTTAGAACTATATATTTCATGAAACTATCT
CCGATAATGAATTTCATCATGCAGCTTAGGGGTAACAATGATCTGTCCCTGAAATTATACCCACCTAATT
ATGCTGCCATTTCATAATCCACCAGCGTTTGATAACCCAGCGTCGAGTGCTTGCGACGGCGATAGAGTTT
TTTCCAGTTGTAGAGCGTGTTCTCTTTGATATCAAGCTCCTGTGCCATACGGGCAACAGACTTGCCGCTT
TCGAGCAGTAACGCCACGGCTCTGCGCTTGAACTCCGGGGTATATTGTTGTCTCGTCATAGTGACCTCGC
TTTCGTTGACTGATTTGAAAACAAGGTGGGCACTAAATTAAGGACAGATCAGACACCTGAGAGACACCAA
ACTCCACTTTCTATGCACATCCTTTTAGCGATATCATCTCTTATCAAGCACAGAAATCACGGTCATTCAC
CTCAGTGAATAGCTATTCTGGCGCTGATACAGACACGTTTTTCGGGTTTTCAGTCGAAAAGTCGTAGCCT
ATAAGAAAAGTCCTGAGAAACATGCAAGTATTGTGGTGTACAGATATGATGGTAAAAGGAGAGAACGTGA
GAGTAGAAATGAAGGAAAAGATCATCAAAACGTGTGAGGCAAAAATTGTGGCTAAGGGCAACAATGTAGG
GCTGTCGTTTTATGCTTTTTTTGCCAATAAAAATGATGACCCGGAACTGCTGATGGAGGTTGCACATTGG
TGGATTATAGAGATGAAACTGGATCACTTTGAAAAGGCTGAAAAGATAAAATCCCTCGTTTCGTCCATGT
AATAAACCATTCGAGCTACGTGGTCTTCGGCAAGGCTGTTCACAACTCGTGATGTTATGATTAATTTTTT
ACTCAGATTGAACTACTGCTTTACCACTTTCATGACTTCGCTGGCTTTCACTCGCTTCCCCTCCTAATTG
TTAGCAGAAATCTCTCAATCCATTTTCTATTGATTTCAACGCCTGGCAACAGGTAAAGATGAATTTTTGA
CGATATGGACAAGAGGAGATGAGCGGATCATCAAGGGAAATAAGATGAAAAAAACAGGTAGGCCAGAAAC
AAAAAAGCCTCCGATTAAGGAAGCTTTTATGCTGCACTTTATGCAGGACAGAATCAAAAAAAATTAATAA
ACTATTGATTCTATTGAATTCGTGGCGGAGGAGTAGAGATTCGAACTCTAGAACACTTTCGCGTCGCCGG
TTTTCAAGACCGGTGCCTTCAACCACTCGGCCACTCCTCCGCAATGACGCGAACTATAAACAGTGTGTGA
GATCTTGTAAAGCATCACGGCGCTCAATTGCCTGAAAAACAACCTAACACAACCTAATTGAGCGCAAAAC
CGTCACACCATGCATGAAATAGAGCAATTTATCCCCACCATTATAAGAAGGGCAGGACAAAACACGAACA
TAGGTACAGAGCCATGACAAATTTTGCAGCGTAAAGAAGGGTAAACCATCTTTAATAACGTCTTGAAACT
ATTTATTCTTTGACATTGAATAATAGCACCCTTAAGAGAGAGTCGCTGATATGGATCGCATTGTTGTTTC
TTCTACCCGTGAAAGTTCGTTACTCAGTACTCACAAAGTGCTGCGCAACACCTATTTCCTGCTGTCGCTG
ACGCTGGGTTTTTCAGCCGTTACTGCAACGGCAAGTACCGTACTTAACCTGCCCGCACCGGGTTTAATTC
TGATGCTAGTTGGGTTTTATGGTCTGATGTTCCTGACACATAAATTAGCGAACAGCCCTGCTGGTATTTT
GGCTGCATTCGCACTGACTGGATTTATGGGCTATACACTAGGCCCAATCTTAAACTCGCTGATTTCTTCT
GGCGCAGGTGACATTGTCATGCTGGCGCTTGGCGGTACGGCTCTGGTGTTCTTCTCCTGTTCAGCCTATG
TCTTAACAACGCGTAAGGATATGTCCTTCCTGTCTGGCATGATGATGGCAGGGTTTGTTGTTCTGATTGT
TGCCGTTATTGCGAATCTATTCTTACAGATCCCGGCATTGCATTTGGCAATCAGCGCCCTGTTTATCCTG
TTCTCTGCAGGGGCCATTCTGTGGGAGACCAGCAACATCATCCACGGCGGCGAAACTAACTACATCCGTG
CAACAGTTAGCCTGTATGTCGCGATATACAATATCTTCGTTAGTCTGTTAAGCATCTTGGGCATCATGCG
TAACGATTAAGCCTCATTGATCACCGTACCGAGAAAGCCCCAATTTTGGGGCTTTTTTTATTCCAGTGCA
GACAGGAAAATTTGTTAAACTGCGGGCTGAGATATCGTAGGTGGAGAGAAGATGTTGAAGTTTGAAGGGC
AAACGATAGCAACAGACGCACAGGGTTACCTGATGGACAGCACAACGTGGAGTGAAGCATTAGCTCTCGC
GCTAGCTGAACAGGAAGGCATCGCGTTGACAGAACCACATTGGGAAGTCGTCCGGTTCGTGCGAAATTTT
TATCAGGAGTTCAACACCTCACCCGCTATACGTATGTTAGTTAAAGCGATGGCGCAAAAATACGGTGAAG
AGAAAGGAAATAGTCGCTATCTGTATAAACTGTTTCCAAAAGGGCCGGCAAAACAAGCAACCAAAATCGC
GGGCTTACCCAAACCAGTGAAATGCATCTAGCTTCCCCGTTTCAATAGCGGATCGTGAAGCCTTCATAGC
CTGTCTTGCCATGCGGCTCAATAAGCACCTTATCAACTCTGGCGCTTCGTGGGCCTCCTTGCTTCAGCCA
CTCAATCAACGCGTCTACCGCATGAGGTTCACCGCTTGCCACCACTTCCACGCTGCCATCATTACAATTG
CGTGCGTACCCATTGAGACCAAGTTGCCTTGCCTGACGTTGCGTACTGTAACGAAAACCGACACCCTGAA
CCACACCATAGACATAGGCCGCCATTGCTATTGTTGTCATCTTCCCCACCTTTTTCACCCCAAGCCGCCA
AACAACATTTATTAGCCGGACTGTATCTTCTAAAAATTTACACCATACTGTTAATAATGTGTTCAACCTG
TGACGCACTAACGGCACATGGCATCATCACTTGAAAAAACCTCTGAACGTTAAAAACGTTATCGGATGCG
GCTATCCTCTCCCCGCAACATCCGTAGCGATGTAGAAAGTATAATCAATTTCCAGGGGGTTATATGATCA
TCAGCAAATTCGGCATCGGACAACAGATTCGCCATAAACTCCTGGGTTTTCCAGGGATCATCATTGATAT
TGATCCCGAATATTCACTAGAAACACCTACCTGGGAAGAAATTAGCGGCAATGACACACCACGATCCGAA
CCGTGGTATCACGTGGTGATGGAAGATGACGAAGGCCAACCGATACATACATATTTAGCGGAGGCACAGT
TGATGAAGGAGGAGCTTTCTGAACACGATCACCCTTCGTTAAATGAATTAGCTGAGGTCATTCAACGTCG
TGTCCCCCAGTTGCGCCACTAATTTTTATCAAAAGCGGGGATTGGCGCCACTATCAGGTATCGGCGATGT
TGTGATATTCAACATCGCCCAGTGCCTACCACTTATTTATCCAAACCCAGCCGTGGGATTTCAATTTTAG
GGCAACGATCCATCACAACTTTCAGCCCTGCATCATGGGCCAAAATTGCCGCTTGCTCATTAATGACGCC
AATCTGCAACCACAGGACAGTGGCACCGATGGCGATAGCCTCTTTAGCCACTTCATAAGCCGCCTCTGGC
TGACGAAAAACATCGACCATATCAACAGGGTTAGGAATGTCCGCCAAGCTGACATACGCTTTTTGCCCTA
AGAGGGTCTGCCCAGCCAGCTTGGGGCTGACGGGTATGACGTCATAGCCTTGCTCTAGTAAATACGCCAT
TACACCATAACTTGGACGGGACGGTTTATCGCTGGCACCCACTAACGCAATGGTTTTTACCGTTTTCAGT
ACCGATTCAATATCACTGTCATTCATGCTATTCAGCCTCTCTTGCGTGATTTATTACAGTGTATCTTACA
TTCAACGAATGGCGTGAAATGGCTTACAGCATCCGTGACCTAATGCAGCATGGCACGAAAAATGCCATAA
CAGCCTGTTTCAAATTGAAACCTTTGACACATTCAGACAATTCCTCAACAATACTCGAATGACGTACCAT
CTGAGAAAATTATGAAATTCGGCTTCATCACTGTCTGCCTTTTTATTGCAGGTTTAAGCACCTCGGCAAT
TGCGGCAACAACGTTGAAATTAGATCAGAAAATCGATCTCCTGATGGTTGACGGGCAGAGGATGTCAGGC
TCGTTGCTGAAGGGTGCCGATAGCCTCGCGCTTGGCAGTGGACAACATCAGATCTTGTTCAAAGTTGTAG
ATACTGTCGATACTCAGACTGGCGCACCAGCGACCTATTTTCCTTCAACATTTATTGCCACCTTTAACAC
CGAAAAAGTGGCATCGGTGTCATTTAAGCTACCGCCGCTGCAAACCCTTCAGGATCGCAAAAACTTCACA
GCCCTTCCCCAATATCAATTGCTTGATGAAAAAAATCAGGCTATCCCCGTGCGTACCGATGCGCTTGTAA
TCGCAGACAATGAGCTACTCGATATAGAGCGAAAAATGTCGGAATACAATGCAGCAGCAAAAGGGGCTTC
AGTTGCAGGTTTTGCTAGCGCACTGAATGAATCCGTAACCTGGTGATTTAACGCGCAGTTACATCAGATT
TTTGCTATCCGTTCGCCTTTTCCTGCTTTTATCGCTTTGCACTGAAACAGCGTTTCCGTAATCTGTCTGT
ACCCTAGCGTCAGCTTTACTACACCAGATTGAAGGACGTAACCATGGAGTTCACCACCCGTACCATCCCC
GCGCAAAAACATATTGCGCTGGTAGCACACGACCACTGTAAACAATCCTTACTGGATTGGGTTGGTACGA
ATAAAGAACAGCTCAAAGAGCACACGCTTTACGCCACTGGCACCACCGGGAACCTGATTCAGTTAAATAC
GGGTCTGCCCGTAAAAAGCATGCTGAGTGGGCCAATGGGGGGCGACCAACAAGTTGGCGCACTCATCTCC
GAAGGGAAAATTGATTTAATGATCTTCTTTTGGGACCCACTTAACGCCGTACCACACGATCCCGATGTAA
AAGCGCTGCTGAGACTCGCCACCGTTTGGAACATTCCTGTTGCCACCAACCGTGCAACGGCGGATTTCCT
GATTAATTCTGCGCTGTTTAACGAACCGGTTCAGATAGCCATCCCTGATTATCAGCGCTACCTGCAAGAC
CGCCTCAAATAGCACTAACACATAAAAATAGATCAGCGGCGAGTTGCACACCCGACGCTGATCTCTACAG
CCCCATTTCTCTATTTTTCCTTATCCTGGCTTACGCTGTGCTGGCACGCCTAAACGCCGAAGAGACTCAA
CAAACACTGAAGGGTTAGTCACGTCCTGTAACAGCCAGACGCGATGCTTTGCCCTCGTCAACGCGACATA
CAGCAAGCGACGCTCTTCCGCATCGGGAAAATTTTCAGGATCAGGTAGCAGCACTGCCTCAATCACCGAT
TCTCTTGCCGGAGCCGGGAAACCATCTTTGCCCTCATGCAACCCTACGATAATGACATACTCAGCCTGCT
GCCCTTTACTGGCATGCACCGTCATGAAATCAATGTGTAAATTCGGCCATTTGGTCGCAGCTTTCTCTAA
AACCGCAGGGCGTAAATGGTGATAGCGGGCAAGCACGAGAATGCGCTCATCAGCTTTAGCAAAACCGCTC
AGCTTATCCAAGAGTGGTTCAAACTGATCCTGAGGCAGGATAGTCACCGCTTTTTTATCCCCCTTGCTCA
AGCTATTAAGCGGCTTCTTTAACTGATACGGGTTTTGCTGTATGAACGTGTTGGCAATCTCACCAATGCG
TTCATTAAACCGATAGGTCGTATCTAGCGCACACTGTTCGCCTACGCCAAAATGCTGTTCAAATGCTGTC
GTTAACGCCAACTCCGCGCCGCTGAAACGATAAATTGCCTGCCAGTCATCTCCCACGGCAAAAAGGCAGG
TACGGCTATTTTGTCGCCGCAGAGCAGCAAGCAAACTCGCACGCTGTGGCGAAATATCCTGAAATTCATC
GACCAGAATATGTTTCCAGGGACTGACAAAACGCCCTTTATCCAGCAAGTTCACTGCCTGATGGATGAGG
CCGGAGAAGTCGACCGCGTTTTCGTCCTTAAGCGCTTTTTTCCAGACTTTCAATAACGGTGCCATCAGGC
GAATACGTTGCTGAAATTCAGCCCTAATCGATTCTGGCGCTTGTTCGACCATTTCGCTTTGGCTACCACC
GTGCATACGCATCAATCCCAGCCAGCGCTCAAGTCGTCCAGCCAACCGCCCCGCCAGCATCGAGTCATTC
CAAAAATCGCCTTCTGGTACATCCCACTCTAGCTCTTCCGTTAACCAACGTCGCCATCCGTTAGCCTGCG
TTTTTTTCTCAGCACATTGCTGTTGCCAGTGAGAAATCAACAGTTCACGGCGCTGTTTCGCATCACTTTC
AAGCTGACTTATCATCGGGGCCTTGCGGCTAGCCTGCTGAATGATGTGCAATGCCAGCGCATGGAATGTC
TTAGCCTGAATTTCATCGGTATTGAGCCGCTCAAGAATGCGTTCATTCATCTCTTCCGCCGCTTTACGAC
CAAATGCCAGCAGCAAAATCTGATCGGGTGCCGCCTCTTGACGATGCATTAACCAGGCTGCACGAGCCAC
CAGCACAGACGTTTTACCACTGCCAGCCCCTGCCAGCACCAGTACGCCCTCTTCGCCATTAATCACGGCT
TTACTCTGAGACACATTTAATGGCGAACTCTCCACCGTTTCAAAGAAAGGCTGCTCGGCCGCCAGCGTGC
GATCCATCCATGCCTGATTCGCCGCAGTATGCATCTCATCGCCCTGCTCAAGCCAACGCACGCAATGTTG
GTAGCTATCACAGCAGTTATCAAAGGTATCAAGCCGTTCAACGGGGAGAGGCAGAGACTCCAGAGAATTG
CGGATAGCACTCTGCAACGTTGATAGAGCATGACGACTAAACCATTTATCCTGCTGCGTCAGCATATGAA
TGCTGTCCATTTGACGCAGCAAAACCTCAGCACTGATCAGACTCATCTCCTCGCTCCAGCCAAGCCAGGA
TTTGAGAAGGTGGCGGTAAAAAGCCTGCGTTTCCTGCCACTCCGTGCCGTGCAAACGCACCACTTTTCCG
GCGGGCAACTCAAACTCTAGCTCACCCCACACCAAGCCTCTTTTACAGTGAATACTCAGCAACTGATTAA
AAGGAATTAGGTATTCATGCTTATCGCCGCTCACTTCGACACCGGCATTCAGTAACCGCACCCGGTTGTA
AGGATGCTGAGCCAGATGTTTACCTAACGAGGTAGATTTCAGTTCCATGATGTTCGCGCCATGACTATGT
GAGAGGGACAGTGGTACATTTGTTAGCGTTTCTCTGTTTCCTAGTTTACCCGTTATCGGACTTCACGCTC
TAGCCTTAAAAACAGGTTAGGATATCCTGATGCTTAATGTGATAATTCTTTTACCATCAGCAAGTTTGGT
TACCTTGCAAGCACAGGAGAAACTATGCGTACTGCGTTGAACATCCTTAATTTCGTACTAGGTGGTTTTT
TCACCACATTAGCTTGGCTTCTGGCAACCGTCGTCAGCATGCTGCTGATTTTTACCTTACCGCTAACGCG
TTCATGCTGGGAAATCACCAAATTGTCGCTCTTGCCTTATGGCAATGAAGCCATCCATGTTGATGAGCTA
CGCCCCGATGAAAAAAGCGCCATTCTCAGTGCGGGCGGTTCCCTACTTAATATCTTCTGGTTTATTTTCT
TTGGCTGGTGGCTTTGCCTGTCGCATATCATTACCGGTATCGCGCAGTGCATTACGATCATTGGCATTCC
TGTCGGCATTGCCAACTTTAAAATTGCTGCCATTGCGCTATGGCCTGTCGGACGCCGCGTGGTTTCCGTC
GAATTAGCGCAGGCTGCGCGGGAAAATAATGCCCGCCGCCACTATCGCTAACGGCATCTAAGGATATTAC
GTTGCTCACCGTCGTCCCAGGAATTCGTCGCTATGTCTATAACAGCAGTTGGCTGTATAGCATCCGCATC
TTTATTGCACTCAGTGGTGCGGCGGCCGTTCCCTGGTGGTTAGGCCAGCCAACCTCGACGATCCCGGTCA
CGCTGGGGGTTGTTGCCGCAGCCCTCACCGATCTCGACGATCGCCTCACCGGGCGTTTACGTAATTTGCT
TATTACGCTGTCCTGTTTTTTTGTTGCTTCCGTTTCGATCGAATTGCTTTTTCCCTATCCCTGGTTGTTT
GCCATTGGTCTGGCGGTATCAACCTGTGGCTTTATCCTGCTCGGCGCATTAGGGCAGCGCTATGCGACGA
TCGCATTCGGCGCACTGCTGATCGCGATTTACACCATGCTGGGGATATCCCTTTACGACAATTGGTATCA
GCAACCCATCATGCTGTTGATCGGAGCCTCTTGGTACAATCTGCTGACGCTGCTCGGCCATCTGATATTC
CCGATTCGCCCGTTACAGGACAATCTCGCACAGTGTTATCAGCAGTTGTCCCGCTATCTGGATGCAAAAG
CCAATCTATTCGATCCCGATATTGAGGAAGACACCAACAAACCCTTGATTGATGTCGCAATGGCAAACAG
CCAATTGGTTGCGACACTTAACCAAACCAAATCATCATTGTTAACGCGCCTGCGTGGCGATCGCGGACAA
CGCGGAACACGCCAAACGCTGCACTACTATTTTGTCGCTCAGGATATTCACGAACGTGCCAGCTCGTCGC
ATGTTTACTATCCACAATTGCGTGAAAAATTACGCTATAGCGATGTCTTATTTCGCTTTCAACGTCTGTT
GAGTATGCAGGCCAAAGCCTGTCATCAGCTATCGCAATCCATTCTGCTGCACCAAAAATATCAGCACGAC
AGCCGTATTGAGCGAGCGTTTGTACATCTCGAATCCGCTATTGCACGCGTCGCTGCCAGCAACATGGCGG
ATTCCGCACAAATTAAGGCGCTCACTTATCTATTGAACAATCTGCGTGCCATTGATGCTCAGTTGGCGAC
CATCGAATCCGAGCAGGCCATTGAACAAGAAAACAATCCGGAAAACACACTGGCAGATGAAAACATAACG
GGTTGGAGCGATATCCACTTACGCATTAGTCGGCACCTGACGCCTCAATCAGCGCTGTTTCGTCATGCCA
TCCGTATGTCCGTGCTGCTTTGTAGCGGCTACGCGTTAATTCAAATAACGGGCTTGCAGCATGGATACTG
GATTCTGCTGACCAGTTTGTTCGTTTGTCAGCCCAACTATAACGCCACTCGCCGACGACTGACGTTGAGG
GTTATCGGGACATTGACCGGTATTTTAATCGGCCTTCCCATCCTATACTTCGTCCCTTCGCAGGAAGGAC
AACTCACGCTGATCGTCATTAGCGGCGTACTGTTTTTCGCCTTTCGTAACGTGCAGTACGCGCATGCGAC
CATGTTTATTACGCTGCTTGTCCTGCTCTGTTTCAACCTCTTGGGCGAAGGCTTTGAAGTCGCAGTGCCG
CGTATTATTGATACCTTGTTGGGGTGTGCCATCGCGTGGGCGGCCGTGAGCTTTATCTGGCCAGACTGGC
GTTTCCGCGGCCTGCCGACCGTTATCAATAAAACATTAAATGCCAACTGCCGTTATCTTGATGCGATCAT
GATTCAATATCATCAGGGGAAAGATAATAGCTTGCCTTATCGCATTGCCCGCCGCGATGCACATAATTGC
GACGCAGAATTGGCATCGGTTGTGTCAAATATGTCCTCAGAACCTCACGCCACCAGGAACAAACTGGACA
ACGCATTCCGTTTCATGTGCCTGAATCATACGTTGTTAAGTTATATCTCAACGCTCGGCGCACACCGTGG
AAAAATAACGTCATTGGAAACGCTGCAATGTCTGGATGATGCCGTGTGTCATGTTGATGACGCGCTACAC
TGCCGCGAAGAGGAAAGTTTACGTATCAATCAGGGATTGGAAACTATTGCCACCAGCATTCAATCCCTTT
CACTTGAATCAGACAGTAAAGAGTCATTAGTAATTCAGCAAATTGGCTTGCTGATCGGCCTCTTACCCGA
ACTCGTACAGCTAAAAAATGACATGATTGCACAGTAAAGCAGGGGGAAACGCTTAGTGTTTTGGCCCTTT
GGAAACCGCATTATTCTTATACCACTCCAAAAGTTCATTACGAATGCTGTGAGGGAGTGCTGCCTGATGC
GTGCCACAAATTGCGCCAGCCAGCGCCAATAGCACGTTAACGCTTAGATTAGCGCGAACCTTTCGCAACT
CAAGATAGCTGTTTTTCGCGCCATGATGCTGTAACTCATCGATATTTTTTATGCCCGCTTTCCACAGTAA
ACGTTCAATATCGTGATTAAGATTCGGAAGATCCTTTAACCGCCCGCTCGAATTTTTGACTATTTGATCA
TACTGCGCCCCCATCAACGCCAGTCGGGCAAAAGCCAATAACTGCTCAGGTTCTTGCCATAATACTTCAT
CAACAAGAAAGTAGTTCAGCGGTAGCGGCATACCGCGTTTGGTATAAATCAGGTGCGGCATATCACGCTG
CTGAAAATATTTTTCATCTTTTTTACTGGCGCGAAGATAAAGCTCCCCCTCCGACACCAATCCAAAAATC
GTTTTATTTGCTGCGATGCTGTAGCCACCAAATTGGGAACGCGAAGTGATGTCCCCTAAAGATGAAAAAG
AATGCTGAGATTGCAAAATCCTTTTTTTGCATGATTGCTTCATTGCCATAATCCTTAGTATTGAAATGAT
CTCTTCCTGAACAGTTAAAATATTTGTAGCAGGAACAAATAATTAACCACACCTCCGAGGGTGCTTCAAA
CAGTAAATGTGTTTACTATCTCTTGCATAAAGAATATGCGAAGCGCTTTCAAAAAATCAGGTTGATTTTC
ACGCACACAGCAGTTACTGTACATCCATACAGTAACACTATGGGTGGAACTCATTATGCGTACGCAATCA
ATCAGCTCTCACAACGTCCAGTCATCATCGTTTTCTACCAATCAACACACAGCAAAACCTTCGGTTGCCA
CGGGCGGTATTATCAGCGAAGTCGTGTACAACGCCGATCAGCCCATAGTCACACACCTGTTACTACCGCT
CTTACAACAGCTAGGTGCACAGTCTCGCTGGCTACTATGGCTTTCTCCTCAGCAAAAATTGAGTCGCCCT
TGGGTACAGCAATCTGGATTGCCGCTGGATAAAATAGTGCAACTCAACCACATCAACCCCTTGTTTACCG
TTGATGCCATGGAAAGAGCGTTACTGACAGGAAATTACAGCGCCGTTTTGTGTTGGCTGCCGCACGAATT
GACGGAAGAAGAGAAAGTTCGGTTACGGGGTGCCGCGCAGGCAGGAAATACATACGGCTTTATTATGCGC
CCAGAAAATGCCAGCGGGGACGCCTATAGACTGTTTCCCAGCCTTAAAATTCATTCGACATTGTATCATT
AAGTAAATTAAGATTTTTCTCAGCTTAATCGCGCTATATGTCCAGTAGATCGCCGCAAAGCGGTATTCTG
CGGGCTTTTTGCCTATATTTAATACATCCCAACGGCATAAGATCTGTCAAAACCATCTACTATTTGTTAG
TAAGTGTGTATGATTCGTGCGTTTTTCCTATGACGCAAGTCACATCATACTTGTAACTTTCTCATCACGT
TGTAGACTTTAACTCGCTGGAGTTGCTCTTTTATAACGTCAGTTGACTGACAGTAAGTCATAAATAAGGG
CAAAGTCTCCAACCAAAGGATTTTAACCAAAGGTTTATTAGCCCTCCAGGTTAATTGCCGATTTGGATGA
TAATGAGGCGTAAAATGAAAAAAACAGCTATCGCAGTTGCAGTGGCACTGGCTAGCTTCGCGACCATCGC
GCAAGCAGCTCCTAAAGACAATACCTGGTACACCGGTGGTAAACTGGGCGTGTCTCAATTCCACGATACT
GGTTTCTACGGCAATGGTTACACTGGTATCAACAACAACCCAATCAAAAGCAAGTTAGGTGCGGGTGCGT
TTGTTGGTTATCAAGCAAACCCATATCTGGGTTTTGAACTGGGTTACGATTGGTTGGGCCGCATGAAATA
TGCAGGTTCTTCTAACCCCGCAGACAGTGCTAGCTTCAAAGCGCAAGGCATCCAACTGGCTACTAAACTG
AGCTACCCAGTGATGCCGGACCTAGACGTTTACACCCGTCTGGGCGGTTTGGTATGGCGCACTGACAGCC
ACGCAGACAGAAGCGGTACTCATCTCAACAACAACGACACTGGCGTTTCTCCGCTGGCTGCTGTTGGTAT
TGAATACGCTATCGACAAAAACTGGGCTACACGTGTTGACTACCAGTGGGTAAGCAACATTGGTGACGCT
GGTACCGTTGGTGCCCGTCCAGACAACCTGCTGATGAGCGTTGGCCTGTCTTACCGTTTCGGCCAAGATG
ACCGTGTTGCCCCTGTTGTTGCTCCGGCTCCAACCCCGGCACCAGCTCCAGTTGTTGAAACCAAGCGTTT
CACCCTGAAATCTGACGTCCTGTTCAACTTCAACAAAGCAACGCTGAAAGCAGAAGGCCAGCAATCACTG
GATCAACTGTACACTCAACTGAGCTCTCTGGATCCGAAAGACGGTTCCGTTGTTGTTCTGGGCTTCACTG
ACCGTTTAGGTTCAGAGCAATACAACCAAGCTCTGTCTGAAAAACGTGCACAGAGCGTAGTGGATTACCT
GGTTTCTAAAGGTATCCCTGCAAATAAAGTCTCTGCTCGTGGCTTGGGTAAATCTCAACCAGTTACTGGT
TCTACCTGTGACAACGTGAAACCTCGTGCTGCGCTGATTGACTGCCTGGCACCGGATCGTCGCGTAGAGA
TCGAAGTTAAAGGCATCAAAGACGTTGTAACTCAGCCTCAGGCTTAAGTTATTAACGAAAAAACCTCGCT
TCGGCGAGGTTTTTTTATGGAGTACATTCTTGTCCGTCACCCTGCGAGCCGTTGCTATGCAACGTTGGAA
AACGCTCCCTGCACTTTTTTATGTCCGTTTTTCGGCAAGATAAATAACAAATACCAATCATTTTTCGTCT
TTATTATTCAGAATGTCTTTAAGATCCTGCTTGAGCAGCGACATCTGGCTGGCATATTTCTCTTTATGCT
CAGCATCTTCAATTAACTGTACAATCGTTTCTGACAAGGTCACCCCGCGCCTCTGAGCGAGAGCCGCAAG
GCGCTGCCAGACCAAATATTCCAAATCGATTGATTTCTTACGCGTATGTTGGTGTTCCGCATTAAAATGG
CGTTTACGCCGTGCGCGGATCGTCTGCTTCATACGATTTTCTAAGGTGGGATTCATACATTGCGCAATCC
ACTCCAACACTTTCACTGGCTGGTTTTCCATTTTCAGCAATGCCAGCACAGCATCATCCGCCGCACTTTG
CTCCAGAAAACGCGTAATCGCTTCTCCCTCGCGATGCTTTTTCACCAGATATTTCCATTTCCACCCGCAC
TCAAGATTTTCTAGTTGTTGATATTTCATATTAAATTCTTCAGTGACCGCGTAACGTTACTTTCAGCATA
ACAGTTTTCCCTGATTTTGACCGCTTTCTGGCAGTTCTCTCGCTGTTTTTAAGATGATTAGCCAAACATG
ATCCAACTTCAACGTGTGAAAGATGACGGAGAGATGACTCTCCTTATGCGCAGTCCGCATTATTCTTGTA
TAATCACGCTTTTCCTTTAGACGATTACATTGATACTTTGACCAGTAACCGACTCTCATGGCAGCATTTA
CTGCCTAATAATACGCCTTATCAAACGCTATTCACTCAGGCAGCTCAGCTTGCTCCTGCTGAATTCTCCG
CTATTCAGTCGCGTCTGGCAGATAGCCTGACGCTCTTTTGCCACCCTCGTTCCCCTTCCCACTTTATGCT
GTTGAAAGCGCAAGAGAACGATGAATACATGGCATTGATCGCCCGGGCGCTGAGCGCCATCAGGCCAGAC
TCCGGGGCGATACATGGCAGTAAATACATCATTGAGGGTCGTTATATCCGGGTCGAACCCGCCACACAGC
CTGCGGATAATTTTGCCGCACAGCAATCCTGTGGCTATCAGGAATGGATCGAACCCGAACAACTCTTCGG
CTGTCTGCGCAATTTCCACGATGAAATCACACTGCATCCAGGGCTGATTCATCAAGTTAATGGCGGTACA
TTGATCCTGTCAGCCAGAGCATTGCTGGCTCAGCCTTTAATGTGGCTGCGTCTGAAGCAGATTATGGCTG
AGGGGATCTATCGCTGGCAGTCGCCAGACGAGCGCAAACCTCTTCCCGTTGATGTGCCCCCGATCCCACT
CGATATTCGTCTGATTATTATCGGTGACCGGGAAAGTCTGGCGGATATTCATGATATGGAGCCAGAATTA
GGCGAACACGCGATTTACGGTGAGTTCGAAGCACAACTACAGTTGATTGAGACAGATGATATGGCGCGCT
GGTGTACTTACATCAATGCGTTATGCAACGAAAATCAACTGCCGCTGCTGGATGCAGATGCCTGGCCGGC
ATTCGTGAACAGTGCGGTGCGTTACAGTGGCGATCAGGGTAATTTGCCATTATGCCCACGCTGGCTAATC
AGCCAGTTAAAATATGCGTCTCTGTACGCCAGAGATGGTCAGATTACGGAGCAGGCACTGGTCGATGCCA
TTGCCGCGCGCCAATGGCGTGAGGGCTACCTGCGTGAACGTATGCAGGATGAAATAGAACTTGGCCAGAT
TCTGATCGAAACAGAAGGCGAAGTTGTCGGCCAGATTAACGGGCTTTCCGTACTGGAATTCCCCGGCTAC
CCCATTGCCTTTGGCGAACCGACACGAATCACCTGTGTCGTTCATGCCGGCGACGGTGAGTTCACTGATG
TCGAACGCAAAGCCGAACTTGCTGGCAATTTACACGCTAAAGGCATGATGATCATGCAAGCGTTCCTGAT
TACCGAATTGGAGCTTGATCAACAACTTCCTTTCTCAGCATCCATAGTCTTCGAGCAATCGTACAGCGAA
GTTGATGGTGACAGCGCCTCACTGGCAGAGCTGTGTGCTCTGATCAGCGCCCTATCTTTACAACCAATCA
ATCAGCAGTTCGCCGTTACCGGTTCCGTCGATCAATTTGGTCACGTACAGCCAATTGGTGGCGTGAATGA
GAAAATAGAAGGGTTCTTTGAGGTTTGCCAGCGTCGCGGATTAACGGGAACTCAAGGCGTGATTTTACCG
GCAGCTAACCTACGCCATCTGTGCTTACAGGAGGATGTGGTTGAAGCGGTACGCGACGGGAAATTCCATT
TGTTCCCAGTAGAAACTGCACCGGAAGCGGTGTCATTACTGACCAATTTCGCTTATGACGATGAGCAGCA
GCCAAGTCTGTTAGCGGCGATCCGTGAACGAATTGGACAACTTTTACCACAGGAACGCAGACGTTTTCCT
TGGTTTTTCCGTTAAACCAACTGGTTCAACCAGACGCAACAGACTTGCCCAGCGTACAGGTGTACGCTAA
CCTGCGTGCTTCATTAAAACAAGGCTTACAGAGACCATGGTAGATAAACGCGAATCCTATACAAAAGAAG
ACCTCCTTGCCTCCAGTCGTGGTGAACTGTTCGGCCCACAAGGCCCTCAGTTGCCCGCCCCTAACATGCT
AATGATGGACCGCGTCGTTAAAATGACGGAAGACGGCGGTAACTACGGCAAAGGCTATGTAGAAGCCGAA
TTGGATATCACGCCTGACCTGTGGTTCTTCGGTTGCCATTTCATTGGCGATCCGGTAATGCCAGGCTGCC
TTGGTCTGGATGCCATGTGGCAGCTAGTCGGCTTCTATCTGGGCTGGTTGGGTGGCGAAGGCAAAGGCCG
CGCACTCGGCGTGGGTGAAGTCAAATTCACCGGGCAAGTTCTGCCGACAGCGAAAAAAGTGACTTACCGC
ATTCACTTCAAACGCGTAATTAATCGCCGTTTGGTAATGGGTATTGCTGATGGCGAAGTGCTGGTTGACG
GTCAACAGATCTATACTGCTGCTGAACTGAAAGTCGGTCTGTTCAAAGACACCAGCGCTTTCTAAGTACC
AGACTGGATTGCGGGCGAAGAATTTTTCGCCCGCGCTATCTCTTCTATTTATCCGATTACATCCAACCGC
AGCCCTAAATCACTCGACTTATCATGTTGGGCTTTTAAGTTCATTGGTGATCGACTGGCGCACGTCCTGC
GGTATCTTCAGCTCCGTTGCTAACGCATCCAGATAGCTTTTCTCCATGAAGTGATCAACATCAATGACCG
CGCAGCTAAGGAAATAGACCTCAAGCGCCTCTTCTTCATTCTTCACGTCTTTCGCCAGCAAAATCGGATC
AAGCGGTTGTTCTATGGCTTCCTGTACCCAGCGTTGCGCCTCGCTGCCCAATTGCAGTTGCTGAATATTT
TCATCAATCCGCTGTTTTTCCGTTGCATCAATATGTCCATCGCTCTTGGCAGCAAAAACCAGAGCCTGAA
TCAAACGCCGTGCACGAATATCATTAGCCGAAGACTGAGAGCCGAACTGCGGATCTTCCTGGTGTGTGTC
ACGAACGCGTTTCTTATACTGGTTCCATAACACGACACCCGCCGCCGCACTGCCACCAATGATCAGAGCA
TTTTTACCCAATGAACCCATGATTTTTCGCGTGGATTTATTTGATAGTAAAACTCCCGCCAACCCCCCCA
GCGCTGCGGGCTTCAGCATATCACCCAAATTGCCGTTTTTTCCCCCTTGATGATGACTCCCCTGTTTGCT
AGCGGAACCTAATAAGCCCTGAATTTGTTGCAGCCAATTATTCATTTTCATTCCTCAAGGAAAAGTGACA
TCACTAGATGGTGCTATCACTCATAGTAATGGTGTGGAGGGCATTTGTTTGTCAGATTGTGTATAACAGT
GAAAAGTATGGAGCGCGTTTCTACTCGGCAGCACAATGGAGACAGTCCGGTGTTGTACGTTGATCATTCC
GTTTGTCTTTACGCTGTTGTGGCTCTCCATTTTCGGCAACCGTGGGCTTTATCCGGTAACCCACCGTAAC
AGGGAAGCACGGAGCAATACGCTCACCTTCTCTGGCACAGGATCCCATCACCTATAATTCTGAAATAAAT
TACAATTTTTCAAAGACTTACCACAACATCACTTGTTTTTCTTTCATCGTGTTTTTCCCAAATTTATGGG
CTGTGCCGCATTCTTTGCTTCCACGATTTGCGCTTTATTTTTGAAACGGTATACTGCACACATCAAATTG
AAATACAGTTTTAAAAAATGTATTTGTCCGTCACAGAAAAGGAACGAACATGAAAATTGCACTGATTAAC
GAGAACAGCCAGGCTGCTAAAAACGCCATCATCGCCGAGTCTCTGACCAAAGCGGTTGCACCGTTGGGTC
ACACTGTACACAACTACGGCCAATACGCCGTTGAAGATGCAGCGCAACTGACTTACATCCAGAACGGTAT
TCTGGCAGCTATCCTGCTGAACTCTGGCGCGGCTGATTTCGTTGTGACCGGTTGCGGTACTGGCCAAGGC
GCAATGCTGGCTTGTAACTCCTTCCCTGGCGTAATCTGCGGTCTGGTTGTTGACCCATCTGATGCTTACC
TGTTCTCTCAGATCAACAACGGTAATGCAGTATCTGTTCCTTACGCTAAAGGCTTTGGCTGGGGCGCTGA
ACTGAACCTGGAAAATCTGTTTACCCAACTGTTCAAAGAAGAAGGTGGTCGAGGCTATCCAAGCGATCGC
GTTGTTCCTCAACAACGTAACAAGAAAATCCTGGATGCCGTAAAAGCAGTAACCTATAACGATCTGATCA
CCATCCTGAAAGGTCTTGATCAGGATCTGGTTAAAGGTGCCATTGCAGGTCCTAAATTCCAAGAATACTT
CTTCGCTAACAGCAAAGACGAAACACTGACCAGCTATATCAAAACACTACTGGCGTAATCGTCCAATAGC
TGACAAAAAAACCACAGGCCATAGAGGTCTGTGGTTTTTTTATGCCAACACCCCACTCATTTTGCCTATA
TTTTGACGACACAGTTACATGAACGACCCGTTACCGTTCAATGCTTAGCCAGACGTACCGATAGCGCGAA
ATACTGCTTGACCGAAGCTAAGTGACTCCCTATAGTAGCGCCCCGTTGCCCCTTGTAGGCAACCCCCGGT
GAGGTGTCCGAGAGGCTGAAGGAGCACGCCTGGAAAGTGTGTATACGTGAAAACGTATCAAGGGTTCGAA
TCCCTTCCTCACCGCCATATTTCAAACAAAATCAATAAGTTATCTATCCAATTCGATTTTTTTCTATATA
AAGTCATACATAAAAGTTCGCTCCGGCGGACTTTTTTGCTTTTGAGAGCCAGCATTCCTCGCATTAAGCT
AGTTTTTCTTGTACCAACAGACAGATAAAGAAAAGCTCAGGGTATAGCTATAACCCTCTTCATTCATTAG
GTTTGAAAACATCACTGTCTGGCGAATGCCCCGCTCTCTCGGTATGGGATTGTTGACTACAATTCCCCAC
AGGAGACCTCAGGGGGGTCTGCAGGAAAAAGTGTGCTTCTCCTGTAGACACAGGCATAACCTTTAGATAC
ACGCGTAAGAGCTTTCCTGAATTATCGCGAAAATGATGATAATATTTACCCGTTACTTGTTCATTTAGTT
AATTTATTGACTTTACTAAGACAGGAGTCAGCGATGATAGTAAGAACATGGCATGGCTGTGTGCCATTGG
AGCATGCAGAAGGTTTTGCAACTCATCTTCAATTAACAGGTGTAAAACATTCGCAAGGCATAACAGGTAA
CCAGGGCGCTTTTGTTAAGCGAGTCACCCAAGGGAACTGGGAACATTTTTTCCTTGCGACTTATTGGACT
GACATTGATGCGATTAAGGCTTTTGCTGGTGAAGATTATCATATCGCCGTAACCTACCCTGAAGATGATA
AATTTTGCCTTTTATCTGATCCTTATGTTTTTCAGCATGAAGTTCAGGCTATACAGTCGTTGTAAGTTTA
GTGATCAGCCACATAGGAAAAAATAACGTCGCCTGATGCTGCAATGGTGGACTGATTTTCTGGACGCTAA
TAGCAACAATATGTAAGAAACTCGCTCCCGGCCGAACGTGTCGGCGAGTTGATGCACAAATCTCTTTCTT
TGGGCACAGCCGAGTGGTGTGAGTTTATGTTGCTCGATGGGATCCTATGGCAACACACACGGAAAATGAT
GGTGTTAGTGCATCGTAAAGCAAAATTAAATTTACAGCACAGCCAACGGTAAAATCAGCATATCAAACGA
AATACTCCTGTCATGCACAGGCCATTTCTCATTATGATTTTTCGTTTTAGCCACATGAACAAAAATAGAA
ATTAAAACAATAAAAACAGTTAGTTATAATATAAACCCAACCTCTTCCTTGGAAAAATCAAGAGTCGCTA
CACTGGTGTTTCATACCTTCCCCACCGAATTCAATAACGAAATTGCCACTGGAATTACTCTTGTCGAATA
AGAATGATATTATTCAGGCCAGATGACACAAGCAGCAACTGACTGAGACCTTAAACCCTTGGGCTACTTA
TGAACAATGAAATACCACTTAAATATTATGACATCGCGGATGAATATTCGACGGAATCCGCAAAGTCGGT
AAGCGAGCCAGAACGCGAACCTCTGGCGCACTATTTTCAGTTGCTGATCACCCGCTTAATGAATAACGAA
GAAATTAGCGAGGATGCGCAGAAAGAGATGGCCAGCGAAGCTGGTATAGACGAACAACGTATTGATGAGA
TAGCGATGTTTCTGAATCAATGGGGCAATGAGTAGTTTTGAAAAGGATACAACATAGCGATGTTATGATT
GCATACCGCTCATAACACCTAAGAAATCCTGGCACTGCTCACGGACGGGTAGTGCCTAAAACTGAATGTT
GTATCCAATTCGGAGACCAACTAACGCCAACTGCAGACGGCTGCCTCCCCCAAATTCAAGTGACACAGCG
ATCAAATTCTGCAATCTGGTATAGCCTCAAAAATTACGGGTATAATCCCACACATTATCCAACTGGTTTA
GAAACGAAGATGACAAAACTCACCTTACAAGAGCAGATGCTAAAAGCTGGATTAGTCACCAGCAAAAAAA
TGGCCAAAGTCCAAAGAACAGCTAAAAAATCACGTGTTCAGGCTCGTGAGGCAAGAGAGGCTGTAGAAGA
AAATAAAAAAGCACAACTTGAGCGTGATAAACAGCTAAGCGAACAACAAAAACAAGCGACGTTATCTAAA
GAATATAAGGCACAGGTTAAGCAACTTATTGAAATGAATAGGATTGACGTTTCAAAAGGCAATATTGGTT
TTAACTTCACAGATAATAATTTAATTAAAAAAATAGATGTGGATAAGCTGACTCAAGCTCAGTTGATTAG
TGGCCGTCTCGCTATTGCACGTTTGGTTCTCGATAACAGCGGAGAGAGTGAATACGCTATTATCCCCGCC
ATTGTAGCCGATAAAATCATGCAGCGAGATGCGGACAGCATTGTATTAAATAGTGCGCTTAGTCAGGAAG
AGCAAGACGAAGAAGATCCGTATGCTGATTTTAAAGTGCCAGATGATTTAATGTGGTAATGAACGTCTTA
CAACTGCCTAGACTGAACAGTCCTCCAGGGCTTTTCAGTCATATTTTGTGTTCAGCCAGCCCATAAAAAG
CGCTGTGTTTCCCTAGGTTGCTGCCGACCCCGTTGACGTTTCCGTCGCAGTTGAACGCAGCGCTTTACTC
TCCATCGCTTATATCGTCATTGTCACCCTCCCCCTCGCATACCAGAAATTTATCGTCCAGACTTAAATCA
AAGGCATGGTCTGCGCAGGAAATGTGTTTTACACTGCGCGCTGCAAAAACTGAGTAGATAAACGATTAAG
TAGGCGGTAATGGCGATGAACGGAACGATCACAACCTGGTTTAAAGATAAAGGTTTTGGATTTATCAAAG
ATGAAAACGGTGATAACCGTTATTTTCATGTGATTAAAGTCGCCAACCCTGATCTGATTAAGAAAGATGC
GGCAGTCACCTTCGAACCCACTACGAATAACAAGGGTCTATCAGCTTATGCAGTGAAAGTTGTGCCCGAA
AGTAAATACATCTATATCGCGGGCGAGCGTTTAAAACTCACGTCGCTCAAGTCTTTCGTGGTTTACAGCG
AAGAAGTGCCTGCCGATACCCACATTGATAAAGAAAATGTGGTGCTGTCTGTGGGGGCACTGATGAGTAG
TATCAGACCGAAATCAAGCGCTAAACCTGGTGAAATGCGCTCGCTGAAAAAACTGGCGATCACCACCTTT
CAGGGAACGACGTTAATCTTCTCAGAAGATGAAATAGACGTAGATGCCGCGGTGAAACAGCTAAAGATGT
GAAATAATTCAGACTGATCCTGTGCCGAAACCCTGCACCATTATTCATCAGCAAGATTTCGGCATCGCTA
ACTGACTAGCTCTCTATTTTTTCTAGTACTAAAATTTGTGCTCTTTGTTCCATAGGAACTGGGCAAGAAG
CACAGCGCTCTGTCAATTTTTCTTCAAAGATACGTGTAATATTTTGTAGCGCAATAGCACTATATGTAAT
TTCCAAAGCAGAAAGTAGCGACGGCATAAACGTTGATCGAAAAAATGAAACTTGCTGCGCGGCCATTTCC
TTAACATCATTATGAGCGAGATAATGTTGCCAGGCAGGATCGGATAGAACATCAACTGAAAAATGAACAA
CGCGAAGACCACAATAGCTGATTTGATGAGTAAAGGGGGCTAATACTTCTTCAGAACGACGCATATATGT
GGCAATTTTCATTACTGCACGTTCATCACTAGAAAAATAGCCATCTATCACCATTTCATCCAGTACTTGT
GCTGCATTATCAATGATGACATCAAAACCAGAACGATTTTCATTATCGATACCAGCTAGTAATAGTACTA
ATTTACCACCGACTTGTAACTCCGTGGCTCGAGCCGCAAGAAATCTTCTCCAATCCTGTTCTCCTTGTTG
GGCTAACTGTCTCTGGATGTTAGATGATGTTTTATAAGGAACAATATGATCCCACTGATTAATAGAAACA
TAACTTAACCACATCGCTGCATATGCTGACCACCCCAAAAGGATGGAGTTACTTGGGAGAATAGGCGAAT
AAAATGAACGACCAATCGCACAGTAAAAAACATCTTTATGGCTAGTATAACTTTCAGAATCATTTTCAAG
CACATTAAACAATGTTGAATAATCATTATTAATTTGGTCAGTATGCATTACAAAAATAGGATGAGAAGGG
AATCTTGAACGTATTGAATGAATGATCTTACCAATAGGAAGCAAAGAATTCTTCCCTTGAGATGAACCAT
AGTCAGCAATAGATATATACTTACCTTCAATGAAAACGCTCATATCATCAACAATTCCATCTAAGATTGG
CATGGCAAAAAAATTGCCACTAGCCTGAACCTTTGCATGTTGATTATAAATGCCACGAGACTCCATAATT
CCTTGACAATAAACACTATCTTCCAAAGTGAACTCTCCAAAATCATAATCAGGTCTATAAATATAGACAA
ATAAAAATAAATTGGATAAGTTTTCGACTAAATAATTAAAAATTGAATGTCATTTCATAATCAGATTAGA
TATTAGTAATATCATTCGCTTTTAAATTTATTAGCAACAAAATAATTATATACATTAAAGTGATATTTAA
ATGACAGAAACACATTAATACATTATTTATATGTTTCATCGTGCAATAAGCGGAGGAGGAATTTGGCCAG
CCAGAACCTGGATGAAATGAGAGACAGCTATCTCTCATTTCATCCAGCAGAGTTTGCGCAGATTAATCAT
TCGTGTGAAAGAAATTTCCTATACGACTATCGACTAAGTCCAGCTAGAGAAAACACAACCCGTCTCCGTG
ACACCAAATTAGCCCCTGACATCAATCCACAACGAACAGCTTAGCGCCGCTCTCAGTGTAGGAACGATGC
GCTTCCGCGTTATCCGCGACCTGATAGCTCATTCCAGGTTTGAGGACAAAAACACGACCATCGTCTAATT
CCGTATGGAGTTCACCTTCAAGGCACAGCAGGACATGTCCTTTTGAGCACCAGTGATCGGCCAGATAGCC
GGGCGTGTATTCGACAATACGGACGCGGATATTATCAAAACGCTGTGTGCGCCAATACGCGATCCCCGAC
TCCCCCTTATGCTCAGTGGGTTCTATTTGTGACCAATCAGTCGTACCAAACGGAATGTTCTTCATGTCCA
TACTACAGCCCCTATTCTCAACGTTATTGGTTAACACTCCGTTGACTATTTTTGCTACTCAGCGTTTGGC
CCCACGGTTCCACGGCATTCTCATCAACAGCCTTGCCATACCGCAAAAACCAGTAACGCCAGCAAACAGC
AACCCGGCCCCCACAAATCCAGAGAGCAGGAAGAAAGCGCTATTGACGCTGTAACCCAGTAATACACCAC
TCAGAATAAGTACACCAGCGGCGATTTGAACCTGCCGCATGACGTCAATTGGCTGTTTATTATTGATTTC
TGTTGGAAAGCCCGCCTTTTTCCAGGCAGTCATTCCACCATCAAGTAAAAAAGCCGTTGCCGGAAACGCA
GACTGCATCAGAATCTCAGCATTCTGTGCTGAACGCATACCAGACAAACAATGGAAAATTATAATCTTTC
CTTCCCTATCCTCTTTAGGAAGAACATATCCTGCTGCAGGAGCCAGCGGGTGTAATCTCGCCGGTGCGAT
ATGCTCGCGGGCGTACTCTTCCGGCTGGCGAATATCGATGAGTATCGCGCCTTCATCTAACAATTTGCTG
GCCTGTACGGGTGAAATCGCAAGTGGTGTTGACATGATCGTGATCCTCTTTTGAGCCGTTGAAACCCGTC
ATAATGCGTCACTCAACACGGTGTTCAGCCAGCAAGAAAGATGATGTTGCTGATTATATGCGTGTTGCCA
TTAATTTAGATAAAACTAATTAAGCAAAATCTAAACTAAATAATGCATGCGTGCAACCACTTTCCGTGCA
GGGAAAGCAATCGAGGCTGGACATCGATTTGGCGGCTGATACTCTGTAAATAGGAACACTATTTTAAAAA
CAGCCGTGCTACCGCTATCGCACCAAAGAGATAAGTGTACTGTATAAAAATGATGCTATTTACGAGCCAT
CCTATGGTTCTGTTTACCTTACCGACTGGGAAACTTGAGATATCTCCAAGACCGTTTCATGAAAAAATTA
AAAGATACAGACTGGTATAAAAAGCGTTACTCCAACCGCGTTCTCTTCTGGAGAGAAATCTCACCACTCG
CCTTCCCTATCTTTATTGAAGGCCTCTGCGTCGTGTTGATGGGAGTTTTCAGTACGTTCCTGGTCAGTTG
GCTGGGAAAAGAGGCCATGGCGGCCGTCGGTCTGGCTGATAGCTTCAACATGGTCATCATTGCGTTCTTC
ACTGCGGTCGCATTGGGGACCGCCGTTGTTGTTGCTTTCAGTCTGGGGCAACGCAATAGAAAGCAGGCAC
GTTCTGCCGCTCGCCAATCAATGTCATTACTGGTTTTGTCATCGTTTCTGTTGGTCGCGCTGGTTGAATT
TGCTGGTTCAGCAATCATCGATCTGATCGCAGGACAGGCCGATGAACAGGTTAAAACGCTGGCTCTCACG
TTCCTTCGCTGGACAGTGTGGGGATATCCTGCTGTCGCTATCGCGTTAGTCGGTTGCGGCGCGCTCCGGG
GCGCGGGGAATACCAAGTTACCCATGGTCATCAATATTGGGATGAACATCCTCAATATTGCCATCAGTAG
CCTACTGATTTACGGGGCATTCTCCTGGGATGGACTCGGTTTTATCGGTGCAGGCATCGGAATTACCATT
TCACGCTATATCGGAGCGATACTCGTGATTCTGACGCTGATGCACGGTTTTAACGGTGCGCTGCGCATAC
CCTTCAGGTCTTACTTTGCACCTTTTACCGTATCGATTCTCTACGAGGTGCTCAGCATCGGGATCCCCGC
CAGCATCGAATCCGTGATGTTTAATATCGGTAAACTCATCACCCAACGTTTTGTGGCAGGCATGGGGACC
GAAGTGATTGCCGGCAACTTTATTGCTTTCTCCATCTCGACGCTGATTAACCTGCCCGGCAATTCGCTCG
GCGCAGCCGCCACGATTATTGTTGGTACACGGCTGGGGAAAGGTCAGATCATGCAGTCCACTCGTCAGCT
AAAACACATTTTCTGGCTATCCAACATTGGGCTGTGTGCTCTTGCCGTACTTTCGGTCCCTAGCGCTAGC
TTTTTGGCATCGTTTTACACCAATGAACCGGAAGTGATCGACGTAGCAAAACACCTCCTGTGGCTTAATG
CGCTATTTATGCCAATCTGGGCGGCATCGTGGGTATTACCCGCCGGGCTGAAAGGGGCGAAGGATGCCAG
CTACACCATGTGGGTAGCGATGGCGGGCATGTGGGGATGTCGGGTCATCGCAGGATACATCCTCGGCGTG
ATGCTCGGCTTTGGCGTGATCGGCGTGTGGATGGGTATGTTCTTTGACTGGATTGTGCGCGGATTCTTCT
ATTACCGCCGACTGATGAGCGGCCGCTGGCTATGGCGCTATCGTTCACCGACAGATTGATGATAGCGAGC
GAGGAAGTTCGCTCGCTTACAACAAGAATAACGTGCTTAGCGGCCCAGACTCTTCAACGGAGCAAAACGG
GTCGCCATGATAATCAACACAACCACACCAACGGTCATAATCATCCAGGCCTGCTCCAAACCTGCCGTAT
GCTGACGTATAAACCCGGCGAGCAGCGGCATTAAACTGGCGAGGATATAGCCACCACCCTGCACAAAACC
CATCAGCGAGCCCGTTTTATGCGGTTCAGTCACCTGATCCAATGCCACGATCAGCGACAGCGGGAACAGC
GCGCCAATCCCAATCCCCAGCATGATGATGATAGGGTATGTGAACGTCAGCGGGGCGGCAATCAGCCCAA
TCATGCCCACCAGCATCACAGCCAAAATAGGAAGCAGCAGCTTCCGTCGATCGGGAAAACGGTTAATGAA
CGTTGATACCAGCAGACCGGAAATCACTTCCGTCATCGTTAATGCGCCTAACATCAGGCCACTTTGTGTC
GCATCTAATCCCAGTTGCATGTAATACGGCGGTAACCATGCCAGCACCAGGGTATATGCGCCCGTCCCAA
TGCCAAAGAACACCATCAGCAGCCAGTCCATTCCACTTCGACGCGTCGCTAAAACGGCCACTGCATCTTG
CTTCGCGGTATACGCTTTAGGAACGCATCGCCAGGCCACCACCGCAACCAACGCCACAATTCCCCAGCAG
GCCAACGCACTTTGCCAGCCCCACGCATTTGCCAGCGGAGAAACCGATGAAGCAGCAAACGCCGCTCCGG
TCATTATCGCCGTGGTGTAAAAGCCCATAAGAAGGCTGCTATGACGACCAAAATGGAGCTTGATAAACGA
CGGCACCAGCGCCTGAATCAAGGCAATTCCGACACCAGCAAGCGCCGCACTAACCAATAAAGCAGTACCG
CTATTCAGCCACCAACGGGTGCTACACGCCAAGGCAATGACCACGATACCCAGCGTGACGCCTCGATACT
CACCAAGACGCGCCTGTAATTGCCCGCCATATAACGCGCACCACCCCATAGCGAACACAGGGAGCGTCGT
TAACATCCCGGCCATGCTGTCATCCAGGCCCGTTGCGGCCTGAATCTGATTCAACAACGGACCAATGCCC
GCCAGAACAGGGCGTAAATTCAACCCCAACAGAATAATCGTAAAGAAAAGAAAAGCCCGCGTGCGGGCCG
TTGGTGCCACTACCATGTATAACCTCAATAGCTTAAACAAGTCACTGCTTCCTGATGATCATTATCTTCA
CAGAAAGAATCTTCACGTCAAGATAAAATCTTTAAACAGACCGTTACAGTATGCATGTGATCAATGGCAA
CAAGAACGACCGGATATCGATCGGTTGGAAGGTGACTGGATAAATTACGGGTAAAGCTCGTTGCTGGCTT
AGACAAAAATCCATAAAAAATCCGCCCTAAAAAGAGCGGATTCTTTTGACACAGCTAACACCAACACTGA
GGGATAAAAAACCTTACAGGGTTAGATTAGAAGCGGTAACCTACGCCAACAGCCCAGGCACCAACGTCAA
CACTGCGGATACGGCTTTGTTCGTAACCAACATCCAGAGCAACGTCCTGAATTGGGTTGAACTGAACACC
GGCGCCGTAAGTGAAGCCGTAATCATCATTGCTGCTGTTGGCAGAACCGCTGGTATCATTGCTCGTTACT
TTACCGTGGCTGAAACCAACAACACCATACAGGCTTGCCCAATCATTCAGACGGTAAGCGGGACCAGCAG
TAAAGCCCATGTACTGGCCTTTGTTATAGTCACTACCATCACTACCCGTTTTTTCCAGGTAGGTGAATGA
GCTAATAACGCCCAGTGGGTTATTATCTTGCTCGTAACGATATTTCAGGTTAAAGCCTTTAACTTTATTT
TGTACGCCCTGAGCATCACCTTGAGCATAACCGGCAGTTACGGTACTTTGACCAGCAAATGCAGAACCTG
CGCCAACGGCTAATACACAAGCCAGAGCGGAAAGACACGCGATTTTTTTCATATTTACAGCCTCAAATTC
ATTTTATGAAAGACTAACTAACGCAGTAAATATAACAAAGAAGTTCGGAACTTGCCGCCCTATAAATATT
TATCAATTAGGCTTTAGATGTAACAAATATTGTCAAAAACAACCTATGCCACTAATTAAATTGAAGTTTT
TATTGTGACAGTTAGATTAAAAATAAATTCATTACTGGACGGCAAAACAGACAATTCTGAATTTCTCGCT
CAATTTGTATGCTAGTGGTATTGAATGAAAACATCCTGGTTAAATGATGCGTAAATAAAGGTCAATAAAA
GTCAATTCATACCAGACAAATTGTTTACAATTGGATATAATAGCAACGGAATGTTATATCTTTTTTAAGG
CCAAAAGAATGACCTTATTTTCCCACCGTTTGCCATCATTCATCCCTGTATTGCTCATCATTATCTCGAT
GCTGTCTATCCAAAGCGGGGCTGCTCTGGCCAAAAATCTGTTTCCGCTCATCGGTGCCACTGGCGTTACG
GCATTGCGTCTGGGAATTGGGACGATCATTCTGTGCATCATTTTCAAACCGTGGCGTATGCGCTTCAGTA
GTAACCGCCTGCCTCTGTTGATTTATGGTATTACGCTGGGCGGTATGAATTTTCTGTTCTATCTCTCATT
GCAGACGGTGCCGCTTGGCATTGCTGTCGCACTGGAATTCACCGGTCCACTTGCCGTTGCTATGTTAGCT
TCACGCAGGCCGATTGATTTTCTATGGGTTTTTCTTGCCGTTGCCGGTTTGTGGTTTTTATTACCGCTGG
GTCATAACATCGGAAATGTTGATTTAACGGGCGCAGCCTACGCCATCGGTGCAGGCACCTGCTGGGCGTT
CTATATTCTATTTGGGCAAAAAGCAGGGGCAAATCACGGACCAGGAACTGTCGCTATTGGCTCCTGTATT
GCTGCACTGATCTTCTGCCCTATCGGTGCATATTACGCGGAAAGCACGCTGTTTTCGCTCACGATACTCC
CGCTCGGCATTGCTGTTGCGATCCTATCCACCGCGCTGCCCTATTCTCTGGAAATGGTGGCGTTAACACG
TCTACCCGCCAGAACGTTCAGTACCTTAATGAGTATGGAGCCGGCAATTGCCGCCTTATCAGGGATACTT
TTCCTCGGCGAACACCTCTCGTTCATACAGTGGATGGCGCTGATATTTATTATCACCGCATCACTAGGCG
CAACGTTGACAATAAAATCAGCAGAGGTACGTAAAGAAGAGAAGACGTAAATAGAATACGTTCTTATTTC
ATTTCCTCGGGAAAATGTTGCAGAAAAGTTTCACATTCCTGAGGTGAATGCAGGGTAATAAAGCGAATAT
GGCGATAACGAGGGTCGGCTAAATCCGCTAGGTATCGTTTCCGGTTTCTCGAATAAGTTTTTATTGTCCA
GAGGATAATCGAATTTCGACTAAAGAAACTGCGAAGAAAGGACTCCTTATTACCTGTACCGCTCCAGAGT
TCTTCTTTTCGCCAGGCCCGAAGATAGGCACGCCGCACAGCCTGGAAAAGTGTGCGAGTAAAAGAGTAAT
CGACCCATACCACGACATCAACATTGCGCCATTTAATATCTCGCGTTCGGTTATAGTTGCCATCCAGTAC
CCAGTTGTCTGGCCCCAGTGCGCTTTCAAGCCGTTGAAAGAAGTCGGTATCCGTTCTTCCTTGCCAGTCG
CTCAGCCAAAACAACGCATCCATTTCAACGTAGGGTACATCCAACTGCTCAGACAAACGACGAGCGAGCG
TAGATTTTCCACTTCCGCTGGTACCAATAAGATTGATTCTCATTCTTCATGACGCCTTTAATAACACATT
ATATGCCTTAAGAAAAAACAAGAGAATAATAACTATTTTCACCTCAGGAGTAATGATTTTTATCAATATA
TGTAATTGTGTCGCAAGGATAATATAAAATATTGCTATCACTCACCATTTATACATTATTGACATCAGAT
AAATTCTGACTACAAATAAGCATAATATCGTTATGCTATAGCTATTCATTTGATAGGTAATTCTTTTCAA
TCTTAATTTTTATCGCTGTTATAATTAATCACGTTGAACAGCAAGACTATCAATAATTAAAGAGAGGATA
ACTATTATGTCTACCGCCAAACTCGTGAAATCAGCACCGTCCGAACTGCTTTACACTCGCAATGATTTGG
ACGATAGCGTTAAGACCTCGACGATCGCACTGTTAAACCAACTGGTTGTTGATTTTATCGACCTGTCGTT
GATTACCAAACAGGCTCACTGGAACATGCGCGGTGCAAACTTTATCGCCGTTCATGAAATGCTGGATGGC
TTCCGCACCTCGATTATTGACCATCAGGATACCATCGCCGAACGCGTTGTGCAGATAGGCGGCGTCGCGC
TGGGTACGGTACAAATTGTCGGTAAACAGACTTCGCTGAAAAGTTATCCGACTACCATCCATAGCGTTCA
GGATCATCTAAAAGCGCTGGCCGAGCGTTATGCGATTGTCGCGAACAACGTTCGCCGTGCTATTGGTAAA
ACGGAAGATGAGGCCTCTGCGGACATTCTGACCGCCGCATCACGCGATCTGGATCAGTTCCTGTGGTTCA
TTGAATCAAACATTGAATAATTTGCGCTATCGTCCCACGGACGCACTTAAGGCTGCTCTCGGGCAGCCTT
TTTACTGCCTGCTCAATCCACTCAGCCCCTCGATCTTCGTGTAATCTGCACAAACTTCGCATTTTTTCCG
TTAAGACGCTCAAAAAATTAGCTTTCCGCCCCATTAATTGGCCATAACACCAATCAACGGTTGTTTCCCT
CGTGTAAATCAGTTAATCATAGCAGCGCCTTGCCTGGGCCAATCGGAGATGAAAATTTCACCGCCTGCAA
GGTAATAAAATAAAAACAACAGGTTAAGTACAACGCATGATAATTGACCTAATGTTCTAATGGGTTCCAC
TTTCGTACTATGCTTAAAACCCCTGTAAAACAAAAGCTCCCACAACTGCTAAATAGGAAGGATTTGATGA
AATCACTACTTAAGGCCTCTTTGGCTGCATTGACGCTAATGATGAGCGTATCCAGTTATGCCGCTGAGAA
AGAACTGATTGTCGCGACAGACACCGCTTTTGTCCCTTTTGAATTCAAACAAGGCGACAAGTACGTCGGT
TTTGACATCGACCTCTGGGATGCTATCGCTAAACAGCTCAACCTGAAATACACCCTGAAGCCAATGGACT
TCGGCGGTATTATTCCTGCCCTGCAAACGCGTAACATCGATCTGGCGCTCGCAGGCATTACCATTACCGA
AGAGCGTAAAAAAGCAATCGATTTCTCTGACGGTTACTATGACAGCGGCCTGCTGGTGATGGTTAAAGCG
GACAACAACGATATCAAAGGCGAGCAGGATTTAGCCGGTAAAGTGGTTGCGGTGAAAAGCGGCACGGGCT
CCGTTGATTACGCGAAAGCCAATATCAAAACCAAAGATCTGCGCCAGTTCCCGAATATCGACAACGCCTA
TATGGAACTGGGCACCAATCGTGCTGACGCTGTTCTGCACGATACGCCAAATATCCTCTACTTCATCAAA
ACCGCAGGCAATGGCCAATTTAAAGCGGTAGGTGATTCTATTAAAGCCCAGCAATACGGCATCGCGTTCC
CGAAAGGCAACAACGAGCTGCGTGAAAAAGTGAATGGCGCCCTGAAAACGCTGCGTGAAAACGGCACTTA
TGCTGAGATCTACAAGAAGTGGTTTGGCGTAGAACCTAAGTAATTGCCGATTTAATCTGGAGATATTCCA
TGCAGTTTGACTGGAGTGCCATTTGGCCTTCTCTGCCCCTCCTGATGGAAGGGGCAAAAATGACGTTGTT
GATTTCTGTTCTGGGTCTGATTGGTGGCCTGGTGATTGGCGTGGTCGCGGGCTTTGCCCGCGCCTACGGC
GGCTGGTTTTCCAGTCGCATTTCGCTCGTTTTTATTGAAATTATTCGCGGTACGCCGATTGTTGTGCAGG
TGATGTTTATTTACTTCGCCCTACCAATGATTTTCACATCCGTGCGAATTGACCCTTTTGCCGCCGCCGT
AGTGACTATCATGATTAACTCCGGTGCCTATATCGCGGAAATTACCCGTGGCTCGGTATTATCAATTCAC
AACGGTTTCCGTGAAGCGGGTCTGGCACTAGGGCTGTCTCGTAGCGCGACGTTACGCCATGTGATTGCCC
CACTCGCGCTACGCCGCATGCTGCCACCACTGGGCAATCAGTGGATTATCAGCATCAAAGATACATCACT
GTTTATTGTTATCGGCGTGGCTGAACTCACTCGTTCAGGTCAGGAAATCATCGCGGGCAACTTCCGTGCG
CTGGAGATCTGGACTGCGGTTGCCATTATTTACCTGTGCATCACGCTGGTCCTCAGCTTTATTCTGCGTC
GTCTGGAAAGAAGACTTAAGATTATATGATTGAATTTAAAAACGTATCCAAACACTTTGGCAAGACGCAA
GTCTTACACGATATCGATCTCACCATCGGTCAGGGTGAAGTTGTGGTTATCATTGGGCCTTCGGGTTCGG
GTAAATCTACGCTGCTACGCTGCATCAATAAACTGGAAGAAATTACCAGCGGTGAATTGATTGTTGACGG
CCTTAAAGTGAACGATCCCCGCGTTGATGAGCGCTTAATCCGTCAGGAAGCTGGGATGGTATTCCAGCAG
TTTTATCTATTCCCGCATCTTACCGCGTTGGAAAACGTAGCGTTCGGTCCGATCCGAGTGCGCGGAGCGA
GTAAAGCTGAGGCTGAGAAACTGGCGCTGGAATTGCTGGCGAAAGTAGGCCTGTCAGAACGCGCGCATCA
CTACCCTTCTGAGCTTTCCGGTGGCCAGCAGCAGCGTGTGGCCATCGCCCGTGCGCTAGCAGTCAAACCG
AAACTGATGCTGTTTGATGAGCCGACGTCGGCACTCGATCCAGAGTTGCGTCATGAAGTACTGACCGTAA
TGAAAGATCTGGCCGAGGAAGGTATGACGATGGTGATCGTCACTCACGAAGTAGGCTTTGCGCATAAAGT
GGCTTCACGCCTGATCTTTATTGATAAAGGCCGTATCGCAGAAGATGGCGATCCGGAAACGCTGATTACG
AATCCACCCAGCGACCGCCTGCGTGAATTCCTGCAACACGTATCTTGATCAACAAGGGGGCTTTCGCCCC
CTTGCTTCTTTTCAGCCTTATCCCTGTGAACGCGGATATTCCCGTTCAATAAACGCCGCAAAATCCTGAC
ACATCTTCTCGTCGCCCTGTACGTTATCCGCTAACACACGGCTACCATCGACCACGCGAATATGGGCAGA
GAGATCGAAATCTGCGGCTGGCTGAGGACGGCTAGCGGCCTGCTCCATCGTGCTTTTCGCCTGTGTCCAG
GCATCTTCTACCGTCAGATTACAAGCCTGTGCCAGATAGGCGGGATTGAACCCCTCCCCCGTCAGGCTAC
GCAGCGTGTCGTCATGACTCACGCTATTACCCGGTAGCCAATAGTGCTGCGCCAGATCGGGACCGATAGC
GGGGTTATCCGTCAGATAGCCGTCACGTTGCAGGAAATAGCTCCGAGTCTGCTCCACCGCCATCAACGCC
AGCAGATAGCCCTGATAAGAACACGCCGACTCCATAGACAGCAGATGTGGAATCGCCAGCGTCGGCCGCG
GGCTACCGTTAGTGCCCAGAACACGCAGCTCGGTATCACGTGCCAGTTTTGTCATCGCTTCCGGCGTGCG
CGCCTCGTCATCCCACGAATAGAGCTGCCACTCAAAATACGGCACCAGCAGAATATGCCGATCGTTGAAG
GCTCGCATCGGCTGCTGAGTACTGATATCCGCGCGGATCAACTCATCAGGAATCGTTTCTCCCTGCGCAT
TCTTTGCATAACGTTTTAACCAGTCAGCATCGCCCAACAGGCTGTCACAGAACATGGATTGTGTTTCGGC
ATAGGCCATTGAGGTTGGCGGAAACTCCTGCGAAAAACAGGGCGCATTCTGCTTAATATTGGCAAAATGC
GCGGCGTGGCCCCCCTCATGAAACAGCGTATTAATGCCGCTGGCACCGCTACCGATTTGATCCGGCTTTG
CCAAACTGGTGAAATTAATCCGTGCAGGGACCCATTTTCCTTCCTGTACAAACGGCGGCACCGGACCGTG
CATAAAGCCGTTCTCGTATTTGCCTTTGCGCACCAGCAAATCAAGCTGCATTTCCGCCCCACAGAACCCA
ATGTGCAAGCGTTTAAAGCTGTTGACCCAACGTTCCAGCGACGCCGAGAAAGGAAAATAAGGATCGAGCT
GGCGCGTCACATCCCCCGCGCTAGCATAGCGAATATTCCACGGTTGCAGCGCGTCCTCGCCCTTTTCGTC
CACCAGATTTTTCAGACTGCGAGCATTCGCCTCACGCGTTTGTTCTTCGAAAGGATCGAGGATGGCAAAT
AACTGCTCCGGCGTCATCCGCTCTGTCTTATTGACCTTATAGTCAAAATAGTTCCGGTAGCCCATCTGAC
GAGCAAAGCGGTTACGCAACGAGACCAACTCAGGGAAGCCGTTCTGCAACAGCCACTGTTCGAGAGAACG
CAGCGCCTGCTGAGAGCTCTGACGATAGGCTTCGGTATCATTGGTCGCCTGATTGGTCAGCAGTTCCCCA
AGCGAGGCTGGCACGCGCTCACCCTTGGCATCCAGATGCGTCATCTCATAGGATTTGCGCTTGGCGTATA
ACGCACTTTCGGCGGCAATAATCTCGTCCATCAACGCCTGAGCCTGCGGATCTTCAATCACGTTACAGTC
GAAAAACCGATACCAACCTTGTAAACCGTGTAACAACGCCTGCTGCTGTTCATCACGTGGGCTATTTTCC
AACGTGGCGAGATGAACTCTCAATTCAGCCAGACGTTGCGGCTGTGAAATAAAGCGCTTATACGCACTTT
CTGCGGCGGAGAAATGCTCAGACACCTCATCGTTGCCCGTTCCCATATACAGTTGCCAAAACAGTTCTTC
TTTTGCCTGATGGACCGCAAGATAGTCACGATTCAATGCATTAAAATAGTCCACTACCTGTTGCATGCTA
TTCCTTCTCTCTTCAAATGACAGCCGTCTGGCTGTGTGAAGTGGCGCGACAACCCGCGTTCTGATCCGCC
CCGGTAAACCATTCAGCCAAGGCGTTTCTTAATCGTTGCAACAGCCTGTTCCATGGTTGCCGCCTCACTG
GCAGCAACCAGACAGCACGCCAGTTGCAAGCGAATCGCCTGCGGTATAGCAATTTCACCTGTCAGGCACT
GTACCGTCCAACGCGCCGTGGTTGCGGCATCCTTCGCAATAGGCAGCGCATCGGGTGCAACGCTGATATC
CTGCCGAAGTTGTAGCACGTCAGTATGCTGCTGATGAATAAAATGGATTTCCGGGCAGCGTTGCGGGTTG
GCGTACACCTCCCCTTCAGTGCCGTGCATCAGAAGCGCACGCCCATTGATGTCATTAAAAAACGTCCCCA
CACGGGAAACATATTCAGGGTGGGACACGCTGGCGACGCGCAGTGCCTCGCTTTCACCAAATGGCGTCGC
CACCTTAGCCAGCGTATGACTACTGTTACGTACCCCCATGCGCCAGCGTAACTGTAGCTGACGATCGATA
GCTGGGCACAGCACAGAGACGGGAATAAATACCGGGCTCCCCTTATCAAGCTCCTGCTGAGCCTGCCCGG
CGTTCTCCGCAATCGTCACGCCGAGATGGCGCAAAATCTCCGCGCTGGTAACGCGAGTCGGATCGTCATT
TACGCCGTGCACGACTACCGGAAAACCTAATTTTGCCAGCAAAAGCGCCAACAGAGGCGTCAGGTTAGCT
TGCTTGCGCGCACCGTTGTAGCTGGGAACCACGATCGGCATGGGAAAGCCCACAGGCGGATTCAGGCGTA
ACACCTGTTCGTCCATCGCCTGATAAAAACCCAGCATCTCGGCTTCGGATTCGCCTTTGATGCGAAACGC
AATCAACAGCCCGCCGAGCTCCAGATCCGGTACGTCACCGCGCAGCATCGCGCTATACAGTTCATAAGCC
GTTGCCTGATCAATGTCACGCGCATGATTTTTCCCGCGCCCCACTTCTTTGATAATTTTAGTGTAATCCA
TGCTGGCCTCTCATTTTCGGCGACACAGTAAAGAACTTATCAATGAAAATAACATGTTTGGTGGGGTTCA
GGTCACTCTGCCGCAGAGGAAATTGCTATTACAGTGCTTTTTAGCCAGCAGCAAGAACGCTATCCTTACT
CCGTGCAGGAAAGTACTTGTAGATGGTTTTTTCTGATACACCGACGACATTCGCTACCTGAAAGCGCGTC
GCCCCCGTCGCCAACATTGCTTCCGCTCGGCAAAGCGCATCTTGCGTCATCAGTCGTTTGCGCCCACCGA
TGCGCCCCTGCAACCGAGCTGCGTCAAGACCAGCCCGTGTACGCTCGACAATCAGTTCACGCTCCATTTC
CGCCAGCGCACTCATCACATGAAAGAAAAAACGACCTGCGGGCGTCGAGGTATCAATGCTATCCGTCAGG
CTGCGGAAATGAATACCTTTCGCCTGTAATGCGGATACCAGCTCAATCAAATCACGTACGCTGCGTCCTA
GCCTGTCCAGCTTCCACACTATCAGCGTATCACCGCGCCTTAATCTCCTCATCGCCCTTTTCAACCCCGC
CCGTTGTGCATTCTTCCCACTGGCGGTATCCTCAAAAATCAGCTCACATTCTGCTCGAATCAGCGCTTTT
TTCTGCAAATCCGTATTCTGGTCGGTAGTAGACACCCGCGCATAGCCAATCAGCATTTCATAACCTCATG
AAATTATTGATTGTATTGATATTGTGTGGCTCTCGTAAACCTCGGTTTGGGCGAGGCGGCAAAACGAGGT
GTGGGAACAACAGCAACGAATGTGCCGGATATTGCAACAGCAGATAGCCGCTACATGATCAAAGAAGCTG
GTGTGAATTATGTTCGACAAGGCGTGACAGGGGTTATTTCTAAAGGAGAAGACCTTGCATGGAATAAGCC
GACAGGAGCTTATTTAAAAACTAACGAAGGAGATTCATCTCTTATTTGGCACATTGGCTTAAATACCGGG
TCTGCATCGGCAGCCCAATTTCATTTTAACTATGCAAATGGGGGATTGAGATATCGAAGCTCGCGGGATG
CTCAAGGTTTTGAAAAACCGTGGGCGCGTATTTACAGCGATCAGGATAAACCTACGGCTGCTGAAATTGG
AGCGTTAGCTTTTCATGGTGGCATATCAAAAGATCTCAATGAAATTTTTTCTCCCGGAGCTTATTGTAAT
GTGTACGATGCTTATGCAATTCCAGCGCATCACTATCCGATAGCGTTTGCTGGATCTTTGTTCGTTTATC
TCAATTCTGCAAACGGTTCAAATGGTGTCACTCAGGAGTATCGCCCCTACAATAGTAATAAGTTATTCCG
CCGTTTCTATTATGTATCATCTTCTTTATGGTCAGCGTGGAGTGAAGAATATAACACGCATAATAAACCG
ACTGCGGCGGATATTGGCGCATTACCAATTAATGAGCTAATTGGTATTCCTATGCCCTGGCCACAGGCAA
AGGCACCTTCTGGTTGGTTGAAATGTAACGGGCTGTCATTTGATAAAAATATTTATACAATATTAGCAAA
GGTTTATCCATCAGGAATATTGCCCGATCTTCGTGGCGAATTTATTCGTGGTTGGGATGATGGGCGACAA
GTTGATAATGGAAGAGGGTTGCTTATTTCTCAGCAAGCGACAATTGTTGGCGTTGGGGATCCAAACATTA
ATTATACGGCTTTAGTCTCTCTTTACAATAATGTCGATAATAACCTATCAACAATTGCTTCAAATTTAAA
TGGGGAAGTTCCTGTGAAGATTAATGATAACGCAGTGAAGCTATTGAGCGGCGCTGGAAAATTTGATCCG
CTATTAGCATCACAGGCAAGTATGTATGTCCGCCCCCGTAATATCGCATTTAACTACATCGTGAGAGCAG
CATAATGAAAAATTATTCTATTGAAGTTAACTCATCAAAAATTAATGAATTAGGTTTTAGCGTTCAGGCA
GGTTGGATTACTATCTATCAGGTTCACCCAGTAAGCCGAGAGTATATCTGTGCTAATTATGAATATTTTC
CTATTGGCGTAGGTGTGCCTGCTGGTAGTTATATTGACGTTCCAGAACTTCCTCAGGAAGGTTTGGCTCT
GAGGCGTAGCGCGAATGGAAAGCAGTGGGAGCATGTATCTGACTATCGCGGTAAGATTGTTTATAATACG
GAAACACGTCAACCTCATAAGGTTACAGATATGGGCGAATTGCAAGCCAATCAGACTTTATTGGTACCGA
CCTCTGAATTTGATAAATGGGTGGATGGACAATGGATAACCGATCTGGAAGTTCAACGTCAGACATTAAT
TGCAAATAAAAAAACGGAACTTAATACCAGGCTAGCTCAAGCAAGTGAACGTATTCAGGTACTCAGTGAT
GCCGTTGAACTAAACCTAGCAACGGAAGAAGAAAAGAATGAGCTGAAAGCGTGGAAAACGTATCGCTTAC
AGCTCAGTCGGGTTGATATTAATACAACTGAGTTTATTCCTCAGCCTCCAGTTATTTAATTTAATTAAAA
ACCCACCTCACAACGAGGTGGTTTAAAACTGTGGATCAAAGATCACCATGAGTTTATTTTCATGCTCATC
TGGTTTTTTATTGTAATCACTGTGTTGTTAGGTTCTGAAGGCCATTCGATATCAGGAGCTACTGATGTAT
CGATGGCTTTCAAGTTTTTTATATATTCTCGCCAATCCGCTAGACTTGTTTTTTCATTTTCTTCGATAAT
GCCTAGTTGCAAATCGTCCATCCAATCTGACATTACCGCTTTAGCGTTATCAATGAGACGTAAACGCTCA
AATTCAGCTTTTAAGATTAAATCCTCTTGTGTCGGTTTGTACTGAGGGTCATCAATCCATTCATTTCTTT
CTGCATTATAGGTTTTTGCCCCACCGACAAAATCATCAGAAACCTGTACTAAAATTGTTTTACCTACAAC
ATCTGCAGTAGATGCAAATGAGCGATAGTCACTTGTGAACACGTAAATACTTTTCATTTTCAGACCTTAA
TATTAGGGTTTCCAGACGTGAACACGGCACGGTGCAGAGATTCCGTCTCCATTTGATGGATTACCAGATC
CGCCATGAAATGATGTCGCAGAAACTGATGCATTACCAACTTGAACGATGATTCCCTCTCCTTCAACGTA
AGTGCCCTCAACCCCCCATCCTCCGCTATTGGAGAAAATAAACCCGGGATAAGACCACTTATTATTTATT
CTAATTTCAGCACGAACAATAACGGGGGTATTATTCCCGAATGGGTTTTCAAGTACATATCGTGATTGTC
TGGTGACAACACCAAAATCCAGTAATGCGTACTTTGCTGAATTTTCAGTTGCAACAATTGTTACAAACTC
GGTTGTTGCAATTTGATTAGTACTTGTTCCTACCACTGGCGTCGGGGCCGTTGGGTGTCCGGTTAGTCCG
GGGCTATTTAATGTTGCATATTTTTGGTTTGCCAGTTCATCTGTCAATGCTCCAACATCAACTGCAGTAG
GTTTATTAATTGCACTATCATAGGGGACGTTCCAGTTATTATATGCTTTGCCGTCATCCCAGGACTGGCG
AGTTGCTATTTGCCCAAAATGGTTTTTATAAACCTGAGTAATTACCCCAGCAATACGTTGTACAGATAGC
ACACCATAGTAATACAGATATTCTCCATTATTATTCTTTGGCATATCGGAAATACTGGCTGGATTTTCCG
TACCAACCCTATAAATCCCCGGTTGATTGCAGGTAGAAAATGTTCCCCCATCACTTAAATGCCCACGTTC
AATCAAATTTGAAATAAATGCCACTTTGTCTGGAATATCTGCGCCGTTCTTGGCTTTTGCCAATGCCCCA
GCAGCGAGGTCTACGGTTTCAGTTAAACCGAGGTTTGCGGGAGTCAGTGCAATATTGGCAGAGCCATCAA
ACGCCACACCGTTGATGGTACGAGGCGTTGCCAGTTTTGCGGCAGCCTGAGCAACAGCCTGCTCAGGTAA
TGCGCCAACATCAGCCGCTGTCGGTTTATTCTTTGTATTGTAATCACGTCGCCAACCCGGAGAATAATCA
CCACCGTTATAGACATAAGTAAATTGTGCATTAGCTGAATCGCTAAGCCCACTTGGTGTTGTTGAAGGCG
TTGTCACCCTGATTGTTATGGCATCGTGTTGTCCCATAACCTCAACAACAGAGCCAGCCAGTGGTATCTG
ACCACACTCCGTATCAGAGATAATTTTATTGTGGGCGTACGACCACGAACCACGACAAACCCAATAGGCA
TGGACAAAAGCCCCCTGACTTTCTAACCAGCCAATAAACTCTGCCGTTGTCCATAAACCAGCACTCCCTC
CAATTGGGATCGAAGAACTGTAGGCACGCGCTGAACCAAGGTTGCGGTTGAATAGCTCTCTATCCGAAAT
ATCCGCCCCGTTTTGGTCTTTAGCTAATTTCGTCGCGCCAACCGATTTCACAAACGCCGTCGTAGCAACC
TGCTGACTGTTGCTGTCAGTTGCGGGCGTTGGCGCTTTGGGCATGCCGGTGAAGGTCGGGTTCGCCTTCG
GGGCATATTGTGTATGCGGATCGGCAGCCACCGCGTGTGCCGCCAGATCGCTACCTGTTTTTTCCTGCTC
TTTTTTCAAATAGCGGGTACGACTGGCCAGTTCTTTAGCCTGTCGATTTGAGACACCGTCCGGTCCACCC
ACGACCGGATCTGACGTTTCAATTTGATAAATACCGTCAACCCATTGTGGGTTCTCTGACAAATTCGCCA
TGTTCAAGCGCTCCCATGATTGTAGTTACTGTCATATATCGCCGTCCGGTTGTAGCGGATAGGCACTTCC
CAATATTCGATACTGGCCAGATGGCACCGTACTGGAGCAAACATCCCAATGGCATTGCGTAGCATTCTGG
CCTGATCGTTGGTAATCGGTTGTTTTAACAACACGCGATAAACTGCCCACGCTGCTTTATCACCGTGTAC
ATAAAGGTTGTTATAGGTGGTTTCGCCGTCGTAGTTCAGACGACCAATGTTTTCGATCAGCGTGCTGTCG
CCAAAACCAAAACGTCGAATGATCTCTTTAATGCTCCAGGGCGTCCCTTTGCTACGATGCAGATCGATTG
CGGCCTTGATCAACGCGCGTTTGGAGTCATCCGATTCAGCCAGTTCCCAGCCATCACCAAACAATGAGAA
TTGTTCGGCTAGCCAGGGCAAGGCACTGCCATCAGCGATATCAACCAGATAAACCAGCAACGTATTCAGA
TCGATGTCATCAAAGCGGTCAGACAATTCCGCCAGCGAACGAAAGCGTGCGTCAGCAGCCAGCGGCGGTG
GCAGCAATTGCAGTGAATCAGCCATTCGATACCCCAACGATGCTGACGTTAACACCCGTACAGTTCGCCC
ATTCACTGTCATCAAGCACCATCAATGACGGCGAAACGAGCTCCACCTGATACACACCGGGGATGGAAAG
CGTGGCGATAATCTGGCTTGGGACAATGTCCCGCCCCAGTGTTGCCGTGCGGGTTTCCACCCAGGCCTGT
ACCGCTTTCTCCGCCGCGGCCTGAACAATGCTGGCCTGTTCGCCGTTAAACAGCGTCAATTTGGCATTAA
TGGCGTAATCCACCTGCGTGGGGGATTTAGCGGAGACAAAATCAGTCAGTGGGCGAACTTGTTCGTCGGA
GCAAAAACTCTCCACCAGCGAGAGTAGACTTTTGTCCGGCAAGCCAGTACTAAGCAACGGATAGAGCACC
ACCTCGCCCGGTTTCGGCGACATTACCGCGACATCGACAATGTTTTGATGTGCCCGCATCGCATGGAAGC
GATACGCCAGCTTCGATCCTGCAGTGCTGAACGATTCCGGAGCCAATTGAATACGTTCGCGCAGGCGATC
GTCACCCTCTTCGGCGGAACCGCCGCTGCTTTTGGTGATATTGCTGACGCTTAAATCGCTGTCGCCAATC
TCATCTAGCAGCGTACTGATCTGGGCTGGCAGCCAATCATTGCCAACATCACCACGCTCAGTACAGGTCG
CCAGCACAGTGACACCGCTGCCGTTCGCTCTCAGCAGCGCATCGCTGTCGGTAGCAAAAGTCACGCTGTC
CGACGCGCTAACGCGAGTACCAGCAGGGATCAGCAGGTCGCTGACTAACGGCGTTTCGGGGGTAAAGCGA
AGCTCTGCCCGCGCTGGCTGTGCCGCCAAACGATAAACACCGACCAGTTCTGCCAGATAATCCAGCATCG
GTGCACGAGCAAACGCAACCAGGTTCTGCTTGGCGGCTTCCTGAACCGCACTACGCACTAAGGTTTCCCG
GTAGGCAAAGAGGTTAATCAACAGGCGTTCGGCCTGCGCCGGATAGAGTGTTTTCCCTGAATCAACTTCA
TATTTCGCGATCATTTCAGCGGTAATCTTCGCCGCGTCGCGTTCAATAAAATTGGGTTCTGTCAGCGCCA
TAACAACTCCGTGGTCTGTGCCGCGCCGTTAGCGGTTTTCCAACTAACGAGCAGCGTCAAGTGAGCCCCA
TTAACAGAAGGTTTAACCGCCAGTAGCTGGCAGCGAGGTTCCCATCGTTTGATCGCTTCTACCGACTCTC
TGACGACATGCGGGATCGCACGATCGATCGGATAATCGAGATACAGATGTAGATTGCTACCAAAGTCAGG
CCGATGTGGGTCACTGCCGCAGGGTGTCCGCAGGATGATGTGAATCGCCTGCAGGATATCTGCCGTTCCT
TCGACGATGTCGCCAGAACGTTGCAGAGCCGGTTGCCAAAAAACAGATTGAGTTTTCATAGGGGGCTATT
GTCGCCCCCGAAGAGAGAAAGGAATTGTAAAGCGGTTTAGAGAACGCGTTAGTGTGAGTGGTGATTGGAA
TTGCCACCGGTGTCCATGACACTACCGCTGGCGCTAACATTGCCGGACACGCTGACATCACCACTGAAAC
TGGCACCACCGGAACCGGACATCCCACTCTCGTAAGTGAATTGCCCTTGCACCAGCAGCTTGCCAGTCAC
GGTCGTTTCCGGCGCATTGATAGTGACTCGCTGGGCATTAACCACCACGTCAGTGCCGCTGCTAATTGCA
ATATGCTGCACGCCGCCGTTGATCGTTAACGTATGCGTTCGACGATCGTATTCAATATGTGCACCGTCGG
CGAACGTCACCGCCCGCTTGTCCTTATCCGACAGCGTTGGTACATCGGCAGCGGAATAAATTGCTCCCAG
CACCAAACCGTCTTCGCCGTTGTCGTCTAGCAGGACTTCAACCTGTTCACCAATATCCGGCAACCAATAA
TCCTTATTATTCTGTGTATTGTGCTGTAACACTGGCAACCAGGCCGTGCGCAGATTGTCACATTCCGGCA
GACGAACGCGCACCATAACGTGAACCTCATCCACCGCACTGATCGTGCCAATACGACGAGATAAACTCAT
GGCAACACCTCCTTTTTACTCTTGACCGTCCGTGTTGTCTGGCTGCCATCCGGGTGGTACGTCACCAGCG
TTTTCCCGCTGTCCGACTTTCGCTTACCTGCCGTGGCCGGCCCACGCGTCAACTCAACCTCCGTAGTGTA
ACCACTGCCACGTTCCAGAACATGGCGGGCCGAGTTGATCAACCAGTGGCCAGAAAGCTGGCCGAACGCC
ACCAGCTCAATTTTATTACCCGCAGCCAACTGGGGGCTGCCCATCAGCGTCATCGATCCTGCTTGCTGCT
TTTCGTTGTGCGCATCCAACGCGGCATCTGTTTTCATCCTCACGCCAGAGACATCCGCCGCGCGCGTATT
AACTTTTAACGTATCTGCGCTGGTCGCCGCACCAGCAGATTTCATTTCGTTTTTCACACCACCGTTGGCT
TCATAAACCATCAGTTTTTTTTCACTCCCTTTCTGATACTTCGTCTTGGCGTTTTTGTAGACATGGCTGA
TCGTGTCACGCAATGAAAAACGCGCAACATCCGTTGGCTTGATTTGCCGAACAGGTTCCTGAGTACGTAG
CGTCGCCAGATGGGAAAAAATCAGTTGGTCACTAACGACTTTCACGGCATAGCCATATTCGCTGGCGAGT
CGCTTTAGAAACGCGACATCGGTTTCTGCATATTGCGTCACGCGATCGATTTTGATGCTCTGAATCGTTC
CCGCCAGCGTGAGTTGATGCTTTTTTGCGATGCGCATCGCAATCGCGGCTAGCGTCGTATCTTCAAAACC
GCGGTTTGACTTGGTCCGCAGTGCGCGGTTGACCGATGTCGCTACGCCGCGAATCGCCACCTCACTGGGT
GGTGCGCTGACCTCAATCTCATCAATCGAAAAAGTGCCGCAGTTAAACAACGTTTCACCGCGATAGCCCA
GCTTGAGCGACAGCGTATCGCCCGTCCCGGGATACCACTTATCCAGCCAACGTCCATCGGTATCATCAAG
TCGGACCTCAATCGCATCCGATTCATTCTTGATGCTGTCGGTATACGTCACGCTGGTAACATACGGCGCA
ATATCATTGGTGATGTCTTTTTGCTGATACCACAGGGTAAACACTGGTTGCAGGACTTCCGACACGCCGG
GAGAGAATGGTTTTTCAGTTAACGTAGCCATGGTGGGGTGTCCTCCGTCTTACTGGCCTCAGCCAGCTCA
ATAATAGGAATCAGCACCACCAAGCCCGATGGTAACAGCGGCACGATGGGTACATGTGGGTTAGCGGCAA
TAATACGTGGGTAGCCCAGTGGATCGCCGTAATACAGATGGGATAAGGTGTCCCACCGTTCACCCTGTGT
GGTGATATGTTCGAGATACATCACTTAACCCTCTTTATAATTTCAGCGGTCAGCTTGCTCAACGCAGGTT
CGGCCTTTTTAAACGTGTCACTGACAGCATCAACCTGCTTACTAATGGCTTCCAACGTATCGATGACGTT
TTTGCTGTTACCGCCCTGTAGCAGACTGACCATTTGCTTGACCTGTTTCAGTGCGTCATTCGCCGCTTTA
TTGACCGCTGTAATTTCAGGCATCATCTTCTCTGCCTGAACCGCCGCTTCAGAAATAGTTTTCGCCACTT
CTTTAAACGCCGGTTCCACCTCACTTAACGGGGTCAACACATTCCCAACCTGCGTTAGCAATCCAGGAAT
TTGCAAGAGCGCGGTTTCAGGATTTTTCTTCATCCGTTTTACAATCTGGACGGTAGTTTTCACCGCTTTA
AAGGCTGATTGCGCTTTCTTGGCATACGTGACGGCCGTACGCAGCGACGTCGCAAAATCGCTGACTTTTT
CGGCCACCTTGCTGATTGCGCTGACATTGGGAACTGGGGTCTTTATCGCAGGGGGTTTGAGCGGATTCTT
CGGATCGCCAATATATTCTCGCAGCGTCAACTCTGCATTCATCGCCAAGACATTACCCTTCGAATCGGTA
TGTTGGCTGGTCGAGGTGAGTGCAGTAATCACAAACCAGCCGCGATAATCCCCATTACCGAAGACCAACG
CCATCGCCTGATGCGCCCGCATCGCTTCATTCAAGCGCTTCAGCTCCACATCAGGCGTGCAATACTGCTG
GTGAAACGCCAGGCTAATACGAATCTCATCCAGCTTCGCACCGATAAATTGCAAACCGGGTTTACCCTCA
ATGCGGCTATGCTCGGCATAATCTGCACCGAACGACGCATCAAAACCGTCCCAATAAGCGATCACGTTAA
ATTCAATATTTCCTAATACCGCAAACATCAGGCGTACCCCCTGCGCTCGCGTTGGGCGAGCAACTTGTTC
AACATATTTTCCAGCTCATTCATGCTGAGCGTCAGCGTCTTCGTCATTTCAGGCGTTGGCACAGCCTTCT
GACCGCTGAGGTAAATGGTGGGTGAGAAAGCAACCTGAATACGTTCGGAAGGGTTTGCGTTGGCGGACTT
GCCCTTCGTTCCGCTGGCAGGTGGTGCCAGTGAGACACGCTGTTGCGGGGTTGGCGCGTCGCCTTTTTCA
GCCACGAATTCATGTGGCGACAGAACAGATGCCGATGTAGGTTGCAGAATGGGCGAGGTGATAGCACTCG
CAGCGATAGATTGCCCGCCAGTAACAGGAGAGACCGTTTGCGAGCCAATACCCAGAAAATCTTTAACGCT
ATCGGGAATAAATTCGTCGATCGTTTTCAGGACGTTTTTCAACTCAGGAAAAGCGCTCGTCAGGCCATTG
ACTAAGGCATCAATAATCACGCCGCCGAGTGCACTTAAACTACCGGGAAGTTGAATGCCCAATTCGCTGA
CGGTATCAGCAAAGATGGAGTACAACACGCCAAATGGCGACCAGTCGAATAGCAACGCCGTAATCCCCAT
TACACCGCCGGATACAGCATTATTGAGCGCCTCCCACCCCGCATTGAAAGCCTGACTCACTTGTGACCAC
AGGTTTTTAAAGAACCCACTAATCGGTTCCCAGTATCGGTAAATCAGATAAGCGGCTCCCGCGATTGCCG
TTACTGTCAGGCCAATCGGATTCATCAGCAGCATTCGTCCCAGAAACAAAACCGCCCGACCTGCTATCAT
CAAGCCGCTACGCAACACGCCCCCGAGCATGCGTGCTAATGTTCCGGCTCCGCTAGCCACCCCGTTCAAC
ATCGCACCAATACCCTGTAAGAAATCCGTCGTTCTTAATCCTGCGCTGAACAGTTGCCAGCCAAGCTTAA
CCTGTAAAATACCATCCCAAAGTTTCTGCAACGCGGATAGCAGCGAGGTAATTCCCTGCTTCGCGCCAAT
TACCGCCTTTCCAAATATAAAAAAACCTGCAACCGTCATCACGATACCGCGCACTAGCTCAGGGTTCGCG
GCCGTCCAGGTCACCAGTTGGTCCAAAATAGGGATCAGCGCATCACTCAGAGAAACCAGCACCGGCGTTA
GCGCCTCCCCCACGTTAAGCGCAATATTCATCAACGACGTTGTCATTCGATTCCAGCGCGCGGTCAGTGT
GTCGTTTCGCAGGGCAAAGTCTCTACCCAGCGTTTGCGTGGCGGCCGGGCCGTTCATCGCCTGCTGGTTA
GATTGATAGCTTTTCCAGTTCTGCTTCATCGATAGCGCGTGATTCACCGCTTCTGGCGTGCGGAATACCT
CCTGCAATCCGTAACGCTGCATTAAACGTTGCTGCGCATCCACATTGCCCGCAACCCGGCCCCACAGTTG
CTGGAATTGACTGCCTTTACTATCGATAAGCTGATTACCGATCAAAACAGCAGCGTCGTACTGCGAATAT
CCGTCTTTCATGTAGCTTTTCAGCGACTCGGTATAATTCACACCCGCACTACGGTAGCTGTCGGAAATGT
CGGTTCGCCCTACCGCATGCATAAAGCTACCCAGTTGCGCAGCCACGTTTGCTTCCGTATCCGTGCCCTT
CGTGGCACTAAGACTGGAAACCAGTTGGCTCAATGCCTGATCACCCGTCGCGCCCATCGCCGTAAACCCC
GGAGCCAGCGCGGGGACATATTGCGCCATCGATGCCATGGAGAACCCCTGTTTAGTGCTTGCCAGCATCC
GGGAGAAGGATTCCTCCAATGTCTTCGCCCCTTTCAGGTTAAACACATCATCCAGCGTGGTTGCGAGTTC
AGTAAGATCGGACAGTGCAGTACCGGAGGCCGTTGAGGTTTTCCCCAACACCGTCGCAACATCCGTTGCC
TGATCCGCAGACATCCCGCTATCAAGCAATTGTCCTGCACTTCTTAACAACGCATCCGGCGTTTGGTTCA
CCCACTGTGAAGATTGACGTAGGCGCTGCCCCATCACCTTTTCCTGCTCACTCGACATCGCATGTGAAAC
ACTGATGTCGCGCAATTGCGCCTCAAATGACGCATAGCGCGTGACCGACTCCACAATGGGTGCCATCACC
GAGCTAAATGTCTCCTTTATTTCCAGGGGGTTTTCAGTCTGTTCGGCACGACTTTCGCGTAGCATTTCCT
GACGCAACTGACTGTGAGCCAGACGTTCTTGATTGATTTCCAGTTCACGGATCGACTGGTTTAGTTGAAA
CATGATTTGTACGCTGATAGCGCCAAAGCGCTCCAGCGACTGATTAAACGAACGCTGCCGCTCCTGTACT
TGTTTGAGGCTATCGCTCAGTGACAGCAGCGATTTTTTTGTGTCATCCAGTGTGGTGCTAAACGCCTTGC
CCAACATGGCTCCGTTTAAAAGTATATCCACGGTTCACTCTCATTCAGAAAAGCCCCTCGCGGGGCGGAT
TAGAGACGGTGGCTTACGCCGTTCCAGTTTGGTTTGCCCATCATAAATAAGGAGAAAAGCGAGGAAAGGA
CGGGCGATTAGCGGGAGAATGAAGACAGGTGGTGAGGAACAAAACGACCAGCGTCCTGTCGCTGGCCGGG
TTAGGGTGGATGGTGGCCTAATTACTCCTGTCAATAATCAGTCTTCCTCACCGTTCTCACGTTTTATCTG
TTCGCTGGCCTCATCCAGCCAGCGTTCAAAATCGTCCAGTTCCAACGCATCAATCTCACTCGGCTGAAAG
CGAAACCACCTCGCCAGCAGAGCTTGCGCTTTCCACAGCAGCGCTGGCTGAGTTATCCAACCCAAGTAAT
TGCTGAAATCGTTTTTGCAGCACCATGTAGTCCTGCGCATCCATCTCATCGATGTCTTCCGGCACCAGAC
CAGTCATGCGCGACAACAGGGCGTCGTCCCAGTTGCTTGGATCATCGCTGATTTTTTTCACCGCTTTGAT
ATCTTTTACTTTCAGACGCTTGAGTGAAATGGACTCCACACGTTGACCGGCAGTGGTGGTATAAGGGAAT
TGCAGAGAATAGGTTTCAGTGTGCATAACAGCTCCTTAGTAAATGTCGGGAGCAGTATCGCGTGCTGCAA
GGAATAAGGATTTTAAAGCAAATTAGAAAACGAAACTGGCGAGCATAAGAAAGGGGCCGAAGCCCCTTTC
TTACCAACCTTAATCAATAACGACCGAATTAACCGCCGATATTGGCGCGGTAGCTATTCAGTTGATCCAC
GCCGCCCACCATGAAGATGTTGGACATGTAATCCAACTCCAGCAGGTCTTCCCCGTTCATCACCTGCTTG
ATGTAGGTGCAGTTGAACGCGCTGCTGAAATCCGGGTTTTCGTGCTGTTTGAACGTCCCCAACGGATTCT
TTTTAAACATAATGGTCATGTACGTCACCAGCGGCACTTCCTCGATACGACCCTGGGAACCATAGCGTTC
CACGCTGGAGCGACACTGCAACGCCAGCGATTGGTACGGATTCGCCGCTGCCAGCATCGCTTCGCGATAG
AAGGAGTTCCATTTGATCTCGCCTTCCAGCTTGTCGAAACCCGCAGGCAGTTCGATCTTGCCGACCATAC
CCAACGCCTTGTGCTCCTGCATGATCATCGAGACATCCGGCAGTTTGATTTCCTGTGCACGCCCCAACAG
GTTGGTACCGTTGATGTAGATGTTGGCGTTGGTGATACGGTTTACTTCAATTTTCCCGGCCATCAGTTAG
TGCCCTCCAGCGTTACCAGGTATTCCGAGGTGATTTCCGTCTCAAAGGTCAGACGTTCAAGCGGTGGCGG
CGGAGTGAATTTGTAGTTAAGCAACAGGTGCCCTGCCGCCAGCTCGGTTTGCTCGTTACGAGCGGCATCG
AACCAGCATTTGAAACCCAACAGCGCACCGTCACCGATCAGCTTGCGGCCGTAGGCGTTAACCGATTCCA
CCAGAGCATCGATCAACGCCTGATTGATCGGCATGTCGATGTATTGTTGGCTGAAGTAGCGGATAGATTC
GTTAATCACATCACCAGTACGACGCACGTTTTCAAAGTTCTTCATGTGCGTCACGGTTGGCCAGGCTGCG
GTTCGGTTGCCCCACAGGCGCAGGCCGGAACCGTAGCTATTAAAGATAGTGCTAATGCCCTGCTCGTTCA
GCAGGTTCACTTCACTCTGCGGATCGTCAATCATCGCAGACAATTGGCGCTCTACGCCGGTGATCCCTTT
GATTTCCTGATTGGATGATGACCACCAGAAACCTTTCTCCAGATCGACTTTGGCACGCAGACCAGCGGCA
CGCGCCGACAGCGGCTCCAAGCGTTCGCCGTTGGTTTCTGCGTCGTATACTTTTACGTGCGGATAACACA
GACGAGCGCGTTCAGAGCTGGTGTTGAAATTGATCGTGCCTTCCGGGCCACGACCGCTCAGCGCCTGTGC
AAAGGTGGTACCGATTGGCGCATCGATGTAGGCAATCGCGCCCAGTTTGTCCGCCAACGAGATCAGTTCG
GTCGTTACGCTGTTTTGCGTACAGAACACCGGAGAAATCAGAATCTTGGCGAAGAAGCCGTACAGATTGT
AGGTATCGTTCAACAGCTTCATACCGGTGCGTTTGCCCGCGGCGTTGATGCTGCCAATGATGTCAGCGGC
AGTCACTTTCGTGACATCAGCAAAGTCATAAGACGCACTGACCACGGCAGCAACATCGATATTTTTACCC
AGGTTTTTCAGTACACCGGTTTGAGCATCTTGCGTATAATCCTGACCTTCAACAAACGGCTCACCACCTT
CTGCCGCCGTCAGTACCAACTTGGCGATAGCGCGGTTAGCCAGTTGCGCCGTCCCCGTTGCTTTATCAAA
CGTGACTTTTTCCGCGCTCACAGAGGATTTGTGTTTCGCCGGATCCAGCACGTTGATCACCAGTACGGTG
CCTGCTCCATGATCGTAAATCGCATCCAGCGCCTGTGGGATGGTATAACCGCCGAACTGGCTACCAAACT
GCGCCGCATCTTTTTCGGACAGGCACAGCGTGACGTCATTTACCGCTCCCTGCGGTGCCGTACCAATCAA
CCCAATTACCGCCGACTTGACGGTTTTCACCGGACGAGCACCCGTTTCAACTTCAATCGTTTCTACACCG
TGTAAATAATTAGCGGCCAAGGGTCACCTCCGTTGCGCTATCAGCCAGAATCTGACCCACAACAGGCAAC
AAATAGCCCAGCGCGATCAGCGTTTTCACGTACTCATGATCTGCTGGCAGTTCAGTTACCTGAGCGGGCC
AAAGCAGAATTTCCTGACCATCTGCCAGCGTGACTCCGCTGGCGGGGCCGGTATAGCGGTATTTCATGCG
TCTTTCTCCTCATAATTAACCGTGGTAAGCAGCGGACCATCCGTCTGCTCGCGGCCTTCGATAAAAAGGG
TTTCTGTAGTGCAATCGATGACGTAATGCCAGCGTCCTTCGGTGTAACCAACGTAGCGGTCACGTACTAA
CCGGATGCCGCGATGACAGTCAGGCAGTCGGTATCCTCCCAGCGCCTGACGAATGGTATCGAGCGTGGCC
AGCACGCCCTCTTCGCCATCTAGCTTCGGCAGCAGCACGGCAACCATCAGTTGAGGTCGCTGCGTCTGAA
CCGGAGAATCCACGTCTTCCGGTGCGGAAAACTCGGAGCCGCGATATCCCACCAGCACATCTCTAGGTGT
CAGGAAGTCTGGCCCGATCAGAATACTTTCTGGACAGGAAGCGATCCGCCGCGCGGGTAAATACTGCTGA
AGGCGGGCTATCACCGCATCGATAATTGGTTTGGTATTCATATCCTTTCACCCGCTGTGTTGGTGCTGCC
CTGTTTTGATGGCGCTAGTATCCGGATAACGGTTGGCGGCGGCTTTTAATCTGTTTTAGAAAAAAACAGC
GACAGGTTTTATTGGAAAAAACGTCTAATTACATGAAATATAAAATTATTTAGATAAAAAAAACGCCAAC
ACAACCGTGCTGGCGTAAAGGAAGATGACGACACCGATAAAGAGAACGTGCAGAAGAAAAACCAGCGTTA
CGACTCACCGATCCCAGTATTTTTCCGGTCGGGCGATGCCAACCATACAGTCAACTGCATATTCCACGAC
ATCCACACCCAGGCGGGTTAGGTTCGCCAGCCAGACACCTTCCATCTCTTTAGTTAATATCGCCATCTTG
CGATCGGCCAAGTAATCCAGCGCCTGACGCAACTCCGGCTCTGAGGCATCAACATACAGCCGCTGCATCA
CGGCTAGCAGGAACATTTCATTCGCCGTATAAGGACGCGTTTTATTTAATGCGATGAGCAAATGCCAGCG
CATCGATTCCTGTCGGATACCCTGCGTATCAGCCATGATTTCCTCCCGAATACCGTTGCTGCACTAGCTC
CAGCTTGTTGTAAAGCGCATCCAGTTTGGCTTCAATTACCGTCTGACCACGGATGTAGTCCTCGCGACGC
ACGTAAATCAGCGGCAAATCAGCACGGAACTCCAGAAACTCGCGCTCCAGCCGCGTCCACCCTTGTTCGC
TCTTTTGGCGAGCACTTTCCAGTGCAGCAAAACGCTCGTTCAGCCGCTTTTCAATCTGGATGAGTAGAAT
CCGACCAGCGGCAAACAGGAAGCTCATAAACGACAACAGCAGACCGACCAGCGACCAAAACTCCACTTCA
ATCTTCACGTGTTACCTCCCCTGTCGGTTGTAACGCTTCGATGTAGTCCAGCAACGCATTAACCTGCGCA
CTTAATGCTTGATAGCGCTCTCCGTTGTCGCTGATGTTGGCGAGAATATCGCGCTGGGAGACGCCTGAAG
GCTGTAATTCGGTGTCAGCGGTTGCGCCGAAACCGGACGCTGTGCCAGGGCGGCGGGTAGCGGCGGTAAT
ATCTGAGGCACCGCCAGCAGACAGACCGAACGCGGCGTTGTAGTGCTGCACGAAGCCACGAGTAAACACG
CACTGCATAGGCTGAACTTTGCCTTTCTCGTCAATATATTGCTGAGTAACATGGTCAATTCTCCGTTGCA
GAGCGGCGTTATCCGCCGCCAGTTTTTGGCGCGCAACTATATAGCGCTGTTCGAGTTGGTTCCCATGCTC
TACCTGCTGCTGGTATTGCTCCGCCGCCGCACGTAATCGCTGATTCTGAGTTTCGGCCTGCTGCTGCTGT
AGCAAGTTGAATGCCGCCTGCTGCTTCGCCAATGCCATGTCCCCCTGCGCTTGCGCTAGTTGATAACCCT
GATTACGGCCGGTCAGATAGACCGTAAATAGCAACACAACGGCAATCAGGGCGGTGACCACACGTGGAGA
AAAAAGGGATTTCAGGCTATTGAGAAACAGACTATTCCACACAGGTCGCCCTCCCCCAACTCAAATAACG
AGGTGCTAGTTGATGCAAGATGCGATCGGGATAATGGCGGTTCTCACGCCAGTTGGCAGTGCTGCGCCCA
GCATTGACGGTTTCCACATGATCGAACCAGAGAAGTATGTCCTTGTCGGCGATCTTCGCACGTTGCTTAT
CACGCTGTAACCAGCCAAGCCCGCCGTTGTAGGACGACAACGTCATCGCCATGCGTTCACAGTCATTGCT
GGCACTGATTCGCGTCCACAGCCAGCGATCGTAGCCAGTCAGAGCACGGATAGACCAGGCAGGATTAAAC
GGTTGATTCGCACGAAGTTCAGGGACAATGCCGCTAAACCAGTTGGCGGTTGTCGGCATAAACTGCGCCA
GCCCCTGCGCACCAACGGGCGAAACAGCCCGTGGGTTCCAACCACTTTCCTGATGCAGTTGCGCCGCAAA
ATCCGCAATCGGGGCATTCATTCCCCAATCCAGCCGTGCGCTGCGGATCACATCACTGCGGTACGCCTGC
GCAGCACGGGGGACCGTGTCAGCGCAGACCGTAGCGCTAAAAAACAGGGAACTAAGAAGCAGAGTGATAA
GGAGATGTCGCATATCACAGCCCCATCGCTACGCCGATGCAAACGGCTGACACAATCAGCGCTCGTCGTA
ACATTGCAGCGGCAAATACAGTGTGGTGACCGTCCCGAACCGGAAAGCGTCCACGCGGTACAGGTTCATC
GCCTTGTTCGAGGAATAAACCAGGGCGAGCTTTAGGAAATAGTGAACGATCCAGCCAATAACCTAATACG
GCGGCGAGTGAGATAAGCGAGAGTTTATAGACGGTGACGGGAAGCTGTTGTGGTGAAATCAGCCCGATAA
CGGCAAAGAGAAAAGCCGATGTCACGATCCAGCCGGTAAGACGTGGTTTTTTGATTTGTTTCACGATAAA
GCCTCCTGATAAGAATGGAGGCCATTATGCAAAATGAAGAGATTTGATGATTTTAAAGGAGTTTAAGTAT
GGCTAAGGCACAATATCCCACAGAATTGAACCATTTATATTCACCATACATAGGCGTCAGTATCCACACC
AGACTCGTGCTAATTTTACGTCCACGCGAAAATCATACTCCTTTATCGAGTATGATTTTTATCATCTGTT
TTAGTTTTTCATACCTTTATGAGTGTCTAAAGAATTCGTCGCTGGCTGAAACCAGGCTGCCAGTTCCAGA
ATATCTTTCTCGTTCAGCGTACCAGCCGTATAGCGCAGTAATAGCCATGCCTGAAGCCAACTATATTTCG
CTTCCGCCAGCTCTCGTCGGGCGTTATACCAATCCTGTTCGGCCAGCAGAATATCCAGATTAATGCGTTC
ACCGCCCACGACACTCAATCGTGTGGCCTTGACAGCTTCTTGTGCCGACGAGGCCGTCATTTGCCAAGCG
TTAATTTTCGCCGAGCCGTTATTGTACAAATTGTAATATTTTTTCAATTCTGCCAGCGTGGACTTGGTTT
GATCGTCCAACTCTGCCTGACTTTGCTGATATTCTGCTGCCGCTTGCCGCATGGATGCCGAAACGGAACC
ACCGGAGTAAAGCGGGACATTCAGTTGCAAACCGACGCTCTGCGTGTCGTATTTCTGATTGTAGTTGTAT
TCACTTTCCGAACGACTATTGCGCGACGATGCCACCAGCGACAGCGTAGGTAAATGGCCAGCGCGACTGC
GTTCGATTTCATAATGGCTGACCGCCAGCCCTTCTCGCTGCGTCGCCAGTTTGGCGTTGTGCTGCACAGC
AAGATCGCGCCACTGCGCCAGCGTCTGCCTGGCTGATTCCGTAGACGGCAGTTGCGTGAGCGTTAGAGGA
TATAGCGCCGTGATATCCAGCGCCGCGCCCGTCATATTCTCCAGATCGACGATCGCAGAATCCAGATTAT
CCTGCTGTTCAATGCGCTGTGCTTCAGTCAGCGTAAAACGCGCCTCCGTTTCCCGCACATCCGTTAACGT
ACCTTCGCCTGCCAGCAGTAGACGTTTATTCAGCGCCAACTGTTCCTGATAGGCTCGCTGCTGCGCATCC
AACAGTTGTAGTTTTTCCTGCGCCAACAGCGCACTGCTCCAGGCTTTGTATAACCGTACCATGAGATCCT
GACTACGATCGCGAAAACGCTGATCGGCCATCAGTGTGCGGGCAACGCCCTGCTGATAACGCGCCCAGGC
CGCATAATCCAGCAACGGTTGACGCAGCGATAGCGTCGACGTGTAGCTGTTATAATCACGTTTTAGCGTG
TTATTGTTGAAATTATCCGTTTGGGTGACTGTAGAATGGCTACGATTAGCACTATAGCCATATTGGAGGT
TGGGGAGCAGGTTAGCACGCCCGATCGTCTCCTCTTCTTGACCTGCGGCATGCTCAAACCCCGCAGCACG
AAACTGTGCGTCATTGCGCAGCGCCAACTCCCAGGCATCAAGTAACCCTAATGCGTTAGCACCCGAAGAA
AGCAGCCCCAACAACACGACTATCGCGATCCTTTGCATGATTACTCTTCCGTTAATGCCAGATGCAGGCG
ATCCATTAAAGGCTTAAAGAGATAATTGACGAACGACCGTTCTCCGGTACGGACGAACCCTTGTACCGGC
ATACCGGGTTTAATCTCCAACCCTTCCAGCGCACGTTTCCCCTCATCATCCACCATCACTCGTAGGCTGT
AATAGGGAGAACCGTCCCGCTCATCAAGCAGGCGATCGGCGGACAGCAGTTCGACGGTCCCCGCCACGCG
CGGCGTCGTGCTTTGATTAAACGCTACAAACTGAAGCTCAACGGGTAGCCCCGGCCAGACTTTATCGACC
AATTCAACGGGAAGGTGCGCATCCACTCGCAAAGGCTGGTCGTCCGGTACGATCTCCAGAAGCGTCTGCC
CCGGAGCAATCACACCGCCTTCCGTAAACACTTTCAACCCGACCACCGTACCGGAAACTGGCGCACGTAT
CTGTATATTCGCCAGATTGAAATCAGCCTTCTCTTTCTTGCTACCCACATCGCTCAACAACGCCTGCACC
TCTGCCAGCTCGCTGTTTACCTCTTTGTCGTACTCCTGCTGGCGCTGGGCGATCAGCAGCGTTTGCTGCT
CAATATCATGGCGGGTGCGATTAATATCTCCCGCCAGTTGCGCGATATCACCGTTAAGCTGCGCCAGCAG
ACGTTCATTCTCCAGCATTTTATTGCGCGGTACGTAGTTCTCTGCTGCTAGTGAACGTAACCCTTCCAAC
TGTTGTTCCAACGTTCCGCGCTGTTTCTGCTTACTGAACATCACCTGACGCTGGGCACTGAGCGACGCCT
CCATGCCCGCGATACTGGTACGCATCCCCTCAGCTTCAAGCTTGAGCGACTGCTGACGACTGCGCAATAA
ATCGCGCTGCAATGCCGTAATTACGCTCACCTCAGGTCTTTCCGCTATCGGTTGCAGACGTGGCGTCATC
ACCATGTCATTCAGGCGCTGCTGCTCAGCAAGCAACCGACCTTCCCGCGCCACCAGTTGTAAATACTGAC
CATCCAGCCCTTCACTCGCCGAACGCGCATCAACCTCATTCAGCGTTAGTAGGATCTGCCCAGCCTCAAC
GCTATCGCCGTCTTTCACCTGAATTTTATCGACAATGCCGCCCTGATTGTGCTGTACAACCTTGCGATTA
CCGGAAATCACGACGCTGCCATTCACCATGACGCCCTTATCCAACGGTGCAAACAGCGCCCACAGGAGAA
AACTGCCGAACCCAGCAAGCACCAGTAGCCACCCCAGGCGTACCGCACGTTTTTCATCGCGCCGCGCCGT
CTGGTTCATATTCTCTTCGCTTAATTCAAATGCGGACATGTCTTTCCCTGTTTTCTCTCATTCCCTGTTA
CTGCTGGACAGCGGCAGAAGGTGTCATTTGCGCTTGGTTTGCGGCGCGGCGCGACTGCAATTCGCTCAAA
ATGTCGCGTGCAGGCCCAAAGCGCTGTTGCCTGCCTTGATTGAGAACCAGAATCTTATGCGCCAGTGTGG
TTAATGCTGGACGATGGGTAATCAATACCACCGTCGCCCCCCGCTTCTGAAGGTGGGAAATCGCCTGCGC
CAGCGCGAGTTCCCCTTCGCTGTCGAGGCTGGAATTTGGCTCATCAAGTACCAGTAGGCAGGGGTCACCA
TACACCGCACGCGCCAAGGCGATACGCTGCCGCTGCCCGCCCGACAGACCGTTGCCGTCAGCCCCAAGGG
GGGTGTCATATCCCTGTGGCTGACTAAGGATCATATCGTGAACACCAGCCAGCTTCGCCGCCGCGACAAT
CTTTTCCGCGTCATGCTCGCCAAAACGGGAAATATTTTCCGCTAACGTTCCTTTAAACAGTTGCACATCC
TGTGGCAGGTAACCCATTGCCGGACCAAACGCCGCTTTATCCACCTGGCTGAGATCGGCGCCATCCAACC
GAACCTTGCCGCGCGTTGGCGTTTGCGCCGCGACCAGCAGACGTGCCAGTGTTGATTTACCCGAACCCGA
TGCGCCCAGAATTGCCAACGTTTCCCCCGCCAGAAGAGAGAAATGGATGTCCTGCAATCGTGACGCCCCT
TGCAGAGTCTGCAATAACACGTTCTCGACGCTAAGCTGCCCCACTGGTGCAGGCAACGCCATTGTCTCGG
TTCTGGGCGGATAAGCGGTCATAATTCGATTCAGTCGATACCATGCTTGTCGCGCACTGCTCAGCGGTTT
CCAAATACCGATAAACTGATCGATAGGGCTTAGCACTCGCCCGACAAGAATTGACCCCGCGATCATCATC
CCCGGCGTGATTTCGCCCTTAATTGCCAACAGCGCCCCCACACCAAGCATCAGCGATTGTAGAAAAATAC
GAGAATGTTTTGATGCCGCCCCAACAACCGCAGCCCGTTCGCTGGCTAAATTTTGCAGCGTAATGAAGCG
ATAGTGTTGCCCCAGCCAACGGCGACGTAAATTAGGCAACATGCCCATCGATTCAATCACCTCGGCATTA
CGCAGTTGTGTATCCGCAAGATGGGTCGCCTGCAGTGCCTCGTGGCTAGCCTTTTCTAATGTCGACGTGG
TGAGATACTGGTTCAGCCAGGCCAGCAGCACCAGTACCACCGTTCCCCCCAGTGCCAGCAGGCCGAGAAC
CGGATGGATCAGGAACAGCACCAATAAAAAGAAGGGAAACCAGGGAATATCGAAGAAAGCAAACAGTGAA
TTGCCCGTAATAAACTGCCGCAGTTGCGTGAGATCGTTCAGCGCCTGCCCCGCTTTTGCCTCACCGGCTT
CCAGATTGCGCTCGAATGCGGCGTTAAATACCTGCTGATTCAATTGCAGATCGATCCGCGTACCGAGTCG
GACAACAACCAGGCTCCTCACCCATTCAAGCGCCGCCATGAATATTCCCAGCCCGGCAATCAGCAAGGTC
AGCATCAGCAACGTCGTACCATTCCCCGACGCCAGTACACGATCGTAAACCTGAAGCATATAAAGAGAAG
GCGACAGCATCAGGATATTAACGATGGCGCTAAAAATCCCAATGCTCCAGAAGCTGCGCCGGAAAGGACG
CAGTATACTCAACAACGAACGTTCCTTATCTGCTAGTTGACTCACTGCGTTTGTCTCTCCTGTCAGGGCT
GTTTGTGCATTGTGCGTGTACCGCCATCAGGCAATATTAGCGTATAGCCCTCTTTTTCCTTGCTAAAGAA
CGCCACTGTCTGACCTTGCGCTTTCGTCAGCGTGATACCGTCCGGCGTCGGCCGCCACCCTGCTGGCACC
TCGGATAACAGCACTTTTAAACATTGGGCATCACCGTCAAGACGCCAGGTGCTGTCCACTAACGGCGTAT
TGTGCAGCACAACCTCACACTGCTGCTCCCCGCCACGCAATTGCCATACGCCGCTTAGCTCACTTGCTGA
AGGCAATTTCAGACTACTTGCCATACATCCTCCGCTTATTGCACTTAACAGCGCCGCGATGATTAACTTT
TTCATAGAGGCCCCAGGTTGATAACAGAAAAGGACGGGTTGCCCCGTCCTCGCTACATCACACGATAAAA
TCGGTTGCCGCAGATGGCTGACCAACAATATGTACAACAAAATCTGGTGTGGTCTGGCCTGCAAAATTCA
ACCACAGATTGGTCGTGTTGCTACCCGCATCCCAGTCAAGCAGCACTTCATTGCCAAGCCCGGTAAGAGC
GTCGACAAAATGCAAATCTTTATTTGGATTCAACGCAGACAGGTCGATCTTGTCGATACCGCGTTGGAAA
TCCGTGATGATGTCATAACCTGATTTATAGGAAGAATCGCTCGCGCTGGCATAGACAAAAATATCTTTGC
CCGCACCGCCGGTCAGTATATCGGCACCGCCGCCGCCGTAAATGACGTCATTGCCCGCGCCACCCTGCAA
AATATTATTCGCATCGTTACCGATGATAATATCGTTGCCGGAACCGCCAATGGCGTTTTCGATGGTAACA
CCGTGGGCAATGGAAACATTACCTTTCAGGCCGCCAACATCAGAGAACCCTCCTTCAGTAAGGTTGATAC
GCTGATCGTCTCGGTAACCAGAGAAATCAAACGTATCATTACCACCCGCATCCCAAACGGAGAAGATCAG
CTTATCGCTGTTGCTATGCGCTGAGTAGAAATCACGATCGGCGTTGGAGTTGAAACCGTATACCGTGTCA
CCGGTACGCGTGTTCATATTTGCGCCGTAAAGATATTGGATCGCAGTGATGTCATCAATCAGCGGGCCTG
CGGCATAGTGCCATTGGAAATCCCCCCCGGTGTTCTGCTCACTCCAGTAGCTCATCAGGCTGAACTGGCG
TGTATCTTCTGCATAAGTCACATCACGGTAGGTTGGATCACCTTCACCCGCATTGTAAGAACCAGGGTGA
TTCAGGCCTAGCGCATGACCGATTTCATGTGTCAGCGTCTGCTTACCGTATTCCGTCGTCGGGTCACGCA
CCGTCTCGGCGTTGTAGTTAAACCAGGCGCTGCCTGCAGCAGAGTGGTTACCCGGCATATAAGCGTAAGC
CTGCGTATCGTAGTCCATCTTACCGCTTGAATCACGGGTGTAGTTACCAAACGTGATGGTGGCTTTTTGG
GTGGGACTCACCTCGGTGAACGTGAGGTTAGCGACATCTGACCATGATTGCAGAGACAGTTTGGCTTGAT
GTTCCTGGGCCGCGCTGAATTTCACAAAACCCTGATCGCCAGAAGGGATAGACTTCACGTTCTGTAAGAA
CGAATAGGTCAAATTAGCGGATTTACCAAATACGTTCGTTCCATTCCAGGTCAGACCGTCACGGACAATT
TCCTTCGCTGCCAGATCGCTGGTGAACGAGGGTTTGCCATTAAGCTGTCCTTCACCACGGGAGTGGTAAT
TATACAGATCGTACACATCGCTATACCCTGTACCCGCGGCATGCAATGCAGATACTGAGGTATCGTCATC
TCGTAAAGCCATCTTTTCTTCTCCATAAGTCTGATCGGGATGATCAGAATCCTAAATCCCTTCGTGCATG
TGTTTTGCATTCGCCGCGAACTCATGGTCTCTTGGCGGGATACAATTAATCCAAAATTATTTATATACGA
AAAATTATATAAACAAAAAATTATCTCCATAAGGAAATAATTCAGGAAAGGTGCTAATTATTTTCGTTAT
TATAAAATGATAAATAATAAGGTAATGATGACTAATTTTTATTATCGATGTAGAGAGAGAAAGCAAAACA
AGCGGATATCAAACAGCATTCACTATTGAAAAGGAAAGGTTTTTTATTAATGGCATTCATTTTTATCATC
GTACCTGTCCTTGGTTGACAAAACCGCGCTACGTAATGACATAAGTTGTCACCTGTATTAACGGCGTCCT
TGCTGTTCCAACACAAATCTAACAAATAAGAATAAAAAAATATAGCGCAAAATAGGGACTAATTACCCCC
TTATTCGGCGGACGGATATATAAAAACTCGTTATGGCATATCCCGCTGTTCAATCGGAAAAACGGGCAGT
GCCGCCAGCAATTGTGCGCCATAGCCTTTTGTCAGCAGTCGCCTGTCGTAAATGACGATTTCACCAAAAC
AGTCATGGCTGCGGATAAGGCGCCCAACTTGTTGGATAAGGTTAAACGACGCACTGGGTAAGCTTTGTAC
GATGAACGGGTGTCGTTTGAGGCTTTTTAGCCATTCGCCTTCCGTCAAAATCACCGGGCTGTCGATCGGT
GGAAACGCGATTTTGTGGATATGTACTTGAGAAAGCAGTTCGCCTTTCAGATCCAACCCTTCCGCAAACG
ACTGTAAGCCAATCAGCACGCTGGTCTGCCCTTCTTGTACCCGCTGGCGATGTAGCTCGACCAGCCTGTA
GCGCGGCTTATCTCCCTGCACCAGTAGCATCAGGCGTAAATCGGTAACCTGCGTCAGAAAGAGTTGCATG
GCACGCTGGCTGGCAAACAGCATCAGCATACCTTTATGTTTATCCTGCTGTAATTCTGCCCGGAAAAATT
GCGCCATTTCAGCAATATGTTGCGCTTCAGACTCCATCAGAGGTTCATGACGCATTTTAGGGATCACCAG
ACGCCCCTGTTCACGGTGGTTGAACGGTGAATCTAACGCAATAAACGTATCGCCTTCCTGCTCGCTCAGA
CCGGAAAGCTCCTGTATTCGCGCAAAACTGTTTAGGGATCGCAGCGTTGCTGAGGTCACCACAACGTGTG
ACACCTTATCCCACAACAGCCTTTCAAGCTGATCGCAGACGCGGATCCCCGCGCAGTGCAGGTGAAGATG
CGCCTGGTTATCACGCATTTCACGCGTTATCCATTTGGAAACTGGCGCATTAGAGGATTTCTCCATCGCC
GCCAGCCGCCACAGTTTCCCTAGAGATTCTAGATACCCCTGCTGGCGGCTCATTTTCAGCAACGCGTGAT
AGACCCGCACCACATCATGCTTGCCGGTTTTCTCACTGAGATCGTTAAGCATGTACTCCACCAACGCCCG
CAGCGTGTCGGTCAGCTTAAACAATCGCACACAGAGTTCACGCATTTCATCGGGCATTTTTCCCATCGCA
AAACGGTATTCGGTTTCCTGCCCGTCATGTGGCAAAAACAGCGCGCACATTTGTGAGAAAGACAGCACAC
ACTCGCGGATTTCCTCACAATGGCTGGTTAACCGTTCACTGTTAGCGAGCCGCGGTGGAGATTTAGGCGC
GAATTGCGCCATACACTGCCCGATGAGCTGCACCAACTGTTCCAGTTGCGCCATCATATAGGCGGGATGA
ATATCGCCGGACATCTCCAGCGTATCGCGGGCAACGTCGGGAATGTGGTGCCCTTCATCGAGCACCAGCA
GTAAATTTTTCGGGGGAGGAAGTACCGACTCGCTTTCCATCGCCGCCATCACCAACGCATGGTTAGTGAC
GACCACATCGGCCTGCTCGATCTCACGCCGCGCGATAAAGAAGGGGCACTCGCGGTAGTAATGACAGTTG
TGCGCAAGACAGTTTGCTTTATCCGTACACAATTTCTGCCACAGGCTATCGTCAATCGAATCCTGATAAT
GGTCACGCAACCCGTCCCAGGCGTGGCCTTGCAGCGCTTTTTCAAGCTTTACACAGATGCGTTCTTCTTC
CTTACTGGCAGACACCCGCTCGTCATCCAGAAAGAGCGGTAAATCCCCCTGCGCATCGGGATCGGTTGCC
AGCATCGCCAGATTGCGCGGGCAAATATAACGACGACGGCCAAATGCGGCGGTAAATGTCAGTTCGGGAA
TAAATTTCTGCAACAACGGCAAATCTTTGCTGTAAATCTGATCCTGCAACGCCACATTCGCGGTACTGAC
CACCAGCGTTTTGTCCTCCGCACGCCCTACCGCAATCCCCGGAATAAGATAAGAAAGCGTTTTCCCGACG
CCGGTTGGTGCTTCAATAGCCAGATGGCGCGGGTAATCACCCGCCAGCGTTTTCGCCACTTCGGCAATCA
TCTGTCGCTGGGGAACGCGGGAAATAAAATCCGGAATTTGCTCTTGCAGGGCCTTATACCATTGACCAAT
CTGCAATTTTATTGCGGGGGACAGCGTCATGCATACTCTGTATCTGCGTAATCTGGCCGCCATTGTCCCA
CAGACGCCCGGCGACGTCAGCCGATATCATATTGATGATGATTCCAGCCTCGACAATCTTCCGTACAGCG
ATTAGGGTAAGCTATTCTTTTTATCAAACACGTATTTTTATCAAACACGGTCTTTGTCGCGAGCGGTAAA
CGCGATCTTAGGTAAACAACAGCTTCGGTAAATTATGTCTTCGGTCCACACCATTAACCAATCGTACTGG
TTTTCACCACGCTTACCGCATGTTGAAAGCCGCACTACGCGCAACAGCAATCAAGCCTATAAAACACACA
GCCATGCGCAATTCTCGATTGGGGCGATCGAACACGGCGAGACGCTTTGCCATTATCGCAACGATGTTCA
TCATTTACAGATTGGCGATCTGATCTTTATCGATCCCCAGCAACCGCACAGTTGTAACCCGCTTCCAGGG
AAAACGCGCAGCTACAGCATGCTTTATCTGGATACTGAGTGGTGCCTCGACCAGATCGCAACACATTGTG
GTTATCAGGCAGACAGCTTACGTTGCAACCGTATCGTTCTACGCGATCCGACGCTGTTTATGCGCTATCA
GCACGTAGTCACCCTGCTGTATCAGGGTGAAATCACATCAGCAGACAACCAACTCAAAGCGATGCTTGAG
CCTATTTGGCGGCAATATTGTCTACCGGAACCTGCATTACCCCATCCGGCACCGCAAGCCACAACACGAC
ACGTCCGCGAGCGTCTGCTGAATAATCTGCAAGAGTCCCCCTCGCTGGAAACGCTGGCAGATGAGCTAAA
TCTACGACGCGAAACCATCGTGCGACAGTTTCGTCACGATACCGGCATTACACCGATGGCATTCCTTAAT
AATGCCCGCATTGAGTATGCCAAATCGCTGATGAAACAAGGTACACCGCTGGTGGATACCAGCTATCAAA
GCGGCTTCTGCGATCAAAGCCATTTCCACAAAACGTTTGTGCAATACACCGCTGCGACACCGGGTCAGTA
CGCGCGATCAATATTTGACAATAAATAGCCGAACACCTTGTCTAGACTGGCTTCGATTACTTATCGAGGT
CAGAAATCTGATGTTTATCAATCCCCTTTTCTCCACCGACTCCCTCTTTCCCGCTCATTTTCCTGCGCTG
GCGCTGGCACATTTTGTGGCGCTACTGAGCCCAGGCCCAGACTTCTTTCTGCTGACGGCCTACGCCATTC
GCTACCGATTGCGCGGCAGTGCGGGAATCTGTCTGGGTATCGCGTTAGGCAATGGAATTTATATCCTGCT
GGCGGCGATAGGTTGGGCAGGTATTCAGCACTCGCCGATGCTTTTTACCGCTATCGAATTGGCTGGCGCG
GCTTACCTGATCTGGATTGGCTACCAGTTACTAAAAAGCCGTTCTATTCCGTCCTTTCAGGCGGAAACCT
CGTCAAACCGTTGCCCAACGCTGCGTAAACAAATTCTGTTGGGGCTCGGTTCTGCGCTGTTGAATCCCAA
GAATATGCTGTTCTACATCAGCCTGATGACCAGCATTCTTGGACAAAATGTGACGCCTTCTCAGCACGTT
GTCAGCGGTAGTTGGATGTTTTCTGTGGTTCTGGTGTGGGATCTGCTAATCGCGGCGCTGATCGCAAGTC
CGCGAGTTCAGCAGCGTTTAACGCGCTGGATTAATCCGATTGAACGCGGTGCTGGCGTCATTTTACTGTT
TTTCGGCCTGCTGCTTTTATTTTGGTAATAAAGTGTATTTAAAAAACGAGGGGCGTTTCGGCCTTGTTTC
ATGAGCGGAAGGCATTATAATTCGGGGCAGTTAACAAAAGGATAACCTGATGACTCTTCAAAAAATCGGC
ATTATCGGTCTTTTTGCCTTTCTCGCCTTAGGCGGTATGTCCGGCATGATGCTGGTGGGCTACATTATTA
TCGAGCACGCGGGCTAAGGCTTTCGACCCGCTGCGTTCTCCCCACAGCACGAACGGTGCCGCACGGAAAC
GCGGCAATTCAGGCTAACGTGATGGCTCAGATTTGAACGCCTGCCAGCACTCAGGAATACGCGCGAAAGT
CAGTTGGAACCAGGCCGTAAACTGCTCAGGTGTTGCCATCATCCGCCCTGCGATCGCATCTATCGACTGG
TATTCATAGCTCGACACTTCATCGGGATTGATCTGCGGAGCGTCGTCCGTCACGCCAAAATATACATGCC
CCAGTTCATGCTCAATCAACCCGTTATCCAGCGGCAGACGATAGGTCAGCGTAAACATCGGCGTCAGCGC
ACAGCGTAACCCCATTTCCTCATACAAACGGCGGTGTGCCGCCTGTAACGTCTCCTCACCGGGGGCTGGG
TGACTGCAACAGGTGTTGCTCCACAAACCGCCGCTGTGATACTTCGCTTCTGCCCGCTGCTGTAATAACA
ACTGCTGACGAGAGTTGAAAATATAGACAGTAATCGCACGGTGTAACGCGCCTTTTACGTGCGCTTCCTG
CTTTTCCATGACGCCCGTTGGCTTATCATTTTCATCAACCAGCACGACTTCAGTCAACGGCATACCTTCC
TCCTGCAAACCTTATTCTCCGGTAATCACGCTTTAGTTCGAAAATCACACTGCATCTCGGTAATAACCAT
TCGTACATTCGCCGCCGGAAGCACCGGCGGCGGATTGGCCTATTTATAGCAAGGTGAAGCTGTCGCTCTT
CACACGCTGTGAATCCAGACCGATCATGACGTCGAACTTACCGGGCTCAACCACCTGCTGCATTCGGGCA
TTGTAGAACTTCAGCGCATCCTGATCGAGCGTGAAGGTAACCGTGCGCGACTCTCCCGGTTGTAGCATCA
CTTTCTCAAAGCCACGTAACTCTTTTAGCGGACGGCTAATGGAAGCCACCACATCGTGCAGATACAGTTG
TACAACCGTTTCCCCTGCGCGGCTGCCGGTGTTTTTCACCGTCACACTCGCATCGATCGTGCCGTTACGC
TTCATGGTCTGGCTGGACAAACGCACGTCCGACACGCTGAACGTGCTATAGCTCAGGCCGTAACCGAACG
GATACAGCGGTCCATTAGCTTCATCATAGTAGTGAGAGGTATATTTACCTGGGTTTTCCGGCGTGTAAGG
ACGGCCTGACGGCAGGTGATTGTAATAAATCGGAATCTGTCCGACAGAACGCGGGAAGGACATTGGTAAC
TTGCCTGATGGGTTATAGTCACCAAACAGCACATCGGCAATCGCATTACCGCCTTCCGTACCGCTGAACC
AGGTTTCCAGCAACGCATCGGCCTGTTGATCTTCACGCACCAGCGCCAGAGGGCGACCGTTCATCAGCAC
CAGCACCAGCGGTTTACCCGTGGCTTTCAGCGCAGCAATCAGATCGCGCTGGCCTTGTGGCAGATCGATA
TTCGAGCGACTGGATGCCTCATGTGCCATCCCAGCAGCCTCACCGACAACCGCAACCACCACATCCGCCT
TCTTCGCGGCGTCTACGGCTTCATCGATCATCACCTGCGGTGGACGTTTATCCACCTGCACAGCATCTTC
ATACTGATTCAGGAAGTCGATAATGCCTTTGTGATTACTGACGTTGGCACCTTTG
>4 length=75746 depth=0.85x
TCCTCAGATTAAGCTATCAGAAAATCGGGCGGCGACAAACCGTTACCTTACTGACAGTAACGGTTTGCAA
ATAAGAGGGGTAACGGCGTAAGAGCAGGGTTAGCGAGGAATGCTGAAGACCGATACGGCTTCAGACATGG
TAGCGATCTGTTGTTCCAGGCTGCTGATGGCAGAACTGGAATGCGTAGCCAAAATGGTGTTCTGGCGGGT
CAATTCATCAATATTATTCACCGCTGAGTTAATTTGCCCCAGCCCTTGTGATTGCTCTTGTGTTGCCAGG
CTGATTTGATTCACGAGCTGCGTGACCTGCTGCACCTGCGTCAGTATGTTCTGCATTGACTGACTGGTGT
TATTGACCAATTTATCGCTGGTGTGAATGTTGGTAATGGTGGTATCGATAATCTCTGCGATGTCCTTGGC
GGCGGCGGCACTCCGCTGCGCCAGAATACGCACTTCCCCCGCAACCACGGCGAAACTCTTGCCTTGTTCT
CCCGCATGCGCGGCTTCTACTGCTGCATTGAGCGCCAGGATATTCGTTTGGAACGCCAGATTATCCAGCA
CGCTGATGATATCGGTGATCTCTTTGCTGGAACGGGTCATGGTTGCCATGGTATCCGTTACCTGACTGAC
CGCTTTCTCACCCGCATCCACGGCCTGATTAGCATCGTTGGCACAGCGTGTCGCTAGCTGTGTAGCCGAA
GCATTGCTTTTAATCGTCGCCGTCAACTGTTCCACTGAGGAGGCGGTGGATTGCAAACTTTGTGAGGTAT
CTTCGCAACGCTGGCTTAGCGTGTAATTCCCCGAAGCAATCTCGCCACAGGCGTGACGTAGTTCGGCCAG
TTTACCGTTGACATCATCGACAAACGTGCGGAAATTCATACCAGACTGATTGACTGCGCGTAATAGCATG
CCGACTTCGTCCACCCGATTAAGTTGAAATGAATTATCTGCCTGCCCGGATGCGGAGTTAATGGCTTGCC
GTAGAATTTTTTCCAGGGGTTTTGCCACGTGTCGAACTAATAATTCGCTGGTTATTGTCGCGCCAGCGAG
TAGCACCAAGACAAAAACGAGTAGCGGAGTGGTGAGAGGAGAGGTAGCGAATAAGAAAAGAAGTGTGAAT
AGCATGAAAAGGAAAACGTAGCTTCGTATCCGCCAACGCACGGGAATGACGTTAAATAAGCTAAGCAGTT
TTAACGGCCCTTTATAAATCAATAATCCCTGATAGAGCCGACGATTTTTTAATTTATCCTCGTTCATTTG
GCGGTAAAGTGCCTCTGCCTGCCGAACCTCCTCCGGTAAAACTCGCGTTCGTACCGACATATATCCGGTT
ATTTTCCCTTCCTTCATTAGCGGCGTCGTACTGGCTTTTACCCAATAGTAATCGCCACTTTTACGGCGGT
TCTTGACGACTGCCGTCCAAATTTTTCCTGCCTTCAGCGTTGCCCACATGTCGGTAAACGCCTGTGGGGG
CATGTCCGGGTGGCGCACGATATTGTGAGGCTGATGGAGAATTTCCTCAAAGTCGTAACCACTGGCATCA
ATAAAATCGTCATTTGCATAAGTGATATGGCTATCGGTGGTCGTCACCGACATTAGCTTGGCTTTTTCAT
CTAATAAATACTGAATATCGCTGACAGGAAAATTCTTACGCATTTATTGATCCTTTTAGTATAAGCAAGC
ATAACCCCGTTATATTTCAAGCTACATGAACGTTGGCCGCGCTACTCGGTCCACAGGCGTGAGCCTTGCC
CTAAAGGGCCAACGCTTTGCGTGGTTCAAAACGTTAACGTGTTGTCCTGAAACTAGAATTATTTAGGGTA
TAAACGTGATGTTTTTAGATCCATTGGTTAACAGTAAAGCGTTTAATGAACTTGAATTAACTCATGCTGT
TCACTTAAATCCGCGTATCTCGGTGCTTAAACGATCGGCATTACTTTAATTAACGGCAATGTTCACGAAA
TAATTAGCGCGAATACTTATATATTATTACTGATTTCTAGTGTTATTTTTTCTTAATGAAACTAGTTATC
TGGCTAGACCCGCAGCAACGTTCATGCCGATGACCAAAAAGCATTCATTTGTTAAGTATATTATGACTCT
GCGAATTTGCACTGTGGGCAACGCAGGTTAAATCGTGGAAAAATGATGGAGATAAAGACGTTGGATGCCC
AGAGGTGAGCGCCCGTGAAAATGAGATTATCGGGAAAGGCTGAAGACAGAAGTTGTCTGTACCATTAATT
CATCCATGCTATAGCCGCTGACATCAATAAAGTCTTTGTTTGCGTAGGCCATGTGGCTTTCTGATGTAGT
GGCTGACATCAGTCTGGTTTTTTCAGACAAGGGGAGTTGATGGTTGGTTACAAGGGTGTTATTACGCACA
GCACAGCCCTTGATATGCTGTGTTCGAATACTGATATGATCGACAGATAGATACCGAACAGATTTTTACA
AATAGTTAACGGGATGCTTAATATTCGCTAATGATTAAAAAATACGCACTTCCAATGGCGTTCCTGCTTG
TCATTTTGCTATTGGTTTCCTGGCGGGCGATGCCGCAGTGGCTGCCGGGCCTAGCCAAAATTTGGCTACC
GACGAACATGTCTTTGGCTGTAAAAGATACGTTGGGTTGGCAGAACCGCGGGTTACATAGCGAAGGTTTC
AGCATTCAGGCGGGAGAGTGCGCGCTGCTTGATGTGCAGAATGTCACGTTGCGTTGGCATCGCTGGCAAT
GGCATGCCGATGTTGATGCCGTGACGTTAAACAGCGACTGTCTGCAATATGTGCCAGCGAGCAGCGACAC
GGAGCCTCCCGCGCAGTTGTCGCAGTGGCAAGCGCTGCTGCCTGCTGCCGTTATTCAAGTGAAGAAATTT
ACGCTACAACCCTGGCAGGGTTATGCCGGACAGGTGCGGTTCAGTAGTGATGGTAAACAGCAACAAACGC
TCGATTATCAGGGCGATCAGTTGGCGTTTAGGGCAGAACTGAATGATAAGCGCCTGACTCTACATGAAAG
CATGCTCGCGACACCCGCGGGGTTCGTGCGTCTGCAAGTCAGCGGTGATATAGAATTAGCCGATACGTTG
GGTGCGACGCCAGTGCAGGGGCGTCTCTCTGGGAAACTTGATTCAGGGCAGACGCCGGATCCACTTTCCC
TCCTGCTGAATTGGCATAATCAGCAAGGCGAATTGGTGCTGAATGCCGCGCATGATGAGGTGCCGCTGAT
ATCGCTACCGTGGCAACTGGCGGATGACGTCATTCAGGTTACTAACGGCATCTGGCGCTGGCCTTATGCG
GATCAGCCGCTCTCCGGGCAAGTGGCGATGACATTGCAGCACTGGCGGCAAGGGCTGGATGCCACCATGA
TTAACGCGCGTTTGAATATGCTGACGCAAGGGCATAACGGCAAGGCTAACGCCGTGTTGGTTCTCGGGCC
GGGTAATATCGGCCTGCTTAACAGCGACTTGCGCTTTCAGCTTACCGGACAGGCTAACTTACCGGCGCTC
TCCCTGACGGCGACATTGCCAGGCGTTTTGCAAGGTTCCATTCTCAACCCCGAACTCTCTCTTTTACCGG
GCGCGCTGCTGCGTGCCTGGGGGACGCCCGCGCCGCAGATTTATCTGGAGGAAGCGCGTTGGCCGCTAGC
GGGCGTTCGGGTGAGTGCGACCGGCGTGAATGGGCGGCTACAGGCGATTGTGAAGGCGCGGGAAGCATAC
TGGGGGCACTTTAATCTACACCTTGATGGTCAGGCGCAGGATTTCTGGCCGGATCAAGGGCAGTGGCAAT
GGCGATATTGGGGCAATGGTCGCCTGCCACCGCTGAAAGGGCAATGGGATGTGGCTGGGCGAGGGCGCTG
GCAGGATACCCTGATAGAAGTGAGCCAACTGTCGAGTGGGTTAGACCAGTTGGGTTATGGCATGGTAACG
GTATTCCAGCCTCGCCTGACGATTACTGAACCGATCCGTTGGCAGCGTGCCCGTTCAGGTGAACATTTTC
AAGGTGCGCTGCAACTAGCCTCCGAGCGAGCGCACTTTAGCAACGGCGGCTATTTGCCGCCTTCATTATT
AACGTTGGCAATGCAGGGGCACAGCCCGAATGATTTTCAGCTACAAGGGCAGCTTCAGGCTGAAGAGATC
GGGCCAGTCAAGCTGCGTGGGCGTTGGGATGGGGAACGGCTACGCGGTGGTGCGTGGTGGCCAACGCAGC
CGCTTAAGGTGTTTCAACCTCTGCTTTCCCCGTTGCTGAAAATGAATATCCGTGCCGGACAGTTTTACGC
TCAGGCGGCATTTTCCGCCGCGCGTAAAGAAGGGTTCAGCGCTGGCGGACACTGGGTAGTGAAAAATGGT
GGGCTGTGGCTACAGGATGGTGAAGTCAGCGGGGTAAATTTCGTCCTGCCTTACCGCCTGAAAGATCAGC
GCTGGCAATTGGGTGTCAGGCAACCGGTCACGCTGCGAATTGACGTGCTGGATAACCTGTTTAGGATGAG
CAATATCCGTGTCGATCTACAGGGGTTTTATCCGTACAGTGAACGACGGCCGCTGGTGATGTCTCAGGCT
GATATGGATGTATTGAATGGGCATGTCGGCCTCTCCACGCTACGCTGGCCGCAGCGGGAACCCGCGTTGT
TCACCGTTAAGCGTGTCGATCTCAGCGAACTGACGACGGTGCTGAAGCAAAAGCAGTTTGCGCTGTCCGG
CCGCGTGAGCGGCACGCTACCGCTGAATTTCAACCACCCGACTATGTTGATTGAACGCGGGCGTATTACC
AACGATGGCTTCCTGACGCTGCGTCTGGACAATCAGTTGGCAGATGAGCTAGCGAGTAAGAACTTGGCGG
GAGGTGCGGCGATTGGCTGGTTGCGCTATCTGGAGATCGGACGTTCCTATGCCACACTTGACCTGAACAA
TCAGGGTGATCTGACATTAACGTCGCAGGTGCAGGGGAAAAACCCGCAGCTTAGCGCGAAACGACAGGTC
ATTCTTAACTATCGCCATCAGGAGAATATCTTCCAGCTCTGGCGCAGCCTGCGCTTTGGCGATAACTTGC
TGGATACGCTGGAACAGCAGGCGAATGAATAAACTCAAGGCAAAACAATGAATAAAAGCGAAATAATGCT
GATGTGTTGCACGGCGGCTTTCCTGACGGGATGTGTGCCGCGTATTGAAGTCGCCGCCCCGAAAGAGCCG
ATCACTATCAATATGAATGTGAAGATTGAGCATGAGATTCACATCAAAGCGGATAAAAACGCGACGCAAC
TGCTGGAACGTTCGGACAATGCTGCAGGTGATGAAATAAAGAAAAGCGCGCCGGAGGGCGCGCAATAATT
AAGCCAATTAAAGCAATATAATGGCAAGGGTAGTAACGATGATTCTTTATGCAGTGACCAACTGAGACAG
TTGTGTTTTTGCGTCTTCGGTCGCTTTCTGTGCCACATCTGGGCCGTAACCGTAGCCTTCTGCGAATACG
AACTCCAGGTCGGTCAGACCGAGGAAGCCCAGGAACACACGCAGGTACGGTTCCAGCAGATCGGTTGGTG
TACCCTTATGGATACCACCACGGCTGGTTAATACAATAGCGCGTTTGCCTTTCACCAGACCTTCAGGGCC
TTGCTCGGTGTAGCGGAATGTCACACCCGCGCGTGCTACCAAGTCGAAGTAGTTCTTCAACTGGGTAGGA
ATGTTGAAGTTATACATTGGCGCAGCGATCACGATCACGTCATGTGCCTGCAATTCAGCGATTAAGTCGT
CGGACAGTTTCAGTGCTTCCTGCTGGCGCGGAGTCAGCGTTGCATCGGACGGGCGTAGCGCACCGACTAA
TTCACCATCGAGAACCGGAATCGGTTGGGCGGCCAGGTCGCGAACGGTGATGCTATCGGCTGGATGGGCA
GATTGCCACTGGGCGGTGAAGTGGTCGGCCAGTTGGTTTGACTGAGAATAACCTGCCAGAATGCTTGATT
TCAAAACCAATACTTTGCTCATTGCCAATTCCTTTAGTGATTGAAGTGGGCGACAACATAACGCCCTTTG
ATGTGTCACATCTTATGCGGTGCTTTGGAAAGTGAAAAGTGCAAATATTCGAGGTCTTTATTCGATTTTC
TTGAATAAGACAGTCTTGCCTTACACAAGACCAGGTGGTGCCATTAGAGCCAGCTATGACAATGTGCTAC
TATCCACGGCTTAAAAATCCGTACCTTAAAATCAGGTTAGGCTCAATCGAGCCAGATTCGGCGGCGAGTA
TCGTCCCGGCAGAGAAAAGAATTAGAGAAACGATTAAGGAAGAGCAACGTGAAATCACCTCTCAGTGCAT
TATCTACGCAGTTAAGTGAGCTAATGCTTCGCGATCGGCAACGTTTGCGCCGTCGTTTGCAGGGCGCAGC
GAAGGTCAGCAGCCCGCAGGCTCAGGCCGCGATCGCTCAGGAAATTGAGGGGGAGATTGTTGCGGCGCGC
CAGAAAGTCGAGAATCGGCGGGCAAGCTGCCCGACAATTCACTACCCTGAGCAGTTGCCCGTTAGTCAGA
AAAAAGACGAGATACTGGAGGCGCTGCGTCATCATCAGGTGATTATTGTCGCAGGTGAAACGGGTTCGGG
TAAGACCACGCAGTTGCCGAAAATCTGTCTCGAACTGGGGCGTGGCGTGCATGGTCTGATTGGCCACACG
CAGCCACGCCGTCTGGCTGCCAGAACCGTCGCCGACCGTATTGCCGCAGAGTTGGAAACGCCGCTGGGTG
GCAGCGTCGGGTATAAAGTCCGTTTTAACGATCAGGTCGGTGACAATACGCTGGTCAAACTGATGACCGA
CGGTATTCTACTGGCGGAAATTCAGCAGGATCGCCTGTTGATGCAATATGACACGCTGATCATCGATGAA
GCGCATGAACGCAGCCTGAATATCGATTTTATCATGGGCTATTTGCGCCAACTACTGCCAAAACGCCCTG
ATTTAAAAGTGATTATCACATCGGCTACCATCGATCCGCAGCGCTTCTCGCGCCATTTTAATCATGCGCC
AATCATTGAAGTCTCGGGCAGGACGTATCCGGTGGATGTGCGTTACCGTCCCGTGGTGGAAGACGCTGAT
GACAGCGAGCGCGATCAGCTACAGGCGATTTTTGATGCCGTTGATGAACTGACACGCGAAGGGCCGGGTG
ACATACTGGTCTTCATGAGCGGCGAACGTGAAATCCGCGATACGGCAGAGGCGTTGACCCGCCTGGATTT
GCCGCATACCGAAATTTTACCGCTGTATGCACGTTTGTCGAATCAGGAACAAAACCGTGTCTTTCAGTCA
CATCATGGTCGCCGCATCGTGCTGGCGACCAACGTGGCGGAAACGTCACTTACCGTGCCGGGCATTCGCT
ATGTGATCGATCCAGGTACTGCGCGTATCAGCCGCTATAGCTTCCGCACCAAGGTACAACGGCTACCGAT
TGAACCGGTCTCGCAGGCGTCGGCGAATCAGCGTAAAGGGCGCTGTGGCCGTGTTGCCGCTGGGGTGTGT
ATTCGCCTCTATTCCGAGCAGGATTTTCTCTCTCGACCTGAATTTACCGACCCTGAAATTCTTCGCACCA
ATCTGGCTTCCGTCATTCTGCAAATGACGTCGCTGGGGTTAGGGGATATCGCCGCGTTCCCGTTTGTTGA
AGCGCCAGATAAGCGCAACATTCAGGACGGCGTGCGCTTGCTGGAGGAACTGGGGGCGATTCATCTGGCG
GAGAACGGGCATTACCATCTAACGCCGCAAGGGCAACAGTTGGCGCAATTACCGATTGATCCACGTTTGG
CGCGTATGGTGCTGGAAGCGCGTAAAATGGGCTGTGTGCGTGAGGTGATGGTAATTACTGCCGCGCTGTC
GATTCAGGACCCGCGCGAAAGGCCGATGGATAAGAAGCAGGCGTCAGATGAAAAACACCGTCGCTTTGCC
GATAAAGACTCTGATTTTCTGGCCTTCGTCAATCTGTGGGACTATCTGCGTGAGCAGCAGAAAGCGCTGT
CTTCCAGCCAGTTCCGCCGTCAGTGTCGTACCGATTTTCTTAACTACTTGCGCGTTCGTGAATGGCAGGA
TATCTACACGCAACTGCGTCAGGTGGTGAAAGAGTTGGGGTTACCGGTCAACAGCGAACCGGCTGATTAT
CTGAGTATTCACTGCTCGCTGCTCACTGGCTTGTTGTCGCATATCGGACAGAAAGACATTGAGAAACAAG
AATTCAGCGGTGCGCGTAACGCCCGGTTTGCTATTTTTCCAGGCTCCGGGTTATTCAAAAAACCGCCTAA
ATGGACGATGGTGGCTGAGCTGGTGGAGACCAGCCGCTTATGGGGGCGCATCGCCGCGCGCATTGAACCC
GAGTGGATCGAACCGCTGGCTCCGCATCTGATTAAACGGAGCTACAGCGATCCTCACTGGGAGAAAGCGC
AGGGTACGGTGATGGCGCAGGAGAAGGTGACGCTCTTCGGGCTGCCGATTGTTGCGGCGCGTAAGGTGAA
CTACAGCTCAATCGATCCGACGCTGGCGCGAGAGATGTTCATCCGCCATGCGCTGGTGGAAGGCGATTGG
CAAACGCATCACGCTTTTTTCCGCGCCAACCTCAAGTTGCTGGCGGAGGTGGAGGATTTAGAGCATAAAT
CGCGCCGCCGCGACATTTTGGTGGACGATGAAACGCTGTTTGCGTTTTACGATCGACGTTTGCCGCATGA
CGTTGTGTCGTCACGCCATTTTGACAAATGGTGGAAAGGTGCCAGCCGCGACAACGCCGACCTGCTTAAT
TTCGAAAAAAGCATGTTGATTAAAGACGGTGCGGAAAAGGTGAGTGCGCTGGATTACCCGAATTTCTGGC
ATCAGGACAACCTGAAATTACGCTTGTCCTATCAGTTTGAGCCGGGCACGGATGCGGATGGCGTAACGGT
ACACATTCCGCTGCCTATTCTCAATCAGGTTCGGGAAGAAGGCTTCGAGTGGCAAATTCCCGGCGTGCGT
CGCGAACTGGCGATTGCGCTGATTAAATCGTTGCCTAAGCCGTTACGCCGTAACTTTGTTCCTGCGCCGA
ACTATGCAGAGGCCTTTCTGGCGCGTACCACGCCTTTGGAGAAAGGGTTATTGGATGCGCTGGAGCGTGA
ACTTCGGCTGATGACGGGCGTCACGGTGCCGCGTGAGGCGTGGCAGTGGGATCAGGTTCCCGATCATCTG
AAAATCACGTTCCGCGTTATTGATGAGAAAAATCGGACGCAGCGAGAAGGTAAAGAGCTGAGCGCGCTGA
AAGATCAGCTCAAGGATAAAGTGCAACAAACGCTGTCATCCGTGGTGGATGACGGGCTGGAGCAGCGTGG
CCTGCACGTCTGGAGCTTTGGCTCGCTGCCGGATTGTTATGAGCAGAAACGAGGCGGCTACTCGGTCAAA
GCCTACCCTGCGTTGGTGGATGAAAAAGACAGCGTGGCGATCCGCCTGTTTGACACACCACACCAGCAGC
AGCAGGTCATGCGACACGGATTGCGCCGTCTGTTGTTATTAAATATTCCTTCGCCGATCAAATACCTACA
CGAAAAACTGCCGAACAAGGCGAAACTCGGCCTCTATTTCAACCCGTATGGTAAGGTGTTGGATCTCATC
GATGACTGTATCGCCTGCGCGGTAGACAAACTTATTGAATCATCCGGCGGCCCAGTCTGGCAGGAAGACG
CATTCCAGCAGTTGCATGAAAAAGTACGTGCAGAGCTGAACGAGACGGTGGTGGATATCGCCAAACAGGT
TGAGCAAATCTTGACGGCGGTGTTCGCCATCAACAAGCGTCTGAAAGGGCGTGTAGACATGGCAATGGCG
CTGGCATTAAGTGATATCAAAAGCCAGTTGAGCGGTCTGGTGTTCCGTGGTTTTGTGACCCAGAACGGTT
GGCAACGTCTGCCGGACGTGCTGCGTTATCTGCATGCGATAGAACGCCGTCTGGAGAAGCTGGCGCAGGA
TGTCCACCGTGACAGGGCGCAGATGCTGAAAGTTGAACAGGTTCAACAGGCATGGCAGCAGTGGTCGAAT
AAGTTGCCTACGGAACGACGTGACGATGACGACGTGAAGGCAGTACGCTGGATGCTGGAAGAGCTGCGCG
TCAGTTACTTTGCTCAACAGCTAGGGACACCGTTCCCGATCTCGGATAAGCGCGTATTGCAGGCGATGGA
GCAGGTTGAAGGGTAATCTCTCAGGGGCATAGGTCGGCGGCTCTGGCTGTCGACTGCCTGCGGTAATATC
TTGCTTTGACGGTGGGGTGATGTTAATCCGACGTGCGTGAGGTGTACTCATCCATCCAGGCAATGAACGC
TTCCGGTGGGATAGGTCGGGAAAAATAATAACCCTGAACTTCATCACAGCCAAAACGAGCTAAATGTTCG
AGCGTTTCCTTATTCTCTACGCCTTCAGCCAGCACGATATAGTCTAATTTGTGCAACATATTGATAATAG
ATTGTACAATGACACGACTCTTACGGTCAGTTTTTATATCTTTAATCAGCGATTTATCCAGCTTTATCAC
CGTCGAGGGGATATTACGCAAGTAGCTTAAATTGCTATACCCCGTGCCGAAATCATCGAGAGCGATAGTA
AACCCCATCTGCTTCAGCGTCTGGATGGTGGCAAGTGTCTCCGCGCTTTCAATGATTTTCTGCGTTTCAA
CACACTCGATGTCAATGTCCTGAGGCGTGAGGCCGTGGCTGTCCAGAATGGCGACAAGACGTGGGATGAA
GTCATTCTCGGAAAAATTTCTGGCAGAGACATTAATGGATACCGGGAAGTTTACCCCCTGCTGACGCCAC
TGTTTCACCTGGCTTGCCGCTTTTCGGGTAACCCAGTCAGTTAATGGGCGTATCAATGTCGTCCCTTCCG
CCAGTGGAATAAACTGGTCGGGATAAATCTCACCCAGTTCGGGGTGACGCCAGCGAATCAGCGCTTCGGC
ACCAATAACGGTGTTGGTTTTAATACTCAACTTTGGCTGGTACACCAAATAGAGACCTGGCTTATTATTC
TGTACAACATCGGCTAACTCATTGAGCAAGGTAAACGCTATTTGCTGGGCTTGATCGGCCTCGGGTTCAT
AAGCGAACTGGCGGATATTTTGGGTGATGGAAGCGCGTAGGGCACTCATGGATTCACGCAAAATTCGTTG
CGGATCGCTGGCCGGGATCTGGAATTCAGTGTACCCAACGAAAAATTCCAGTTTAAGCGGGATATGGCTG
GAGATACTTTCATGGATCCGCTCTGCACAAGCATCAAGCTCTGCTAGAATTTGCGCTTTTTTATCTGCCT
TCACCAGCAGAGCGAAACGACCAACCGCCGCACAATAAAGATTATCTGGTGAACTCAAACTGAGACGCAG
GAAGATGCCGATATCTTTCAGCAGGCCTTCTACGGTCGGCATGCCTAATGCACACCCCATTTCATAGGCG
TAAGAAATATCGATGGTATCAATCAGGATGAGCAGGTAGCGTTCGTGAATGTCGGTAATGTGGCTGATGT
CGTCAATCAGATGTTGGCGGTTGGGTAACAGGGTTACGCCATCAATCAGGCCAATCGCGTTACGGTATTC
GATTAAAACCATCGCCACCGCGGCTAAGTCATGTAGTAAACGCAGTTGAACCTTACTGAAGGTCCGTGGA
ACGTAATCAATGACGCAGAATGTACCGATGGAATAGCCTTCTTTGGTCTTAAGCGGTACGCCAGCATAAA
AACGGATAAAAGGCTTGCCCGTTACATAGGGGCTATCGTTAAAGCGGTTGTCCTGAATGGCATCGGGGCA
GACGAAGTGTTGACCTGTCTGTACAGTGAAATGATCAAAGGAACCGATTTTATCCATATCATCCAGAGGA
AAATGGGTTTTCGCTTTAACATGCAGAGATTTAGTGCCAGTGAGCGTCACGAGCGCCGTCGGGGTTTCAA
GCAGTTCGCAGGCCAGTTTCGTGAGTTTATGAAGAATATCATCTTGAGATGTATCGGATTTCTGTAATTC
GTCGAGAGTCTGCATGCGTTTTTTTTCATCATGGCTCAAATGTTTTAACATGTAGACTCTTCCTTTCCGC
AATAATAATCGCGACGACATCAATTTAATTTAACGGCGACACAATAACATAGAGGTTAAAAGTTGAGGTA
ACTTATTATACCACTTTTACCTTTCAGTTAAGACCCTAAGGATCCGTTGACTTAACCGGTGTTTTTGACG
TTTAGCGTTCAGTATACATTCTTGCTGTTTTTCAATTGGTTGGTTGGGGATTGAGCGAGTTAACTGAGGA
GGTGCTCTGCGAATAAATAATAATCTAATTATAAAAAAGACATTTTTCATGGGATAGAAATTGATCTTTG
ATAATTGTCACGTCTGTTGTGGATCGCGAAAATATGGATGATATACCCGTCGTATTTCAAACCGTATGTG
CCTTAGCTTTTCTTATTCACTCTGATAAGAATAGAACAGATATTTTTTTATACCATGAGGCCAGCGGGCA
ATGACGGAGCCAAGCGGTATCCTGAATAGCGGTTTCCGCCTGACGGAGGGCAGTACGCTGTGGATGTTAG
CGTTATTTTGGTGAACTTGGTTGTGGTGAACTTAGTTTTGCCAGTGTTTCTAACTGCTGACGAATGGCAG
TAACGGAAACCGCGCGATTATCGGCCCGTTCGCGCTCACTGGCATCGGGGGCTGAGCTTTGGATCCCCAT
GAGCACCCAGCCTGTCGCCGAGTTTAACATGAGAGGGGAACCGCTATCGCCAGGCAGCGTATCGCACTGA
TGTGCCACAACGGCGGCCTGAACCCAGCCAGTGATTAAGCAATCCTGATGGCGATAAAGCGTGTCCTGAT
GATCCTCTGGGTAACCTGCCTGAGTGACGCGTTGGCCACTGTCCCGCAAAGCCTGCATTAATTCCTGGCG
GCTACCTTGCCACAGCGTGAGTGGGCGAATTCCTGGCGGTGTTTGCTTTAGCCGAATCAGGGCGTAATCC
AGCGGCGCCGCAGAAGGCGGAACGATCCATCCCTCGCCGTCAGCTTTCAATTTTTTGGCGAGTGTTTTAT
TCGTCAGCGCTTCAATTTCCGTGGTTTCATAACGCCAGCCATTTTCTGTCGCCAGAAAGCGCAGCGCGAC
GGGTTTATCTATTTCGCCTGCCGGAGGGGTAACCACACAATGCCCAGCCGTCAGCGCCAAATGGGGGGAA
ATAAGCGTTGCGGTACAGAGATTGCCGCTAGTGGTTTCCAATTGCCCAATGGCTTGCCATGGCCAGACTG
TTGTGTCGGGAACGATGTCCCGATCGTCGTGATTAAAAAATAAAGTTTTTTGCTGCGTTGCGGCGTCTGT
TGATACGGATTCAGCCCAACTTAATGGGGTGATGAAGGATAATGAACATAGCAACCAGGCTGATATGCGC
ATGTCGTCAATGGACCTTATGATGAACGTCATTTTGAGGCGCTAAATATAGCGTGTTGCCTTAACTATAG
ATGTAATTGTTAGTGCAGAGCGGGAAATTAAAATGTTATTGAGTGTAAAAGGTGTTTGTTTTTTGGGTGA
TTAACTCTGCCCGTTATGTGATGAATACTACGCCGCGATCTTGCGTGGCGTAGCCCCCTTGAATCAGCAG
AAATGGAGCGTTGCGGCAACGTGTATAACGTGTAGCGTTTGTACTTCTCTTTGTTGTGCACAACTTACGG
TCACATTGCTCGACTGGGTGGTAACATTGCAGACGGGTTCGACGATAGCACCAACGAAGCGAATGATGCC
TGTCGATGAAGGTGATGAGGCGAAGGTATACGGATCATCGCGGGCAGTCGCTACTCAACCAAGGGATTTT
TTACGCTGGATGAGGCTAGCTATAAAAACATAAGCGGTTACTCGGTCGATTTTACCGATGCTCAACCGGT
TGAGCGTGACTATGACAATCTGAATAACGCGAAGAAAAGCAGGATGCAGATGAATATCATCCAGTAACTG
GGTTATGGACGCGGATCGTTATTTTTGACGGGAAGCCGACAGGATTATTGGCATACCGATACTAGAGAAA
AAAACTCAGGGTGATAATGCCACAGAGCACAACGAGGGATAGCATAATTTCAAATGAATAACGCCGCATC
ATTCTCTCGTCCCCCCATAAAATAAACACCCGGTGAACCGGGTGTTTGATGATGATTCTGCGGTTACCCT
TGGTGGCGAGATCCAAGCCGGGCTGACCGTAAGTGACTCCTTCTCCATAGGCAGGAGAAGGAGACGGTAC
TGACCGATTACGCTGCTGGCGTGGTATCAGCAGGTTTTGCAGTTTTAGCTTTCTTCACGTGTTTCTTAGC
CGCCTGTGCTTTCTGTGCAGGAACTGGCTTTGCTTTCTTCACGTGTTTTTTAGCCGCCTGTGCTTTTTGT
GCAGGCGCTGTCTTTGCTTTCTTCACGTGTTTCTTGGCAGCTTGCGCTTTCTGTTCAACAGTTGGTTTCG
CTTTCTTCACCTGCTTTTTATGGTGAACAGCTTTAGCTGGAGCGGAGGTGGTCGTGGTTGCAGACATTTG
AGCGGGTGCGCTGGCTACGGTATCTGCGGCAAATGCGACAGAGGACAGACCCAGAGCCGTACCTGCGATC
ATAGCTAATACTTTATTCATCATCATTTCCTCGTTATCTCATTCACGTATTGTGACCCTTAGGTGGGCCG
TTGAAGAGAGAATAGGAGAAACAGAGAGCGGCTTCAGTGAGTGATTGGTTTCGGCGTGTAACCTAATGTA
CAAGCTGAGGGAAGCGAGGAAAACAGTGAAAGACAGCGGGATTACCGCTGTCCCGGTGTTAATGCTGAAT
GGTGATGGCGGCCGGTGCTGTCACGGTTTTTACCGGCCAACAGAAACGAAAACGGGCTCCGCCGAGCGGA
CTTTCATCTACGGTAATACTGCCTTCGTAAGCGCGTGCGATAGCATGAACAATCGCCAGCCCCAGCCCAC
ACCCACCGCTGCTATTTTCGATACCGGCTTCCAGACGGATAAACGGTTCAAAAACGCTTTCCCGGCTTTC
GGGCGCAATACCGGGGCCGTCATCCTCGACTTGCAGACAGGCGATATGCTCGGCGTCGGACGTCAGGCTG
ATACGCAATTGGCTATGACAGAAGCGCAACCCGTTGCCGATCAGGTTGTTTAGGACTCGTTCCATCAGGC
GTAAATCGAGCGCGCCAATGTGCGCTGAATGCGGCATTTCCAGCGAAATGTGTTTTTCAGGGTGGATCAG
ACGAAAATCGTCAATTTTTGCGTGTAGCCACGAAGGAATATCAATATTGGCAAGATGCAGCGCCACCTGT
GGGCGATCGAGCCTGGCATACGTCAGCAGTTCGTCAATCAGTGCTTCAAGTTGACCAATATCTCGATTTA
ATGCCTGCTGCTCATCTTCTGTCAGGTTGTCACTCATGGCCAGCCGGTAGCGCAGCCTGACCAATGGTGT
ACGCAGCTCGTGTGCGATATTGTCAATCAACTGCTTTTTACTGTTGATGAGCTGGTTCAGGTTATCCGCC
ATCCGGTTGAAGGCGACGCCCAGCCGAAACAGGCTTGAGGTGCTATCAAAATGAATACGTTCTTCCAGAT
GACCATCCCCGAGGCGCTGTGCGGCATTTTCCAGTTTTAGCATGGCTTGCCAATGTGGTCGCATCCACAA
GAAAACCGGTAGCGCCAGCGACAGCCCGATGAGCATCACCAGCAGTAAATCCAGTAGCCGCATTTCGTGC
AGAAAGAACAAATAAGGAATAGGGCCGACGGCGAGCACGTAGTGGCTACGAGGGATGCGTTGAATAAACG
TGTATTCGTCATCCAGCGCGATAATCTCTCCCTGATTCAGACGCTGTCGATTCTTGGCGCTGAGCGTATA
TTTGCTCACCGGCTCGATGTGCAATTTGAACGAGAGGTTTAAATCGAGCTCGCTGATGGTCTTATGCCAC
TCGCGCGGGGGGATCGCACGCAGCTCATTACGGATGAGATACAGCGAACTTTTCATCAGGTCATCCATGG
ACTGGCGTCCGGCACGCTCGGCGGTGACTTTGTAGACCAGCCCGACCAGTAGTGTCATGACGACAAAGCA
GGCGAACAGCAATAGAAAAAACTGGACGAACAGTTTTCTCATAGCGTCACGCTCTCCCAAGTGTTAGGAG
CGAACAAATAACCTTTATTACGCACGGTTTTGATCCGAAAAGGTTCCAGCGGGTTGTCGTACAGTTTTTT
ACGCAGGCGGGAAATCGCCACATCAATACTGCGATCCATGCCGTCGTAGGTCACGCCGCGCAGATTCTTC
AGCAGCGCATCCCTGTCCATGATGTGGCCGGCATGGGTTGCTAACTGCCAGAGGAGATCGAAATCCGCGG
TGGATAATACGATGTGCTCTTGCCCTAATGTCACTTCCCGATTGACCGGGTCGATGCAGAGTAGGCCGAA
GTGCAGGGATTTATGTACTTGCAATGCGGCGGGCGCTGTATTCTCTGCCACCGTTTGTGGCGCGGTGGCG
TATTGCCGTAAATGCAGGCGCAGGCGGGCGAGCAAGACTGCGGGTGGCGTCGTTTTCAGAATGTAATCAT
CGGCACCCATTTCCAGCGCCAGAATATGATTCATATCGCTGTCCAGCGACGTCAGCAGCACTATCGGGCC
GCTGTACTGTGGCCGCAACTCCCGGCAGATAGTCATCCCGTCTTTGCCGGGCAGCATGATATCCAGCAGT
ACAAGGTCGGGCTGCTGCTGTTCAATAAAGGCTTGTGCCTGATCGCCTCTAGCTTCAACCTGAACATCAA
TATCATGCTTGCCGAGGTAGGCGGCAATCAATTTTCCAACCTCGGTATCATCTTCTATAAAAACAATCTT
ATGCATGGTAGCTACGTCATCCCCATCTCATTGCTGATAGCATAGCCTGATGATAGAGGATAAACGAGAA
GTGAAGCGTAAATGGGTGTTAAGTGTTTGTTTATTTGCCTAAATTAGATAAGCTGCGGGACGTGTTTTTT
TAGATGATTCTCGCTATTTATCGAGAACGACCACGCCATAATTACTGATTATTCCACTGGGAACCGCGCT
AAAGATGAAACCGATTGATCAGATAAATAGCTGGATGCAGGAAGCCTTACGCCCTTATTTCGGGCTGGAG
CCGTTATCGACTGAATGGGATATTTTATCCATCCGCGATGGCTATTTTATCTGTTTCGATGGCGATACGA
TCCGCAAGCGTATTACTGTCACCGAGTTAAATTATCAGGAAGAAGACGTCATTATTCACACGCGTGGACG
TGAGGTTATTTTGCCGAGAACCTCGCGCGGTAAAGAAAAAAAGCTCACTTACACTAGCGTTTCCAGCGTA
ATGGCTGACGGCATTGTGTTTTCGGCGGGTATCAGGACGCTGAACTCGGGAAGCGACGGTTATATTACCG
CTAGCAATTACCGAAATTCTATCCAACTCCCGCTACCGGAATGTCGGCGTTTGGCCAGTAAAGAAGAGAT
AGTCGACTGGCTGCAAGCTTATCCTGAGCGCTTACCTGCTGATTATGCGCATAAGCTGGAACGACTGATG
CATATGAAAAACCAGCAGCATAAAACGGTTCCAGGCGACGTTTTTCGCGTCGAAATAGACTTACATACCG
ATGGCTATGTTCTGGTTATTGGCAACCTACGCCAGATGCAAAAGGACGAACTGTTTGCTGAACACAGCAT
TTGGAATGATGTGATGACGATGCCGCTGTTTGTTCGGCCTTACCTTTTCCGCACGACCGAGCGTAACCCT
GCGCTGTCGGAGATCGTGGCATCGCCTTTGTCTGAAAAATGCTGGATTGTTATGGATAACGCTTTTCTGC
GCGGTAACTATGAGTTTGTGGGATCGAAAATGTTGGTGGAAGAGGACATTTTGTTCCCAGTGGGCTATGG
TCCAAGCATCACTGCACAGAAAAGTGACTATCGTCTATCGTGGGGACCTAGCTCGATCAGTAAAGCCAGT
CAGGATACGGTTTTTAAGGCTCAACGTCGCTATATGAACAATGGCGCTTATAGCTGTGTATCAGCCGACT
GTTTTGGCGATAGCGGGTTCCCTGATTGGGATAAAACGCTGGGCAACCCGGAACGCCGTGAAGTATGGGA
GCAGGTATTGGCTGAGTTTGGTTTTCCACCTGAGACGACTTACGATGCGTTTGCCCAACATACTGGCGGG
ATGACGCGTGCGGCTTACCTGACGTATGTGGTCGAGCATAAAGCCTACCAGCGCAAGGGGCGTGCGAAGA
AAAAAGAGACGAAATAATATTCATCATCTTATTGCACGCGCTTTCGGGGGCGTGCATATAGATAGACTGG
ATATATAATTCTTGTTAAGAGCATATACAAAGTATATTAATGTGTTATTGCTTATTTTCTTTTATTATCA
ATCGGTTAATTGCGCGAGCTTTACGTGCTTTAGCTTAATAAGTTCGCGCTAATTTATTGAGTGAGACGAG
TTATAAAATGTGCTAATTATCGCGTAATGTTCCTGAAAGAACTGGACACAAAAAAACCATATGGGTACTA
TCGCGGGCTTGGATTTGGATGCTTTTAATCGGCATTAACTGACATTGGACTGCGATGCATTTTTCAGGAT
TTAAAAAGATCACAAGAACCATTTTCATGATGATATTTGTCTCATTTTCTTTTTTGTTTTTATTAAATGA
ATTATTGGTTAGTCATCAGGAAAATAAACTCATGCTTCGGTCCGAAAAGTTACGCTTTCAGGCTGAAATG
TTAGCAAAACAAGCACTGTCCGCTTTGAATGATATTAACGCCATTGATGATGATATGTGCTCACCAAATT
ATATTGAGAAATTAAGAGTGATAAGATGGCGTCATCCCAATATTGAGGATGTGACTTCTTTAAAAGGAAA
TGATATTTATTGCAGCTCCTTCTGGGGAGAAATTAATCCTCCACTGCCGATTACTGTGAAAAGTGAAACG
GGAAATAATAAGCCAGAATTGATTGGCGTAAAAAATAACAACAAAACACTGTATAACAATATCGGCCTTT
ATCAAGGCCATGCTGCGGTGTTTATCGCGCGTGAAACCTATGAAAGTATATTGAGTACGGTGGTTGATGG
ATACTTCGTTATGACATCGGCGGATAAATCGCACAAGTATTTTGAATCAGATCCAAAGGGATATACTGCC
TCGGGTAATTCGTTTCTGAGAAAAATGTTTACCGCTAACGCCAGTCTTTGCAGTCCTCAATGGCAGTTTT
GCGTGATAGCTCAAAACGCACACAGTGGGCTACTGTTGTTAACAACCGGTCTTCTTACTTTCGTTATGGC
TGCTGCATTGATGCTAGGCGGCTTTCTGACCTTTTTCTTTTTTAATATTTTTGATAAAAGAAAATCACTG
AAATTTCGCTTAAAAAAATCGATTAATAAAGGAGATATGTTCCTTGAATATCAACCTATGGTTAACGCCA
TCGATGGGGAGATAGCCGGCCTTGAAGCGCTGGTGAGATGGCGTGATGATATACATGGCTATGTTTCTCC
TGAGAATTTTATAAAGATCTCAGAAAAAATCGGTTTTTACTCAAAAATATCTGATTTTGTAATAAAGACA
TCAATGAGAGAAATGTCTGTTGTTCTCAAGAAAAACAAAAAATTAACGCTATCTATAAATATAACCGACC
ATGAAATTAGCGATCCAGAGTTCATTAGTCGACTGATTAGGGTGTGCGCTTTATATGATGTTGAACCTTG
TCAGATAAAATTGGAAATATCAGAACGGTGCCAATTGGCGCAAAAGGAAATCCAGCTTTTTGCTGAGAAT
GTGGCAAAAGTGAACATCGGCCTGGCGATTGATGATTTTGGTGTTGCTAACTCAAATTTAGCGTGGCTCA
CAGGTTTCAGATTCGATGAAGTCAAGTTTGACGGTTCTCTAATGAAGAACCTGGATAATGAAAATAAAGA
AAAGATATTATATGCAATCTGTTCACTCATTAAGGATATGGGGAAAGATATTGTTTTTGAAGGTGTTGAA
GATGCTGAACAACTAAAAATTGCCAGAGAGATTGATGCGAGTTGCTTAATTCAGGGATGGTTTTTTTACC
GTTCGTTGCCAGCAAAAAACATTGAAAATCTGTTAATCAATCAGGAAAAAATGGCGTAGTTTTTCCTTGA
TTGTCTTACTGATTCTTTAAGCATGGCATGAGGCTTAACATAATGGCAATGTAAGGTGTGAGTGACAAAG
AAATGGCGTACAAGTTTCCCGCCATTTCTTTAACAAGGGCTTTAGCGTAACGCCCGTCCGCCATCCACGC
CCAGCGTCTTCCCGGTGACGTAACTGCTTTTGAACAAATAGTCCACCAGTTGGACTATCTCTTCTTCCCC
AGGCGCGATTTTCATCAATGATTTTTCCAGCGCCTGCTGGCGATATTTGTCGTCATCTTGTTCCTGAAAC
AGGATCAAGCTGGGGGCGATAGCATTTACTTTCACTTCCGGTGCCAGCTTGCGGGCAAATGACCGCGTCA
TGTTATCCAGTGCTGCTTTGCTGGCGGCATAGGCGATGTGTTTCTCGCTACCTTTTTCAACCACGTAATC
TGTCAGGTGAATAATATCCGCGCCAGCAATGCCTTGCCCGCGCAGGCACGGTTCCAGCAGTTGATTGAGT
AAATAGGGGGCATAAACATGAATTTGCAGCATATCAGCCAGCGTTTGCTCTGGTGGTGTTGCGGCGCTTT
CTGGCACCCAGCGACTGGCGTTGTGAATGATGGCGCGTAGCCGCGGCGTGAGCGATTGGATTTGCTCAGC
AAACGCATAGATATTCGCCGTGGTAGAAAAGTCAGCGGCCAAACAAATCGCGCCGTCTTGCTGCAACGCC
TCAAGTTCGGGATAAGGTGTGCGATAGCTGATGATGACCGGGGTCGACTGCGCCAGAAATGAACGCGCCA
GCGCTAGCCCGATACGCCGTGCGCCACCGGTAATTAGCACGGGAGCAGAAGAAAACGTTGTCACAATGAG
GTCTCCTCAACACGCGAGTTAAAAGGGAAGCGAACCGTGACAATATACCTGAGTTAACGATTATGCAGGT
TATGGTTTTATACCCGGCAGGGACGGGCGTAGCAAACCACTGGCGAGAAAAGGAGAAGGGGAAAATGGAA
ACATCCCCTGAATCCACATGCGCCAATGGTTTCTGCTACGCTGAGCGTGCCGTTGTCGCCTCAATGGCCT
GCGCCAATGAGCCGTAGAAGCTCAGTCGCCCTTCAATCGGGTGAACCTTTGCCCGTGCCAGCGTTTTTAG
CGGCTGGAAGGGAATATCCGTAATGATGAGCTGTTTACCCTCGGGCAGCGTTTCGCTAAAGCGCAGGAAC
GCATTGAGCCCGCCCGCATCCAGCACCGGCACGGCATCCCACTGCAAAATGATGTTTTGATAGCCTTCAC
TGCGTACCGTCAGGTCGTTGAAGATGCGCTCTGCTGCGGCGAAAAACAGCGGGCCGTTAACGCGTAATAC
CAGATGATCCGGTATTTTGGTGTCCGGAAGTTCGCTCAAACGGGTCATTTGCGCGATGCGACGCATGAAG
AGCAGGGATGCCAGAACAATGCCGACGGTAATCGCGATCACCATATCGAATAAGACGGTCAACGACATAC
AAAGCAGCATCACGATAATGTCGTCTTTTGGCCCGTGGCGCAGTAAATCCACCACCTTGTGGGCTTCGCT
CATGTTCCAGGCGACGATCAGCAGCAGTGACGCCATCGCCGCCAGCGGCAGATAAGACAGCCACGGCGCG
AGTATCAGAAGCGCCAACAACACCAGCAGCGCGTGGATCACGGCGGAAATCGGCGAGTTTGCTCCTGCAC
GCACGTTGGCGGCGGAACGGGCAATCGCGGCGGTCGCGGTAATTCCTCCAAAGAATGGAGCAATAATATT
ACCGAAACCTTGGCCCATCAGTTCCGCATTAGAATTGTGTTTTTTACCTGTCATACCATCCAGCACGACA
GCGCACAGCAGCGACTCAATCGCCCCCAGCATCGCCATCGAAAATGCCGCAGGTAGCAAGGCGGAAATGC
TTTGCCAATCCAGCGTCATCGTTTTTCCATCCGGCGACGGAATGTCCCACGGCAGAACGAGCTGCGGGAG
AATGGGTGGAATGCCTTGCCCTTGCGAACCATCCGCCAGCAGATAGCTAAAGCGGGAACCGATGGTGGCC
ACGTTTTCGCCCAGCAGCGACATGATCCCCATCACCGCGACACCTGCCAGCAGCGCGGGCAAGTGACCGG
GTAAGCGGATGCCGAGTCTGGGCCAAACGATGAGAACCAGCAGCGTCGTTGCACCAATTAACGTATCAGC
AAGATGCAGGGTAGGCAGCGATTGTACCAGTGCCGACACTTTTTCGACGTAATGCTCGGGCACCACGGCC
ATCTGCAAGCCGAAGAAATCCTTGATTTGCATCGTACCGATGGTGATGGCGATCCCAGAGGTAAACCCCA
GCGTTACTGAAAGCGGAATGTATTCGATCAGACGGCCGAAGCGGCAGAGCCCCATCAGCAGCAGAAACAC
ACCGGACAGCAAGGTAGCGACCAGCAAGCCGGATAACCCAAACTGCTGCGATACGGGATAAAGAATAACG
ACGAAAGCCGCTGTGGGGCCGGATACGCTGTAGCGTGAACCGCCGCTGACGGCAATGACGATCCCGGCAA
TGGCCGAGGTATACAGCCCGTATTGTGGGGGTACACCGCTGGCAATCGCCAGCGCCATCGCCAGCGGGAT
GGCGATGATGCCGACGGTAATGCCAGCGATAATGTCGTGGATAAAACGTTGTAGCGTATATTTTTCGCGC
CAGCACGCGTCAATCAGCGCGCTGAACGGCCTGACACCGTTAATTCCGTGCGTTTTCATCTAAGCAGAAA
CCAAAGTAAGGAAGTAAATCAACATGGCGGGCCTGCCGGTCCGTCGACGACAGCCTTACGATACGCCGGA
GACGCTCAGAAGATCCAGAGATACATCAAGAGAAGTGCGGTTTGGCAAGGCTGACGCGGCGAAAACCGCG
TCAGCAGGAGAGGTTAAAGCGTGATGGTGATTAGATAGGCAGCAAAAAGCGCTAAATGCGCACTGCCGCT
CAATACGTTCGTTCTGCCTGTAGAGAATGTAATGTGGCACAGTACCAACACGGACAGCATCACGACGATA
TGCGGCATATCCAGACCGAAGTTCAGCGTGCGGCCAGTAATCATGGCGATGATCGTGACGGTGGGAACCG
TGAGTGAGATCGTTGCCAGCACGGAACCGAAAAACAGATTCATGGCACGCTGTACCTGATTTTTCAGGAC
GGCGCGGATAGCCCCTAGCCCTTCAGGCGAGAGAATTAACAGCGCGACCAGGAAGCCCGTAAACTGTGTC
GGCGCGTTCATTTCGGTCAGTAGCGTTTCCAGCGGCATTGAATTCGTCTTGGTCACGGCGATAACGGCAA
TCAGATGAACCAGAAGCCAACCGGTGTGCCACAGTGAACTGTGTGCAGACGGTTTACCGTGATGCGGATC
GTCGCCGTCACCTTCGTCTTCATGCTCGTAGACAAACAGGCTTTGGTGCGTGCGCGTCTGAATCAACAGA
AACACGCCGTACATTGCCGCAGAGATAGCGGCAATAATCAGCGACTGCGTTACGCTGAAATTTCCGTCAG
GCAAGGCGCTGGGGAAAACCAGCACAATCACGGCCAATGGGAAGATCGCCATCAGATACTGCTTGATACC
GCTGAGGTTAACATACTGCGTAGCGAACTTACGGCCACCGAGCAAGAGGGCAAAGCCCACCAGACCGCCA
GTGACGATCACGATGATAGAATAGAGCGTGTCACGCATCAGGTCCGGGCCCGCGTCACCGGTGGCCATCA
GCGCCGAAATCAGGCTGACTTCGAGGATCACGACGGACAGGCTAAGGATAAGTGAACCGTAGGGTTCGCC
CAAGCGATGTGCGAGCACGTCAGCATGACGTACTACGCTAAATGCACTGAAAAGAATACCGGCTAGCGCG
AGGGCATTAATACCGAGAATGGCAATAAAATCTTGTGAATTGCCCCACATGTAGAGTACGGCCAGAGCAA
TAACAGGAAAAATGAGTGAGTATTCATGATGGCGAGTTTTGACCACCTCAGCATGAGACTTCATTGTGGG
TGTTCTCCTTATCCAGAGGAATGATATGGCAAAATAACCCCGTAATACTTCAAGTTAGCGCACTGACACT
CGAATGACTCAGGGCATAAAGCAATTTATTAAGGATATAAAACCATTTGTTCATGGCCGTAACACAATAA
TAAACCGCAAAAGGTTACTAGAAAGTAGTTATAACGTAATAAAACGAACAATATGATAACAGATTGTCGT
ATTGGTGCGGGAAGTTTTACGGATTTTTACGCTTTGAGCATAAATTTAAATGAAAAGGGAGAATTCATAT
ATCTTCTCCCTATGATGATAATATCAAATATGTTTTTTATGGTTATTCATCAGGATTGTCCATGATATCG
TGGCGTTTATGATGATAATCCTCTTCATTTAACCCTTCTCGCCAATAAGGTACTGCATACATCTGATTTC
GTTCACACCCGCGTTCTCGACGCACATGGCGACGAAGCTGAACCACGATACGATCCTCACCGGCTAACCA
GTAAAACGCATTTTCAGTCACCGGGAGTGCCTGAAAATGGTGGAGCAGCGCGTCGGTCATTTCTGTTCCG
CCGACGATCCAATGCAGTTGAAGCTGTGATGGTTTCGCAATATTGAGCTTGTCAGCCTCGCTGTCGACAC
GGATCACTGCATGTCCTTGAGCGTTATCGGGCAGATGTTCCAGCAACGCCATGAGCGCGGGGAGCGAGGA
TGGGTCGGCTGCCAGATAATACGCGGCGGCTGGAGGCAGCATCGGGAGTGGTCCACCGGGCTGTGAAATA
CCCACCCAGTCACCGGGCTTGGCCTGACGAGCAAAATTGACGGCAGGGCCAACGTGGTCATGCAGCGCGA
AGACCATATCGAGCTCCGCATCTTCTGGACGCAACGCCCTGACGCTATAGGTACGAACGATAGGGCGTGC
TTCGCCTTCCGGCCAGATCGGGCCGCGTTCGCCGATGGTGGGCAGAGCCGGCTTTTGTTGTCCAGTCTGA
GGCAGAAACAGTTTGAGATGCGCACCATATCGCTCGGCTGGGTAATCGCGCAACGCGTCATGATGAAACG
TAATACAGCGTAAATGTGGGGAAATATCGTGAATCTGTTTAACCTGAACTAAAACAGGCTGACGCGGCGT
TGCCATTTAATGTCTCCGTGGTAGTCAATTCCAGTATGAGAAATGATAACAACACGAGATGATAATTATT
ATCATTTTGTGTCTGGCCGTTGTCATTTTCATCGAAATAAATACGTTGTTGGGGCTTTCTCATTAAGCGA
AGGGCCTAAGGTAGGCTTCTGTTATCACAAAAATGACGTTTATATCAGGAAGACGTCAAGTCTGACGCCG
CGTTGCCGATTAAGTTGATATAAAAGCGGAATATCGCGTGAATGAAACATTATCACGAAATTTTTCAGGT
TTTGTGACCCGTATCAACGTTGATCGCGAAGCCATAAATGAATAACCTTAAGTTCTATGGTGTTGTAAAA
TTAAGCAGATGAAGCAGTTAGGTTTTTAAACGCAGGGCGAGAGCCGATCTGACGAGCAGAAAAAGAGTAG
GGCTGGGGGTGGTAAGTAGTGCTAACACGCGATTTTTTGCAGAAAGCAGATTGTAGAACGTCTTTTGGGT
GTATTGAAGAAACCTTACTGCTCACGCCGCAGCAGCGTGCTGATTCGCTGGATAAGACGCTGGCGCTCCG
GCCCAATAGCTGTCCTGTCTGGGTATTTGGCTACGGTTCGCTTATGTGGAATCCGGTTTTTGACGCCGAA
GAAATCTGTCTGGCAACGTTGGCGGGGTGGCAGCGCGCTTTTTGTCTGCGCCTCACTATTGGTCGCGGCA
CGACAGCACAACCGGGGCGGATGCTGGCGTTGCAACCCGGTGGCCAAACGACGGGGCTGGCTTTCCGCCT
ACCGGAAACGTCATTGCGTGAGGATTTGGAGCTGCTGTGGAAGCGAGAAATGCTGACGGGCTGCTATCGT
CCGCTCTGGTGCGAGCTACAGCGTAAGAACGGTGCACCGCTGACGGCGCTGGTATTTGTGTCTGAGCCGG
AACATCCCCTGAACGAAAATGACATCTGTATTCAGAGTGTTGCACCGCTGATTGCCCGTGCAAGCGGTCC
ACTCGGCACCAATGCGCAATATCTGTTTGCGCTAGAGCAAGAGCTGAAGAATCACGGAACGGAAGATGAA
AGCGTGAGCGAATTGGCACAGCGGGTGCGTACCCTGCAACAGTCCTGTCCTGCGGCAGCAGGGGGCGGAC
AATAACGACGCGGCGAGCGTAAGATTTGAGGTGAACAGCGAGATCGCCGTTCACCTTGAGACGCAGTGAA
ACGATGGTATTACCAGCCGACACCAACACCCATGGTGTACAGCGTGTCGTCAACATTCCCCTGATTACTT
TCGATACGGGTACGTGACACTTTCATGGTCATAGAAGACCAGTCGGTCAGCTTGAAGCGCAACCCTGCAT
CCGCTTTCAGATAGATTGGAGCAGTGCCGTCAAATGAACGCCCGAATTCACCGTTGGTGAAGGCTTCAAC
TGATTTGCTGAACAGATAGCGGTTGTATGCCCACTTTATCGCACCAGAGTAGAAATCATCATCGCCCTGA
TCGCGGTACACGAAGGTTTGGGAGTTGACCAGCGATGTCAGTGAGAACGCGCCTAAATCGTTATCCCAGA
ACTGATAACCGGGACCAAGACCGAAAGAACGGTTGATTTTAATGCTTTCAATCCAGTCGCGTTTGTACTG
ATAACGACCCTGCCAGAACCAGTTCTCATCCACGAATTTATCCAGCGCATATTCGCCAGCCGCATTCTTG
GTGCTCTCGACTTTATCCTCTTTTGCCAAATGGTAGCTGGCATCAAGGTTGTGTCGCCACGTATCGTGAC
GCGCTTTGGTGTTCAGCGTCACATCGTAGTTGTCGGTTTCTGTCGAGCTTTTCTTATGCGACATGCCTGC
GTCAATGTTGCCTTTCCAGAGGAAATCGGTCACCAGCGGCTTCTGCGCCACGATGGAGGTGATTTCGGAA
AGTGGCAATGTTTGCGGACCTGCTGCTTCGTTAGAAAGCGACGGGCTCGCGACGATAGCGCGGTTTTCAC
CCGCTTTAACCGCCGGGTACAGTACACCTTTCTCGTAGCGTTCGCCCTGAATCACCAGGCCATGATCGCT
TTCAAAGGTTTTCACCTGATCCCAGGCTACAGCGATGGAGCCTGCATAGTCGGTGTTGATAAAGAGTTTG
CCGCCGTCAAGCAGCGTGATTTTCCCTGTGACCTTGTCGCCATTGTTCAGCCAAATGGTGTCAGCGTGGC
TTTGCGTAATGCCTGCGGAGAAGGCGATGACCAAGCTAAGGGAAGAGATTGCGTGTTTGGATAGTGTCAT
TATTGCCAAATAAACCGTGGTGACATGTAGTGAGATGTCCGTCAAAGACGTACAGCCGTTGAAATATCCG
TCATACTTCGAGCTGCCTGTACGCTGACTACCCTGACTCACCCCAGCCACTTACTTAAAAGCTCCTGGTG
ATCCGTGCGGTTGTCGCCTTAACGCAACTCGAATTATTTAGGCTAAAACGAACCGATTTAGCCCGGAACG
GCAAACATTAACAGGAATCTGAGCGATGCTCTACCCGAAAACGATAATTGATTAGAATGTAAATAGTTAT
AAAAGTTGCTATTGATGATTAACCGCTATAACGCGATGTCTGTCACATTTTTAGCGGTAGAAGGGAACGT
CGATGTAGGGCGGTGAATCTCTGGCCCAGTCTGTTTCGGGCCAGAGAAATGTGGGCGAGTGATAATGCTA
CGCGGCGCGCTGCGTGTGGGATGTATTGCTGCTAAGGAAACGCGAGATCAGTAACGTTCTTACGCGAAAC
ACGATCCGTTCCTGGAAGAGAACGCATAGTGTCACTGTGCTGAGCAGGAAAATGATATAGCCCGTCATGG
ACAACTGCACCTGACCTGCAGCGGCAATACACTGATCCCAATCGCTGAAGCAGGCCGTCGGATTACCGCG
TACCAATTGTTCCAGGGTGCGGAACAGATTGAAGAGCGGAACATGTAGCGCAAAGATAGAGAGTGATGCA
GCACCCAGTCGCGGCGACCAATGCTTCAGCCACTCGCTGCTAGGTTCACGCGCCAGCGCACTGAGGCACA
CTAAACCGACCTGAGCTGGTAGCAGCAAACCGTTGTGCAGCAGGAAGTACCAATAGGCGTCACCTTTCGT
GAATAGCCAGGTGGCGACGAGGAAATTTATAGTGATAAAAATGGCGACACCGTAGCGTTGGCTTTTGCTC
AATGGTGAGCGATCTTTCTGGCGATAATGACGGAACAGCGCATAGCCCAAAATCCCAGCCAAGAATTCCG
GCAAACGGAAGATCGGCCCACGTTGCAACAGTCCGGTGTACGGCATGCCAAATTGCTGCTGCCAGATCAC
CCAAATCGGCGGTAGTAGATACAGCAAGCAGACGATGCCCATCCACAGCCAGGGGTGACGACTGCTCAAC
AGACGCGGGGCCAAGAGCGGAAACGCCAGATAGAAGAAGAACAGCGTAGAAAGTGACCATAACGGGGCAT
TGAAGGTCAGGAAGTAGGGATTCCATGCCTGCAACATCAGTACCTGCAATAACCCGTTGAACGCCAGTTG
TGCATTCGTCATGTAATGGCGCAGCGTTTCGGGATCGGCGGCGGGGTCGTTGGTGTCATAAATGACGAAA
CGCGCGCTGGCGACTTGTCCTTCCGGCGGTACCGCCAGCCACTGCATTAGCGTGACAACGGCAATAGAAG
ACAGTAGGGCAATGATATGGATAGGGTAAAGGTTAAAGAAGCGTTTAGCCCAGAACTGGCGAACAGGTTC
ACGCAGGCGTCCATCCTTAATGTAGACATGCGCTAGCAAAAAGCCAGACAGGACAAAGAACGTGCTGGTC
GCGAAGAATCCCATACTGGTGAGTTCACTCAAAAAAGGAATGCGCTCACGCTGGGGATAAATGTGCACGG
TGTGATAAATCATCACATAGCAGCCAAGCAAAAATCGGAGCCACTCCAGGCCGATAAATCGCTCTTTACT
GACCTTCTTCATGTTGTTCCTCAACGTTAAACTCGGTGTAAAAGCTTAAAAATGCGATTACGAACTAGTT
TAGACGAGAGCAACGTCACATTAATTAGGATAATGGCTATAAATACCGGCGTCGTTTAGCAACCGTTTAA
TTTGGCGGGGTGATGGTGGTATTTCCAGCAATTTCTGCTGCATCCTCGCTCGCGCGAGGATAATCTCGAT
GGGAGGGGCGCCTGAGCGCCTTATCCTTACCGCTGATCATAACTGCTGGTTGTTACGGTTTGATTACATG
ACTTTTTCTTGCAATACCCAGACTGCCGCTTCAACCCGCGATTTCAGCTTCATTTTCTTCAACAGGTGTT
TGACGTGAACCTTGACGGTACTTTCCGTAATCGTGAGCTTACGGGCAATCACTTTATTGGAGAGTCCCTG
AGCCAGCAATTTCAGAATATCGCGTTCGCGCGGCGTGAGCAGTTGAATATCCCGGTCACTGCTGTGACGG
CTTTCACGCAGGCTGGCGGCCAGAATCGGTGTCAATGTTTCACTTAGCACCATTTTCCCTGATGCTGCCT
GATGCAACGCGGCTAATAAATCTTCCGGCTCCATATCTTTCAGCAGGTAACCATCGGCACCATTTTTTAA
GGCATTGACCACATCGTCTTCATGGTTCGATACGCTAAAGACGACAATGCGGCCGGACAGTGATTTTTCC
CGCAGCCGATTCAATGTTTCCAGGCCATTCATACCGGGCATATTTAAATCGAGCAGAATCAAATCCGGGT
CCAGTTGTTCCGCTAGCTCGACACCCTGTTCGCCGTGACTGGCCTCACCTGCCACCTGTAATTCTGGGTC
CATACTGATGAGCTGTTTAACGCCATTGCGCAACATGGGGTGGTCATCAATCAGCAGTAGGGTGGCGGCG
TCTTCGTTAATCATGTGTTTCTCCTGTTAATGGTAGCCGGTGACGGTATTCGGAGAGGAAGTTGACATTC
ACTTCAGTGCCCCCCTGCGGCCGGCGTCGAACAATGCATTCGCCGTGCAAACCTCGTGCACGGTCGCGCA
TGATAATCAGTCCATAGTGGTTGGCGCGGCTGGCATCATCGGGAATGCCGATGCCGTTATCCGTCACGCT
GAGTTCGATGTAACCCTGACGTAGTTGTAGCGTGATATCGACCTGCGTGGCCTGCGCGTGCTTATAAATA
TTACTCAGTGCTTCACGCACAATTTGCAGAACGTGAATGCCTTGATGAGCGGATACCGACTGTGGCGGTA
ACTGGTAATGCAGCTCGATGGGATATCCTAACCGCTTGCCGAATTCATCGACCGATGCGCGCAGTGCGGC
CAGTAAGCCAGACTCCGAAAGCTTCAGCCGGAAGGTGGTCAGCAGTTCGCGCAGTTGTCCATAGGCGGTG
TTCAACTCTTCCCGCATTTCCGTCAGCAGTTGCTGTGACGCGGGGGGCAAATCGCCACCTTGCATTTGCA
AGCAGCTCACCTGAATTTTCAGGCACGAAAGGGATTGCGCGATAGAGTCGTGTAGTTCGCGGGCAATGGT
GGCGCGTTCTTCCATCAGCATCAACTGCTGTTGATGGTTGGATTGTCGTTCTAACGCCAGCGTACTGGTC
AACTGTTCCAATAAGGTATTCAGTAACTGATTTTGATCGCGACTGAGCACGGTATGACCCGGCAATGTGG
CCAGTACGACGCCGTATTGTCCGTGTTTATCGTGGAGATCCCAACAGTGAGGTTCACCCGGCAATTCTTC
ACGTTTTGCCTGCATACCGCAACTCTGACAGCTATTATCCGGGCAGTGATCCGGTTGTAATTGGCTGCAA
TCGCTAAACTGATGAAACTGTTCTTGATTATTATCTTCATACAGCCGTAGTTGAATATTGCGCAGCGGCG
TTAACGAAGGTAATTCGTTCAAGATCGGCATCAGCCGACTGCACAGCGGTGCGCCGGTATGCAGGCGTCG
ACTGGCACGATAAAGGAAAGAAAGCAGATCGTTTTTCTGTTGCAGATCGGCGGTTTTCTCGGCCACGCGC
TGTTCCAGACTGTGATACATGGCGGAAAGCTCATCCGACATGCTGTTCAGCACCTGTCCCAGCGTGCTCA
TTTCATCATGGCCATTAATGGCGACGCGCTGGGTGAAATCACCTTGCCCGATAGCCTGCGCCATCGACAC
CAGGCGTTGCCACGGTGTTAACAAGCGGCGACGCAGATAAAAGAACGTGGTAATCAGCAGAATAAACATA
ATGCCGATGAAGATACGCTGCACCAGCGTGACCATCATTAACCGCTGCTCGGTTTTATGATCGATGGCGG
AAACCAGATCGTCCAGTTGCTTCACGAAGCGCGCCACATCCGGCGAGGCATCGGCAGAGTGCGTTGCCTG
CCGCAGATGCGGTTGCAGGCTCTCTAGCCAGAAAACGCGTAGCGCAGTGAATTGTTCACTGAGCCCTTCC
CGCCGTACAGCCTGTTGAAGGTCGCTACTGATTTCGTCTTCTTCCAGTTCTTGTAGGTAAATTTCATTCT
CAGCAGAGAGCGGCACCATCGATAGCAAACGGTAGCTCTGCATACGCAGTGAGCCTGCTTTATTAATGGC
GTGCGCGTTCCCTTGAATGCTTTGCGACATCCAACTGGAAACCGACATGCCGGCAATACCCAGCAAACCG
AGTAGCAACATCAATAGTGCGACCTGATTGACGAGCGACAGCGGCAGCAGGAAACGTTTCAACATAATAA
AGCGACCTCTGCTGGAGGAGTAGAAAACCAGTACCGAGAAGGATAACCCTTTTGGCATTTTTCCCGATCC
TACATGATAACCCTATACCTATTAGTAAGTACCACCGAATATCCATGTCTTGAAAGGGGATATGACAGTA
AGAAAAAATAAAGAGATAACAGTTTGAATTATCGTTGCTTATTTTTCTATTTTTATTACTCATTAAGGAG
TGTGGTTATTTTAACTCGTTTTTTTTACCTGACAGCGTGTTGATTTGCATCAACTTTACCTGCTGTGTAA
TCCCTAATGTTGCGCCTTAATTCTACCGCGTTTTTATTTATCGAGGTTTTTATGACGCAGCCTTCATCAC
CCGAAAAAGTATCGCAAAGCACGCTGATAAGGGAATGGAATCCTGAAGATACAAAATTATGGCAATCTGG
TGGGCAACGGATAGCACAGCGTAATCTTTGGATCTCCGTACCGTGCCTGCTGTTGTCGTTTTGTGTCTGG
ATGATTTTCAGCACCGTGGCCGTTAACCTAAATAAGGTCGGATTTAGTTTTACCACAGACCAGCTCTTTT
TGCTCACCGCGCTGCCTTCCGTTTCCGGCGCACTGTTACGCGTTCCTTACTCCTTCGTTATCCCAATCGT
TGGCGGCCGCCGCTGGACGACGCTAAGTACCATTATTCTGGTTATTCCATGTATCTGGCTTGGATTTGTC
GTACAGAATCCACAAACGCCTTACAGCGTTTTCGTTACGATTTCTCTGATGTGTGGGTTTGCTGGCGCTA
ATTTCGCCTCCAGCATGGCTAACATCAGTTTCTTCTTCCCCAAATCACGTCAGGGGAGTGCATTAGGTAT
TAACGGCGGATTGGGTAACCTCGGCGTGAGCGTGATGCAGTTGCTGGTGCCGGTGGTGATTTTTCTGCCG
ATTCTGGGTTTTTCTGGTAATGGCGTTGTTCAGTCAGACGGTAACCAGATTTGGCTGCACCATGCCGCGT
GGATGTGGGTACCGTTTCTGGTTATTGCTGCAACGGCTGCCTGGTTTGGCATGAACGATCTTTCGACGGC
TAATGCATCGATACGTAAGCAATTGCCGGTTTTGAAGCAAATGCACCTATGGGTGCTCAGCTTTCTGTAC
TTGTCCACCTTTGGTTCATTTATCGGTTTTTCGGCAGGCTTCGGTATGCTGTCCAGAACGCAGTTTCCTG
ACATTGTTATTCTGTACTACGCCTTCTTCGGGCCGCTGCTGGGGGCGCTGGCGCGTCCGGTTGGTGGGAT
GCTGTCTGACCGCTTTGGCGGTGTGAAAGTTACGCTGATTAACTTCATCCTGATGGCGATTTTCTCGGTG
CTGTTGTTTCTGTCTTTGCCGAGTGCGAACTCTGCGGGTTCATTCGGGATGTTCTTTGGCATCTTCATGA
TGCTGTTCCTGACGGCCGGTCTGGGTAGTGGGTCTACGTTCCAGATGATCGCTGTGATTTTCCGTAAATT
AACGGGAGATCGGGTTAAAGCACAGGGTGGAAGTGATGCCGCTGCACAGAGTTCTGCTGCCACGGATACC
GCCGCGGCGCTGGGCTTTATCTCAGCCATTGGCGCGATCGGCGGCTTCTTCATCCCGCAAGCCTTCGGGA
TGTCGCTTGAGTTAACCGGTTCACCCACCGGTGCAATGAAGGTATTTGTGGTGTGCTACGTGGTGTGCAT
CCTGGTGACCTGGCTGTTTTATGCCAGAAAGAAAAGCTGAGCCTTTACCCGGCTCCCAACCACCTCTTAG
TCACATTTTTATGTCGACCAAGAGGTGGTTCCGTGCGCGGTTAATGCTGTCTTTTTCATGCTACTGTGTG
GCACGCGCCCGGCACGGGGCAGCTCAAACGCCGCTCGCCCCGTGACCCCAGACTTTCTGGCGGAAATTAT
GCCGCTCACGCGGTGCCTTCGTCGATATCAGGCTTAACGGACCGCTTGCGACACGTTTACTCGCCCCATA
AATGGGGCTCATCCTAAGCCCGCTCCTTCCTCAGCATAATTTTTTACGCCAGAAAAATAAGGACAGAGGG
AATTTTCTGAGTCCGCATGAAAATGACAGTGTTGCTGCGCACGAAACATTTTCAGAGTCTGCATAACATG
TGACTAAGACGCCACCCTTTTCGGAGCGGCGTTTTTTTCGCGCTGCATCCAGCTACCCCTTTACTTAATT
TGCACGATTTTTCGTCGTATTCTGACTACTACCTCCAAATAGTTGTATGTATGAATTTAGTATAAACACA
AAATCAGTGGTTTTATTTTTATTCTTTAAAATCATTTATTTATGTGTTTTTTTCGTAATAGTTCTTTGGT
GGTAGTTGGTGATGTACTCCGTTTTTTACACGGGGACACTCTTGATCGTTATCAAGTTTGGCAGCGCCGT
TGCTGGATACCCTAGCGCCAATTTGAGCGATGTGTCGTCAGCAAAAACAGATGTCTGCTACGAGCATTTC
ATAACGACAGGAGCCAACAGGCTTCGCAGCAGGAGAGTCCGGATGAGCAAATTCCTTGACCGGTTACGTT
ACTTCAAACAACTGGCCGAACCGTTTTCCGACGGTCACGGGCAGACCCTCAATAGCAATCGTGACTGGGA
AGATGGCTATCGCAGTCGCTGGCAGCATGACAAGATTGTACGTTCTACCCACGGGGTAAACTGCACCGGT
TCATGTAGCTGGAAGATTTATGTGAAAAATGGTCTGGTGACGTGGGAAACACAGCAGACTGACTATCCGC
GAACCCGTCCGGACCTGCCTAACCATGAGCCTCGTGGTTGCCCGCGCGGTGCCAGCTACTCCTGGTATCT
GTACAGTGCCAACCGCCTGAAATATCCGATGATGCGTAAACGCCTGATGAAACTGTGGCGTGAAGCGAAA
CTAACGCACAGCGACCCGGTTGATGCCTGGGCATCCATCGTCAACGACCCCGAAAAAACCAAATACTACA
AACAAATTCGTGGTCGTGGTGGTTTCGTGCGTTCTGACTGGAACGAAGTCAACGAACTCATTGCTGCCTC
TAACGTTTACACCGCCAAAACCTATGGCCCTGACCGCATTATTGGTTTCTCGCCGATTCCAGCGATGTCA
ATGGTGTCCTATGCGGCGGGTGCGCGTTACCTCTCTCTGCTCGGCGGCGTGTGCCTGAGCTTCTATGACT
GGTACTGTGACTTACCGCCAGCGTCACCGATGACCTGGGGTGAACAGACTGACGTACCGGAATCTGCTGA
TTGGTATAACTCCTCTTACATCATCGCCTGGGGTTCTAACGTTCCGCAAACCCGTACACCGGATGCCCAC
TTCTTTACCGAAGTGCGCTACAAAGGCACAAAAACCGTTGCAGTGACGCCGGACTACGCTGAAATCGCCA
AGCTGTGCGATCACTGGCTGAACCCGAAACAAGGCACCGACAGTGCGATGGCACTGGCAATGGGCCACGT
TATTCTGAAAGAGTTCCACCTCGACAAGCCAAGCCAGTATTTCAGCGAGTACGTGCGTCAATACACGGAC
TTACCGATGCTGGTGCTGCTGGAGCCGCGTGACGACGGTTACTACGCGGCGGGTCGTATGCTGCGTGCCT
CCGATCTGGTGGATAACCTCGGTCATGACAACAATCCGCAGTGGAAAACCATCGCGATTGACGATGAAAG
CGGCAACCTGACGGCACCACAAGGGTCGATCGGCTACCGTTGGGGCGATCAGGGTAAATGGAATCTGGAA
CAGCGCGATGGCGTGAGCGGTGAAGACGTTAACCTGCGCTTGAGCCTGCTGGGGTCGCACGACGATGTCG
TTGATGTCGGTTTCCCATATTTTGGCGGCGCGGTCAGCGAACATTTCAATAACGTTGCGCTAGAAGAAAT
TCTGCTGCACAAACTGCCGGTTAAGCGTTTGACGCTGGCTGACGGTAGCGAAGCGCTGGTTGCCTGTGTT
TATGACCTGACGATGGCGAACTACGGTTTGGATCGCGGTCTGGGTGACGACAACTGCGCACGTGATTACG
ACGATGTGAAAGCATACAGCCCTGCCTGGGCCGAAGAAATTACGGGCGTTTCCCGTCAGAACATTATCCG
TATTGCGCGTGAATTCGCGGATAACGCCGATAAAACGCACGGTCGCTCCATGATCATCGTGGGTGCAGGT
ATCAACCACTGGTATCACATGGACATGAACTACCGCGGCATCATCAACATGCTGATTTTCTGCGGTTGTG
TTGGTCAGAGCGGTGGCGGTTGGGCGCACTATGTCGGACAAGAAAAACTGCGTCCACAAACCGGTTGGAC
ACCGCTGGCGTTTGGTCTGGACTGGCAGCGTCCGCCGCGTCATATGAACAGTACCTCGTTCTTCTATAAC
CATTCCAGCCAGTGGCGTTATGAAACCGTCACGCCGCAGGAATTGCTATCACCGTTGGCGGATAAATCCC
GCTTTAGCGGCAGCATGATTGACTTTAACGTGCGTGCCGAGCGTATGGGCTGGCTGCCATCAGCACCGCA
GTTGAACGTTAACCCGCTGGATATCGCAGAAAAAGCGCGTGCCGCAGGGATGACGCCGCAGGAATATACC
GTTGCCGCGCTGAAATCAGGTGAAATCAAATTTGCCGCTGAACAGCCGGATAGTCCGCAAAACTACCCAC
GTAACCTGTTCATTTGGCGTTCTAACCTGCTGGGTTCCTCCGGTAAAGGCCACGAATACATGCTGAAGTA
CCTGCTGGGTACGGAACACGGTATTCAAGGACAAGATCTGGGCACGGCGGGCAGCGTGAAGCCCGAAGAA
GTGGAATGGCGCGATCAAGGCGTTGAAGGCAAGTTGGATCTGGTGGTGACGCTTGATTTCCGTATGTCCA
GCACCTGTCTGTACTCCGACATCGTACTGCCAACGGCAACCTGGTACGAAAAAGACGACATGAATCCCTC
GGATATGCATCCGTTTATTCATCCGCTGTCTGCGGCCGTCGATCCTGCGTGGGATTCCAAAAGCGACTGG
GAAATCTACAAAGGCATCGCGAAAACCTTCTCCCGCGTGTGCCAGGGGCATCTTGGTCAGGAAACCGATC
TGGTTACTTTGCCGATTCAACACGATTCCCCGGCAGAAATGGCGCAACCGTTCGGCGTAGATGACTGGAA
AAAAGGCGAATGCGACCTGATTCCGGGCAAAACGGCACCACACCTGATGATGGTGGAGCGCGATTATCCG
AACCTGTACGAACGTTTCACCTCGCTTGGTCCATTGCTGGACAAGCTGGGTAACGGAGGGAAAGGTATCG
GCTGGAACACGCAGACCGAAGTCGATTTCCTGAAAAAGCTGAACTACACCAAAGCTGACGGTGCGGCGGC
GGGCCGTCCGAAGATTGAAACGGCGATCGATGCGGCAGAAGTGATCCTGTCTCTGGCCCCGGAAACCAAC
GGTCAGGTGGCGGTGAAAGCGTGGGAAGCGCTGAGTAAATTCACCGGTCGTGACCACACGCATCTGGCGC
TGAATAAAGAAGACGAGAAAATTCGCTTCCGCGATATTCAGGCGCAGCCGCGCAAGATTATCTCCAGCCC
GACCTGGTCTGGTCTGGAAGATGAACATGTCTCTTATAACGCCTGTTATACCAACGTTCACGAACTGATT
CCGTGGCGTACGCTGTCCGGTCGCCAACAACTGTATCAAGACCATGAGTGGATGCGTGCTTTCGGTGAAA
GCCTGCTGGTGTACCGTCCGCCGGTTGATACCCGTGCTGCTGCACCGGTGATGAACCAGAAACCTAACGG
CAACCCGGAAAAAGCGTTGAACTTCCTGACGCCGCACCAGAAATGGGGCATTCACTCCACGTACAGCGAC
AACCTGTTGATGCTGACGCTGGGTCGCGGTGGCCCGATTATCTGGCTGAGCGAAGACGATGCCATAGATT
TGGGTATTGAGGATAACGACTGGATAGAGGCGTTTAACGCCAACGGTGCGCTGACGGCGCGTGCGGTTGT
CAGCCAGCGTGTGCCTTCGGGAATGACGATGATGTACCACGCGCAGGAACGCATCATTAACCTGCCGGGA
TCGGAAATCACCCAACAGCGCGGCGGTATTCACAACTCGGTGACCCGTATCACGCCGAAACCGACCCATA
TGATCGGCGGCTATGCCCAACTGGCTTATGGCTTTAACTACTACGGCACCGTCGGGTCAAACCGTGATGA
GTTCGTCGTGGTTCGTAAAATGAAACGCATCGACTGGCTGGATGATGAAGGCCAGGACTATGTTCAGAAA
GCGGTACAGCAGGAGAAAGCCTGATGAAAATTCGTTCACAAGTGGGCATGGTGCTGAATCTGGACAAATG
CATCGGCTGTCACACCTGCTCCGTTAGCTGTAAAAACGTCTGGACCAGCCGTGAAGGGATGGAATACGCC
TGGTTCAACAACGTCGAAACCAAGCCGGGCGTGGGCTATCCCCATGCCTGGGAAGATCAGGAAAAGTGGA
AGGGCGGCTGGATCCGTAAAATCAGCGGCAAACTTGAACCGCGGATGGGTAACCGTATCAGCGTGTTGTC
CAAAATTTTTGCTAACCCTGATGTGCCAGAAATCGACGACTACTATGAACCGTTCGACTACGACTATCAG
AACTTGCGTAAAGCGCCAGAAGGTAAGCATCAGCCTGTCGCCCGTCCGCGCTCGCTGATTACCGGTCAGC
GGATGAAGAAAATCGAGAACGGCCCGAACTGGGAAGACGATCTGGGTGGTGAATTCAGTAAACGCTCTGA
GGATAAGAACTTCGATCCTGTCCATTTCAACGAAATGCAGAAAGAGATGTACGGCCAGTTCGAAAACACG
TTCATGATGTATCTGCCGCGTCTGTGCGAACACTGTTTGAACCCGGCGTGCGTGGCAACCTGTCCGAGCG
GCGCGATCTACAAACGCGGCGAAGACGGTAACGTTCTGATCGATCAGGACAAGTGTCGCGGCTGGCGGAT
GTGTCTGACCGGTTGTCCGTACAAGAAAATCTACTTCAACTGGAAGAGCGGAAAATCAGAAAAATGTATT
TTCTGCTACCCGCGTATTGAAAGCGGTCAGCCAACGCTGTGTTCAGAAACCTGCGTCGGGCGTATCCGCT
ATCTGGGCGTGCTGCTCTATGATGCCGATCGCATCGAACAAGCGGCTGCGGTAGAAAACGAGAAAGATCT
GTACCAGAGCCAACTGGATGTGTTCCTTGACCCGCATGACCCGAAAGTCATTGAGCAAGCGCTGAAAGAC
GGTATTCCAAACAGCGTGATTGACGCGGCGCAGAAATCACCTGTTTACAAAATGGCGATGGATTGGAAAC
TGGCGCTGCCGCTGCACCCGGAATACCGCACGCTGCCGATGGTGTGGTACGTGCCGCCGTTGTCACCGAT
TCAGTCTGCGGCGGATGCGGGTCAATTGGCGCACACCGGCGTACTGCCGGATGTAGAAAGTCTGCGTATT
CCGGTGCAGTACCTGGCGAACCTGCTGACCGCAGGGGATACTGAACCTGTCTTACTGGCCCTGAAACGTA
TGCTGGCAATGCGCCACTATAAACGTGCAGAAAGCGTAGAAGGCAAGATCGATACCAGCGCGCTGGAGCA
GGTTGGGCTGACAGAAGCACAGGCGCAGGAAATGTACCGCTATCTGGCGATTGCGAACTACGAAGATCGC
TTCGTGATCCCGTCAAGCCATCGTGAACTGGCGCGTGAAGCCTTCCCGGAAAGCAAAGGCTGCGGCTTCA
GCTTTGGCGATGGTTGCCACGGCAGCGATACCAAATTCAACCTGTTCAACAGCAAGCGTATTGATGCCAT
CGATGTCAGCAACAAAACGCGTGATATGAACAGCAAAATCATGCGGGAGACGAACCATGATTAGCCTGCG
GATTATTGCCCGCCTGCTGGACTATCCCGATAGCGAGCTGTGGGAAAACAGGGCTGAGTTGATCGAAGCG
GTAGAGCAGGCTGATGCCTTACCGTTGCGTGAAGGCCATCAACTGATGCAGTTTATTAACACGCTGTGTG
CGGAAGACTTACTGGACAAACAGGCGGAGTATAGCGGCCTGTTTGACCGTGGTCGCGCGACATCGCTGCT
GCTGTTCGAGCACGTTCACGGTGAGTCTCGTGACCGTGGTCAGGCGATGGTCGATCTCATGCAGCAATAT
CACGATGCCGGACTGGCGCTGGATTGCCGCGAGCTGCCGGACTATCTGCCTCTGTATCTTGAGTACCTTT
CTCGTTTGGAACCCGCGCAGAGTCGTGCGGGTTTACTCGACATCGCGCCGATTCTGGCGTTGATTGGTGC
GCGTTTGCAGCAGCGTGACAGCAGCTATGCCGTACTGTTCGATCTGTTGCTTCAACTTTCAGGCAGCGAC
CTGCAAAGTGACGACGTCACACAATCGGTGGCTGACGAAGCGCGTGACGACACACCGCAGGCGCTGGATG
CCGTGTGGGAAGAGGAGCAGATTAAATTCCTCGGCGAAGAAGGCTGCGCATCGGCTCAACAAACGCAACA
CCAACGCCGCTTTGCTGGCGCGGTGGTGCCGCAATATCTGAATCTTGACGCTACATCTGCGGGGGGGCAA
CGTTAATGAGTGCTTTCACGAATTATTTCAATGTGTTCTTTTTTGACATCTATCCTTATCTGGCGATGGC
TATTTTCCTGATCGGCAGTTGGCTGCGCTATGACTACGGCCAATACAGTTGGCGTGCGGGTTCGAGCCAA
ATGCTGGATAAGAAAGGGATGCGTCTGGCGTCTAATCTGTTCCACCTGGGGATCCTGGGCGTATTTGCCG
GGCATTTCCTTGGGATGCTGACGCCGCACTGGATGTACGAAGCGTTCCTGCCAATGGAAGTAAAACAGAA
AATGGCGATGTTCGGCGGTGGTGCGGCAGGTCTGCTGACGTTTGTCGGTGGCGTACTGTTGTTAAAGCGT
CGTCTGACCAACCCGCGTATTCGCGCGACCTCCAGCGTTGGCGACATTCTCATTCTGTCCTTGCTGGTGA
TTCAGGCTGGTTTGGGTGTACTGACCATCCCGTTCTCTGCACAGCATATGGATGGCAGTGAAATGCTGAA
GTTGGTCGGTTGGGCACAGAGCGTGGCGTACTTCCAGGGTGGTGCGTCTGCACATCTGGTGGGTGTTGCG
CTGATCTTCAAACTGCACATCGTGTTGGGTCTGACGCTGTTCGTTCTGTTCCCATTCTGCCGTTTGGTTC
ACATCTGGAGCGCACCGGTCGAGTACCTGACCCGCCGCTACCAGCTTGTGCGTAACCGTCGCTAGGCATG
CATGATAGAAAACGGCGGTGTTGTGATGACACCGCCGTTTTAACTTTTTCCTTTTCCTCTTTACCCGCCA
ACAACACTCACCATCGGCAGTTCAGTTGATTATTTGCTTCGCGACGTCGTCCATTGCACGGCGAAGACGC
TGGCGAGCACGATCGCCAAACCTAAGAACGCTGTGCCAGTGATCGACTGGGAAAGCAACGCCCAACCTAG
CACCACGGCGGTAAGCGGACTCAACAACCCCAATGATGCAACGGCAACCGTCGGCAGACGCGTCACGCCA
CGAAACCAGAGTCCATATGCGAGCACGGCACCCGCAAGGCAGAGATAGGCGTAAGCGGCCCACTGTGACA
GGGTCAACGCAGGCAGTGGGGCATCGGCGAGCCACGCAACGGGTGCCAGCATTAATCCGCCGATGAAAAG
TTGCCAGCCGGTAAGCGGCAGCACGGGCAGATCAAGCTGCCAGCGACGTGTCAACCAGACGCCCATCGCC
ATGCACATCGCACCCAGCAGCGCGGCGGCGATTCCTACAGGTTCAAATGTCGTCTGCGGTGACAGCAGCA
ACGTGGCCATGCCAATCACGCCGATGACCGCCGACCACAGCGTAGCCTGCTTGGGTGTTCGATGATCCAC
GACCCAGACTAACACCATGATCAACAGCGGTTGGATCGCGCTAAGTACCGCCGCTAATCCGCCTGGTAAA
CGATAAGCGGCAATAAACAGCAGCGCTTGAAAAACGCCGATATTCAGGGCGCTAAGCACGACTACGCGCC
ACCAGTCTTGTCGGGCGGGAAAGCGTCGGGTGAATAAAAGCAGCAGCAGGCCCGCAGGTAGCACGCGGAT
AAGTGCCGCGGTGAAGGGCCGGTCTGGTGGCAGGAATTCCGTTGTAATAATATAAGTGGAGCCCCAAATC
GCGGGGGCCAACGCTGTGAGTATGACGTCACGCCAGTAGTGTGGTGAAGATGTGGTGTCCATGACTTTAC
CTTTAATTCAAGATATTATGATAGTGTGAATTAATTACCTTGAAGTCAAGATAAATGAAAAGTCAAACCA
GCGAGTACGATGCGGTAGATGTCATTCTTGAACAGTGGCGGCGCGAGCGACCTGATTTGGATGCCAGCCC
GATGGGGCCGATTGGACGCCTCAGACGATGTGCTGTGCTCATGGATCAGCGTCTGGAATCCTGCTTTTCC
AAATTCGATCTGAGCAGTTGGGAGTTTGATATGCTGGCTACGCTGCGGCGTGCGGGTGCGCCGTACTGTC
TGAGTCCAACCGATTTGTTCTCCACATTAATGGTGACGTCAGGAACGATGACCCACCGGCTCAAGCGTCT
TGAAATCCGAGGATTTATCGAACGCGTGCAGAACGAACAGGATGCCCGTAGTACGCTGGTACAACTGACC
AGTACGGGGCTTGAGCTGATTAATCGCGCCGTCGAAGCGCATATTGAGAACGAGCGGCAGGTGCTATCTG
CGCTATCTACGGATGTGCTGGCTGCACTGGATGCCAATCTCGCCACGCTATTGCGAACGTTGGAAAGTCA
CACTGGGCCTGCTGTACCTAAGGAGACAAACTAATTCGTTGCGAAAATTACCGCCCGATGCGTTCAAATC
GGGCGGTATGACAATGATATTTACCATCCGGTAATGCGCTGCCAGGTTTCCTGCTCATGCCTGTGCGATT
TCAGCACTTGATAGTGTTGGTGCATGGCGGCAGTGGCGCAAGCGTGGTTAGGTAATATCCGCAGTCGCGT
GCCGACGGGGAAATTATCAACCGAAAATCCGCGATCGGCGGGTAGCGCAATAATACCGTGTTCCTGATTG
GTGGTGGTCACGCAGAGGTCGCTGTAAGGGGTGCCATGCAGGTCGCAAACCAGTCCGTAACCGTAATCTT
TCGCCTGAGAAGCCGTACCGCGATCGCGGGAGAGCGCCATCCAGCCTGCATCAATAAACACCCAGCCTTT
TTCGCGGTTATGCCCAATCACGGTGCTAACGACCGATAGGGCGATATCATCCAGCGAACAAACCCCGACA
TTTTTCATCACCAGATCGAATGTGGTGAACACGCCCGCTCTGACTTCGGTAATCCCGGTTAAGTCTTCGG
CAAAATGCGCAGTCGGCGTGGCACCGACGCTGAGAACAGGGCAAGCAATCCCCATCGCTCGTACACGCCG
TCCGGCGATGTTGATGGCTGCGCACTCGGCACGTGCGGCCGCTCTGATCGCCTCGTCCGTGCGGCAGGCG
TAGGATTCTCCTGCATGAGCCAGCAGGCCAGTGAGCGTCGCACCGTTGCCGTCGATCTGTTTCGCTAGCT
CAAGCAGCGTATCGCTTTCCGGCGGAATACCGCCGCGATGTCCGTCACAATCGATCTCGATAAATACCGA
AAACGTCACGTTATTGGCGCGTGCAAAATCGGTTACCGCCCGCGCCTGTACGGTGCTATCCAGCAGAATA
TGGAGGTCCACACCCTTGTGGATCAGGTTAGCAATACGCGGCAGCTTGTGCGGGGCGATCCCGACGGCGT
AGAGCAGGTTGGTATAACCTGCTGCGGCAAAGGCTTCCGCTTCTGCCAGCGTCGAAACCGTCGCTGGTGA
GGAGAAATCTTTGAGCAAATAGCGGCCAGCTTCAATCGAGCGTAGCGTTTTGAGATGTGGGCGAACCTGG
CTGCCCAGATTCTCGGTACGTTGATAAAGCCTGTCTATATTGCGTTGGAAACGGAACTCATCAATCAGCA
AAAAGGGCGTTTCCAGCGTGTTAAGCCACTCGACGTTACTCATTGTATGCCTCCATTTTGTTTCGCTGTC
TGCCAGGCAGCAAGAATGCGTTGGCCGATATATAAGTCCTGAATGGACAAGCCGGAGCTATCAAAAATGG
TGATGTCATCTGGCGTGTGACGCCCCGCTGCGCGCTCGCTAATGACGTCGCCGATGGCGGTCAGCGCCAC
CTGGGTTGGTGCGTGTTGGAATTCACCGATGGCTCTGGACTGAGAAGGTAGATCGCAAAACAGGCGGCCT
GCGGTAAACAACTCTGGCGGCAGTTCCTGTTTTCCAGTGGCGTCCGATCCCATGCTGACGACGTGCGTTC
CTGCCTTGACCCACTCGGCGTTAAACAACGGCGTGCGTGATGGTGTAGCGGTCACGATGATATCCGCTGC
GCGGCACGCAGTTTCGGCATCGCTGACTTGTGCATCCAACCCGCCAGCCTTGAGTTCTTGCGCCATCTCT
GCGGATTTGCTGCTATTACGCCCGACAATCAGCACGGTACGAATGGGGCGTATTCTTGCCAGTGCGGCGC
ATTCATAACGGGCCTGATGACCGGTGCCGAACACCGCCAAAACCGAGGTATCGGATCTGGCCAGCAAATC
GGCGGCGACGGCATCGGCGGCAGCGGTACGAAAGGCGTTAACTTTTCCGGCTTCTATGGCCGCCGCTATT
TTCCCGATTTGCTGATCGAACAGCAGAATAAGGGAATTGTGGCGGGGCAGACCGGTAGCGGGATTCCCCG
GCCAGAATGATCCCACTTTTAGCCCTGCAAGCTCGCGGGTTGCAGAGGCTTTGACGCTGAATGTATTGCC
CGTATCGGAACCTTGTCCGTGTACCACCGGAAAACTGCGCGCTTCCGGTTTGCTGGCGGCGAGCAGGGCT
TCACGAACGGCATCATAAGCTAGCTCATGATTGATGAGTGCCGCCGATTCCGCTTCAGAAATAAAGATCA
TCGTTTTTTCCTCAAGCATTGCCGGTCAGAAATGCACCATAGCGGCTGATATCGACATTTCCACCGCTGA
TAATAATACCGATGCGTTTACCGCGTAGCGATTCACTGAGATTGCGCGCTGCCGCGAAGCTAAGGCACCC
AGTCGGCTCAACGACAATCTTCATGCGTTCGGCGTAAAACTGCATGGTATCAATCAGGTCGTCATCCGTT
ACGGTTAGAATATCGTCGACATTTTGGTGAATCAGAGGGAAGGTGTAGTTACCTAGGTGCTGGGTCTGTG
CGCCATCGGCGATGGTTTTGGGCGTATCGATATGCACAATGTTGCCGCTGCGGAAAGATTGCTGCCCATC
GTTGCCCGCGAGAGGCTCGACGCCATAAATTCTACAGCGAGGAGACAACTGACGAGCAGAAAGTGCGGAG
CCCGCCAACAATCCGCCGCCACCCAAACAGACGAACAGGGCGTCCAGCTCACCGGTTTCTTCCAGCAGTT
CTTTCGCGGCCGTGCCTTGTCCAGCAATGACGTGAGGGTGGTCGTAAGGGGGAATGAGCGTCAGACCCTG
CCTTTCGGCCAGATCCCTGCCGATCTGCTCACGATCTTCGGTATATCGATTGTATTCCACCACGTTCCCA
CCATAGCCGCGCGTTGCTGCGACCTTTGCCGCCGGTGCATCATGCGGCATAACAATCGTTGCCGGAATGC
CGAGTAATTTGGCAGAAAGCGCGATGGCCTGCGCATGGTTACCGGAAGAAAAGGTGACAACGCCTGCGGC
TTTCTGCTCATCTGAGAACTGCAACAGCGCGTTCATGGCACCGCGAAACTTAAATGCGCCCATACGCTGA
AAGTTTTCACACTTGAAGAAAAGCTCAGCGCCAAAGGCGTCATTGACGGTGCGCGATGTCATCACTGGCG
TTTTATTGGCATAGCCAGCAATACGTTCCGCTGCGGCTACCACATCGTCGAAGGTTGGGAGACGTAAGTC
GCTCATATCTAAAAACCCGCTGTTAGTAATTGTGAATACCGAGGCTGTTGTCCCCGATGCTGTCGAATGC
CTGATAAACAAAATATATAATATTAGATAAATTGTCTAATTTGATTTATCTTTAAATTCTCAACTTAGGT
GAGATGTGTCGTGTGTTGCTGGCATGCGCTTCACAGGGCAAGGCGAGAATCGCGTGTGGTACTAAAGCAG
ATGTACTTACAGTACACTCAGCGCCAGAAAACGCACTTGTGTCGGTATGAGTATTTGGAGAGTGATATGT
CTGCATCTGGAGAAGGTCTGCTGTTGACGCAGTTAGATGCTATCGCGAAAGGGTTGAGTGAGACGTTCTC
GCCATTCTGTGAAGTGGTCGTGCACGATCTGAAGAACCCGGAACACGCGATACTTTCCATTCACAATAAC
CTCTCCGGCAGGGAGGTGGGTGCACCCGCGACGGAGTTGGGTCTTGCCCGCATCGCCTCACCTGAATTTC
CTAATATTTTAGCGAACTATGCTAATCAGTTTGCTGATGGGCGTCCGGTAAAAAGCACCTCGGTTGGTAT
CAAAAATGCGGAAGGCGACTATGTCGCCGCGCTGTGTCTGAATGTCGATATGACGCTATTTCGCGGCATG
CAGAATGCGCTTGCGCAGTTCACCCAGATCGCTTCCGACTCCGTAACGGAGCATTTAGAACCAAACGGTG
CCGCGGCGATCAGACAACACATCGATCACTTCGCTGCACGGTTTGCCACCACGCCACGGGCGCTAAAAGC
GCAGGACAGAAAAGCCCTGCTTCAGGAATTGAAAGACAACGGCCTACTGGAAGTCAAAAAATCGATGGAA
ACCATTGCACAGCATCTGGGTGTATCGCGGGCGTCGGTGTATTTGTATGCGAAGCAGGGGGATGTTTAAT
TATCGGCGAGCGAATGTTGTATTCTGCAGTACGTTATGCACGGTGTTGCATCATTAAGCCCCCTACCAAC
CACTTCTTCAATCCTCACCTATACTTGCTTAACTGCCCGATCTGCCGATGAGTGGCAAAAGAGCGGGTGT
GGTGAAACGAAAACGCGAGGAGTCAGTATGGGTATTCTGTCCTGGATTATTTTCGGCTTGATTGCGGGGA
TTCTGGCTAAGTGGATTATGCCCGGTAAAGACGGCGGTGGTTTTATCCTGACGGTGCTGCTCGGGATTGT
CGGTGCGGTCGTGGGCGGCTATATCAGCGTTTTCTTTGGGTTCGGCCGGGTGGATGGCTTTAACTTCGGC
AGCTTTGTGGTAGCGATTGTCGGCGCGATCGTCGTGCTGTGGGTGTACCGCAAGATTCGGGATTAATTCG
GTATCCGTTGCCCCTGTTCAGGGGCAACAGACTTCCTGTGGTTAACACCTAAAAGAGGTGTCCATCTAGT
TGCAAAAGCTGTAAGCGTTTCTCCCACTCAATCAAATCGGTGTACCACTGTGCGGTAAAGCAGGTCGGCT
GTGTTCCCGCTTGTTGATCGGTCATTAGAATATGCGCAATTTCTCTTACACCATCCCGAATGCTGCGTGT
CGGTGAAAAACCTAACGTATTTTTCGCATGGGAAAAACAGAGTCGATAATCGCGAGTATCCAGAGATTGC
GTACGATGAACGATTTTCACGTTGGGCACTTCCTCCGCGACGACGGCCGCAATGCTATTGATGTTGTGAT
TTAACGCGTCGCCACCAATATTAAATACGGGTGGCACCGAAAGTTGGCGATTAAGCCGTAAGGCGAGTAG
TACGGCACGGGCGACATCCTGAACGTGAATGAACGGGCGCTGCTGGAGACCATCACCATCAATGGCAATG
AATTTATCCCGCACGGCCATACGCGTCATAATATTGACTGAGAGATCATAACGCATGCGAGGCGCGAGAC
CGAACACGGTGGCATTGCGTAAAATGACCGGATGAAAGGTGGTATCGCGTAGTCGAAGAAGTTCACGTTC
CACATTTAATTTCAGTTCCGCGTAGAGACTCTGTGGATGGCACTCGGTTTCTTCATCTGCGGATGTTGAA
CCAGAACGACCATAAACCGAGGCCGAACTCATATAGATATAGCGCTGAATACCCGCCTTTTTCGCCGTAT
TGGCGAGATGACACGCGCCTTCGTAATTGATGGCATGGGTGAGCGCTGATGATATCTGTGCGGCAGGATC
GTTACTTAATCCCGCGAGATCGATAACGGCTTCAACATTGTGCAATATATCGGGGGTGATATAGCGTATA
TCGCCACGTAGCGTATGGAACCTAGGTGATTGTGGCATTTCTGATACAGGAAGGCCGAAGAAAAAGCGAT
CGAAGGCCACCACACGGTATCCATGATTAATTAATAAATGGCATAGCGGTATGCCTATGTAACCACCTGC
GCCAGCGACCAGAATCGTGTTTTTCATGCGTGTGCTCCTTCAACTGCGTGGCGGGCGATGGGAGAAAGGG
CTAATGCACGGAGTGAAGTAATGATGAGTTCACATTCTTCCTTCGTCATGTCGTTGTAAATTGGCAATGC
CAGAACGCATGCAGACAGGTGTTCGGTTTGTGGGAGCGTGGCCTGATGCTTCCCGGCGTAGGCTGGCATG
AGATGACAGGCTGGGGCGTAATAGCAGCGTACCATGATCCCTTGGGCATGCAGCGCGTGTTGTAGGTCGT
TACGATTCATACCGTAGCGCTTTGCGTCTACGTGAATGGGGAGATATTGCCAGACAGGGGATTGCCCCTC
GGGAGGTAAACAGGGAGTCAGGCCGGGGATAGAAGTCATACCCGCAATCAGACGTGATGCCGCTTGTCGG
CGGCACGTTAATTGGGATTCCAGATAAGGGAGTTGCGCCAGCCCAATAATCGCGTTGAGTTCACTCATCT
TGCCATTCAATCCCGGAAGTACACAGATGCCAGATGCATCCTGTCCGAAATTACGTATCGCTTCGGCACG
TTTGATGAGCTCCGCGTCATGACTGCACAGGCAGCCACCTTCAATAGTGTTATATGATTTCGTGGCGTGA
AAACTGAAAATCTGTGCGTCGCCGAAACCACCGGTTCGTTGTCCATTGACTGTGGTGCCAAAAGCAGGCG
CGCTGTCGATAAACAAGCGCAGTCCGTGGTCCCGCGCAATGTGTTGCAATACGGTATAGTCACTGGCGTA
GCCATAGGCGTCCACGGCGACAATCGCGGTGGTATTTGCAGTGATGCGACGGAGGACATCGTTGGCATCC
AGCAGCGGGCAATCCCGGCTTTTGATATCAGCAAACACGGGGTTCCCCCCTGCTATAACGACTGCATGGG
GCGTGCCAGCAAAGGTAAATGAGGGAACAATGACGTCTTTGCCCCGAATGTCGGCGGCTAGTAACAGGGC
AATTAACGCCTGCTCACCGTTACAGAATACGCGAGTGGGGACCGATTGATAATCAGTCAGTCGGCTTTCT
AACTGGCGAACATAGGGTCCATTGTTAGTGACATGACCGCGGATAAGACTTTCTTCGATGATCGAAGCGA
ATGACTCGAAAGGGGGAAAAACCGGCCTGACGATAGGGAGCGAAGGGGAGACGGGGAATTCAACGCGATC
GACAAATGGCATGGATGTGTGTTTACGCAGAGTCCGCAATCGTTTGGTGATACTGGCACCGATGCTGACG
GAGGATGACAGTATTATGCGGGCACAGAAAAACGTGGAGGCACATTGGATAATGAACATCCATTGTGTGT
TAGGGAATGTCAACAAGAACAGCAGCGCTGCGGTCAGCGAACCGGCACTCCAGATAAAGAGCACTTTGTC
GCGTGTGGCCGCCCACGATTTTTGTTTATTCTCCCCAACCTGATTAGTGGTCAAGCCTTTGGTTCCCCAA
CTGACATCGTTAATGTTGGCGATAGAGTAGGTTGTCAGATAGAGGCTGAAGACGGGTAATAGCATGAGGT
AAAGAGGCATCCAGCGTATGAACTGCCGCAGATAGCGCAATGAATGCAGGCTAGTTGCAAGGCAAAGTAA
GAAAAGTGCTACGCCCATGAGGCCAATGCTTGGTATGGGTGCCACCAGCAGCGTGAAGGCGAATGCGCCC
CCCATTAATGCACCTAATAGCAACATCGCTGAGACGTGGTAGCGTGTGCCACCCTCGTTAGTCAAGGTGG
TACTGCGGCTCATAAAGAGGATGCTTATCCATACGACAAGGAAAAGCAGCGCCATACCTATGGCTGCGGC
AGTAATAAGAGACGGTGCGGCGTCTGGCAGGATATGGCTGACAAACGGGTGTACGCCGGTTGCAAGCAAG
ATGGCGATAAATGCCGGCATGGTAAATTGAGCAATAAACTGCAACATTCCCCAAAGCAAAGAAAGCGTAA
TACCGCAGCGCCGCAGTGGCGAAAGAGAAGATTGTGTCATCACCGCTGGCAATCGGGACAGCGAGTGTAA
GCGAGCGGCGAGGGTACTGTTGACCCAGCGCCGTCGTTGGCGCAGAAGTTCTATGAAGGTGGGGGCAGGA
TCCGAACGAACGATGGCTCCTTGCTCATAACGTACTCCGCTTCCTTTATGGTGTTTGGTCAGTTCAAACC
CCAGAACCCGATCCTCCGCGAGAAACAGGTTGCGCTCCAGCAAACTCTGAGGAATTAGTCCACGCAGGTA
GGCGTCGAGCGGTGCGTGCGCATGTCCGTGGTTTTCACAAAATTGGCTCCATCGAATCATACTGCATTGC
CCTGGAACCACTTCCAAATAATGCAGTGCGCTGCCGATGGCCCAATCACTGACTTTTTCCCAGATAAAAT
CGGCGTATTGCCAATTCTGAGACAGGTTTGCATTCGTGGGAACTGGGAGCATAACGCGCGTTGTGACGGC
CCCACAATGAGGATCTCGCCACATGTGTTGTAGCAACTGTACCAAACATGCTGATTCTGTCACCGAACCG
GTATCGATCTGCATAGCAAATTCGGCTTTAACAACACGCCCAACGCCCCAAAAAAACCAGGCGTGGCTAT
CCAACTTTCCGGCATTATGGTGTTTGTTGGCAAGAAGTAGCGTCATGCTTTGATCCACGTTTTCAACGGC
ACCTGATTGATCGCAGCAGCGCAAAATATGAGATGCGGACTGTTCGCTGACCTGAAGCGTCAGTGAATTG
TTCTGGTTATCCGGTCTGGGCGTTTGCATAGGTTGCAACCCCAGCGAGGCTAAAAGTGAAACGGTTGATG
GATGAGCGCTGTCGGTGCCATCAAGTAGGATGCAAATGATGATATTGGGCGGACGGTTGGCAAACGTTGC
GGTTAACTCTTGCTGGTTACGAACTAGTCCTGCCAGCGTATCGGCAAGCATGGGGGCTGGTTCGTTATAC
AGCGTGAGGCAAACCAGAATATCGGCTTGCCCGGTGGGGAGATCTCCACGTATATGCATATTATCACGAC
AAGATTGACGGATTTCTTCCAACATCTGCCCGTTTTTGCTGTCTGTCGTCGTAGGATGGCTTAGTGTCAT
TGTTTTTTGCATAAAAAGCGTGTCCTGTAGAAATAAGGTGGTGGATTAAAGATGAATATTCAGAGGAGAG
AGCGACGTTCCGTCAATGTGAGCGGCAGGAAGTCGCCAAAAACGTTCAGCGACGGTGGCGTATACCGAAC
GAAAATCGGTAGAAAATAGTGGATTACCATCATTATCCAGCTTGTCGAGTGGACTGCGATCTCCCCAGAT
ACCTCCTTCAACCTGACCACCTACTAGCAGCATCGGCCCGCACGTGCCGTGATCGGCTCCACCCGATGCA
TTCTCTTTTGGCCGACGGCCGAACTCTGAATGCACCATAATGAGGCTGTCCTGCCAGGCTCCAATATCGA
TGAGTCCTTGCCGTAGCCCAAGCAGTAGCGTCTCTACTTTACTGAGTTGGCGTTCATGTTCACCGCGCAA
ATGACTGTGCAAATCGAAGCCAGACAAACTGATTTTGTACAAAGGGGAACGGACATTGTTCTCTATCAGC
CAGAGTATCGTTGCCGCTTGCGCGTTTTGCGGTTCAATGTAGCCGTCCTGTGTAAATCGACGGGTGAAAT
GGTTCTGATTGTGCAGCTTATTTTGAATCCGTCGACTTATCGTGTTGGTACTCTCCATTAGCCGGTGGAT
ATGCTGTGCTGCCGTTGTGCTTCTCCCCCTCGTTTGGGCTGAGGGTAGGGTGAAATCGGCATTAAGTAGA
GCGCGACTATCCTGAAACGTCAGTGCCTGGATCGCCGGATGGATGAGTAAAGACTGATCGCCAGAAAGAA
TAATGCCGTCAGTATCATGATATCGGTCCTCACGTGAAGAGGCGCTCAGAACGCGGCCAGCCCAGCCTGA
CTTCAGCGTCGGGGTGTCAGCACCATTGGCCCAGATTGCGGCGGAACTGAAATGAGACAGATTGGGAGAG
GGATAGCCAACATCTTGTATTACCGCTAATTCTCCCTTTTGAAAGACATGAGCGAGCTTTTTCCAGGCGA
TATTAAAGGCCAGATCATCACTTAACGGTGCATATTCGTGGGCGTTTAACGCCAGTGTCGGGCGATAATG
TCGATAGAGTGGATCCCGATAGGGAACCAGCGTGTTTAACGCATCATTCCCCCCAAATAATTCGATGACG
ATCAAATGCTTGTTTGCGGGAATGGCGTTCTTGGCAACGCCGGGCAGGGGAAGCATGGCGGTTAATAGGC
CCGCGCCAAGCCCGCCGAGGAGCAAGCGCCGTGACAATGTAAACGGTGCAGACATAAGTAGATATCCTTA
TCTATTTCAGATTAAATGCGGGATCAAGAGTCAGTGCCTTTAAGGTTGCGGCATGGTTATCCCGATCGAC
GGAATGCCTGAAAGGCGTGATAGCCAATAGTGAACGAGCAGGTATTTGGGAATAAGGCGTCATGCCGGCG
GGTAACACGCCTCCCGGTTGACTCAATTGTGGCCGTAGGCGGCCTGTACCGTATTCGATATTGGCGTTGA
GCGGGGCGTGCCGATCTATCAGGCTGGCTGTTTCGCTCCTAATTGGGGCGGTGAGGTCAAAAGATAAACT
TAAGTTACAGTAAAAAGATCCTAACGGTGAGTCGGCAAGGCAGGAAGAACCTTTCGGGATGATCCAACTG
GCCTGATGGGGAGAAAAGCGATAGCCCTTGAAGGAAATCCAATTGATAAATAAATGGGTATCGGGCTCAT
CAGCATCCATCGTAATAGTGAGATTTTCCAATACCGCAGACGCATTGGGGAGTGGAATGTCGACGGTTTC
CCACATCGGTTTCAGATTTCCTGGCTCGTTGGACGCTTGCTCTTGCCGGGTGTCCGCCCCAAGTTTTGCA
GTAATGCTGGCAAGATGTTGCCCATTGGCGGTAACGATAAAGCGTGCCGGGATCCCACGACTTTCCGATG
AGAAACGCACGATTAGCCCGTTGTTATCAGGGGGAGGCGGGTTTTCCACTGCGGTCCACAGCCGGGTTAA
CACTCTGGTGCGATCGACCAGTGTTTTACCATCAAGCCATGCTGTACCCTCTTCCCATCCCGCTACAGAA
GGGGCCATAAACGGGCTTTGCCCCAGTGCCTGAAGGTAATCCAGTAAGATGTGTTGATCGGGTAACATCA
GCGACAGCGTGCGAGAAAAACCGACGATTAGATCCAATGGGGATTTGACCAACGCCCCACGATGGCGTTC
GTGCCAAAACGCCGGGCTGAGCAGCAATGCACGCATGAACGGTTTCATCGCATAGTCATGATTGCGTAGT
ATTTGCGCTAATGCCGATACTGTTTCAGGGTCGTCTTCTAACGAAATAAACGCTCGGTAAAATTTTCCCG
CCAGACGTGTTGCCGTTTGGGGTTGCGACAATAAAACATCGACAAGCTGATCGAGCTCTTCATCCGGCGT
TCCTTGAATTTTCTGGCCTAACAGCGTTTTTTCGCCGGATACCGCCGCGCTGGCGTCAAATTGATAACGC
CATTGTTGGGTGGGGTTTACGCCGTGCCCTGCCAGAATTCGGGCAACCTGTTTGACGTCATTTTCACTGT
AGTTACCCTCGCCGAGGGTAAAGAGCTCCATCAATTCCCTTGCAAGATTTTCATTAGGATTCTGACGTGT
ATTGGACGTGTTATCCAACCCGCTAAGCATCATGGGATCTTGCAGTATTTTCCGCGTCAGAAGGCGAAAA
CTCTGGCTACCCGCCTGACGAAACAGGGTGAGTTGATCGAAAAAAGGCGCGGTGATTAAGGTATTGTCAA
ACCGGGAAACGAAATGGTTATGCCAGAACAACGTGAGACGATCGGCAAATGGGGTGGGCGTAAGGATCAT
TTCCTGAACCCACCACGCTTGTAGCTGGTTAATTTCGTTGATACGGAAAAAAATCATTTCCTGCTCTCGC
CAGCCTTTCTGCCAGTAATCGGGATAAGGTTTTTGTACGAAAGTAGGGGGACGAGTATAAAAAGGCGTAT
TGAGCGTACCCAGCAGATAATCCACGGCTTGCTCCCGCGTCATATCTTTGAAACGTTCAATATCCTGCGG
GGTTGTGCCGAATCCGGTACGATCTATCAGATGCCGTGTTTCTGCGATCGTTAAAGCGACACCTGGGGGG
CTGAATGTGAGTGTCCACAGCATAATGAGAAAGCAGGACATGTGAAATACAAAGGATAATACTCGTGATT
TTCTACTGGTTGATGAGACCCGCTGGGGGGGAAATGATGCGTGATACGCTAATGCAAAACGATCCTGTTT
ATGCATGATAGTAGGTTATCCCTCTGGCGTAATAAAATAGTGCGGATAACCTACTATGCAAAAAGAGTAT
GCGGCTTTCACCTTAACTGGGGTGAGCCAGACCCTGGCAAAGGTGAGGACTACGCGCCATTGAGCTGGCG
TTTCGCCTGAGCGAACTTACTTTCAAGCGTGCTTTTTGAAACTCCCCTTTTATCACCATAATGCGCAATT
AAGGCAGAAATTACCGCGTCCTGAGAGGTAAAGAGAGTATAAGCCTGGCCTGACGGCGAATGTTGATTAT
ATAGGCTGATTAACGCGCCAATAATCGTCAAATACGTACTTTCGCTACGTTCCCCGAGTGTAGGCTGTGT
CGGATGCTTCATCGATGAGGTGTAAATAGCTTTTAGTGAAAGGTAATCATGTTGTATATTATTACGCTGT
TCTTCAAGGTTGGTGTTTTTTATACGCATCACCTCTAATTCAGTTAAAAGTATTTGCACTGAATTTATGT
TTATTGATATCGGTGTTAATTGCTCCTCTGGAGAAAATAAAAAATCGGGTTTCTCGTTAGGATAATATGA
CATCATCCAGTTTTTTAGATCGATATGGCGAATAGACAAATCTGGATCGCTCAAGTCTACCGGTGTCGAA
CGGGTAATCCCTCGTTTGCAGTGACGTAATTCCCCATTGATGAGTCCATCAATCACTCTTTCCTGATTTA
ACGACAGTTTTGGCCACGCTTTAGCGGCATAATGTAAAAAAAATAAAGGATTTTTATCGAATTCCTTGAG
TATTTCAGACTCTGATGTCATTAAATGGCTCCAACGAATGGCAACTTCGATGGGGCGGTAAAATGTTTTT
ATAATGGGCGAGTTATTATATTTTGAAAGCATAATGAAAAAATCCTTTTTATCATTTCATCATTTTACTA
TTTTATTTTTGGACGTATTCATCCTACGTTGAGGTAGGGCTACTGCTGTGGTAAATAAAATGTTTACTTA
ACGAGTGTTACCCTCCCGTCTATTAGAAAAATACATGACATTGTCGAAAATACTATGACGTATAAGCTAC
TTTTGTTTTTATCCACAAGATGCTTTTTTAGTATATATTTTATTGCTTCAAAATAAGGTCAGTGTATGCC
GTCATACTTCAGGCTGTTTGTGCATGGTAGTGAGAAAATCGATTACGGTTAGCGCGTAGAGCTCGCTGGA
GCTGCCTATCTGTTGAATTACGGCGACGCGAGTAGACATCGATTCGGTCGATGGCCTTAACTTAGGCGGG
AATGTTATTTCTAGTGAAAATAAGTTGAGATATAGGGAGAGAGTGTCAGAACAATCAGCACGATCCCGCC
ACCAATATTGATGGTTTTTTTCAACGCAATAGGGTTGATTCTGCCTGATGAACGGATAAGTAACTGTGCT
GAAAATAGCAGCCAGGCCGACATCATCACAATGTGTAGGGTAGCGAGTGTGAGGTAGGACACAAGCGATA
CCGATGAGGTACCATTGGCATTCACAAACAGTGGTACGATAGTGACATAGAGCAGAATCGCTTTAATATT
CAGAACATTTGCCAAATAGGCCTCTTTGATACCCACTCTGCCGCTGTTGCATGAGGTTGTACTTTTCTCT
CGTAATCCACTTTCTATCAAACGAAATGCTAAGTAGAGCAGATAGCCTGTACCAATAACGGTAATGGTAT
GCATGAGCGTGGGGTAAAGGGATAGCAACCCTGTGAGACCAATGCTTGCCAGTAAACTATGCGTATAAAT
GCCCAGCGCAGTACCGATAATAATACGTGATACAGCGTACATTCCCCCACTGGCGACATTGTTCATTGCC
AGCGTAAAGCTTGCTCCGGGAGATAACGTTATCGGGGTTAACGCAATGATAAAGCCCAGTATATCCATAA
GGTCGAGAGTTCAGCCCTGTGTCTGTTAGCGAGACTATACAGGAGTGTGGGATGGAAATCAGTGAGACGG
GCGCATATCGCGCCCGGTGAATGAGGCAGGAAGGTCGCTAATACGGAAGGGGTTAATGCGTGATGATGCT
ATCCAGCGCGCGCAGGTGTTCCGGCTGCCATGATAGATTGACCTCAGTACCCGCTTTCCAGTGCGGTTGA
ATCTCGCTGGCGGGGAGTTTCACCATAAACTGCGGCTGACCTGCGACTTCCGTCATCATCCTGACGTGAT
CGCCCAGATAGATGAACTGCTGAATGCGGGCTTTGACATGTTGCATGCCGTTGTCAGTATGAGGCGCATT
GACGTGAATGCGTTCCGGGCGAATGCAGAGTGTGATTTTTCGGCCAGGCGAGCTGGGTCGAACTTTCAGT
GCACGCAGCGACATGCCATCGTCCAGCGTTGCCCGATAAAACGCACCTTCGGCCTCGGCACGCGTGGCGA
GCAGCGTATTATTCTCGCCGATAAACTGCGCCACAAACGCGTTCTCCGGCTTTTCGTAGATATCGCTGGG
GCTGTCCATCTGCTGAATCACGCCGTCGTTAAACACGGCAACGCGGTTGGACATTGTCATCGCTTCGCTC
TGGTCATGGGTGACGTATACCACGGTCAATTCCAGCGACTGATGGAGTTCTTTGATTTCCAGTTGCATAT
GCTCACGCAGTTGCTTATCCAACGCGCCCAATGGTTCATCCATCAGCACCAGTTTCGGTTCAAAGACCAG
TGCGCGAGCCAGCGCCACGCGCTGTTGCTGACCACCGGACATTTGTGCGGGGTAGCGATCGGCCAGACTG
GTGAGTTTTACACGGTCTAACACTCGATCGACTTTCTCTTTGATATCGGCACGGTTCAGGCGACGAATAG
ACAGCGGAAATGCCAGATTCTCCGCTACAGTCATGTGCGGAAATAGGGCGTAGTTCTGAAATACCATACC
GATGTCGCGCTGGTGCGGCGGGAGATGGTGCAACGGTGCATCGCGCAGCAGGATTTCCCCCTGCGTGGGG
GTTTCAAACCCGGCGAGCATCATCAAACTGGTGGTTTTTCCTGAACCGGATGGCCCAAGTAGGGTCAGAA
ATTCACCTTCGCGGATATCCAGATTCAGGTTTTTAACGATCAGACGGTCGCCGTCGTAGGTTTTCTGAAC
ATTCCTGAAGCTGACATAATTTCTCATTTTTCACTCTCCGGTAGTTACTGTTATTCATAAGAATGCATAA
ACCATGCCGGATACTGAACGAGCAGAAAATACCGTGCGATAATGCGCTAACGCTCGCTCGTTAATCAGAA
CGGATGCGCTGTTATGGGGCGTGTCGGGGAAAATGGCACCGTAACGGTGCGAATTGGTCTGCATAAAAAC
GGGGGGCTGTCAGACGCCCGAATGATGGGTACCCAGCGCCTGAATACAGGCCACAATCACGGAAAAAGCC
TGCTCCATTTGGGGTTCTTCGACGCTGGCGTAGCCTAGCAATAAACCGCGCTGCTGCGTCGGTTGCAGAT
AGTAACTGGAAAGCGGTTTGACCATCACACCACGGCGCAGGATCGCCGCGCTCAGCACGACATCATCAAC
GTGGGGAGGTAGGCTGAGCAGCATATGTAGCCCGGCATTACTGCTATCCCCGACGTAATCCGCGCCCAGA
TGCTGTTCGATCAGTGATGTTAATAATGCACGCCGTTTGGCATACAGCAAACGCATGCGGCGGATATGCG
CGGCGTAGTGGCCTTCGCGGATAAACTGCGCGAGCGTAGCCTGTGTTAGCCAGTGTCCGCCGCGATAGAG
TTCGGAATGCGCCGTCTTCAGCGACTGCGCCAGCAGCGGCGGCAGTACCATGTAACTGACGCGCAGGCCG
GGATAGAGCGTTTTGCTGAATGTGCCGATGTAGATCACCGGGGATTGCGACTGGAGTCCTTGTAGCGCGG
GGATCGGGCTGCCGGAAAAGCGGAATTCACTGTCATAATCGTCTTCCACCACCCAGCAACCATGCTCTTG
CGCCAGTGCCAGCAACCGTTGGCGGCGTGCCAAACTCATCACCGCACCCAGTGGGTATTGATGTGACGGT
GTCACGCAAATCAGGCGCGGCGCAGCGTCGGGCGCAAGCGTTTCCGGTGGTGCCAGACCCTGTTCATCGA
CATCAATAGGAGCAACGCGCAGGCCGTTAATCGTCAGGACATTACGAATCCCCCAGTAGCAGGGATCTTC
AATCCACGCCAAATCGCCGGGGTTACATAGCATTTTAGCCAGCAGGTCCATTGCCTGATGGGTGCCCTCG
GTAATCAAAACCTGTTCCGGCGTACACTCGACGGAACGGGCGACGCGCAGGTAATCCACCAGCGCCAACT
GGAGTTCGGGACAGCCGCCAATTGGCGAATAGGACAGTTGTTCAGGACGAACGCGTCGTGTCAGGCGCGT
CTGAATACGCCGCCATAAATCATGCGGGAAGCTGGCGATATCGGGGATGCCGGGCATAAATGCCCCCCAT
TGGCGAATGGACGCCCCGGCATAACCCAGCAGATGCATACCGCGACGCGAAAGCTCATGTTTAGGCTCTC
GTATTTCCCCCGCATTACTGCTGTTCACTGGCAGCATATTGCCATCAGGTAACTGTTCCGTGACGAAGGT
TCCACTTCCTTTGCGTGCTTCAATATAGCCTTCCGCCAGGAGTTGTTCGTAGGCCGTCAGCACCGTATTG
CGTGACAGTGCCAACTGCTGCGCCAGATCGCGTGACGACGGGAGTCGCTCGCCAGCGGTAATGGCCCCAT
CGAGAATTGCCTGTCGGATGCTGTCGTACAAACGCTTGTTCAACGCACCATCCTGCTGGTTGGCTAAACG
CTGAAGCAATAAGTCGGTTAGCAGTGAGCGCAAAAGTGGATCCTTAAAATATTCAAAACTGGCACTGGAT
TATAGAACCATCTCGCGTCTAAATAACATCATCATCTTACAACTAGACTAACAGTCATCATCCAACGACT
AACAGATGTGTTTAGGATACCGGAGCCGATCATGAAGAATAGCGAACTGAATCAACGCCGTCTGGCCGCC
ACGCCGCGTGGTGTGGGGGTCATGTGTGATTTCTATGCTGAGCGTGCGGAAAACAGCACCCTGTGGGATG
TTGAAGGACGAGAGTTTATCGATTTCGCCGCCGGGATTGCGGTATTGAACACCGGGCATCGTCACCCGAA
AATTGTTGCCGCGGTGCGCGAACAGTTGGATCGTTTTACCCATACGGCCTATCAAATTGTGCCTTACGGC
AGCTATGTCACGTTGGCTGAGCGTATTAACGCGCTGGCACCGATTCAAGGCGCGGCAAAAACCACATTCT
TTACCACCGGAGCCGAAGCGGTGGAAAACGCGGTGAAAATTGCTCGCGCTTACACCAGACGCCCCGGCGT
GATCGCCTTCAATGCCGCGTTTCACGGCCGCACGCTGCTGACTATGACGCTGACGGGCAAAGTGGCACCG
TACTCTACGGGGTTTGGCCCGTTCCCCGGTTCCATTTTTCACGCACTTTACCCGAATGAAAAGAGCGGCA
TTACCGTCGAACAGGCACTGGAAAGCGTCGAACGTCTGATGCATACCGATATCGCCGCCGATCAGGTTGC
GGCGATTCTGCTGGAGCCGGTACAGGGTGAAGGTGGGTTCCACGTCGCGCCACCTGCCTTCATTAGCGGG
TTGCGTAAGCTATGTGATGAGCATGGCATTCTGCTGATTGCCGATGAGGTGCAGACCGGCTTTGCCCGTA
CCGGTAAGCTGTTTGCGATGGAGTATTATGCAGAGAAAGCGGATCTGATCACTATGGCGAAAAGCCTGGG
CGGCGGTTTCCCGATCTCTGGCGTGGTCGGTCGTGCTGAGGTGATGGATGCGCCATCGCCGGGCGGGCTG
GGCGGCACGTATGCGGGCAACCCGCTGTCGGTCGCTTCAGCGCTGGCGGTATTGGATGTGATTGAAGAAG
AAAAATTGTGCCAACGGGCGCTGCGGCTGGGTGCCGCGCTGGTCGAAACGTTGGAAAAAGTGAAAGCGCA
GTGTCCGGCACTGGTAGCGATTCGTGCGCAAGGCTCGATGGTTGCGGCGGAATTTAACGATCCGAACACG
GGTAAACCCTCGGCAGAGATTACCCGCCAATTTCAGAAAAGCGCGTTAGAGGCGGGCTTGCTGCTGCTGA
CCTGCGGTGTGCATGGCAACGTGATTCGTTTCCTGTATCCGCTGACGGTTCCTGATGAGCAGTTCAGCAA
GGCGATGAACATCCTGACGCGCGTATTAACACAATAGAAGAGAAGCTATGCAACCAAAACACTCTATTAC
ACTGAAACAACAAACATTATTCCGTCAACACTGCCTGATTGACGGCGAGTGGCAAGACAGCCAAAACGAT
GAACGTCTGGATGTTACTAATCCGGCGACGGGTGAGGTGTTGGGTTGTGTGCCGCTCGTGACGGTGTCAC
AAACTGAGCAGGCGATTGCTGCTGCGGAACGGGCGTTGGTTGAGTGGCGTAAGAAGACGGGAAAAGAACG
TGCCGCGCTGTTGCAGGCATGGGCGCGTCTGATTATGGACAATCAGGACGATCTGGCTGCGTTGCTGACG
GCGGAACAGGGAAAACCATTGGTGGAAGCGCGCGGCGAAATTGCCTATGCCACCAGTTTTATCGACTGGT
TTGCGGAAGAAGCCAAACGCATTGAAGGCAGCGTATTGCAATCGCCGCAGGGGCAACAGCGCTTGATGGT
GATTAAGCAGCCCATCGGCGTGTGTGCCGCGATAACGCCGTGGAATTTCCCGGCTGCGATGATTACCCGT
AAAGTCGGCCCCGCACTGGCGGCGGGCTGTACGATGATCGTTAAGCCTGCCGAGCAGACGCCGTTTACCG
CGCTGGCGCTGGCGGAACTGGCGCAGCAGGCGGGTATTCCGCGCGGCGTGTTGCAGGTCATTGTTGGCGA
TGCGCAGTCAGTTGGTAAGGTGCTGTGTGATAGTCCGGTGGTACGCAAGCTGAGCTTCACGGGTTCCACG
GAAGTGGGCCGGATCCTGATGGCGCAGAGCGCGCCGACGGTGAAAAAACTCTCGTTGGAGTTGGGGGGTA
ACGCGCCGTTTATCGTGTTCGATGATGCTGATGTGGATCAGGCAGTGAAAGGCATTCTGGCCTCCAAATT
CCGTAACAGCGGACAGACCTGCGTCTGTGCTAACCGGATCTATGTGCAGAACGGGATTTATCCGACGTTG
GTAGAACGGCTGATCGAGGAAGTGCGTAAGTTAAACGTGGGCGACGGTACGCAGCCCGGCGTGACGCAGG
GGCCGCTGATTGATAACGATGCGGTCAGCAAAGTCGAGCAGCACATTGCCGATGCGTTATCGCACGGGGC
AACGCTATTGCTGGGCGGCCAACGCCACGAACGAGGCGGCACGTTTTTCACACCAACGATTGTCGGCGAC
GTGACCCGCGAGATGCGTTTTGCACGTGAAGAGACGTTCGGGCCAGTTGCACCGCTGTTCCGCTTCAGTG
ATGAAGCGGAGGTGATTGCGATGGCGAACGATACCGAATTTGGTCTGGCAGCCTATGTCTACACGCGCGA
CGCCATACGCCAGTGGACAGTGCCGGAAGCGCTGGACTACGGCATGGTTGGCATCAATACCGGACTGATT
TCGAATGAAGTCGCACCGTTTGGCGGGGTGAAGCAGTCTGGACTGGGCCGTGAAGGCTCACGTTTCGGTA
TTGAAGACTATCTGGAAATGAAATATCTCTGCGTCGATCTTTCTCGGTAAATTGTTGTTCCGATAGTGGA
TGAAAGTGCGTGTCGGCAGCCCACGCTGGCACGCACACAGCAAACGCGCAATGCGTCTGGGTGGTGCAGA
AATAGGCTGGATTGCACCACGACATGGCAAAAATGGCGAAATACAACCAGGGCAAAATGTTGACTGCACA
ACCTTGTTGTTTCTCAGTACCGTTCCCGCCGCCGTTTTAGTGAAACATCAATAAAATTTCTGCATTGGCA
CAGTTTATGCTCATCTCTTTTTGCATAATTATGCTGATGCATGATGCATCAAAAATACAGTGCACGAAAA
TAGAGTACGCAAAATAGTGATATGCATTTGACCGTTACGTTGACTACCACTCCAGGAGCAAAGCAATGTC
GAAACTCAATACTTCTTCCAAAGCAACAGGACTGTTCAAGCGTCATGCGCTGAAGAAAATAGCGGCCACG
GTTTTTCTGGTGACGATGGCCTGTCAGGCCCAGGCGGAATCCGTCACGGTGATCTCATTTGGCGGTTTGA
ACAAAGATGCACAGGATAAAGCGTTTTACAAACCGTTCGCTGCTGCGGGCAAAGGCACGGTAGAAGCCGG
TGAGTATAACGGTGAAATGGCGCGTATCCGGGCGATGGTAGAAACCGGACAGGTGGGATGGGACGTCGTG
GAAGTTGAAGGCCCTGAGTTGATGCGTGGCTGTAGCGAAGGCCTGTTTGAGCCGCTGGATTGGTCAAAGT
TGGGTGACCAATCCCAGTTTGTCAAAGGTGCCGTCACTGAATGCGGTGCGGGGATCTTCCTGTGGTCAAC
CGTCTTGACCTACAACGCCGCGAAATTGAAACAGGCACCAAAAAGCTGGGCTGATTTCTGGAATGTGAAA
GAGTACCCCGGTAAGCGTGCTCTGCGTAAGAGCGCCAAATTCACCTTGGAAATTGCGCTGCTGGCCGATG
GTGTGAAGCGTGACGATCTCTACACCGTGCTGGCGACGCCAGAGGGGGTCGATCGCGCCTTCAAGAAACT
GAGTCAGCTCAAATCGAATATTCAATGGTGGGAATCTGGCGCACAGCCGTTGCAATGGCTGGTATCCGGC
GATGTGGTAATGACCTCTGCCTATAATGGTCGCGTCGCAGCGGCGCAGAAAGAAGGGCATGACTTCAAGA
TTGTCTGGGCCGACAGTATTTACGATCTGGATAGCTGGGCGATCGTCAAAGGCTCCAAACACAAGGCGCT
GGCGGAGCAGTTTATTGCTTTTGCCAACCAGCCGGAAAACCAGAAGGTGTTCGCCGAGAACATTCCTTAT
GGCCCAACACACGTTAAGACCACCAGCCTGCTGGCTCCGGCTATTGCTGCCAATCTGCCGACCGCACCAG
ATAATCTGGCACAGGCTTTGCAGGTAGATACAGAGTTTTGGATCGACCACGGTGAAGAGCTGGAACAACG
CTTTAACGCCTGGGCCGCCCAATAAGGCCACAGTGATTTACCGCACGTGATGATGGAGAAAGTGCCTATG
TCCCAGAGCGAAATCGTCGCCTCTGCACCGTCTGGCGGGAGCGAGGAAAATGCGACACTGAAACAGCAAT
TGTGGATCGCGCAGAAAGCCTATAAGAAGCGCTCGCTGCTGCTGATTGCACCGCTGTTTCTGTTTATCGT
GGTGAGTTTTTTGTTCCCGATCACCTCGATTTTGGGGAAAAGCGTCTCCAACCCTGAATTGCGCGACAAC
ATACCGCAGACCATTGCCGCGATGCGGCTTTGGTCGGGCAATGCTGTACCGGATGAGGCGGGCTTTCAGG
CGTTGGTCGACGATCTGCGTTATGCTCGCAGCCGCGGAAAACAAAGCACAATCACCAAAAGGTCAGGGTA
GGAAGGGTCGGAATATCGCACGCTGATTACCCGGACATTACGCAAGCTGCCCGTTGAGGGCAGCAGCGAC
ATGCGTGACCAACTGATACGCGAACAGCCGATGTGGGGGGAACTGGCGACGTGGCAAACGTTCGATCGCG
CCGCACGGCCTTTCACCAGCTATTACCTGCTGGCGGTGTTTGACCATAAAGTCGATGCCACTACCCAGCA
AATCGTCCCACAGCCTGCCGATCAGTCACTGTATGTCGATGTGCTGCTGCGCACGTTGCTGATGGCGGGC
GTGGTGACGCTGCTGTGCGTGGGGCTAGGGTATCCGCTGGCGTACTGGCTGGCAAAACAGCCGTCTAACC
GCGCTAATCTGCTACTCATTCTGGTTTTGCTGCCGTTCTGGACATCGTTGATTGTGCGGACGGCAAGCTG
GATTGTGCTATTGCAGTCTGGCGGGCTGATCAACCGCTCGCTGATTAGCATTGGCATTATCGACGAACCG
CTGGTGCTGGTATTCAACCGCATCGGTGTCTATATCTCGATGACTCACATCCTACTGCCGTTCTTCATTC
TGCCGTTATACGCGGTGATGAAAGGCATTTCCCCGAACTATGTGCGTGCGGCGATCTCGCTGGGTGCGCA
TCCATTTATCGCGTTCTGGCGGGTTTACGTACCACAAACGTATGCAGGTGTGACGGCGGGAGCGCTGCTG
GTCTTCATGATGGCGATTGGTTACTACATTACGCCTGCGCTGTTGGGGGGGCCAAGCGACCAAATGCTGA
GCTACTTTGTTGCGTTCTTCACCAATACCACCATGAACTGGGGAATGGCGGCGGCACTGGGTACGCAACT
GCTGATCATCGTGACGCTGCTGTACGTGGTCTATATCCGCGTGACCCGCACCAATGCGGAAGCGGCGGCG
CATTAAGCACGATATCCATAACCTTATACTGGGGAGATAACAAATGAGACAGCAGGGTGAAGTGGGTATC
CGTCTGTGGAACACGTTCTTTAATTTCTATGGGGCGGCGATGCTGTTGTTTTTAATCGTTCCCGTGCTGG
TAATTGTTCCGCTCTCTTTTAATGCGGGCTCGTTTCTGAGCTATCCGCTGACGGGATTTTCCCTGCGCTG
GTATCGCGAATTTTTCAACTCTAGCGAGTGGCTGGGGGCGCTGGGCAACAGCCTGCTGATTGCGCCGCTG
GCGACATTACTGGCAACGGTGCTTGGCGTGTTGGCCTCGGTCGGGCTGGTACGCGGTGAATTTCGCGGTA
AATCGCTGGTGATGGCGGTACTGATTTCGCCGATGATTGCACCGGTGGTGATTGTCGCGGTCGGGATGTT
TTTCTTCTTTGCCAAACTGTCGCTGTTGAACAGCTATTTAGGGCTGGTATTGGCACATGCGATGCTGGGC
GTGCCGTTCGTAGTGATTACGGTCACAGCGGTCTTGAAGAATTACGATCATAACCTGACGCGTGCGGCTG
CCAGTCTGGGCGCGTCGCCGCTGCTGGCCTTCCGCAAGGTGACGTTTCCGCTGATTGCGCCGGGGGTATT
CTCCGGGGCGCTTTTTGCCTTCGCGACCTCGTTTGACGAGGTGATCGTCACGCTATTTCTTGCCAGCCCA
CGCCAGCGCACGTTGCCGCTGCAGATGTTTGCCGGCATTCGCGAGAACCTCGACCCAACGATTGCCGCCG
CCGCCACCATGATGGTCGGTGCCGCGCTTGTGCTACTGATCGTAATGGAGATCCTGCGCCGCCGTTCGGA
GCGATTAAGAAGTGGGACTTAATCTGGCGCACGCAGGGTATGCGTTATGTTTCGTGTGCGTTGATATTTG
CATGCCGTTTCTTATCGCCATTAACGTAATGTGCAAGTGAGAGCAGTTGCTATCCGGCGTAAGAAATTAT
GCAGAGGTGGGCATGAGTACCGAGTGAGCGGCATGGATGCCGCGAAAGCCAGTGCCGCGTAGGGAACGCG
TCACTGGCGGCTCGAATGGTGCTCATGAACACCGATGGCACCGCGTAGCGGCATAATTTAGCCGGAAGCC
AGGGTTCGCAGGGCGACGGCGATTGAGCCGCCCTGCGTCGGGCGCGTGCTATTGGGTAGCATGAAATGAC
AGTGCTGTAGCGCACGAAACTCTCTCCGATTCGGCATGAAAATGTGTTTAAGGGCGCATTTTGCCAAGAG
GAAAGACTAAATTTTGCTGAAATTTTCTTCAGCTTTTTTTAAAAGCCAATTTATGATGCATCAAACACCA
TTTTGATGTGTGCTGTGTAAAAAGATTATTATGCAAAAGGGCTCAGGAGGTACGGTATGACAGCGCAAAA
AACGTTACTGCTGACCGGTGCCAGCCGGGGGATTGGACATGCTACCGTTAAGCATTTCCACGCGGCAGGG
TGGCGGATCTTTACCGCTTCACGTCAGAGCTGGGCAGAAGAGTGCCCGTGGGCGGAAAAGCTACTCAATC
ATATTCATCTCGATTTGGAGGATATTGATAGCCTGCAACAGATGCTGCCGCTGATTAAGGAAAAACTGGG
TGGGCGGTTGGATGCGTTAGTCGATAACGCGGGGATTTCGCCAAAAGGGGAAGGCGGGCAACGTCTTGGC
ATACGTGACACGGACTATGCTACCTGGCTGCGTGTTTTCAACGTCAATCTTTTCTCCAGCGCGCTGCTGG
CAAACGGTTTATTTGATGAACTCAAGGCATCACAGGGATGCGTGATTAATATAACCTCGATTGCAGGGTC
GCGTGTGCATCCCTTTGCTGGCGTAGCCTATGCCACCTCAAAAGCGGCGCTATCGGCGTTGACGCGGGAA
ATGGCGTTTGATTTTGGTCCGCACGGCGTTCGCGTCAATGCGATTGCGCCGGGAGAAATCGAAACCTCGA
TTCTGTCACCCGGTACGGATGACATTATTGCGCGACAGGTGCCGATGCAGCGCTTAGGTAAGCCCGAAGA
GGTGGCAAGTTTGATCTATTTTCTCTGTACCTCCAGTGCTTCTTACGTCAACGGTGCAGAAATCCATGTG
AATGGAGGACAGCATGTCTGACGGACGGCTTACGACCTTTTCCCCCGAGTTCCCCTTTCCTGCGTCCAAC
CAGCCGGTATTTGCCGAGGCTTTACCACACGATGACGAGTTAATGACGCAGCCTGTACCGCAGGTTTCCT
GCCAGCAGGCGTTGGCGATAGCGCAGCAAGAATATGGTCTGTTTGGGCAGATGACGCTGCTTCAAGGTGA
ACGGGATCTGAATTTTTGTCTGACGGTCACGCCAGACGAACGCTATATGTTGAAAGTCATCAATGCGGCA
GAACCCACCGACGTCAGCGATTTCCAAACTTCATTATTGTTGCATCTGGCTAGCCAGGCGCCGGCGCTGC
CCGTACCGCGTATCAGGCCGACACAAGAGGGGCTGTCGGAGGCATGTGTTGAAATTGATGGCGTACCGCT
GCGGGTGCGGCTGGTGAGCTATCTGGCAGGCGTGCCGCAGCATTTGGCTTTGCCCTCGCTAACTTTGATG
CAGCAACTGGGAGGCGCATTGGCGCAGTTGGATCATGCGCTTCACGGCTTTACACATCCGGCTGCAAATC
GTTCGCTGCTGTGGGATATCAGTCGGGCGGATCAGGTGCGTCCTTACCTCGATTTCGTGTCTGAACCCCA
GCAGTATCAGCATCTTCAGCGTATTTTTGACCGCTATGACTGCCACGTAGCGCCTCTGTTGGCGACACTG
CGCCATCAGGTCATTCATAACGATTTGAATCCGCATAATGTGCTGGTGAGCAGTTCGTCGCCGACGCGGG
TTACCGGCATTATCGATTTTGGCGATGCTGTATTTGCCCCGTTAATCTGCGAAGTGGCGACGGCGCTGGC
GTATCAGATTGGCGATGGGACTGATTTGTTAGAGCATGTTGTGCCGTTTGTTGCGGCATACCACCGTCGT
ATGCCATTAACGCGGGATGAGATCGCGCTACTGCCGGATCTGATTGCGACCCGCATGGCGCTGACCCTGA
CCATTGCGCAATGGCGTGCATCACGCTACCCCGACAATCGAGAGTATCTGCTGCGTAATGTACCGCGCAG
TTGGCACTGCTTACAGCGCATGGTGACCTATTCCCATACGCAGTTTGTGACTCGCCTACAGCAAGTTTGT
GCGGAGAAAGCATGATGAATCAGAGAAAATCCACGACTGAAATGACAACAACCGAAGCGTTGCTGACGCG
CCGTCAGCGGGTGCTGGGCAGCGGTTATCGCCTGTTTTATGAAGAGCCGCTGCACGTCGTGCGCGGCGAA
GGGGTGTGGCTGTTCGATCATCAGGGAAAACGTTATCTGGATGTTTATAACAATGTGGCCTCGGTCGGGC
ATTGCCATCCGGCGGTGGTTGAAGCAATGGCGCGCCAGAGCACACAGATCAATACTCACACACGTTATCT
GCACCATGCGATTGTCGATTTTGCAGAAGATTTGCTGAGCGAATTTCCCGCCGAACTGAACAATGTGATG
CTGACCTGTACCGGCAGTGAAGCTAACGATCTGGCGCTGCGCATCGCCCGACATGTTACGGGGGGAACGG
GTGTCTTGGTGACGCGCTGGGCGTATCACGGCGTGACCAGCGCGCTGGCGGAACTGTCGCCATCGCTGGG
GGATGGCGTGGCGCGAGGCCGTCATGTGAAGCTGATCGATGCGCCGGATACCTATCGCCAGCCCGGCGCA
TTTCTTACCAGCATTCGTGATGCCTTGGCACAGATGCAACAGGAAGGGATTCGTCCTGCCGCGCTACTGG
TGGATACGATTTTTTCCAGCGATGGCGTGTTCTGTGCGCCGAAAGGCGAACTGGCGCAGGCGGCGACGTT
GATTCGTCAGGCGGGCGGCTTGTTTATCGCAGATGAAGTGCAGCCGGGCTTTGGACGCACTGGAGAATCG
CTGTGGGGCTTTGCGCGTCATGGCGTCGTTCCAGATTTAGTCAGTTTGGGGAAACCGATGGGCAATGGAC
ACCCGATCGCCGGATTGGTCGGGCGTTCCTCGCTGTTCGATGCCTTCGGGCGAGATGTGCGTTATTTCAA
TACCTTCGGCGGTAACCCGGTGTCCTGTCAGGCAGCGCACGCGGTGCTGCGGGTGATTCGAGAGGAGCAG
TTACAGCAGAATGCTCAGCGGGTCGGCGATTATTTGCGCCAAGGGTTGCAGCAGTTGGCGCAGGATTTTC
CGCTGATTGGCGACATTCGAGCTTACGGCCTGTTTATCGGTGTGGAGTTGGTCAACGATCGTGAAAGCAA
ATTTCCGGCAACTGAATCTGCGTTGCAGGTGGTGAACGCGATGCGTCAGCGCGGTGTGCTGATCAGTGCG
ACAGGGCCTGCGGCGAATGTGCTAAAAATTCGCCCGCCGTTGGTGTTTTTGGAAGAACATGCTGATGTGT
TCTTAACTTCGCTGAGCGATGTACTAGCGATAATCGGCTCCCCCGCGCGAGGGTGATCGATTGCGCGGGG
GAAGTGAAAGGGAGGGGATGTTAGATACGGAACGCAGCAACGGCATGGCTCAGTTCACCCGCCCGCTCGG
ACAGTGAACCTGCGGCAGCGGCGGCTTCGTTAACCAGCGCGGCGTTTTGCTGCGTGACCGTTTCCATCTG
TGAAATGGCGGTATTAATCTGCCCAATGCCCAGACTTTGTTCATTGCTGGCCGTGGAAATTTCGGTCACG
AGTGATGCCACGCGTTTTATGTCTTCCACCACGCTCTGAATCGTACTGCCCGCGTCGATGACGATAGTGT
GGCCAAGGCTCGCCTGTTCGACGGACGTCCCGATCAGGTTTTTAATCTCTTTGGCCGCGTTTGCACTGCG
TTGCGCCAGCGTGCGGACTTCACCTGCGACGACCGCAAAGCCTCGTCCCTGTTCCCCCGCGCGAGCCGCT
TCCACGGCGGCGTTTAACGCGAGGATATTGGTCTGAAACGCAATGCCGTCGATCACGCTGATAATATTGG
TGATTTTCTCTGCGGATGAGACCATGTTTTGCATCGCCGATGTAACATCGCCCATCATCTTGCCCCCGTC
GACAGCGAGCTGCGAAGCCGTCGTCGCCAGTTGGCTGGCGTGGGCTGCGTGGGTGGCATTCTGTTTGACG
GAGGATGTCATCTGTTCCATTGATGCTGCGGTTTCTTCCAGTGAGCTGGCCTGCTGCTCGGTTCGGGAAG
AGAGATCGGTATTGCCACTGCTAATCTGGTTGGATGCCGTTGCGATAATATCGGCGTTGCTGTGTACGCG
CTCTACGATATCCGTCAGATTTAGCACCATTTCTCGCAGTGCAGTTTGTAACTGCCCCATTTCATCGCGC
GAGGTAATGGCGATGCGGTGTGTCAGATCGCCGCTGGCTACTTTTCTTGCTAACTCCACGGCATTTTTTA
TCGGCACGGCAATCGACATAATCAAGCGCCAACCTGATAACGCAACGATAACGATTCCCGCCAGAAGGAT
AATCACTACGGAAGATAATATATTATTGAAACTGCTTTGTGATTCGGAATAGAGTTCTTGGCCAACATCA
GATTGTAATTTAATCAGTTGGTCGGCAATTTTTTGCAGGGGTTCATATTCGCTTTTTAATGTGTGATTGA
TAATATATTCTAATGCGTCAGTGTCATTTTTCTGTATTGCATTAATTGCAGGAATAACGGCTTTTTCATT
GTATTTTTTATATAAAACGGCAAACTGTTCTTCTAAGGTTTTTTCTTCGCCGGTTAAATAGGTTTTGCTG
TATAAGTCCCATTGCGCATCATAAATTTTTTGTGCTTCTGCGATGTGCGCCAGTCCTGCTCTGACGTTGT
TTGGCTGCGAGAGATCAACGCTGGCAATTTCAAACATCACGTTGTTCACCTGCCTGGTGATATTATCCAA
ATAACCCAGCGCGATCAGTCGATCCTGATACAGCGTTTTCATAGATTGATTGGTATTATTCATGCCAAAC
AAGCCGGTAGCAGAGACAGCCAAAAGCAATAATGTCATTAACAACATAACCGAAATTAATTTAAGTTTGA
TGCTCATAAGTACCTCTAAATTACTCCCAGATAAGGAGCGGTATTCTTATATCGACGGGAAAAAGAGAAG
GTTTATATTGAGATTAACTAAAATTTAAAAATGGCATGAGAGGGCTTGTGATAGCAGTAATTTACATTGG
TTTACAAACTGTTCGCTATTCTATGCTGACTGCTTGGTAATAATTAAAATATTATCCTAGCCGGAAAGTT
ACCGTTACAGCCAAATGATGAAAATAATCGTTATCCTTAATGACAGCCCTCTTCCCCGTGTGCGAAAACG
CGGAAGAAGAGGGTAACCATCAACGATGTTGAGCCAACGTCACAGCATCATGGAGATTAAGGCGCTGCCA
GAAATTCTGTGCACCTTTATCACCTGACTCACCGGAGAGCGGGTAACCATCAGCCAGCGCGGTTTTCACC
ATCAGGTTTCTGCGTTGGGCGGCGGAGAGCTTTGGCAGTACGGCGTCGAGCAGGACTTCGGCACCCTCGG
GAACGCTAACCGCAGACGTCGCGTCAGGCTGAGCTGGCAGCCCATACGTCATGGTGTAGCGATAAAATGT
TTTCATTTCCGGTGCGGTGTAAGGGTCGTCCTGTGGCGAATTTTTAGCGCAGTCGCTCAACGTGGTGCCA
CAGGCTTTCTCTAACGCGCTGCGTAACTCGGCTTTGGCCTGTTCAAACAGCCGACGATACTGTGGATCGT
TGAGATAATGCGCCACATTACGTTCGGCAATCATTCGTGAACCCATCACGTCCAATGGATAATGGACGCC
CAGCACGACACGCGAGTAGCCATAGCGCGCACCGCGATCGATCAGCGGAACAAAACGCTCAGGGATCATT
TCCGCTAGCAGTAGGGCATCGGTGTAACCCGTGTTGGTATGCCCGCTCGGAAATGCGCCGCCGGTAGCGG
TATACGGTTTGTTATCGCCAATTACGGCGGTATCTGGCACCAGATGAATCGTATTGTTCGGCTGTAGGAA
AGGGCGAGGATAGTTAAAATGTTGCTTGGCAGCGGACGTGCTGACGGCGGATAGCTTGAGCAACACGGCG
GCCTTACGAATTTCACCGCGATCGTAGGCGGTGATAAAGACCTTGCCCAACCGTGGGCCCAATGCATCAG
CCAGATAGTAGAGATATCCCTGGCCTTCTGCATCCACCAGTGCCTGTTCGCGCTGACCCTTCGTGGCTTC
ACGATTAATGCGTGTCACGATAGCGGTGTTTTGCTGCAACACATCAGTAGAAAGGTGTGAAAAGGATTCC
AGTAGCGCAATGCCTGCCTGCTGGTTGGCTTTTACTGCGAAGTCATAGCCGCTGTTGTGGAGCCACTCAA
TGTCTGCCTGTTGTGATGTTTCTTGTGCCTGTTCCAGTTGCGCACGGGTGAGCTGTGGGGCATCTCCCTG
TATCGCCTTGCGTAATGCGGCCTGAATGGATTGCTCCAGTTCTATGACGCGAGGACGGTTACTGGCCTGT
GTGGTGGTATCGACAATGGTGCTGATAGTCGAACTCTCCGACTGAGGTGGGGCTGCAAACCCGGAAAGCG
GGAGTAAAAACGGTAACGTTCCGATCGTGGCAAACAGAGTCGTGTGATAACGCATGATAGTATCCTTAAT
GGGGAGGATAAACGTTGGTTGGTGCTGGATCAGGCTAGATGCAGATTGTGATAGTAATGTTTCAGGATAT
ATTTTGAGATACTTATCAACGAATTATCATGCTTTGTTATGTTTTAGAACCCACCATGACGTATTCTTGG
ATAAGCCTAAAAGGAAATATGAAGCCGGAAAATCAGACAAAGGGGAAATGTCGGTATGAATATAATTTTT
GATTTAGATGGAACCATTATTGATTCTGTTCCGGGAATTAAAGAGAGCCTTATTTACGCCATTCGAAAGC
AAGGGCATATGATTGATGACGGCATTGACATTGCATCGCTCATTGGGCCACCCATGCACAGTATTGTCAG
AACACTGTTGGAGCCTTATGGTGACAGCAGAGTAGAAGAAACAATAAACATTTATCGTGCGCATTATGGT
CAATTCGGACTTTACAATAGCGTTATCTATGAAGGGATACTGTCAGTGCTGAAAACCTTAAAACAGCGTG
GCGATAAACTCTTTATTGCGACATCTAAAAGACAACTATTCGCTGGGGAAATACTCGATGATATGAAGAT
AAGCCCTTTCTTCTCAGACATTATAGGGACGCCGTCGGATGGAAAAATGGATGATAAGACGAAACTATTA
GCTTATTTACTGACTCAAAATGGGTTGGAACCACGTTGTTCAATCATGGTGGGAGATAGAGGGGATGACA
TTATTGCAGCACAAAACAACCAGTTATTATCCGTCGGTGTACTATGGGGATACGGAACGGCCAATGAGCT
AGCAACCCATCAGGCTGACATCCTGTGTGCTCAGCCAACTGAGTTATGTCAGGTGATCGACAAGATAATG
TCATCACACCCTGCATAACTGCGCGTGACTATATAGAAGTGGAAGGCATAAAAGAGTTTCTAAAAAACAG
AAGGGTGATTTGCTTTTTTTATCATTGACGCAAAGCTCATTTCTCTCTAACTTAAATAGACAATAATTTT
TTAATATTTTATTGATTTATAAGAAATTAATCTGATTATAACAAGAATGACAGCCATAAATAGCCCGGCT
ATTCCTCAATGCAAAAAGGCGATGAAGAGCCTATATCTGTTCAACATAACAAGTGAAACCGTTCCGTGGG
ATAGGCTTAATGCCCGCTAATGCGAAATGATTTTACCCACGAACACAGGTTTCCCTACATCAGACAGGCA
TACGGTTGCGTGTGCCGACGTTACATCTCTTAAAATAGTCAGCAACAGCAGGAGTGAGTCAGGTAATGAT
CCGGTTAGAAAACGTGAGCGTTGATTTCCCCGCCGGTAAAACTGCACAGTCCAGAGCGGTAAACAACGTC
AACCTGACCATTCAACAGGGTGAAGTTTTTGGGATTGTCGGCACCAGCGGCGCAGGAAAAAGTACGCTGC
TGCGGACGATCAATTTATTGCAGCGCCCAACCGAAGGGCGGGTGTTTCTGGGCGATACGCTGATCAGTAA
TGCTTCTGGCCGCGAACTGCGCCAGCATCGGCAACGTATCGGAATGATCTTCCAGCATTTTAATCTGATG
CACACCCGCAATGTCTATGACAACGTAGCGTTCAGCCTGCGGGCCGCTGGTAAAAGCAAAGCGGACATTG
CCGAGCGCGTGCCGGAAATTCTGGCGTTGGTTGGATTGCAGGATAAAGGGACCGCGTATCCAGCACAGCT
AAGCGGTGGGCAGAAGCAACGTGTGGGTATTGCCCGTGCCATTGCCAACCACCCCGAAGTGCTGCTGTGT
GATGAACCCACTTCGGCGTTGGATTTGGAAACGTCGGCGTCTATTCTGGCGTTATTAAAAAGTATTAACG
TTCGATTAGGTATTACGATCGTGCTGATTTCCCACGAAATGAGCGTGATTAAAAGCATTTGTCAGCGCAT
GGCGGTAATGACGGGCGGGAATATTGTGGAAGAGGGAGAGGTCTTTACGATCTTCTCTGCACCTCAACAC
GCCTATACCAAACAACTGGTTAGCCATACCACGCCAGTCGAATTACCCGATCGCTTTAAGAAAAATAATA
AAGGCGTCTTGCTAAAAATACTCTTTGCTGATGATTCGGTAGAACAACCGATATTATCCGATGTTGCGCA
GCAATTTCAGGTATCAGTAAATATTCTTCATGGCAATATTGAATACATTAACGATCGTGCGTTAGGACAT
ATTATCGCCCAGATTTCATACCGTGACGATCCCGCAGCGGAAAATCTCGCCGCGGCTATTGCGTATATTC
GACAGAATACCTTTGGGGTGGAGGTCATCAATGACTGAGTTAATCAGTGAATTAATTTTCGCCTTCGGTG
AAACCTTCACGATGGTGTGCATTTCAACGCTTTGTGCGGTGGTATTCGGTCTGCCGTTAGGTATCGCGAT
TTATGTGACCGATCGTCATTTATTCTGGCAGAACCGTTTTATCTATCTGGTATCGACCATTCTGGTGAAT
ATTATTCGCTCGATCCCCTTTGTGATCCTGCTGGTGCTGTTGTTGCCATTAACACAACTGCTGTTGGGTA
ACACGATAGGGCCTGTAGCGGCGTCAGTCCCGATGTCGGTAGCGGCGATTGCGTTTTATGCCCGTCTGGT
GGATTCCGCACTGCGTGAAGTCGACCCGGGTATTGTGGAAGCGGCTGAAGCCTTTGGTGCCAGCCCGACG
CGTATCATCGCTACCGTACTGTTGCCGGAAGCCTTGGCTGGCTTATTACGCGGCCTGACGATCACATTGG
TCAGTCTGATTGGCTACTCGGCGATGGCCGGGATTGTTGGCGGCGGCGGTGTCGGCGATCTGGCGATCCG
TTTTGGCTATTACCGTTATGAAACCGAAGTCATGGTTGTGACGGTGATTGCGTTAGTCGTGTTGGTGCAG
GTCGTACAAACGCTGGGCGATATGCTCTCACGACGAGCGAATAAGCGCGAACGCCGCTAAACCGCGACAG
ATCAGGACTGCAGAGAGATGTCATGAAAATAGACAAAATTGTATTACGAAAAATGAAAATGGCGTTGAAA
ACGCCATTTACCACTAGCTTTGCGACGCAGACGGAAAAACACTTCTCCATCGCGGAAGTTCATGCTGGTG
GGCAAATTGGTTATGGCGATTGTTCAGCCATTTCCCTGCCATTTTATAACGAAGAAACCAACGTCACAGC
CTGGCA
>5 length=71225 depth=1.02x
TCGCGCCAACAGATTACACCCTGAAAAACGTGACGTTCACGCTGCAATATTTGGAGACGGTAGAAAAAGA
GCTGGCGAAAAGCAAAAATTCTGCCGAACTGATCGCCGCAATGAAGAAACACTACCCGACGCTGAAAGAA
GAATCGGGTCTTGAACTGAGCGCGCAAGTTCTGAAAGGTGAGATGAAGTGGCCGCAGTAAGACTGCATTA
TATTTACGATCCCTTGTGCGGCTGGTGCTACGGCGCCGCCCCACTCGCGCTGGCGGCGCAGGAGATTGAC
GGACTGGACCTGATCCTCCACGGTGGCGGTATGATGACCGGCAGCAATAGCCGGACTATCACCCCAGAGT
GGCACGATTATGTCATCCCTCACGATCGCCGTATTGCGCAGTTAACCGGGCAGACTTTCGGAGAAGCTTA
TTACGAAGGGCTGCTGCGCGATACCAGCGTCGTACTGGATTCCGCGCCGCCGACGGCTGCTGTACTGGCT
GCGGAAGCCATGGACGACAAAGGCATGGCAATGCTGTACCAGATTGAGCAAGCACACTATGTTTCCGGTC
TCAAGATCGTCGATACCGCAGTGCTGCGTCAATGTGCAGAAGCAATCGGCCTGGATGGCGATGCCTTCTG
CACGGAGTTGGCGTTTGTTCGAGCAGAAACACTGTCACAGCATATCAACGCCAGCCGGGAACTTCTGGCA
AAAGTGCGCGGACAAGGTTTTCCTACTTTTGCGCTAGAAGATGCCAACGGGAATTTCCAACAAATACCCG
CGGCAAACTACCTCGGTCAGGTAGAAGCGTGGCGTAACATGCTCACACAGATGGTCAACCACGCAGCGGC
ATAATCACAGCGACCCACCTTTCTCAAGGGAGCAAGCCAATAGCCTGCTCCCTTTCCTTTTCGTTCTCGA
TGCAGTTTGTATCTCATCCCTGCAAACCGCTAAAGTATCTCCTTCGTGATCAATCAGCGCACTACCGCAT
TTATTCATCAATCTCGTTGAGAAGGAAGCAACATGAGAGCTATACGCCCAGCGTAATTGCTGGAAAATAC
GTTTACTCTGATGAATACGGCGGGCTGACACCGATTGATGAGCTATAAATGCGCAAAGTAGTCAATAACG
GGAGAAAAGTTACCATGAAATTAAGCCACAACTTTAGCAGTGCATTAAGAACCTTCGCCTATTTCATGGC
TAGCGGCACCCAAAATACGCTTGAAGGCATTGATTACCTTTCGCTGTACGGCAAAGAACCCAGCGCGTTT
GAACAAGTCTTCGCGATCTACGCCAATGTGTTAGAGCTGGATGAAGACGGTAACGTACTGAACGCCAAAT
ATGCCGAAAAACGGGCAACAGACTATTTACGACAATACTGTGATCCCAGTTTCACCGTTGAACCACCTTA
TGAAGACTGGGAAGTTGAGCTGCATTAATTTATCCACGGGGCGTCTTGATCAAAAAAGCCTCGACGAAAC
GGTCGAGGCATAGTAAAAAACCGCGTTAATGGCGGATTATAATATTTTTATATCAGTCAGCTTGACGGGT
AAAAACAACATCATTCAAATGAAAAACGCTGCTGGTCACCACTAATCGTGGTGTACGAACGGCTACCGCT
TAACGTAATTTGTTGAAGGGTATCCGTTGATATTCCAACCCAATAGTCACGAATGACATAGTTGTAACCA
CCCATATTGGCACGATTATGTCATCCCTCACGATCGCCGTATTGCGCAGTTAACCGGGCGGACTTTCGGA
GCAGCTTATTACGAAGGGCTGCTGCGCGCGTACTGGATTCCGCGCCGCCGACGGCTGCTGTACTGGCTGC
GGAAGCCATGGACGACAAAGGCATGGCAATGCTGTACCAGATTGAGCAAGCACACTACGTTTCCGGTCTC
AAGACCGTCGATACCGCAGTGCTGCGTCAATGTGTAGAAGCAATCGGCCTGGATGGCGATGCCTTCTGCA
CGGAGTTGGCGTTTGTTCGAGCAGAAACACTGTCACAGCATATCAATGCCAGCCGGGAACTTCTGGCAAA
AGTGCGCGGACAAGGTTTTCCTACTTTTGCGCTAGAAGATGCCAACGGGAATTTCCAACAAATACCCGCG
GCAAACTACCTCGGCCAGGTAGAAGCGTGGCGTAACATGCTCACACAGATGGTCAACCACGCAACGGCAT
AATCACGGCGACCCACCTTTCTCAAGGGAGCAAGCCAATAGCTTGCTCCCTTTCCTTTTCGTTCTCGATA
CCGTCCTATATCATTTTAAATTAGCGGGTTATGCCGCTAAAATATCCCTCTGCGTGCGCGATTCATCGGT
ATCGAGGATATAGCAGGTAAGAACAGGTTGCTCATAAGCCGTTATTGTTATTCGTTGCGCCTTATCGGCG
TTTTTTTATTAAAATGTGAAGGATTACACATGAAATTTATTTCGTTATTTTTTGCCACTGCACTCTCACT
TTGGCTGTCTACGGCATACGCCACAGCCGACGATTTTGAGAATAAGCCTCTCGCGGAAATACAGCAGCTC
GTTAATGAGGGTAATGCAGGCGCACAATTGGAACTGGGTTATAGGTACAATGAGGGGAACGAAGTAGAGA
AAAATGACGAGCAGGCAAAAGCCTGGTACATGAAAGCTGCGGAGCAAGGAAACGCCGATGCACAATGCGA
ACTTGGCTTCATGTATTTTGAAGAACAAGAGTCAGCCAAAGCGATCCCATGGTTTAAAAAAGCAGCCGCT
CAAGGCAATGTTGACGCGCAATTCCAACTCGGCATTATGTATACAAAGGGGTTTGGTACTGCATCAAATA
GCAAGACAGCATTTAAATACATGAAAGATGCCGCAGAACAAAATGAGCAAATGGCACAACTCATGATTTC
AGCAATGTATACTGATGGAGTGGGCGTTAAGAAGGATGATTCACAGGTTTATTTCTGGTTCTCCGTATTC
AATCGAAGTGAAAAAAATCAGGAATTAATTGAAATACCAGAAATAAAAAATCTAATTCAACTGATTGAGA
AGAAATCACAAGAAATTGAAAAAAACATGTCAAAAAAAGAACTTCAAGAATCCAAACGATTACAGGACGA
GTTTATTAGTAAACATAACAATAGCGTCCAGTAACGTACTACACTACTAACCTTAAACCTGCTGATGAGG
TCGCTTAGGTGACCTTTATTATAATATGCTGATAATAAGTGTGATAAATAATTTCAGACTTCAATTACAC
ACCATCCCTTTCGAGAACGTGGATATGAATATAATTCACTCCAGTGATTACTTTGATCATTCTAAAGTAG
ATGAGATGTTTGAGACAGAGTATAACTGTGCGAGAGAAGGTGATTTATCGTGTGTATTATTATCAACACA
ACATGCATCAAACGGGAAATATCGGTTTTCAACGAACATTGAACCGAATACCCTCGTAATTTGGCGAGAT
TGGATGCTCAAAGCAGAAGAATATGAAAGGTTGAGCACTGCCGCGAAATAAAATGGTAGTAAAATGCTCA
TATCATTAGATAACCACCTCTCACGCCGTTATATTACGGGATAGTATAAATCATGCAAAAATATACACCA
AAAACTGTTTTCTTAAAAAAACTGATGACGTAGAGCAGATTGATAACCAGTTAAAATGTCCTACTTATTT
CGTTAAAGACTATGTTAAATCGCTAACCACCTCCAGAGGATATATTTCTAACAATGCTGAAATAACTATA
GAGTTTATTAAAAAATTCCGTGGCAAAATCGAAGAAGGAATTAGTCTAAGGCAGGTTGACGACATTGTAA
AAACTAGCAATCTCCGGTGTTTTTCATTTAAAAACAAAGTATATCCCTCTAATAGCATTGTGCCCAACAT
TGTTGTTGAAATAGTACAACACATAAACTCTCCCTTTTTCTCCATTGATATGATTGAAAATGCTTCTGGT
GAACTTCGCCTGATAGAAATTGGTGGTGGGCAAGTCTCTGACACTAAAGAATGGGACGTCAAAACGTTTA
TTAAAATATTTCTTAACATTCGTTAGATAATGCTTTTCATGAGACTTTTTTTGGCTCAAGGTCATACTTA
ATCTGACTGAAAATTTCTCGCTAGGATGAGACATTACTAACTTTACGATGTGTTAAAATGGGAAGTAGGT
CAAAGTATTTATTTATTAAAAGCGATAATAGTAATACTATTGTTAACAGTTCAGGCCTCCACCAACATTG
TATTTTTAACGAATACAGTAGATCTTAGGTTAGCAAAGCTAGCACATAGAACTGGAGATAACTATCTCGT
GGGAGTAACTATAGAGAATTTGAGAAACAAATGACAATACATGAAGACTGGCTATACCTAAAACAACAAC
TTACACACATTCAACATGAAATTAACGATTGGGCTATATCTCCGAATCTAGTAACCATGTTGATTGCCGC
TGAGGATCATAGGTTCAGTAAACACCTTGGCGTTGATTTTATATCTATCTGTCGCGCGTTATGGAGAACA
TTATTTTGTAGAAGAAGAGAGGGTGCTTCTACAATCGCGATGCAACTGGTAAGAGTGTTGACAGGCCGCT
ATGAGAGAACATTGAGCAGAAAGTTTTTAGAAATTTACTTAGCTCTACTTTTAACAAAGTATATAAAAAA
AGATAATATCCCTAAACTCTATTTATTTGTTGCTTATTATGGGTGGAGAATGAACGGATTGATCCAAGCT
TCCAATCGATTAAATATTAATCTATTGACTGTTAGTGATTTTGAGGCCGCAAGCATAATAGCCCGACTCA
AGTACCCCGAACCACAAAAGTATAATCAGACTCGTCATGATAAAATTCTAGCACGAACAAAACATATACT
TTTACAAACTATTGCGCACACAGATGCAAGGCAGCCATATCATTTGAAAAAAGGTGATAACAATGGAACC
GTTTAAAGTCTCTCCCCATCTATCTACGTTATTAGATAGCTACCCCGATGTAAAACTGATTGTTGATGCT
GCAAGAAATGGTGGGGAACTATCTAAAGCAGCTATTGCGAGACTGTGGTTATCAGAAGGTATTCCTTTTG
CTTTCAAGAATACCCCAGCGTTATATGAGGTTGTAAGGGTTTGGTTAGGTAACCGCCTTGACGTAGACCC
AAAAGAGATACACTTAAGTGGTAGTGCCAGAATTGGACAATCCTTGGCACCAAATAAGATGGGTAAAAAT
TTTGGAAATCACTCTGATTTAGATCTATTTGTTGTTTCAGAGGTGTTATTTAACCGAGTTAGAACCGATT
TTAATAACTGGTCATATGAGTTTGAAGGAGACTTAGTTCAACCAATCAATGAGACGGAAAGAAAATACTG
GGTGGAAAATAATAATCGCGGCCAAAAGAATTTACAACGGGGTTTTCTTGATTCAAGCATTGTGCCCAAT
CGAGATAAATATCCTACAATAAAAAATATTGCACAATCGATGTGGTTGCTTAAGGAAAAGTTAGATATTA
CTAAAGAAGCTCCTAGTATAAAATCAGCTTCTGTAAGATGCTATAAAAATTGGAGGAGCTACGTCCAGCA
AGTAGTTCTTAGCTTAGGATGAGAATATTCCAGAATTTCTAAGTCGTTGATTGTATTTTATATAGGGAAA
ATCATATTCCTATTTTATTGAGCTATTTTACTGATGTGCTAAAAATTTAACATCGAGCAAGGAGTTAACT
TCTACACCTTGCTCATTGCTACCTGAACGTATTTCTGTGTGTTACTCATTTCCCGTTGCTGACAATTAAA
TTTAATCGTATTCAAGCACAGAATACTATCATATCAAGCCAGAGCCAATACATGTAATAAGTAGTTAACA
GCGTCGTGACTCATATTATTGGGCTTAGGTTGTCGCTCACGCTGGACGTATGTTCCCTGATATGAAACAA
GATCGCTATCTGCCACGACCTATTCCCTGTGCTACAATCCCGCGCCAGCAAAGGTAACCTCAGACAACAC
CGCCAAAACACACGAAATGATGACTGACAAACCATGACCGACGTAAAATCAGATAAAAGCAACACGGTAT
CCGCCGACTCCCGCGCCTCTAGTCTTAACCGCTTCTCCGTCGCGCCGATGCTCGACTGGACCGATCGTCA
TTGCCGTTATTTTCTCCGCCAGTTGACTAGCCAGACGCTGTTGTATACCGAAATGGTGACAACAGGCGCG
ATTCTTCACGGTAAAGGCGACTATCTGGCCTACAGCGAAGACGAACATCCACTGGCGCTGCAGCTCGGCG
GCAGCGATCCTACTGCATTGGCTCAATGCGCCAAACTGGCAGAGCAGCGCGGCTATGATGAAATCAATCT
GAACGTCGGTTGCCCGTCAGACCGTGTACAAAATGGCCGTTTCGGCGCCTGCCTGATGGGCGAAGCCGCG
CTGGTAGCAGACTGCATCAAGGCAATGAAAGACAGCACCTCAATCCCGATTACGGTGAAAACCCGCATCG
GCATTGACGATCAAGACAGCTATGAATTCTTGTGCGAGTTTATCCAAACCGTTGCAGGGCGCGGCGAGTG
CGATACCTTCATCATCCACGCGCGCAAAGCCTGGCTATCGGGCCTTAGCCCGAAAGAGAATCGGGAAATT
CCACCGCTGGATTATCCGCGCGTTTATCAGCTCAAACGTGATTTCCCAGCACTGACTATCGCTATCAACG
GCGGCGTTAAAACGCTGGAAGAAGCCAAAACGCATTTACAACATCTGGACGGCGTGATGATGGGGCGTGA
GGCTTACCAAAACCCCGGTATTCTGGCGCAGGTTGACCGTGAACTGTTTGGTATTGATGCCGTTGCTCCG
GATCTGGCTGGCGTCGTGCGAGCCATGTATCCCTACATCGAACGCGAACTTTCTGGCGGTGCGTCATTAG
GCCACATTACACGCCATATGCTCGGCATGTTTCAAGGCATCACCGGTGCTCGTCAGTGGCGACGCTACCT
CAGCGAAAACGCCCACAAGCCCGGTGCCGACGCTGCGGTAGTAGAACGTGCGTTGACGCTGGTTAATCTG
GTTTAAAAAATACCAATAATTAGTATTTCCCACCAATACATTCTCATTTCTCTTTCTGGCGTCTCTGATA
GATCAACGACTTATCAGCGACGCATCTTGGCACGATTCTTGTAATTGCTTATGTAGCACGCAGACTCATT
TTTCTGCGGTTTAACCGCTACAGGAGCACACCATGTTAGAAATTTTCTTCGTTATTGGCTTTTTTATCAT
GCTGATGTTGACGGGCGTGTCACTACTGGGCGTGATTGCGGCACTGTTTGTGGCGTCCCTTTTTATGCTG
ATTGGCGGGCTGTTTAGCATGGCGATAAAGGTGCTACCGTGGCTAATTTTAGCCGTTGCAGCGGTATGGC
TATGGCGCAAGTTTAGCGGGCGACCTGTCTACAACTCGCACCGTTATACCTATCAAAAATACACCTATCG
TCAGCGCAATGGGAATCAGTGGTAATGCCATAAAAGGGAAAAATCTGAATTACGCGCGAAAATGGCGGCC
AACGCGGTGTTTAACACGAATTGATCTTCGCACCGCCTTGTTTTAAGGCCGTCTTATTTTAGTACGACCA
GTTTTAGTACAATCTGTTTTAGTACAAAAGTGTGCGCCAGCAGATATTTTTTCCCTGATGTGGCTGCTAG
GATGACGCCACTGTTTGACACTCGATTGTCGTTTATAGAGTGAACAAACGTCGTGGCAAACATGCCACAC
GATTTCATCGTCGTCAGGAAATAATAGCCGCATAGCGGCACCTTCGTGACGATCACCACGCTGTACCCTA
CATACAGTCTGATGAAATTTGCGTAACGGCCACGGCCTTTCAGGCAATAATACCGGCTCTTAAGGAGTCG
GTATTATTGCCAGGCTATGTCGTCCAGCAACAAGCTTTCCTGCCTTTATCGACCTTCCACTGACACACGC
CATCACGCTTTTTTTATTGCGTCTGTTCGCGCTTGTGTAGCTTCACGCAAAAACCTGATGGTGTCATCGT
AAAAGCAAAACTCTCGGTGACGGCCGATGCCGCCTGCTGTGCCTCTACGCGAAAGCCGCTACACAGTGCA
TGAAAACCCAGTTTGATCTCCATTAATGCTAAAGACCGTCCGGGGCACATACGCGGCCCACCGCCAAAGG
GCTGGAGATCGGAAAAAGCCGCCTTTCCGCGCTCAAGCCACCGCTCAGGCATAAAATCATAGGGCTGCTG
AAATAGCTCGTCATCAAACCCGCTCGCATTCAGCATTAGCAATAAGGGCGTGCCCTTTTTGATCAGGAAA
TCATCAATGACGGTGTTCTTGGTAGGCTCAAGGTACAGCAACGGCGCGACGGGCTTAAGCCGCATGGATT
CATACATCACAGCGGTGAGCCAAGGCATACGCGGCAACGGCCACGGAAGGATGGCCTCAACACTATCAGT
CACCTCTTTACACTCCTGAAAAACGCACGCTTCTACCGAAGGAGCCGAGCAAAGCAAAAAACTCATCCAG
GTAAGCGTATTTGCCGTCGTGTCCTCCCCTGCAATAAGCAGCGTAATCGCATTCGCCACAATATCGTCGT
CTTTCAGCATCCCGTCTTTTTGCTGCTCAGCGAGCATCACCTGTAGCATATTTTCAGGCGCGTCCAGTAA
TTGTGGATTGAGCTGGATACGTTGCCGCTGGCGATAAATGAATCCATCCACATACTCACGAATCAGGTTC
AGACTCGCATCAAACTGTTTATCTCGCGCCCTCCGAATATAGCGCCATACAGGGAGTGGAGACTCGCAGC
GCTCATTAATGATGGGAAATAAGTGACGTAAGCTTTGCGATAGCGGGTTATCACCTTGTTCAAGGGTATT
CACGTCCTCACCAAAAGCCAGTAATGATGTGATATCAACCGTATAACGCTTAAATTCATCCACCAGGGCG
ATCGTTTCCCCAGTTTCAGCCAACATCGTAAAACGGTTAGATAGCCGAGAAGTGACTTTCCTGAGACTCG
AATAGAAATACTTCAGATGAGCGGGCTGAAACATCGGTTCCGTCAGTTTACGCTGGTTTTCCCACCGTTC
TCCTTCTGATGAGAAAACCCCGTTCAACCCGGCTTCCTGAAAAACAGATTCAATACTGCTGATGCGCCGA
AACTCGCCAGGACGGGATTTCATTATGGTGCGAATCCATTCAGTATCGGCAATCACTACCGCTGACGTAA
GCCCCAGCCTTAATCGGTAAAAGCGTCCGTACTGCGCTTTCCACCGCAGCATCTGTAAATGGATGTCACT
ACGTTTTAAGTAATCAACATGCCCGAGAACACCTCGGGTGGGGGGCATTGGCAGGCGTTTGATGGATCTC
ATATTCGCATCCTTCTTTATGTATGTTCAAAAGCAGATGAATACATCACCTGTGAAAACAACAATCGAGA
TAGCGAAGAGGTAGAGAAATAATGTACGGCGCAGAGAACGTGCAAGGTAGAAAATTTGAATCAGCGTCTG
AGTCTATGTTTTCGTCAAATCCTACCGCGAGGTGTTTAAAAAACAAACACGTTGATTTGGTTTTTTTGTT
AATAAGTAATACTACGGGCAGCCGTCTTTTCTTCTATAGAAGGGCACGGCAAATAAACCGAAGCCCAGCC
GAACGAGGAAAGGCAAGGTTACCGTAGCACGCTACGATAACCTTCCTAAACCATTAGCCCGGGATCAACA
GGCATGAACCCTGCGTGCTACGACTTTCTAACGCCCGATGAGCCGCTTGTGCATCCGCTAGTGCGAATTT
TTGATTTTGCGGCACGTCTACCGTAATTGCCCCACTGACAATCAATGAGAACAGTTCGTTGCTAGCCTGC
TCCAGTTCAGCACGGTTCGTCACATAGCCAAACAGTGAAGGACGCGTCACGTACAGCGAGCCTTTCTGGT
TCAAGATCCCCAGATTGACGCCGGTCACCGGCCCAGACGCATTGCCGAAGCTCACCATCAGCCCGCGACG
GCACAGGCTATCGAGCGAAGCTTCCCAGGTATCTTTCCCGACCGAGTCATACACCACCGGCACTTTCTTC
CCATCGGTCAGTTCTGCGACACGCTGCGCGATGTTCTCACTACGGTAATTAATGGTAGCCCAGGCACCCG
CCTGTTTTGCGCGCTCCGCTTTCTCATCGGAACCTACCGTCCCGATCAGCTTCGCCCCCAGCGCCTTCGC
CCACTGGCAGGCAATCAATCCAACGCCGCCCGCAGCCGCATGGAACAAGAAAACGTCATTCGGCTTGATG
TCATACGTCTGGCGCAGCAGATAGTAAACAGTCAACCCTTTCAGGAAAGAGGCCGCAGCCTGCTCAAAGC
TGATGGCGTCTGGCAACAGCGCCACCTTCTCCGCCACCACGTTATGCACCTCACTATATGCCCCCAGCCC
GGACTGCGCATACACGACGCGATCGCCGACTTTCAGCACGCTCACACCCGCGCCGACTTTCGTTACGACG
CCCGCCGCTTCGGTTCCCAGCCCGGAAGGCAAATCAGGCACGGGATACAAGCCGCTACGAATATAGGTAT
CGATAAAATTAATGCCGATGGCGCGGTTCTCCACCTGAACCTCTCCCGCTGCGGGTTCGGCAGGCGTGAA
ATCCCCATATTGCAACACCTCTGGGCCGCCATAAGCCCGAAACTGAACGCGTTTTGCCATGTTATCTCCT
TAATCGTGACAGGTTCATCATTGCTCTATTATGGATATGGATTGTGTTATTTCGGACGTGCGGCATATAC
AATGCCCTCTTATCCAATGGCAAATCAACCGGTAAAGAATCCGTTTCATGGCAGAGAAAAGACCCACCAA
TAAATCGAATGAACCCCGTGACCGCCAAATGGAAGGTCTGAAACTTCCGCCACATTCGCTGGAAGCTGAA
CAATCGGTATTGGGTGGCCTGATGCTCGACAATGAACGCTGGGACAATGTCGCCGAGCGCGTTGTCGCCA
ACGACTTCTATAACCGCGCCCATCGCCTGATCTTCACCGAAATGCATCGTTTGCTGGAAATGAGCAGACC
GATCGACCTGATTACGCTGTCCGAATCGCTCGAACTGCAAGGCTCATTGGAATCCGCCGGAGGCTTTGCC
TATCTGGCCGAGCTGGCAAAAAACACCCCAAGCGCCGCCAACATTGGTGCCTACGCCGACATCGTGCGTG
AGCGCGCCGTCGTGCGTGAAATGATCTCCGTCGCCAATGAGATCGCCGATGCGGGTTACGATCCACAAGG
GCGTAGCAGTGAAGATCTGCTTGATTTGGCCGAATCCCGCGTCTTCCAGATCGCTGAAAACCGTGCCAGC
AAGGACGAAGGTCCGAAAAGTATCGATCGCATTCTGGAAGACACCGTTTCCCGTATCGAACAGTTGTATC
AGCGCCCGCACGACGGCGTAACTGGCGTCTCTACTGGCTATCAGGATCTGGACAAAAAGACTGCTGGCCT
GCAGAAATCCGATCTGATCATCGTCGCGGCGCGTCCATCGATGGGTAAAACGACCTTCGCCATGAACCTG
TGTGAAAACGCGGCGATGATGCAGGATAAACCCGTGCTGATCTTCAGTCTGGAGATGCCCGGCGAGCAGA
TCATGATGCGTATGCTCGCGTCTCTGTCTCGCGTGGATCAGACCCGTATCCGTACCGGTCAGCTCGACGA
TGAAGACTGGGCGCGTATTTCCAGTACCATGGGGATCCTGCTGGAAAAGCGCAACATGTACATCGATGAC
TCTTCCGGCCTGACGCCAACCGACGTCCGTTCCCGTGCTCGCCGCGTGTTCCGTGAACATGACGGCCTCA
GCCTGATCATGATCGACTACCTGCAATTGATGCGCGTGCCGTCATTGTCGGACAACCGAACGCTGGAAAT
CGCAGAAATATCTCGCTCACTCAAAGCGTTGGCAAAAGAATTACAGGTTCCGGTCGTCGCCCTGTCGCAG
CTTAACCGTAGTCTGGAACAGCGCGCCGATAAGCGCCCGGTCAACTCGGACCTGCGTGAATCCGGCTCCA
TCGAGCAGGATGCCGACCTGATTATGTTTATCTATCGTGACGAGGTTTATCACGAAAATAGCGATTTGAA
AGGTATCGCTGAAATCATTTTGGGGAAACAGCGTAACGGCCCGATTGGCTCCGTTCGTTTGACCTTTAAC
GGGCAGTGGTCGCGCTTTGATAACTATGCCGGCCCACAATATGACGATGAATAACGCAGCGCTCAGCAAT
GACAACACTGCACTAAGGACCAAGAATGAAAACGGCAACCGCCGTCATTAGTCGGCGTGCGTTACGCCAC
AACCTGCAACGTATCCGCCAGCTAGCGCCTGGCAGCCAGGTCGTTGCCGTCGTGAAAGCCAATGCCTACG
GCCACGGCATGATCGAATCCGCTCATACCTTCTGCGATGCTGACTGCTACGGCGTCGCACGACTCTCCGA
AGCATTGGCGCTTCGCGCAGCGGGCATTACCAAACCGATTGTCTTGCTGGAAGGCTTTTTCTCCGCTGAC
GATCTCCCGCTTCTGGTTGAGCACCAGCTAGAAACTGCCGTTCACAGCCCCGAACAGCTTGCCGCACTGG
AGCAGGCCACGCTGTCACAACCGGTACGCGTGTGGATGAAGCTCGATACTGGCATGCACCGTCTCGGCGT
TCTGCCGGAACAGGCCGACGCGTTTTGGCAACGCCTGACTGAATGCCGCAATGTCGTGCAGCCGGTCAAT
ATTATGAGCCACTTTTGTCGTGCGGATGAACCCGAAGCCGGAACCACCGAACGCCAGTTGGCCTGCTTCG
ATGCCTTTACACAGGGCAAACCCGGCGCACAGTCCATCGCCGCCTCCGGTGGCATTCTGCTATGGCCGCA
AGCGCACCGCGATCGCGTTCGCCCCGGCATCATTCTCTACGGCGTGTCGCCGCTGGATAACGAAGACGCC
GCTCATTTTGGCTTTCAGCCTGCCATGACTTTTACCTCTCACCTGATCGCCGTGCGCGAACACAAAGCAG
GGGAAGCCGTTGGCTATGGCAGCACCTGGACCAGCCCGCGCGATACGCGCCTAGGTGTCGTGGCCGTTGG
CTATGGTGATGGCTACCCACGCTGCGCGCCAGCGGGTACACCTGTGCTCATCAACGGGCGCGAAGTGCCA
CTTTCTGGTCGCGTATCGATGGATATGATCACCGTTGATTTAGGACCAGATGCGCAGGATAAGGTGGGTG
ATGAGGCTATTCTCTGGGGGCCAGCGCTATCGGTTGAGCGCATTGCCGCACACACGGGTGTCAGCGCCTA
TGAGCTGATTACCCGCTTAACACAGCGTGCCACGTTGGAATACACGGATAATTAATAAAAAATCATAATA
ATACATATACTCCAAATAATTCGAGTTTCAGGAAGGCGGCAAGAGAGGGAATCCCGATGAGCTTACACAA
GTAAGTGATTCGGGTGAGTGAACGCAGCCAACGCACATGCAACTTGAAGTATTACGAGTATATGATCTAT
TTTGTGTAAGGATGCACCAGATGCCTCAACCGCCCCGTTTTTTCGGCCCGATCCTTTACTATGCGGCAAG
CTGGCTTGCCGCATCCGCTATCCTGACGCTGTTTGCGCTCATTAATTTTTATACGCTGGAACCGGCTGAT
GTTGGTGGCACACTATTTGGCGGTATGTTCGGTGCGATATTCGATCTAATTTACTGGTCTTGCGCCGCGT
TAGGGTTCTGCTTTCTGGCGCTCTTTCGACTCTCGGGATGGCGTGTTGCCTTGATATTAGCAGGGCTGGT
GCAAATCGGTATCAGCGCACTATGGCGTATTCAATACTGGCAGGATTATGAAAATGAGGAACTGATACTT
TCTCCGACGCCTGGCGAACTGCATGTTTCCATATTGGTGGGCGTAGCGATGACCACTATCGGCATCGTGA
AATATCGGCACGCCCAGCACAATTCGAGACCTCATAGCCTAGTGCGGAGCAAAACCGTTACCCAAAAAAC
GCTCTCCACAAACACAATCACCGCCAAAACAATCGCCGCATTCGTACTGATCGCGCTTTATCTGGTACTC
CCACTGCATCTCTATCTGCGTGAACCTTTACCCTACTGCGCCTTTAGCCCCAGCGGGCAGCAGCTAAGTA
TCTGTCTGGGAGAGGATGACGAACGGATCATTGTGGAGTGATGCAGATTGGAACAGGCCGAGACAAAGAA
TAAAATCTACAACGCGCTTCCTCCAAGACCCTTTTTTAACGGCTAGTCGTAATTTACTGATTTTTAATCA
CCTACAGCCTCGATTGTAAAAAAGGGTTTTTCCGAGAAAACAGGGTATTCGCTTTAATAATCTGGTAATT
AGCATAAAACTCTTACGGTTCACTGCCGTATAGGCAGCTTAGAAAAGCCTTATTCAGTTTCTCTGTCAGT
TCTGCAAGTTCACTGCCGTATAGGCAGCTTAGAAAGTCGGCGTAGATGTTGATGACGGGTGATGCGGGTT
CACTGCCGTATAGGCAGCTTAGAAAAGCAATCCGAGCAATTGGAGGCAAACCATCAGGTTCACTGCCGTA
TAGGCAGCTTAGAAATGCCAGTTCAGATGTTGGCATCGCACCAATTGGTTCACTGCCGTATAGGCAGCTT
AGAAAGTTCTCCGCTGGCTGCGAGCGCTCAACGTACCGTTCACTGCCGTATAGGCAGCTTAGAAAGCTCG
GATCGTAGCCTATCCATACAGGGCGATGTTCACTGCCGTATAGGCAGCTTAGAAAAACTACCGAGGCTCT
AGGCGACTAAGCTAATTGTTCACTGCCGTATAGGCAGCTTAGAAAGTTGCGCTCGGCCGCTTGCTTCATC
ATCTGCCGTTCACTGCCGTATAGGCAGCTTAGAAATGAATATTCTCATTGCGCTCAGGCTTTGGCGTGTT
CACTGCCGTATAGGCAGCTTAGAAATGCGAGGCACTGGCATCACCAGTCTGCCGGATGTTCACTGCCGTA
TAGGTAGCTTAGAAATGCTCACGGCTTAGTTCCTGAGTGGAGCCTGCGTTCACTGCCGTATAGGTAGCTT
AGAAAAATGGAATATTGCCATTTTTTTGATCAGGAACGTTCACTGCCGTATAGGCAGCTTAGAAAGCAAT
GCGTGGGGCGGCATGGTATTGAAAGAAGTTCACTGCCGTATAGGCAGCTTAGAAAGGGCGCGCTGTCATG
CTGCGCATCGAGCCAGCATTCACTGCCGTGCAGGCAGCTTAAAGAACAAAACGTTCCGGAAATCAGCGAT
AAAAAACTCATAGGCAACGCGGCTTAAAAAGCTGGTAGTCTGTTTGATTGACTATCTGACACTGTTTAGG
GAACGCGATGTACAACATTGATGATTTCGATCTGAAAATTCTGACGCTGCTGCAAACCAATGGCCGCCTG
ACCAATCAGGAACTGAGTGAGTTGGTCGGGCTTTCCGCCTCACAGTGCTCCCGCCGCCGCATCGCGCTGG
AACAGGCACAACTGATCCTCGGCTATCATGCCCGACTGTCACCGAATGCCGTTGGTCTGGAATGTCTGGG
GTTAATTGAGGTGCGGCTGATCAACCACACCAGCGAATACGTTGAACGCTTTCACCAGATGCTAGGGGAA
GTGGATGCGATTATCGATGCCTATAAAACCACGGGTGATGCCGATTATCTGTTAAAAGTCGCCGTCGCGG
ATCTGCCAGGGCTCAGCACGCTGATTAGCCAGATTCTGTCGCAGAACAAGAGTGTCGCGCATCTGAAAAC
CTCAGTCGTCTTGAACCGCCTCAAAGAAAACGGTTTGGTGACACCGGAACCCCCTGTGTTGCCCTAAACT
GGGGCAATAGTGCCTATCTGGTGCATAGAAATGAATTATTTACGCAATAAAAGACATTTATTTGCACAAA
AAAACCAATAAATACAAATTTCACGCACGAATCGCGCATTACTTTCATCTATATAATTCAATATGTTGCT
CTTATTACCGCAAGTCTTTCGCGAAAACCAGCCGCTAAGCGGTATCATCTGGTGTAATTCTTGCTTGGGT
AAGCACATGTTTTTACGACCATCTGTTGAGTGCTCACCATGGATAACGTTATTCCCACACAAAAAATATC
ACATACGCGGCTGGAAGATGTGCTGGCGATACTGATCGGTACGCTGATGGCATCGTTTGGTATCATCCTA
CTGCGTCAGGCAGGTGCTCTCACCGGTGGCACTGCTGGTATCGCTTTTCTTGTCCACTATCTGACAAACA
TTTCCTTTGGCGTCGCGTTTTTCCTGCTGAACCTACCTTTCTATTATCTGGCCGTGCGTCGCATGGGGTG
GGAATTCACGGTGAAGACATTCAGCGCCGTCGGCTTAGTTTCTTTATTTTCCGATCTGCACCCGCTTTTC
GTTCATTTTGATCGGCTCAATCCGTTTTACGCCACGCTGTTCGGCAACATCATCACGGGCATAGGCTTCA
TTGTGCTATTCCGCCATAAGGCCAGCCTCGGTGGCGTTAACGTCCTGGCGCTGTACCTTCAGGACAAATA
CGGCCTGCGAGCGGGAAAATTCCAGATGGGTGTTGACGTTGTCATTGTGCTGACTTCCCTGTTCGTGGTA
AGCATATCGATGCTGATTGTTTCGATTCTGGGAGCAACCATTCTGAACTTGATTATTGCGATGAATCATC
GCCCCGGCCGTTACGCGGCCTGATTGTCCCCCACCCTCGTCGGGGTTACGGTGCCCATAAAATGACACAC
TCAGGAGAGCCACACTGTGTTTCAAAACGTTGATACCTATGCCGGAGATCCTATCTTGTCTCTGATGGAA
AAATTCAAACAGGATCCAAGAGCAGATAAGATCAATTTGAGTATCGGGCTCTACTACAACGAGCAGAATA
TTATCCCGCAACTGCGCGCCGTCAGCGCGGCGGAAAACAGCCTGCGCCAGCCAGTTCAGAGCGCGAATTC
CTATCTGCCAATGGAAGGACTACAGCCTTACCGTAGCGCGATCCAGCATCTGCTGTTTGGTGAAAGCCAC
GCGGCGCTGGCAGCGGATCGCATCGCCACCATCCAGACGCTAGGCGGCTCCGGTGCGCTGAAAGTCGGTG
CAGATTTCCTGAAACGCTACTTCCCGGATTCAGAGGTGTGGGTCAGCGACCCTACATGGGAAAACCATAT
TGCGATCTTTGAGGGCGCGGGCTTTAACGTTCATACCTATCCGTATTTCGATGGCGAAAGTCTGGGCGTG
AAATTTGATGCCATGCTTGCCACCCTGCAAACGTTGCCAGCACGCAGCATTGTGCTGCTGCACCCATGCT
GCCATAACCCGACCGGTTCTGACCTCACCACCGAACAGTGGGATCGCGTCATTGAAGTCGTCATCGCACG
TGAGTTGATTCCATTTATGGACATCGCCTATCAGGGCTTTGGCCTCGGGATCGAGCAAGATGCCTATGCA
ATTCGCGCCATTGCCAGCGCGGGCGTACCGGCATTGATCGCCAACTCATTCTCCAAAATTTTCTCCCTCT
ACAGCGAACGCGTCGGCGGCCTTTCCGTGGTGTGTGACGATACCGACAGCGCACTGCGAGTGTTGGGTCA
GTTAAAAGCGACGGTACGCCGCAACTACTCTTCCCCACCAAATTTCGGCGCTCAGGTAGTTTCTAAAGTC
CTGAACGACGCGCAATTGAACGCCGACTGGAAAGCGGAAGTCGAAGAGATGCGCACCCGTATTCTGAGCA
TGCGCCAGGAGTTGGTATCAGCCTTGAAAAATGCGCTGCCGAACCGCAATTTCGATTACCTGCTCACCCA
GCGCGGTATGTTCAGCTACACCGGTTTCAGCCCGGAACAGGTTGACCGTCTGCGTGAAGAGTTCGGCGTT
TACCTGATCGCCAGCGGCCGTATGTGCATGGCGGGGCTGAACCACAGCAATGTCCAGCGCGTCGCTGCGG
CTTTCGCCGCCATTCAGTAAACCATATATAGACAACGCCACAGGTTAACCGACTCACCGTTGTGAACTCG
CTTAACGTGTGGCTTTTGTTTTTGCTTAGCCGCTGTTACGGTTAGGGATTCATTTCTCTGTATTGTGTTA
ATCGGAACGTTCATGACTACGTTACGCTACCTAAATGGCTACCCTCCTGCGATTGTCGCGCAAGCGCAAA
CCCTCGTTGATCAAGGCAAGCTTGGCCTGTGGCTGGAAAAAAGATATCCCGACCGCCATCACATCCAGAG
CGATAAATCGCTCTATCAATTTGTCGCAGAGTTAAAGCAGCGATATTTGAAGAACGCGCCTGCGATATCC
AAGGTGCTTTACGACAATAAACAGAATCCGATAAAAGGGACACTGGGCACCAATACCTTTGTGGCACGTG
TACAAGGTGGAAAATTAAAGTCCAACAACGAAATTAGAATCGCGACGCTATTTCGTGACGGGCCAGAAGA
TTTCCTACGCATGATCGTGATTCACGAACTCGCCCACCTCAAAGAAAAAGATCATAACAAAGCCTTCTAC
CAGCTCTGCTGCCATATGGATCCTGACTACCATCAGTTGGAATTTGATATGCGGATCTGGCTAAACTGGC
GAGAAAGAGATGCAGGTTCGGTCTAAATTCACCGTTTATGAGGGATCGTTTTGCTTTGAGGCCATATTAA
CCGTATTATTTTCAGGCTGATAGTTGATATATATTCATTCAGCCTATTGATAATATTTCTCATAAGGATT
TGATATGGCTAATTTGATTTACGCCAGCATTAATGGTCAAAAACAGGGTTTAATCTCATCAGGTTGCTCA
ACACTCGACTCAATTGGCAATCGCTACCAAACCGGTCATGAAGATCAAATACAAGTATTAGGCTTAAACC
ATAGCATCAGTCGCGATCAAAATGTCGCCCATCACCCGATTAATTTTGTTAAGCCAATCGATAAATCGTC
CCCGTTATTAGGGATGGCAATCTCTTATAATGAAAAGGTGGATGTCACATTTTATTTTTACCGCGTCAAT
TCCGCAGGGCAGTTAGAACTTTATTACGAAGTAACATTAACAGATGCGAACATTGTCGATGTCACCTGCG
TCTATCCGCACGTCATCGATAACAACGACATCATGCCGTATGAAAAAGTCCAGCTAAAATATAAAACCAT
CGCATGGAACCACAAGATCGCTGGAACATCGGGTTACAGTATCTGGGAGGAAATGAGCCTCTAGGATTTA
TGACCTTTGATAACAAGCACATCTTATTCGTTGTGCTTGTTAGTTATCATTTATCGCAAAGAGTGATATC
TTTCACATATTTATTGGGATCCATCCAGGATATTTTAGGGCAGGTTTTATACCCCTGGTGACTAAGGCTG
TATGATATATACGATGATGAAAACAAACTAACCACAGCACCAAAGATAAGAATCTTAATCAACCATTCGC
CTAATTTATTATTGAGCTTCACATGTTCATTTTTTATCGCAGAACAAAAAAAGCATATGAAAAATAGAAT
GGCAACGGTACTCCAAAGATAGCAACTCCAACTCTCCATGAAAAAACAATCACATCATCTAATTTAAAAA
ATGATAAATACTCACTTAAAGAAAACCAAGCTCCCCAGCAGGAAAGACATAAAAGAAAAACAGAAAGCGT
TCCAATTAATGGTCTATTTATTTTAACCACGACTGCACCTCCTCCAAGCATAAAAAAGCACACTCTCTAT
CATTATTTATTCTTTACAAAGAACAATATTTTTCACATATTTATTCGGAGACATCCAGGACGTCTTAGGG
CAGACTTCATACCTCAGCTCATTTAGACTATAAGAGATATAAAGAGATGAAAAAAAACTAATCACAGCCC
CCAGAATAGCAAATATAACCAATACATTTGAAATTTTATTATTTATTTTAATAGGCTTATTTTTTATCGC
AGAGAAAAGGGAAAAATGAGAGAATTGCAATACTATAGGCACTAAAAAAATCATCCCCCCCAGTTTCCAT
GAAAATAAAACAACATCGCTTAGATTAAAAAAATCAATATATCCGCTTAAAGAAAACCACCCACCCCAAC
ATGAAAGGATAAAAGCAAACAATGAAAATGAGAAAAATAATGGCCTATTTATTTTAACCACGACTGACTC
TCCCTTGGTAGGAAAATAAAAACCACTAGATATTTTTGTTATTTACCATTCATCACAGAGAGCAATGCTT
TTCACATACTTATTGGGATCCATCCAAGAGTTCTTAGGACATAATTCATACCCATAACTTCTAAAATTAT
AAGATATGTAGAAAGATGAGAACAAACTAATGATAGCACCAGCTATCATTATTATAAATAACCCCCCTCC
AAGTTTATTATTTATTTTCGCCACTTCATTATTTATTGCAGAATAAAAAAATAAATATGAAAAATAGAAT
AGCAAAGGAGAACCAAATACCATTAACCCAACTTTCCATGAAAAGACTATCGTGTCATTTAACTGTAAAA
TATCCAAATATGAATTAAAAGAAAACCAACCATTAAAGCATGTCAATAGAAAAATAAAAATTGCAAATGC
GCCAACTAATGGCCTGTTAACCTTAACCACGGCTGTACCTCCCCCAAGCATGAAAAAGCATACTCTCTTA
TCATTATTTATTCTTTACAAAGAACAATATTTTTTACATATTTATTCGGAGACATCCAGGACGTCTTAGG
ACAGACTTCATACCCCAACTCATTTAGGCTATAAGATATATACAGAGATGAAAACAAGCTAATTACGCCC
CCAATAATCATTATTATAACCAATCCCCCTCCAAGTTTATTATTAATTCTAACCACTTCATTATTCACTA
CAGAATAAAGGAATAAATATGAAAAATAGAGTAGCAATGGTGAACAAAAAACCATCAATCCAACTTTCCA
TGAAAAAACAATTACATCAGTTAACTGTAAAAAATCCAAATATGAATTAAAAGAAAACCAACCAGTAAAA
CATGTCAATAGAAAAATAAAAATTGCAAATGCGCCCACTAATGGCCTGTTAACCTTAACCACGGCTGTAC
CTCCCCCAAGCATGAAAAAGCATATTCTCTTATCATTATTTATTCTTTACAAAGAACAATATTTTTTACA
TATTTATTCGGAGACATCCAGGACGTCTTAGGACAGACTTCATACCCTAGCTCATTTAGGCTATAAGAGA
TATAAAGAGATGAAAAAAAACTAATCACAGCCCCCAAAATAGCAAATATAACCAATACATTTGAAATTTT
ATTATTCATTTTAATAGGTCTATTTCTTATAGCGGAAAAAAAACCAAAATAAGAAAATTGAAATACTATT
GGAACTAGAAGAAATATAACCCCGAGTTTCCAGGAAAATAAAATAACATCATTTAGACTAAAAAAATTTA
AATATCCACTTAAAGAAAACCATCCTCCCCAGCATGAAAGAATAAAAATAAAAACTGAATATATGAAAAA
AAACGGTCTATTTATCTTAACCACGATTGATTCTTCCTTGGTAGGAAAATAAAAACCACTAGATATTTTT
GTTATTTACCATTCATCACAGAGAGTAATTTTTTTCACATATTTATTGGGAGCCATCCAAGAGTTCTTAG
GACATAATTCATACCCATAACTTCTAAAATTAAAAGAAATATACATAGATGCAATAAAACTAATCACCAC
ACCAATAAAAAACAAATAACCACATACATTTGTTAATGTTCCATACATTCCTATTGGTTTGTTTTTTATT
GCCATGTAAAACCCTAAATAAGAAAAATAAAACAACATTGGCGAACCAAAAATAAGTATCCCGACCTTCC
ATGAAAAGATAATTATATCGCTTAATCTAAATAAACCCCAATAACCATTAAAAGAAAACCAGACTCCCCA
GCATGTAATTATAAAAACCAGCACTGAGAATGAGAAAAATAGCGGCCGATTTATTTTAAACACGAACAAT
CCTCCACTGGAATAAAAATAACAACCTATTAGATAATCTTTACCATTTATCACAGAAAACAATATCTTTC
ACATACTTATTGGGATCCATCCAGGATATTTTTGGACACATTTTATAACTTTGAACGTTAAGATCATATG
ATACATACATTGATAGAAATAAACTAACCACTGCGCCAAAGATAGCTATCATTGCTAATATATTTGCTAA
TTTATTACTCATCTTTGCAGGTTCATTTTTTATTACAGAATAAAAAGCCAGATATGAAAAATAGAACAAT
AGTGGTGCAGCGAATATCAGGACACCAACTTTCCATGAGAAGATAATTACATCATTTGATTCAAAGAAAG
CTAAGTATCCGCTTAAAGAGAACCAACATCCCCAACAAGAAGCAAGAAAAAGAAATAATGCAAACGAACC
AATTAATGGCCTATTTACTTTAAGCACGGCTGTATCTTCCCCAGGCATGAAATATCATACTTTCGTACCA
TTTTTATTCTTTACAAAGAGTAATTTCTTTTACATACTTATTGGGATCCATTCCAGATATTTTAGGGCAG
GTTTTATAACCCTGATTGCTAAGGCTGTATGATATATACGATGATGAAAACAAACTAACCACAGCACCAA
AGATAAGAAATTTAACCAACCACTCGCCTAATTTATTATTAATCTTCACATGTTCATTTTTTATTGCAGA
ACAAAAACAAACATATGAAAAATAAAATGACAAAGGAACTGCAAATATAGCAAGCCCGACTCTCCATGAA
AAAACAACTATATCACTTAATTTAATAAATGATAAATACTCACTTAAAGAAAACCAAGTTCCCCAGATGG
AAAGGCATAAAAGAAAAACAGAAAACGCACCAATTAATGGTCTATTTACTTTAACCACGGCTGTATCTCC
CCCAGGCATGAAAGAATTGATCGGGATGATAAGGTGTATATTGATTTTTATGTGATTTCATATTATTTAT
TATTGTTTCACTTATTTTGTATTTATTATCTAACCAGTATAATGACAAACTGACTAAAAACCCTACAACA
AATATTCCCCCAGCAATAAAAATAACGCTAGTTCCGGTTACCATTGCTGAGGTCGCTACTATTTTTGCCC
CCCAACCGATTCCAATCGATACCGCCAGCTTTGCGGCATCCATCGTTAAATTAACAAAAAAATCGGTTAA
TGCGTATTCATCTTTAAACATTAACTCAATGGTTCGGTAAGCCGCTGAGAAGAGAATACAGAATTTCGCT
CCAGCCGCAATACCACTTTCGATACCTTTCGTCCCTATCCCTATATCTACTATTTTATGACTAATATTTA
AATATCTAGTGGCATTTAAATATTGCCTTACCCCAGGATACCCAGATAGTTTTATATATTTATTGCCATC
TTTTCCGATATACTCAGTTGCCTTTACGCCGAATCCTTTTATCTCCATCACGATTCTGCTTACAGACACG
GCTTCTGCAATATTACCGGCAAACGATGATACAGGGTCAGTACAGCCAAATATGGCCGTTTTCCACGATT
GATTAGGATTTGGCGTACACAATGTTTTTAAAAAATAGGTTGCTTCCTGCGCAGTCAATATGGCATGAAT
ATTATCATCATTTATTTCATTTAGTTGAGCACGTAATTTTTGATCGTTGATATCTGCATGCTGCTTTTTA
AAATCAAGATGATCCTCTAGCCGATAATCATCATCAACAAGCGTTTTTAACACCGGATCGTATTTCACCG
TGATCTCACTCCCTTGAATTTTACTTAAGTCAACGAATTATTTCCCTGTAAGAGTACCTTAACGGAAAAA
TGACGATTTTTAAATATTAATAACGTCAAAATTGTAATTTCTCACCCAATCAAAAAATCCAGTTACGTAA
AAGCGTCACGAAAAGAGGCAACAATAATACGTTATTGAAGGGCCATAACGCATTGAGCACCAGTGCAGCA
CTACCTCGATAATAGCCAGACGCGGGTGCTTGAGACGATGAATAATCCATCGATGCGACAGTGAACGGTT
AGGTTTTCACACTAATCGCCAGATTATTAAAGAAAATATATTTTTTTCGAAAACCCCTTTTTTATTAAGA
CGACCAACTGCAATTAACAATCAATAGCTTGCAGTTGGCCGCTACCAAAGGGTTAGAACCACGGAACGGT
GGCTTCCGCGCTTAAACCATAGGAAGAGAAACGGCCTGTGGCAGGGGCGTTCTGTAGTGGGCCATGTTCC
ACAAACACAAAAAACATCTGCCCGTTGGACAAGCTCTTGATTTGCACAAACGGCAGTGTGCTACGTTTTT
CCACCGCATCGGGAATTCGTGCTGCGGCTTCTGCTTCCGTTAACCAGCCTTTGTTCACCGAGCGTCGACG
CAGCCGTTCGGCGCTGGTCTTGAGCTGAACGCGGCGTACAGTGCGAAATTTCACGTTGTTAGGTACGGCT
TTACACTCAGAAACCTGTGTGTAATCCCGCAATCCTTTTAGCCAGGACGTTTTTTCTAACGTAGAGAGCG
CGTCTGCCGTACCGTGTAGCCGCAAGCATTCCCCCAGCGTTTTACCCACTTCGGGAAAGCTAATCCCAAT
CTTGCCATCCGCCAGTTGCCCCAGCGCCCGGTGCAGTTTGGCAAACAGCGCGTTCAAAAGCTGCGGCGCA
GTGAACTCGGGATCGGGTTGGACGCGGATATCAATGTAGTGATCCATACCGCCACCTTATTCGCCTTTTT
CACCAAACACACCGCCACGAATCAGCGTAGCGATGACGTAGTGCTGCTGTTCTGGCACGGGGACGTCGCC
TTTAATTACCCAGTTATCCAGCAGCGTGTAGAAATCCATTTTCTCTTTAGGCTGGCGATAGGCTTTACCG
CGACTGGTTACCGAGCCGTAAGGTTCGACGGCAATCGGACCCGCTTCATCAGCCGCCGGATACCAGTCGT
CGATGGTGCGCAATGCGTTACCGATTTTCTGCGAGTGGATGGCCGCGACATCGTTTACCTGATAGAGGAT
CTTGCTCTTGCCGTTACGCGCTTTTTCGTCGAGCACCAGTTCCTGAGATGGGAAGACTTCCTGCCCGTTG
CCTAACTGCACGTAGGCTTCCACGGTAAAAAGCGCCGAGGCGTCACCCGCCAGCCCCTCCTCAATCGCCT
GTGCTAATGCTGCAAGGTCACCCGTTGGCTGGTTGAACTGGCGCAGCGAATAGTCTTCACCGTTGAACTC
CCAACTTTTTTCACCTTTCCTGGTGACGACGACGCGGATCGCTTCCGCCCCAACGCGGTTGCGCCACAGA
AAACGACCGTTCGCGATATTCTCCGCATAGCGAGCCGCCAGTGTGCCAAAACCCTGATCCTGAGCATATC
CGGTGATGATGTTACCCAGCGCGGTTTGATAATCCTGATCGTTACATACCGATGGCTGCGCCAGATTACC
GAGCACCCGCAGGGTGAACACGACTTTTAGGGTATCGGCATCGAAAGGAAGAGCGGCGACGTCCACTTTT
TGCAGGTTGGCTTTTTGAATTTCCGCATCCAGTTTGGTCGTGTCGCTGGTGAGGGCATTTTTCAGGCGGT
TAGAGATCGTCCCACGAACCGATTTCTCCTGAATGGCAATAGCCGTCCAGTTGTCCTGCTGCGTCCAGTT
TCCTGCGTACATCAATGCATCCGAGTTAGCCAATTTACGTTCAAAAGCCAGTACTGATGCGGTCTTTAAC
GCTGTTGTTGCTTTTGCCATGGTATCGTCCTTTTTAGTAATCGAATTCGTAGGAAGTGTCTTCTGCTGCT
GAGTCGGTATCCGCTAACTGGCGGCAGTGATAATCGCCGTTCTGGTGGTCATATTCCCAGAGTATCTGGC
GGATATCGTTGATGCGGTGCGCGCCTTGCCATTCCCCGATGCCGTAGGCGGCTTCGGCAAAACAGAACGG
CGTGTGCGGATCGCGGGTTTTATCAACCTCACCGGGTGCATAAAGTGGTGAAATGGCACGGTAGCCAATC
ATCAACGGCGTCAGAAAACCGCCGTCGCCGGGCTTGGGAAGGTATTTCCACTGTACGGCGTTATCGCTAG
GATCGCGTTCTGCCTGCATCTTCAGCGCGGCGAAATCCAGCCAGGCATCGATCATTTCTGCTTGCGGGTT
GTCCTGCTGTAGAGCCTGAAAATGGCGATGCAGTAGTGAGGTGCGATCTCTTAGCACAAAGCCCGGTAAT
AGGCGGCGCATGACTCCACGGTTTTCCACTTCGTCCACCGGTAACGACTGGATGGTGACCCGCTCGATAT
CAATAACGGTTCCTCCTGCCAGACGTTGGCATTGCGCCTGCTGTTTCAAATGTTCACATAGGGCCGTGGT
ATCCGCCGGGATCTGTCCGTCGCAGCGTATTAACAACGAGACGGTCATATGCATGCGGCCTTCTTCATTA
AAAGCGGCAGTTTTGGCTTCTTTGGTGAGCGGGTTACGGGTCAGGGCAAAACTCCGTTCCCAACTGGAAC
CATAGGCGTGTAGCTGATGCTGATGGCTCACCACGCCGCAGCCGTCCAGCGTTAGCCCGTGGCTAGTCTG
TAGCTTGCGCGATAGCGCATGGGTAAACCCGAGAAAGTGCGTAATGGCAGGAAAGCCGTAGGTCAGTCCA
GCAATGGCGTTGGCGTTTTCGACCTGGATACGACGCAGGATAATCAACGTACTCATGCCAGCTCCTCTTT
CAGTGTGCCTTCCATTTCGCGCATACGACGTTTGAACAGGGCTGCGGTAGACCATTCCCGACGTTCTACC
TCGCCGAAAATCAAGTTTTCATGCTTGAGGCGACGGTTCAGCCAGCGGCCAAAATCGTAGGCCACCGCCT
GTTGCCAATCTCCCGCTTCGCGTTCACGGCGGAAAACGGTATCCGTATCTGCACGATAAGGATCGAGCCA
CAACTGCTGGGCGCGTTTCAGTTCAGACTCTGCGCTCCAACCAGCGGGCAGGTTCTGCACGCTGGCGACA
TAGAAGAAGAGCTGATCGATTAACTGGTCGAGGTAACGCAGGCGCTGTTGACGAATGTCGCGATTGTTTT
CCACCTCTTTGACGCTGAGTAAAAAGCGCTGCATCTGCGCTAACGTCGCGCGGGTGTAATAGTCCACCTC
GCCGCGTGGCCGGAAAATGGATTCATGCTGCTGCGGCGGTTTTTCAATACTATTCCACTGCGGTGGTGCA
CTGCTGAGCAAATAAGAACGGCCGCTGCGGCTGCTGTTTAGCGCAGAAATATTTTGTGGCTTGGTGCCAC
CCATATTCTGTACTGCCAGATTGGGGTAGCTGATAGAGAGTTGGTCGTGCCACTGGCTTGCTTTTTGCGC
CTGACGAATTGCTTTTGCCTCGTCGCCAAAACGCACGGCATTGATCCGCTGATGGAGAGCCTGTGCCAGT
GAAGAGGAGTAAAGTGGGCTGAGCAGATGGTATTCACCGTTTGCCAGTGGGAAATAGATCTGTTTGGCCA
GCTTATGTGAGCTGGGTTGGCGATCGGTGAACACCTGCTGAAACCCTGCCAACCACTGTGCGAGCTGTTC
CGGACTTTCTGCCAGTGCTTCCAATGCGCTGTGGTCGCCACGCTGTAAGGCGGCGACCAGAGAGTCCCCG
TCGTATTCGGTCTGTAGCAGCTTGGCGACATCTAATGCGGCTGCGTTGCCGACGGCATCAATGGCGGGTT
GTGCCAGCGTTGCAGTGGAAAGCGTTTTGGCATCTGCTACGGTGTCAGCGCTAAAGATACTGCTACCTCT
GGCATCGCTGTGGGTGAACTTCAGCGCGTGGGTGACCAGGCTGATTTGTCCTGCGCGGCTGGCAGCATCG
GTTAACCAGTTTTGTACTTCGTGCTTTTGCTCTATCTCCCGACGCACTTGCGCCAGTTCTAGCTCTGTCA
CAGCCAGCGCTTCACCGCTGAGTGCTGCACGTTTCTTCTCCGCGTCTTTATCGAAAGCATCCAGCTTGGC
CTGCTTTCGCGTGCTAATGTAGGAGAGTATGAACGTTTTCAATTTCTCACCACGCATAGTTAATCCTTTA
TTTTTAGACTCTTACATGAACTTTCTTCTAGTTTCGATTGATTGTTATAGAAAAAATTGAGAATTGTTGT
CCCTTTGCTGAGCTGTCCGCTTGGTTATTGATATACATAGTTATGGGCTTCATACAAAGGATGACAACCA
AAATAGCGGCCAATAACACTGCTAATCCAATAACGTTTAATCGTTTCATATGCTGCGACCTGCTTAAAGT
CTGCACTATGAAAGCATCATAAATGGAAAATCCCACCAATACAACCTAGATACTCTAGTTACTTATGGTT
TTCTGGTCTTTGTATAGCTCCCCGTATAGAATGAAATTACTACCGCATTGGTAGCTTAGAAATAGATGCT
CTATATCACTCAACTGCCGTACAGGCAGTGGCGCACTCAACTGAGTGCGCCAAACACTCCCAACAGCGGG
TGCCAGTACCAGTCTTTTTCTTCACTCAGGCGAATTTCGCCGAAGCGGGCGCTCACCCAGCTCAGTTCCC
ACTGCTTTTCTTCTGCCAGCCGTTGGTACAAGGCGTGGTAATCCGGCTCAATCCAGGCACTGACGCCTTC
TGCCATGTTCAGCGTAACGGGACGAGCAATATCGTTTCGCTTCCAGCCGCTGGGGCCATCGTCCTGCACC
ATGAAAACGGGTTCTTCATCGTCATCGGCGATCCACAGGGTGTACGCTTCATCTTTCGCCGATTGACGAA
AAGGTGTTCGCCGTTGCAGTTCACCATTCCAATGCGGGTGTGCGCGCCACCAAAAGGCTGCGGGAGGGCG
TTTCAGGTCATCGAGTTTTTTATTTTTGAGGCCAAGCAGCGTTTTCCCCAACACGGCATGCTCTAGCGCT
ACCAGTGAAAGCGGTTTGGTAAATGATGCTGGCTGCACGATACGCGGTGCGGCGCTAAGGTGGCGGTACT
CTTTTTCCTGTAATAGCTGATGGAGATCGTGTGTATCCAGGCTGTCATCCTGCGACTCAAAGCCAGGTTT
ACAGTACGCAATGTCCTCTCCCCTAAGCGCTCGAATATTGTGACTGAGCAGATAGATATTCGGCGTTTTA
GGTACATATCGTTCATCCTGCCGGTGACGCAATATGCGCCCGGCAAGTTGGATCAGCGAACGCATCGAGC
TAGGTTCGACAATCGCCCAGTCGTAATCATGATCGCGACCCACTTCAGCGACAGAGGTTGCCAGAACAAC
AAAGACGTGATGCTGTTGTGGCGCTTTTTCTATCGCCTGACGAATCTCCTCTACCTGCCACAGAGCATCG
GCATCGTTGCGCATCAGCGCGGCATCAAGCCGCTGTTCAATATAGGAGCGCATCGCCAACGGATGTTGGC
TGTGATAAACGCAGTAATGAATACAGGTATCCGGCGGTGAAGGGATGGAAAGTAACTGTCGAGTGGCGGC
AACCAGCGGATCGATGTTTGCCATTCTGACCAGCCCCAGCGAGACGGTCTTCCCACTTTCATGCTGTTGG
TGATGCTGCGAATGTAAATCCAATATCCGTGGATGGATCGCCTGTGCGACGGCCAGATGAACATCGTCTG
CATTTTTGCTGGGGCTGCTGACCGGTACGATAGTGGCGAAGCGTAGCGGGAGTTCATCTTTCGTCAGATT
TTTCAGCCGCTGATGAACGAACGCATCGTGCTTGATCATGAAGTCTTTCACGTCGCCATATTGCGCATGC
TGACAGTCAAATTCATCAAACCAGCCGCAGCACACGTTCAGTGGCGCATTTGGTGTACCGTAAGCCTGTT
GCCAGGCAGCGCGGCCATCAAGATAAGCATCGAACAGCGCACGAATTAACGCAGGCGGCAGTGTGGCTGA
CGACAACAGCACGCGTGAGCCCAGCATTCCCGCCCAGTTAACCAGTCGACAAAGGGCAGGAAGATCCTCC
AGACCAAAATCATCCGGTTCATCGAGTACCAGGTCGGAGGTTAATAATCGTAGCATTGGGGCAATCTGGT
GACCGCCGCGTAGCCCTTCCGTTGCTGGCATTAGGTGATCGATGGTGGTGATCAGCACGGGCGCACTCAG
TAATTGATGCAGAGTTGGACTGCGTTCCAGCCAGGCTTTTAGCCGACCATCATCCAGAGAGCCATCGTAG
CGAACATATTGATGTTCAGAGAACAGCGGATCGGCGGATTCACTGCCGGTCTGTGGCGTATTCTGCTGGC
GTTGTTGATTCTCCTTCCGCATTTCATGGAGATCTTGCACCGCCTGTGAACCAATCAGCACCGCTAAGTC
GTCTTCGTCCAACTTCAAACGTTGCCGTAGTGCATCGCCCGTTTGCAGTGTCAGCGTGCGTAACCCCAGC
GCGACGGAGAAGCGGCAGCCGATGGCTTCATCCGACAGGCCATACATAATTCGTGCGTTAGCAAAGGTTT
TCCCTCTGCCTGTCGATGCCATGTTGATGCCGAAGAAGCCGTGCTGTTTCGTGGTTTCACGAATGGAGCC
AGCAAGGTCAAACGCACGATCTTGCCAGCGAAAGCGTGGATGCGTGCTACGTTGACGGAACCCTTTGTGG
CGGGTGATGGCGGGGAGAGTGTCACGCAGGTGCGGCAGACTTCTCCCCAGTAGTAGGGCATTTTGTCCAA
CACCGACGCAGTGTTCGTCCAGCCTCTGTTTGTATTCCCTTGTCTTGCGATCGGTGTTAGCCCACACCGG
ATAAGTGATGTCCTGCCAGCCAAGCGTCGCCGTGCCTGCCGAGTAGTGGTGATCTGCCAGCATGAGCGCA
AGGCGTGCCAGATGCACGGTCAACCGCTGGTCTAACTGGCTGAAATGTATAAATGAGGGCAGCTTCAGTG
CGCGCCCCGCAAATTTTCGAGCCTTCTCTCTCCAGACCGCGCTGCGCAGTGGTGTCCCGTTAGGGAACTG
CCAGTTTTGCTCTCGCTCGGACGATATCCAGTGAGTTTTGTAGTGATTGATGGCATTCCACTGAGCGGAG
GTATGGTCGGTTAACCATGTCTCAGCGAAACTTAACTGCGGTTCACTACTATTTGGTGCAAGCTCAACAG
CTTTATTAAACACTGGCAGCCGATGGTGAGACACAATCAGCCAGGCAACGGTTTGTGCCAGTGGCGGCAA
GGTACGAAATGGGCTATCGCTGAACGTCGGCTTATCGTGTTGCAGCGTTGCCAACAGCGCGACCTCCGCT
TCTGGGGTAATGGTGCTGAGCATGGTTAGCCAGGCTTTATCGTCCTGCTCACCGACAAAAGCCTGAAATA
GTCGCAGCGATACCCATTCATGTCGATAGGGTTGGCTGTGCGGGCCTGTGCCGCTCAGTCCCGCCTGAAA
CAACGCATTGGCTTTGCCAACATCGTGAAATAATCCAGCAATAGCGGCCAGCAGGCTAAATACCTCAGCG
CTGTGCCACGGATTTTCATCTTTCGTGCGCAGGACATCCCGGCTGGTGGTATTGGTCGGTACGCTCCCCT
GAGCATTAAAACGCCGCAGATTGCCGACGACCCACAGCAGCTCGGTATGGTTTGTACTACGAATCCAGTG
ACAGGCGACAGCCGTATTGCGACGTGCCGTTTTGCGCAACAGCTTGCGTAGTGTGTTCAGCCCTTCCAGA
GTGATAGCGGTTTGCCAACTGCGTTCGCCCTTGCGCTCGGCAAACTGATCCAGTATTCGACGGGTTTCGA
CCAGCGCACGCTTATTGCATTCTGAAATCAGCAGAATATTCATCGCGCTACCTGACTCAGCTTACTGGCG
ACATCCTGCAAACTGCCGATCATCACATCCAGCGCTTCGGATTGTTGAAACGCGGTCAGGCAGCGCTGAC
GAAATTCTTGTTCATCTTCGCCCTCCATCGCAGCAATAAAAGCCTGCGGTAGCACAAGCGCATCTTTAAT
TAAATCGGCGACGTCGAACACCAACCCGCCACGGCGAGTCTTACCGTGCAACACAGCTAGCCCGTGCGGC
AGACCCAAGACCCACGTCGAGACGGCGGCCAACCCATAAGCCAGATAGTTGCCGTGATCGAGAAAGCGGT
TAGCCAAATCGGTGCCACCGCCGCGTTTGGCGCGGGTAAAGTCACCATAGCTGACAGCATTAGCGGCCAA
TTTGTACAAGGCTTTCGTCATCATCGCTTCCTGTACCAGCACATCATTACTGGTACGGCAGTTGGTTAGC
CCTTTTTCATAACGATCCAAAAGCGCCTGAAGGTGATCGGCCTTAAAGGTGAAGCGGGATTCGCGGGACA
GACGAGAGCTTAGCCAGTGCTGACGAATTTGTATTATTCGCACCTGCTGAAAGGCGACGGCGGCGGCCAG
CCTTTTCTCATCATCGAACCAAAAGCTCACCCAGTCCTGCAAATACTCGGTTGGTCGATATTCGCTCTGT
GGCGATAGCCAGGATACCGCGATTTCCGCCTCGTTAGCCGCAAACAGCGGAGTACCGCCACCGCCACAGA
AACCGACCATCACACCGGCTCTGGCAAACTCTCGCATGGCGGCCTGCGTGACGGAGGTGCCGGTTCCCAA
CATCACAACGCTGGTATTGGCGATGGGAATATTCCAGTACAGCGACTGACTTCCCTCTTCCGTGACATAT
TCGACACGGCCACCGTTGACGAGAATGCGACAATGCTGAAGATAATAAACATTGGCGCGTTTGGAATGCA
GAATTGTTTTTAAGTCCGAAGGGCTAAAAGCGTTATCCATAATGTATTTTCTGCCGCGATCGATAATAGG
TATTGATGTCAGCGAAATTAATCGCAGACTAACTATTTAATAAATAAAATATAATCTTCAGAAAACTAAC
GAAAATCAGCCTATCACAGATATCTTGGGAAAATGATGGCTACGAAAAATATTACCCAGATGCAGACCCT
TTTTATTTGGTCTATTTCACAGGATTAAAAATCAATGAGTTACAGTTAGGCTGAAAAAAAGGGTTTTTGC
GGCAAAAACGGTGATTGCTGCTAATAAAACAAATCGTTAGAGTGATCGGGTTACTGTTCACTGCCGTATA
GGCAGCTTAGAAATGAGAGGCCCTCATCAAATGAGAGCGAAAAACGTTCACTGCCGTATAGGCAGCTTAG
AAACGATACACGAAAACCCAACGGTGATGATGGCCGTTCACTGCCGTATAGGCAGCTTAGAAACACTTAA
CGCAGTCGCTATCGCAGCAACCGGCGTTCACTGCCGTATAGGCAGCTTAGAAAGTTATGCATACTGACTG
AGCAGGCGAGGATTGGTTCACTGCCGTATAGGCAGCTTAGAAATAATGCCTGTTGATAATATTGATCGTA
TATTTGTTCACTGCCGTATAGGCAGCTTAGAAAGCCCACGTCACCATTGTCCTGCTGCTGTTGCAAGTTC
ACTGCCGTATAGGCAGCTTAGAAAAGATTCAGCGTGTACTGATTCTCAAACGACAGGTTCACTGCCGTAT
AGGCAGCTTAGAAAAGCTCCGGTTAAATTGGACTGTCTCCTTTTCTGTTCACTGCCGTATAGGCAGCTTA
GAAACTGATGGAGTCTGATAGTGATTTTCGCCTGCGGTTCACTGCCGTATAGGCAGCTTAGAAAGCCACC
GCGCCACTCGTCACCGTGAGGGCGTCGTTCACTGCCGTATAGGCAGCTTAGAAAGGTCAGGAACCGCGTG
TCATGAATGAACGTAGGTTCACTGCCGTATAGGCAGCTTAGAAATCTTTTTCGTCGCTGAACGGCCGGTG
CAGTCTGTTCACTGCCGTATAGGCAGCTTAGAAAAACCCGGCTGAAACATGCCTTGCGCATTCTTGGTTC
ACTGCCGTATAGGCAGCTTAGAAATGCTCGTTCCATTTCACCCATGTGAACAGGAAGTTCACTGCCGTAT
AGGCAGCTTAGAAAATTTCCCAATGCCCGCCGAAGTCCGATTGCCGGTTCACTGCCGTATAGGCAGCTTA
GAAATTCACGCATTCATCCTGATGCTGCTTACTGGCGTTCACTGCCGTATAGGCAGCTTAGAAAATCGCC
TGACTGTAGTGCGTTTTCTCACTCGCGTTCACTGCCGTATAGGCAGCTTAGAAAGCTATGGCATCAGCGG
CATTTCAGCAGGCCAAGTTCACTGCCGTATAGGCAGCTTAGAAAATCCTGCGGCGGCTTCACTTCGCCTG
GGAACGGTTCACTGCCGTACAGGCAGCTTAGAAATGCCTGCCGACAGCTACGCTGACGAGCCGCAAGTTC
ACTGCCGTACAGGCAGCTTAGAAATCCTGCTGGTGGACGAACGCGCCCGGAACCAGGTTCACTGCCGTAC
AGGCAGCTTAGAAAAGTTACTCGATACAGTTTCTCCGACCCAATGGGTTCACTGCCGTATAGGCAGCTTA
GAAATGATTATCAATTTGCCGAGCGGAACGGCGCAGGTTCACTGCCGTATAGGCAGCTTAGAAAGCAATG
ACAGCAGTTGTCGCGCAGCCGGTGCGGTTCACTGCCGTATAGGCAGCTTAGAAAAATCTCAAACGGCGTC
AGCCCGTTGTACAACGGTTCACTGCCGTATAGGCAGCTTAGAAAAGCAGATACGGACTTACGCAACTGGT
CGATAAGTTCACTGCCGTATAGGCAGCTTAGAAAGCCAGGCGAGGGAGCTGCACCGGACAGCGGGTGTTC
ACTGCCGTACAGGCAGCTTAGAAAACCTGATAGAAGTTCATGCTTGTGGAAAGAATGTTCACTGCCGTAC
AGGCAGCTTAGAAATCTAGCCAGTTATGAATTTCAACCGACTTTGAGTTCACTGCCGTACAGGCAGCTTA
GAAAACTGTTATTTCATACGGCACATCAGGTGGCAGGTTCACTGCCGTACAGGCAGCTTAGAAAAGATCA
CAGTGAACAGGAAAACGATATTCAGCGTTCACTGCCGTGCAGGCAGTTCAGTGTTTATCGAGATAAGTCG
CTGGTACGATTCGCTTCAAGGGAGCTATTCCCCATTCAGCGTAACGACCAGCGAGCGGCTACCGCCGTGG
TTGCGGTGTTCGCACAGGTAGATACCCTGCCAGGTGCCGATGTTCAGGCATCCGTCGGTGATGGGGAGCG
TGAGGCTGTTTCCCAGCAGGCTGCCTTTCAGGTGCGCGGGCATGTCGTCACTGCCTTCATAAATATGGCG
GTAGTACGGTTCATCCTCCGGCACTAACCGATTAAAGAAATTCTCGAAATCCTGCCTCACCGTGGGGTCC
GCATTCTCATTAATCGTTAGCGCCGCCGAGGTATGTTTGATGAACACATGCATCAGTCCGGCTTTTATCT
GACGCAGCGCAGTGACCTGCGCCAGTATTTCATCCGTCACCAGATGGAAGCCTCTGGCTTTCGGCTTCAG
GCGGATTTCATATTGCGCCCACATGATTTGGCCTCTCGCTATCAGGCTTCGCGTGCCAGAATCGGTCGCA
GGAAGCGCGCGGTGTGAGACTGCTCGCACGCCGCTACCGTTTCCGGCGTGCCAGAAACCAGAATTTCTCC
GCCGCCGCTACCGCCTTCCGGCCCTAAATCGACAATCCAGTCCGCCGTTTTAATCACATCCAGATTATGC
TCAATCACCACGATAGTATTGCCCTGATCGCGCAGTTGATGCAGAACGGTAAGAAGCTGCTCAATATCAG
CAAAGTGCAGGCCAGTCGTGGGTTCGTCTAGAATATACAGCGTCTGACCCGTTCCACGTTTTGACAGTTC
GCGTGCCAGTTTCACACGCTGCGCTTCCCCGCCGGACAGCGTAGTTGCCGACTGCCCAAGGCGAATGTAG
GACAGGCCAACATCGATCAACGTTTGCAGCTTCCGCGCCAGCGCTGGGATGGCATCAAAAAACTCGCGCG
CTTCTTCGATGGTCATATCCAGCACTTCATGAATGCCTTTACCCTTGTATTTAATTTCCAGCGTTTCACG
GTTATAACGTTTACCTTTGCACTGGTCACACGGCACATAGACATCCGGTAGGAAGTGCATTTCGACCTTG
ATTACACCGTCGCCTTGGCAGGCTTCGCAGCGTCCGCCACGCACGTTAAAGCTGAAACGTCCGGGGTTAT
AGCCACGGGTACGGGCTTCCGGCACGCCAGCAAATAGCTCGCGAATCGGCGTGAAAATGCCGGTGTAAGT
TGCGGGATTGGAACGTGGTGTACGACCGATCGGGCTTTGGTCGATATCGATCACTTTGTCGAAATGTTCC
AGTCCCTGGATCTCACGGTAAGCAGCAGGTTCTGCCAGCGTCGCACCGTTCAACTGACGCTGTGCCAGCG
GGAACAAAGTATCGTTGATGAGCGTAGATTTGCCCGATCCCGACACACCGGTGATGCAGGTAAACAGGCC
AACTGGCAGCGTCAACGTGACGTCTTTCAGGTTGTTGCCCTTCGCGCCGATCAGCTTCAATACTTTGGTT
GGATCCGCAGGTACGCGCTGCTTCGGTATTTCAATCTTGCGCTTACCGCTGAGGAACTGCCCCGTCAGCG
ACCCCGGCACCGCCATAATTTCTTCCATCGTGCCCTCGGCGACAATTTGTCCGCCGTGCACGCCCGCACC
GGGGCCAATATCAATCACATGGTCGGCAGCACGAATTGCGTCTTCATCGTGTTCCACCACAATGACGGTA
TTGCCCAAGTTGCGCAGATGAACCAGCGTTTCCAGCAGGCGCTCGTTGTCTCGCTGGTGCAGGCCGATAG
ACGGCTCATCCAGCACGTACATCACACCAACCAGCCCGGCACCGATCTGGCTCGCCAGACGAATACGCTG
CGCCTCGCCGCCGGACAGCGTTTCCGCCGAGCGGGAGAGCGACAAATAGTTCAGCCCCACATTCACCAGA
AACTTCAGCCGATCGCCAATCTCTTTTAGTACTTTCTCGGCGATTTGGGCACGCTGCCCGCTAAGCTTCA
TATTCTGAAAAAACGTCATCGCATGGCCAATGCTCATATCGGAAATCTGCGGCAACGTGGTTTGCTCAAC
AAACACGTTACGCGCTTCTTCACGCAGACGCGTCCCGCCGCAACTGGCGCAGGAGCGATTGCTGATGAAT
TTCGCCAACTCTTCGCGCACCGCCGTGGATTCCGTCTCTTTATAGCGGCGCTCCATATTGTGCAGCACGC
CTTCAAACGGATGACGACGTACCGAGGTATCACCACGATCGTTGATATATTTGAATTCAACGTTCTCTTT
ACCGGAGCCGTACAGAATCACTTTCTGCACCGCTGCAGTCTGGTCTTCAAACGGGGCATCGACGTCAAAT
TTGTAGTGCTCCGCCAGCGAGCGCAGCATCTGGAAATAATAGAAATTGCGGCGATCCCAGCCGCGAATCG
CTCCGCCCGCCAGCGACAGCTCCGCGTTTTGCACCACGCGAACCGGATCGAAGAACTGCTGTACGCCCAG
ACCATCACAGCTTGGGCACGCGCCCGCCGGGTTGTTGAACGAAAACATACGCGGTTCCAGCTCGTGCATG
CTGTAGCCACACACTGGACAGGCAAAATTCGCCGAAAATAGCAGTTCAGGCTGTGTTGGATCGTCCATAT
CGGCCACGACTACGCTACCACCGGACAGATCCAGCGCAGTTTCAAACGACTCCGCCAGGCGCTGCGCCAA
GTCTTCTCGCACTTTAAAGCGATCGACGACAACTTCGATGGTGTGTTTTTTCTGTAATTCCAGTTTTGGC
GGATCGGACAGATCGCACACCTCGCCGTCGATACGGGCGCGGATGTAACCCTGTGACGCCAGGTTTTCCA
GCGTCTTGCTGTGCTCGCCTTTGCGATCTTTCACAATCGGCGCCAGCAGCATTAGGCGTTTACCTTCCGG
CTGCGCCAGCACGTTGTCCACCATTTGGCTGACCGTCTGCGCATCCAGCGGCACATCATGCTCTGGGCAG
CGCGGTTCACCCACGCGGGCAAACAGCAAACGCAGGTAGTCATGAATTTCGGTAATCGTCCCGACCGTCG
AACGCGGGTTGTGTGAAGTGGATTTTTGTTCGATAGAGATGGCGGGCGACAACCCTTCTATATGATCGAC
ATCCGGTTTTTCCATCAGCGACAAGAACTGACGGGCGTAGGCGGAGAGGGATTCTACATAGCGCCGCTGC
CCTTCGGCATACAGCGTGTCGAACGCCAGCGATGACTTACCCGAACCAGACAGACCGGTGATAACGATCA
GCTTGTCACGAGGGATTATCAGATTGATATTCTTGAGATTATGGGTACGAGCACCACGAACTTCGATCTT
ATCCATTCACACACTTCCCGGAATAAAAACGGTTTGTCATCGTCTCCCGAACGGAGAGAACCGGTACGAA
ACGGACAATTATGGCACAAAAAAAACTGAATGAATATCCAGTATTAAACCCGTTTATTTTGCAAACGCTG
CAAATCTGACTTTCATTTCTGAAGCTATTTCGCAGGTATGACAGAGAGTTTTCCCATGTTAAGATTGATC
GTTTAGACTTAAAACAAATCTATCGATTCATCAGGAGATACGAGCATGGCCAGCAGAGGCGTTAATAAAG
TGATTCTTGTCGGGAATCTGGGTCAAGACCCGGAAGTCCGCTATATGCCGAATGGTGGTGCAGTTGCCAA
CATCACGCTGGCTACGTCGGAAAGCTGGCGTGACAAGCAAACCGGTGAGCAGAAAGAGAAGACCGAATGG
CACCGTGTGGTTCTGTTCGGCAAACTGGCAGAAGTTGCAGGCGAATACCTGCGCAAAGGCTCTCAGGTTT
ATATCGAAGGCGCACTGCAAACCCGTAAATGGGCCGATCAGGCTGGCGTAGAGCGCTACACCACCGAAGT
CGTTGTTAACGTCGGCGGCACCATGCAGATGCTGGGTGGACGCCAGGGCGGCGGCGCACCAGCAGGCGGT
AATGCAGGTGGCGGTCAGCAGCAAGGCGGTTGGGGTCAACCTCAGCAGCCGCAGGGTGGCAACCAATTCA
GCGGCGGTGCGCAAGCTCAGCAGCGTCCGGCACAGAACAGCGCGCCCGCACAAAGTAACGAACCGCCAAT
GGATTTCGACGACGACATTCCGTTCTAGCTTAGAATAAAAACAAAGTGTAAAGAATTTACCACAAACCTC
TGTTTATTCAGAGGTTTTTCATTTTATGGTGTATAGAGAAACCAAACATAAACAATCAACCTGGGAAATC
ATCACATCATGTGCGTTTCGTGCTCAGCGGTATAATCAGAGCACAATCGGTACAGTTATTTCTCCATTGC
TACTGAAAAATAGCAACGCCTTATCAATGAGGTGTAAACGTTATATATGGAGATATACGTATGGAAAAAA
ATAGTGCACGCCGCATAGCTACCAAGAATCAATCCCAAAACACGGTCAACAACACATCCTCGACACAGGC
TAAGCACGCGGTAACAGGACGCTATTCTTTCAGGCTCGCTGCGCTTGCTGTGACCGTTTCAGGTTTGTTT
TTTTCCTCACCCGGGCTAATGGCGGCAGAAACGGCAGCGACTGCCGATTTAGTTTTACGTAATGGCAATA
TTTATACCGTTAATCAAGGTCAACCGTGGGCAGAAGCCGTCGCAGTACGCGATGGCCGTTATGTTTTCAT
CGGTTCAAATGCACAGGCAGCAGAGTTTATCGGCCCGAAAACGCAGGTGGTTGACCTCAATGGCAGTATG
GCAATGCCGGGGATTAATGATGTCCATGCTCACCCGTTAGACGGCGGCTATGAAGATATTTATTCCTGTA
ACTTCGCGCAAACAAGCTCACTGGATGGCATTCTGAATCAGGTCAGTGAATGCGCGCAAAAAGCAGGACC
GGGCGAATGGGTGGTCGGGTCTGCCTGGGGTAGCCCGCATATGGCAGAGCTGTCTACCGCCGAAGCGCTG
GCGAAATTGGATAAAGTCAGTAACGGGCGTCCGGTCATTCTGCGTGATGATTCTTACCATAACCGCTGGA
TTAATAGTGAGGCGATGCGTCTGGCAACTATCACCGCCCAGTCCGTTAGCCCAGCCGGAGGCGTCATTGT
TAAAGATGCCAAAACAGGCAAGCCTACAGGCCTGTTGCAAGAATTCCCCGCATTCCAGCATGTACAAAGT
CTGGTTCCGGTACCCACGGAAGAGCAACGGCTGACATCAGGGCGCGGAGCCGCAAAAACGATGGTGTCGT
TGGGCATTACTGGCGTGCAGGAAGCGGTCAGTTCAGAAGTGAATCTGCGCATCTGGAGCAAGATTGATCG
GGCAGAAGGCCTGCCTCTGCGTATTATCGGCTCGATCGTCTCCACGCCGCTGTTGGATGAAGGCGCTGCG
GGTCTGGAGTTGGTTGCCCGACGCGATGTCTACCGCACCACCAACTTCTTCCCCGATCGTTTTAAATTTG
TGTTGGATGGTGTTCCACCGGCCCATACCGCAAAGCTGATTGATCCCTATCTGCCAACCAAAACCCATGG
CGATCACTATCACGGTGATACGCACTACACCACCGAGCAAGTCGTCGAGATTCTGTCCAAGCTGGATAAA
CAAGGCATATCAACCAAGCTTCATGCTGCGGGAGATGGTTCACTGCGTCTGGCGCTGGATGCCGTTGAGC
AGGTACGTAAAATTAATGGACCAAATGGTCCGATGCATCAAATCGCGCATACGCATTTGATTTCACCGCA
AGATATGCCACGCTTCGCACAGTTGCGGGTTGCCGCCGACCTCTCGCCGATGCTGTGGTTCCCGTCCGAT
ATGACTAACGCCAGTGTTGTGACCATTGGCGAAGAACGTATGAAGGACTTTGTCCCCACGGTTAAATTGT
TACGTTCTGGCGCGGTAGTCGCTGGCGGCTCTGACTGGCCAGCCGGTGGCCCCACACCATCACCTTGGAT
CGGTATTGAAGGACTGGTAACACGCCAGAATCCGCTAGGTGATGCGCCTGGTACACTGGCTCCCGAAGAG
GCTGTCGATCTCTCGGAAGCGATTCGTATCTATACCATCAACAGCGCAAAAGCGATGGGCATAGAGAAAG
AGACAGGCTCGGTCGAGCTGGGTAAATCCGCCGATCTAATCGTATTGGATCGCCACTTGTTCAACGTACC
GATCAAACAGGTGCATCGTGCCAACGTGGTCAAAACGTATTTCAAAGGCCAGCTCGTCCATTCAGCGCCA
GAGAAATCCTAACGTGCGGAACCGTCAATAATATTAGGTAATTTTCAGGGGCATCGATGCAGACGCCCCT
TTAACACCGTCTTCATCTCCTTCTAATTGGTCTGTATCTCTCTCAATAAGTGGCTGGGTATATCCGTCTA
TTTCATTGCTATCTTATTCCTATCTTATTGCTATAAAAATCAGCCTGATTTTCAGCACCCATCCGTAACA
ACAAAATATCGCGACAATATGAGAGTAAAAATAATGAATTTAGATCGAGAAATTATGATTAATTCAGTCG
AGCCAGAAGATTACGATCAATGGCTACCCTATTGGGAAAGTTATCAGGCGTTCTATAACGTCCAGCTTAC
TGATGACGTCACTAAAACAACTTGGGATCGCTTTTTTAAAGCAGAGATTCCCGTTCACTGTGCCATAGCA
CGGGAAGGAGCACACATTATCGGCTTCGCACATTTTGTTTTTCACGATTCCACCTGGGGTGTAAACCCTT
ATTGTTACTTAGAAGATCTTTTCGTTGCCCCCACCGATCGCGGTAAATGCGTTGGCAAAAAACTGATTGA
ATATGTGAGAGAAAAGGCACAGGAAAAACACTGCGATCGGTTGTATTGGCACACTCAGGAAACCAATAAA
ACAGCCCAGCGACTTTATAATTGGGTAGCGGAAAAACCGGGCATTATCGAATATAGAATGCCGCTTTAAT
TATCAAACATTCGGCAGTAAAGTGACGGCGTGCGGCATACACGCCGTGTATAAATGGATTTATAAAATGA
ACTACCAGTCAACATCTCTTTTTATCTACACCGTCAGGATCTTTTTTGCGATTTGCCTCTGTGGCGCGCT
GGCGCTTGTCGGCATCAGTTCACCAATTTTCTACCTGCTGGCGATGGGGCTGGTTTATCCCGTCATCCTC
TCTCTGCGATTACACAGCCTGAGTGAAAAAGGCATCGCCTTTTTGCCAAAGGAAAAGAGTGAATGGATGG
TCTATGTTCATGGCATCCCAGTGCGTGAAACCAGGACATCATTAACCAATCCGTATTTCTTTAGTGCCGA
AAGCATACGGACGTTTTCCCTACGTGCCTACATAGGAAAGCTGCTGGTTCAGATCTGCGCCGTCATTTTA
TTGGTGCAGCAGACTATGGCAATCAACTGGCCGTGGCTTTATCTTGGCGTGGTTGTTGCCGCGCTCTGGT
TTGCTTATGCCATTGCTATGACCATTATTGAACTTGTTTCAATTATGAGAGATCGCTGGTTTATCGAGAA
ACTCGTCTCTCCCAGTCAAAGCGAATGGTTCGGTGGATATATCGATTTCCGCGGCTATCGTGTCACGGTT
CTTGAACGACTGCTGTCGCTGAAATAGCATCCCGTCTATTTCAGTCTCTGTACTGATTCTTTGACCACCA
CCAGTTCGGTGAATTGGGCAATACAGTGATGACGTCATTTGCTGCGCCTGCAAAGCAGGCGCTATACCTT
ATTGGCGCATGCCGATCGCCAAGCGATTAAAAGCACTCATCAGCGCGACGGCAAAGCTCAGATCGGCGAT
CTCTGCATCGCTGAAATGTGCCTTCAGCGGCTCAAAATCTTCATCAGGCGCGTGGCTGTGAGCCACGTCC
ACAAGCGATTCAGTCCAGGCTAGCGCCACACGCTCGCGTTCATTGAACTGCGCGCTCACACGCCAACCAG
CCAAGCTGTCCAGCTTCGTATCCGGCACACCATCAGCACGCAGAGCCGACGCATGCATCTCCAGGCAGAA
AGCGCAGCCATTAATTTGCGACACACGCAAATAGACCAATTCGATCAACTGTTTTCCAAGGCTGCTCTTG
TTCAGGGCTTTCTTGGTCATGCCGAACCCTTGATAGGCTTCTGGCGAGAGAGTTTGGTAGGGCAAGCGAA
GCGTACTCATAGAAGATCTCCAATTAAGAAATGAAAGGACGAGAAAAAAATCAGTACATAGAGCGTCTGG
GCCCATGTTTCAACCGTCGGAGTTGCACGACCTTGCCATCCGGAGTGACCACAACGCCGTTGTTTCATGG
CTCTTCACACCTATAGCGCTTGGCTGAAATGCAACCCTTTGGAGAGCAAGCCCTGACGAAAATAGAAGCG
TTGTGCCAGTGCATTGCCCAAGGCTGTATCGAGCACCAGATGAGCACAGTCTTGCCGCTGCGCTTCCTCG
CGCATTGCCTCGATCAGCAGACCACCGAGCCCCTGATGGCGGACATCTGCGGTGGCCACCAGATCATCAA
CATAGAGGAATCGGCCATACAACAGGTTTTCCTGAATGCGGTAACCTACCAACCCCATAACGAGATCGCC
CTGCCATGCCGCCATCAGATGATAGCCTTGCCCTGCTTGACGACGGGCCTGCGTAGTGAATGTGGCAGCA
TCAGGAAGATGAGGTCGTAGCTCCCGCATAACATTGAAGCAAGCCAAGTAGTCCCGATCGCTGTCAATGA
GGCTCAATCGAAAGGTGCTCATGTCAATCTCCTTGTAATGAAGCCAGTATGTTAGGAAAATCATGACCCA
TAATGAAGGTGCAAGAATTGAGTAAATGAATAGGACATAACGTATGGACATGCAGCATCTGAAGCCAAGC
AGGGAACACGATGCGCCGCTCTATTTACAGTTGTATCGACGCTACCGAGACGCCATTACCGCCGGAAAAC
TTCATCCTGGCGATCGCGTACCGTCCGTGCGCAGCCTTGCCAGTGAACTGAATCTGGCACGAGGCACGGT
CGAAATGGCTTATCAGATGCTAGCCGGTGAAGGCTATTTCCTGACACGTGGCCCAGCGGGTACCATCGTC
TCCCCCCAGTTGGAAAAGCTGACCGAGTCGGGATATATCACCCTCTCCCGTTCTCAAATACCCTCGCGTC
CGCAAACTGAGGCCGCTCAAGTACAACCTTTCCAACTCGGCTTACCTGCACTGGATGCCTTTCCCCGCAA
GACCTGGGCACGCCTTGCCGGGAAAAATTTACGCACGCTGGATACGGCAGCCATGATCTATCCCGATCCG
GCGGGCTATGAACCGCTTCGTCGAGCCATCGCGACCTATCTGGGGATCTCGCGCGGTATCACTTGCACAT
ACGAGCAGGTGTTCATCACCGCAGGCTACCGGGGAGCACTGGAACTGGTGTGCCGCACGTTATTACAACC
CGGCGATGTTGGATGGTTTGAAGATCCCGGCTATCTCTTTGCTCGCCAGTTTTTGGTGCGAGCCGGTATG
CATCTGGCACCCGTTCCGGTGGATGAGGAAGGTCTGAATGTGGACATCGGTCAACAGCGAGCCGCAGAGG
CACGTTTTGCCGTGGTGACTCCCACGCACCAAAGCCCAATGGGGGTAGCGTTGTCTCTGCCCCGACGACT
ACAGTTGTTGGAATGGGCCAGCCACCGCCGATCCTGGATCATTGAGGACGACTACGACAGCGAGTTCCGT
TACCACGGTCGACCATTACCGGCGCTGAAAAGCCTGGATCGCGACGGGCGCGTACTCTACACCGGCACCT
TCAGCAAGGTCCTGTTTCCCGGCCTACGCTTAGCCTATCTGGTGGTCCCTGAGCCGCAGATCGAGCGCTT
CAAGGAGACGACAAATCACTTTGGCTGCTCTGGTTCGATCTTGCCCCAGGCCACGGTAGCGGATTTCATG
GAACAAGGTCACTTTGCCCGCCATTTGCGCAAGATGCGTTCACTGTATGCCATACGTCGCAGCTATCTGG
TCGACGAGCTTTTACAGACATTAGGTTCACACCTAACCGTCCAACCGCAGGCGGGCGGCATTCATGTGTT
AGCTACGCTGGCAACCCGTGGTGACGACCAGTCTCTGGCAGCGGCGGCTCAATCTCATGGTCTTGCCATT
CAGGCACTGAATGACTGGCGAATGTGTGGGCCATCACACGGCGGGCTCCTTATGGGATTCACGAATGTGG
CCGAACCCGCGATGGCAAAGGTATTGGTACATCAACTGGCAGCGGCCATCGGGTTATCGTGAAAGGGTTA
TCCCACAGTCGGACAGCTCTGCTGCCCGTAAGCTCAATCTGTATTACTCCCAATGCGCCGTACCGATTCT
CTGACGACCACCTTCCCCGCCAGTTCGGTGCGCTGGGCAATACCGAGCGCCTGCGCTGGCACCATTTGCT
GTGCCAGCAACTGTAGCGCAGCACGGGCAATCGTCTCAAACGGCAGGTGTACCGTGGTGAGCGAAACCGG
CAGCATGTCGAATGGCAGAATGTCGTCCATGCCCATCACCGACATGTCTTCCGGCACCCGCAGTCCGTGC
TGATACAGCGCGTCGATCACGCCGATGGCCTGATTGTCCGCCGCGCAGAAAATCGCGGTCACGCCTAATC
TATCGGGATTCGCTGTCAGCCAGCGCAACAGCGCATCGCGGGCCGTGCGCGGGTGGAAATCCGGCAGCGA
CAGAATCAGATCGTCATCCACCGCAATCCCCGCCTGAGCAAGCGCATCACGATAGCCACGCTCGCGCTGT
TTAATCGTCATGCGCGACGTCCAGGTCAGATGTAGGATCCGCGTATGACCCTGATCGATCAGGTAACGCA
CCGCGGCTGCCGCTGCATAATGGTTGGCTGGCATGACGCTACTCAGACGCATCGAGGGATCCTCACCGTT
AATCAGCACCGCCGGAATACCACTTTCCGCCACGGCGTTCAGCAACGTTGGGTGATCGTCATTCACGATC
AGAATACCGCTCTCTTTTCCTCCCTGAAGTTCACGCAGCAGTTGCTGTTCGTTAATGGTGTCGTGTTCCC
CCAGAAATGGACGCAGTTGGATATTGCGTTGTAAACACAGCGTTTTCAGAGCATTAATCAGCGTCAGCGA
CACCAAATTGTACTCACTTTCCAGCATCAGGTTGCGCGGCGTCGCCAGCAAAATATGGCGCAGCGGTTCC
GTCTGCGTGACGGTCGCTTTACCCACTTTATGCAGCGGATAACCCTGCTCGGTGGCGATCGCCATGATGT
GCTGCCTGACTTTAGCGCTGATCGGTGCCGTCCCGTTCAGCGCGCGGGAAACCGTGCTGATGGAAACCCC
CGCGCGGTCGGCAATATCCTTGAGTGTCGCCATTATTTCATCCCCGTGTTGGCAATCCCCGTCGTGATGT
ATTTTTGCAAGAAGACGAACACTGCCGTCACCGGCAGAAGCGAGAGCATCGTCATCGCCAGTATATAGTG
CCACTGCACCGAGAACTGCCCCTGAAACGCATTCAAACCGATTTGCAGCGTAAAATTGTCCTGACTGGAG
AGGACGATCAGCGGCCAGAGGAAGTCGTTCCAGCGCCAGATCACCGAGAAGATCGCCAGCACTGCGAGCG
CAGGTGCGGTCAGCGGCAGGATGATCTTCCAGTAAATACGGAACTCGCTGGCGGCATCGATCCGCGCCGC
CTCGATCAGCTCATCGGGGATCGTCAGCATGTATTGGCGTAACAGGAATACGCCGGTCGGCGTCGCGACT
GTAGGGATAATCACGCCCCATAGGTTATCGCCCATGTTCAGGCCGATCACCACCAGAAACGTCGGCACCA
TCACTACCGACAGCGGAATCATCATGGTCGAGAGGAACAGCGTCAGCACCGTACCACGACCGCGAAACTC
GTATTTTGACAGCGCGAACGCCGCCATCGAACTGAGCAACAGGGTCAACAGCGTCGCCATCACCGTCACG
AATACGGTGTTCTTCAGGTAAGTGGCAAAGTGGAACTTCGTGATCGGCGTCGTGTAGTTCTCCGTCTCCA
GATGCAGCGCCTTCATCGGCACCAGATCTTTGGTCGACACACGCACCACCTCACTCGGCGCATCCGGGTT
CACCAGTTGTGCAATCAGGCCGATGCGCCTGACCAGCGCCATGGTTTTCGCTTCGCCGTCTTCCTGTTTA
ACCTGCCACAGTTCCAATGGTTTGGGGTACTCCGGCAGCATGATGGTATCCGCCGCCTGCGGCAGAAAAC
TCGGCGGAAAGCGGTTGATCTCTGCGGGCGTTTTGAACGACGACATGGCTGCCCACATGACCGGAATCAT
CACCAGCAGCGTGCCGACCACCAGCCAGACCCAGCTCATGATATCCGTCATATGGATGCGCCCTGGATGA
CGGGTGCGGGTGAGAAAGGCGATTATTTTCATCATGGCTCCCGTTATTTTTTCCCTTCCAGCCGACGCGT
CAGCAGGAACTGCAACGCCGTCAGGATCATCAGCACTACGCCCATCAGCACTGAGGCTGCCGAGGCCAGC
CCGTAGAGTGATGCGTTTGACGAAAAGGCGGTCTGGTAGATGTACTGCACGATAAAGCTATTAGCCGTGC
CGGGGCCACCGCCGTTGGTTAACACCCAGGCTTCATCGAAGATCTGTACACTGTTGATGGTCAGCAGAAT
CACCACCACCAGAATGTTCGGTGCCAGCAGCGGTAGCGTCAGTCGATAAAAACCACGCCAGCGCGAGGTG
CCGTCCACCGCCGCCGCCTCGTAGATATCACGCGGGATCGCCTGCAATCCCGCCAGCAGGATCAGAGTAT
AAAACCCGACGTGAAACCAGACGGAGACAAACACCACCCAGAAGCGCGACAGCGTCGGGTCGAGCAGGAA
GGTAATCGGCTGCCCGCCCAGCGACGACAGCACCAGATTCAGCAGGCCGTTACGGTTAAGGAACCACTGC
CAGATCAGGCCAACCACCACCGGCGACAGCAGCACCGGATAGAAGAACATCGCACGGAAAAACCCCCGCG
CGATAATCTTGCGGTTAAGGATCAGTGCCGTCACCAGCGCCACCAGCAGCGTGCAGAGCACGTTGAAAAA
GGTGAACGACACGGTGTTGTAGACGCCAGTCCAGAACAGATCCTGTTCACAGCTCGATGGCTCGGCGTAA
TTGCCGCAGCTCAGCAGCGTGGAGAAGTTATCCACGCCGACGTAAGGACGTTCCCACAGCAGAATATTGG
TGCCACCGGTAAAGGCGTAGCACACCGCCAGCAGAATCGGAATAAAGACAAAAACGGCGAACAGCAGCAT
GTTAGGCGCGATAAAAAACCACGGCATCACTTTGCGGCCACCGAATTTTTGTAGCAGATTCACCGCTTTC
TCTACTGGCGTCACCAGCTTATCGATCAGCGATCCTGCGGGCAGTAAGGCAATCTTTTTCATGTCGTCCT
CTCCCGTCGCGATAATTAATGCTCGCTACCACGCGGCAATGTGTCATCCGTTTTGCCGTCGAACAGATGG
CAATACGTCGGCGGGAAGCGCACGAACACCGACTCACCCGCAGCGAACTCGCGGTGCTGCGCCAGATGGA
CGATCATCTCATCGTCAATACCGCCCATTCGCCCGTAGATAAAGGTTTCATGCCCCATCATCTCGCAGCG
ATCGACACACAGCGCGATCCCCTCCCCCTCCTCCACCAGCTCACAGTGTGAAGGACGAATCCCGAGCGTG
ACGTTCTGCCCGACGGTGCCGATAAACGGCAGCACCAGACGATTGCCGGAAGGACACTGCACCTCGACGC
CGTCGGCACCGGTGGCGACGATCTGCGCCGGGAACATATTCATGCGCGGTGAGCCGATGAAGCCCGCGAC
AAACTTATTTTTCGGCCGATTGAACAGCTCCAGCGGCGTGCCAACCTGCTCGATCCGACCCGCATTCAGC
ACCACAATGCGCTGCGCCATTGTCATCGCTTCCACCTGATCGTGAGTCACGTAAATCATGGTGGTGCGCA
GTTTCTGATGCAGGCGAGACAGCTCGCCACGCGTCTGCACGCGCAGCTTGGCATCGAGATTGGAGAGCGG
TTCGTCAAACAGGAACAGGTCAGGTTCACGCACAATCGCACGGCCAATGGCCACGCGCTGCTGCTGTCCA
CCCGACAGCGCACGCGGTCGGCGATCCAGATAGGGTTCCAGCCCCAGCATACGGGCCGCTTCATCAATAC
GGCGGGCGATTTCGTCTTTGGGGAAGTGCAAATTCTCCAGCCCGAACGCGAGATTCTTGCGCACCGAAAG
GTGCGGATAGAGCGCGTAAGACTGGAACACCATCGCAATCTTGCGCTCGGCTGGCGTGAGATCGTTCACC
TTGCGGTTGTCGATCAGCAACTCGCCGCTGCTGATCTCTTCCAGCCCGGCAATCATGCGCAGCAGCGTGG
ATTTTCCACAGCCCGACGGGCCGACAAAGACCATGAACTCGCCGTCATGAATCGTTAAGTCCACGCCTTT
GATGATGTTCACCGCACCATAATTTTTGTGGACGTTTTTCAGTTCCAGACTCGCCATTGTCAGCCCTCGC
AAACAGAATCTAACTGTGCCAATAACATCAGCATCACCAGCGCCTGCCCGTAAGGCACGGCAACATTGGG
AATATCGCGATAGAACTGCAAATCATGCCCCATCGCCGTGCCGTCCGAGACACCTTGCACTACACCCTGT
GCGTCAATCTGCGCCACCACGGCGGCATAGCCTTTTTCCAGCACGTCCTGCGGGAAATCGTGCAGCATCC
CCAGCCGCCTCGCTGTCAGGATGCCAGCGATGAATCCGGCGCTGGCGGAGGTTTCCAGCGGCGAATCCGG
GTCATCCAGCAGCGTGTGCCACAGGCCAGAATCGTGCTGGACACGCGCCAGCGTTGCCGTTTGCTGTTCC
AGAATCGCTTCCAGCGTGCGCAATACCGGCGCGGACAGTTGATCCTCCGCCAGCACCCGCATTTCCGGCA
GCACCAGCGTGATCCACGCGTTGCCGCGCCCCCAAAACGCATTGGCATAGTGATGGCGACCGACGAACGT
CCAGCCGTGATACCACAGCCCGCTGCGCACGTCGGCCAGATAGCGCGCGTGCGTGACGAGCTGATATTCC
GCCTCTTCGATTAGATCGCGACGGGAAAGCAGTTTCCCCGCCACCACCAGAAACAGACCGGCCATAAACA
GCGTGTCGTCCCACAATTGCCCGGTATTCGGCCGTTCTTTCACCGTATGCTGGAAGCCGCCATCCTCAGT
TTTTGGCAGCGAGTGCAGCAGCCAATCCGCCCAGTTGCTCACGGTTTCACGCCACTGTGCGGGCGCATCC
GGCTTGTCCTGACACAGTAGCGCCAGCACCAACATAGGTGCCGTCGAGTTGATCTGACGCGGCGGTAACC
CAGCATCCAGCTTTTGTTGATACCAATTCGCCAGCGTCGTCAGCATGGTGTCGTCCTGCGTCAGATGCGC
CAGCTTCCAGAAACCGTACAACCCGACACCAACTTCCCAATCCCACTCTTCAAATTGAATCGTTAGCCCA
GCGTCCGGTGCGTCGTCCTGCGTTACGCTATCAATCGCCTTCAGGCGGCAAAATGCCCGCGCTACCTGCG
CTAACAGCGCTTCGGTTTGTTGTCGGTTAAGTGAGCCAGTCTGCATGTCATGGGTTTCCTGTGTTGAACT
GCGGGACGACCGGGACATCGTCGGGAAAAACGAACGGCTGCTGGGCTACGCTGAACCCTGTTTTGTGGCT
AAAGGCCAGCTCGCCATAATCGGGATCGTCAATACACACGCCGTTGCTATCCTGAACCAAAGAGCGCCCC
CGGAAGCGGGCAGCAAACGCGGCGAATCCTTCCGCACCGTCGCCGCTGTCCACAGCAACGAACCACACGT
TCTGTTCGCCATACGCCCGCAGTTCACCTTCCGCCTGCTGGCCTGCGGTCGCAAATGGCTGTAATCCGGC
GGGATTATGGAAAGCGGCATAGCCGTTGCCGCCGCGTACAAAGCACCAAACGTCTTCAACGATGACGTCA
TCCAGCGCGGTTTGTGGCAAATAGAGGTGCGTCCACGGGCGGACATCCTGTTGCAGATCGAACACCATCA
GCGCGCGATTACGGTATTGCATCAGGTGTGGCAAGCGCCCGTTACCCGCCCAGTACGAAGGTCGATGCAC
ACCGTCAGGACGATCCTCACCGGGGTGGTTTACCCACAGACGGGCGGCATAATGCGTGCCTAGCCGCACA
TCCAACAGATGCTGTTGGTGTCCAGGCTCGCCGGGGTGATGATCGAAGACGGAAGAAAACGCCACGTCGC
GCTGCTTCCAGGCGATGATGCGGGCACTACGGTTCAGCCCTTGCACCCAGCGGGCTTCTGCGCCGTGTGG
CAGTGACCAGTGCGCAACCCGATCCGTCGTTTCCGGCGGCTGATAGTCGCTCAGGCACAGCAGCGGCAGC
GCGGCACAGTGCGGAATCAGCCAGCCCTCGCCCCACATCAGCGCACACAGGCCGGACAGTTCGGTCAACA
TGCCGGAACGCAGCTCTTTATCGTAGGCACGTCCCATGGTGCCAACCGCGACGCCATTCTGATGCACCCA
CGCCGTCATCAGCATGATGCGGTCAATCACCACGCGAGATTTTTCGCGTAGATCGGCGTCCTGCGCCAGT
TCATACAGCGCCACCAGCCCAATCAGATCGATGGGGTAATAGGCCGCCGAATTCCACTCCACCAGCCCGT
GTTCCAGAATGGAATCAAACCAGCGCGTCAGGCGTTCGTGGGCAATGGCTTTCTGCTCCAGACCACGGCG
GCCGCTGCACGGGAAAGTGTCATCAGGGAAGTTTTGTCCGGCCAGATATTGCGCGACGTGGAAACACAGG
CAGTGGTTCTCACTCCAAAACCACATGGTGTCGTTGCCCGGTTCATCAATCCAGTAGCGGAAGCCAAGAA
TGGCGCTGCGCACGCGCCGCCAGTCCTGCGGTGGCAGTTGTTGCCCCTGATAGCGCTGCCACAGCCAAAT
CAGCGGCACCAGTTGGAAATCCGCGCAGTCTTCACGGCGGCTGATTTTTTGCAGCGCGCTGTTGAGAATC
GGCGTAGCGGCATCGCTGCCCTCGCCCGTCGCGACAATCGCCAACAGCCGTCCGAGGCGCTCAAAACCGT
GCCGCGCAGTATGGCGCAACACCGTTTCACGCCGCGCGGCCAGCGTCGGTAACGCAGGCATCGTCTGCGA
TGGCAGGCGTCCAAAGCTCAGGGTGCGCGTCAGCGTAATGCCGTTACAGGTCGCGGCGCAGACCAGATCG
TAGTAACCGACCAGAACGGCGGGTAAATCCACCTGCCAGCCCAGATTGCCAGCGGGCAGCGTTTGTTTCT
GCTGCCATACGGGGACAGATTCGTTGATGTTGCCAATCAGACGGTGCGCCATCGTCACGGATTCCGGCAG
CGGCTGCGTGCTGTTCAGCACCAGCACGGGCGGTTGGATCAGGTTATTTTCCAACGTCAGCCCGTTAACC
CAGCTATCCAGTTCAGTCAGTTGTTCGCTAAGTGCCGCATCGTCATCAAGCTGCCAGAAGAGCGTGTCTT
CCCCCTGATAGCACAGGCTGAATAGATAATCGGTATCGCGCTCGCACAGTTCTTCGCTATGCACGACCAG
CGTGTTCGCCCCCGCTTGCAGCGGCAGCGTGATGTCACAGGTTTGTTCAGTATTACGGGTAAAGGGCATA
AAGCGAGTAATCGGTTCACCGTTCAGCCACAGCGTAATACCGCCGCAGGTGCTGAGGGTAAACGGCGCCG
CCTGCGCACTGTCGCTGTGGATAACACAGCGAGAAAAGCGCTGAACATGAACCGGACACGGCCAGAAATC
ACTGAAATTCACACTGCGGCTTTCATCGCCGCCGCTCCACATCAGCGGGAAATGAAGATCTTCAGGCAAC
GTCACCTCACGCTTTGCTTCTTCCTGCAAAAAACGCACGCGGCAGGGTAAAACACCGACATCGACAAAAC
CGTTGATAAAGCGGTAATTCACCTTATCCGCCAGCGTATCCGGCTCGGCGAAATAACGTTTTTCCGTCAG
TTCGGTAATCAGAAACCGATTAATGACGCCGTTCTTCTTTAATTTCCAACCGATATTCATACGGAATCCT
GTTTACGGTTTTGACGAATAAAATAACGAAAACGTATGACTAAATTTATTTGCACCTTCACTGTGCACAC
GCTGCCAATATTTAGGGCAACAGTTGATTCCCTGCACCATCAACTCGCAACCACAATGCAAATTTGCATT
AAATTGTCTTTTGCATTCATTTATTGACATTTCGCATTAATAAATAAGATTCTCATATTTATATATGTGA
TTAATATCACAAAAATACTTTATTTAAACCAACATTTAAAATATCTTTAATCTGCCTCACATAAATCAGT
CGGGCTTCTGTCCATGATTGCATGATGAAAATGACAGGTTAATGCAAATTTGCATTAATTAGGACAGAGA
ATAAATCACAGGAATAAAAATAACCTCGCAGGCAACGCCAGGGTATTTCAGCCATTAATCAAACCTATGA
TGTGGAGATGTTTATGATGCGTCCCAACACCGCGTTATTTTTTTCCGCTCTTACGCTGGGGTTATTCAGC
AGCAGCGCGTTAGCCGCCAAAACGCAAATAACATTCTTATATAGTGACGACGATCCCGAATTAGTGCATT
TCATGGAGCAGAAAGTTAAATCCTTCTCCCAAAGTAATGAACGCATCGATGTGAATTTCGTCAGTACGGG
CTATAACGCGCTGCAAACACAGTTGCCGATGCAACTAGCGGCAGGCTTAGGCCCCGATATTGCCAAAACC
ACGCAGATGGGGCTGCTCGGCTATACGCTGGATTTGCGTCCCTACCTGAAAGATCCTGCCGCATTCGAGA
AACGCTATAGCACGGGTATCGAAAAGGTCATGCGCGTTAAAGGCGTGCATAAAGCCGATGCGCTGCCGGG
TTTTGTCGCGTCCTGGACCGCCGATCTCCCGTTCGTTAACGTGACGCTATTTGAACAGGCGGGCGTTCCC
CTGCCGCAGCCGGGCTACACGATTGATGATTTGATGAAAGCCTCGAAGCTGGTCGCGGAAAAGACCGGCG
TGCATATTCCCTTTACCATCGACCGCAGCGGTTTCCGCTTCTCCGGCCCGGCTTACTCTTACGGCGCACG
TTACGATAAAGATGGGCTAATCAACTTCCCAGATGCGGCTGCACAGCAGTGGATTAAGGATCTGAAACGC
TGGTCGGATGAAGGCGTGTTCCCACGCGAAATGTGGGGCGCAGCGGGCGGCGGCCAGTATAAGAGCATGG
CGGACGATTTCGTGAACGGCAACATCGTGACCTACTTCTCCGGCAACTGGCTGTTGAACCAGTTCAGTAA
ACAGATCGGCGATGGTTTTGACTGGAAAGTGCTGCCAGCGCCTTGCAAAGAGAAGTGTATTTCGATGGGC
GGAGCGACCTTCATCATGCCGTTCACCACCACCAAACACCCGCAGGAAGTGGCCGAGTTCATGGAGTGGC
TGGGCAGCGAGCCGTTGCAGCGTGAGATCGCCGAGCACTTCAATATCATCGTCGGCGCGGATATTACCGA
TCTGCACTACCAGACTAAAGATAAGCATGTGATCGACGGCCTGAATACCGCACGCGAAGAGATCAAAAAG
ATCCCGTCTTACGTCTTTGACTGGGAGCGCATGGAAAGCCTGGGGGCGAACGAGCTGTACCCCATCATCC
TGACGCGCTTTACGCAATATCTGAACGATCAAGTGTCGTTTGATGAGTATCTGCGCCTGACGTCAAACGA
TGTGAAGCGCCTCAACGAAACGATTGCGACCAATCAACAACAGCGGAAAAGCGCACCGTGAAATGGCAAC
TGAGGGAGATCGACATCGATGGCGATCGTCCCTTTGATCGCTCGTGGGAAAGCACATTGTGCGAACAGCG
CTGGCCGGGACAAAACCGCTATCTTCTCGTCACGGGCGGTTTTACCCGGCTGCTACACTGGCATGACGGG
ATCCTGACCTGTCGCAGCGGCGACAGTTTCCCCATCGGTAATCCGGCCAGCCTCTCGCGGCTGGGGCTGT
GGGCGGTGCAGGAAATGCTTCAGGCCGTTGAGGGCATCACCCCGCTTACGCCACTCAGTGAAGCGCTGTT
TCAACACTTCGATAACCATGTTGATCGGGTGATCGACTGGTCAAAGCAGGCGCAGGCCAACGATTACGCC
ACGCTTGGGCATGTTGTGCTGGTACACCCGCAGGATGCACTAGCGGAGCAGTTGCTGACACGCTGCGCCA
GCGAGTTAATCCTGCTGCTCAACAGCCTACCAGCCTCAGAGGCTGAAATCGTCAGCCTCAGCGGCGATCT
GGCGGTGGCCTGTCTTCCCTATCTGGATTCAGGAGCGAGCGCATCATGACGACATGGCTCTATGCGGGTG
TGGATGGCGGCGGCACAGGCTGTCGGGCGCGTATTTATCAGGCCGACGGCACACCACTCGGGCAAGGGCA
CGGCGGTCGCGCCAACCTGCTGCTCGGCGTGGAGAACGTGCGCCAGTCGGTGGACGATGCTATCGCGCAG
GCGCTGAAACACAGCGGGCTATCACCGGATGACGCACCCCGGCTGAAAGTCGGACTGGCACTCGCGAGCG
CGGAACATCGCACCGCCTACGAGGCTTTTCTGGCATTACCTCATCCTTATGCCACTCAGGTGCTTAATAC
CGATGCGCTCGGTGCCTGTCTGGCCGTCAATCAGGGGAAAGACGCGGGCGTAGTCATTGCCGGAACCGGC
TCCTGCGGGCTGGCGTGGCAGAGCCAGACAATTACCGCCTACGGCGGCCATGAGTTCCCGATCTCCGATC
AGGGCAGCGGCGCACGCCTTGGGCTAGCAGCGTTACAACACACCTACGATGTACTACAAGGCTGGTGCGC
GCCGTCTGCACTCAGCCAAAGCATCGACGATTTCTTTTCCGCCAGCGCAGAGCAGGCCGCGAACACGCTT
GACGCGCTACGGGCATTTAGCCCGCAGGCGAAACCGGGCGACTATGCACAGTTCGCCCGTCGCGTATTTG
ACTGCGCTCAGCAGGGCGATGCCGTTTCCAACGCGCTGCTGACGCGGACGGCCAGCGACATCAGCCTGCT
GTTGGCCGCCGTGGCGCGCCACGCCCCACCTCGCTTATCGCTCATGGGCAGTATTGGCCTGCATATCCGG
CCTTGGCTGCCGGACGAGTGGCAATCCCAACTCACCGTTCCAATGGGCGATGCACTCGACGGCGCACGAT
TGATTGCCTGTCATGATTATGCGCTATACAGCCATCCGTTATAAAAAATAAATAATGCCGGAGACATCAA
TGACATCACTCACTCGCAGAACTTTCGTCAAGCTCGGCGCAGGCAGCGCCATTACGCTGGCTGGCGGCTT
TTTTCATGCTAACGCCGACACGACCGCGCCCGCCGGGCCGCTGCGCATTGCCATTATTTCGGATGTCCAC
GTCCACAATATCTACGGCAACTACGATTTTGACGGCCTGCCCGATGCGCAGACCGGAAAGAAGCTGACCA
TTCGCACCCTGAAAGATTCGGTGAATTCGACCCGCATCTTCAACGAGCCCTACTTTGCGCTGCTGGCTGC
GCTGGACGAACTGGCAAAACAGCAGGTGAAATACGTAGTGCTGTCCGGCGATTATTCTGATGACGGCCAA
CAGCCTACCGTTGAAGGCATCGCCGCCATCCTGACGCAGTACGAACAGCGTCACGGGATGCGCTTCTTCG
CCACACCGGGCAACCATGATGTCAACCGTCCACAAGGGGATGACTCGTGGGAAAGAATGCTCAACGCCGA
CGGCACCAGCACGCTGCTGAGCAGTAAACCCGGCGTTAAACTGGGCGGCGCACAATCGCTAATCGTTACA
GCCAAGATGCAGGCACTCGGCTATGAACGCGGCCTGCCGCTGATGAAACCGTTTGGTTTCTTTAAACGCG
ATGACTTCCTGCACTGGGAAACGCCGTTTGGCGACAGCGACGAACTCAATAAACGTCAGTATCTCGCCCG
TTCACCGGATGGTAGCAAACAGTGGAACATCGTCGATGCCTCCTATTTGGTGGAGCCGGAAGCGGGGCTG
TGGCTACTTTCCATCGATGCCAACGTGTATCAGGTCAAAGACGGCCCGGAGAAACGTGAAGGGATTGAAG
GCTACTCCACCAGCAGCAACACCGGCTGGAATGCCTTGCTGATCGAGAAACCGTTCATGCTGCCGTGGGT
GAAATCGGTGGTACAGCGGGCGAAAGCGCAGAATAAGAAGCTGCTGGTGTTCTCGCACTATCCGCTGGTC
GATTTCCTCGACGGCACGGTAGAGGATGAAAAACAACTGTTCGGCAGCAACAGCTTCATCAAGCGTACGC
CGAAGCCAGAGGTTGCCGAACAGGCACTGGCGGCAGGCATCCGTCTGCATTTCAGCGGTCATCTGCACGT
CAACGACACGGGCGTGTATCGCGGTTCACAGGGGACGCTGGTGAATGTGGCGGTGCCGTCGCTAGCCGCC
TACCCACCTGCGATGAAGCTGGCGACGCTGCATAATGACCGAGTCGATATTGATACGCTGGTCCTGCGCA
ACGTGCCGCAGTTCAACCATCTGTTCCCGTTTTATCAGAAAGAACTGGATCGCACTGGCGAACCGCTGGG
TGACATACTGAAAAGCCGCGATTATTACGACTTCCTGCACCACCATCTGGCGCTGCTGGTACGCCAGCGT
TTTCTGGTAAAAGACTGGCCGGAGGATCTATCTCCTCTCATCAACACGCTGAACTGTGCCGATCTGCTGT
GGATTGCGCAGCAAAAAGAGCCGATCAGCGCCAACGCGTTGCCTGATGCCGACCAGCGTAAACCGAGCGC
GGTAGCAGGCACCGATGGGTTACAGGATATTTCTCTGCTCACGCTGGTGACCGACTGGTATTGCCTGCGC
AACGGCAGCGATCTCGCCTGGCAAGATATTCCGGCAGCGCGAGTGAAACAGTATCGCGCACTGCTCGCAG
CCTACACGCCGACGACCACGCTACCGCCGGACAGCCTGCAACACCGCTTCGGCCTGATGCTGAAAATCCT
CGCGGGATATATCAACGATGAGCCAGCGACTCGCTTTGTGGTTGATATGCAGGGGAATTTATCAGCGGTG
TAATGTGTTCATGGAATTGGCTTTTAGTCACATGGGTTATGTAGAGCTAGAGGTGGTTTCGTGCGCTTCA
AACACCGTTATCTTCATGCTACGTCGCAGCACGCGCCCGACATAGGGGGCTACGCCAGCCCCCTATGAAC
CCCGGCTTTTTGGCAGAAATTATGCCGTGAACAATATAAGTTAGCTGGGTTTTGTCAGCAGAATGGCGCA
CGAAATATTCCCCCAAACCAAACTCAATCGCCTTACATACTTTCTTACCTATACCCTCTATCATCATCGA
TAAAAATCGGTATGTTATAATATAACAACTTAGCCTTTTGCCGATGATAATGACAAGTTTTTACTCTCTC
TCCGCGCTGAAGCGCGTGTTACTGGTTTCCCTGCTGCTAGCACTGTTATGGCTATTAGTCGGGTGGGCGG
TGATGTTGCCATGATTGCCCTACAGGAATTGGCCTTTGGCTACCGTGGCCAACCGCCACTCGCGACGCTC
AGCGGCTGTTTTCACCAAGGATCGCTGACGGCGATTATTGGCACGAACGGCACGGGGAAATCTACCCTGC
TGAAAACGCTGGCAGGCTTGCTGCCACCGCTTTACGGCACGTTCAGACTCGGTACTGGTGGTAAAGAAAA
TGCTATCGGCTATCTGCCACAGCTCTCCGAATTCGATCGGCAGTTCCCTATTAACGTGCGCGATCTGGTG
CTGATGGGTTCACTGCCCCATCGCGGATTGTTACGGAGTATTAACGCCAACTGGCACCGCAAAGCCGTTG
ATGCCCTCGACGCTGTCTCGATGGCAGATTTCGCCGATCGGCATATTGGCATCCTGTCCGGCGGGCAGCT
ACAGCGCGTGCTCTTTGCGCGGTTGCTGTTGACACAGGCTCCGATCATTCTGCTGGATGAGCCTTTTACC
GGCGTCGATAGCCACACCACGCAGGCACTCTTGCAGATTATCGAGCAACTTCACGCCGAAGGCAGAACCA
TCCTTACCGTGTTGCACGATTTGGAACTGGTTGGGCAGCACTTTCCAACTGTCTTGCAACTCACCCAGAG
CGGCCATCGCTGGGGAGATGCCCACCCCATATTATATAGCCTGCGCAAGGCAGAAAGTGATACGCCAACG
CTCAGGATCGTCACGCCATGATGCTATTTCACCTCATTACTTCTCCTTTTGCCGAATTCGGTTTTATGCG
CCGTGCGCTGGTCGGCTGTCTGGTACTCACGTTAAGCGCCGCGCCGCTGGGCTGTTTCCTGCTGTTGCGG
CGAATGAGCCTGATTGGCGATGCGCTGTCGCATGCGGTGTTACCCGGCGTGGCAATCGGCTACCTCATCT
CAGGGATGTCACTGCTGGCGATGGGCATTGGCGGCTTTATTGCCGGGCTGTCGGTCGCCATGCTTTCTGG
CTTCGTCACCCGACACACAGAATTAAAAGAGGACGCCAGCTTCGCCGGATTTTACCTCGGTTCGCTGGCG
CTCGGCGTCACGCTGGTTTCGCTGCGCGGCTCCAGCATCGATCTACTGCATGTGCTGTTCGGATCGATTC
TGGCGGTGGATCGCGCTGCATTGATCGACATTGCACTGATCGGTTCCGCCTCCTTGCTGGTACTGGCGGT
GATCTATCGGGCGCTGGTAATTGAATCATTTGACGTAACCTTCCTGCGCATCAGTTCAGGCCGCTATCGG
GCGCTAATCCACGGCCTGTTTCTGTCATTGGTGGTGCTCAATCTGGTCGCAGGATTCCAACTGCTAGGCA
CGCTGATGACGGTCGGCATGATGATGCTGCCAGCCGCCAGCGCACGGTTTTGGACACAGCATCTACCCGT
CATGCTCGGTATTGCGGTGCTGCAAGGAACGGTTGCCAGCCTGATCGGGCTGCTGTGGTCTTACTATGCC
GAGTTGCCTGCTGGCCCCGCCATCATCCTGACGATGACGCTGTTTTTCTGTTTCTCCGTCTGTGTTGGTC
ACCACGGTGGGCTGCTACGCCTGCGTCGTTGACCGATAAATTTCGTTACCTGTAATTTTCTGTGAGGGAA
AAATGAAACGTTCACTATTAGCTATCGCATTATCCGGCCTGCTGCTTAGCCCACTGGCGATGGCAAAGAA
TCTTGATGTTGTTGCCAGCTTTTCTGTACTTGGCGATATGGTCAGCCACATCGGCGGCGATCGCGTTACC
GTGACCGACCTGGTGAAACCGAATGGCGATCCACATGAGTTTGAACCGTCACCAAAAGACAGCAAAACGT
TGGCTAGCGCCGATCTGGTTTTCGTTAACGGTCTGGGGCTGGAAGGCTGGCTCGATCGTCTGGTCACCGC
ATCTGGCTATCATGGTGACGTTATTACCGCCTCCAACGGGATTGAAACACGCTCAATGGTGGAAGACGGC
AAAACGGAAACCGATCCACATGCCTGGAACAGCATGAGCAACGGCGTGATCTATGCGCACAACATCGTCA
ACGCGCTGGCAAAAGCCGATCCTGCCAATGCCGATTACTATCGCCAGCAGGGCGAAGCCTACATCACGCA
GCTACAGGAGCTGGATCGTTACGCGAAGAAAACCTTTGCCGCTATTTCGCCAGAAAAACGCAAGGTGTTG
ACCAGCCATGACGCGTTTGGCTACTTCAGCCAGGCCTACGGCGTGAAGTTCCTGTCGCCGGTGGGCTACT
CTACCGAATCTGAAGCCAGCAGCAAAAAAGTGGCCTCGCTGATTAAGCAGATCAAGCAAGAGAAGGTGAA
AAGCTACTTCATTGAGAACCAGACCGATGGACGTCTGGTGAAGCAAATCGCCAATGCCAGCGGCGCGCAG
CCCGGCGGTGAACTGTACCCGGAAGCCCTGACCGATGCATCCGGCCCGGCAGCAACCTATACGACCGCGT
TTAAACACAACGTTGATACCCTCGCCGCCAGCATGAAGTAACCCCCCGCGCCTGCTAACGCCGGATGACC
AAGATAAATAGACAAGGGCAGCGATGCCGGGAAACGTCCCGCCAGATGCTGCCCTTGATGTTATGCGCTC
TGTTGGTACAGTCGGACGTTAATTGGATACCAGTTGTACCACCACGAGCCTTCCCCCCTCTTGGGTGGAA
AGGACAAACTGTGCGCCGTCCGTCAACGCTAGTTTATCCCCGATGGCGACCTTCTGTTTATCGGGTAACG
ACATCAACTCCTCAATACCTTCATTCACCAGCCACCATTGGTCATTATGAAAGACAAAATAACCCACACG
TTTCTTCTGTTCTGGCGTCGTGCGCTCATTTGGGGCAATCAGGCGATTGACATGCCAGGCATACAGCGAC
TGGCCGTTCCAGACCATCAGCCGGTGATCGTCAGGGCGATAGCTCCCTGTTTTACGCGAAGAATACAGGT
TGAGTATCGGCAGCTTGCCTTTATACGGCGTACCGCAATAAGGGCATGAGGGCTGGGTCTTACCCGAAAA
AACATACCATTCCTGTTCACACGCCGAGTTCTGGCACGGCTGGATAAGATCGACCGTTTTCACCAGTGCG
GTTTCCCACTCATCCGCCGTCGGACGTTGGGTTGGCTCATGCAAACCGGTAATAAATGCTTTCTCAAACA
GAGGCGTAAGATAAGGTCCCAGAATGGTATAGGGGATCTTATCCGTATCTGCCCACGGCAAGGATGACGG
GCTGACTTGGTTGAGCTTAACCGCATTGCTGCGGTCAGTCGGATGTTCGATAAACAGCGCCCTTTCCCCC
ATAGACAGCGCTTCGTCCCGCATCTCATCATCCATATCATGAATTTTACCGCCCCGTAGCGGGTGCCGGT
AAAACAGATACATGTAGTTCAATACGGCTAACGCATGACGATCGGTACTGATGCTAGGCAAAATTCGATT
GGCATCTTCTTTCGCCAAATGAGTCGTTTTCACCACTTCGGGCGCAATAAAGTCCGGCGTACCCACAACG
TCCGGTGGATATTTCCCCGGCACCACCAAACCATCAATATCGATCACACAGGCATGACCCGCTTCTGGAT
CAACCAGCACGTTCTTATAACTGAGATCGCTGTGGCACAGACCGGCGGCGTGCATACGACGCACTGCCCG
AGTCAATAGCAGGCAGACTTTTAGGTAATTCAGCAGGTTACCGCGCTCACGCGGATCGAGAAATTTGTTC
TGGTTATTCGCACTGGCGAACCATTTTCCTTCTTTCTCTCGCCCTTTGATGCCAAGAAAATCATTATTCT
TGGAACCATACTTAAAGAAAAAGTGGCTCTGGTAGGTTGGCACCACAATACCGATTCGCCCCTCGTGCTC
AACCACACTGGTCGGCCAGCAGAACAGGTCTTGCCAATACTCACCGCCCGCCTGCTCAAAAATACTTTGC
CGATAGCGACCGGTGATCATCGCAATTCGCTCTTTCGCCTGCTCATTCTGTGGTTTTTTATAGAAAGCGA
CCACGTAGGTCTTGTCAGGAGAGAAATAGACATCCTTCATCGAGCCCGAACCGATGACTTCGTCAACGTA
CTGGACACGCTCGCCCTCTCGGGTGGTACAACTAATAATATTAGCCATTTATTATCACCAGCAATCCATT
TCTGAGACTCACCATGCCACGACAATCGTCCGGTCATCATGGTTTCCGGGCGAGAAAAAGTTTAGCCACT
CAGTCAACCGTTCTGCCGCCTGTTCGCTGTCATTCAGGCAAGGGGCAATGTCGGCAATCAGTGCATCCCA
TTTTGCCGCGTTTTGTAGCCCGTTATCCGTTTCAAAATACGGATCGGATACCCCGTCGGTCATCAGGATC
AGGTGCGAGATCTCGCTCCATTTACCAATAATAACGCGCTTACTAAACTGGGTGTCCTGTACGGCATCCT
GATCCAAAAAGCGGGTTTGCCCAGCGTATTCACCACTATCCGGCATGCCTAATAGACGGACTTTCCCCGT
TGGGCCATAGGCGGCGATAGCTCCGTCTCCTAACCAGAACGACGCGGCAAACACCCCATCATCCGTGCGT
AACGTAACCGTCGCTAACAGCGTGGTGGAGTAAGATTTGATGCTTTCATTCGTTTCCAGCGCTTCGCCGT
GGATCTTATGCACCGCAAGCTGTGCAGCCTTATGAAATTGGCTGACAAAGAAGGTGCCGACCTCCCGCTG
ATCTTCCGGCGTCCAATCGGCGATCGCACGCTTTAACCTTGACGCCAATTCCCCCGCCAGTTGCCGCGCT
AAATAGTCACCAACCACCTCCGTAACTAACCGCGACCCCTGCCGAGAATTTTTCGCGCTCCCGGCACCAT
CAGCAACCAACAGGACGCTCCAACCGCTGTCATTATCGTGCGCGATAAAATAGTCGTCATCACGAAACGT
ACCGACATGTTCGTGCGAACGTCCTCGGCGGCTGGCGGCAGCGATGTTAACACCCGGCTGCCGAATCGCC
TGTTGTGCCATATTCGTTTTAAAATAACGATCGTCTGCGGGAGGATCGATGATTTTCCATAGGCTGCGCG
GATCGGGATTCACGATCAAGAGTACCTTGGTGACGCCCACCGTCGCGGTTCCGCATGACCAGTGGACAGC
GATGTCCCAATCACCACTCAGTGTCGGGATCCCAACCAATGCCGTGGTCTCACGGTCGAAATGCAACCCG
ATCGCTTCGCTAAACACCACCTCCCGCACATCAGGCCTCATTCCGTTATCAAGGCTAATCTCAATGGGTG
AGTTAAAAGGTGTACCGACGCGGGCATTCGCGATATTAATTTTTACCTGTGGCAGACTCACCGCCGCTGG
AGGTGCTTTATTACTCAGGCTTGGCGTGGGAACTTGCCCCGGTTTTAGCGCATTTACCGTGGCTGGGCGA
CCTTGTGCGGCATTCAACTCCGCAAACGACATCGCTTCCCATTGTGCTTTTTCCGCGTTCTCCTGTTCCA
CAGGTTCAGCACCGCTGACTGACAGTGGCGCTACTGTCTCTGGCGCAGCTATCTCAGGCTGAATAGCGTC
ATCCTGTCCCGATGCCGCGATCATATCCGGTAATGCCTCCACGGCATCCTGCGGCGCAACGACAGCGTCC
GCTGTTGCCTCCACAGAGCCAGGCCCGTTCTGTGAATCATTATTTCCTGTAGAATCATCGTGTTCAGTAG
GGCAACTACTTTCTATCGTGTCGCTACTTTCTGTCGAGTCACCGCTTTCTATAATAGGAAGAGGCGGCGC
AATACCTTCCGCCTTGAGCATTACCTGTTCACGCAGTTTGTCTAACAGTTCTCTCAGCTCAGCATCATCG
CCCCACGCGTTAACGTCAGCCTCGGAAAGCGTTTTTCCTGCCTGCTGCAAAATCAGCACGAAGATCTGGA
GATCCAGACGGACATCAATATCCATTAGCCTCTCCCGCGATTGACATCGAAATCATCCACGCCGCCGTTT
TCACTAAAGCTAATGTTATGATTGCACCAAGGGCATATCACAGTTTCTGGCCCGTTGATGCACAGCAGTT
TTCCGCAGGAACACATCGCAAAAGCACTGGCATTACCGCAGTGGGGGCAACCCGGCGCGCCGTGTAATTC
GCTCGTATTGACTTGCAGCGCAGAGGCTCTGGCATCACTCCAGGCAAAATAATCTTCATCTATCGGGAAA
CAGCCTGCCAGATTAAATCCGTTGATATTGAGCTTAAAATTGAGGGACGATAGGTTAACGTTGGGGCGCT
CATACTTCATCAGGTAGGGGCGGCGCGATTTATTGCAGCGACCAACCAGAATGACACAGTTCTCATCATA
CGCCCGCGCGACCTCATCCTTAGCCAACCGGACAATAGACTCATTATTCGACAACAGCGGTGGCGCATCT
TCCCCGACGCTACGGCTATGGGCAGTGACAGACGCGGTGATCCATTTGATAAAGCGGGTGAAATCCCCTT
CTTGCGCCTCAGTAAACAGCAATACATTTTCGGTGAGTTGGCGCAGTGTATTCAGATCGGCAGAGGCTCC
CAGGCCAATCGCGATCAGGTTGACCTTATTGGCGTAGTGTTGTTTCCAACGTGTAATTTCCGATGCGGTA
TCATCCGTCGGGCGACCATCAGTCAGCAGATAGACCACCGGTTTCCAGTCACCTTTACGCTCTTGCGTCG
TCTTTCTTACTTGTTCATCGATCTGTTTAGTCAATTCCCGCAGCGCAGCGCCAAGGCTGGTGCCACCGCC
TAACGGCAGACGCGGTGGATAGAACGATACCACCTCCACCAAGGGAACGATGGTTTGCGCCACACCGGCG
AAAGCGATGACGGAAATCCAGGCTGTTTCGAGGGCATGAGGATCTTTTTTCAAATCACTAACGATAGCCT
GTAGGCCATCATTCATTTTCTTCAGATTATCCCCGATCATCGACTCCGAGCAGTCGAGAACAAAGAAAAC
GGGTAGTCGTCTCATAACAGACACCTTTATTAAACGAATAACTTTCGCGACAAGCGCTTCTATGAGTTTG
AATGGGATCGCTTACCGCAAAAATAAAAGGCAAGGTTCCCTGTCGGGAGCCCTGCCTTGACGTCACAGAA
CCAACTGTATTTCGGGAGGCGGTGGCGGTAGGTTATCCTGACCCGCCGTGACGCCGGAGCTAGTGCTACC
GGATGCGACACTTGCAGAAACCCATTTAAAGAAACCGGCAAACGCCGTCGAGTCCAGCGTTTCTAACGCC
ACCACTTGATTGGTCAGCTTCTTAAGGTGTTCATGCTTGGCTTTCGGCCCAACCGCACAGGCAATGATCG
AACCGAAGGCACGTTTTTTGACTTCGGTCACCGCTTCGTCATACGCGTAGGCGTCAGAGGGGCTACCGTC
CGTCATGAGGAATACCAGAGGACGCCAGTCACCTTTCTGATCGCCATCGGAACGTTTGATATCGCGATCG
ACGGACTGGATCAGACACTCAAGGGCCGCCCCCGTAAAGGTGCCACCCGCACTGGGCACCACAATATCGG
TAAACTGGAAATCCTCCAGCGGCGTCAACGGGATAAACTCTCGCGCGTCATTGTCGTAGGTGATGATCGA
GATATGGACGCTTTCTAGTGCGTAAGGATCCTGACGCAGTGCGCTTAGCATGGCCTGAATCCCCACATTG
ACCGCATGGATGGACTCGCCGCGCATTGAGCCTGAAGTATCAATCAAGAGATAAACAGGTAGCCGTCTCA
TTTACAGGTAGCTCTTTAAGTGCGTAATAAAGCTATCTGACTCGGAAGGTTCACCGATAGCGCTGAGTTT
CCAACCCGAGCCTTCACGCACCAGCTCGGCAAAGACCATAGAGCATTGTTGGTTAAATGCAGGCCCGCCG
GACAGATCAAAACGCGCCATTTCGACATTATTGGCATCGACAGCGCGAATAAACGCGTTCTTCACTTTAC
CAAAATGCTGTTGCTGTTCCTGGCCGTTATAAATTTGGACGATAAAAACTATTTTTTCGTATTTAGCATC
CAGCGTATTCAGGTTAGCGATAATTTGCTCATCGTCGCCATCCCCCGCTCCGGTGCGGTTGTCGCCAGTT
AACCAGATTTGACCTGAGTGGTGCCGCTGGTTATTGAAAAAGATCACATCCCCGTTATCCAAAGTGGGTC
GGCCATCTTCTATCTGTCCCAAATCAACCACTTTTCCTTCGGCATTGCACAGGAAAGCGATAACATCGAG
ATCATATTCATCTTCCGTTTTCTTACCAAATATTCCTCCCAGGAAGCCTTTTTTCTCTTCGCTAATGTCC
CAGCCCAGACCGATGGTGACGGAGGAGAGATCAAATTCATTCTTCTTGAGGCTAACACTTTGTCCTTTAC
GCAAACTGACTGACATACAGTCTCCTTGTTTTTGATAATAGAATTAGAGCACAACATTCACTTCTGGCGG
CGGAGGGGGGAGATCGTCAAGACCGATAACCTCTTTTTTACCCGATTCCACTTTTTGACTTCCCACTGAA
ATACTCGCCGATACCCACTTGAAAAACGCCTTGATAGCGTTCGAATCCGCAGTATCGAGCTGTAGAACGA
TTTCGGTAATTTCCTGTAAAACCTTTGTTTCTGCGACTTGTCCAGCGGCACAGGCGACAACGACACCAGT
ACGCGCCGACGTAAAGTCAGCGACACCTTTACGCCAGTCATCCGTTGGCGCACCATCGGTCATGATGAAG
ACCAACGGACGCCAGTCACCCTTCGTTTCCGCCGTGGTTTTCTGGACTTCACGTTCAATGGCCTGAGCGA
CCAGCGACAGCGCCTCACCCAGAGCCGTCGTGCCATTCGCGACCAGATCGGGGGATTTGAAATTAATCAG
GTCGGTTAGCGGCACAACCTGACGGGCAGAGGAATCAAAAGTAATAACGGAAACATAAGCGGTTTCCAGC
GCGTAGGGATCTTGGCGCAGCGTCGTGATTAACGTCTGTACCCCATTCTTGACGGCTTCCATTGGCTCAC
CGTGCATTGAACCAGAGGTGTCCAGCAATAAATAGACAGGGAGTCTTCGCATAGCATCAATCCATTCATC
TTATGCATAATATGATTGAGACATCATAATCGTTCTGGTTGTTATCTCAACAAAAAATGCGCGACATCAA
CCCGCAAAGTTGAGAGGATTTAATGGGATACGGTTCAGGAGGCTGGTGGGAAAGAGGGGGGAGACGTTGG
CTATTTTTGCGAGGGTAAAGATGAACGAATCAGTTCATCAGCACATTTATCGATCAGCATTTCCACCGCT
TCGCTACGCGTGACGTCTTTCAGGCGTGCCAATGTATCGATCTTACGCAACACCGACATTCTTAATGACA
GGGAGACGGCTTTCTTTTTTTCTTTATCCAGAAAGACCCGGCTGACCGTTCCTTCTTCTTTCAATTCGGC
ATGGGACGCGAGCGCCTGCGCCATATGACGTAACGTCTTTTTATCGAGCTGCCCGGGCTGGATCATCTGA
TAAGCGTGTAGAGACTTGCTGTACTTTATCTCAGCAGCATAGTCGCTTCTCAACTCCTTCAGTACCCGAG
TCAACGTCGGTTCCGAACAACCCAGTGCAGTGATGATCTGCGTTGCGGCAACATGCTTCCCCGTCCCCAG
AATATTGGCAAGACGGAAAACGCGTACCTGACGGGTGCTTAGTTGCATAGAGAATCACACCCTATATTCC
AAGACAACGATCGTATGGGCTGAAAAATAAGTGTGTTCACTGACATTTTTCTCGATGACTCTCTCATGCT
AATCGCCGTCATTTCTGAGCGTGGACAGACAATGTAGGTGACAACGGATAAACGCTCTCTCCTGCATCCT
TAAGTAAAATTTTAACCATTTTTTACTCTAACAGACAAATTTTCAACGTGAGATAAACCAGAGGCAATAT
AGAGCAACGCCCCCCAACCAGAATAGGGTGTATACCCGATTAACCATCGATCCGATCGCTTCAATGATTA
TGGGTCGCCGCGATAAAGCGCGCCCCCAAATTTTGCTCTGATGCGATGCCGTAGACCTTCGCGCGATCCA
AAATCCCAGATGCCCAGCGCCGATGCGTGGCCGGCTCGCACATCGACCCCTGAGATTTAAAGACCGCCTG
GCTGGAATTCAGAATACGCAACGCATCCGCATAGTCGGTAGCGGACACCATCAGCGCCTGTTCAATGATA
GCGATTTGATTGGGATGAATAGCCGTTTTGCCGACCAATCCGTGCGCCATATCCAACGCCAACTCGCGTG
ACATGATGTGATGTTCATCAATATGCTCACAGACTGGCGCGGTTAACGCGAAATTCCGTGCAGCAAATAT
CGAGACCAACATTTTGATCACGTATCCCATCGGCCCATCATATAAAGTCAGGTGGCGTGACCGCCGCAGT
GAGATCACATTCATCAGATCGTTTCCACCAATACGCAAGGCAATAATGCGCTCATGGCAGGGGTGAGACT
GTAGCTGCGTTGCTAACTCACGCATCTGCACCACGTCGAAAACGTCTTCAGTTTCCAGTGTTGGCATCAT
GCAAAGCTCGCTGTTCCGCACCACTTCCCACCACTGTGGCAAAGAAGCTAGAGTAAATTTGGGCAACACC
AGCCCATCCAGCGGACTCAAGTCCATCTCATGCGCCAGCCAGCGGCCCATCTCAGCGTCACGCGGACGAA
CAAAAACCAACGGCCAGTCAGCTTTTCCGTTAGCCTGTTTCGCCTGCGCCAATACCGTAAGAAGCTCACG
AAGCCGTAACAGCGCCAAAGGGACATCACTTTCGGCGACGGCATCTTCAAGGCAAATAACCAGAGAGCGC
AGTCCGCTAATTTTATCGGTCAAAATAACGTCAGCGATATCGGTACGCGTCGCGGGCATATAGAGCGTCG
CACCTAAATTCCAGGGAGAAAGCCTTTTATTCATCAGTGCACCTTTTTGATAATGGTCACCGCGCGGTAC
TGACCGATTTCATCGCCGACTTCAGTAATCGTGATTCCCTTTTCCTTCGCAAGATAAACCAACAGCGCAA
CATCAGGATCATCCATCGTTTGTACCAGGACATGATCCGGCACCCGACGCAACACCGCGCGGGTCGCTTC
AGCAATACCCGGTTTAATTCTATTGATGCTATCGATGCCATAGCGTTCAGCCAGCGTGCGGATCACCCTT
TCACTCTGTTGTTGAAGATAATGCTGTCGTTCAGGTGTTGATTCACTGCATACCGAGAGCACGGAAGAGG
AGGTACGACGCAACGCCTCAACGGTATCCGCCAGCATTTGGCTACACTCATAGCGCTTAAGGTGCTCACA
TATCATACAGCCGTGTAGCCCTTGCGCCGCCCACAACGATCGGGATATCAGACCCGATACAGGAGCGCCC
ATGATCCCAAACGGAATCAACCAGTCATCATGACTCGCTGACAACCAGGCACAGCCACAGGGGTCCGCCA
GTACCACCAGACGTGGCTGTTCGGGATACCCTTCTCTTCCCTTCAGGGACTTGATCAACTCGCCCGTGAT
AGCGCCTTTACCGGTCCAGCCATCAACAAACACAATGCCCTCGCTGCCGTGACGCGCTTCAATCCATTCC
AGCGCGGTTTTATCAATACCCCGATCGCGGATAATGCTGATGCCATAATGGTAAGACGTTTTCCCCATAG
CACGCAGGGCTCGATGCAACATGACGCCCAGAGGAACACCGGCACGCACCAAACTGGTCAATACCACTGG
CGTATCGGCAAAACGCTGTGCCAGCGTTTGCGCAAGCATCTGCACCTCGCGCGCCAAACGCCCGCCTTCT
TGTTCAAGCGCACGGGAGAAAAGTTCGAGGTGCCAGACCGTCGGCTCCGGCTCCTGACTCAGCATATCTG
AGTAGTGCTTAGCGCCCGACTGAATCAGCCGCTCCTTTTCCTCCACGGGCGTCACGTCTATCTCGACAGG
TTGAAGCAAAAAATGGATGTCGTTTGGCAAGTAGGAACCAGAAAAAGGCGTGATGTCGTCATGCATCTTG
GGCGTCTCCAAAAATGCGGCGGGCGATTGCCTCGGCAAACTGGCTTTGCCGAGGCAATCCGTACCAGGTG
CAGAGTGTCATAAAGCGGTGATCGCTGAGACTATCGCCCAAACCAATCACGGGAAAGGTGCCTCGTTCCG
CACGCAATTTGTTGAGTAAATAGGTTACTGCCCGCCCTTTTTCTACTGGTTCGGGTAGCCAGGCCACGTT
GTTGCTATTGCGATGCAGATAAAAACCCTGCGTCGGATAGCGCTGCTCAATTTCATCGGCAATGGTATAA
AGCTCTTCGATTTTGGTGCTGTCGCGGTGCTTCATCACCAGATAAATCGGCGTCTTGCCATATTCATAAT
TAATCCGCGCCCAGCCGTTAATATTGCGCTCAGCCATCAGTGCGGTGATACCGTGTTGCATCGTGTGAAG
CTGCTCGGCATACGGAGCCAAAGCAGTCAGTATCTGCGCTTTCCAGACAGGCTCAGGTTCACCTTCTGGG
GTAAGAATGACAGCGCCATGCGTGGTAACGGCCCAGGAACGGAAAGGGATAGTCACACGGGCAATTTCCT
CAGTACCGCGTGCCGTCACAGGGATCAGCTCAGCGTATTCCAACATCCAATCCACCAGCATGGCCTGTTC
TTCGGTCATAAAGCTGCGCGGCGTCAGGCTGGGATCCAGCGCCCCCGTTCGATAAGGTTCAAGCGCAAGC
TCATTCACCATCTTACGTCGCGTCTGAAACAGCGTATCGTCAAGATCGGAAAAAATAACGGGCTTAGTCA
TAGCTGATAATCTCCACGCTGGCCGCTACCGTCGCCAGCGCATCGAGTAATTGAGGATCGACACTCTCTG
GCGGCGTCTCCACGCAGAGCAAAATGCGATCGAAACGTTGATGCATAACGTTGTAGACAAAATTTGCAAT
GCCTAGCCCGTAATTGTCATTGAATGTTATCGCCGACTGGATCGCGAACCCGGTTGCGATAGGGGATCGT
GTGGTGGAGCTGAACTTAACGTCAGCCCCCTGGGCTTGCAAATGCTCCGCCAGTAAAAAAGGTTCCCAAA
CAAACTCACTACTGCCCAGAACCAATATTTTTTCA
>6 length=70859 depth=1.10x
ACACCTGTGGTCGATGACAAGCGTAGCTATTTATCCGTGAGGCTTATCTACGACGTTTTTCTATGATGTT
TTTCTACGACGAATAGTTATGCCACGCGCTTGCGCACGATTTTATTGTCATTTGGGTTAGCCAACAGCAT
CACGGCTAGCCCCCTTCTCAATCTCCATCCCAGAGCGCAGTGGATAGTCTCACTACCTCCTACTTGTAGT
GTAGAAGAAGAATGTTCGTTTGTGCCAGAGAGGCAGGCACAATCGGCATGAAGGATGATTTTTGACGAGA
GAATGCGTTTTCTGAAAGGAGAAGCTACGCGATTTAACTGTGAAAAGGAGCGGTTTCTACTACACTTATC
AATAGAATTAACAGATTTGAAAACGGGTTGTGATCGACTGAACAGTCCGATGGCGCCGACGAATGTTATT
CTGTAATCCGCCGTTAAGTATCAGATTGGCAGGAGAAATAGCTGCTAACCCTTAATTAGTCTTTACGGAA
GGAGTCTCATTATGGCTTACAAACACATCCTTATTGCTGTTGACCTTTCTCCAGAAAGCAAAGTGTTAGT
GGAAAAAGCGGTATCAATGGCAAGACCGTACAATGCAAAAGTCTCGTTAATCCACGTCGATGTGAATTAC
TCCGATCTCTACACGGGGCTTATTGACGTCAATTTGGGTGACATGCAACAGCGTATCTCCGAAGAAACCC
AGAATGCGTTGACTGAACTGTCCCAAAATGCGGGCTATCCTATCAGTGAAACGCTGAGCGGCAGCGGAGA
TTTAGGGCAGGTTCTGGTGGATGCGATCAAGAAATATGATGCCGATCTCGTGCTGTGCGGGCACCATCAG
GACTTCTGGAGCAAACTGATGTCTTCTGCACGTCAACTGATTAATACCGTCCATGTCGACATGCTCATCG
TGCCGTTGCGTGATGAGGAAGACGAATAAAAATTAGCTTTTTTTGCATTTTTTTTCAATGGCGAAAGGCA
CGGCTTCTTAGCTGTGCCTTTTGTTATATAACAAAAACTTATGTCTAATTTCCTTCCCAAAACATCCGAA
AAACCCTTCCTATCTCATTGGATTGTAACGTTTATCTGAAAAGAAAACGCTTGCTTAAATATCCATCGCC
AGTGTTATAGTCCAGAGGACACAACATCATTTTCACCGATCCCACAAGCTTCTGCGTGTCTAAAAATTAA
AGAAGCAGAAGGGAACTTATTCGTTCAATCAGGAGCTGTTCATGGCACAAATCGTATCTCTGGCAAGTTT
TCTTGATACTGTTCAACAACGCGATCCGCATCAGCCTGAATTTCTACAGGCCGTTAATGAAGTGCTTTCC
ACGCTGTGGCCTTTTCTGGAGCAGAACCCTCACTATGCGGATTACAGCCTGCTGGAACGATTGGTTGAAC
CGGAACGTGTGATTCAGTTTCGCGTGGCGTGGACGGATGACAAAGGTCAGGTACAGGTAAACCGAGCCTG
GCGCGTCCAGTTCAGCTCGGCGATCGGCCCGTACAAAGGCGGCATGCGCTTCCACCCATCCGTTAACCTG
TCGATTCTAAAATTCCTTGGATTCGAGCAAACGTTCAAGAATGCGCTGACGACGCTGCCAATGGGCGGCG
GCAAAGGGGGATCGGACTTTAACCCGAAAGGGAAAAGTCAGGGTGAGGTCATGCGTTTCTGTCAGGCGCT
GATGACTGAGCTGTACCGTCATTTGGGCGCGGATACGGATGTGCCCGCGGGTGACATCGGCGTGGGTGGT
CGCGAAGTTGGTTTCATGACCGGCATGATGAAAAAGCTGACCAACAACACCGCGTGCGTCTTTACTGGCA
AAGGGCTGTCTTTCGGCGGCAGTCTGATCCGCCCTGAAGCGACGGGCTACGGCTTGGTTTACTTCACGGA
AGCGATGCTGAAACGCCACGGTCTGGGCTTCGAAGGTATGCGCGTTGCGGTATCCGGTTCCGGTAATGTG
GCGCAGTACGCGATTGAAAAAGCGATGGAGTTGGGGGCTCGCGTGGTCACGGTATCCGATTCCAACGGCA
CCGTGGTGGATGAGAATGGGTTTACCCCAGAGAAGCTAGCGCTGCTGGAAGAGATTAAGAACAAACGCTA
TGGCCGCGTGGAGGATTACGCGCGTGAGGCGAAGCTGACCTACCTGGCAGGCAAGACGCCGTGGGACGTG
CCGGTAGATATCGCGCTGCCGTGTGCGACGCAGAATGAGTTGGATCTGCCGGCGGCGCAGACGCTGATTG
CTAACGGTGTGAAAGCCGTGGCGGAAGGTGCCAATATGCCAACCACCATCCCGGCGACTGATGCGTTCCT
TGATGCAGGCGTGCTGTTTGCACCAGGTAAAGCGGCTAACGCAGGCGGCGTGGCGACATCCGGTCTGGAA
ATGGCACAGAACGCGGCACGTTTGGGCTGGAAAGCAGAGAAGGTGGATGCGCGTTTGCATCACATCATGC
TGGATATTCACACTGCGTGTGTACAGTACGGTGGCGAAGATAGCCAGACGAACTATGTGCGCGGTGCCAA
CGTGGCGGGCTTTGTCAAAGTGGCCGACGCGATGCTGGCGCAGGGCGTTGTGTAACGAATGATTCCCTCT
GGGCGCCTGTATTCGCAGGCGCTTTGACTTTTCACTTATTTATCTAAGTTTTAGCGACATTTCTTGCTGG
ACACCGCTTCCTGCCTTTCTTTATCTTAATCCGCATTGTGTATCGTTGGTATTGTGTTCCTGCCTTCCGG
TACAACCTGTTCTCTTCAAGGCTTACAGCATCGTGAAAATCAAATATCTTCCTTTCGATCAGAATCGTAA
TGGCTGGTCGGCAGATCTCGCTGATAAACCGAGTTACTCGCAGCAGCGGGGGCAAACAACGGCGGATTGG
CTGGTGATCGGTGCGGGCTATGCGGGCATCGCTTTTGCCCAGCGTCTGGCTGAACAGCGCCCAGATAAAC
ACATTATCCTGCTGGACGCTGGCGAGATTGGCGACAATGCCTCCGGGCGTAACTCCGGTTTTGTCATCGA
TTTGCCGCATAACATCGGCAGTTCGACGGCGGAGTTAGAAAAGGCTGCTGCTTATCGCCGCCTGTTGCAG
TCCGGCGTGGCACACCTGAAAGAGAAGGTGGATCGCCATGCTATCGCGTGTGACTGGAGCGTGGCGGGGA
AATATCACTGTGCTGTTAGTTCGACATTCAATGGGCTGATCGATACCTATGTCCGTGAATTGAACGACCT
TGGCGAAGCCTATCAGGTGGTTGAAAAAGACGAACTTGCTCATCGCCTTGGAACCTCTTTCTATCAACGC
GCTGTGTATACCCCCAACTGTATTCTACTAAACCCGGCGGCGCTGGTGATCGGGCTGGTGGCGAATCTGC
CTAAGAACGTGACGGTTTACGCCCATTCTCCTGCGCTGAATATCGAAACCGGATCGCGCATTCGCGTGGA
AACGCCCTATGGTGAGATTCAGGCAGATAAGCTGATGATGGCGATTAACGGCGCGGCACGCGGCCTGCCG
TTGTTCAATGGTCGGGTGTTTGCCGTAGCGACCTTCGCGACGCTGACTGAGCCGCTGAATGCGGAACAGA
TTGCACGGATGGGCGATATGCCAGATTGGGGGCTGACGCCAGTCAATGCGCTAGCCAGTGCGACGTTGCG
CTACACGCGCGACCATCGCTTCCTGATTCGAGAGCATGTGAAGTTTGCTCCTGAGTTAGTTAATAGCGCA
GTAGAAACCGGACGCCACGCGCGTCGACATGCTGCTATTTTTGCCCGCATGTTTCCGCAGTTGAGCGACG
TTAAAATGGCGCACACATGGTCAGGGCTGATTAGCGTAACGCGCAACGGTGCGCCAATTTGGGGACAGCT
AAGCGACAATGTATACGCTTCCGCTGGCTGTAATGGGGCGGGGCTGTCGAAGCAAACCGCCGCCGGACAT
ATTCTGGCGGATCTGGCGTTAGGTGAAGACAACCCGCTGATTAGCGATATGCAATCGCTCGGGCAGGCAA
ACTACCTGCCGCCACGCCCTTTTCTGGATGTCGGCGTGAACGGCTACCTGACGAGCGAACGCTGGAAAGC
CCGCAGCGAGAGATAACGCCTGTCAGTTAATTGCCGCGATAATTGTCAGTTGATCGTTCAGCCGCTGCTT
GGTCAACGTATTGGTGGTGCTGTCGCGTTGCTGAGTCAGTTCCGCTACGCGTTTCTCCCTCTGGGCGGCA
TTCGGCAGCAGTAACGACTTCACGTTGATGGATTGCACGTTGCTGTAGCGGCCATCGTCTGAGGTCGGCA
CGCCGATTTTTCCGCTGTTGAGCAGTGATTCAACAATTTTGCGTTCACGCTCATAGCCCAACAATCCCGC
CAGTTTCCAGCGCTGCGGTTCCGTACCCTCGTATTGGCCCTTTTTCACCTCGGTTAAATAACGGATGGTC
AGGTTACGAATCGTGCCTGCCTCTTCGCCATATTCTACTTTGGTATCCGATAGCACCGGGAACGCCATGC
CTTCCAGCACGCCGCCTTTCTGCGTCAGGTGGCCCATACGGTAGCTGTTCATCCCCAAACGAATCGGCAT
GTCGTCGGTAACCGGCGTGCCGTTATTCATTTTCAGATCGGTTATACGCTGCCCGGTGGGTTTCGTCAGA
TCGATGGTGTAGGTTACGCCGTCGAAGAAATCATTGGTGGAATACTTGGAGGCGCGACGCTGCGGATTGA
AACTGTAAGTCACATCTCCGTCCTGCAACTGGTTGAAGTAACCCGCTGACCATTCCATGTATTTCTTCAG
TTCTTTTCCGGTTAGCTGATAAACCGTGATTTCACCGCCCGCGTATTGATAGTTAAAGGCGATGTCTTTT
GCGGAAATGGTGCCGACGTTCAACTTAGGTCGATCGTTATCAATTTGCAGTGCGATAACCTGCGCTTTGG
GGGCGTAATGGCGACTGGCTTCCTGGAACAGAGCGCTGATACCGGTGTCCTGTACGTGTACTTGAGGGAT
CCCTTTCACGGCATCTTGCGGCACCAGATCGTGTCCAAGAAGTTGGGCAATCGGACGGTTGGCGTTGGCG
CGCAGGGTATTGTGGTAGGGTTCGTAGATGTCTTCCATCTTCCGGTCAGAATCCACGTCTTTAATCGAAT
AGGTGTAGCTGTCTTTGTTGATCAGTACGTATTTGCCGTTCTGTTGCTCAAACTGCAAATCGATACGCGA
TAACGCGCGGCCATATCTGTCCGGTTCGGTGACGATCACGCCATTAATCACCTCTTTATCCACTTTTACG
TGCATATGACCCGCGACGATGGCGGCTAATTCTGGGTTAGCGCGAGCAATATCACCCACGCCAGTACCCG
GTCGCTGGTTCTCGTTATCGATTCCCATATGGGCGACCAGCACGATGGCATCCACTTTGCCGTGGATTTG
CTGGATGACGGTTTTTACCGCCCCGACGGGATCGGTAAAGTTCAGCCCTTTCACACGATCAGTACCTTTG
GCGAATTCAGCGGTCATCGGCGTATCCATACCGATGATGCCAATCTTCACGCCCTGGCGTTCAACAATTT
TATAGGCGGGTAAATAAGGTTTACCGCTCTCCCAAAAAATGTTGCCTGCCAGTGCGGTGCCTTTAAACTG
ATCAAGCGAGGTGGAAAGCACGTTCAGTCCGAAATCGAACTCGTGATTGCCCATCACCCAGACGTCATAG
TTCATAGCGTTGAAACCGAGCATCATCGGGCTGGTGTTGTCATTTTTGAAGGTTTCGACAAAGTTGCCCT
GAATAGTATCGCCTGCATCAACCAGAATCACATTAGGCTGCTGCGCACGAACTCTATGCACCTGCGTTGC
GATCTGACTCAGACTGCCAGCCATGTTGGCGGTATCGGTAGCGTAATCCCAGGGAACAAAAGTGCCATGC
AGGTCGGATGTACCTAGAATCGTAATATTTACTGGTTCTTGAGCGGCCATAGCAGAGGTACTCAAACAAA
GCAGAAGTGACAGAAGCGTTTTTTTCATTATGTCATCTTAGTGTAATAAGAAGTGATAGCGTGAAATTAT
GCGATTTGCTTCTCAGTTGTGCCACAAGCTTTGCAAAGGCAGCATAGGAAATGCGAAGCAGGCTAAGTTT
TTAGCCGCTGACGCGTTTAGCGGCGTAGCGGCGAGGTGTGTCTGTGTCAGGCGGGGAGGTAAAAGTCAAA
GCGGTGGCTTTTGGTTTCCAGCATGGACTGTGCTGGTACGCCAGCCAGCGGCGGCGCGTAGTCCGGTCGC
TTCACCACGACGCGTTTCTTCGCCAACGCGCGTGCGGGTTCCAGCAGCGCATCGGCGTCGTTATCCGCAC
CCACCAGTGATTGAAACACCCGCATCTCTTTCTTCACCAGCGCACTCTTTTGTGTGTGCGGAAACAACGG
ATGGAGATAAACCACATCCGGCGGCGGGGTGATGTCACGCAGCGCGGTCATACTCGATGCGTGTAGTAGC
GTGAGCCGTTCCCGCAGCCATGGGCCAATTTCCGCGTCCTGATAGCCACGCTGTAACCCGTCGTCCAGCA
GTGCCGCAACGACCGGATTACGTTCCACCATGCGTACCCGACAGCCTAATGCTGCCAGCACGAAGGCATC
ACGGCCCAGTCCGGCGGTCGCATCTACGACATCCGGCAGATAATCTTTTTTGATACCCACGGCTTTGGCA
ACGGCTTCACCGCGTCCGCCGCCAAAGCGACGGCGGTGTGCCATTGTCCCGGCAGCGAAATCGACAAAGA
TAGCGCCGAGTTTCGGCTCATCCTGCTTGCGTAGTTCCAGACGTTCCGCCGTTAGCACCAGCGCCATTAC
CGCATCAGGATCGGAAACTAACCCCCAGCGCTCGGCTAAAGAAGATAAGGCGCCACTATCGGCGCCTTCT
TCTGCGATTAAGCAGATGCTCATCCTTTGATGCCGTAATGCGCGAGCATGGCATCAAGCTGAGGTTCACG
ACCACGGAAGCGTTTGAACAGCTCCATTGGCTCTTCAGAACCGCCGCGGGTCAGGATGTTATCCAGGAAT
GACTGACCGGTTTCGCGGTTGAAGATCCCTTCTTCCTCAAAGCGAGAGTAGGCATCGGCTGCCAGTACGT
CGGCCCACAGGTAGCTGTAGTAGCCTGCGGCATAACCGCCCGCGAAGATGTGGCTGAATGCGTGTGGGGA
ACGACCCCAGCTTGGGCTTGGCACTACGGCGACCTGCGCTTTGACTTCCGCCAGCGTTGGCAGGATCTGC
GCGTCTTTTGCAGGGTTAAACTCGGCATGCAGACGGAAATCGAACAGGCCGAATTCCAACTGACGCAGAA
TGAACAGAGCAGCCTGATAGTTTTTCGCCGCCAGCATTTTATCCAGCAGTTCCTGCGGCAGCGGTTCGCC
GGTTTCGTGGTGGCCGGAAATAAAGGCCAGCGCTTCGGGTTCCCAGCACCAGTTTTCCATGAACTGACTC
GGTAGTTCGACCGCATCCCACGGTACACCGTTGATGCCCGCCACGCCGGCGGTATCGATCTGGGTCAGCA
TATGGTGCAAGCCGTGACCGAACTCGTGGAAGAGGGTTGTGACTTCGTCGTGGGTGAACAGAGCGGGTTT
GCCGTTGACCGGGCGGTTGAAGTTACAAACCAGATAGGCGACCGGTTTTTGCAGCTCGCCGTTACCTTTA
CGCAGTTTACCTGCGCAGTCATCCATCCACGCCCCGCCACGCTTGTGTTCACGGGCATACAGATCGAGGT
AGAAGCTGCCGCGCAGTTCACCGCGTTCATCGAACAGCTCGAAGAAGCGAACATCCGGGTGCCACACGTC
CACATCGTTACGCTCTTTGGCTGTGATGCCGTAGATGCGTTTAACCACTTCAAACAGGCCATTCACCGCG
CGGTTTTCCGGGAAATACGGCCGCAGTTGCTCATCGCTGATGGAATACAGGTGTTGCTTCTGTTGTTCGC
TGTAGTAGGTGATATCCCAGGCCTGCAATTCCTCTACGCCGTAGTGTTCTTTGGCAAAGGCGCGCAACTG
TGCGAGTTCTTCTTCAGCTTGTGGACGGGCTCGTTTCGCCAGATCGGTCAGGAAATCGAGTACCTGCTGC
GGGTTTTCCGCCATTTTGGTTGCCAGCGACTTGTGTGCATAGCTGTCGAAGCCCAGCAGTTGTGCCAGTT
CGTGACGCAGCGCTAGCTCTTCCGCCATAATTTCGCTGTTGTCCCACTTGCCCGCGTTCGGCCCTTGGTC
GGATGCGCGGGTGCCGAACGCGCGGTACATCTCTTCACGTAGTGCCTGATTGGTGCAGTAGGTTAGCACT
GGTAGGTAACTCGGGATATCCAGCGTCAGCAACCAGCCATCCTGCTCCTTGGCTTCCGCCTGCGCTTTGG
CGGCGGCCAACGCGCTTTCCGGCATACCATCCAGCTCGGCGACGTCGGTAATCAACTTGCTCCAGCCCAT
CGTAGCATCCAGCACGTTGTTGCTGTACTGCGAGCCGAGTTCAGACAGTCGAGCGGAAATTTCGCCATAG
CGTTTCTGTTTTTCCGGCGACAGGCCGATACCGGACAATTCAAAATCGCGCAGCGCGTTATCAACGGATT
TCTTCTGTGCCAGACTCAGTGTGGCGTAATGTTCGCCGTCACGTAGGCTGCGATAGGCCTGATACAGCCC
GGCATGTTGGCCAACCCAGGTACTGTGCTCGGATAACAACGGCAGACATTGTTCATAAACACCGCGCAGC
TCCGGGCTGTTCTTCACCGCATTCAGATGGCCGATGGGGGAAAAAATGCGGCTAAGGCGATCGTCGCTGT
CTGCCAGCGTCTGACACAGATTATCCCACGTAAACGGCCCCGCTTGCGCGACCACACGCTCTACCGTCTC
GCGGCATTCATCCAACGCGGATTTTACTGCCGGGACAATATCTTCCGTTTTAATACTGGAGAACGGGGGC
AGGGTAAATGAGGTCAGTAATGGATTCGTCATGGTGCCGTCCTGATAATTGTGGGTGATCTCGTTGCCAG
TAAGTGGAATCTGTTGAAGAGAGACCAGCAAGGCGGATATCTACTGCGGATTAATCACTAAGATGAGGTC
AAGTGCCGTGAAAATCAATGGTGGATTACGTACTCATAGCGAAAGGGGATGCCAGTGGTTAATGCGTGGG
CAAGTGTAGGGGATTGACGCAATTTTCCCCCAGAAGGTATTAGTAATAGGTGTAACGGATATGTCGGTTT
CTTATCCTATACTCTATGCGTTGCCACATCCTGCTTTTGATCTGCCAGATAAAGATCGATATTTTTCTGT
ACCACTTTCAACGGTGATTTCCCGTATTCAGTAATAAAAGCATTGATAAATGCAACCGCGCCTACCCGGT
GATAAGCAATGTGGTGTTTGGCCAATAATTGGACAATGGCCCAAGCTTTTTTATTATGCTTGGGCGGGGG
CTGAAACAGATATCCCATGTCTGACGTTATTGCTTCACATGTCGGGCAGCGCACAGCCTGCTGCTGACTT
TGGAAACGGACAAAAGCGGTACGGCAGTAAAAACAGGCCCATTTACTGCGATATTGTAAATGTTCAGGCT
GCCATTCTGCGATTTGCAGATGTTCGTTCCATTCTTTGCGGATCATGAAATCAGATGCCTTTTACTCATT
GTCATTACGCGTTTTATTAGGAGTCTTATGTCGTTTTTCATCATAGTAAAAAGGTAACTGCGGTGGATCA
AAATCCCCGTTATCAAATTTTTCATCAATATGTAACGGAAACATACCGCTCATTTTTTTATATATGGCTG
TACTGAGTATCTGAAAGCCAGCATTGTCTTTATTCGACCCTAAAAACGCAATCACATCATCCAATGTTTG
ATAGTGTTCCGGCTGATGAAAAAAACGCATGTACTCCTGTAATACGCCGTAGACATACAGCAGGTCTTTC
AGGTTTACCTCAATTTTTTCATCTGGATCAATGGCTTCAAAGCCATAAGTGATAATTTCTTCAAAATTGC
GGGTATATTTCGCATCGGTCATAATCGGTTATTCCAAGTTTATACTCGTCATACTTCAAGTGGCTAACAG
TATGACGGATATAGGTAACTCTATCTCTGATTAACTCTGGATTATCGACTGTAGTATAGCGGAGCTCGTG
GGGATAACGCGCAGCTCGCCATCACGATCCCCATTAAATTCGACTTACGCGAAACACCGCTAACTGGCAT
CAACTAGCGCGGCGTGTGCGCATCGTAGCCGGCATAAAAAAACCGAATCGCGTAGGGGTTGCCTTGTTCG
GTAAAGAACTCTGCGACTCTCTCCCTCTCCAGACCGTAGCGGCGTGATAACAACCCGGCCTCGAAGGCGG
CCTGCTGGCGGTCGCCTTTGGTTTCCGCCAGATTGTGAGCATAGCCACAGATATAGCCACGCCGATAATC
GTAGCAATAAGGATTAATGTCGTTGGTGGATTTTGGGTTAGCGGATCTCAGCCCCGCGAGGACGCCTCGC
TCAAAATGGTTTCCCATGATAATGCTCCGTGAATGATCGTTATATACTTAATGATATAACGCTTATTTAT
CACTCACCAGATCTGTTGAAAAATATTCCTGAATCCGTTGTGCGCGGTCTTTTCCTGACCAAGGTGTATA
TACTATTGTCCTGCTTGCTGAACGGGCTAATTGTTGGCGCCTGATAAGCACTCTGGGAATATGCAGTGTA
CGGAATAGTTAATTAAGGAATAACAGCATGACGCACCCGCAAGCCGCTTCTCTGGCCATTGGTATCGATC
TGGGCACGACAAACAGCCTGATTAGCGTTTGGCAAAATGGTGAGGCCCGCCTGATACCGAATGCGCTGAA
TGATAACTTCACCCCCTCGGCTATCAGCATTGATGAAGACGGTAGTATCCTGGTGGGTAAACCTGCGATT
TCCCGCTTGACGACGCACCCACAGGTGTCGGCGTCACTGTTTAAGCGCTACATGGGGAGCAAGAAAACCT
TCAGACTTGGGGATAAAACATTCTCTCCCGCTGAGTTGTCGGCCATGGTGCTGAAATCGCTCAAAGCCGA
TGCAGAAAGTTACCTTGGGCATCCCATCAAGGATGTGGTGATCTCTGTGCCCGCCTATTTCAGCGATGAA
[truncated: 4,748,885 more chars]
