# Supplementary material for: Pectobacterium parmentieri SCC 3193 Mutants with Altered Synthesis of Cell Surface Polysaccharides Are Resistant to N4-Like Lytic Bacteriophage ϕA38 (vB_Ppp_A38) but Express Decreased Virulence in Potato (Solanum tuberosum L.) Plants
Source: Int J Mol Sci. 2021 Jul 8;22(14):7346. doi: 10.3390/ijms22147346 (PMC8304393; doi:10.3390/ijms22147346)
Supplement: Supplementary file 1 [file ijms-22-07346-s001.zip › Supplementary Materials/M649_draft_genome.fna]

>1 length=49703 depth=1.05x
TTTTCTCAATTGTCATTTAGCATCCCCATTTCGGCACATTGAATGCCCACTATGTATTGATTCTGAGTTA
TATGCTTCTGTCTGTACCGATGATACCTTTAGCATAAATTACAACGCATCTATCGCTGTTGGTGTGCTGA
GAAATGCTTTCAAAGAATGAGCAAGCAGTCCCAGGCCTTCGCTCACAACTACATTATCAACATAATATCG
CCAGTTAAAAACGTGTAAATATGTTGGCGAATTAGGTCTAACATCGTAGATGATACAAGAATCAGAGTCA
CCATCATAGTTCGAACCGATAACTATCAGACCAGTAGGCAACAAATATCGTTCGTCGTATATGGACTCTT
GGGATAGTTTTGTATACTCGATGACTTGCTCTGATGGGAATAAAACAGATGTGCGTACAGATCTAACGCC
TTGAGCATATTTGGCAAGGCAATACTCTTTTTTTCTAACAGGTGCAATGGCCTCGTCATTTGTTAATGTT
AAATAATCATTGAATTCGATTGGTAACTTTACCATGAGTTTATTTTCGATAAGGACAATTGCACTTTTTA
CCTTATTTAAATTGGAGTCGAAATTTGAGCTATTCATTCTCCAACCAACAAAATCTTTTTCAACTATTCC
CATAATTAAAGCTCCGTCTCTCCCTGCATTGAATTCTTGCCACGACTATATTGCGCCTGTTAAAAACAGG
TAAGTATGTTGGTGAGTTAGGCCTAACATTGTAGATGATACAAGAGTCAGAATCACCATCATAGTTCGAA
CTGATAACTATCAGTCGCTTACTGATTAAAGTGCGTCGATCGATGATAATGGATAGGTCGTAAAGACGCT
TTACTCTTCTATTCCATTATCATCGTTTTCGTTCTGCAAATTGATGCGTCAACGAAAGGCGTTAGCTGAT
TTTCACCAGCGTGCGGCCAGTGACTTTGTTTTCCAGTAGCGCGGCGGCAGTGGCAGGTACGTCTTCCAAC
CCGATTTCCTGCGTCACCTGCTGGTAAAACGACTCCGGCAGGATGGTAGCCAGACGATCCCACGCTTGCT
GGCGGCGAGCCAGCGGTGCCATGACGGAATCCACACCTTGCAGGCGAACATTACGTAAGATAAATGGCAT
CACGGTCGTTGGCAGTGCAATACCGCCAGCCAGACCGCACGCGGCGACCGTCGAGTTGTAATCCATCTGC
GCCAACAGCGTCGCCAGCACGTTATCGCCGACGGTATCAACCGCACCAGCCCAACGTTGTTTCTCCAACG
GGCGAGGACTTCCGCTGAATTCGCTGCGATCCAGTACCTGTTTGGCACCCAGCTTTTTCAGATAATCCGT
ATTGTCAGCACGGCCGCTGACGGCGGTAACCTGATAGCCTAGCTCTGCAAGCAGAGCGACTGCCGTGCTG
CCGACGCCGCCGCTGGCACCCGTCACAATAATGTCGCCGCTTTCCGGCGTCACGCCGCCGTCTTCCAGTG
CCATTACGCACAGCATCGCGGTAAAGCCTGCCGTACCAAGGATCATGGCGTTACGTGCATCCAGCGACGT
GGGGAGCGGCACCAGCCAATCGCTCTTCACGCGTGCCTGTTGTGCCAGGCCGCCCCAATGGTTTTCACCC
ACTCCCCAACCGGTCAGGATGACGGGCTGACCGACAGTAAACCGATCGCTGTCGCTGTGGCGCACGGTCC
CGACAAAATCGATCCCTGGAACCATTGGGAAGTTACGAATAATTTTGCCTTTGCCCGTAATGGCAAGCGC
ATCTTTATAATTAATGCTGGACCAACTGATATCAACAGTCACATCCCCGGCGGGAAGCTGCTCGGCGTCA
ATCTCGCGAATCTGAGCGTGGGTCAGTCCGTCTGACTGTTCAAGAACTAAAGCCTGCATGGGCTATCTCC
TGTGGCAGGATTAAAAATGGGGAAGTCATTAACGACTATAGTTATTACAGATACTATTTGTTAATACAGT
TACCTTCGCTAGTGCTGGTACTATGCGTTGTAGCTGACTTATGCGAACTGATAAAAAACAACAAACTCGC
AGAAATGACAATTATTTGGAATAGGACGCAGGGATGGGATTTACGACCAGATTCTCTATACTCGTGATAT
TGCTGACGGCACTCGCCATTTTCCTTATGCTTTTCAGTAGTATATTTAGCCTCTGTTATTATAGCCAGTC
GCAAACAGCGCAGCAGTTACGTGAGGTCACGGCCAGTATCGATCAGGCGTTATTAGTGCAATCGTCTGAA
AATATCCGGTATTGGCTGCCGGGGATGATGAAAACAGCGGGCATTGTCGCGCTGGAGATCCAGAATAGCG
ATTCGATCCTCTATGCAATACAGTTGCCCGAGGCCAGTTGGGAACGGGCGCATCTCTATCATGAAGTCGA
ATTCCCGTTGATGCATCATTTGAACATGACGATCGCCTTAAAATATGTCGATCCACTGATTGGTTTACCG
CGCTTTGTGGTGTCTACGCTGTCGGTATTGATTGCTGCTGGCGTGATGCTCCTGATGCTGTACTTCTCCA
TCCGCTGGCTCCGACAGCAGACTGCCGGACAGGAAGAGTTGGAAAAGCGAGCGCAGCGTATTCTCAAAGG
CGAACGTGAATCGGTGATGCAGGGGGCAGTACATGAATGGCCCGTCAATACCAGCGGGGCACTCGACCAA
CTGTTGTCTGATTTAGTGGAAGCGCGTGAGGAACGCGGGCGGGTTGATACCTTAATTCGTGCCTTTGCCG
CGCAGGATGCTGAAACCGGGCTAAACAATCGTCTGTTTTTTGATAATCAACTGACCACGCAGTTGGAAGA
TGGCGAAGAGGTGGGGACACACGGCATCGTTATGATGATCCGCGTGCCTGATTTTGAAACGTTACAGGAA
ACGCATGGCGATAGCGCTATCCTGCAGGAATACCGTTTTACGCTCGTCAACCTGCTGTCGACGTTTGTCA
TGCGCTACCCCTCTGCGCTGCTGGCGCGCTATTTCAGCAGCGATTTCACCGTATTACTCCCCCACAGTAC
GCTAAAGGAAGCTAATGCGATTGCCACGCAGTTGGTGAAAGCCATCGATATTCTCCCTGCCTGTTCGCTT
ATCGATCGGGAGGAGGTTCTCCACATTGGTATTTGCGCCTATCGCGGCGGGCAAAGTGCTGAGCAGGTTA
TGGAAAGCGTGGAGGATGCGACGCGTAATGCGGTATTGCAGGGGGGCAACAGTTGGTGCGTGTTTGACAG
GCAGGTGCCGGATAAAGGGCGCGGCAGCGTGAAATGGCGGACCTTGCTGGAACAAACGTTGGCGCGTGGC
GGGCCGCGATTGTACCAGAAGCCCGCTGTCACCAAAGAGGGCGTTGTGCATCATCGTGAAATGATGAGCC
GGATTTACGATGGGGAACAGGAATTGCTCGCCGCAGAGTATATGCCTCTGGTTCAACAGTTGGGGTTGGC
GGCTAGCTATGATCGCCAACTGGTCGCTCGAATTGTTGATTTGTCAGCGAACTGGCCCGGAGAAACGCTG
GCTCTTCCAGTAAGTGTGGACTCACTTTTGCAAAAACCTTTCTTGCGCTGGTTGAACGAAATATTGCTGC
AATGTCCGAAAACACAGCGGCAGTGCATTTTATTTGAACTTGCAGAGGCTGATGTTTGTCAATATATCGG
TCGCCTGCGCCCGGTTCTTAATGTGATCCTGGAATTAGGCTGTCGCTTGGCGGTAACGCAGGCGGGTTTG
ACACTGGTCAGCACGACGTATATCAAGTCGCTTCCCGTGGAGGTCATCAAGCTTCATCCCGGTTTGGTGC
GCAGTCTTGAACGTCGCCCGGAAAATCAGCTTTTTGTGCAAAGCTTGACCGAAGCCTGTAAAGGTACGCA
AACTCGGGTGTTTGCCGCTGGTGTGCGTACCAAAGAGGAGTGGCGGATGCTGTTGGGTAAGGGGGTTTAT
GGCGGGCAAGGCGATTTTTTTGCCGCATCAATCCCTGTAACGGATGAGCTGAAAAAATATTCACCGCAGC
ATCGTGTTTAGTATAAACGTCCTGTTCAAATTGACGTAGAATGAGGCGGTTGTTAAATCGGTTAGTGTGT
GCTTACGTTAGCGCCAATCCGATTAAATGTTAGATTTTATGTCCTGTGTTAGCGCAATTCTGTCGGGTGG
ATAGGGGTAAAATGCCTTGCTGCCTGAGGAGAAGGCATTCTGTGCCTACATCCCTGATGTCGACGTGCGC
AACTCAGACTTATTTTTCACCGAAGCAGAGCCTTTTCGTGCCTTGTCGCTGCTTCGTGTGGTTGGTAAAG
TAGGCGGATTTATTTTTCGCCCCCAGCTTGCAGGATTATCCTTTAGTTATGTTTAAGAAATTTCGTGGCA
TGTTTTCCAACGACTTGTCCATCGACCTGGGTACCGCCAATACCCTGATTTATGTTAAAGGGCAGGGCAT
CATACTCAATGAACCCTCTGTGGTTGCGATCCGTCAGGATCGTACTGGTTCCCAAAAAAGCGTGGCGGCA
GTAGGCCATGACGCCAAGCAGATGCTGGGCAGAACCCCTGGGAATATTGTGGCAATTCGCCCGATGAAAG
ATGGCGTTATTGCCGATTTCCAGGTCACGGAAAAAATGTTGCAGCACTTCATCAAGCAAGTGCATAACGA
CAGCTTTATGCGCCCGAGCCCGCGTGTGCTGGTGTGTGTGCCAGTCGGCGCGACGCAGGTTGAACGCCGT
GCCATTCGCGAATCTGCACTCGGTGCCGGTGCCCGTGAAGTGTTCCTGATCGAAGAGCCGATGGCGGCGG
CGATCGGTGCTGGTATGCCAGTATCTGAAGCGACGGGTTCCATGGTCGTGGACATTGGTGGTGGTACGAC
AGAAGTCGCGGTAATCTCGCTGAACGGCGTGGTGTACTCCTCTTCGGTACGTATTGGCGGTGACCGCTTT
GATGAAGCGATCATCAACTACGTTCGCCGTAACTATGGCTCACTGATTGGTGAAGCGACGGCAGAACGTA
TTAAGCATGAAATTGGCTCCGCTTATCCGGGTGACGAAGTCCTTGAGATTGAAGTGCGTGGTCGTAACCT
TGCTGAAGGCGTTCCGCGTGGGTTCACGCTGAATTCCAACGAAATTCTGGAAGCGCTGCAAGAGCCGTTG
ACGGGTATCGTCAGCGCAGTTATGGCGGCGTTGGAACAGTGTCCACCGGAGCTGGCCTCCGACATTTCCG
AGCGCGGTATGGTGTTAACTGGCGGCGGTGCGCTGCTGCGTAACCTGGATCGTTTGCTGATGGAAGAAAC
CGGTATTCCGGTTGTGGTGGCTGAAGATCCGCTGACTTGTGTCGCCCGTGGTGGTGGCAAGGCGCTGGAA
ATGATCGACATGCACGGTGGCGATTTGTTCAGCGAGGAGTAATCCTGTCTGGAAAAAGGGGGGACCGGAT
GGATGAACGCTTGCGTTTTTCATCTCTCGTGGTTACCCCTTTTTTATTTGCCTGTAGCCCTACAGGGTGC
TGCTTTGTGACGTTAAAAATCGCCAGGAGCGATTTGAGGTTGCTGTCGAGGAATACGCAAACTTTATGAA
GCCGCTTTTTAGCAGGGGGCCTTCCCTGCAATTACGACTTTTCCTTACTGTCGTTACCGCGATTATCGTG
ATCGTTGCGGACAGTCGGCTCGGTTCGTTCGTTAAAATCAGAACGTACATGGATACCGCCGTCAGCCCAT
TCTATTTTTTGGCCAATGGGCCGCGTCAGGCGCTGGACAACATGTCCGCCTCACTGGCAACCCGTGAGCA
ATTAGGTCTTGAAAATACCGCGCTGCGTCAGGAACTGTTGATGAAAAACAGTGACCTTTTGCTGTTAGGT
CAGCTCAAGCAGGAAAATGCGCGGTTACGCGAATTGCTGGGTTCTCCACTGCGTCAGGATGAGCAGAAGA
TGGTCACGCAGGTGATGTCCGCTGGAACGGATCCTTATAGCGATCAGGTGGTGATTGATAAGGGTCAGGC
GAACGGCGTGTATGAAGGGCAACCAGTCATCAGCGATAAAGGCGTGGTGGGTCAGGTTGTGGCGGTTGGT
CAGTTTACCAGCCGGGTTTTGTTGATTTGTGATGTTTCCCATGCGTTGCCGATTCAGGTGCTACGCAATG
ATATCCGCGTGATTGCCGCTGGCAATGGCTGTACCGACGATCTGCAACTGGAGCATCTGCCTAATAATAC
CGATATCCGAGTGGGTGATGTGTTGGTCACATCGGGTCTGGGTGGGCGTTTCCCTGAAGGGTATCCGGTC
GGGGTAGTGTCATCGGTCAAAGCAGATACGCAGCGAGCCTATACGATTATTCAGGCGCGTCCGACGGCGG
GGCTACAGCGCCTACGCTATCTGTTGTTGCTGTGGGGCGTGGAAAATAATGCCAATACGTCGCTGCCGCC
AGCGGAAGTGCATCGGGTTGCCAATGAGCGCCTGATGCAGATGATGCCGCAGGTGTTACCTTCACCTGAT
GAAATGGGGCCGCCGCTTCCACCTAATGCCCCTGCGCCCACCGCCGAGCCGCAGAGAGGCCGCCAATGAA
CCGTTATCGCAGGCATGGCAACTGGATTATCTGGCTTTCTTTTCTGATCGCCATGGTGTTGCAGATTATG
CCGTGGCCGGATGAGATCTACATGTTTCGCCCCTCCTGGCTGACACTGTTTCTTATTTACTGGGTGATGG
CATTGCCACATCGGGTAAACGTTGGTACCGGATTTATATTGGGTCTGATTATGGATCTGATCCTGGGGTC
TACACTGGGCGTGCGGGCGCTGGCGTTGAGCATTATTGCTTATCTGGTGGCCTTTAAATTTCAGTTGTTC
CGGAATATGGCGTTATGGCAGCAGGCATTAATCGTCATGGTCTTGTCACTGTTGATGGATCTCACGGTGT
TCTGGGCGGAATTTTTAGTTATTAATGTCTCTTTCCGACCGGAAACGCTCTGGAACAGCGTCGTTGATGG
GGTACTCTGGCCGTGGCTGTTCCTGCTGATGCGTAAAATTCGTCGTCAGTTTACTGTGCAATAAGGTGAT
TCATGACCCAGCTTTATCTGGCTTCCGCTTCTCCCCGTCGCCGCGAACTGCTCACGCAGCTCGATATTCC
TTTTTCTGTTTTGAATGCGGCGGTGGAAGAACAGCGTTTACCGGAGGAAGCGGCGGACGTTTACGTCCGG
CGTCTGGCGCATGAAAAAGCGACCGCAGGCGTCGCGGTTGCTCCGTTGGATTTGCCCGTTCTGGGGGCCG
ATACCATCGTGGTACTGAACGGACAAGTATTGGAAAAACCGCAGGACGAAATCCATGCGGCAGAGATGCT
GAGCCAACTGTCCGGGAAGCAACACCAGGTGATGACTGCCGTCGCGTTGGCGGATAAAGACGACATATTG
AGCTGCCTGGTGATAACTGATGTCCTCTTCCGTCCGCTTTCGTCGCAGGATATCGAGCGATACATTGCCA
GCGGTGAGCCGATGGATAAAGCCGGGGCTTACGGCATTCAGGGCAAAGGCGGGTGCTTTGTCCGGTCGCT
TAACGGAAGCTATTACGCGGTGGTTGGACTACCGTTGGTAGAAACTCACGAACTATTCAGTAATTTTGCT
GCGTTGCGGAGTGCAAGAGGAAAACATGACTGCTGAGTTACTGGTAAACGTTACACCGTCAGAAACGCGC
GTTGCCTATATCGACGGCGGTATTCTGCAGGAAATTCACATTGAGCGTGATGCGAAACGCGGTATTGTCG
GCAATATTTATAAAGGCCGAGTGAGTCGCGTCCTGCCGGGCATGCAGGCGGCGTTTGTGGATATTGGCCT
GGATAAAGCCGCATTCCTGCACGCGTCCGATATTATGCCGCACACCGAATGTGTCGCCGGTGACGAACAG
AAGAATTTTCACGTCCGTGATATCGCCGAACTGGTGCGTCAGGGACAGGATCTCATGGTTCAGGTGGTTA
AAGATCCACTGGGGACCAAAGGCGCACGTCTGACGACTGACATCACGCTGCCATCGCGTTATCTGGTGTT
TATGCCCGGAGCTTCACACGTTGGGGTTTCACAGCGTATTGAGAGCGAAGCGGAACGTGAGCGCTTAAAG
AAAACGGTCGCGGAGTATTGCGATGATGATGGTGGTTTCATTATTCGTACCGCTGCGGAAGGGATCGGTG
AAGAAGAGCTTTCGCAGGATGCCGCGTTTCTGAAGCGTCTATGGGGCAAGGTCATGGAGCGCAAAAAACG
CAACCAGACCAAATGCAAGCTCTACGGCGAAGTGGCGCTCGCACAGCGAATTTTGCGTGATTTCGCCGGG
GCGGCGCTGGATCGCATTCGGATCGACTCTCGGCTGACGTATGAAGCGCTGCTGGAATTTACCTCCGAAT
ATATTCCGGAGATGACGCGTAAGCTCGAACACTATGCCGGAAAACAGCCGATTTTTGACCTGTTTGATGT
GGAAAATGAGATTCAGCGTTCTCTGGACAGAAAGGTTGAATTGAAGTCTGGTGGCTATTTGATCATCGAC
CAGACAGAAGCGATGACGACCGTCGATATCAACACGGGGGCCTTCGTCGGCCACCGCAATCTGGATGAAA
CCATTTTCAATACCAATACGGAAGCGACACAGGCGATTGCGCGACAACTGCGCCTGCGCAACCTCGGCGG
CATCATCATTATCGATTTCATCGATATGAATAACGAAGATCATCGTCGGCGGGTGTTGCATTCACTGGAG
CAGGCGCTGAGTAAAGATCGGGTCAAAACCAGTATTAACGGCTTCTCTCAACTAGGATTAGTCGAGATGA
CGCGTAAACGCACGCGCGAGAGTATCGAACACGTGCTGTGTCATGAATGCCCGACGTGCCATGGTCGCGG
CACGGTGAAGACGGTGGAAAGCGTCTGCTATGAAATCATGCGTGAAATCGTGCGCGTCCACCACGCCTAT
GATACCGACCGTTTCCTGGTCTATGCTTCACCGGCTGTCGGGGAAGCGCTGAGAAGCGAAGAGTCGCACG
CCTTAGCTGAAGTTGAAATTTTCGTCGGCAAGCAGGTCAAAGTACAAATCGAACCCCTGTATAGCCAGGA
GCAGTTCGACGTCGTCATGATGTAAATTCGTGCGCTCGTCGTCGGCGACGAAAGAAGGAGAAATTAGTGA
GGCGACTGCCCGGAATAGTAGTCATCACGGGTGCCACTCTTGTCGTGATGGTTGCGCTGTTAGTCAGCGG
CTTAAGACTGGTGTTGCCACAACTCGACCATTTTCGGCCACAGTTGGTGGCTTGGGCGCAGTCCGCTGCT
GGCGTCCCGTTAGAAATCGGCTCAATGACCGGGCGTTGGGAGTCCTTTGGCCCCACGCTGGAAATTGAAA
AATTTCGCACTTCTCTGCCGGAATCGGACTGGCAGGTTGAGCGCATTACGCTGGCACTGGACGTGTGGCA
ATCGCTGCTGCACGGGCGCTGGCAGTTTCGCGATCTCACATTTCATCAGCTAAAGCTCGATCTCAATAGC
CAATTTAATGGGCAGCAGCAGGATAGAAAACTGATGGAGTCAGGAAAGGTCAGCGATCTTTTCCTGCGCC
AGTTTGACCACTTTGACCTGCGTGATAGCCAGATTACCTTTCTTACCCCTTCCGGTTCCCGAGCGGAACT
CAGTATTCCTCAACTGACCTGGTTGAACTCCGACAAACGTCACCGTGCAGAAGGTTTGATCAGCCTGTCG
AGTTTTAACGGCCAGCATGGCGTGGTGCAGATGCGCATGGATTTGCGCGATGAGCAGGGGCTGCTTGGCA
ACGGTACGTTCTATCTGCAAGCTGACAATATCGATATGAAGCCCTGGCTCAGCCGCTGGATGAAAAACAA
CACCGGGCTGGAAAGCGCGGATTTTAGTCTGGCGGCGTGGCTCAACGTCCGTGATGGTGGCATCCACAGT
GGTGATGTGCTCCTCAATCAGGGGACGGCAAGCTGGGGCGAAGGTAGCGATGCACATCGCCTGAATGTCG
ATGACATGACGCTACATGTTAGTCGTCAGGAAAACGGCTGGCAGGTGGATGTTCCCATGTTGAATCTGGC
AACGGATGGCGTCGCCTGGCCGAAAGGTCGGCTTTCTGCTCTCTGGCTGCCAAAAAATGAGCACATGTTA
GGCCCCGATCGGCAGGAAGAGCTGCGCGTTCGGGCCAGCAATTTGGCATTGGAGCGCGTAAGCACGCTGT
TACCACTGCTGTCCGGCACGACGCCAGCCTTGAAAGCGCGCTGGGATGAACTAAACCCGACGGGCATATT
GAATTCCGTTGCCGTCGATATCCCTCTACAACAGCCGGATAGAAGCCGCTTTCATGCCAATTGGCAGGAT
GTAAGTTGGAAGCAGTGGAAATTGCTACCGGGGGTCGACCACTTCTCCGGTTCTGCGCGCGGTAGCGTCG
AGCGTGGTCAGGTCAGCGTCTCGTTAAAGCAGAGTACGCTGCCCTATGTGGATATGTTCCGCGCGCCGCT
AGAAATCAAGCAGGCCAGTGGCACGATAGACTGGCGTAATGATGCGCAAGGTTTGTCACTCTGGAGCCAC
GGTCTGGATGTACAGGCTAAATCACTGTGGGCTAACGGTGATTTTCGCTATGAACAGCCTGCTAAGCAGG
AACCGAAGCTGGATATTCTGGCGGGTATCCGGCTGACCGATGCGGCTGATGCCTGGCGCTATTATCCTGA
ACTGTTTATGGGCACTGAACTGGTGGATTATCTGAGCGGTGCGCTGAAAGGCGGTCGAGTCGATAATGCG
ACGCTGATCTTTGCCGGTAACCCGCAGCATTTCCCGTTTACGCATAACGAAGGCCAATTTGAAGTCTGGG
TGCCGGTGAAAGAGGCGACTTTCGAGTTTCAACCGGGCTGGCCTGCGCTGACGCCGCTGGATATCAATCT
GGATTTTGCTAACAACGGTCTGTGGATGTTTGCGCCACAAACCTGGCTGGGTAAGGTTGAAGGCAAAAAT
ATTAGCGCGGTTATTCCCGATTATGAAAAAGAGATGCTGCTCGTTGATGGTGAGCTAGACGGTCCTGGAC
CGGAGGTGGGCAACTATTTCCATCAGACGCCGCTGAAATCCTCGCTGGGTATGGCGCTGGATGAACTAAA
AATTGGCGGGTCGGTGAAAGGCTCACTGCATCTGGATATCCCACTGGTTGGTGATGATGTCCGCGCCAGT
GGTGACATTGCGCTGAACAATAACACCCTGTACATCAAGCCATTGGATACCACGATTAAGGATCTTACAG
GTAAATTCCGCTATGAAAACGGCAATTTGCGCAGTGAGACGCTTCAGGCAAATTGGCTGAATCAGCCAAT
GGCGGTTAATTTCACGACGGAAGAGCAGGCGCAGGCTTTTTTGGTGAATGTAGACTTGCAGGGTGACTGG
CAGCCTGCACTATTGCCCGGTTTACCGGCATCGGTAAGCAAAGTTCTGTCTGGTGCGGCTAACTGGAAGA
GTACGGTAGCCATCAATCTGCCGCACTCGGGTAAAACAACCTATAATATTGATGTACAAGCTGATTTAAA
CAAAGTAAGTAGTCACTTACCTAACCCGTTAAATAAGCCCGCTGGCGAGAACTTGCCGCTGGAGGTCAAA
GCCGGCGGTGACCTGAATGGTTTTACGATGCAGGGGCGAGTGGGCAAGGATAACCGCTTCAATAGCCAAT
GGCTGCTGAAAGGCGACACCGTGATGCTGGCGCGGGCAAGCTGGCAGAATGCGGCAACGGTGGCACCAGC
ATTGCCAGAGGATGCCGCGCTGGTGCTCGATCTCCCGCCATTGGATGCTGAAAGCTGGCTGGGGCTTTTG
CCTTCGCTACGTTCCTCGACGCCAGTGGAAGGGAAAAAGGCGCATAGCTCTCTTCGTTTCCCAGACGCGG
TGACGCTGCGAACGCCTGAACTGCAACTGTTGGGGCAGCAGTGGCACGATCTGGAAATTACGCGCAAAAA
TACGCTTGGCGGCAGTGAAGTGCGGGCGAAAGGACGCGAAATTGACGGAACGGTTGCGATACCTAATCGC
GGCATGTGGCGCAGCGACATCAATTATCTTTACTACAATCCTCAGTGGAAAGGTAATGAAGCGACCAATC
CGGTGGCTCTGGCGGAGAAAAAATCGCCACTGAACGATCCGAGTATCAGCTTTGAAGACTGGCCGTCGCT
GGCGGTTAACTGCCGGCAGTGTTGGATTATCGGGCAGAATATGGGGAGTATTCAGGGAACGCTGTTGCCA
GAGAAGGAAAAATTGACGCTGGCGGACGGTATTATTGATACAGGCAAGGCTCGCCTGACGGTAAACGGGT
CCTGGCAGGAAAATGCAGAAGGCGTGCGGACGGCGCTAAAAGGCCGCCTGACGGGAGAGAGTCTGGAACA
GAATGCTAACTGGTTTGGCGTAGCTTCACCGTTGAAGGCCGGTTCTTTCGATGTGGATTACGATCTGTAT
TGGCGTGGGACACCTTGGGCGCCGGATATTGCTAGCCTGAGCGGAATATTGCACACGCGCATTGGCAAAG
GTGAAATTGCTGAAGTCGGCACCGGTCAGGCAGGGCAGTTGCTGCGTTTATTGAGCTTCGATGCGCTGAT
GCGTAAGCTGCGGTTCGATTTTAGTGATACGTTTGGTCGTGGGTTTTACTTCGATTCGATTAGCAGCACC
GCATGGATTAAAGACGGTGTACTTCATACTGATGATATGCTGATCGACGGGCTGGAGGCAGATATCGCGA
TGAAAGGCGATCTCGACCTCGCTCAGCGACAGGTCAATATGGAAGCGGTTATCGCCCCGGAAATTTCTGC
AACGGTGGGCGTAGCAACCGCATTTGCCGTCAATCCGGTAGTGGGAGCTGCGGTGTTTGCTGCCAGTAGA
GTGCTGGCACCGCTATGGAACAAGATTTCGCTGATTCGCTACCAGATTTCCGGTAGCCTCGATCAGCCAA
AGATTCAGGAAGTGCTGCGTGAGCCGAACAAAAAGAAAGGCGAATAATGCCGTTAGGGCGGCGCAGCGTA
CTCAGCCAATTATCTGATAAAGAGTGAAAAACTATGAGCCTTTCGTTTGTCAGTGAGCAATTACTCACCG
CCAACAAATTGAATCTTGACGATCTCGCCGCTGTGCTGGGGTCGCTTAATGAACGTCGGCTGGACTATGC
CGACCTCTATTTCCAATCCAGCTACCATGAATCTTGGGTTCTGGAAGATCGCATCATTAAAGACGGTTCC
TATAACATCGATCAGGGCGTGGGTATCCGTGCGATTGACGGTGAAAAGACTGGGTTTGCGTATGCCGATC
AGATCACGCTGAATGCATTGCATCAGAGTGCTCAGGCCGCGCGCAGCATTGTGCGGGAACAGGGAGCCGG
TAAAGTTCGCACGTTGGGTGAAGTGTCGCATCGCGCGCTCTATCCAACCTTGAATCCGCTGGATAGCCTG
ACACGTGAAGATAAGATTGCACTGTTGCAGCGTGCGGATACGGTCGCGCGTGCTGCGGATACGCGGGTGC
AGGAAGTCTCTGCCAGCCTGACTGGTGTGTATGAGCTGGTTCTGGTGGCTGCAACTGACGGCACGCTGGC
GGCAGATGTGCGTCCGCTGGTTCGTCTGTCGATCAGCGTTCTGGTCGAAGCGGAAGGTAAACGTGAGCGC
GGTGCCAGCGGCGGCGGCACGCGTGGTGACTATGCGTATTTCTGGGAAGTGACGGACGGCGAACCTCGCG
TCGATGCGTGGGCAAAAGAAGCGGTGCGCATGGCGCTGGTTAACCTGTCGGCGGTAGCTGCCCCCGCAGG
GCCGATGCCTGTCGTGTTGGGCGCAGGCTGGCCGGGCGTGCTGCTGCATGAAGCGGTCGGTCACGGTCTG
GAAGGTGACTTTAACCGTCGCGGTACGTCAGTATTCAGCGGACAGATGGGGAAACTCGTTGCGTCAGAGC
TGTGTACCGTGGTGGACGATGGCACGTTGAGCGGACGTCGTGGCTCCATCTCAATGGACGATGAAGGCGT
TCCGGGGCAATACAATGTTCTGATCGAAAACGGTATTCTGAAAGGCTACATGCAGGACAAGCTAAATGCT
CGTCTGATGGGCGTTGCGCCGACGGGCAACGGTCGCCGCGAATCTTATGCGCATCTACCGATGCCACGTA
TGACCAACACCTACATGCTGGCTGGAAAATCCACACCGGAAGAGATTATCTCCAGTGTCGAATACGGTCT
GTATGCGCCAAACTTTGGCGGCGGTCAGGTTGATATCACCTCTGGTAAATTCGTTTTCTCGACATCCGAA
GCCTACCTGATCGAAAAAGGTCGGATTACCACGCCGGTCAAGGGCGCGACGCTGATTGGCTCTGGCATTG
AAGCAATGCAGCAGATCTCGATGGTCGGCAACGATCTGGCGCTGGATAAAGGTGTCGGCGTATGCGGCAA
AGAAGGGCAAAGCCTGCCAGTCGGTGTTGGTCAGCCTACGCTGAAGCTGGAAAGCCTGACTGTCGGCGGG
ACCGCGTAATTTGTTCTGATCCCCCGGTTAAAACCGCGCTTTATGAGCGCGGTTTTTTGTCCTCGCTATC
ATTCTCACTATAACCTTGATAGATCAGAGCGACGTTTTTGAAGTATTCCGTCATGTAGTTAATGCAGACC
TGCACTTTTAGCGGCAGATTGTCCTTACGGGTGTAAAGCGCGTAAACCGGACGCGGGTCGGAGTGGTAGC
GGTTGAACAGAATCTCTATTTCGCCGCGATTGATTTCGTCCACGATCCACATGAGCGGAACATACGCGAT
ACCTGCCCCTGTCTTGAGCCAGCGCACCAGCGTTTGCGGGTCGTTAGTGACAAAGCGCCCCTGTGGTGTG
ATGCGGGTCGAAATGCCTTCCGGTGCGATTAGTTCGAATTCGCTATCGAGTCGTACACTGTATTCCAGCC
AGGAAAAATTCCCCATATCTGTCGGTTTCTCCGGCGTACCGTGTTGCGCCAGATAACTTTTCGCGGCACA
GACCACCATCGGCATTGAACCCAGACGCGTCGAGAACAGGCCGGAATCCTGCAGCGGGCCGACACGGATA
ACGATATCTAAGCCGTTGGCGATCAGGTCGGGAGCGGGGATGCCAGCAACCAGATTGACGGACAAACCGG
GATATTCTTTTAGCATCTTGGCGGTCATGGTGGACAACACATGCTGCGCCATGGTGGAAGAACTGCCGAT
GCGCAGCGTGCCGATCGGCGTGTTGTTAAAGGCATAAAGTTGTTCGTGTACTTCATGAGCTTCATGCAGC
ATGCGGCGACAGCCGTGATAGTAAATTTTTCCCGCTTCCGTCAGCCCAATGCTGCGCGTGCTGCGATTCA
GCAGCTTAACTTGTAGTTCATTTTCAAGCTTGCTGACGGTCTGGCTGACGGCGGATACGCTCATCTGCAA
CTGGCGGGCGGCGGCGGTAAAAGAACCACATTCCACCACGCGAGCAAACACTGACATACTTTTTAGTCTT
TCCATTATTCACTCTGGCTTAAAAGTGATTTAGATCACACTATGTAGATAAGGTGATAATAAGCAGCCAT
AATATAGCCTATCCGTTGGTGTCGGGTGGAGCATTGTCCACCCAAGACTATCCAATGATTATGATTATTT
ACCCAATAGAGAGTAATACACTGATTTCCCATCGCTAGTCAGCCCCCTGCTGATATCGCTACTCATCAGT
TTAACGCTATCTCCTTCGTTGGCCGTCAGCCTGCGGGATGAGGCCCTGTTGTCAATGCAGAACGTCAGCA
CGACGCAATGGAGCCGCACGACATAATTTACTACCTGGTAGCACACTTGTTCGTTACCGCTATCTACGAG
AAAAAGGAAAAGAGGATGAGTTCACTCCCAGTTATGGTGTTGTTCGGGCTGTCATTTCCCCCCATATTTT
TTGTCTTGCTGGTGTCGTTGACCCTGTTCTTTGTCGTGAACCGCCTACTGCTACCGACGGGTATCTATGA
TTTCGTTTGGCATCCGGCGCTGTTTAACAGCGCGCTGTTCTGCTGCTTATTCTATTTACTGTTCCGTTAC
GGCCTGTGAGGCGTCTGTGAAAAATTTCTTTTTAACCTTGTTTAGACGGCAGGCTACGCTGGCTAAAAAA
TTGAGCCGTATGGCCATCACGCTAGCCGTTGCGCTGTGTGCAATTGTGGCCATTTTTCGTGTCTGGGCGT
TTTATACCGAATCGCCTTGGACGCGTGATGCCAAGTTCACTGCAGATGTGGTGGCGATTGCATCGGATGT
CAGTGGGTTATTGACGGATGTGCGCGTTACGGACAATCAACTGGTGAATAAAGGTGATGTGTTGTTTGTT
ATCGATCAGCCGCGCTACAAGCAGGCTGTGACGCAGGCGGAAGCCGATGTCGCCTACTATCAGGCGCTGG
TGACGGAAAAACGCCGAGAGTCAGGTCGTCGGGCACGATTGGGCGTCAGTGCGATGTCGCAGGAAAATAT
CGATCAGTCCAGTAACGCATTGGAAACCGCAACGCACCAGCTTGCTAAAGCGCAGGCAGTATTGGTACTG
GCGAAATTGGAACTGGAACGTACCGTGGTACGTGCCCCGGCCGACGGCTGGCTCACCAATCTGCATGTGC
AAAACGGCGAGTTTATCGAGCGTGGTAACACGGTAGTGGCACTGGTGAAAAAGGATTCGTTCTACCTGCT
GGCATACATGGAAGAGACCAAGCTTGAAGGTGTGCGCCGCGGTTATCGTGCGGAAATTACCCCACTCGGT
AGCGAAAAGATATTTTACGGCACGGTGGATAGCGTAGCGGCTGGGGTCAATAACAACAGCAACAGTGCAA
ATACGAAAGGCTTGGCAAATGTAGATTCCAACTTGGAGTGGGTGCGTTTGGCACAGCGCGTGCCGGTGAA
AATTCGCCTGGATCGTCAAATGGGTGACCTCTATCCGGCGGGCACTACCGCGACGGTGTTGATTACTGGC
GAGCAGGTCAACAATGACAAAAGGCCTTCGCTGCTCATCAGCCTTTTCTATCGCCTGCGTGAGTTCGGTT
AAGTGAGGCGATGATGAAAACCTCGTTGTTGGCAGACCCCCTATTCTTTACGACACCACAGCTTGCGCGC
TTTCGCTTTGCTTTTAAGCTGACCTTTGCTGTCGTACTTTCCCTGTTCCTGGGGTTTCACCTGCAATTGG
GGACCCCGAATACGGCAGTTATGACGGCGGCGATTGTCGCTGGTGGCCCTGCGTTCGTGGCAGGTGGTGA
GCCGTTTTCTGGTGCCATTCGTCATCGTGGCATGTTGCGTATTGTCGGTACATTTATCGGCTGTATTGGT
GCACTTGCCATCATTATCTCCACTATTCGCGCACCTGTTGTGATGATGCTGCTGTGCTGTATTTGGGCTG
GTCTCTGCAATTGGATTTCTTCGCTGGTTAAAATCGAAAATTCCTATATTTTCGGGCTCGCAGGCTATAC
CACGTTGATTATTATTCTGGCGACGCAAGGGACGCCGATGTTGACGCCGCAGTTTGCTGTGGAGCGCTGT
AGTGAGATTGTGTTGGGTATTGCCTGTGTCATTTTTGCGGATTTACTGTTCGCACCGCGATCGATCAAGC
AGGATGTTGACCGTAGCCTTCGCGAGCTGATGGTAGGTCAGTACCGGTTACTACAACTCAGCATGAGTGG
AGCAGACGAGGGGACGATAGACACGACATGGCACGCGTTGGTGCGCAAGACTACTGCACTAGACGGCATG
CGCAGCAATCTGATGATGGAGTCATCGCGCTGGCAGAACAGTAATCGTCGCTTAACGTCGCTGCACACAC
AATCACTTACGATGATTACACAAGCGTGTGAAACCTATCTGACATTGCAAGATGTTCCTACGCATGTAAA
AAGTAGCCTGAAGCAGGTGTTGGATCCGCCCGTCGAATCGTTTGGTGATGTGCATCACCATGTGAAAGCA
TTGCGCCACCTGATTGCCGCCGACAGTCGCGACGTGCCGCCTACGTTGGTTAGTTGGGTTGGAGCGGCAA
CGCGCTACCTGCTGTTGGCGAAGGGGGTGCAGACTAACGGACGTATCAGTAAGATCGAAGCTGATGTGTT
GAACCACGATGTGGAAATTAAAGTACCATCAGCCGAAACCCACCATGCGATGATCAACGGCTTACGCACT
GGTGTGGCGACCGCATTGGGCTGCCTGTTCTGGCTCAGTACGGGATGGAGCTCTGGCGGTATTTGTATGA
TGATGATTGCGGTAGTGACGTCGCTTGCGATGCGCCTGCCGAATCCTAAGATGGTGGGGATGGATTTTCT
GTACGGGACGATCTATTCGCTACCGCTGGGGGCGTTGATGTTTATGTTTATTCTACCGTCAACGCAGCAA
AGTATATTACTGCTGTGCCTAAGCCTGGGCGCAATGACCTTCTTTCTCGGCGTTGAAGTACAGAAGCGTC
GGCTGGGCTCGCTGGGGGCATTGATCAGTACGATTAATGTTCTCTTACTGAATAACCCGATGACGTTTAA
CATCAGCTTATTTCTGGACAACGCGATCGGTCAGATTATTGGCTGTTTCGTGGCGTTGATGGTGATCCTG
CTGATTCGCGATAACACCAAATCGCATACGGGAAGAACGCTACTGAACCGTTTTGTGTATGGCGCGGTTT
CTGCGCTGACAACCGATACGACGCGGCGTAAGGAAAATCATCTACCAGCGCTGTACCAACAACTGTTCCT
GCTGCTGAACCGCTTCCCTGACGACATGGCTAAGTATCGCCTTGCCTTATGGATGATCATCATGCATCAA
CGTCTGAGAACGCTGGATATTCCGCAAAACGCGGCGCTGTCTGCCTTTCATCGTCAGATTCGTGCGACGG
CTGAGCAGGTGATTTTGGCCCGCCGCGATACCACGCGCAGCCGCTATTTCACGCAGTTGTTAGAGGAACT
CGAACGCTACCAACAGATACTGACAGAACAGCAACTTCCCCCGAACGTGACGGTACCTGTGGGACGGTTG
ACTGGGATTCTGCGTGATTATCAGCATGCGCTGAGCGACTAATATTGATAACACACAGGATGAGTGAGCT
ATGCTCCTCATCCTGTGCTTACCGTTAGTCTTTGGTTTCAGCTAGCTCGCGCAGATACTGGAAGATCTGA
CGGGTGGCTTTCGGCGGTTTGTTCGCTGCTTTCTCTTTCTGCGCATTACGCACCAGAGAACGCAGTTGCT
GACGGTCGGCATGGGGATACAGCGTCAGAATCTCTGGAACCACATCGTCTCCCTCGGTAATTAGCCGGTC
GCGCAGTTGTTCCAGTTTGTGGAACAAGGCCACCTGCTGATTATGACGGTTATTCAGCTTATCCAACGCA
GTTTGGATCGGTTCCGGATCGCGGGCGCGCAGCATCTTGCCAATTAGCTGTAGCTGACGGCGACGGCCTT
CTTTCTTGATCCGCTGCGCCAACTCCACCGCCGCACGCAGATCGTCGTCCAACGGGATCTTCTCCAGGGC
GTTTTTCCCCAACTCAACCAGTTCCGCGCCGAGATCTTTCAGCGCTTCGGCATCGCGCTTTATTTCGCTT
TTGCTGACCCAGATAATTTCATCATCTTCGTCGTCTTCTTGATTGTCTGAAGCGTCGTTCAGCCAGTCTT
CGTACTTTTGCTTCATGGTTGGCTCCTAAAAAGTGTCCAGGAGCAATGCCTAACGCGATGCGCGGTGGCT
CCGGGATGGTGAACAGCGTGCCCACCAGAAAAAAGAGGCTGATACTAACAGGTTTGGGCTTTGTGCGAAA
TTGTCCGTAGATCCTGTTAGACTAGAAAGCATTATGCTACACCATTTTATGCTCGTCATACTTCAAGTTG
CATGTGCGTTGGCTGCGTTTAGTCACCCGAATCACTTACTTGAGTAAGCTTATCGGGACTCCTTCGCTTG
CCGCCTACCTGAAACTTGAATTATTTAGAGCATATTTCTCTACTACTCATACGGTTCGAGTGAAGATGAT
GGTGAGCTTTCTTCCACTCATTATGGCAGAACAATGACGATAACTACTCAGGTTGCAGAGCAGCGTAAAG
CGCTGGAACTCGCGGTTGCTCAGGCGTTGGAACTGGCGCGTGCCGGCTCCGATGCAGCAGAAGTCGCGGT
GTCAAAAACGACGGGCATTAGCGTCAGTACCCGTTATGGTGACGTTGAAAATGTTGAATTCAACAGCGAT
GGTGCGTTGGGCATCACTGTTTATCACCAACAGCGTAAAGGCAGCGCATCATCAACCGATCTCAGCCCGG
ATGCGATAGCCCGTACTGTGCAGGCCGCGTTGGATATCGCACGTTATACTTCAGTCGATCCGTTTGCTGG
TCCGGCGGATCGCGATCTTCTGGCGTTTGATGCGCCGGATCTGGATCTGTTTCACCCGACTGAGCTGGAT
GCGGATCGCGGCATTGAGTTAGCTGCCCGCGCAGAGCAGGCTGCATTACAGGCTGACAAACGTATCACCA
ACACCGAAGGCGGCAGCTTTAACAGTCACTACGGCGTTAAGGTGTTCGGTAATAGCCACGGCTTGCTGAA
AAGCTACTGCTCCAGCCGCCATTCCATGTCCAGTTGCGTGATTGCCGAAGTGAATGGCGATATGGAACGG
GATTATGCTTACACCGTCGGCCGTGCGCTGGAAGATTTACTTAGCCCTGAATGGGTGGGCGAAGAGTGCG
CGCGTCGGACGTTATCTCGTCTGTCCCCGCGTAAATTGCCAACCATGCAGGCACCCGTGATGTTTTCTGC
GGAAGTGGCTACGGGTCTGTTTGGTCATTTGGTTGGTGCCATCAGCGGCGGCAGCGTTTATCGCAAGTCC
ACTTTCCTGTTGGATCAGCTAGGTCAGCAGATTCTGCCGGAGTGGCTGACGATTGAGGAACTGCCACACT
TGTTGAAAGGACTGGCTTCTACGCCGTTCGATAGCGAAGGTGTGCGGACGCAGGCGCGTGAAATTGTGAC
GGCGGGCGTGTTGCAGACGTGGCTGATGACGAGCTACTCCGCGCGTAAGCTGGGGATGCAGAGCACTGGC
CACGCGGGGGGGATTCATAACTGGCGGATTGCCGGACAAGGCTTGGATTTCAACGGTATGTTGAAACAGA
TGGGCAAAGGCCTGCTGGTGACCGAACTGATGGGGCAGGGCGTGAGCGGTGTGACGGGGGATTATTCTCG
TGGGGCATCTGGCTTCTGGGTCGAAAACGGCGAGATTCAGTATCCGGTCAGCGAGATTACCATCGCGGGC
AACCTGAAAGATATGCTGCGTAATATTGTGACGGTGGGGAACGATATCGAAACCCGGAGCAATATCCAGT
GTGGTTCTGTGTTGCTGCCTGAAATGAAGATTGCAGGGGAATAAACCTGGCCTGTATGAGTAACCGTCGC
CGTCGGCAGTGCCCGACGGCTGTTACTCTACTGCGTTTCTCTGGCTTAGCGGTGGTACTCGCCCGCGGCT
TCTGGCTGATAGAGTAGTTCTAACACTTCAATTCGAGCTTCTTCACCGTTTGGCAACTGCCAGGTGATAG
CGTTTCCCACATGCATTCCCAATAGTGCTGCGCCCAGCGGAGCCATCACCGACAGCGGTTCTTTACTGTC
TTTCACCGCGGCGGGATAAACCAGCGTGCGGATATGCTCTTCGTTGGTATTCAGATCGCGGAAACGCACC
CGACTATTCATGGTGACGACATGCGAGGGAATCGATGCTGAAGGCAGAATTTCTGCGCGATCCAGTTCCT
CATTCAACGCCTGTGCGATATCGCTGTCCGCAAAGGCGGGCTGCTCCAATAACTTATCCAGACGTTCTGC
ATCTAATTCACTGATTGTCAGGTTAGGTTTCGTCATACTCCTCTCCAGTTGGTATTTTCAGATGATATAA
AAATAACCCCCCGCGGATTAACGCAGGGGGTATAAGAAAATATGATATATGTGGATAGTAGGAGGTTCGG
AGGGGAAAGTGAAGCACTAAGGTATACAGATAGCCAGCTAAGGAAATAGCTAGTCTTCGTCGAACCCGGC
TTCAAACAGCCCGATGACGGCTGCAAGCGCTTGATCTTCATCTGGGCCGGCGGCTTCGACCTCAATGAGA
CGTCCTTTAGCCGAGTCCAGCATCAGCATGGCAATCACGCTACTGGCTTCGGCTTCGGTGCCGCTGTCAT
TACGCAGTATCACTTCTGCATCAAAGCTCTGCACCAGCTCGAACAGCTTCATCGCTGGGCGAGCATGCAT
ACCGAGCTTATTTTTGATTTCAACCGTTTGCCGGACTGTCATGGGTTACCTGGCTATACTGGTTTGCCGA
AGATTACGAGGGTTTACGCTTTTCCAGTGTACGGTGGCGCGACTGTACGTTCTTACCGCGTGAGCGGAAG
TAGTCTGCCAACTGCTCCGCGACGTACACCGAACGGTGTTTACCGCCGGTACAGCCAATGGCGACGGTCA
GATAGCTACGGTTATTGGTTTCCAGCATCGGCAGCCACAGTTCCAGATAACTGCGAGTCTGGTAGATGAA
ATTGTGAACTTCGGTATGTCTATCGAGGAAGGACGCTACGGGCTTATCCAGACCCGTCATCGGGCGCAAT
TTTGGGTCCCAGTGCGGGTTCGGCAGGAAACGCACGTCAAAGACGTAATCCGCATCGATAGGAATGCCGT
GCTTGAAACCGAACGATTCGAACACCATCGTAAGCTCGCGTTCCCGCTTGCCGAGCAGCCGTGTGCGCAG
CATTTCGGCCAGCTCGTGCACCGACATCTCCGAGGTGTCGATAATCAGATCGGCGCGCGAACGCAGTGGT
TCCAGCAGGTCGCTTTCTTCATCAATCGCGCTTTCCAACGACAGATTCTTGCTGGACAGCGGGTGTAGGC
GACGGGTATCGCTATAGCGACGGATCAGCGTATTGCGATCGGCATCCAGAAACAGCAGTTGAGGCGAGAA
GCTTGATGGCAGTTGCTCCATGGCATGCTCGAAGATCTCTGGAGATTCCGGCATATTGCGCACGTCAATG
CTGACCGCTGCGGAAATATTACGAGCAGCGAGCGTATTCGCCAGTTCTGGCAGCAGAACCACTGGTAGAT
TATCTACGCAGTAGAACCCCATATCTTCCAATGCGCGCAGGGCGACAGATTTTCCTGAACCTGAGCGACC
GCTGACAATCATCAGCACCATCTGACGACTCCCCTCTGGCAACGTGATGGCGAATTTTCATTGCCACTAT
TTTTATGATGTATCGCTAGAAAATGACGGCTTAGCGTATGGATTGCAAGCATTCTCTCGTTCTACCGCGA
ATAGCCCGTCATCGTGAGTATGGCTATCATCCAGCTTAATCCGCTTCCGTCATAATCTGGTATAGCTCTT
CATCGCTTTGCGCCGCCCGCAGACGTCGGCAAACTGTTTTATCCGCTAGCCGCTTGGCAACAAGCGACAG
GGTATGCAAATGGGTTTTACATTGTTCCGCTGGAACCAGCAAGGCAAAAAGCAGATCAACGGCCTGATTA
TCAATCGCATCGAAAGCGATCGGTTGCTCTAGCTGGATGAAAACACCGATGGCACCCAGCGCATTATCGT
CTTCCAGCTTACCGTGAGGAATGGCAATGCCGCCGCCGATCCCCGTGCTGCCCATCCGCTCCCGGGTCAG
AATGGCATCAAAGATAACCTGCGAGGGAATGTTAAGCTGTTTGGCGGCCAGCTCGCTGATAATTTCCAAT
GCCCGTTTTTTACTCTGGCAATGGACTGTGCTTCGGGTGCACTCAGGACGTAATACGGTGCTGAGTTGCA
ATACGGGATCGTGGCTCATTTTATTTTCACTTCTGGTGATCCCGCTCCATCCAACAGATGGGGCGGGTTT
GTTCCTTTACCAAATGGTAAAGGAGAAAATTAGTGCTGCTTGAGTTTATCTTTATGCTTATTGAGCTGTC
TTGCCAGCTTATCAATCAATAAATCTATCGCAGCGTACATATCTGCTGCTTCGGAGGTTGCATGCAGCTC
CCCACCATTAACATGGAGCGTGGCCTCGGCAATTTGCTGAACTTTTTCCACTCTCAATACCACATTGACC
TGATTAATCCGGTCAAAATACTGCTCTAATTTGGCAAATTTACCATTTACAAAATCACGCAACGGTTCAG
TGATCTCGATGTGGTGTCCGGTAATGTTGAGCTGCATAGTGTCTTCCTTCTCTGTTGAGATCAAATCAGT
TGTTTACGCTGATTTGATGGTGGGATAGATAAAGACTCTCGGTATTTTGCGACGGTACGGCGTGCCACGA
TGATGCCCTGCTCGGAGAGCAGCGTGGTGAGCTTGCTGTCACTTAATGGCTTCGCAGGGTTTTCCGCTGC
AATAAGCTTTTTCACCAGCGCGCGGATAGCCGTTGACGAAGCTTCTCCGCCGCTATCGGTATTAACGTGG
CTGGAGAAGAAATATTTTAGCTCAAAAATGCCGCGTGGGCTGTGCAGGAACTTCTGTGTTGTCACGCGTG
AGATGGTGGATTCATGCATATCTACCGCTTGGGCGATGTCTGCCAATACCATGGGCTTCATGAATTCTTC
ACCCTGCTCGAAGAAATCCTGCTGCTGCTCGACGATGCGACGGGTTACTTTCAGCAGCGTATCGTTGCGA
CTTTCCAGACTTTTGATGAGCCAGCGTGCTTCTTGCAGGTTACTGCGGATAAATTGCCCGTCGCTGTCGT
TGCGCGCGCTGTTACCCAGTGCTGCATATTGTTGGTTAATCTGCAAACGGGGGACGCTGTCGGTGTTCAA
TTCAACGACCCACACGCCCTGTATCTTGCGCACCAGCACATCAGGGATCACATATTCGGATTCACCGGTG
TTAATTGACTGACCCGGACGTGGATCGAGCGATTGGATCAGCGCCAGCGCTTCTTTCAGCACTTCCTCTT
TCAGACGGGTCACGCGGATCAGGCTACGGAAATCATGATTGGCTAACAGATCGAGATGATCGCTGACGAT
CAGGCGAGCTTCGAGCAAGCGTGGTGTACGGTTGTCAAACTGAGAAAGCTGTACCAGTAGGCAATCACGC
AGATCGCGAGCGGCGACGCCAACGGGATCAAAGCGCTGCACGCGTTTAAGTACGGCTTCGACCTCTTCCA
GCGTCACGTCGTCGTCACCGATGCTGTCAAGAATGTCTTCCAGCGGCACGGTAAGGTAGCCGGTGTTGTC
CACCGCATCAACAATCGACGTTGCGATGGCCGCATCAGTATCTGAAAACGGCGTCAGCTCAACCTGCCAC
ATCAGGTAATCCTGAAGCGTTTGCGTGGTTTCGCCTTGATAAATGGGCAGTTCTTCGTCGCGATAGTCAG
AACCCGTGCCCGACGGTGTGCCTGCGGAATAAATCTCATCCCAGGTGGCGTCGAGCGGCAATTCTTCCGG
CATATCCCGTTGTTCAAGGGCTTCACCGGTATCCAGTGAATCGCTGTCTGCCTTTTCGAATGACTCGATT
TCGTCGTGCTGATCCGTTTGCTCGAGCAACGGATTGCTTTCCAGCGCCAGTTGAATCTCCTGTTGCAATT
CAAGCGTGGACAACTGCAACAGCCGAATTGCCTGTTGGAGCTGTGGAGTCATGGCCAGTTGCTGGCTAAG
CCTGAGTTGCAAACCTTGCTTCATAAATCGCGCTAACGTCCCATAAGTACTGCAAAGAGAAAATATTACC
CTATCAGAGTCGGAAGCCTTCGCCCAGATAGACGCGCTTCACCTGTTCATCGGCCAGAATATCGGTCGGT
GAACCGTGGGCGATCAGGTTGCCCTGACTCACAATGTAGGCTCGTTCACAGACATCAAGCGTTTCGCGGA
CGTTATGATCGGTAATCAACACGCCAAGCCCGCTGTCACGCAGATGCTCAATGATTTTTTTAATATCCAG
TACGGAGATCGGGTCTACGCCCGCAAACGGTTCATCCAGCAGAATGAATTTGGGATTTGCTGCCAGCGCT
CGCGCAATTTCTACGCGGCGTCTTTCCCCGCCGGACAGCGATTGTCCCAGACTATCGCGCAAATGAATAA
TATGGAATTCTTCCATTAGTTCATTGGCACGATCTTCCTGCTGTTCTGTGGTCAGATCTTTACGGATCTG
CAATACCGCCATCAGGTTGTCATAGACGCTTAAGCGACGGAAAATAGAGGCTTCCTGCGGCAGATAGCCG
ATGCCGCGCAAGGCACGTTCGTGCAGGGGGAGCAGGCTGATGTCGTCGTCGTCAATGACGATGCGCCCTT
CATCGCGCGGGACGATACCCACGACCATGTAGAACGTGGTGGTCTTCCCCGCCCCGTTCGGCCCGAGTAG
GCCGACGATTTCACCGGAATTGACGGTGAGGCTGACGTTTTCCACGACCTTACGGCCTTTGTACGCCTTG
GCCAGATTTTCTGCGGTTAATGTTGCCATAACTTATTCAGTGACCCGTGGTTGCGATTGTTGAGAACGAG
AAGGCTGGCTCTTTTTCTCTTTCTCCTGAAGCTGAGAGGGGACTAACACCGTCGTCACGCGTTTTCCTTT
ATCGCTGGTCGCTTCCATCTGCTGCTGTTTCACCAGGTAGGTGATGCGATCGCCTTTTACATTGCTGTCC
TGCTGTTCCAGATAGGCATTGCCTGTCAGTACCAGAAAATCAGTAGCCAGCTCGTAACGGATTTTTTGCG
CGTGGCCTTTTACTGGTTTGCCGTTGTCCTGCATCTGGTAGAACGTCACAGGGTTACCGTAACCTTCCAC
TACTTCGCTGCCTTGCGTGCCCTGTGGGCGCGTCACGACAACCTTGTCGGCTTTCACTTCAATCGTCCCT
TGCTTCACGACAACATTGCCCGTGAACGTCACGGTGTTGCCCTGCATGTCCAGAGATTGCTGTGCTGAAT
CAATGCGAATCGGTTGGTTGCTATCGCCCGTGACGGCAAAGGCGGAAACGCTGACGGCGAACAGCGAGCT
GGCGATCAGGGTGTTACGCATCAGATTATTGGTTTTGGATTTCATAAGAGGTTTTTACCTTTTCGATCAA
CTCGGCCGTTTTATTACGCAGATTTCCGCGCATTTTCATTCCGCTTGAGGTAAAGCTGGTGCCGTACAGG
GTGACTTCATCATCGGAGGAGACGTCCTGCGTTACCAGATTCACCTGGGCATTATTCGTTGTGATGCGCT
GAAGCTGCGCGTCCTTCGTCAGGCTATTCACCTCAACGTGGCCGTACAGATAGAGCATCTTGTCTTTTGT
CAGCTTGGCGCGATCGGCGCGTACTGACCAGGTTGCAATGCCCTGTTCATTAAACAGCGTGGCAACGGGG
GTCGTAAACCAACTCAATTGCTCGTCGTTGAAATACTCCGCTTTTTCCGAAATGAGTCTGTAGCTCAGTT
TACCCGCAGGGCTGTATACCTGAGTGTTGGTCTTTTCGCTGGTATAGACTGGCACCGTAGGATCATTTGC
ATTCGGTGCCGGTACGGTGTCGTCATCCGCAATATTCCAGCCGATGAGGACAAGCACCAACAGGGCCAGA
AAAGCGGTCAGCCAACGCTTGGTGTTACTCATATTGACAACCCTTTGGCATGCTCCAGCTTATTCTGCGA
GAACAGAATCAAATCACACAGTTCACGCACGGCACCACGGCCACCCGCAATGCGAGTGACATAATCCGCA
CGCGGTAACAGTAATGGGTGTGCGTCTGCTACAGCAACGCTCAGACCAACCTGTGCCATTACTGGCCAGT
CGATCATATCGTCACCGATGTATGCCACCTGATCCGCTGTTACCGATAGTTTATCCAACAGATCGTTGAA
GGCCAAAACCTTATCTGATTGCCCCTGATAAAGGTGGTTAATGCCCAGCGTTTTACACCGATCGACCAGC
AGCTTTGCGGAACGCCCGGTAATGATGGCAACCTCAATACCAGATGTCAGCAGGCAGCGAATGCCATAAC
CGTCACGGACGTTAAACGCTTTCAGCTCTTCGCCGTGGTTACCCATGTAAATCAGACCATCGGACATCAC
GCCGTCAACGTCGCAGATTAACAGGCGAACTTCACGGGCTTTATCCAGTACCTGTTGATCGACAGGCCCA
TAACAGGTATCGGTTTGCGCCCTGGTTTCACTCATTCACAATTATCCTTTCTTTTTAAACCACGCCAGCC
CGCAACATATCGTGCATATGAACAATACCGACCAGACGATCGTTTTCTGCCACCAGCACTGAGGTGATGT
GGCGCGACTGCATCAGGTTAAGTGCATCTACCGCCAGCATGTTCGGCGCGACCCGGATGCCGCCCGCGGT
CATCACATCAGCAATGCGCGCGCTGTTCAAGTCAATATTCATGTCGAAGATGCGGCGCAGGTCACCATCG
GTAAAGATACCCTGAATTTTCATATCCGCTTCGCAGATTACCGTCATACCCAGATTTTTGCGCGTAATTT
CCACCAGCGCATCACGCAGTGAGGCATCGTGTGAGACATGGGGGATCTCGTCGCCCGAATGCATGATATC
GCTGATACGCAGTAAAAGTTTGCGGCCAAGTGCGCCACCGGGGTGAGATAGGGCGAAATCTTCGGCAGTA
AAACCGCGCGCCTGTAGCAAAGCCACGGCGAGTGCGTCGCCCATGACCAGTGTTGCGGTGGTGCTGGTGG
TGGGTGCCAGACCGAGCGGGCAGGCTTCCTGCGGAACGTGGACGCACAGGTGTATATCCGCCGCTTTACC
CATCGTACTTTCTGGTGCGCTGGTCATGCAGATCAGGAACACTTTCTGGCGTTTCAGAACAGGGATCAGC
GACAGGATTTCATGGGATTCGCCAGAATTGGAAATCGCGATCACGATATCGTGCGGCGTCACCATGCCGA
GGTCACCGTGGCTGGCTTCGCCCGGATGAACGAAAAAAGCAGGTGTACCCGTGCTGGCGAAGGTTGCGGC
AATCTTGCAACCGATGTGACCGGATTTGCCCATTCCCATCACCACCACTTTGCCCTGGCAGTTAAAGATC
TTTTTGCAGGCGAGGGTAAAATTGTCGTCAATATACTGATCTAATTGCGCAAGCCCATCGCGTTCGATAC
TCAGTACCTGCTTGCCCGCCTGCTGGAAATCGAAATCGGGTTGTAGTCTATGTTCGGATAGTGCACGGTC
AGACTGCTGTTTTAGGTGAGCGTCTTGTTCAAACTGTGACATACCAATAGTCCTGATTATGGTTAAAAAC
GGAACAGCGTAATTATGAAAAACAGAACAACACCGTAAGGTAGGCGATAAACGCGCAGCATAATAATACG
CCTGCGCCCTGTCCTATACGGCGTTTTTTGCTGAGGCACAGTGCAGTTAACAGCACGCTTGCCGCCAGCA
TGACCCAGTAGTCGCGCTGAAAAACTTGAGGATTCAGTGCGCCCGGCGAGAGTAGTGCGGGTATGCCCAG
TACAATCGCAATATTAAAAATGTTCGAGCCAATCAGATTGCCCAGCGCGATATCATCTTCTTTTTTCAAT
GTTCCGACGATGGCCGTAGCGAGTTCAGGCAGGCTGGTGCCGATCGCTAATATGGTCAGCCCGATGGTCA
ATTCGCTGACATCGAAGTAGCGCGCAATGACGGTCGCGTTATCCACTACCATACGGGCGGCCATGGGTAA
AATAATCATACCGAGGATCAGCCACAGCACGGCAGCCATCTGGTTGCTGTCGTCTTGCGGGAGCTCTGCC
AACTGTTCACGAGTCAGGCTGTCGCCGCCTTCCCGCTGCGCCTGTCGTGCCATACGCAGTATTAACGCCA
GACACAGAATAGCGGCAAAGAGCAGCATCATGCCGTCGGCACGGCTCAGATAGCTATCATGCAGTAAAAC
GCCACACAATAAAGTGACGGACACCATGAGCGGCAATTCCCGGCGCAACAGGGCCGAATGTACGGTTAGT
GGGCGAATGAGCGCTGCGCTGCCAAGAATGAGTAAGATATTGGTGATATTGGAGCCAATCACATTACCGA
CGGCCATGTCGTTCTGATCGTTTAAGGCTGCGGTAACAGAAACGATCAACTCAGGTAGCGAAGTGCCGAA
GCCAACAATGGTGATGCCGATGACGAAAGGCGGTAAGCCGAGAGAACGCGCAAGCACAGCCGCGCCATAG
ACAAGACGATCGGCACCGTAAACCAGCAGTAGCAAACCAACGAACAAGAGTAGTGTTGCAAAAAGCATGC
AGCGTCCTTTAATAGGATATATACCCATCATACTTCAAGCTGTATGTGCGTTGGCTGGGGTAAGTTTCTG
GAGACCCACTGCGCCGCCGCCTTCCTGCAACTCGAATTATTTAGTGTATAATCACTGGCTTGTTGTCGAA
TAAGTCAGTATTTCTGGACGATTTTCGCACAAAAAGCATTTTTCTGTGATGAGTGCTAATTCTGACGGCG
CTTGGCGAAAAAGTAAAACCTGTCGCGATAAGTAAAATCAGGTAACGGTTTATGCCGCCATTTTGGACAA
GAACTTACGGTAAGTTTTTGTAAAACTCTCACTCTGATTAAAGCCAGCCGTTAGGCTGGAGTGAAAGACC
TCTATAAGCGTACTGATTGGTAAGGAATGGAAATAATGAACCATGAGGCAACTAATCTGGTCGAGATCCG
TGGTCTTAGCTTTCGGCGCGGAGAGCGAGAGATTTTCACGGACATCACACTTAATGTCCCTAAAGGCAAA
GTTACTGCAATCATGGGGCCTTCCGGTATCGGTAAAACCACGTTGCTGCGTTTGATCGGCGGGCAACTAT
CGCCGGACAGCGGTGAAATCTGGTTTGATGGCGAGAATATCCCGGCGCTGTCGCGTAGCGAACTGTACAA
CGCGCGCAAGAAAATGAGCATGTTGTTTCAGTCTGGGGCGTTATTCACCGATTTGAACGTGTTTGATAAT
GTCGCCTGGCCGCTGCGTGAGCATACCCAACTGCCGGAATCCTTACTGCGTAGCATCGTCATGATGAAGC
TGGAAGCGGTAGGGTTGCGTGGGGCTGCCGAACTGATGCCAGCGGAGCTTTCTGGCGGCATGGCGCGGCG
TGCAGCACTGGCGCGAGCCATTGCGCTCGACCCGCAGATGATTATGTTTGATGAGCCTTTTGTCGGGCAG
GATCCGATCACATTGGGGACGCTGGTGAAGCTCATCGATGAGTTAAACCATGCATTGGGCGTGACCTGCG
TTGTCGTTTCTCACGATGTACCGGAGGTGATGAGCATCGCCGATTACGCCTATATCGTGGCCGACAAACG
GGTGATAGCAGAAGGGACTGCGGATCAACTGAGGGCGAACGATGACCCGCAGGTTCGTCAGTTCCTGGAT
GGCATCGCCGACGGGCCAGTGCCTTTCCGTTTTCCTGCCGGTGACTATAAAACGTCGCTGCTAGGTTCAG
GGGGTTAACGCAGTCATGTTATTACGGACGTTGGCGTCGCTAGGGCGTCAGGGGATCTTCGCCAGTGCTG
CGTTTGGGCGCGCTGGGCTGATGCTGTTTAATGCGCTAGTGGGTAAGCCCGAATTCAGAAAACAGTGGCC
GCTGTTGGTGAAACAACTTTACAGCGTTGGCGTGCAATCACTGCTTATCATCATGGTTTCCGGTCTGTTT
ATCGGTATGGTGCTGGGGTTACAGGGCTATATCATCCTGACGACGTACAGCGCTGAAGCCAGTTTGGGCA
TGATGGTGGCGCTGTCGTTGCTGCGTGAACTTGGCCCGGTGGTGACGGCGCTGCTGTTCGCCGGGCGTGC
GGGTTCCGCGCTGACGGCGGAAATCGGGCTGATGAAGGCAACCGAGCAGCTCTCCAGCATGGAGATGATG
GCGGTCGATCCGCTGCGCCGCGTTGTCGCACCGCGCTTTTGGGCGGGGTTAATTAGCATGCCGCTGTTGG
CGGTGATTTTTGTCGCCGTGGGGATCTGGGGGGGCGCGTTGGTCGGTGTGGACTGGAAAGGTATCGACAG
CGGGTTCTTCTGGTCTGCCATGCAGGGCGCGGTTGACTGGCGTCAGGATGTGCTGAACTGCGTGATTAAA
AGTATCGTATTTGCGATTACCGTGACCTGGATTGCACTGTTTAACGGCTATGACGCGATCCCGACGTCTG
AGGGGATCAGCCGTGCAACGACGCGAACCGTCGTGCACTCGTCGTTAGCGGTACTGGGATTGGATTTTGT
GCTGACAGCACTGATGTTTGGGAACTGAGTCGATGCAAACAAAGAAAACTGAAGTTTGGGTTGGTGTGTT
TATGTTGATCGCGCTGGCTGGCATTCTCTTTTTATGTCTGAAAGTGGCCGATCTCAAATCGATCGGCAGT
GAGCCAACGTATCGCCTGTACGCGACGTTTGACAACATTGGCGGGTTGAAAGCGCGTTCTCCGATCAGAA
TTGGCGGTGTGGTTATTGGTCGCGTAGCGGATATCTCGCTGGATGAGAAAACGTATTTGCCACGCGTGGC
GATGGATATTCAGCAGCGCTACGATCATATTCCCGATACCAGTTCTCTGGCTATTCGTACCTCTGGCTTG
CTGGGCGAACAGTATCTGGCACTGAACATGGGGTTTGAAGATGAAGAGATGGGCACGACGATCCTGAAGG
ACGGTGGTGTGATTCAGGATACCAAGTCTGCCATGGTGCTTGAAGATCTCATCGGCCAATTCCTATATAA
GAGCGGCGGCAATAGCGAGGATAATGCCGGTCAATCGGGTACGGAGCCGGGTGCCGATCCTGCGGCAAAC
CCTGAGCACAGCAACGAACCTGTTCCTTCACATCCATAAGAGGATATCTGCATGTTTAAACGCTTACTGA
TGGTGGCTTTACTGGTGGTTGCGCCATTAGCCAACGCGGCGGATCAAACGAACCCTTATCGTTTAATGAA
CGAAACGGCAGCAAAAACGTTTGATCGTTTGAAGAACGATCAGCCGAAAATCAAGCAAAATCCTGACTAT
TTGCGTACCGTCGTGCGCGAAGAGCTGTTGCCGTATGTGCAGGTAAGATACGCCGGTGCGCTAGTTCTCG
GTCGTTACTACAAAGATTCGACGCCGGCACAGCGTGATGCCTATTTCAAAGCGTTTGAAGCCTATCTGGA
GCAGGCTTACGGTCAGGCTCTGGCGATGTATAACGGGCAGAACTATCAAATCGCCCCTGAACAGCCACTG
GGTAATGCTGATATCGTTTCCATTCGCGTCACTATCGTTGATAACGGCGGCCGTCCTCCGATACGTCTGG
ATTTCCAATGGCGTAAGAACAGTAAAACCGGTAACTGGCAGGCGTATGACATGATTGCTGAAGGTGTCAG
CATGATCACCACTAAGCAAAACGAGTGGGCGGCAATACTGCGTCAAAAAGGCGTTGATGGCCTGACTCAA
CAGCTAGAATCCTCGGCGAAGCAGACCATCACGTTGGATCAGAAAAAGTAATTTGGGTACGAATATGGCG
AACGCATTGAACTGGCAGGCGCAGGAATCAACGCTGGCATTAATCGGCGATCTCGATCGTGAAACGCTGT
TACCGTTCTGGCAGCAGCGTGAATCGTTGCTTGCGGAGAAAACTACGCTGGATGTGTCTGGTTTAAACCG
TGTCGATTCTGCCGGGTTGGCATTGCTGATGCACGTTTACCAGCAGCCGTATTCAGGCGATGAGATCACG
ATTGTCGGTGCCAGCGATCGGCTAAAAACGCTCATTGCGCTCTATAATCTGAATGAAATCATTCCTGTGT
CTTAAACTGTCTCGCCGATGCCTCATTTCTCCTTCAGGCATCGGCGCATTCCTTGTTTAAGATAGCGCCA
TATTCATCTAAGATACCTCCCTGTAAATCACTCCCCCCTGACATAGAAATAGAGAGCGATGGAAAATAAC
GAAATTAAAGATGTGCTGATGAGCGCATTAGCACTGGAAGAAGTTCATGTTTCTGGCGATGGCAGCCATT
TTCAAGTCATCGCGGTGAGCGGAATTTTTGCTGAAATGAGCCGAGTCAAAAAACAGCAGGCTGTTTATGC
GCCGCTGGCGGAGTGCATCGCGGATGGCCGTATTCATGCATTGTCGATCAAGGCCTATACGCCGGAAGAG
TGGCAACGCGACCGTAAACTGAACGGCTTCTAAGTATTCCCCGAGCGAGCGGGGAGAGAACGCCGATATC
AGTGTGACGAAATATTGAATTAAGACATTGAGATACAACGACTATGGATAAATTTCGTGTTCAGGGGCCA
ACCCGCCTAGCGGGGGAAGTGACCATTTCCGGCGCCAAGAATGCTGCGTTGCCCATCTTATTCGCTGCGC
TACTTGCAGAAGAACCGGTAGAGATTCAGAACGTACCGAAACTGCGCGACATCGACACCACCATGAAACT
GCTTGGTCAGTTGGGGGCACGTGTTGAACGCAATGGTTCCGTTCATGTGGATGCCAGTGAGGTGAACGTG
TTCTGCGCGCCGTATGATCTGGTGAAAACCATGCGTGCTTCTATCTGGGCTTTAGGGCCGCTGGTGGCGC
GTTTTGGGCAAGGACAAGTATCGCTGCCCGGTGGCTGCGCGATTGGTGCGCGTCCGGTAGATTTGCATAT
TTATGGCCTTGAGCAGCTTGGTGCGCAGATCGTTCTGGAAGAAGGCTATGTGAAAGCCACGGTTGATGGC
CGTCTGAAAGGTGCGCACATCGTGATGGACAAAGTGAGCGTCGGTGCCACGGTAACTATCATGAGTGCGG
CAACGCTGGCGGAAGGCACCACGATTATTGAGAACGCGGCGCGTGAGCCGGAAATTGTCGATACGGCAAA
CTTCCTGAATACGCTGGGTGCGAAAATTAGCGGTGCAGGCAGCGATAAAATCACTATCGAAGGCGTCGCG
CGTCTGGGCGGCGGTGTGTATCGCGTGGTGCCTGACCGTATTGAAACCGGGACATTTCTGGTCGCGGCTG
CGGTATCTCGTGGTCAGATTATCTGTCGCAATACCCGTCCTGATACGCTGGATGCGGTATTGGCGAAGCT
GCGTGAAGCGGGCGCAGAAATTGAAATCGGCGAAGACTGGATCAGCCTGGATATGCACGGTAAGCGCCCG
AAAGCGGTTACGGTTCGCACGTCGCCGCATCCGGGGTTCCCTACCGATATGCAGGCGCAGTTCAGCCTGC
TGAATCTGGTCGCAGAAGGAACGGGTGTGATTACCGAAACCATCTTCGAAAACCGCTTCATGCATGTGCC
TGAGCTTATCCGTATGGGCGCACAGGCGGAGATCGAGAGCAATACGGTGATTTGCCACGGCGTTGATAAG
CTGTCGGGTGCACAGGTTATGGCGACCGACTTACGTGCGTCGGCCAGCTTGGTGTTAGCGGGTTGTATCG
CGGAAGGTGTGACGACGGTAGATCGTATTTATCATATCGATCGTGGCTACGACCGTATCGAAGATAAGCT
GCGCGCGCTAGGCGCAAATATCGAACGCGTTAAAGAACACGAATAAGCGCTTCACCCGTTTTCTCTTTAA
ATGATATTTTCCAGCCGGGTGGGGCCCCACCCGGTTTCTTGCTTACCTGCTGATATTTTTATCAACTAGC
CTTGGATACCACTATTGGGTGGGGAATTCCTGAATCGTCATTTGTAGCGTGATTTGTTTGTTATCGCGCT
CAATCGTGACGGGAATGACGGTGCCGGGGGAGATTTCCGAAACCTGTTCCATGGTTTCGATAATCGAGCG
CGCGGGCTTATTGTTCACGCTAACGATGACATCTTCAATGCGGATACCCGCTTTATCCGCCGGGCCACCG
GGATCGATAGTCTGAACGAGAATGCCAGTCAATCGACCCTGAGCACCACGATTGTTGGTTAACGTGCTGT
TCTCAATATTTTCGAGCTGTACGCCGTTGATACCAATATAGCCGCGCACCACACGGCCATCGCGAATCAG
TTTGCCCATCACTTTGGTAGCCAATGCCACAGGGATCGCGAAGCTAATGCCTTCCGGCGTTTCGCCATTG
CTGCTTTTATCAAAAGAAAGGGTATTAATACCAACCAGTTCACCGAGCGTATTGACCAGCGCACCACCAG
AGTTTCCGTGGTTAATGGACGCATCGGTTTGCAGCAGGTTTTGGCGTCCTACCTGGCTTCTTTGTTGACC
GTAAGTGCTGAGGCTGACGCGGCCGGTGGCGCTAATAACGCCCTGTGTAACGGTTTGCCCCAGGTTATAA
GGGTTGCCGATTGCCATCACAACATCGCCGACGTGCGGGATACGATCTGGATTCATGGGAATGACAGGCA
GATTAACCCCATCAATTTGCAACACCGCCAGGTCGGTCAGGGTATCGGAGCCGATCACGCGGGCTTCGTA
CAGCCGGCCATCGGACAGCTCGATCTGGATCTGCTGTACATTATTAATCACATGCTTATTAGTTAAAATA
TACCCTTTGTCGTTCATGATGACGCCAGAACCCAGAGGATGAATAGCGACTTCATTGGGCTTTTCTGTAT
TGGCAACCCGATTATAAATATTAACCACAGCAGGAGCCGCACGGTTGACGCCCTGATGGTAGCTTACGGG
CGAGCCATCAGTATTTCTGTCGTTGCTTTTCAGAAACGACGTGCCAGATCCGATAAACGGCAGTACGGCC
AGAATAATTCCGGCGACAAGGGCACCAAATAGTGCTGAACGTAATAATTTAGCAAGCATGGCCGTGAGTT
ACTGTGGAAAGGGAGGTAAAAGGAGGATATCACGAGAAGTTCGGACACCGCATGATTCGGTGTCCGATTT
TTTATGGCGTGGCATCCCTGGCCAGTTAGGCTGTCGTAAAAAAAAGACGAGCGATTAACGTAGCAGCAGA
TAGATCGTTTCTTCTCCTCGGACGATATTCAGCGCCAGAACGGAAGGTTTCGCTTCCAGCAACTTGCGCA
GTTGCGTGATGTTTTCAATACGTTCGCGGTTTACGCCGATGATGATATCGCCTTTTTGCAGACCCACCTG
TGCTGCAGGCGTGTCCTTGGCGACGTTATCAATCTGCACGCCTTTGCTGCCGTCTTTCAGTTGACCGTTA
GTCAGAGAGGCACCCTGTAATGAGGGTGAAAGCGTTTCGGCACTAGTCGATGCCGATGTGCTGTTATCCA
ACACGACGGACACTTCCTGTAGTTTGCCATCACGCAGCAGGCCGATCTTCACTGTTTTACCTGGCGCAGT
GGTGCCGACTTTGGCTCGCAGTTCTGCAAAGCTGCTGATCGGTTTACCATCCAGCGTAGTCAACACGTCG
CCTGCTTTGATACCTGCTTTGGACGCGGCAGATTTCGGTAAGACTTCGCTGACGAAAGCACCGCGCTGGG
CATCGACGTTGAAAGCTTTCGCCATTTCCGACGTCATCTCGCTGCCTTTAATACCCAGTAGTCCGCGTTT
AACTTCGCCGAATTCAACCAACTGCTGCGCCAGATTCTGGGCCATGTTGCTGGGGATGGCGAAACCGATA
CCGATATTCCCGCCGCCCGGAGCCAGGATCGCGGTGTTAATACCGATCAGATCGCCGTTGAGGTTAACCA
GTGCCCCGCCGGAGTTGCCGCGGTTGATAGAAGCATCGGTCTGGATGAAGTTTTCTAACCCTTCAAGATT
CAGACCACTACGTCCCAGTGCGGAAATAATGCCAGACGTTGCCGTCTGGCCAAGGCCGAACGGGTTACCA
ACTGCAACGGCAAAATCACCGACGCGCAATTGATCGGAATCTGCCATTTTCACGGAGACCAGGTTTTTGG
CACCATTCAACTGTAGCAGGGCGATATCGGTCTGTTCGTCACGACCGATCAACTTCGCATCATATTCACG
CCCGTCATTAAGCTGGACGCGGATTTTGTCGGCGTTATTGATAACGTGATTGTTGGTGAGCACGTAGCCC
TTTGCGGCATCAATAATCACGCCGGAACCCAGTCCTTCAAACGGACGAGAATTTTGTTTGTCCGTCGGGA
AGTTCGGGCCAAAGAAGAACTTGAACTCTTCCGGTACGCGCTGGCGCTGTACCTGTGTACCTTCAACATG
CACGCTGACGACGGCTGGTAAGACTTTTTCCAGCATCGGGGCCAGGCTTGGCGTCTGTTGCCCTTGAACC
ACGGCAGGCAGCGCAGCATTCGCTGCGGGAAGCGTGGACAGGGTCAAACCTATACTCATTGCCAGTGCAC
TAAATAATAATGACGTTTTTTTCATTGTTATTAACTCTCTTGCGGCCTGCGGATGAATAAAACGATGATA
TATAAACTTAAAGACTCGGTGAAGAGTCAGACTGGCGATCAATGTGTAAAGTTCACTGCTGTTTCGTCAG
CAGATTGTAACTCTTGCTTTTCATGATGTGTGAGCGGGCGATGGCAGCCTGCGGTGCGTGTCTTAATAAG
CGTAGAACAAGGAGAAAAGCGTGGGGCCAGAATGCCCCACGTTTAGGATATATGAGTTGATACTATTTGC
GGATTGGGCGTTCGCCCCGCAACAGGCCTGACGCACCATCGGAATAATCGCGTGGTGGCATGTTCACCGG
TGCCTGATCGTTATCCGCTTCCGACTCGGTCAGACGGTATTTAAACGGATTATCCTGGCCGGGAACGTTA
GGTAACAGGTTATTGGAGCTTTTCGCCATGTGCTGATAAAGCTGGCGATAGTCATCCGCCATGTTATCCA
ACAGTTCCGCACTGCGGGCAAAGTGTCCAACCAATTCCTGACGATAGTCTTCCAGTTCGGTTTTGCTTTT
CTCCAGCTCATTTTGCAATACCTGCTGTTGCCGCAGCTTACGGTTACCAAAGCGCATGGCGACAGCACCA
ATAATAATACCGACGACTAAACCTATCAGCGCGTACTCCCAAGTCATAATAGCTCCTATTTTGACGTTGT
TGTCCCGTAGGGTTTTTCACTTAATAATAGCCACTATAACCGTTAACCTTGCCTGAGTGGAATCCTGATA
CTCGATGACTGAGGGGAATGTTGACCTGCCGCAGACATCAAGGTTGTTAACTGCGACGATTACGGCTTAA
ATCGATGGCAACACACAGCAAAACACGACTAACTTTTTTCTCAGGGATTGCGATGGCTACTCCACAGACA
ACACCGCAGCAAACAACCCCCTTGGCACTTTACCAGCAGGCGCTTTCCACTGGTGAATATCAACCGGACG
AGGTACAGCAGCAGACCGTTGCGCGTCTGGAGGCAATACATCAGGCGCTATGCGAACGTGCAACGGATGA
CGGCGTGGGAGCCCCCGGTCGCGCAGGGAAATGGCGTAACTGGCTGGGGCTACGTGATAAGCGTGAGCCT
ACCCCGGTTCAAGGGCTGTACATGTGGGGCGGCGTCGGGCGTGGTAAAACCTGGCTGATGGATATGTTTT
TCCATAGCCTGCCCGCCGAGCGCAAGATGCGCCTGCATTTCCATCGCTTTATGCTGCGTGTGCATGAAGA
GCTGAACCAGTTTCAGGGGCAGGAAAATCCGCTAGAAAAAGTCGCTGATGGCTTCAAAGCCGAAACGGAT
GTGCTGTGTTTCGATGAGTTTTTCGTCTCTGACATTACCGATGCGATGCTGCTGGCTGAACTGCTGCGAG
CGCTGTTTGCCCGTGGTATTGCACTGGTGGCGACGTCGAATATCCCACCAGACGATCTCTATCGCAATGG
ATTACAACGTGCACGCTTTCTTCCTGCGATTGCGTTGATTAAACAGCACTGTGAAGTGCGTAATGTCGAT
GCCGGTATCGATTATCGTCTATGCACGCTGACACAGGCACACCTTTATCTCTCGCCGCTAAATGAAGAAA
CGAGTACTGCAATGCAGCAGATGTTTACGCGTTTGACCGGGAAGAAATGGCAAACGCCGGGACCGGTGCT
GGAGATCAATCATCGTCCGTTAACGACGCTTGGCGTGAGTGACGGCGTGCTGGCGGTCGATTTCCACACG
TTGTGTACGGAGGCGCGTAGCCAGAATGATTACATCGCGCTGTCGCGTCTCTACCATACGATGCTGTTGC
ACAATGTGACGGTGATGGAAACGAAGGAAGAGAACACCGCCCGCCGCTTTCTGGCGCTGGTGGATGAGTG
TTACGATCGTCGCATTAAGCTCATTATCTCTGCGCAGGCACCGATGTTTGCTATCTACCAGGGAGAGCAC
CTGAAATTTGAATATCAGCGCTGTTTATCTCGTTTGCAGGAAATGCAAAGCGAAGAGTACTTACGGCAGC
CACATTTGGCGTAACACAGGCTGTGGTTTTTCTTGATTTGCGTGTGAAAAAAGGTCGATTTTTGAGAATG
ACTTCTCTATAATCTTGCGACCCCACGTTACAACAAAGTTTTTTTCCCAAAAACTTTATAGTGCCGGCAA
TGGCTATTCGAAGGGGTAGGTTTGCTGGACTTGATGGTCGTGTGAGCCTCAACTGTTTTCGAGCGTTAGG
GTGTTCACCAACGTGTAACTAATTATTGGGTAAGCTTTTAATGAAAACTTTTACAGCTAAACCAGAGACC
GTAAAACGTGACTGGTACGTTGTTGATGCGAACGGTAAAACTTTAGGCCGTCTCGCTACTGAACTGGCTC
GTCGTCTGCGCGGCAAGCATAAAGCGGAATACACCCCGCACGTTGATACGGGTGATTACATCATCGTCCT
GAACGCTGACAAAGTTGCTGTAACTGGCAACAAGCGTACTGACAAGATTTATTATCATCACACCGGTCAC
ATCGGTGGTATTAAACAAGCGACCTTTGAAGAGATGATTGCCCGCCGTCCTGAGCGTGTGATTGAAATCG
CGGTTAAAGGCATGCTGCCGAAGGGCCCGTTGGGTCGTGCTATGTTCCGTAAACTGAAAGTTTACGCGGG
CACCGAGCACAATCACGCGGCACAGCAACCGCAAGTTCTGGACATTTAATCGGGATTATAGGCAATGGCT
GAAAATCAATACTACGGCACTGGTCGCCGCAAAAGCTCCGCCGCTCGCGTGTTCATCAAACCGGGCAACG
GTAATATCGTTATCAACCAGCGTAGTCTGGAACAGTACTTCGGTCGTGAAACTGCCCGCATGGTAGTTCG
TCAACCGCTTGAACTGGTCGACATGGTTGGTAAATTTGATCTCTACATCACCGTTAAAGGTGGTGGTATC
TCTGGTCAGGCTGGTGCGATCCGTCACGGTATCACCCGCGCTCTGATGGAGTATGATGAGTCTCTGCGTG
GCGAACTGCGTAAAGCAGGTTTCGTTACTCGTGATGCTCGTCAGGTTGAACGTAAGAAAGTCGGCCTGCG
TAAAGCACGTCGTCGTCCTCAGTTCTCCAAGCGTTAATTTCTGGCTGCTTTGCAGCGAAATCAATGCGAA
AAACCCGGTGCTTGTCACCGGGTTTTTTATGCCTAAAAATAAATTTCTTCGAAATATACGCTTTACTTTC
CGTATGTTAACGATGAAATTGCGCTTATCTCCCCACAAAACGAACAAAATCTGATAAGCTATTCGCCGAT
TTTATGCCCGTGTGTCAACTGTCGTCGCTGTTTGAAACGACGTGTTTTTTCAGGTGATGTTTACACATTG
GCGAGCAAAATTTCGAATAGCGGTTTGCAGATTACCCATTGCACGGCTATTCGCCGTATTTTCTCGATAA
ACTTGGAGGTTTTCATGGCTGTCGCTGCCAACAAACGTTCGGTAATGACGCTGTTTTCTGGTCCATCCGA
CATTTTTAGCCATCAGGTCCGCATCGTATTGGCGGAAAAGGGTGTGAGTGTCGAGATTGAACAGGTGGAC
ATGGATAATCTGCCTCAGGATCTTATTGACCTCAATCCTTACGGTTCTGTGCCGACGCTGGTCGATCGCG
AACTGACGCTCTATGAATCACGAATTATCATGGAGTATCTGGATGAACGTTTTCCTCATCCGCCGTTAAT
GCCCGTCTATCCGGTTGCGCGCGGTAACAGCCGCCTGATGATGCATCGCATTGAGAGCGACTGGTATTCT
TTACTGAAGAAAATTACGCATGGCAGCGCTCAGGAAGCGGATGCGGCGCGTAAGCAATTGCGTGAAGAGC
TGTTGGCTATTGCCCCGGTGTTCAATGAAGCGCCTTATTTCATGAGCGAAGAGTTCAGTCTGGTAGACTG
CTATCTGGCTCCGTTGCTGTGGCGTCTGCCGCAGTTAGGTATTGAACTGAGTGGGTTGGGCGCGAAGGAG
CTGAAAGGCTACATGACACGCGTCTTTGAGCGTGATGCGTTCCTGGCTTCCCTGACGGAAGTGGAACGTG
AAATGCGTTTGCAAACCCGAGGTTAAACTGTATGGCGTTGTCTCAACTGTCTCCGCGTCGTCCGTATTTA
TTACGGGCTTTTTATGATTGGTTGCTGGATAACCAATTAACGCCTCATCTGGTCGTCGATGTCACTTTGC
CGGATGTTATGGTGCCGATGGAGTTTGCCCGTGACGGCCAGATCGTGCTGAACATCGCACCGCGTGCTGT
TGGCGGCCTTGAGTTAGCTGATGACAGCGTTCGTTTCAATGCCCGTTTTGGCGGCGTACCGCGTCAGGTT
CATGTGCCGATGGCGGCCGTAATGGCGATTTACGCGCGTGAGAATGGGGCTGGAACGATGTTTGAGTCCG
AACCTGCTTACGAAGGCGCAGGCGAATATGAAGACTTTCAGGAAGGCGCACCCGCTTCAGGGACGGTCAT
GTCTATTGTCGATAGCTCGCCTGATTCTGAAGCACTTGAGGATAGCTCAGGTTCTGATGACGAACCGCCA
CAGCCGCCTAAAGGTGGCAGGCCCTCGTTGCGGGTCGTTAAATAAATTCGTTCCTAAGGGCACCTTTGCG
GTGCCCTTTCTTATATCCGTCATACTCCACACTACGGTGAGTCGGTTGTGTTAATTGAACACCATTCCGC
CATCAATGAGTAACGACTGTCCCGTCATATAGTCTGAATCGTGGCTGGCCAGATAGGAGACGCAGGCAGC
AACATCCTCCGGTTCTGACAGACGACCCAGCGTGATGCGTTTGGCAAACTCTTCCGTTGCATACCCACGT
GGTTTCCCTGCTGATTCAGAGATCTTCCGATCGATTTCATCCCACATCGGTGTTTTTACGATACCCGGAC
AGTAGCCATTGACCGTGATGCCCAGTGGCGCTAAATCGCGAGCGGCAGTCTGCGTTAATCCACGAACCGC
GAATTTACTCGAGCTATAGACGGCGAGTTCAGGGTTGCCCACATGTCCCGCCTGTGAACAGGCATTGATG
ATTTTTCCGCCGTGCCCCAGAGATTTGAAGGCATCAAGAGCGGCCTGAATACCCCAGATAACGCCTTTAA
CGTTGATGTTGTAAACGCGATCGATGACTTCTGGCGTGATATCTTCAATCAAGGTTGAGGGGGCAACACC
GGCGTTATTGACGATGACATTAAAGTCACCAAAGCGTTTTTTGGTTTCTGCGACGGCAGTGAAAACTGCC
TCACGATCTGCGACGTCGGCCTGTAATGCGATGGCCTGTCCGCCGGATTTTTCGATTTCTTGCGCCACAC
TGCGCGCGGTTTCTTGGTTATAGTCCACAATGGCGACGGCAAACCCGTCCTTCGCCAATCTGAGAGCAAT
AGCGCGGCCGATCCCCTGGCCTGCTCCTGTTACAAGTGCCACTTCGGTTGTCATATTTACTCCTTAATGA
AATCCAATCTCAATAAAGACAAGTAAATGCCGAAGATAAGTGTACGCCTTTATCGTGATGCTGAAGGATT
TATTACGAAAAGTTCTTTAAAACGAAGTGGAAAGATGAAGGGTTTATTAGCTTATTTGGTGTAAATTCTA
AAGAAAAAGAGTGGGTTGCTGACAGGCGCTTCAGATACAGCCGGAAAAGAAAAGGGCAGCCAGCGCTGCC
CTCAAGAGACGCGGTGTGTTTCTACACTTCCAGATAGTTCATGATGCCGTCAGCGGCTTTACGACCTTCT
GCGATGGCGGTAACCACCAGATCGGAACCGCGTACTGCATCGCCGCCCGCAAAAATTTTCGGGTTGCTGG
TTTGGAAGGCGTTATCGCAGCTTTCCGGTGCGACAATGCGACCTTGATCGTCCAGTTTGACGTCATGTTC
TGCCAGCCATGCCATTTTGTGCGGACGGAAGCCGAACGCCATGATGACCGCATCGGCTTCCAGAACATGC
TCGGAACCCTCTACGATTTCAGGACGACGACGCCCGTTGGCATCCGGTGCGCCCAGCGCGGTACGCGCCA
TTTTCACGCCGCACACTTTGCCAGCACCGTTGACCTCTACGCTCAGCGGTTGCAGGTTGAATTTGAACTC
GACACCTTCTTCACGCGCGTTTTTCACTTCGCGCTTGGAGCCCGGCATGTTCTCTTCATCACGACGATAG
GCACAGGTAACGTGCGTTGAGCCCTGACGAATCGAGGTACGCACGCAGTCCATCGCGGTGTCACCACCGC
CCAGCACGACAACACGTTTACCTTGCATGCTGACATAAGGCTCGTCCGCTGCGGCTTCAAAGCCCATCAA
CTGCTTGGTGTTGGCGATCAGGAACGGCAGAGCATCGTAGACACCCTGAGCGTCTTCATTGTCCAGTCCG
CCACGCATAGACTGATAGGTGCCGACACCGAGGAACACGGCATCGTACTCGTCCAGCAGCGCCTTCATCT
GCACGTCTTTACCAACTTCGGTATTCAGACGGAATTCGATTCCCATCTCAGTGAAGATTTCACGACGTTT
CACCATTACCTCTTTTTCTAACTTGAAAGAGGGGATGCCGAAGGTCAGCAGGCCACCGATCTCAGGGTGA
CGATCGAAAACAACAGCCTGTACGCCACTGCGTGCCAGCACATCGGCACAGGCCAGCCCGGCAGGGCCAG
CGCCAATGATAGCGACGCGTTTGCCGGTCGGTTTAACGTTGGCAACGCTCGGCTTCCAGCCCATCTCTAT
CGCTTTATCATTGATATAGCGCTCGATGTTGCCGATGGTGACCGCACCGAACTCATCATTCAGCGTGCAA
GACCCTTCACACAGACGATCCTGCGGGCATACGCGGCCGCAGACTTCCGGCAGGCTGTTAGTCTGGTGCG
ATAACTCAGCCGCTTCGATAATGCGGCCTTCGTTCGCGAGCTTCAGCCAGTTCGGGATGTAGTTGTGTAC
CGGACACTTCCATTCACAGTAAGGGTTTCCGCATGACAGGCAGCGATCTGCCTGTGCTTTGGACTGGCTT
TCTGAGAACGGCTCGTAGATTTCAACAAATTCAATTTTACGAATCTTCAGCGGTTTCTTGGGCGGATCAA
CGCGCTGTAAGTCGATAAACTGGTAAACATTCTGACTCATGATGACCTCTTACTGCGCCTGAACCCGCAG
CTCGGCTGCGGAACGACTACGGTGACCCAACAATGCCTTCACATCACTTGACTTCGGTTTCACCAGAGCA
AATTTCGGTGCCCAGGTCGGCCAGTTAGCGAGGATCTCTTCTCCGCGGTGTGAACCGGTCTGATGCACAT
GCTCGGTGATCAGGCCACGCAGATGCTCTTCATGAATAGCCAACTCTTCAACAGCCAGCACTTCTACCAG
CTCTGGGTTTACGCGTTTACGGAATTCGCCGTCTTCATCCAGCACGTAGGCGAACCCACCCGTCATACCT
GCGCCAAAGTTCACGCCAGTACGACCCAGCACGCAGACGATACCGCCCGTCATATATTCACAGCCGTTAT
CACCGATACCTTCTACCACGGTGATACAGCCGGAGTTACGCACGGCGAAACGCTCACCAGCGCGGCCTGC
GGCAAACAGCTTACCGCCGGTAGCGCCGTAGAGGCAGGTGTTACCGATGATGCTGGCTTCGTGGCTACGG
AAAGCTGAACCTACCGGAGGACGCACGGAGATGCTACCGCCCGCCATACCTTTGCCCACGTAGTCGTTGG
CATCGCCCGTTAATTTCAGTTCAAGGCCGCCTGCGTTCCAGACGCCAAAGCTCTGTCCTGCCGTACCGGA
GAAGTGCGCTTTAATCGGATCGCCAGCTAGCCCTTGATCGCCATGTTTCTCGGCAATTGCACCAGACAGC
GTCGCGCCGACGGAGCGGTCGGTGTTACGGATATCGAAATAGAGCGCTTTGCCCTGTTTTGCATCAATGT
GCGGCTGTGCTTGTGCCAGCAACTCTTTGTTCAACAAGCCTTTATCGAACGACAGATTGCTTTCAGTACA
GTACAGCGCTTTGCCCGGCTGAGGCTGTGCGGCGTGCAGCAGCGGCGACAGGTCCAGTTTGTTCTGCTTA
GCGCTGAAACCGTCCAGTTCAACCAACAAGTCAGTACGACCAATCAGATCCACCAGACGGCTGACGCCCA
GCTCTGCCATTAGCACACGGGTTTCATGTGCAATGAAGTGGAAGTAGTTGGCCACACGCTCAGGCAAGCC
GTGGTAGTGATCGCGGCGCAGTTTCTCATCCTGCGTTGCAACACCTGTCGCACAGTTATTCAGGTGGCAG
ATACGCAGGTATTTACAACCCAGCGCGACCATCGGCCCGGTGCCGAAGCCGAAGCTCTCTGCACCCAGAA
TCGCCGCTTTGACGATATCCAGACCGGTTTTCAGGCCACCATCCACCTGAAGGCGGATTTTGTGGCGTAG
TCCGTTGGATACCAGAGCCTGCTGTGTTTCAACCAGACCCAGCTCCCACGGGCAGCCCGCGTATTTCACT
GAGGACAACGGGCTGGCACCGGTACCGCCGTCGTAGCCGGCGATGGTGATCAGGTCGGCATAAGCCTTAG
CAACGCCGGTGGCGATAGTCCCGACGCCCGGTTCGGACACCAGTTTTACCGAAATCATCGCTTTCGGGTT
GACCTGCTTCAGATCGAAAATTAACTGCGCCAGATCTTCGATAGAGTAAATATCGTGGTGCGGCGGTGGC
GAAATCAGCGTCACGCCCGGCACGGAGTAACGCAGACGAGCAATGTACGGCGTGACTTTATCACCCGGTA
GCTGACCGCCTTCGCCCGGCTTCGCGCCCTGTGCCACTTTAATCTGAATTACATCGGCGTTGACCAGATA
GGCTGGCGTGACACCAAAGCGGCCAGAAGCAACCTGCTTGATACGTGAAACTTTATTGGTGCCGTAACGC
GCCGGATCTTCCCCACCCTCACCGGAGTTGGAGAAACCACCCAGTCCGTTCATCGCTTCTGCCAGCGATT
CATGCGCTTCGGGGCTAAGTGCGCCGATAGACATGGCTGCGGTATCGAAGCGTTTAAACATTTCAGTTGC
CGGTTCAACGCTGTCGATAGCGATAGCCGCGCCTTCTTGTGGTTTCAACGCCAGCAGGTCACGTAATGTT
GCCGCTGGGCGCTCGTTAACCAGTTTAGCGTATTGCTCGTAATCGCTGTATTCACCCGTTTTTACTGCGG
TTTGCAGCGTGGTGACGACATCCGGGTTGTAGGCATGGTATTCGCCGCCGTGAACAAACTTCAGCAGGCC
GCCTTGTTCCAGTGTTTTACGCTTCAGCCAGGCCCGCTTGGACAGGTTCAACAAATCCTGCTCGAAGTCG
CTGTAGTTTGCCCCGCCGATGCGGCTGACGACGCCAAGGAAGCATTCCGTCGAGACATCTTTGTGCAGGC
CCACGGCTTCAAACAGCTTGGAACAGCGATAAGACGCAATCGTCGAGATGCCCATTTTGGACATAATCTT
GTACAGGCCTTTATTGATGCCGTTGCGGTAGTTCAGCATCACGGCACGATAAGGTTTGTCGATGGTATGG
TTATCCACCATCCGCGCCAGCGTTTCGTAGGCGAGGTAAGGGTAGATAGCCGTCGCACCAAAGCCTAACA
GGACGGCAAAGTGGTGCGGGTCGCGTGCACTGGCAGTTTCGACAATGATGTTGGCATCACAGCGCAGGCT
TTTTTCCACCAGACGGCGCTGAACGGCACCCACGGCCATCGGCGCAGGGACCGGCAGGCGAGATTCGCTA
ATACCACGGTCGGACAGCACCAGCAGAACGGCACCGTCTCTGACCTTGCTCTCGGCTTCGTCACACAGTT
TTTCGATGGTCTGTTGCAGCGTTTGCTGTGACGGATCAAATGTCAGGTCCAGCGTGTCGGCGCGATAGTG
CAGTTCATCCTGCGACGTTAACTGTGTGAAGTCGGAGTAAAGCAGGATCGGCGATTTAAAGCTCAGACGG
TGAGCCTGACCTTCCGCTTCACAGAAGACGTTCATTTCACGACCAATGCTGGTCGCCAGCGACATCACAT
GTGCTTCGCGTAGCGGATCGATAGGCGGGTTGGTGACCTGCGCGAACTGCTGACGGAAGTAGTCATAAAT
AATGCGTGGACGGCTCGACAGCACGGCGAACGGTGTGTCGTCACCCATGGAGCCAGTCGCTTCCTGACCG
TTTTCACCCAGCACGCGGATAACCTGATCCAGCTCTTCGCTGCTGTAGCCGTACTGTTTCTGGTAGGTTT
CCAGCAGCTCGTTGTCGAATTCACGACTGCCCACCTGATCGTCTGGCAACTCTTCAAACGGCACCAGACG
TTTAACGTTTTTCTCCATCCACTCTTTGTAAGGGTGGCGGCTTTTCAGATCGTTATCGGTTTCGGCAGAG
TGCAAAATACGGCCGCTACGGGTGTCGATCACCATCAGCTCGCCCGGACCAACGCGGCCTTTTTCAACCA
CTTCATCCGGCTGATAATCCCAGATACCGACTTCAGACGCACAGGTGATCAGCTTGTCTTTGGTGATGAC
ATAGCGCGCGGGGCGCAGACCGTTACGATCCAGGTTACAGGCCGCATAGCGCCCGTCGGACATCACGATA
CCGGCTGGGCCATCCCACGGCTCCATGTGCATGGAGTTAAAGTCGAAGAATGAGCGCAGCTCAGGGTCCA
TATCTGGGTTGTTCTGCCAGGCTGGCGGAACCAGCAGGCGCATGGCGCGGATGATATCCATCCCGCCGCT
CAGGAACAGTTCCAGCATGTTGTCCAGCGAGCTGGAGTCGGAGCCGGTTTCGTTAACGAACGGCGCGGCA
TCCTGCAAATCTGGAATCAGCGGGGTTTTGAATTTGTAAGCACGTGCGCGCGCCCATTGGCGGTTACCGG
CAATGGTGTTGATCTCACCGTTGTGCGCCAGATAGCGGAACGGCTGCGCCAGTGGCCAGCGCGGTACGGT
GTTGGTTGAGAAGCGCTGGTGGAACAGGCAAATTGCTGATTCCATACGCAGATCGGCCAGATCGAGGTAG
AAACGTGGCAGATCCGCTGGCATGCACAGACCTTTATAGATCGTCACCAGATTGGAGAAACTACACACGT
AGAACTCTTTGTCTTCGATGCGCTTTTCAATACGGCGACGCGCCATGAACAGGCGGCGTTCCATATCACG
TTGACGCCAGCCTGCCGGGGCGTTAACGAAAATCTGCTCAATACGCGGCATAGATGACAGGGCAATTTCA
CCCAGGACATCCGGATTGGTCGGAACTTCACGCCAGCCTAGTACGGACAGCGTTTCGTTCTGCAACTCTT
CTTCTACAATCCGACGCGTGGCGCGAGCCAGGTCTTCGTCCTGATTGAGAAACATCATGCCAACGGCGTA
ATTTTTGGCTAAACGCCAGCCGTGCTCTTCTGCCACCAGGCGAAAGAAACGATCGGGCTTCTGAAGTAAT
AAACCGCAGCCGTCGCCAGTCTTGCCGTCAGCAAGGATTGCGCCACGGTGCTGCATGCGTGCGAGCGCGT
GAATGGCAGTACGCACTACTTTATGGCTCGGCTCACCTTCTATATGGGCGATTAGTCCGAAACCACAGTT
ATCTCTCTCTTGGGATGCATCGTACAACATATTAGTGAACCTCCCCAGGCTCTGTGTGACTCTCACAACC
TACTGCGAGAAAGCACCGTGGCGTTGAGCGGCTAGTATTACGCTCTCTTCTTCGGCCTCTCGTGACGGTC
TCACAAGTGGTAAATGACTTGTTTTTAGAGGGAGTCTTCATTTACTGCATAAATATGACGAATCATGGAC
CCG
>2 length=47915 depth=1.00x
TTTTAAATAAAAGGGCAGTGAATATTGTCAGCCTACTTACCATAATATTGCTCAGGTGTGACGTGGCCTT
GTTAAGTTGTCGCATAGGTGATGCTGATGGAAACGACACGATTGTTAGATATTCGGGGTATGAGCGTTGA
GTTTCCGGGAGTGAAGGCATTAGATAGTGTGGATTTCACGCTTAATCGCGGCGAGATAGTGGCGCTATTG
GGGGAGAACGGTGCAGGTAAATCAACGCTAATTAAGGCGCTGACAGGTGTTTACCACCGCTCATCGGGTG
GCATTATCCTTGATGGCATAGCGATTAATCCTGTTAATACGGCCCATGCCCAATCATTGGGTATCGGTAC
GGTATATCAAGAAGTTAATCTATTACCTAATCTTTCTGTTGCTGCTAATTTATTTATTGGACGAGAACCC
ACTCGGTGGGGCATCGTTGATCAACAGAGAATCCTACATCAGGCCGAAGCGCTCTTATTAAGTTATGGAC
TGATGATTGATGTTAGCCATCCACTTGGTAATTATTCCATTGCGGTCCAGCAAATAGTAGCGATTGCCAG
AGCTATCGATCTCTCCGCTAAAGTTTTGATTCTTGATGAACCCACCGCCAGCCTTGATGCAAAAGAAGTC
GATATGCTGCTGGATATATTGCGGAAGTTGCGTGATCGCGGAATTGGCATGATATTTGTCACGCATTTTC
TGGATCAGGTTTACCGTATTAGCGACAGAATTACCGTTTTACGTAATGGGCGACTAGTCGGGACGTTACC
TGCTGCAGAATTGCCGCGTATTGAATTAGTTCAAATGATGTTGGGACACAGTTTTGATGAAACGTTACTT
AAACGTGGTAAACACAGTGATGCCTCGGGTGAACCTATTGTGCAATTTAAACACTATGGCCGACGTGGCT
CGATTAATGACTTCGAGCTTTCCGTGCGCCCAGGGGAAATTGTTGGTCTGGCAGGTCTATTGGGGTCCGG
CAGAACGGAAACCGCGCAGTTAATATTTGGTATCAACGTGCCTGATGCTGGTGAGGCTTGGGTTGATAGC
AAACGAGTCAACATTCGCACGCCGCGTGCAGCAGGAAAGCTAGGTTTTGGCTATTGCCCAGAGGATCGCA
AAACTGACGGCATCGTCGGCGCAGCAACGGTACGAGAGAACATTATTCTGGCACTCCAAGCTCAACGTGG
CTGGCTGAAACCGATTTCTTTACGCGAGCAAACCCGTATCGCTGAAAAATTTATCAGTCTGTTAGGGATT
CGCACGCCCAGTGCTGAACAGGAAATTCAGTATCTATCGGGAGGGAATCAGCAAAAAGTATTGCTATCGC
GCTGGCTGGCCACAGAGCCGCGTTTCTTGATTCTGGATGAGCCAACGAGAGGGATTGATGTTGGCGCACA
TGCTGAAATCATTCGCCTTATCGAAAAACTGTGTGAGCAGGGGATGGCGTTACTCGTGATCTCTTCTGAA
CTGGAAGAGCTGACTGGCTATGCCGACCGCATCATTGTGTTGCGAGACAGGCAACACGTTGCGCATCTCG
AACATAGCGAGATCTCGGTAGCCGCAGTGATGCAGGCAATCGCAATACAAACGGGAGCGACTGATGCCAG
ACAATAACATCAAACCTGCCAAAAAAGTGCGCCTAACGTTCACCAAAGGAGTACCACAGCTTCTGGCGCT
GGCCGCTATCCTGTTGATTGACAGCATGGTCGCGCCAAACTTCTTTTCCCTTCACATTCAGGATGGGCGC
TTATTCGGGAGCCTTATCGACATCCTTAATCGCGGTGCGCCCGTTGCGCTACTGGCGTTAGGTATGACGC
TGGTTATTGCCACGGGCGGCATTGACTTATCAGTTGGTGCGGTTATGGCGATTGCGGGAGCGACAGCCGC
GACGCTTACGGCTGCGGGTCATCCACTCCCTTCCGTATTACTGACCGCATTATTGGTTGGCGCACTATGT
GGGTTATGGAACGGCTTTCTGGTCGCGGTGTTACAGATTCAGCCGATTGTGGCGACGTTAATGCTGATGG
TCGCGGGGCGGGGTATTGCTCAACTGATTACCGAAGGCCAGATTATTACATTTGATAACGCCGGGTTGGC
TAAGCTGGGTAGCGGAACCTTGTTCTATCTGCCGATGCCGGTGATTATTGCCAGCGTGACGCTGTTGGCC
CTGTGGGTACTGACGCGTAAAACGGCGCTTGGGCTATTTATCGAATCAGTTGGCATTAATCTGCGCTCAG
CTCGCAATGCTGGCGTGAGCACAAAGCTGGTATTAATCGCGGCTTATGTCATATGCGGCATATGCGCCGC
CGTGGCAGGCATTATCGTAACGGCGGATATCCGCGGTGCGGATGCGAACAATGCAGGCCTCTGGCTGGAA
TTAGATGCGATTCTGGCCGTGGTGATCGGTGGCGGTTCTCTACTCGGAGGACGTTTTAATTTGCTGCTTT
CTGTTGTCGGTGCATTGATTATTCAGAGCATGAATACTGGCATCCTGCTCTCTGGTTATCGGCCGGAATT
TAATCTGGTTCTGAAAGCGCTCGTTGTTCTGCTGGTTCTGATTATGCAATCCCCACGTATTTCGCTGCAT
CACCTATTCAGGAGGAAAGTATAATGTTGAGACGCCACTTCCCTCTGCTGATGACAGTTCTGGTATTTAT
TGCTGGTTATCTGTTTTGTCTCAGCCAGTTTCCCGGTTTTGCTTCGACGCGAGTTTTCTTTGATTTACTG
ACGGATAACGCTTTTTTAGGGATCGTAGCGGTTGGGATGACGTTCGTCATTCTGTCTGGCGGGATCGATC
TCTCCGTGGGATCAGTGATTGCGTTTACCGGCGTGTTGTTGGCCAAATTGATCGGTGTCTATGGAATGGA
TCCTTTCTTTGCGTTCGCAATCGCGTTGGTGATGGGAGCCATGTTTGGCGGTGTGATGGGATGGATCATA
GATACGCTGAAATTGCCTGCATTTATTATCACGTTGGCGGGTATGTTCTTTGTCCGGGGAATGAGCTTTA
TCGTTTCACAGGAGTCGATTCCCATCGATCATCCGGTTTATAGCCAACTGGCGGGTTTGGCATGGCGCAT
GCCTGATGGCGGGCGGTTTACCTTTCTGGCACTGGTTATGTTGATTGTGGTGCTGGTAGGGATTGTAATG
GCGCATCGTACCCGCTTCGGTAACCGTGTTTATGCGATTGGCGGTAACAGCTATTCTGCGGAGCTGATGG
GGGTGCCTGTCAGGAGAACGACAATTCATATATACATGCTTTCAAGTACGTTAGCGGTGCTATCAGGCAT
TGTTTTTTCGCTCTATACCTCTGCGGGTTATGCTCTGGCGGCAAGCGGTGTGGAGTTGGATGCCATCGCG
GCTGTCGTGATTGGTGGTACGCTACTGACCGGCGGTGTTGGAACCGTATTAGGAACCCTGTTTGGTGTAC
TGATTCAAGGCTTAATTCAAACGTATATCACGTTTGACGGCACCTTGAGTTCATGGTGGACAAAAATTGT
CATTGGTTTCCTGCTGTTTGCTTTCATTGGGCTACAGAAAGCGTTAAGCACCTTCTGGTTAGGCAGACGT
ACTTAAGAACCTATCTCATTAGGGCTACTTCATTTGCCATTTTGAACCTGGGCAGTGCTCGCACAAACGC
AATTGTGTTTGAACGCTCCTTGGGGCTACCCGTAGGGTGAGCGTAGCGAATAAATCCTCACGTACTCCGT
GTACGCTCCGGTTTTCGCTATGCTCGCCTGTTGGGCCGGACTAGCGTCCGTTCAACATGCATTACATGTT
GTCTGCGCGCTGTCCGAGTCCAAACTGGCTGCGCCAATAACGCCTACTGAGATAGGTTCTAAGTCGGATA
TGAGCTGAATGGATCATGCATTTATTAAAATAGGCGTTTTCAACAACTGACGGATCATTGTCTGTTGATC
GCTATTTTGCAACCAAACGGCATAAAACGGACGCACGACGGGCTGACTGTCGCCGACTATCTGCAGATTG
GTGTACGTTTGTAACCAATGGCTAGGTAAAAACGCGCAACCGCCGGTTGTTTCAAGCAACTGACGGGTTA
AATGGGCCGATGTTGTTGTCAAGACAGGAAGTTGCTCGTTGGCTAGCAGGCGATGTTCCTGCTGATGAAA
ATCAGCTCCCCATTCAAGTTTGATATAGGGCAGTTCCTGTCCGGGTGGGTGCGCTTCTGCTGCAAACAGC
GAAAGGGAAAAATTGCCCAGTAGCTGGCTCGCCAATTCTTCCATTTTGGGTGGTTCAGTCGTAATCAACA
GATCCAACTGACGTTCATGGAGTTGCTTTACCAGCGAGTGGCGCAAGGCAATCCGCGCTTCTAACTGGAG
CAATGGGCGCTGTTGGTAGAGAGATTGTAGCCACGGTGTCAGATATACCTCCCATAACGAAGCGGTTGCT
CCTACCGAGAGCAGGCTGTGTTGCTGAGAGCGTGCGACCTCTTTTTTGGCGATCTGCCAGGTACCGATAA
GGCTTTCCGCATAGGGTAGAAGTCGTTCGCCAGCGGGGGTCAGACGTATATTGTTCCGATGACGTGTGAA
CAGGTTGGCACCAAGTTGCGTCTCTAACTGGCGAATCCGAAAACTCACCGCTGATTGCGTCAGATACAGG
GATTCGGCGGCACGGCCAAAGTGTCTTGTCCTACTGACTTCCAGAAAGGTTTTTAGTAATTCGGTATCCA
CGCCCGTCTCCAAAAAAAATTTGTCGTGATGATTTAAATGTTTTGTTTTACACAATGTCAAGCCTATCTA
ATACTCCGCGCCATAAACAACACGACCATAGAAGAATTAGGAGCGTGTAAGATGGCAGAAAGCTTCTCTA
CCACTCATCGTTTTTTTGATAACAAGTTCTACCCGCGTGGTTTTTCCCGACATGGCGACTTTACTATTAA
AGAAGCACAACTGTTGGAGCGCCACGGTTACGCGTTTAACGAGCTGGATTTAGGCAAACGTGAACCAGTG
ACAGAGGAAGAGACATCGTTTGTTGCAATGTGTCGCGGCGAACGTAAAGCGGAAACGGAACTGGAAAAAA
TCTGGTCCAAATATCTGGAACGTGTCCGTCGTCCTAAACGCTTCCATACGCTGTCCGGTGGTAAGCCGCA
AATGGACGCGGTGGAAGAATACACTGAAAGCGATGATTAATTAAGAATGGGGCGTTAGCCCCATTTCCTT
TTGGGGTAAGTCATTAACTCCCGCTATTCAAGGCTTTTGTGGAGCTGAATGAGTAATCGATCCATACAAC
GGTAGCTCAGTGCTTCGGCAAGATGCTTCCTCTCAATGTTGCCCCGATCGCCGAGGTCAGCGATTGTACG
TGCGACTTTCAATATTCTGTGCCAGGCACGTACAGATAAACCAAGTTTGTTCATCACCTCTTCAAGGTAA
GCTGCATCAGACATCTCTAGCGCGCAGTGTTTTTCTATTTCGCGTGAAGTTAGCCGTGCGTTGATCTTAT
TTGCTCGCTTCAACTGTATCTGCCGGGCGATCAGCACACGCTCGCGAATTGTTGCGCTACTTTCCCCCTG
ATAATGTTGTTGAGATAACACCCCTGGTGGCAGCAAAGGAACTTCGATCGAAAGGTCAAAGCGATCCAAG
AAGGGACCGGAGAGCTTACTGAGATAGCGCAGTATCTGTTGTGCAGGGAGCCGGTTATGGATGCCCTGAT
AGTGACCTGACGGACTGGGATTCATTGCAGCGACAAGCTGTACACGTGCTGGATAACACACTTTGGCTCG
GGTGCGGGAAATGATAATTTCACCGGATTCCAGAGGCTCTCGTAGTGAGTCCAGAACGCGTCGCTCGAAC
TCCGGTAATTCATCCAGAAACAGTACGCCGTTGTGGGCGAGCGAAATTTCTCCGGGTTTGGGCAGTGAAC
CTCCGCCCACGAGCGCAGCCATTGAAGAGCTATGGTGAGGCGCTCTGAAGGGCCTGGCCCGCCAGCGCGT
CATGGTGGCATCAATGTTGACGAGGCTGTTGATAGCGGCGCTTTCTAACGCTTCTTCATCGCTCAATGGC
GGCATTAGATTGCCTAGCCGACTCGCCAGCATGGTTTTCCCTGTTCCTGGCGGTCCTAGCAATAGCAGGT
TGTGACCGCCTGCTGCCGCGATTTCTAGCGCGCGTTTAGCTTGCTCCTGACCGATAATATCCTTCAGGTC
GAGCGTATCTTCCTCAAGTTGCGGAACGGGCGTCATATCGGAGCAACTGAGTAGCTCTTCTTCTCCACTG
AGAAAAGCACATACCTGTAACAGATGTCCCGCCATTAGCGCTTCACCCTGCGGTATCAGCGTCATCTCCC
GTTTGTTGTCATCTGGCAGGATAAGCTGACGACCTGCTTTTATGGCTTCTAGTGCGGCTGGAATCGCGCC
ATTTACGCCACGTAACGTACCAGACAGGCCGAGTTCGCCGAGAAATTCATAGCGGCTTAGCTTTTCGCCA
TCGATTTGTTCTGATGCCGCTAGAATCGCCAGAGCAATCGGTAGATCGTAGCGTCCCCCTTCTTTGGGCA
AGTCTGCCGGGGCGAGGTTGACGGTGATACGCTTTGCTGGAAACGTAAACCCGCAATTGATGAGTGCACT
GCGCACACGATCGCGCGCTTCTTTGACGGTGGTTTCTGGTAACCCCACCAGCGTTAATGCAGGTAATCCG
CTGCTGATGTGAACTTCGATGTAAACGTCCGGCGCTTGTACACCAATCATTGCCCGAGTATAGGTAACTG
CCAATGACATGCTATTTCCCCTTTGATGATGGTATGCATCATGTGCTGCAAGGGCGAGAAAGTAGAGGCT
GTCATCGCTAACCTGCGCGGCGGTGTCATAAAATAATCTTCTGTTTCAACAATGGATAAAATTTGTGCGC
ACGGTGCCGCAATTATTTAGGGCGAACGGTTCTCTTAACGTTATCTGACGAGCGGTAACACATGTTTTCA
TTGCTTCGTATCCTCATGTGATGCTCGTTTTTCATCCAATGGACGAAAATAATTTCACAGGCTTCTACCT
TATGATTACGTTGTATTTTTTCCCGTATCATAGGTAATCCTTACTGGTGGCAATGAAAAAAAATTGTTGT
CATGGCATGTCTGACTGTGATAACTCTGTAGGCATTCGTTCGACAGAAGATTAATGAACAACCTATTATG
AAAGCCCTATCCCTAGTGATTAGCCTAGTCGTGATTAGCGTGGTGGTGATTATTATCCCACCGTGCGGGG
CTGCACTTGGACGAAGAATGGCTTAGAAATCAAGGCCTGATTCAAGAAAACCCCCGCACCGAAAGGTCGG
GGGTTTTTTGTTGGGCGTAATCTATAACAGAAAGGAACAGAAAATGAACATCAGCATAAAATTCTGTTAT
TCCCATAAGATGTCGGGGAAATAACTATGAATGGAGCACAGTGGGTGGTGCAAGCGTTGCGAGCACAGGG
AGTGGAAACCGTTTTTGGTTATCCGGGTGGGGCGATAATGCCAGTCTATGATGCACTTTATGACGGCGGC
GTTAAACACCTTCTGTGTCGCCATGAGCAAGGTGCGGCAATGGCAGCGCTTGGCTATGCCCGCGCGACGG
GCAAGGTGGGTGTCTGTATAGCGACATCTGGCCCAGGTGCTACCAACCTGATCACCGGTTTGGCCGATGC
GTTGCTGGACTCTGTGCCTGTGGTGGCGATTACTGGACAGGTGGGGTCGGCGCTGATTGGCACCGATGCT
TTTCAGGAGATAGACGTGTTGGGTCTGTCACTGGCCTGTACGAAACATAGTTTTCTGGTTGAGTCTCTCG
AATCATTGCCGGAAGTGATGGCAGAAGCGTTCGCGATTGCTAACAGCGGCCGCCCTGGCCCTGTACTGGT
CGATATTCCTAAAGATATTCAGTTAGCTGTCGGCGATTTCACGCCGAACTTTGCGCCCGTTGCTAATGAT
GTTGATTTCCCTGAACAAGATATCGCGCAGGCGCACGCTCTGCTGGCGAAAGCACAGAAACCGGTGCTGT
ACGTTGGCGGCGGGGTCGGTATGGCGAATGCGGTTCCTGCACTGCGTGAATTCCTGAGTGTGGCGGATAT
TCCTTCGGTTTCTACGCTGAAAGGGCTAGGTGCCGTGGATGCCAATCATCCCTATTATCTCGGTATGATT
GGTATGCATGGCACGAAGGCGGCGAACCTGATTGTGCAGGAATGCGATCTGTTAATCGCGGTCGGAGCGC
GTTTTGATGACCGCGTGACTGGCAAGCTGAACGCCTTCGCCCCTCATGCTAGCGTCATTCATATGGACAT
CGACCCGGCGGAACTGAGCAAATTGCGCCATGCCAATGTGGCGCTGCAAGGCGATCTGAAGGCGATATTA
CCGGCTCTGCAACAACCGCTGAACATCAGCGCGTGGCGTCAGCAGGCTACACTGATGAAGGCGGAATACC
CGTGGCGTTACGATCATCCCGGTCAGGCGATTTATGCCCCCGCGCTGCTGAAGACGATTTCCGAACGAAT
GGATGCGGATACCGTGGTGACGACCGATGTGGGCCAGCACCAAATGTGGGCTGCACAGCATATGACGTTC
AGCCGTCCTGAGAATTTCATCACCTCCAGCGGTCTCGGTACGATGGGCTTTGGCGTACCCGCAGCGGTAG
GTGCGCAGGTTGCGCGCCCGGACGACATGGTTATCTGCATTTCTGGCGACGGTTCTTTCATGATGAACGT
TCAGGAACTGGGCACCATCAAACGAAAACGGCTGCCGTTGAAGATCGTACTGCTGGATAACCAACGGTTA
GGCATGGTACGCCAGTGGCAGCAGTTATTCTTTGATGAACGCTATAGTGAAACCGATCTCTCCGATAACC
CTGATTTCCTGACGCTGGCAAGCGCATTTGATATCCCCGGCCAGCGCATCACCCGTAAAGATCAAATTGA
TGCCGCGCTGGATGCCCTATTTAATAGCGAAGGGCCCTATTTACTGCATGTATCGATCGATGAATACGAA
AACGTCTGGCCTCTGGTTCCGCCGGGTGCGGGTAATGAAACGATGCTCGATAAAACCAAATAAGCTCGAC
GAAACCCACTAATGGCTGACTTACACAGAATAAGTGCTGGAGACAACAGAATGACACACCATCAACTTTC
GATTCAGGCGCGCTTTCGTCCCGAGGTTCTGGAGCGTGTATTGCGTGTTACCCGCCATCGCGGCTTCAAA
GTTTGCGCGATGAATATGGTGCAAACTACTAATACCGATCACATTAATATTGAACTGACCGTTGCCAGCC
ATCGTTCGGTGGATTTATTGTCAACACAATTGAGCAAGCTGTTGGATATTGCCTGCGTTGACATTCAACC
GATGACGACATCACAGCAGATCAGCGCCTAACGCAAAAGAGTAAGGAAAAAGAAGAATGACAAAAAAAGC
GGACTACATTTGGTTCAATGGCGAGATGGTTCCTTGGGCTGAAGCAAAAGTACACGTGATGTCGCATGCC
CTGCACTATGGCACCTCCGTCTTTGAAGGCGTTCGTTGCTACAATTCACATAAGGGCCCGGTGGTTTTCC
GTCACCGTGAGCACATGCAGCGCCTGCATGATTCGGCAAAAATTTACCGTATGCCAGTCGCACAAAGTGT
GGACGAGTTGATGGAAGCCTGTCGTGAAACGCTGCGCAAAAATAACCTGACCAGCGCCTATATTCGTCCA
CTGGTGTTTATTGGTGATGTGGGGATGGGCGTTAACCCGCCAGACGGTTATCAAACTGATGTGATCATCG
CGGCTTTCCCGTGGGGTGCGTATCTGGGTGAAGAAGCGCTGGAAGCCGGTATTGATGCGATGGTGTCGTC
CTGGAACCGTGTCGCGGCGAATACCATTCCAACCGCTGCTAAAGCGGGCGGTAACTATCTGTCCTCCCTG
CTGGTGGGCAGTGAAGCTCGTCGTCACGGTTATCAGGAAGGGATCGCGCTGGATGTCCACGGCTATGTTT
CTGAAGGGGCTGGCGAAAACCTGTTTGAAGTGAAGGACGGCGTTATCTTCACGCCGCCGTTTACCTCTTC
AGCGCTGCCGGGCATTACGCGCGACGCCATCATCAAGTTGGCGAAGGACGCAGGATATGAAGTGCGTGAG
CAGGTGCTGTCCCGTGAGTCATTGTATCTGGCGGATGAAGTGTTTATGTCCGGCACGGCGGCGGAAATTA
CGCCGGTACGCAGCGTAGACGGCATTCAGGTCGGCATTGGCAAACGCGGCCCGGTCACCAAAGCCTTACA
GGATGCATTTTTTGGCCTCTTCACGGGTGAAACCGAAGATAAATGGGGCTGGTTGGATCCGATAAATCGT
TAAATTATATACCCTAAATAGTTCGGGTTGCAGGAATGCCAACGCACATGCAGCTTGAAATATAACGGGT
ATACAGACAGTCAGGCGGTGACGCGTTCCGTCATCGCCAAATTCGTAATTTTTGGAGTAACAGAGCATGC
CTAAGTACCGTTCAGCCACAACCACACACGGCCGTAATATGGCCGGTGCCCGAGCCTTGTGGCGCGCCAC
CGGAATGACCGATGACGATTTTGGTAAACCGATTATCGCGGTGGTTAACTCCTTCACCCAATTCGTGCCC
GGCCATGTGCACTTGCGCGATCTGGGGAAACTGGTTGCCGAGCAGATCGAAGCCTCTGGCGGCGTCGCGA
AAGAATTTAACACCATTGCGGTTGATGACGGTATCGCCATGGGACACGGCGGTATGCTCTATTCTCTGCC
TTCCCGTGAACTGATTGCCGACTCCGTGGAATACATGGTTAATGCCCACTGCGCGGATGCGATGGTGTGT
ATTTCCAACTGCGACAAAATCACCCCAGGGATGTTGATGGCGTCACTGCGCCTGAATATTCCGGTGATTT
TTGTTTCCGGCGGCCCGATGGAAGCAGGGAAAACCAAGCTCTCCAACCAAATTATCAAGCTCGATCTCAT
CGATGCCATGATCCAGGGGGCGAACCCTAACGTCAGCGATGCCGATAGTGAGCAAATTGAGCGTTCTGCC
TGTCCGACCTGTGGTTCCTGTTCGGGGATGTTCACCGCGAACTCTATGAACTGCCTAACTGAGGCGCTGG
GGCTTTCCCAGCCAGCCAATGGTTCATTGCTCGCGACGCATGCCGATCGTAAAGATCTGTTCCTGAATGC
GGGCACGCGTATTGTGGGTCTGGCGAAACGTTATTACGAGCAGGATGACGCGAGCGTATTGCCGCGCAAT
ATCGCCAGTAAAGCCGCATTTGAAAACGCCATGATTCTGGATATCGCGATGGGCGGTTCCACCAACACGG
TATTGCACCTGCTGGCCGCAGCGCAGGAAGGCGAAATTGATTTCACCATGTCGGATATCGACCGTCTCTC
ACGTAAGGTGCCACATCTGTGCAAGGTCGCGCCAAGTGGTCAGAAATACCATATGGAAGACGTACACCGT
GCTGGTGGGGTTATCGGCATTCTGGGTGAGCTGGACAGAGCTGGTCTGTTGAACCGTGAAGTCAACAACG
TGTTGGGTAAAACGCTGCCGGAAACGCTGGAAGCCTACGACGTTATGCTGACGAAAGATGAAAACGTGAA
GCGTATGTATTCCGCTGGCCCGGCAGGTATTCGCACGACCAAAGCGTTTTCTCAGGATTGTCGCTGGGAT
TCACTGGATACCGATCGTCAGGAAGGCTGCATCCGTTCACGTGAATATGCTTACAGTCAGGACGGCGGGC
TGGCTGTGCTATACGGCAACATCGCGCTAGATGGTTGTATCGTCAAAACCGCAGGTGTTGATAAAGATAG
CCTGATTTTCCGCGGCCCGGCAAAAGTCTATGAAAGCCAGGATGACGCGGTAGACGCGATTCTGGGCGGT
AAAGTGGTGGCGGGTGATGTGGTTGTCATCCGTTATGAAGGGCCGAAAGGCGGGCCGGGCATGCAGGAAA
TGCTGTATCCGACCACCTACCTGAAATCGATGGGGCTGGGTAAAAGTTGTGCGCTGATCACTGACGGTCG
TTTCTCCGGTGGGACGTCTGGTCTGTCCATCGGCCACGCGTCTCCTGAAGCCGCGAATGGTGGCACGATT
GGCTTGGTACAGGACGGCGATATGATTGCCATTGATATCCCGAGCCGCAGCATTGTGCTGGACGTCGCGG
AGAGTGAATTGGCAAGCCGCCGTGAAACAGAACTGGCACGGGGCGATGCGGCCTGGACACCACATAATCG
CGAACGTCAGGTTTCTTTTGCGCTGCGTGCGTATGCCAGCCTGGCAACCAGCGCAGATAAAGGCGCTGTG
CGGGATAAAAGCAAGCTGGGAGGCTAATGCTGATGGCTGTATCACAACCTCTTCCTGCCGCGCCGGGGGG
CGCGGAGTACCTGCGGGCGATCTTGCGGTCGCCAGTGTATGAAATCACGCAGGTCACACCGCTGGAGAAG
ATGGATAAGATCTCTTCGCGACTGGGTAATGTCATACTGGTAAAACGTGAAGACAGACACGCGGTGCACA
GCTTTAAGCTGCGTGGTGCTTACGCGATGATGGCGGGTCTGAGCGACGAACAAAAATCCCACGGTGTGGT
GACGGCGTCAGCCGGTAACCATGCACAAGGGGTCGCGCTGTCCTCCAGCAAGCTGGGAATTAAATCGCTG
ATTGTGATGCCAGTGGCGACGGCCGACATCAAGGTGGATGCGGTGCGTGGTTTTGGTGGGGAAGTGCTGT
TACACGGCGCTAACTTTGATGAGGCCAAGGCCAAGGCGATTGAACTGTCAGTGCAACAGCATATGACTTT
TCTGCCGCCGTTCGATCACCCGGCGGTGATTGCCGGACAAGGTACGCTGGCGTTGGAGTTGCTACAGCAA
GATGCGCATTTGGATCGCGTATTTGTGCCTGTTGGTGGTGGTGGCTTGGCAGCAGGCGTTGCCGTGCTGA
TTAAGCAACTGATGCCACAGATTCAGGTGATCGGCGTTGAAGCGGAAGATTCCGCCTGTCTACGTGCGGC
GCTGGACGCTGGGCAACCTGTCGATCTGCCGCGTGTTGGGCTGTTTGCCGAAGGCGTGGCGGTGAAGCGC
ATCGGCGATGAAACGTTCCGCCTGTGTCGGGAATATCTGGATGATGTGATTACCGTCGATAGCGATGCCA
TCTGTGCGGCAGTGAAAGATCTGTTCGAAGATGTCCGTGCGATTGCGGAACCGTCTGGCGCACTGGCGTT
AGCAGGGATGAAGAAATACATCCAGCAGCATCAGATTCAGGGGGAGCGTCTGGCGCATATTCTGTCCGGT
GCGAACGTCAACTTCCACGGATTACGCTACGTTTCCGAACGCTGCGAACTGGGTGAACAGCGTGAAGCCT
TGCTGGCTGTGACGATCCCCGAAAAACAGGGAAGCTTCCTGAAGTTTTGCCAACTGCTGGGTGGTCGCTC
CGTCACGGAGTTTAACTATCGCTACGCGGATGCCAAAGACGCCTGCATTTTTGTCGGCGTGCGTTTGACG
CGCGGTTATGCGGAGCGGCAGGAAATTATTGCTGAGCTTTCCGCTGACGGCTATGAAGTGGTGGATTTGT
CCGATGATGAAATGGCGAAACTGCACGTTCGCTATATGGTCGGTGGACGGCCTTCCAAACCACTACAGGA
GCGGCTGTACAGCTTTGAATTCCCTGAGTCACCGGGCGCGTTACTGAAATTTCTGCATACGCTGGGGGCG
CACTGGAATATCTCGCTGTTCCATTACCGCAGCCACGGCACAGATTTTGGTCGCGTGCTGGCCGCGTTCG
AATTGGAGGCTGGCGATCGGGAATTTGAGCAGCACTTGCAGGCATTGGGCTATGAATGCCATGACGAAAC
CAATAATCCGGCATTCCGCTTCTTTCTGGCGGGTTAATTGCTGAGTGTTTCCCTAACGCCGCCGATGGTG
TTTCGCTACTGACGGCGTTATCTTTATGTCATCTGACAGCAACAGGGATGGCATTTCTCTATGGCAACGC
AATTCACGGGTTTTTCTCAAGCGGGTTTGACGTTTCTTCAGCAGGTGCGGCAGAACAACGATAAAGCGTG
GTTTGATGAGCATCGTTCAATTTATGATGAGCAATTGGTGGCACCGTTTCGCACGCTGGTGGATGAACTC
AGCCTGACAATGTTGCAGATTGACGACCACTTTGAAACTCGCCCTGCAATCGGCAAGACCCTCTCCCGCA
TTCATCGTGATACGCGCTTTTCACACGATAAATCACGCTATCGCAGCCATATGTGGCTCACTTTCAAACG
TACCCGCAAAGACTGGACGGATGCCCCAGTGTATTTCTTTGAAATCACGCCCGATACATGGCGCTATGGG
CTGGGCTATTACAGTGCGACGCGTAATACGATGGATTTGTTCCGCCAGACGTTGCGCGGTAATTCGCCGC
AGTTTCTTGAGGTTGCTAGCTGTCTGGGGAATGCCTTCACGCTGGAAGGGGACAGCTATAAACGCCCGCT
GGTTAAAGATCAGGAACCGGAACTGGCTAACTGGTATAACCGCAAATCGTTTGCCGCGATATGTACTCGA
CAGGATATGGAAGCGCTGTTTTCTGGTGACCTGGTGGCGGTTCTGTCTCAGGGATTTACCCAGCTTGAGC
CGCTTTATCATTACCTGATGAATATCGAAACCATGAAGAAAGCCGCGCAGGAAGCAGAGTCCGATACGCG
GGAATTTTCGGCGGATAAGTGGTTTGAGCGCTAGAGCCAGAGCTAGCTAGCGCTACGGTGCTTTCTGTTG
CTCTAATGGGGTGTTATCGCGCTCCAGCAAATAGTTAAACAGGTAACCTTCTTCCTGATTGCTGCCGAAG
GTGGCGATTTGCAGATGATCATCGTCAATGCAGGTAAGCAGTATTTTCACCTGCTGACCGAAGCTGCTTT
CACCTTTGCCAGTGGCTTGCGTATCGCTCATCTGACGGGCAGTGAAGCCGGAATCATCCAGCTTGTTACC
GTAGCGGAATGCAATGGACGCGCCGCCTTCAATCTTGCCACGCTGATTGGTCATGGTCAGGCTGACGGCG
TGGTAGGGCGCTTTCTGGTCATACATTTCCCGAAAATAATCACCCAGATCGCGGTACTCCTCAGCGGAAA
GCCCTGACATCACATATTCATAGCTGAACGACCCGTGGAAGCAGGACGTGCTTTTTACGGGGGTAATCGG
TGACGGTAAGGCGTGCTGTGCGATGTCATTTAGGTAACGCAGCCGATTTAACTGCTGCTGATAGCGCTGG
CGCAGGCAGTCCTCATCTTTGCACCGATCGCGCGTAGTAAGCCAACTGCGCTGAAACTGGTTGAGCGTTT
TTTCCCACGGCGCGCTGTTGTCATACGCCGTCAGGAACGAGCGGGATGTTTTCCATGCCTGCGCCAATTC
TTCATCTAGCTGCCCGAGCAACGGGCTGGCGCAAATCAACTTTTCCTGGGCGGAAGCGGCTTTTTCGCAG
GAGAAACTGGCGGCTTGCGCAGGGGGGTTGAGGGCGGCGAGCATCATCCCTGCTGCAGCGATGGCAGTGA
AGGCTATCTTCATGGTGTGTCCTGTAATATGTCCCAAAAGGCGGCAATGAGTGGTTCGCTGAGCCGTTTT
TTCTGTACGCAGACGCCGAGTTCAAGTGGCTCCATCACCTGTTCGGCCAAGACAGAGACGCGATTGCGTA
CCGGTTCCGGGCTGTTTTCCAGCACGATATTAGGGAGTAATGCGATACCGCAACCCAGTGCCACCATCGA
TACCATCGCTTCATGACCGGATATCGTGGCGTAAATCTGTGGGTTGGCGATATGGTTGCGTCTGAACCAC
TGATCGATTCGCTTACGCACCGGGCCGTGTTCCGGCAGGATGAAGGGGATCTGCGACCAGTCTGGATCGG
GTTGGCGCACCAGCGCCTGTACCGGGCAGGGAAGTGCTGGGATAATCAGCGCCAGAGGCAGTTTATCGAG
CGGCATGAAGTCAACGCTTGCAGGCAGCGCTTCTGGGCGTCCGGCAATCCCCAAATCTCCATCAATCGAC
TGAATTTTCTCAACGGCATCGGCGGCGTCACCGGTTGTCAGCTTGATTTCTACCAGCGGATGCAGCGCCC
GAAAGCGATCCAGAATCGGCGGCAGATGGCTGTAGGCGGCGGTGACGGAGCAGAAGATTCGCAGTTCTCC
GCTTAATGATGGCCCGTGTTGGTCTATCGTGTGGCGTAGCTGCTGGTATTGCAGCAGCGTCTGTTGAGCG
AACAGCTTCAGGTGCTCCCCGGCATCGGTGAGCTGCACGGTACGGTTATCGCGCAGAAACAGTGTCTGCC
CTAAATCCTCTTCCAGCCGCTGAATTTGCCGCGACAGTGTGGACGGGCTGATATGCATCGCCTTGGCGGT
ACGGCCAAAGTGTCGGCTTTCCGCCAGATGCAGAAATAATTTGAGATCACGTAAATCCATGCGATGCAGG
CCCCGTTTTTTATCTTGTAGCCGTTTTTTATCTTGCAAATAGTGCAATATGACGTTGCTAATATATCAAT
TTAAGCAACGCAATTCCTGTCATATGATGGGGTCATAGTGAATTCCCATTTGGCGGGAATCCTTTTCTGA
ATAACAGACAAACAAAACCGTATACGGAGCACGACATGGCTAACTATTTCAACACATTAAACCTGCGTCA
GCAGCTGGATCAATTGGGCAAGTGCCGCTTTATGGGGCGTGATGAATTTGCCGATGAGGCGAGCTACCTG
AAAGGGAAAAAAGTGGTGATCGTCGGTTGTGGTGCTCAGGGCTTGAACCAAGGTCTGAACATGCGCGATT
CCGGTCTGGATATCGCTTATGCCCTGCGTGCTGAAGCCATTGCGGAAAAACGTGCATCATGGCGCAAAGC
GACCGAAAACGGCTTCACCGTTGGCACCTACGAAGATCTGATCCCGCAGGCCGATCTGATCGTTAACCTG
ACGCCGGACAAACAGCACTCCGCAGTGGTTCAGGCGGTACAACCGCTGATGAAACAGGGCGCAGCGCTGG
GCTACTCTCACGGTTTCAACATCGTTGAAGTGGGCGAGCAAATTCGTAAAGACATCACGGTAGTGATGGT
GGCACCGAAGTGCCCAGGTACGGAAGTGCGTGAAGAATACAAACGTGGTTTCGGCGTACCGACGCTGATC
GCGGTTCACCCAGAAAACGATCCAAAAGGCGAAGGCATGGCAATCGCCAAAGCCTGGGCGGCGGCAACGG
GCGGCCACCGTGCGGGCGTTCTGCAATCCTCTTTCGTTGCAGAAGTGAAATCTGACCTGATGGGTGAGCA
GACTATTCTGTGTGGTATGTTGCAGGCTGGTTCTCTGCTGGGCTTCGATAAACTGGTTGCTGAAGGCACC
GATCCTGCTTATGCAGAAAAGCTGATTCAGTTCGGCTGGGAAACCATCACCGAAGCGCTGAAGCAAGGCG
GGATTACGCTGATGATGGATCGCCTGTCTAACCCGGCGAAACTGCGTGCTTATGCGCTGTCTGAGCAACT
GAAAGGCATCATGGCTCCGCTGTTCCAGAAGCACATGGATGACATCATCTCCGGCGAATTCTCTGGCGGC
ATGATGGCTGACTGGGCGAACGACGACGTGAAACTGCTGACCTGGCGTGAAGAGACCGGTAAAACGGCGT
TTGAAAACGCACCGCAGTTCGACGGTAAAATCGCTGAGCAAGAATACTTTGATAACGGCGTGTTGATGGT
TGCGATGGTGAAAGCGGGCGTTGAGCTGGCGTTTGAAACCATGGTGAGCTCCGGCATCATCGAAGAGTCC
GCTTACTACGAATCACTGCATGAGCTGCCGCTGATCGCCAACACTATCGCGCGTAAGCGTCTGTATGAAA
TGAACGTGGTTATCTCTGATACCGCAGAATACGGTAACTACCTGTTTGCTAACGCAGCCGTACCGTTGTT
GAAAGGTGCGTTCATGGCATCTCTGCAACCGGGCGATCTGGGCAAAGCGGTCGCGGGTACTGAAGTAGAC
AACGCGCAACTGCGTGACGTTAACGAAGCCATCCGTAACCACCCGATTGAAACCGTAGGCCACACGCTGC
GCGGCTACATGAAAGACATGAAGCGTATCGCTGTCGCGGGTTAATCGTCGCTTTACGTTTAGCAAAGTTC
GATAATTTCTATGCTGCTCCCTCTGGGAGCAGCATTTTTTTATCCGCAGCTATCCCGCAGCTTGCGTTAT
CCCTGTTGCGTATCGGCGGTGCTTTCACGCGAGGCAAGCGCCAGCGCAGCGGTTAATTCAGCTTTTGTCA
TCCGTATACAGTAAGACGGCATGTTCCTTTCAAAGCGCCACCCTTCAGACAATTTTCCCGCATCGACGAC
ATCAAACCCGAAGGCATCATAGAGTTCGGCCACAATGGCTTTTTCCCGTTCGTCATCACCCGCAAGCGGT
AGCGCTCGGCGATTGGCAGAACCCGCAGGTAAACCATCACTTTCAAGCTGCGTCATGGGGATGGCATTGA
ACGCTTTGGTGATCTTTGTACCTAGTAAATACCCAGCCAGTAGTTCGCTGGTGGTGGTACTGCGCGTATC
CAGTGCGGCTACCTTGCCATCTCGCTCGGTATAGTAGTTGACGGCATCGATGACGGATTTGCCCTGTAAA
GCCTGTGTAGGGAGGTTATCGATGGCGGTAAAGGGAACAGCAATAACGATGATGTCGCCAAAGAGCGCAG
CCTGAGTGGCGGTACCGATATCGCAGCCGATCATGGGACGGAGGCTGAACAGTGACTGGGGATCGCGCGA
GTTGCTGAGCATAACCTGATGACCGTTCTGAAGCGCTAATTTAGCGATCGCCCGCCCAACAAAGCCCGCA
CCAATAATGCCAATTTTCATCTTTTTCTCCCTAATACTTTTGAGAAGAGAAGCTTAATTGCCTACAATTT
GAAGATAAATTGTGTTTTTAATCGAAAACAAACAACAAATATGAGTGAATCATGGATCGGCTGACCAGCA
TGAACACCTTTGTCAAAGCGTCGGAGTTGGGGTCTTTTGCCGCGGCCGCAGAGGTGTTGGGCATTTCACC
CCAGATGGTGGCGAAGCAGGTAGCATGGCTCGAAGCGAGGCTTGGAGTCCGACTGCTGAACCGTACCACG
CGTAGGCAGAGCCTGACGGACATTGGTCTGCGCTATTATGAGCGCTGTAAGGTTGTTCTTGCTGAAGCGG
AAGATGCCGATGCGATTGCCCGTGAAATGCAGGTGACACCTTCCGGTATCATTCAGGTGAATGCCCCGGT
TACCTGGGGATCGCATCTGCTCGCGCCGTTTATCACGCATTACCTTGCTCGCTATCCCGACACGCAAATT
GCGCTGACGCTGAACGATCGTATGGTTGACCCGATAGAAGAGGGGTTTGAAGTCATCATTCGCATCGGTG
AATTGGCAGATAGTTCGATGGTGGCTTGGCCACTTCAGCCTTACTCGTTGATCGCTTGCGCATCGCCTGA
CTATCTGGTGCGTGAAGGCGTGCCAGATACGCCATCAAGTCTCGCACGCCACGCGAGCCTTATTTATGGC
GTGCGCACCGCTGCTGCGTCTTGTCGGTGGGTATTTCAGAAGGACGGTAAGACGGAGGAAGTCAGGCCGG
AAGGTCGGCTTTTTGCTAATGACTGGAATGCGCTGCTGCATGCCGCGATAGAGGGATATGGTATCACGCT
TGGGCCGGAGGTCGTGTTACGTAAGGAAATTGACCGTGGGCGTCTGGTGCAGGTGCTGTCTGACTATAAT
GGGCCTGCTCGCCCAGTTCATGTCATGGTGCCGGTGGGACGGCGGGCGGCGGTTAAAGTTAAAACCTTTG
TCGATGCAGTCAGAGCCAATTTCGGATAACGATAAGCCCGTGACACGGCGAACGATGCCACGGGCATTAT
GGCTAAACGGACTGGTATTCCGCTTCTGCCTGCTTGAAGCGGTCGGTAACCGCTTTTGACGGCGCTTTAC
CCAACAGGCTGACGATGAAAATGGTCAGACTGTTGAAGATAAATCCGGGGATGATTTCATACAGACCCAG
CCAGGCATACTGCTTCCAGATCAGTACCGTTGCTGCACCTACGATCATGCCGAGCAGTGCGCCGTTGCGT
GTCATACGTGACCACAGCAGAGAAATCAAAATCACCGGTCCGAAGGCGGCACCGAACCCTGCCCAGGCAT
AGCTCACCAGACCGAGTACGCGGTTTTCAGGGTTGAGCGACAGCGCGATAGCAATGATAGCGACTAATAG
CACCATCGCACGTCCCACCCATACCAGTTCTTTCTGACTGGCATTTTTGCGCAGGAAGGGCTTGTACAAA
TCCTCGGTGATGGCGCTGGAGCACACCAGTAACTGGCAGCTCAGCGTACTCATCACGGCAGCCAGAATCG
CAGACAGCAGCACGCCGGCAATCCACGGATTGAACAGCAGCATGGATAGCTCGATAAAGACGCGCTCGCT
ATTTTGCGCCACATTACCTGCCTGATCCGGGTGATTGTTGAAGTAGGCGATGCCGAAGAAACCTACCGCT
ACAGCACCGGTCAGGCACAGAATCATCCAGGTCATACTGATGCGGCGCGCGCTGTGAATGGTGTGGTGTG
AATCGGCAGCCATAAAACGTGCCAGAATGTGCGGCTGACCGAAATAGCCCAGACCCCAGCCCATCAGCGA
GATAATAGCGACAAAATTCAGTCCTTTGAACATATCCATATTGGCTGGATTTTTCGCTTCAATCACCATG
AGTGAGGTGTCTATTCCTCCCAGTGATAAAATGACCATCACTGGCGTCAGGATCAGGGCGAAAATCATCA
GACTGGCCTGCACGGTGTCCGTCCAGCTTACAGCCAGAAAGCCGCCGATAAAGGTATAGGCGATAGTGGC
CGCTGCTCCTGCCCATAACGCGGTGTCGTAGCTCATGCCGAAGGTGCTTTCAAACAGACGAGCCCCTGCT
ACCACGCCGGATGCGCAATAGATGGTGAAGAAAATCAGGATCACTAACGCAGAGATTACGCGCAGTAATT
TACTGTTATCTTCAAAGCGGTGGGTAAAATAGTCAGGCAGCGTGAGCGCGTTGTGGTTTATTTCGGTGTG
TACGCGCAGGCGTCCAGCGACCCATTTCCAGTTCAGGTAGGCGCCTAACGTCAGGCCGATCGCGATCCAG
CTTTCAGAAATACCGGAAATGAAAATAGCACCCGGTAATCCCATCAGCAGCCAGCCGCTCATATCGGAAG
CGCCAGCCGACAGTGCAGTGACGACGCTTCCCATCCGACGTCCGCCCAGAATGTAATCACCAAAGTTATT
GGTGGCGCGGTAGGCAAACAGGCCGATGAGGACCATCCCGAAAATATACACCAGAAACGTCACCAGCATG
GGTGTGCTTATTGTCATTCAACTCTCCACATTTTTTTTCGTGCCGCTGTCGCGGCGACGCTGTGTTTTAT
AGTAATCACTCAGGCCGGAACGAGGCCTGAAGGTGATGATGGGCAGCAACCGTTCCATTTGTTAACAAGG
TTGCACAAAGTTGCAACATGGTTGATATTGACGTTATCCCGATGTGCATCTTCTAATCACAGGAGTGGAC
GCTATGGGCTTTACCACGATGGGTGTAAAACTCGATGAGGAAACACGTGAACGCATCAAGGCGGCGGCAC
AGCGTATTGATCGTACACCGCACTGGCTGATCAAACAGGCTATTTTCCATTACCTCGAACGCCTCGAAAG
TGGCCTCGACACTCCTGAAACACCGCAATGGGCGAACGCGAGCCACATTGAAGCAGGAGAGATTATGCCG
CAATCTCGTGAAGAAGAAACCCACCAACCCTTTCTTGATTTCGCCGGGCAGGTTCTTCCCCAGTCCGTCA
TCCGCGCAGCCATTACCTCTGCTTATCGTCGGCCCGAGAACGAATTTGTTCCTATCTTGCTTGAACAGGC
AAGACTTACTGATGATATGTCGAAATTAACTCAAAATCTGGCTTATCGGCTGGCAAAGCAATTACGCAGT
CAGAAATCCGGAAGTGGCCGTGCGGGCATTGTGCAAGGGTTGCTACAGGAATTTTCACTTTCTTCTCAGG
AAGGGGTGGCACTGATGTGTTTAGCGGAAGCGCTGCTGCGTATTCCTGATAAATCGACGCGTGATGCGCT
GATCCGCGACAAGATCAGCAGAGGAAACTGGCAGGCGCATCTCGGTCATAGCCCATCGCTTTTCGTGAAT
GCCGCAACCTGGGGGCTACTGTTTACCGGCAAGTTGGTTGCGACACACAATCAAGCACATTTGTCGAATT
CGCTGAATCGCATCATCGGTAAACGCGGCGAGCCGCTCATCCGCAAAGGCGTCGATATGGCCATGCGACT
GATGGGAGAACAGTTCGTCACGGGGGAAACCATCGGTGAAGCGCTGGCGAATGCCCGCGAACGGGAGGGT
AAAGGTTTCCGCTATTCCTACGATATGTTGGGTGAAGCGGCGCTAACGGAACACGATGCCGCTGCCTATC
TGACCGCTTACCAACAGGCGATTCATGCTATCGGCAAGGCCTCGAACGGGCGTGGAATTTACGAAGGGCC
GGGTATTTCCATCAAGCTTTCGGCGCTGCACCCGCGCTATAGCCGTTCGCAGTATGATCGTGTGCTCAAT
GAGTTGTACCCACGGCTGTTATCGCTGACGCTGCTGGCGCGCCAGTACGATATCGGGATCAATATTGATG
CGGAAGAAGCAGATCGACTGGAGATCTCTCTCGATCTGCTGGAAAAGCTCTGTATGGATCCGCAACTGGT
GGGGTGGAATGGTATCGGGTTTGTGATTCAGGCTTACCAGAAACGTTGCCCATATGTGATTGATATGCTG
ATTGAGTTGGCACAGCGCAGTCATCGGCGGCTGATGATTCGTCTGGTGAAAGGGGCGTACTGGGACAGTG
AAATTAAACGGGCGCAGATTGACGGGCTGGAAGGCTATCCGGTCTACACGCGTAAGGTCTACACCGATGT
GTCTTATCTGGCCTGTGCACGTAAACTACTGGCCGTACCGAATCTGATTTATCCGCAGTTCGCCACCCAC
AACGCGCAGACGTTAAGCGCGATCTACCACATGGCGGGTAACAATTATTATCCTGGTCAGTATGAGTTCC
AGTGCCTGCACGGTATGGGAGAACCGCTCTATGATCAGGTGGTCGGTGCGGTTGCCGACGGTAAACTTAA
CCGTCCGTGTCGTATCTATGCCCCGGTCGGAACCCATGAAACGCTACTGGCTTATCTGGTGCGCCGCTTG
CTGGAAAACGGCGCGAATACCTCGTTTGTTAACCGTATTGCGGATACGTCTATGGCGCTGGAAACGCTGA
TTGCCGATCCGGTTAGCAGCGTAGAGGCACTGGCAAAAGTAGAATGGAGTATGGGCGCACCGCATCCCCA
TATTCCGCTGCCGCATCAGCTATATGGGCAGGCACGGAAAAATTCGAGCGGACTTGATCTCTCGAATGAG
CATCGGCTGGCTTCGCTCTCCAGCGCGCTGCTAAGTCAGGCGGTGCAGCCGTATGCCGAGCCGATGATTG
AAGGGGAGTGCGAGGCGAGCGAACAAAAGCCCGTAGTGAACCCCGCCGACGTGCGCGATGTGGTGGGCTA
TGTCCGCGATGCCTCCGTGGCGGATGTTGAACGGGCAATCGATGCTGCGGTGCATGCCGGTGCCATCTGG
TTTGCGACGCCGCCTGCTGAGCGTGCCGCGATATTGAATCGGGCCGCCTCATTGATGGAAGGGCAGTTAC
AAAGCCTGCTGGGGCTGTTGGTGCGGGAAGCCGGTAAATCCTTTAGCAACGCGATTGCGGAAGTGCGTGA
AGCGGTCGATTTCTTACGCTATTACGCGGGGCAGGTGCGAGACACCTTCACCAATGATACCCATCGTCCT
CTGGGTCCCGTCGTTTGCATTAGTCCGTGGAATTTCCCGCTGGCAATCGTTACCGGACAAATTTCTGCTG
CACTGGCGGCAGGAAACAGCGTATTAGCGAAGCCGGCTGAACAAACGCCGCTGATTGCGGCGCAGGCCGT
GCGTATTTTGCATGAAGCAGGTATTCCCTTGGGTGTGTTGCAACTGCTGCCTGGACAAGGAGAAACGATA
GGCGCGTCGTTGGTGAACGATGAACGGGTACGTGGCGTGGTGTTTACCGGTTCGACGGCTGTAGCCAAAA
CCCTGCAACGTAGCATTGCTGGCAGACTCGATCCACAGGGGCGTTTGACGCCGTTGATTGCCGAAACGGG
TGGCCTGAATGCCATGATTGTCGACTCGTCTGCACTAACGGAACAGGTGGTTAATGACGTTATTGCCTCT
GCGTTCGACAGCGCCGGACAGCGTTGTTCGGCGCTGCGCCTGCTGTGCCTGCAAGAAGATATCGCGGATC
GCACGCTGGCTATGCTGCGCGGCGCGATGGCGGAGTGTCGAATGGGGGATCCTGAACGACTATCGACCGA
CATCGGCCCGCTGATTGACGCCGAAGCGAAAGAGAATGTGGATCAGCATATTCAGACGATGCGGGCGAAA
GGTCATACCGTATTTCAGGCTGCGCATCCGCAGGACGAGGAGACATGGCGGCACGGAACGTTTGTAAAAC
CGACGCTGATTGAGCTGAGTGATATCAGCGAGCTGAAAAAAGAAGTTTTTGGTCCAGTTTTACACGTCAT
TCGCTATCAAAGCCAGCAGTTGGATACCGTGATTGAGCAGATCAACGCGGCGGGTTATGGCCTGACGCTG
GGCGTACATACGCGTATTGATGAAACTATCCAGCGTGTGACGAACAGGGCAAAGGTGGGTAACCAGTACG
TGAACCGCAATATGGTGGGAGCCGTTGTCGGCGTTCAACCGTTTGGCGGAGAAGGCTTATCAGGAACCGG
GCCAAAGGCCGGCGGACCGCTTTATCTATACCGCTTACTGGCACATCGACCGGACAACGCGTTTGCAGCA
GAATTCGCCAAACAGAATCGTGAGCAGGCACCGGATACTTCTGCCCAAATATCGCTTCTGGCGGGACTAC
AGGCGTTGGAAGACTGGGCGATTAGCGGTGAGCGTCACGATCTGGCGGCGCTGTGTCAGCGCTATAAAGA
GCATAGTGTTAGCGGAACAACGCTACAGTTGTCTGGCCCGACAGGGGAAAGTAATACGTATACGTTGTTG
CCACGTGAGCAGATTCTATGTCTGGCAGATAATGAGGACGACCGTTTGATTCAGGCGGCAGCGGTGCTGG
CAACGGGCGGAAAACTCCTGTGGCCTGAAGGTGAACAGGAGAAAACGCTCTACGAACGTTTACCGCAGAA
GGTGCAGTCGCGTATTCAGCTTGTACATGACTGGCAACGCCATGATGGGGTGTCTTTTCACGGTGTAATT
TATCATGGCGATGCCGATCGGTTACGGCAGATCAGCGAAGCACTCGCAGAACGTGATGGGCCGGTTATTC
CGCTGCTGGGCTACGCGCAGGGTGATATCCATGTTCAACTGGAGCGTCTGCTGAGTGAACGCTCTCTGAG
CATCAATACCGCCGCCGCGGGCGGTAACGCCAGCCTAATGACGATAGGTTAATAAGGCATTCAATAAAAA
AGCGCGCCAAACCGGAAGAGTGGGCGCGCTTTTTATGTTTGGGCGTCGGCGTGACGACTTAGTTACGGTA
CAGCACCTTGATCACATGGTAACCAAACTGGGTCTTCACCGGACCAAACGGTTTCAGTAATTCGCAGGAA
AACACGGCTTTATCGAAAGCTGGCACCATGTCACCTTTACGAAATTCACCTAAATCTCCGCCGTTACGTT
TTGATGGGCAGGTTGAGTGTTTTTGCGCCAGTTTCTGAAAATCGGCACCTTTTTCCAGTTGAGCCAAAAT
GTCGCTAGCCAGTTGCTCGGTATCGACCAGAATGTGTAGGGCTGCTGCGGTATTTGCCATGTTATTACCT
TTTTTTGCAAAAGAGATTCCGGCGCGCAATGTAACATTTGCAACGCAGGATGTGGACTGCGACGTGCTTT
CCTTAATAACAAATCCCCGGTCAAGATCGATACGGCTTTCTGCTACAATCGCCTTCCATTTTATGAGTGA
GCAAGATCGTTATGCGCTTAAACCCCAGCCAACAACATGCCGTCGAATTCGTCACCGGACCTTGTCTGGT
ACTGGCGGGCGCAGGCTCAGGCAAGACCCGCGTTATCACCAATAAAATTGCGCACCTTATCCGTCAGTGT
GGCTATCAGGCTCGACACATTGCTGCGGTAACGTTTACCAATAAAGCGGCGCGTGAAATGAAGGAACGTG
TGGCGCAAACGCTGGGGCGTAAAGAGACGCGCGGGCTAATGATTGCGACCTTCCATACGTTGGGGCTAGA
GATCATCAAGCGTGAATACGCCGCGCTGGGTATGAAATCCAATTTCTCCCTGTTTGACGATCAGGATCAG
ATAGCGCTGCTGAAAGAGCTTACGGAACAGTGGCTGGAAAACGATAAAGTTCTGCTGCAACAACTGATCT
CAACGATCTCAAATTGGAAAAATGATCTGATCGATCCTGCCGGTGCAGCCGCGACCGCTCGATCCGAACG
CGACAAGCTGTTTGTACATTGCTACTCGCTTTATCACGAACACCTGCGTGCCTGTAACGTGCTGGATTTC
GACGATCTGATTTTGCTGCCTACGCTGTTGCTGAAGCAGAATGCCGAAGTGCGTGAACGCTGGCAGAACC
GCTTACGCTACCTGCTGGTGGATGAATATCAGGATACCAATACCAGCCAGTACGAGCTGGTTAAGCTGCT
GGTTGGCACTCGCGCACGCTTTACCGTCGTAGGGGATGACGATCAGTCTATTTACTCCTGGCGTGGCGCA
CGGCCACAGAATCTGGTGTTATTACAGCAGGATTTCCCCGCGCTTGATGTGATCAAACTGGAACAGAACT
ACCGTTCATCCGGGCGTATTCTGAAAGCAGCCAATATTCTCATCGCTAATAACCCGCACGTTTTTGAAAA
GCGGCTGTTCTCGGAGCTGGGTTACGGTGATGAGCTTAAAGTGATTACCGCCAACAACGAAGATCACGAG
GCCGAGCGTGTCGTTGGCGAATTGATTGCCCATCACTTTATTAAAAAGACCCAGTACGGCGACTATGCCA
TTTTGTATCGTGGCAACCACCAGTCACGTCTGTTTGAAAAGATGTTGATGCAGAACCGTATTCCATATCG
TATCTCCGGCGGCACGTCTTTTTTCTCTCGACCTGAAATCAAAGATTTACTGGCTTACCTGCGTGTATTG
ACTAACCCGGACGATGACAGCGCGTTCTTACGCATAGTGAACACGCCCAAACGTGAGATTGGTCCGGCGA
CGATGAAGAAGCTGGGCGAGTGGGCAGGGCAGCGTAATAAAGGCCTGTTCAGCGCGAGTTTTGATTTCGG
ATTGAGCCAGTCTCTGACTGGCCGTGGGCTGGAATCCCTGCAACGGTTTACGCAGTGGATGGAGGGTATT
TCCCGCCTTGCTGAGCGTGAGCCTGTTGCCGCCGTGCGTGACCTGATTCATGGGTTAGACTATGAAAGTT
GGCTGTATGAAACCTCACCTAGTCCAAAAGCAGCGGAAATGCGGATGAAGAACGTCAATCAGCTATTCAG
TTGGATGACGGAAATGCTCGAAGGCTCCGATCTGGATGAACCCATGACGCTGACGCAGGTGGTGACGCGC
TTTACGCTGCGGGACATGATGGAGCGTGGTGAAAGTGAAGAGGAATTAGATCAGGTACAGCTAATGACGC
TACATGCGTCCAAAGGCCTGGAATTCCCCTACGTCTTTTTAGTTGGGATGGAAGAGGGCCTGTTGCCGCA
CCAGAGCAGCATTGATGAAGATAACGTTGACGAAGAACGCCGTCTGGCATACGTGGGGATTACACGTGCT
CAGCGCGAGCTGTTTTTCACGCTGTGTAAAGAACGCCGCCAGTATGGCGAACTCATGCGCCCAGAACCGA
GCCGCTTCCTGCTTGAACTGCCGCAGGATGATGTGGTGTGGGAAACGGAAAGAAAAGTGGTTAGCGCACA
AGAGCGTATGCAGAAAGGTCAAACGAACGTCGCTAATATTCGGGCGATGTTGGCAAAAGCAAAAGGGGAG
TAAATTTCCCCTTAACTATCTGTTAAATCGTCGCTTCTTCCAGCATCAGCGGCCAGTGTACGTAGCTTTG
CCAGCGGCTTTCCTGTTCCAGCATTTCTGCCCGGAGCGGGTGCTGAGCCAGCCAGCCAGCAGGTAGAATC
AAACGTAGCGCTTCACCTTCTACGCGTAATCGTACTGCTGGTAATGTGTCATCGCGGCGGCGGCTGGCAA
AAATAATTGCCAGACGCAACAGGCGGCACAGGCGCTGTGCCTGATTGACCGGTAGCGCATTCTGCTGACT
GAGCGGCATCAAATCGACGGGGTTAATCTGGTTTTGCAGGAGTGTGGCTAACAGTTTCTTCTGGGCTGGT
GTGAAGCCGGGGAGATCGCTATGGCGAATCAAATAGGCTGCATGCTGGGGCGACTGGCGAAAATCAATGC
TCAAACCGATTTCGTGGACCAGACAGGCGCTGCGCAGTAACTCGCGACATCGGCTATCCAATTGCCAGTC
ACGGGCAACCTGTTGCAGAAAGTTGTCTGCCAGCGTACTGACGCGTTTAGCCTGTTCAGTATCCAGCAGA
TAACGACGTTGTAGCGTCTCCAGCGTGCGGTGACGAATATCCTGATCGACGGGCAAATTCAACATGCCAT
AAACCAGCCCTTCACGCAGAGCGCCTCCAGCCAGCGTCATCGTCTTGATGTCGAGTTCCTGGAAGATAGC
CAATAGGATGGCTAACCCGCTGGGGAAAACCAGCGCGCGTTCCAGCGTCAGGCCTTCAATTTCTAATTCT
TCCAACTTATCGCACTGAATCGCATGCTCTTTAAGCTGCCTGAGCTTCGGCAGGGTAATGTATTCATCCA
TTCCCTGCGCGACCATAATTTCCTGTAGTGCTTGTACTGTACCAGAAGCGCCGACGCAGATTTGCCAACC
CTGTTCGCGCAGAGAAGCCGCGACAGGGCGCAACATTTCACGCGCTGCATGTTCAGCACGTTCAAAGTTA
CCGGCTTCGAGGTTGCGATCGCTGAAATAGCGATCCAGCCACGTGACGCATCCCATCGGGAGGCTGATCA
ACTGGGTCGTTTTGGCACCGACACCTGTCGCGAGTTCGGTGCTGCCACCGCCGATATCCACAACCAGACG
CGCATCCGGGCCACCTGTCGTATGTGCTACGCCTTGATAAATCAAGCGTGCTTCTTCTTCGCCGCTGATA
ACTTGAATCGGCAAGCCCAGAATTTCCTGAGCCCGTTGCAGGAATTCGTCAGCATTCGTTGCCAGCCGCA
GGGTTGCGGTCGCGACGACACGCACCTGATCCTGCGGAATGTCCTGCAACCGTTCGGAGAACAGTTGTAG
ACACTGCCAACCACGCTGCATCGCTTCCTGCGAGAGCCGACTCTGCTTATCCAGCCCTGCCGCAAGGCGG
ACCTTACGCTTTATTTTCGCCAACGTCTGAATGCTGCCTGCGGTTTCCCGGGTGACCAGCATATGGAAGC
TGTTCGAACCGAGATCGATGGCTGCGTAAAGTGAAGAAGAGCTCAGCATCAACGGTTAGTCCGCTCGTTT
ACGGTTATTACGGGGCGCTCCACTGCGGCGTGGCGCACTACTATGTCGGCGCGGGCCATTATTAGAACGC
GGTGGGCGTGTTAAACGCTTAGGCGCAGGTAAATCGTTCATCAGTGCGTCACTGTTGTATTTGCTGACCG
GGATACCGTGGCCGATATAGGTTTCGATAGCCGGGAGATTCAGTGCGTACTCTTCGCAGGCCAGACTGAT
AGAAAACCCACTTTGCCCTGCACGGCCAGTACGGCCAATACGGTGAACGTAGTCTTCGCAGTCATCCGGC
AGGTCGTAGTTGAAAACGTGGGTTACAGAAGGAATGTGCAAACCGCGCGCTGCAACGTCCGTTGCCACCA
GAATATCCAGATTACCTTGAGTAAATTCTTCCAGAATACGCAGGCGTTTTTTCTGCGCCACGTCGCCCGT
CAGCAGCCCAACGCGGTGGCCATCGGCAGCCAAGTGGCCCCAGACGTCTTCACAGCGATGCTTGGTATTG
GCGAAAATAATGCAGCGATCCGGCCACTCTTCTTCCAACAGCGTCTGGAGCAGGCGCATTTTCTCTTCGT
TGGATGGATAAAACAGTTCTTCTTTAATGCGGTGGCCGGTTTTCTGTTCTGGTTCGACTTCCACGTACTC
TGCGTTATTCATCTGTTCAAACGCGAGTTCACGCACCCGGTAGGAGAGCGTAGCGGAAAAGAGCATGTTC
AGGCGCTGTGCAGCGGCTGGCATACGGCGGAACAACCAGCGGATATCTTTGATGAAGCCGAGATCGTACA
TGCGATCCGCTTCGTCCAGCACGACGACCTGAATCGCGCCCAGATTAATATGGTTTTGTTTGGCGTAGTC
GATCAATCGGCCAGTGGTGCCGACCAAAATATCAACGCCGCTTTCCAGCACCTTAAGCTGCTTGTCGTAG
CCGTCGCCACCGTAGGCCAAACCCAGTTTTAACCCAGTCAGGTGAGACAGCGCTTCTGCGTCAGAGTGAA
TTTGGACAGCCAATTCACGCGTGGGTGCCATAATTAAGGCACGTGGTTGATTGGTTTGACGCTCTGCGTT
TGCAGGGTGTGAAAGCAAATAATGGAAAGTAGACGCGAGAAAAGCCAGCGTCTTGCCGGTACCGGTTTGC
GCCTGACCCGCAACATCACGCCCTGACAAAGCTAATGGCAGAGCTAACGCCTGAATAGGCGTACAGTTAT
GAAACCCTTTACTTTCAAGGGCTTCGATAACCTGCGGGTGCAGGGCGAAGTCGGAAAACTTCTGTTCAGT
TAAGTGTGTTTTGCTCATAGTGTGGTAGAATATCAGCTAACTATTGCTTTACGAAAGCGTATCCGGTGAA
ATAAAGTCAAGTCATTGTTGGTTAATGCTACACCAACAAGCTAGAAATAATCCTGTGGAGTAAAATATGA
GCGATAAAATAATTCACCTGACTGATGACAGCTTTGGTACGAAAGTATTGCAGGCTGATGGCGCTACCCT
GGTTGATTTCTGGGCTGAGTGGTGTGGTCCTTGTAAAATGATCGCTCCTATCCTGGATGAAATTGCCGAA
GAGTTTGAAGGTAAACTAACGGTAACCAAGCTGAACATTGATGAGAATCCCGCTACCGCCCCGAAATATG
GCATCCGTGGTATTCCTACACTGCTGTTGTTTAAAAACGGCGAAGTGGCGGCGACAAAAGTCGGCGCACT
GTCCAAAGGGCAACTGAAAGAGTTCCTGACGGCAAATCTGTAATTAGCTTGATTCCCCCTTGAAAGGGAA
TTGCCGGCGGGCGCAATCAGGCAATATGCAATTCTCATATTGACTGCTTGCTGCTCGTCGGGAAGCGTGT
TAGATTCTTCAGCACTGCATATCGTACTTACCTATGTTTAAGCCCTTAGGCTTAAGCCTGAAAGTTAGAG
TCTAAAGCATTATTCTGTGTCGAAATCGAAAAAACGTTGTTTTACAAAGTCTTTCTTGCAAAATGATTGT
TTTACGTCACGTCTGTGATCCGATTTGGGCAGTCTACGAGTTTTACAATAATTGGTTTTATGTGTCTTCG
ATCTCCTGCCGTTGATTTATGCAGATATCGTTTATGCGGATGTCGTTTTGCGCGGGTTTAATGCGCTTCA
GGTGTGAAACCAGACAGGAATCCGGTGGTTGAAGGCTGTTATAGAGGCACGGATGATCCTGCCATACCAT
TCACGTTAATAGTTCGAGATTTACCCCGAGTTAAAGAACCCACCACTATGAATCTTACCGAATTAAAGAA
TACGCCAGTTTCTGAGTTAATTACTCTTGGCGAAAATATGGGACTGGAAAACCAGGCCCGCATGCGTAAA
CAGGATATTATCTTCGCGATTCTGAAGCAGCATGCCAAAAGCGGCGAGGATATTTTCGGCGATGGCGTGC
TGGAGATACTGCAGGATGGCTTCGGCTTTCTCCGCTCCGCAGACAGCTCCTACCTCGCAGGCCCCGATGA
TATCTACGTTTCTCCCAGCCAAATCCGCCGTTTCAACCTCCGCACTGGTGACACCATTTCTGGCAAGATT
CGCCCGCCGAAAGAAGGTGAGCGCTATTTTGCACTGCTGAAAGTTAACGAAGTTAACTACGACAGACCTG
AAAACGCCCGCAACAAGATCCTGTTCGAAAACTTAACTCCACTGCATGCAAACTCTCGTTTGCGCATGGA
GCGTGGTAACGGTTCGACAGAAGATCTGACGGCGCGCGTACTGGATTTGGCTTCACCAATTGGCCGTGGT
CAACGTGGTCTGATCGTTGCACCGCCGAAAGCAGGTAAAACCATGCTGCTGCAGAATATTGCGCAGAGCA
TTGCTTACAACCATCCTGACTGTGTGCTGATGGTGCTGCTGATTGACGAACGTCCGGAAGAAGTGACCGA
GATGCAGCGTCTGGTGAAAGGTGAAGTGGTTGCGTCAACGTTTGACGAACCGGCTTCCCGTCACGTTCAG
GTTGCTGAAATGGTGATCGAAAAAGCGAAGCGTCTGGTTGAGCATAAGAAAGACGTGATCATCCTGCTGG
ACTCCATTACTCGTTTGGCGCGTGCTTATAACACCGTTGTTCCTGCGTCAGGTAAAGTGTTGACTGGTGG
TGTGGATGCCAACGCCCTGCATCGTCCGAAGCGTTTCTTCGGTGCTGCACGTAACGTTGAGGAAGGCGGT
AGCCTGACCATCATCGCCACCGCGCTGGTTGATACTGGCTCGAAGATGGACGAAGTGATTTACGAAGAAT
TTAAAGGTACAGGTAATATGGAACTGCACCTGGCGCGTAAAATCGCAGAAAAACGCGTGTTCCCGGCGAT
TGATTACAACCGTTCCGGTACGCGTAAAGAAGAACTGCTTACTACCTCTGAAGAATTGCAGAAGATGTGG
ATTCTACGCAAAATCATCCACCCAATGGGCGAGATCGATGCGATGGAGTTCCTCATCAACAAGCTGGCGA
TGACGAAAACCAACGATGAATTCTTCGATATGATGAAACGTTCATAAATCCGGGCGTTCATCTATATATA
CCCTAAATAATTCGAGTTGCAGGACAAAACGCTAGCGTTTTGAACAACGCAAAGCGTTGGCCCCTCAGGG
TGAGGCTCAGAGATGAGCCGAGTATTGCCAACCACATGCGGCTTGAAGTATGACGGGTACATTACGATAA
CTCGGGGAACGCCACGCTGGGTCGTGGCGTTTTTTTATCCCCTAATTGGTCGGATGTGAATACGCTTCCG
TAGGGAAGGTACGGTTATCACTTCAATTTGTACTGGCGATCAACGTGGGCGATAGGATATAAGGCGTAAA
CCGAGTCTATACTGAACAGCTACAGCGTAGCTGTTAACGGTGAACTTACTCACTATGGGTACCGAATTAC
TATTTATTTTCTTGTTTTCTCTGGGCTTTCTTTTTTTTGCTCGCGGTATCGCGGGTAAAATAGGGCTTGT
CGATCGTCCCAACTACCGTAAGCGCCATCGGGGTCTTGTGCCTCTGGTTGGCGGCATTTCCGTGTATGCG
GGTATCTGCTTTACCTACTTTATTACCGATCAATATATCCCCAACTTCGATCGTTACCTGCCGTGCGCGG
GTGTGCTGGTATTTGTCGGCATGCTTGACGATCGTTTTGATATCAGTGTGAAAATTCGTGCCGTTGTGCA
GGCGTTTGTCGCGGTGGTGATGATGGCCTTTGCTGGCTTGACGATACACAATCTGGGGCACATTTTCGGC
CCATGGCCGATGGGGCTGGGGCCGTTTGGCTATCTGGTTACGCTGTTTGCCGTTTGGGCTGCGATCAATG
CGTTCAATATGGTGGACGGGATTGATGGGTTGCTCGGTGGGTTGTCCAGCGTCTCTTTCGGGGCGATGGG
GATCTTGTTGTATCTGAGCGGCCATACGAATCTGGCATTGTGGTGTTTCGCCATGATCGCGGCGACGTTG
CCTTATATTCTGCTTAATCTCGGCATGTTTGGGCGACGCTACAAAGTCTTCATGGGCGATGCGGGTAGCA
CGATGATTGGCTTCACGGCTATTTGGCTCCTGATTCAGACGACGCAAGGCCCGCAGCATCCGATTAATCC
GGTTACCGCACTGTGGATTATCGCTATTCCGCTGATCGATATGATCGCCATTATGTATCGACGTTTGCGT
AAGGGAATGAGTCCGTTCTCGCCTGACCGACAGCATATTCATCATTTAATGATGCGAGCCGGTTTTTCTT
CCCGTCAGGCATTTGTCCTGATTACGCTGGCTGCCGCCTTGTTGGCTGCGTTCGGCGTGTTGGGAGAATA
TTTCTTTTTTATACCTGAATGGGTCATGTTGGCATTATTCTTGCTTGTATTTCTGCTATATGGCTACTGC
CTGAAACGAGCATGGCGGGTCGCCCGTTTTATCAAGCGAGTCAAACGCCGTATGCGGCATTCTGATGAGC
AAAAGCAGTCATCCTGACCAAATAACTTTGGGGAAGTAATGAAATCAGAGAACTTGTCTACTGGGAATGC
GTTGATTGATAACGAACTGGATATTCGTGGTTTATTTTGCCACTTGTGGCGTGGGAAAGTGTGGCCGGTA
GCGATTGGCCTGCTTTTTGCCATTGTAGCATTAGGTTACTCCTATCTTGTTAAACAGGAGTGGAGTGCGA
CAGCGATTACCGACAAACCAACGGTCAATATGCTGGGTGGATATTACTCGCAGCAGCAATTCCTGCGTAA
CCTTGATGCCCGATCTTTTTCCACTCTTCAGCCTGAACAACCGCCTATCTCGGCTGATGCTTATGGTGAA
CTCATCATGCAATTAGCGGCTTATGATACCCGCCGCGATTTCTGGTTGCAGACCAACTACTACAAGCAAC
GGCTGGAAGGTGATGAAAAGGCTGACGCGGCCTTGCTGGATGAACTGGTCAATAATATTCAGTTTACGCC
GCGTGATGATGGGAAAAAAACCAACGATTCCGTTAAGTTAGTGGCGGAAACCTCTGCGGATGCAAATACG
TTACTCCGTCAGTATGTGGCTTTTGCCAGCCAGCGTGCTGCCAGCCATCTGAATGAAGAGATTAAAGGGG
CCTGGGCCGCCAGAACTATTTTCATGAAGTCGCAGATTAAACGTCAGGAAGCGGTAGCGAAAGCGATTTA
CGATCGTGAAATTCGCAGCGTCGAACTGGCACTGAAAATTGCACAACAACAAGGTATTAGCCGTAGTCAG
ACGGATACACCAGTAGATGAAATCCCCGCATCGGAAATGTTCCTGCTTGGCAGGCCGATGCTCCAAGCCC
GACTGGAGACGTTACAGACCAGCGGCCCTCACTACGAACTGGATTACGATCAAAATCGTGCGATGTTGGC
AACGTTGAACGTTGGACCAACGCTCGAGCCTAATTTCCAGACGTATCGTTATTTGCGAACGCCGGAAGAG
CCGGTGAAGCGTGACAGCCCGCGCCGGGCATTTCTGATGGTGATGTGGGGTGCGATTGGTGCGCTCATCG
GGGCGGGGATTGCCTTGGCCCGCCGTCCGCGCTAACCGGCTTGCTGATTTGTGTTTGATGCTCGGCAAGC
ATTTGCATCTACCCTGATTAAAGAGATTCAATGTGAAAGTGTTGACTGTTTTCGGCACCCGGCCGGAGGC
CATTAAAATGGCACCGCTGGTCCATGCCTTGGCTCAGGATGGAGCCTTTGAATCGAGAATTTGCGTAACA
GCCCAGCATCGGGAGATGCTGGATCAGGTGCTGCGTTTGTTCGATATTACGCCGGATTACGATCTGGATA
TTATGCGACCGGGACAGGGGCTCAGTGAGATATCTTGCCGGATTTTATCGGGGCTTGAACCCGTTATGGC
GGAGTTCAAACCGGATTTGGTGTTGGTTCATGGCGATACCACTACGACGCTGGCAACCAGTCTGGCGGCT
TTTTACCAGCGTATTCCGGTCGGCCACGTAGAAGCGGGTTTGCGTACTGGTAATCTGTATTCTCCCTGGC
CGGAAGAAGCCAACCGTAAGCTGACCGGGCATCTGGCGATGTACCATTTTGCCCCGACGGAGAATTCCCG
CCAAAATTTGCTGCGTGAACACTTGTCCGATCGGCATATCTTTGTGACGGGCAATACGGTGATTGATGCG
CTGTTTTGGGTGCGTGACCGTATCATCGGCGATGCTACGCTACGTCGCAGCCTCGACGAAAAATATGCTT
TTTTGGACGACAGTAAAAAACTGATTCTGGTTACTGGGCATCGACGTGAGAGCTTTGGCGGCGGCTTTGA
GCGCATTTGTGGCGCGTTGGCCGATATTGCCCGCCGACACCCTGAAGTGCAGATTGTGTACCCAGTCCAC
CTGAATCCTAACGTTAGCGAGCCGGTGAATCGTATCCTGAGCGGCATTGATAATGTGATGCTGATTGCAC
CGCAGGACTATCTGCCTTTTGTGTATTTGATGAACCGTTCTTACATGATTTTGACCGACTCGGGTGGAAT
TCAGGAAGAAGCACCGTCGCTAGGAATACCTGTTTTGGTGATGCGTGATGCGACGGAGCGACCGGAAGCG
GTGGAAGCGGGGACGGTCAAACTGGTCGGCACGGAAGTGGCGAGCATTGTCGATGCGGTATCTATGCTGT
TGACGGATGAAGAGGCGTATCAGGCAATGAGCCGCGCCCACAACCCCTATGGCGATGGCCAAGCCTGTCA
ACGCATTGTTGATGCGTTAAAAAATCGCCAGGAGCGATTTTAAACGTCGCTTGCGACGATCCGAAGGGTG
TCGGGCAGGGATAGCCTGACATAAAAAATCGCCAGGAGCGATTTTAAACGTCGCCATGCGGCGGCAGACA
TAAAAATTATGGTGACACTATGAGCTTTACTACCATTTCCGTAATCGGTTTAGGTTACATTGGCTTACCC
ACCGCTGCGGCGTTTGCGTCGCGTCAGAAAAAAGTTATCGGTGTCGATGTGAACAAACTGGCGGTTGAGA
CCATTAATCGCGGTGAAATCCATATTGTCGAACCCGATTTGGATACCTTGGTCAAGGTCGCGGTGGAAAA
TGGCTACCTTCAGGCGATGACAAAACCTGTGCCAGCCGATGCTTTCCTGATCGCCGTTCCTACGCCTTTC
AAAGGCGATCACGAACCTGATTTAACCTACGTTCAGGCTGCTGCTGCGTCCATCGCCCCTGTTCTGAAGA
AAGGCGATCTGGTGATCCTGGAATCAACGTCCCCCGTAGGGGCGACGGAGCAAATGGCCGAGTGGCTTGC
TGAGGCGCGCGCGGATTTGACGTTTCCGCAGCAGGTTGGGGAAACGGCGGATATCAATATTGCCTATTGC
CCTGAACGCGTGCTACCTGGTCAGGTCGTGGTCGAGTTGATTAAAAACGATCGCGTTATTGGCGGTATGA
CTCCTGCGTGCTCTGCCCGCGCCAGTGAACTGTACAACATCTTCCTGGAAGGTGAGTGTGTGGTTACTAA
CTCCCGCACCGCCGAAATGTGTAAGTTGACTGAAAACAGCTTCCGCGACGTTAATATTGCTTTCGCCAAT
GAGCTCTCGCTGATTTGTGCCGAACAAAACATTAACGTATGGGAACTTATCCGATTGGCAAATCGCCATC
CCCGCGTCAATATCCTGCAACCCGGTCCTGGCGTAGGCGGGCACTGTATCGCGGTCGACCCTTGGTTTAT
CGTGGCGCAAAATCCGCAGCAGGCTCGACTGATTCACACCGCCAGGCTGGTGAACGATGGTAAGCCGCTC
TGGGTGGTGGATCAGGTCAAAGCGGCCGTGGCGGATTATCTGGTGCAAACGGATAAGCGCGCTAGCGAGG
TCACGGTGGCCTGCTTTGGATTAGCGTTCAAGCCTGATATCGACGATTTGCGTGAAAGCCCTGCGGTGGG
GATTACGTCGATGATTGCACAATGGAATTCCGGCGTGACGCTAGTCGTCGAACCGAATGTCAAACACCTG
CCGTCCGCGCTGGCTGGGCAGGTAAAACTGGTCGATACCCTCAGCGCATTAAAAGAAGCTGATGTGCTAG
TGATGCTGGTCGATCATCGTCAGTTTAAAGCGATTAACCCAGAAGATGTGAAACAACCGTGGGTCATTGA
TACCAAAGGAGTATGGCGTTGAAACGTATTTTAATTACCGGTGGAGCTGGGTTTATTGGTTCAGCGTTGG
TCAGATACATTCTGACTGAAACGCAGGATAGCGTTGTTGTTGTCGATAAACTGACTTATGCGGGGAACCT
GTCTTCGCTGGCACCGGTTGCTGAGAGTGAACGTTTTGCGTTCGAGCGGGTGGATATCTGCGATCGCGCT
GAATTGGATCGCGTCTTTGCGGCTTACCAACCTGCACTGGTGATGCATTTGGCGGCGGAAAGCCACGTTG
ACCGCTCTATCGATGGCCCGGCGGCGTTTATCGAAACCAATATTGTCGGCACCTATACCATGCTGGAAGC
GGCACGCCACTACTGGCAGAACCTGGCAGATGCGGACAAGGGGGTGTTTCGTTTTCACCATATTTCTACC
GATGAAGTGTTTGGCGATCTGCATGGGACGGACGATCTGTTTACCGAAACCACGTCTTATGCGCCGAGCA
GCCCCTATTCAGCATCGAAAGCGTCTAGCGACCACCTTGTTCGTGCCTGGCTGCGTACCTACGGGTTCCC
GACGGTTATCACCAACTGCTCGAATAACTACGGCCCTTACCATTTCCCAGAGAAGCTGATCCCGCTGGTC
ATCCTGAATGCAGTCGCGGGCAAACCGTTACCGGTTTACGGTGACGGCGCGCAAATTCGTGACTGGCTGT
TTGTCGAAGACCACGCTCGCGCACTGTACAAAGTCGTGACGGAAGGCGAAATCGGCGAGACGTACAACAT
CGGTGGTCATAACGAACGTAAAAACATTGAAGTGGTGCAGACTATTTGTGAACTGCTGGAAGAGCTGGCA
CCGAATAAGCCTGCTGGCGTAGCGCATTATCGCGATCTCATCACCTACGTGAAAGACCGCCCAGGCCACG
ATATGCGTTATGCCATTGATGCCGGAAAAATTGAACGTGAACTGGGCTGGCGTCCAGAAGAAACGTTTGA
GACGGGCATGAAAAAAACCGTCAGTTGGTATCTGAATAACGAAAAATGGTGGCGCAGCGTGCAGGACGGT
TCTTATACCGGTGAGCGTTTAGGACTGAACGACTAAACTGCGTGCTATATGGCGGAAAAGAAAGGGGCGA
AATAATGACCTGTCCGATATCAGCAGGAAAGGGAGAGATTTGCGCCACGATTGAGCCGCTGGTCTGGGAG
AGCGAATTCTTCCAGATTGACAGCGGTAAGCTGAATTTTTCGCCTGCTGCGCCCGCGTTAACGAGTGATG
TGCTGAGTGCATTTACGCTGACGCAGGCCAAAATCGCAGCAGACAACCTGGTGTTGGCGGATGCGCTGGC
CGATCTCGGTTTTCGCTTGGTGGAAGGTGAGGCCGATCTCAGTCTGTCGCTGCACTCCGCTATCGCTGTT
ACGTCGTTACCGCGCTGGCGTGAAGCCACGCCTGACGATATCCCTGTGTTGAGGGATGCCGCATCACGCG
TTTTTGCGCTGAGCCGCTTTCGTTCCCCGTGGTATCAACCGGAGGATAGTGGGCGCTTCTACGCGCAGTG
GATTGAGAATGCCGTGCACGGGACGTTCGACCACTGCTGTTTGCTGGTGGAAGATGCTGCGGGCCATCCA
CAAGGGTGGGTCACGCTGCGCAGGGTTGATGACACGGAGGCTCGTATCGGGTTACTCGGTGTTTGGCCCG
GCGTTACGGTACGTGGCATGGGTTCACAACTGATGGCACTGGCGGAAACGTGGTGCCGACAGCAAGGGTT
GATACGCCTTCGGGTCGCGACGCAGATTGGCAACGTGGCGGCTCTTCGTCTTTATCTTCGCCGTGGTGCC
ACTATTGAGAGCACGGCGTATTGGTTATACAGGTGATCACATGATTCCATTTAATGCGCCACCGGTTGTC
GGTACGGAACTGGACTATATGCAGGCCGCCATGAGCAGCGGCAAATTGTGCGGCGATGGCGGGTTTACCC
GCCGTTGTCAGCAGTGGCTGGAACATTATTCCGGTAGTAAAAAAGTCCTGCTCACGCCGTCTTGTACCGC
GTCGCTGGAAATGGCCGCTATCCTGCTGGACGTGAAGCCCGGCGATGAAGTGATCATGCCGAGCTATACC
TTCGTTTCTACCGCCAATGCCTTTGTATTGCGCGGGGCGAAAATCGTGTTTGTCGATATCCGTCCAGATA
CGATGAACATTGACGAAACGAAGATCGAAGCGGCAATTACAGAAAAAACGCGCATTATCGTGCCAGTTCA
CTACGCGGGCGTCGCCTGCGAGATGGACGCGATTATGGCACTGGCGAAAAAATACGATTTATATGTCGTG
GAAGATGCGGCACAGGGCGTGATGTCCAGCTACAAAGGCCGCGTTCTGGGCTCCATCGGCCACATCGGCT
GCTTCAGTTTTCACGAAACCAAGAACTACACCTCGGGCGGAGAAGGCGGGGCCACGCTGATTAATGACGC
CAGGCTGGTGGAGCGAGCGGAAATCGTCCGTGAAAAAGGCACCAACCGTAGCCAGTTCTTCCGTGGGCAG
GTGGACAAATATACCTGGCGCGACATCGGCTCAAGCTATCTGATGGCGGATATTCAGGCCGCCTATCTCT
GGGCACAGTTGGAAGCAGCGCGACCGATTAATGAGCGTCGCCTGAAACTGTGGCAGAACTACTACGGCGC
ATTTAAATCGCTGGCCGACGCTGGGCGACTTACCCTACCGACCGTGCCTGCCAATGGGATCCACAACGCG
CACATGTTTTATATCAAACTACGCGATCAGGACGACCGCAGTGCGTTTATCAATTATATGAAAGAAGCCG
AAATCATGACGGTCTTTCATTATATCCCGCTACATAGTTGCCCGGCCGGCCTGAACTTCGGTCGTTTCTC
CGGTGACGATCGCTACACCACGCAGGAAAGCGAGCGGCTGGTACGTTTACCACTGTTCTACAACCTGTCG
GACGTCAATCAGCGTACCGTCATTAATACCATTCTGAGCTTCTTCTCCTGATATGTCGTTGGCGAAAGCA
TCGATATGGACGGCAGGCTCCACGCTGATAAAAATCGGCGCGGGGCTGGTTGTCGTCAAACTGCTGGCGG
TCACGTTTGGCCCCAGCGGTGTGGGGATGGCAGGAAATTTCCGCCAGTTGATTACGGTATTGGGCGTGCT
AGCCGGTGCGGGGATTTTCAACGGCGTCACTAAATACGTTGCGGAGTATCAGCAACAGCCGGACCAATTG
AGACCGCTGCTCGGCACGTCTATCACGCTGGTGCTGGGATTTTCCACTTTTCTGGCAATACTCTTCCTGG
CGGCCGCAACGCCTATCGCTAAGCTACTGTTTGGGCATGACGATTATCGTGATGTGGTGCGTGCGCTGGC
ATTTATCCAGATGGGTATCGCCTATGCCAACCTGTTTCTGGCGATCCTCAAAGGCTATCGAGATGCGATA
GGCAACGCGCTGGCTGTTATCGGCGGCAGTCTGATCGGGTTGGCGGCTTTTTGGATCTGCCTGCGGCTGG
GCGGCTATGTTGGCGCATTGGCAGGGCTGGCTCTGGTGCCTGCGCTGTTGGTTATTCCTGCGGGAATAAT
GCTATTGCGGCGTACACCGCTGTCGTTAGCGTCGTTAAAACCCGCGTGGGATCGCGCCATCGCCGGGCAA
TTGGGCAAATTTACGCTGATGGCGTTGATGACGGCGGTGACGCTGCCCGTCGCGTACATCATGATGCGTA
ACCTGCTGGCGGCGCATTACAGTTGGGATGAAGTGGGCATTTGGCAGGGCGTTAGCAGTATTTCCGATGC
TTACCTGCAATTTATTACCGCCTCCTTTACCGTTTATTTATTGCCGACGCTCTCACGTCTGACGGATAAG
ACCGCGCTGGCGCAGGAAATTGTGCGCTCGCTGAAGTTTGTATTACCCGTCGTAGCGGGCGTCAGCTTTT
GCGTGTGGCTGCTGCGAGATTTTGCCATCTGGCTGCTGTTCTCCAGCCAGTTTACTGCAATGAGAGATCT
CTTTGTTTGGCAGTTGGTCGGGGATGTGATGAAAGTGGGCGCTTACGTCTTTGGCTATTTGGTCATCGCA
AAAGCGGCGCTGCGCTTTTATCTGCTCACGGAAGTGAGCCAGTTTCTTCTGTTAACCGGTTTTTCTCACT
GGTTAATTCCGCTTTATGGCGCACAAGGCGCAGCGCAGGCCTATATGGCAACCTACTTGGTCTATTTTTT
GCTTTGTTGTTGCGTATTCATTATTTACCGTAGGCGAGCATGACGACACTGATTCATGTATTGGGATCTG
ATATCCCGCATCATAACCAGACCGTTTTACGTTTTTTTAACGACGTACTGGCGACGGAACTCCCCGAACA
GCAGATTCGGCATTTTATCGTCGCGTCCCACGACGGCATTTCGCCAGCCGATTTTCCTGCATTGCGTATC
GAAACCTGCGTGGATAAAAAAACGCTGGCTGAGGCGGTTATCGCCAGAGCAAAATCGAACCGCAAGATGC
GCTTTTTCCTGCATGGGCAGTTTAACCCCACGCTGTGGCTGGCGTTGCTGAGTGGGAAAATCAAACCTGA
GCAGGTTTACTGGCATGTTTGGGGCGCGGATTTGTATGAAGAAGCAAGCGGCCTGAAATACCGCCTGTTT
TACCTGCTGCGGCGTATGGCGCAGAAGCGCGTCGGGCACGTGTTTGCCACGCGTGGCGATCTGGCGTGGT
ATCAGCCGCGAGCTCCTCGCGTGCCGACGTCACTGTTGTACTTCCCAACGCGGATGAATCCGTCTCTAAC
GGGTATGCAGGTGGATAAGCCGCTGGCTGGGCCGATGACGATTCTGGTCGGCAACTCTGGCGATCGCACG
AATCGTCATCAGGAAGCGTTGCAGGCGATTCACAAACAGTTTGGGAGCAATGTGCGGGTTATTGTGCCAA
TGGGCTACCCTGCCAATAACGCATCCTACATCGCACAGGTGGAAAAGGACGGTTTGGCGCTGTTCGGCGT
GAAAAATTTCCAACTGCTGAAAGACCAACTGGCGTTTGATGATTACCTCAACATGCTGCGTACCTGTGAT
TTGGGCTATTTTATTTTCGATCGCCAGCAGGGGATCGGGACGCTATGTCTGCTGATTCAGTTTGGCGTGC
CGTTCGTGATTAGTCGGCAAAATCCGTTCTGGCAGGATTTGACGGAACAAGGTCTACCCGTGCTGTTTTA
CGGTGACCAACTGGATGAAGCGTTGGTGCGTGAGGCTCAGCGACAACTGGCATCGGTAGATAAACACCAG
ATCGCGTTCTTCAATCCCAATTATCTGCAAGGCTGGCGGGATGCGCTGGCGTTGGCGGTGGGAGAACCGA
TATGACGCTGGGGCAATTTGGTGGGCTATTTGCTGTCTACTTGGTTTCAGTCATCTTTATCCTTAGCCTG
ACCTGGATGGAGTTTAGGCGAGTGCGTTTTAATTTTAACGTACTGTTTTCTCTGCTCTATTTATTGACGT
TCTATTTTGGTTTTCCGTTTACCTGTGTACTGGCGTTCCGGTTTGGCGTTGACGTCGTCCCCGTGCAGTA
CCTGCTTCAGGCGATGCTGTCCGCAACGGCATTCTATGCGATCTATTACGTCAGCTATAAAACGCGATTA
CGCCAGAAAACCGCCGCGCCGCGTGCGCCACTTCTGACGGTGAATCGGGTTGAAGCCAACTTGACCTGGC
TGCTGCTGGCGTTGATCGCGGTAGTGACCGTCGGTATTTTCTTTCTCAACAACGGTTTCCTACTGTTTAA
GCTGCGTACTTACAGCCAGATATTTTCCAGCGATGTGTCTGGCGTGGCGTTGAAACGCTTTTTCTACTTC
TTCATTCCGGCAATGCTGGTGGTCTATTTTCTGCGTCAGACGCAGCGTGCGTGGCTAGTGTTCCTCATTG
GAACAGTTGCCTTCGGGATGCTGACGTATGTGATTGTCGGCGGCACGCGCGCGAATGTGATCATCGCCTT
CGCTCTGTTTCTGTTTATTGGAATCGTGCGCGGCTGGATTACGCTCTGGATGCTAGTCGCGGCTGGCGTG
TTTGGGATTGTCGGGATGTTCTGGCTAGCGCTGAAGCGCTATGGGCTGGATGTCAGCGGCGATTACGCCT
TTTATACTTTCCTCTATTTAACTCGTGACACCTTCTCGCCTTGGGAAAATCTGGCGCTACTGTGGCAGAA
CTATGACAAAATTGAATTTCAGGGACTGGCCCCCATCGCCCGTGATTTCTACGTCTTTATTCCCTCCTGG
CTATGGCCCGATCGTCCGAATCTGGTGTTAAACAGCGCCAACTATTTCACCTGGGAGGTGCTGAATAACC
ACTCTGGGCTGGCGATATCCCCCACGCTGTTGGGTTCGCTGGTGGTGATGGGCGGCGTGCTGTTTATCCC
GCTGGGGGCGGTTGCGGTAGGGCTGGTTATCAAGTGGTTTGACTGGGTGTATGAGCTAGGGAAGAACGAT
AGCAATCGCTACAAGGCGGCTATTTTACAGGCGTTCTGCTTCGGTGCCGTATTCAATATCATTGTGCTGG
CACGTGAAGGCGTCGATGCCTTCGTTTCACGCGTGGTGTTTTTCTGTCTGGTATTTGGGCTGTGCTTGCT
TGTAGCGAAGTTGCTTTACTGGCTGCTGGAAAGTGCCGGGCTCATCCGACAGCGTCTGGTGCGCATGCGT
GCCACGCCGCTAGCATCCACACCCAGCACTGTACGGGATCCTGTAATAAAGGAGCAGATATGACCGCGTT
GAAAACCCCAGAGACCATTCCTTTGTATGCTATCCGTGGTTTGTCCATTCACGGTTTTCGCAATAAGGCG
CAGTTTATTGATTACCTGTTTGCAGGGGTGCGGGTTGAAACGGGGACGCTTGTCGCGATTAACGCCGAGA
AAGTGCTCACGGCGGAAAAAGATGTGGCGCTGCGAACGCTGCTCGATCGCGCAGAATATAAGTATGCGGA
CGGTATTAGCATTGTGCGTTCAATACGGCGCAAATATCCACAGGCTGACGTCACACGGATTGCGGGTGCA
GACCTGTGGGAAGCGCTGATGGAGCGGGCGGGCAAGCAGGGAACGCCGGTTTTTCTGGTGGGCGGCAAAC
CTGATGTGCTGGCACAAACGGAAGTGAAACTGCGGGCGCAGTGGAACGTGAATATTGTCGGCAGTCAGGA
CGGCTATTTTACGCCAGAGCAGCGCGATGCCCTGTTCGAACGTATCCGCGCCAGCGGTGCGCAAATTGTT
ACTGTCGCGATGGGATCGCCACGGCAGGAAATCCTGATGCGCGACTGTCGTCACCACTATCCTGATGCGC
TATATATGGGCGTCGGTGGAACATATGATGTCTTTACCGGGCATGTGAAACGCGCCCCGCTCGTGTGGCA
AAACCTAGGGCTGGAATGGCTGTATCGCTTGCTGTCCCAGCCGAGCCGTATTTTTCGGCAGTTTAAGCTG
TTGAAATATGTCGCCTATCACTACAGTGGTCGCCTGTAAATTCATTGAATTGGCGCGTTAAACGCGCCAA
CCTTTCCTCACCGCCTTTCTCTACAGTAGATAACCCTAATTTTTCATTCCTATTCGACTTCAATTGTCTG
TTTGCCAAACAATCCGAAAGACAGAATTCTATCTTTGACGTATTCGTCGTCTCTGATGTGTTATTCATGC
GCGCATTACGGTATTTTCATGGCCGCCAATTTGAGGCGAGGATCATTTTTTCTAATAAACAGATCGCATT
TCTGAAATAAGAACAATAACCGGCAGCAGTCGGGATAAGCACAACATAAAGACAGAGGATATATGGCAGA
AGATGTAAAGCAGGAAAAACTCCATCGAGGGTTGGAAGCCCGACATATTGAGCTGATTGCGCTGGGTGGC
ACAATCGGTGTCGGGCTATTTATGGGCGCAGCCAGTGCGCTGAAGTGGGCGGGGCCATCAGTCTTGTTGG
CCTATATTGTTGCCGGGATTTTCGTTTTCTTCATCATGCGCTCAATGGGCGAGATGCTCTATCTGGAGCC
GGTAGCAGGATCGTTTGCCGTCTACGCACATAAATATATGCACCCCTTCTTCGGTTATCTCACCGCGTGG
GGCTATTGGTTTATGTGGATGGCGGTCGGGATTTCGGAAATCACCGCTATTGGCGTATATGTTCAGTATT
GGTTCCCCGACTTGCCACAGTGGATACCGGCCATCGCTGCGGTAGCACTCGTCGCGGGCGCAAACCTTGC
TGCCGTAAGGTTGTATGGCGAAATCGAATTCTGGTTCGCGATGATTAAAATCACCACCATCGTCGTGATG
ATATTAGTCGGCGTCGGTATTATCTTCTTCGGATTCGGTAACCACGGTCAGGCGACCGGATTCAGTAACC
TGACCGAACACGGCGGCTTCCTCGCGGGAGGCTGGAAAGGTCTGCTGTTTGCACTCTGTCTGGTGGTGGC
GTCCTATCAGGGGGTTGAGCTGGTAGGTATTACGGCAGGAGAGGCGAAAAATCCGCAGGTGACGCTGAAG
CGTGCTATCAATAACATTTTGTGGCGCATCCTGATTTTCTATGTGGGCGCGATCTTCGTTATCGTCACGA
TTTTTCCTTGGAATGAAATTGGTACGTCCGGCAGCCCGTTTGTGCTGACGTTTGCCAAAATCGGTATTGT
GGCAGCGGCAGGCATCATCAACTTTGTGGTACTGACGGCTGCGCTGTCCGGCTGTAACAGCGGTATGTAT
AGCTGTGGTCGGATGCTGTATTCGCTGGCTAACAACCGCCAACTTCCTGCCTGGCTAGGTAAAGTGACGG
CCAGCGGTGTGCCGGCGGCAGGCGTCATGGTTTCTATTCTTTGTCTGGTGGCTGGGTCACTCTTGAATTA
CGTCATCCCTAACCCGGAAAAAGTATTTGTTTATGTGTATAGCGCCAGCGTGCTGCCGGGTATGGTGCCG
TGGTTTGTGGTGTTGATCAGCCAACTGCGTTTTCGTGAGCAGCATCGTGCTGCGCTGGTCGCACATCCGT
TTAAATCGATACTGTTCCCGTGGGTAAACTACCTGACGATGGCATTTTTGCTGTGTGTGCTGGTGGGAAT
GTATATAAATATAGACACACGGATGTCTTTATTGGTTGGTATCGCCTTTTTAGCTGTAGTCAGCCTGTGC
TATTTCGTGCTGGGATTGGGCAAAAAAACGTCGTTGGCAGGGGGTAAATAGTCGTGTTTGGGGGCGGGAA
GCGCGGATCTGTACGTTATTTAGCTTGAAATGAACAAAGCATAAGCAAACGCATCATTTCGATAAAAAAG
CACTAGACAGTCAGTCGCTAAGTCCGTAATATCCCGTCCCGCAACGGCGCTAAGCGCCCGTAGCTCAGCT
GGATAGAGCGCTGCCCTCCGGAGGCAGAGGTCTCAGGTTCGAATCCTGTCGGGCGCACCATTATATTGTG
TAAACGAGTATGTTGTGTGCAAGAGCTGCGGTGGTACACTTACCTTCGTAAAGAAAGTATCCCGTAAAAA
GGAAGTGCCGCGTAATAAGATGTAAAATGTGGTGATGGTGGCTATAGCTCAGTTGGTAGAGCCCTGGATT
GTGATTCCAGTTGTCGTGGGTTCGAGTCCCATTAGCCACCCCAGATTTAGCAGTAAATTAGCGATTTTTC
GTTAATAAAAAAGTTTGTGAGTTATGCGAAGGTGGCGGAATTGGTAGACGCGCTAGCTTCAGGTGTTAGT
GTTCTTACGGACGTGAGGGTTCAAGTCCCTCTCTTCGCACCACACACAAACGAGAACATCAGTGATGTTC
AATAAGCAGTACATTCGGCGAGTAGCGCAGCTTGGTAGCGCAACTGGTTTGGGACCAGTGGGTCGGAGGT
TCGAATCCTCTCTCGCCGACCAATTACAAAAAAAA
>3 length=39690 depth=0.99x
GCCATTCGCGTATTACGCCAGCGCGATGATCGTGTCGCCAGCCTGCGGGTGACGAACAGAACTCAGGCCA
AATACGCGATAGTTTTCCGGGTTTGTCACAATCACCGGCGTCGCTATGTCGTAACCTGCTTTCTTGATCG
CTTCCAGATCGAATTCTAACAGCAGTTGGCCTTTCTTCACTTCATCACCTTCTTCAACACGCATTTGATA
GTGCAGCCCTTCCAGTTGAACCGTATTGATACCCACATGGATCAGGATTTCTGCACCGTTTTGCGAGCGA
ATACCGACGGCGTGACCACTGGCAAACGTGCTGGCAATCACACCATCCACCGGTGAATAAATGCGGCCTT
CATTCGGCACAATAGCAACACCTTGTCCAACAATACCAGAGGAGAACACCTTGTCATTGACTTCTTCCAA
CGGGATGAGTTCACCTTTTGCTGGCGAACCCAATTGCTCTGCCGCTGCGGGAACCTCTGCCAACGGTATT
GTCGATAGCATCACATTCGCGGCCGAAGCCGAGGTTGCCGATGTACTGGATGTTGTTGTGGAAGTAGATG
TTGTTGTGGAAGTGGATGTCGCCGTCGGCGCAGTGACTGGTGCTGGATCTTTCCCGGCTGACGGAGTTGG
ATCATCAAACCCGACCACAATAGTCAGCACAAAACTTGCCACGAAGGCAATGGCACAGCCGATGAGGAAC
CCAACGAAGCCTTCACCGTAGAAAATAGGCAGTGTCAGTAATCCAGGCATCCCCATGGAAATTGCCGAGC
TTTTCGCATAACCGGCGACAGCGCCCCCCATTGCTGCGGCGATCACCGCACAGATAAACGGTTTTTTCAG
CTTCAGCGTTACACCGTAGACACCCGGTTCGGTGATACCAAACAGCGACGCAATGAGCGAACTCCCCGCC
AACGCTTTGAGCTTCTTATCTTTGGTTCGCACCATAACGCCTAATAACGCACCGGATTGAGCAAAGACGG
ACGGGCTAGATGCCGCTTTAAGGTAACTGTGCCCCATAACGGAAATATCGTTGATAAAGACGGTCACGAA
ACCCCAGTGAATACCGAAAATCACCAAGATTTGCCATGAAGCCGCAATCAACGCACCAGCAATGATCGGG
TTAAAGCTATAGATGCTAACAAACAGTGAAGCGACGAGTTTACTAGCCGTGATACCGATTGGGCCAATGG
TCATCAGTGTTAACGGCACCATCAGCGTCAATAGGAAGAACGGCGTTAAAATATTACGCACACTTTCGTG
AATATGACGATTCAGGAAACGCTCGAGATAAGACATCAGCCATATGCTGAAAATAATCGGGAGCACCGAA
GAGGTGTATTTCATCATCACGACCGGCAAGCCTAAGAATGTTACAGGCTGACCCGCCTCAAATAGCCCTT
GTATTGAGGGATAAACCAGCGCGCCCGCAATCGATACTGCCACGAAAATATTGGTGTCAAATTTACGCGC
GGAGGTAATAGCCAGCAGCATAGGTAAGAAGTAGAACAAGCTGTCAGAGGCCGCATGCAGTATCACATAA
GTACTTTCTTTTGGACCTAACCACCCACAGGCAATAACAATCGCCAGTGCACCTTTCAGTACCCCCGCTG
CCGCCATTGCCCCTAGCAGCGGGGTGAAAATACCCGCGACCAGATCAATCAGTCGTCCCATCATAGAAAC
TGATTTTTCATTTTCTACTGGCTTCTGTTTATTAGCACCATCGTCCAGTAAACCAGAGATGAAACCAAAT
GCGCGGTACACTTCCGGCACCCGATTCCCAATAACGACCTGCAACTGCCCTGAAGCGTTCAGAACCGTAA
TGACACCGTCCTCTGCCTCCAGCGCAGCCACATCCACTTTGCTGTGATCGACGATCTTAAAGCGCAAGCG
TGTTGCACAATGAACCAGAGTGGAGACATTCGCCTCTCCCCCGACCAACCTCAAAATATTTTCAGCTAGC
ACTTTGCTATTCATAATGACTTCCCGTTTCGTCAATGGCTGCAATTGCCCAATACACATCATCCCGCTTG
TTATCCACTGGCCAGCCGGAAAACACGCAAAAAAAAACCTGGATAAAGCCGCGTGCTATATACGCGACTT
TATCCAGGTCTCGCCCAGAAAATTCTGGTGACGTCCTTTCCTGTGTTCTAACAAGTTAGCGCAGAAAAAG
CTACCTCTACGTTTTATTCTGTGAAAACAGTCACTAAATTTTTGCTAATCAGACGAAGGGGCCTAACCCA
CGACGCCGTAAAAAATGGGCATTCTTCATCACAGCCCTTCAGTCGAGCGCACGCAGACGCGATTACGTCC
CTGCGTCTTCGCTTTATAGAGCTGTTCGTCCGCCAGCCCGATCAGATCGTAAATGTTGCCGCCTTCATAC
TGGGAAAAAATGGCAACCCCAATACTGATCGTAAAATGAATTTCCCGACCATCGTGCAGCGTAAGCGGAG
TCGACTCCGTCAGACGCCGCAGCGCTTCGGCAACGGCTTCGGATTGCTCAACCGTCAGGCCATAAGCCGC
AATGATGAACTCTTCTCCGCCCCAGCGGCACAGAATGTCGCTCGGCCGAATATTGGCGCTCAGCATACGG
GCAAAACTGACGATCAATTCATCACCGCAGGCATGGCCGTAGGTATCATTGACCTGCTTAAAATAATCGA
TATCCAGAAATAGCAGCGTTAATTGGCGCTTTTTCTTATGCGCCGGCACGTTCTGTTTCCCATTCAGCAT
GCTGAGGAAAGCCCGACGATTAAAGGTATTGGTGAGCGCATCCTTCAGGCTGTTGCTTTCGATGATTTTA
ATCAATCGCCGGTTCATCGAGACAAAATGAGAGACGCTTAACATCGCCATAATTAACATCGCGATGTTAA
GCCGTGCCGTGGTAAGAAACGAATTAATGTACGCTTCTGAATTTGAATTGATGAGTATACCGACTTGATT
AATATAGAGATAATTTAGTATTACGCCCGTAATTGCACAGAGCAACGACATAACCGGGAAAGAGTAATTA
AACGCACACAGCGTGAGCGGAATAACGGACAGCGTAATCAGGCTAGCATCCAGAAAAAATAGGCTAACGA
GTAAGAAAATAATAAAGACCTGAAAGGGAAAAATATTTTCTCTGATGTGCTTAGGACAAAGCGGAATATT
CCGTAACGCCCGCAGGATATCTTTACCCCGCAGAAAAAAGAACGCGAGGATAATGCCGGTTCCCAGTTGC
TCACTGAACCAGTCCATAAACTCGTCATAGCGATTCCCCGTATCGTAGACGTAGGCATAAAACCCATATG
CCACCCCGGATGAGAAAGCGCCTAAAAACGTCGAGGCGAAAATAATATAGACGTAATATTTGCTGAATTT
TTCAAATGTCGACCACTTTCCGGTAAACCGACACATCAGGCAAAAAGCGCACCAGGCAGTCACCACAAAG
ACCATATTACACAAGCACAATAGCACCTTGGTTTTTAACGGTGAATTATTGTCCATCAGTAGTGCAGCTA
ACAGCATCGCCGCATAACTCACCAAAAAAACCATGCAGATAGAGAGTGTCTTCTCTTTTATCGTCCCTTT
TCTGTCCCTGAAACTCACCATGAGACAAAAAACCAGAATATTGGCGGGCCAAAACAGCGATAGCTCATCC
AGCACGCGAAAACGGAATCCCATACAGCTCACAATGAGGGTGGTTACAAATAAAAACAGCATGAATTTTT
TAGTCTTCAACACCCAATCGTTATTCATCTGCTCTTTACCGCCCGCTACCCGATAGATCCACTCATTTCA
TCTACGTGAGAATAACATTAATCATTTCTCTACTCAGCACGATGCTTAAGGGAAAAAATAAAAAAACCAC
CGAACTGATGTACTGCTTGTTGGCAGCCCATCAGTCCGGTGGTCTTGGCTTATTTATTTCAGGCCTGGCG
CAGACTCATGAATAATGTATTATTCCGCAGGCGTTAGCTTGCCATCCGGTTTTTGCGGTTGGGTCAGGCG
CTTTTCAAAGCTGTCGTTGTACTGCTTCTTCTGTTCTGGCGTCAGAACGTTGTAAATTTTGTTTTTGGTT
TCCAGCCCATTAAGCATTCTGGCCTTGTGTGCAGCGTCAGCTTTATCCAATTGCGCCTGCGCTTTTGCGG
CATCAAAAGTGTCTGATGCGACCAGGCTATGCATATCACGACGATCGTCCTGCATGGCTTTGTGCATTTT
CTCGCGTGAATCTTTCATGATGTCTTTAATTTGCTGCTTCTGCGCTTCCGTCAAATTCAGCTCCTTAAAC
ATCGCATCCGGCCCCATCATGCCACGGTGTTCCCGGCCCTCTTTCATCATCATCTTGTGTTCTGATGCAG
GCCCTTTCGGTGCGTCATTAGCATGCGCGAGGCCTGCCGCGCCCAATGCCAAAGAAGAAGCAACCAGCAT
TGCAGTGAGTTTACGCATATTCTATTCCTCTCTCTGAATTAACTTATCGACGGCAAGTGCCGTGCTACAA
GAGAAAGTATAGGCTCGACACCTTCAGTTAATTAGAACAAGGGTAAATCTCTGCAAGTGTCAGCTCCACA
TTTGCGACAATTATGGAGAATGAGGAGGAATTGTGTAAGAAAGCGGAAAAGCACCAGCCGTGCGATTACC
GAAGTGAGCGTCTAAAGGCAGTGGCTTCTTGTGCCAACACATCAAGATGGGTATGAATGACTTTCATTTT
TTGAATCAGCGGATTTCGCTCCGGCGAGCTATCCATCGCGCTCAACTGCGCAGAGAGCCGTTCAATCTGC
GTGCAAAGATAAGCGTCACGCTCTTTGGCCTGAAGCAACTGCTGCTGAAGGGACTGATGCTCCTGTCGCC
ACGCCTGCTGCTGACGCTGAACGCTTTGTTCCAACGCCCGAAGCGCGCTATCCAGCCGATATTCCAACTC
TTCCACCCGCATAACGATACCTTTGCCCAATAAACCCGCGGATTATAATGTCACACGCCCCCGACAACAA
ACACTCCGGCACACGATCCCTTATCTACTCTTGCTTATCCCTACGATTAGCAATGACTTCACTCACAATA
AACAAACATAAATTTCACAACTCACTCAATTACCGCTAAATTGAACGCAATGACTCATCAGACCAGTTAA
CTTCACCGGAGAGTGCAATGACTGCCTACCCCATGCTGCTTGCTCCACTCGATCTTGGCTTCACCACGCT
AAAGAACCGCGTAGTCATGGGTTCCATGCATACCGGTTTGGAAGAACACCCGGAAGGCGCAGAAAGGCTG
GCAGCATTTTACCGTGAGCGGGCGCAGGGCGGCGTGGGTTTGATTGTTACAGGCGGTATCGCGCCAAACG
CCAAGGGAGCCGTCGCCAAAGGCGGCGCGACCCTACACGACGAGGCACAGGTGGCGCATCATCAGGTACT
CACGCAGGCGGTACACGACGCGGGCGGAAAAATTGCGCTGCAAATTCTCCACGCCGGACGCTACAGCTAT
CAGCCCGATCCGGTCGCGCCGTCCGCCATTCAGGCACCGATTAACCGCTTTGCGCCACGGGCAATGAGCA
CGCAGGATATTATGCAAACCATCGACGACTTTGCTCGCTGTGCCGTGCTGGCGCAGCAGGCTGGTTACGA
TGGCGTGGAAATTATGGGTTCGGAAGGCTACCTGATTAATCAGTTTCTGGTGACGCACACCAATCATCGC
GACGATGAATGGGGCGGTGATTTTCAGCACCGTTGCCGTTTTGCACTTGAGATTGTCCGTGCCGTGCGAG
AGCGCACCGGGCCTGACTTCATCCTGATTTACCGCTTGTCCATGCTCGACTTGATAGAAGAAGGCTCAAG
CTGGCAGGAAATTGTACAACTGGCGCAGGCCATTGAGCAGGCGGGGGCCACGCTCATCAACACCGGTATT
GGCTGGCATGAAGCGCGCATTCCAACTATCGCCACGCTGGTGCCACGCGGCGCATTCGGCTGGGTGACGA
AGAAGCTGATGGGGAAAGTCCGCATCCCACTAATTACCACCAACCGCATCAACGATCCCGGCGTGGCGGA
ACAGTTGCTGGCCGAGGGCTGTGCCGACATGATATCGATGGCTCGTCCTTTTCTCGCCGATGCTGAATTA
GTGGCAAAAGCGCAGTCGGGGCGTGCCGATGAAATCAATACCTGTATCGGCTGCAATCAGGCCTGCCTCG
ATCAGATTTTTGCTGGGAAGGTCACTTCTTGTCTGGTCAACCCACGCGCCTGTCACGAAACCGAACTGCC
CATCCAGCTTGCACGTGTCAGTAAACGCTTTGCGGTGGTGGGCGCAGGTCCAGCAGGCATGGCTTTTGCC
GTCAACGCCGCCGCACGCGGCCATCACGTCACGCTGTTTGAATCGTCTTCCTATATCGGCGGACAGTTCA
ATATTGCCAAACAGATCCCCGGTAAAACGGAATTTTATGAAACGCTGCGCTACTACCGTCGTCAGCTAGA
ATTGCTTGGCGTCACGCTTCGCCTGAGCACGCAGGCAACGCCCACCGATTTACTCGGTTTTGATGATGTG
ATTCTGGCCTCTGGCATTGTGCCACGTATCCCCGCGATTGCAGGCATCGATCACCCAAGCGTGCTGAGCT
ATCTGGACGTACTGCGTGATAAAAAGCCGGTCGGCAAACGCGTGGCGATCGTCGGCGCAGGCGGCATCGG
TTTTGATACTGCGCACTATCTTTTGACTGAAAAGCACCTTATTGGCAGCAATCATCATCACCTTAGCCCC
TCTTCTTCTCAGTCTGAACGCAATGATTTTTATGCGCAATGGGGCATCGATAAACAGCTACAGCACCGGG
GCGGCCTGCTGCCCCATCAATCTGGCGAGCTTCCCCACCAGCGGGACATTACTTTATTACAGCGGAAGGC
GGGCAAACCCGGCGAAAATCTGGGTAAAACGACAGGCTGGATACACCGCACCACGCTGCTGCGCCACGGC
GTAACAATGCTGAGCGGCGTGGAATATCACCATATTGATGATGAAGGGCTGCATATTATCCACGACCAGC
AAATACGCTGTCTGCCCGTAGATAACATCATTATTTGTGCCGGTCAGGAGCCTAACCGCAAACTGTATGA
CCCCTTACTGGCTGCCGGGTGTCATGTTCATCTGATTGGCGGTGCCGATGTGGCGCAGGAATTAGACGCT
CGCCGGGCAATCGATCAGGCTACCCGGCTGGCGTTAACGTTGTAGCTTAGACAGGTTCAGTTTAGCGGGA
CGAATTCGTTTTAACCGCGCGCAGCACAGCGAACTTGGTGTTGCTGGCAATGGTTTCACAGTTGCCGAAC
AGACGCTTCAGCTTGTGGAAGTAATCCAGATGGCGATTACCCACAATGCGTAGCTCTCCACCAACCTGAA
GGCAGCGGCGGGCATCCATAAACATCTGCCAGGCGATTTCATCCGTCACCGCCTGCTGCTGGTGGAATGG
CGGATTACACAATACCGCCTGCAACGTATCACGCTTAACGCGAACCAATCCGTTGTTCACCACAAAGCTA
CAGCGCTCGATATCCTGCGGGCAGTTAACCTCAACGTTCATTTGACTTGAGGCCACCGCCATGTAGGATT
CATCAAAGAAACCGACGGTGGCCTCCGGGTTGGCTTTCAGCGCAGCCAGCCCAATGACACCATTGCCACA
GCCGAGATCGACGATCTTGCCGTCTATCTGTTCCGGCAAATGCTGCATAAAGAAACGTGCGCCGATATCC
AACCCATTACGCGAATACACGTTAGCGTGGTTTTGAATACGATAGCCGTAACCATCCAGCTCCCACTCAG
TAGTAAGTGACTGCTCACTGACTTTTAGCTCTGCCCACTCACAGTGAACCAGACGCGCCTTTTTCCAGGC
CAGCGAGGTTTTTGTCGGCCCCATGACGCGCTCAAACAATTGCAGCGTAGAGGTATGAATATCGCGAGCC
TTCGCCCCGGCAATAATGCGCGTTTGCGGCGTGACGACCTGACGCAACATTCTCAACTGCTGTTCCAGCA
GTGCGATCGTTTTAGGTATCCTCATCACCACCAGCGCAGGGGCATCGGGTAGCTCCGCCATGCTATCCAA
CAGCGTTACCGCATCGGCATCATAACCGTTCAGTTCCAGATTATGTCGCGTCGCCAGTTGGCTGAGATAA
GAGTCGCTGATACTGACAGGCGATTGCGCCTGAAAACCGCAGGCCAGCGCACCAAACGTATCATTGAAAA
TCAGGCGCGGACCCGGCGCGATTTCCATGCTGGCCAGCTCACGCAGCAGATATTCATCTGCGGCATCCCA
CGCCTGTAGCGCCGAGTTTTCAGCGACCTGAGGGTAACGCACCAACGTCAGGTTGCACGTTTCCAATTCG
AGTTGGCTCATTAGCCTCTCCTGCATCATAAAATTTGCGCTGTTTATCCCTTAAAATAGCCCGTCAGTAA
ATGCTTTTCTCTGCCAGAAAGGGAAATGATTGACGTTGCCTTGTCATTTCACCGTGATAATCTGCCTATT
CATCACCGATGCCCTCAGGATACCAAACACTTATGATTCGCTTCGCTATTGTAGGAACCAGTTGGATCAC
CCGTCAGTTTGTTGATGCCGCCCATGAAACCGGCCAGTTGAAGCTCGCCGCTATCTATTCCCGAACGGCA
GAAAAAGCGCAGCCGTTTCAAACCGATTACATGGTGGATACGCTCTTTGATTCATTGGAAGCGATGGCGA
AATCCGACCTTATCGACGCTGTGTATCTGGCTAGCCCGAACGCACTGCACTGCGAACAGGCTCTGCTTTT
CCTGAGCCATGGTAAACACGTCATCTGCGAAAAACCGCTGGCTTCCAACCGCTATGAAGTCGAACAAATG
ATCGCCTGTGCCAGAGAAAATCAGGTTGTGCTCTTTGAAGCGTTCAAAACGGCCAGCCTCCCCAATTTTA
GCGTGATACAGCAGTCACTGCCGAAAGTTGGCAGATTGCGTAAAGTGGTGCTGAATTACTGCCAATATTC
TTCACGCTACCCACGCTATCTGGCAGGCGAAAACCCGAATACGTTCAATCCGGCGTTTTCCAACGGTTCC
ATCATGGATATCGGCTACTACTGTTTGGCCTTCGCCGTGGCGCTGTGGGGAGAGCCGTGCACCACGCAGG
CCAGCGCGACACTGCTGGAAAGCGGCGTGGATGCACATGGCAGCATCATCCTGAATTACGGCGATTTCGA
TGTCACCATCATTCATTCCAAAGTCAGCCACTCCGCCATTCCCAGTGAAATTCAGGGGGAAGACGGATCG
CTGGTGATTGAAAAAGTCTCCGAATGCCATAACGTGAAATTCATTCCGCGTGAAGGCAAGCAGTTGGATC
TCAGCCAGCCACAGCATATCAATAGCATGCTGTACGAAGCGGAAGTGTTTGCCGCATTGGTGAACGACAA
CGATATTAACCATGCTGAACTGGCGCGCTCACGCACTGTCGCAGGGCTGCTGACAGAAATACGCCGACAA
ACGGGTGTCGTGTTTCCAGCCGATGCCGCTACGCCGGGGAATGCAGAGTAAGGTGGTGCTAATTATTTGA
CCAGGATCCTCTTTTCACCTATCTTCTGTCAGGCAAAGGGGAGTAACTTTTCCGCCAGCTAATCGTCATT
ACGATGCTTATATACCCAATAGATTTCACGTTGCAGGAAGGCGGCAAACGAGCGAGTCCCGATGAGCTCA
CATAAGTAAGTGATTCGGGTGAGTAAGAGCAGCCAACACACCTGCAGTGTGAAAGATGAAGGGTTATCGC
ATCCGGTTACTGGGCAACCTTGATGAAACAGCTTCATTAACGTTGTAAGTGAGACCTTGCCGGAAGGCGA
GGTGCATTTGCAGCTTTAATCATGAGCGGCCAGCGTCCTTCCGATGTTGGCCGTTTTTGTTTCTATTTAA
GGATCTTGCTATGCACACCATCGGCACTCCGTGGTTATGGGGCAGCTTCGCTGCCATCGTTATTGTGATG
CTGGCCATTGACCTGCTCTACCAAGGGCGCAAAGGGTCGACGGTCATGACGTTCAAACAGGCTGCCGTCT
GGTCTGTCATCTGGGTCACGCTCTCTCTGCTGTTCAACGCGGGTTTTTGGTGGTATCTGGACGGTACGTT
GGGTCGCGATGTTGCTAACGCTCAGTCACTGGCATTCCTGACCGGCTATCTGATCGAAAAGGCCCTCGCC
GTTGATAACGTCTTCGTCTGGTTGATGCTCTTCGGCTACTTCGCGGTTCCTGCGCAATATCAACGTCGCG
TGCTGATTTACGGCGTGTTGGGTGCCATCGTTCTCAGGACGCTGATGGTGTTTGGCGGCAGTTGGTTAGT
CACGCAGTTCCAGTGGCTGCTCTATGTGTTTGGCGCATTCCTGCTGTTCACCGGTATTAAAATGGCGCTG
GCTAAAGACGGGGATGGGGCGATCGGTGACAAGCCGCTGGTGCGCTGGCTGCGTAGCCATCTGCGCATGA
CAGACAGCATCGAGAATGAACGGTTCTTCGTGCGCCGTAACGGCCTGCTGTATGCCACGCCGCTGTTTCT
GGTGCTAATTATGGTTGAAATCAGCGATGTGATTTTTGCCGTCGACAGCATCCCAGCAATTTTCGCCGTC
ACGACCGATCCCTTTATCGTACTGACGTCTAACCTGTTTGCCATTTTGGGCCTACGTGCCATGTACTTCC
TGCTGGCTGGCGTGGCTGAACGATTCTCGCTGCTGAAATACGGTCTGGCCGTCATCCTGATTTTCATCGG
TATCAAGATGCTGCTCATCGACATTTTCCATATTCCGGTAGCCATTTCTCTGGGCGTCGTCGCCAGCATC
CTGGTTATTACTATGCTGATCAACATCTGGGTGAACAAACGCGCTGAGCGTTAATCCTTTTTCAACGTTG
CGCAGCAACGGCCCGAAGGGTGATGGACAAGGACGTCCGTCATAAAAAAACGTCAGGAGCGTTTTTCAAC
GTTGCGTAGCAACGGCCCGAAGGGTGATGGACAAGGATGTCCATCATAAAAAACTACATCAGCGCTTTTC
TCAAAAGCAAATTTTCATATACTGATACGCGCAAACACATTTAGTTACGGAAAGAAAAAGCCACCCGACA
CATGTCAGAGGTGTCAGTCCGTACACACAACCACTTAGCGGAACGGTTACACCGTCAAAAATATGGAAAC
TCAACAGTCTCGTTTTTTGCAGTACATTACTCGCGGCAGTCTGGTTCAACAGATCCTTCTAGGGCTTGTA
GCCGGTATCATTCTGGCTTCTCTGTCTACGCAGGCCGCGCTGGCTGCGGGGTTATTAGGAACACTGTTCG
TCGGTGCCTTAAAAGCTGTCGCCCCCATTCTGGTATTGGTACTGGTCATGGCTTCTATCGCTAACCACCA
GCAAGGCCAGAAAACCAATATTCGTCCGATTTTATTTCTCTATCTTATCGGAACCTTCTCCGCCGCGCTG
ATTGCCGTAGTACTAAGCGTCATTTTCCCTTCCACGCTGGCGCTCAATGCACAAGCCACCGATATCACGC
CGCCATCAGGTATTGTCGAAGTACTGGAAGGGCTGCTGATGAGCGTCATCGCCAACCCCATTCATGCTCT
GCTGAATGCGAATTACATCGGTATTCTGGTTTGGGCCGTCGGGCTGGGCATTGCGTTCCGTCACGGTTCG
GACAGCACAAAGAGCATGATTAACGATGCCTCCAATGCGGTGACCATGATTGTGCGCGTAGTGATTCGTT
TCGCACCGCTGGGGATTTTCGGTCTGGTGGCATCAACGCTGGCGGAAACTGGCTTTGGCGCGCTGTGGGG
CTACGCCCATCTGTTAATGGTACTGATCGGCGGCATGTTGCTGGTCGCATTAGTGGTCAATCCGCTGATC
GTTTACTGGAAGATTCGCAGCAACCCTTATCCACTGGTGCTGCGCTGCCTGCGTGAGAGCGGCGTAACCG
CCTTCTTTACCCGTAGCTCCGCCGCTAACATTCCGGTAAATATGGAACTGTGTCGCAAGCTGAATCTGGA
TGAAGACACCTACTCTGTCGCTATCCCACTGGGTGCCACCATCAATATGGCAGGCGCAGCGATTACCATC
ACGGTACTAACACTGGCCGCCGCACATACGCTGGGCATTCAGATCGACGTGCCGACTGCACTGCTGCTCA
GCGTCGTAGCATCGCTGTGTGCCTGTGGCGCATCGGGCGTAGCGGGTGGCTCACTGTTGCTAATTCCGCT
GGCGTGCAGCATGTTTGGTATTTCCAACGATATCGCCATGCAGGTGGTTGCCGTAGGCTTTATCATCGGC
GTCTTGCAGGACTCGGCAGAAACCGCAGTAAATTCCTCTACGGATGTCATGTTCATCGCCGCCGTGTGTC
ACGCAGAAGATGCCAAGCTGGCGGAAAAAGATCGTTTGAATCTGCTGTAAATCGTAGGGATTAACTCTAT
TTGATCTTTAACGCCGTTCGCTTAAGCACGAGCGGCGTTAAGATGACGAGCAAAGCCTGAAATTATGCCT
TCTTCTCTACGCTGAAAGGATCGATACCGCGCTGTTGCATACGCCAGAAACGGATGATGTTAAAGCCGTT
CATCAGCAGGAAACTGCCTTCGATCAGCGATCCACCAATCGAACCCAGCCAGATATTATGCGCAACCCAA
CCAGCGGTTGAGCACCACATTACGCAACGCGTCGTTAACCCAGAGGTGCGGAACAACGCCCAGGTACTGA
CGACCGTCCCCGCTATCGGCAACAGTTCCATCGCATGGTGCATACCCGACAAACCAAATACGAGCGTTAA
TGAAATAAAAACAAACATCACGATGATGCTGTGTGTTTTGAGTGAGATTAGCGTCCGTGCCGAGTTCAAC
AAGGCGCTAGCACCTGCCGCATTTGCTCCCATCAGGAAGAAATGCAGGCCAATCACCGCACTGTATGCCG
AGAGCTGTATTTTAAATTTTTTATCGTTACGGTTGAAAAACATGGTGATACCGACCAGAAAAGCCAGTAC
ACCAACAGACTGGGCAACCCAATAGTGTGTCATGATCCCTGCCTCGAAAAAGTTGTGGCGAAAAAAAACG
GCGCCATTATAAAAATGAAACGCCGTTTTATTTTAATTGGAATGCATGAGATTTACAACGTCACACCGCT
CTTAAATATGGCCAATTCGCGGAAGTCGTTCACTTCATTCTTGGTACGCTTACCGTCAGCAGTCTCGACA
ATCAGCTCAACAAACTGGCTCAGCAGTTCATCCATCGGCATGTCGTGGATCAGACGCCCCGCATCGAAAT
CAATCCAGTGCGGTTTCTTCTTCGCCAGCTCGCTGTTGGTTGCCAGTTTTACGGTAGGAACAAATCCGCC
GTAAGGGGTGCCACGTCCAGTACTGAACAGCACCATATGACAGCCCGCTCCCGCCAGTGCGCTGGTTGCT
ACGGCATCATTTCCCGGTGCGCTGAGCAGGTTGAGCCCCGGAGTATGTAAGCGCTCACCATATTTCAGCA
CGTCCACCACTTTGCTCTGTCCGGCTTTTTGCGTACAGCCCAGTGATTTCTCTTCCAGCGTGGTGATCCC
ACCCGCTTTGTTACCCGGCGATGGGTTCTCGTAAATCGGCTGGTTGTGCGCGATGAAGTACTGTTTAAAG
TCATTCACCATGTGCACCGTTTTCTCAAACGTCGCTTCATCACGGCAACGGCTCATCAGAATGCGTTCCG
CCCCGAACATCTCCGGCACTTCGGTCAGCACCGTGGTGCCGCCGTTAGCAATCAGATAGTCGGAGAAACG
GCCTAGCAGCGGGTTGGCCGTGATACCAGACAATCCATCGGAGCCACCACATTCCAGACCGAACTTCAAT
TCACTCAGCTTGCCTGGTTCACGCTTGTCATGACGCATCGCTTCATACAGCGTGTGCAGACGTTCCAGAC
CCGCTTCAACTTCATCGTCCTGCTGCTGGCATACCATGAACGTGACGCGGTCAGAGTCAAAGCCCCCCAG
CGTGCTGCGGAATGCATCAACCTGATTGTTCTCACAACCCAGACCGATCACTAGCACCGCGCCCGCATTC
GGGTGACGCACCATGTTTTGCAGCATCGTGCGGGTGTTCTCATGATCCTGGCCCAACTGTGAACAGCCGA
AGGTATGGCTGAACAGGTAAACGCCGTCGATACCTTCCGCATCGTTGGTTTCTTTCAGGAAGCGCTGCTG
AATCTGGCGAGCAATACCGTTTACGCAGCCGACGGTTGGCAGGATCCATAACTCATTACGGATACCAACA
TCGCCATTTTTGCGACGGTAGAGTTGCACCTCCCGATCGCCCATCTGTGCAGGCAGTTCGAGAAATTCAG
GTTGGTACTGGTATTCATCCAGATCGCTCAGATTGGTCTTCGCATTCTGAGAGTGAATATGTTCTCCAGG
AGCAATAGAAACCAGCGCATGGCCGATCGGCAGGCCATACTTGGTAATCATTTCTCCCGGTGCGATGGTT
TCCAGCGCGAACTTATGTCCGCGCACGACAGGTTGCTGAAGTGTCACCGTATAGCTATCCACCGACACCG
TTTCGCCTTGCTCAACATCACGCAAGGCGACAGCCACATTGTCCAGAGAATGAATTTTTATAATACTTTG
CATGGATAACCCTTCTTGCTGATTAGCAATAACCTTCCACGGCTGCGCGCATACCGCGATCAACGATGGT
TTGTAACTGTTCTGTCACCTGCGCAGCAAGTCCAGGAACCTGCGTTAAATCCTGTTCCCAATGGTCTGCA
TCGCGCAGCACTACATTCACCAACTCAGCCAGGCTGACGGTGTTTTCTTTTACGCCCGCCCATAGCGAGG
AATAACGCTCCAGCCAATGTGCGTCGTCCTGCAACGGATAGGTTTGTAATGCATCGCCTTCACCGCTGCG
CTCGCCGCGATAGAATGCAATCAGAGCCGCCAGCGCAAACGTCAAGCGAGCAGGCAATTCACCGTGACGT
TCACGATAAGTCAGCAACTGCGGCAGAATGCGGGTGCGGAATTTGGTCATGCCATTCAGCGAGATAGATA
GCAATTGATGCTGAATGAACGGGTTACGGAAGCGGCTTAGCACGGCCTGAGCAAATGAATTCAGTTCGTC
ATGCGGTAAATCCAATACCGGGACAATCTCTTCGGCAATGGTCTTTTCCACGAATTTGCCAATCAGGGCA
TCATCCATCGATTCGCCAACGGTATCCAGACCCGCCAGGAATGCGACTGGTACCAGCGCGGTATGCGCAC
CGTTGAGGATCGCCACTTTGCGTTCTTTATATGGCTTGATGTCATCAACGATACGAATGTTCAGATCCAA
CTTGTTCAGACGTAATTCTTCCGCCAGCCACTGTGGCCCCTGAATGACGAACAGATAGAAGTGTTCCGCC
GTATCCCAGAATGTATCCTGATAGCCCATTTCCTGCTGGAGCGCCTCAACTTCGGCACGCGGATAGCCCG
TAACAATGCGGTCCACCAGCGTTGAGCAGAACGTGTTGTGATCGTTCAACCAGGCGGTAAACGTTGGCGT
CAGTTCCCACTGTGCGGCATAACGCAGTACCAGTTCTTTCAGCGCCACACCGTTGTAATCAATCAGTTCA
CACGGTAACAGCACCCAGCCTTTATCTGCCGCGCCGTCAAAATGACAGAAACGCTCATACAGCAGGCGCG
TTAATTTCGCCGGGAAGCTGACTGGCGGCGCATCGCTCAGGCGGTCTTCCGCATGATAGCTGATACCGGC
TTCAGTGGTATTAGAGAACACAAAACGGATGTTCGGATCGTGCGCTAACGCCAGATAGTCATCAAACTGG
CGATACACGTTGATTTCACGGTTTACCGAACGGATCAGGCGTGGTTCGCGAACGGCTTCACCTTGCTCAT
TCAGGCCACGGATAATAGTGGTGTACAGCCCATCCTGGGTGTCCAGCGCGGGCGGGAAATCGGAATCGAT
CGGGCGAACAATGACAACCCCCGCATCCAGATCGGTGTGCTCATTCAGCAAATCCAACTGCCAGTCAACA
AAGGCGCGCAGGAAGTTACCTTCACCAAACTGGATAACACGATCCGGGTGTTGACGACCGGGGAAATTAC
GACGATTTAACGTTTGCATTAACAGGCTACCTCAGGACGAATCTCACATTCAGGGCACGACCGATCAACC
ACCGTCATCCTTGCCCTACATTCATATTCACCAGCACTAAATCACCACAGGTGCTGATGACAAAAGACCG
AGACACAGAGAGCTGCGGCGTAAGCCCCTTTGGGAATCTTACTGCCGCGCTCCCGTGCAATTCACACCTT
ACGACGCGGTGGAATTACAGCTCGATGGCAAAATAGTTTTTAGCGTTATCGAAACTAATGTTTTTCACCA
TTTCGCCCAGCAACGGCAGATCGGCTGGCGCTTCGCCATCTTCCACCCAGCGGCCAATCATCTGGCACAG
AATGCGGCGGAAATATTCATGGCGGGTATAAGACAGGAAGCTACGGCTATCGGTCAGCATGCCGACAAAG
CGGCTCAGCAAACCAAGCTGCGCTAGCTGCGTCATCTGGCGTTGCATACCGTCTTTCTGATCGTTGAACC
ACCAGCCAGAACCGAACTGCATCTTGCCCGGCATGCCTTCGCCCTGGAAGTTGCCGATCATGGTGCCGAG
CACTTCGTTATCGCGCGGGTTCAGGCAATAAAGGATGGTTTTCGGCAGCAGGTTCTCTTCATTCTGCTTG
CTGAGCAGGCGAGACAGTTCCTGCGCCATTGGACGATCGTTGATGGAGTCGAAGCCAACATCCGGCCCCA
GCAGCTTGAACTGACGCAGGTTATTGTTGCGCAGTGCGCCAATGTGATACTGCTGAACCCAGCCACGACG
GGCATATTCCGCACCCAGCCAAACCAGAACACCGGTCTTGAACTGTGCCACTTCATGTTCGCTCAGCGTT
TCGCCAGCAAGGCGACGCGCCAGAATGTTGTCCAGCGTTGCGTCATCAGCTTCAGCAAACAGCACCACAT
CCAGCGCGTGGTCGGAAACTTTGCAACCGTGTGCAGCGAAATGATCCAGACGTTTAGTCAGTGCCGTTTG
CAGATCGCTGAAACGACGAATGTCGGTGTCAGAAACTTCACCCAGCTTCGCCATATAGTCGTTGAAAGTT
GCCTGCTCAATATTGAACGCTTTATCTGGACGCCAGCTCGGCAGCACCTTGATAGAGAAGCTTGAATCCT
GAGCAACAGTTTTGTGGTGGCGCAGATCGTCAATCGGATCGTCTGTCGTACCCACCATTTTCACGTTCAT
CTGCTGCATGATGCCGCGCGCGGTAAAGTCATCGCGTTCCAGCATGGCATTACAACGATCCCAAATATCT
TTTGCCGTGCTTGGTGACAGCAGCGTACCGGTTACGCCAAATGGACGGCGCAGCTCCAGGTGTGTCCAGT
GGTAAAGCGGGTTGCCGATGGTGTGCGGCACGGTAGCAGCCCAGGCTTCAAATTTTTCCCAATCACTGGC
ATCGCCCGTACACAAACGTTCAGGCACGCCGTTGGTGCGCATCGCACGCCACTTGTAGTGATCGCCTTTC
AGCCAGATGTCATACAGATTTTTAAAGCGATAGTTTTCCGCGATCTGCTCAGGTGGTAAATGGCAGTGAT
AGTCAAATATCGGTTGGTCGACGGCATATTCATGATAAAGGCGACGGGCAAATTCAGTGTCTAACAGAAA
ATCTTCACTCAGAAACTGGGGCATGTTTTCTTCCTTACTTACCGTGCTTCTTGTGCACCAAATGGGTTGG
TCGTTAAAAGATATCACACCAATTATGCGCAATATCTCACAGCATTTGTGAGGTCATGATCGCAAAAATG
TAACAAAGCAGTACAATAACTCAGCACTCATGGCCCTTTATGGCTGGTTCTTCACTACTTAAGCAAATAA
TTCATTATTCCGCATAAAAATAATGGTTTTGTGATGTCACTCAACTTTTAAAGTTGTATGACAAATTATT
GTAGCGCTGCCTTGAGCAGGGATTCAATCGCTATCTCACAAAGAGAAGGGTTTTCCTGTTCATCACAACA
AAAAAACGTGTCGCATTACATCACAAGACACTTCACACCGTGACGCTACTCAAGAGCCACACTGTGTTTT
TTATTGACTCGGAGAGAAAGTTAAATGCGTAAAATCAAAGGATTACGCTGGTATATGATCGGCCTGGTGA
CCATTGGCACCGTGCTGGGATATCTGACGCGTAATGCAATTTCCGTCGCCGCACCGACGCTACAAGATCA
ACTGCACATCACCACACAGCAGTATTCTTACATCGTGGCTGCCTATTCAGCTTGTTATACCATTATGCAG
CCCATCGCTGGCTACGTACTGGATTTGCTCGGCACCAAAGTCGGCTATGCCATGTTTGCCATTATCTGGG
CAATCTGCTGCATGGGCACCGCATTGGCAAACAGTTGGGGTGGTCTGGCTATCGCCCGCGGCGCGGTCGG
TATGGCAGAAGCAGCGATGATCCCTGCTGGCTTGAAAGCCAGTAGCGAGTGGTTTCCGGCAAAAGAGCGC
TCTATCGCCGTCGGTTACTTCAACGTGGGATCATCCATCGGTGCGATGATCGCCCCACCATTAGTGGTAT
GGGCCATTGTGGCGCACAGTTGGGAGATGGCCTTTATCATTACTGGTGCACTCAGCATGGTCTGGGCAAT
CTGCTGGCTCATTTTCTACAAGCACCCGAAAGATCAGAAAAAACTCAGCGACGAAGAGCGCGACTACATT
CTTAATGGGCAGGAAGCACAGCACCAAACCAATAACGCGAAAAAAATGTCTGCCTGGCAGATCCTGCGTA
ACCGTCAATTCTGGGGTATCGCCCTGCCACGTTTTCTGGCTGAGCCTGCGTGGGGAACGTTCAACGCCTG
GATCCCGCTGTTCATGTTTAAGGCCTACGGCTTTAACCTGAAAGAAATTGCCATGTTCGCCTGGATGCCA
ATGCTGTTCGCCGATATCGGCTGCATCCTAGGTGGCTACTTGCCAATGCTGTTCCAAAAGCACTTCAAAG
TGAACCTGATCGTTTCTCGTAAGCTGGTCGTTACCATGGGTGCGGTACTGATGATTGGTCCTGGTATGAT
TGGGCTGTTCTCCAGCCCTTATGTTGCCATCGCACTGCTGTGCGTCGGTGGCTTCGCACACCAGTCGCTG
TCTGGCGCACTGATTACCCTGTCATCCGACGTATTTGGTCGTAATGAAGTCGCGACGGCGAATGGCTTGA
CCGGTATGGCTGCCTGGATGGCGAGCACCATGTTTGCATTGGTGGTCGGCGCATTGGCCGATACCATGGG
CTTCAGCCCGCTGTTTGCTGCACTGGCAGTCTTTGACCTGTTAGGTGCCGTCGTCATCTGGACCGTGTTG
AAAAATCAACCTGCTTCAGAAGTCGCTGCCGCAACTGAAACATTGAAAGAAGCCAATCAGCACTGATAAT
CCCTGCATTATCCTGGCTCATCCGGTATGATTTGATTCCGGGTGAGCCACCTCCCTTGTAACACATCGTA
ATAACTGTGACCGCAACATTAGTTGCTGCGGTTATTAAGTGGTATAACAAATCATCCCTCAAAGATTAAC
GAGATAGACACTCAGGCCCTGACGTGGCACATGGACCGCCATCTATCGAGAGTAGACATTATCATGGCAC
TCACTGAACCCAGGCGGCTATACCAGCAGTTAGCCGCAGAATTAAAACAGCGTATCGAAAGCGGTATGTA
CCAGGTCGGCGAAAAACTACCGGCAGAACGCTATATTTCTGAAGAAATGAACGTCAGCCGCACCGTAGTG
CGTGAAGCCATCATCATGCTGGAAGTCGAAGGATACGTTGAAGTACGCAAGGGTTCAGGTATTCACGTTA
TTTCCAACCAGCAGAAGAACCCGTTCGTTAGTAGCGGCGATATTGAATTCGTCGCTGCTGGCCCGTTTGA
GCTACTTCAGGCTCGTCAACTCATTGAAAGCAACATTGCTGAATTTGCAGCCACGCAGGTGACCCGTCAG
GACATCATCCAACTGATGGAGATTCAGGAATATGCGCGTCAGGAAGATCGCTTCCGTGATTCTCAGTGGG
ATCTCAAATTCCACGTTCAGGTCGCACTGGCAACGCAAAATTCCGCGATGGCAACCATCGTAGAGAAAAT
GTGGAGCCAACGGATCCACAATCCCTACTGGCGCAAACTGCATGAGCACATTGACGACAAGTCCATTGAA
AGCTGGTGTGAAGAACACGACCGCATCCTTAAGGCGCTGATTCGTAAAGATCCTTACGCCGCCAAACTGG
CAATGTGGCAACATCTGGAAAATACCAAACAGATGCTATTTCGCGCCACAACGGATGATTTTGAATTTAA
CGTCGATCGCTATATGTTCGCCGAGAACCCAGTCGTTCATCTCGACCAGATACACGCAGGTAAACCCTAA
AACGCTTTTTGCCCCTTGTGTTTGAACGAGGGGTGACATTTTTGAACGCACGGAAAAGGTCAGAAAACGT
TGATTTCTGTCAGCGAGTGTAAAATATCGCAGAAACCTCAACTCTTCTTCGAAAAATCCCCCTAAATCCC
CTCGGTTGTCGTAATATTTCCCTGTCTCAGTAACACCTATTTTGTTACAGTTAACGTGTCTTTCTTACGC
TTAACCCATCGCTTCGGACGTAAAGTCTGCCAAGACCAAACAATCCCTAAGCTGCCTGTTTATCGGGTTC
GCAGCGAAAAGCGAGCATTAAGTCAGACACCAGCGCCGCTATCGGGCAGAAAAAAGCAGAGATCATCAAA
AAAATCATAATCCTGTGCCCGGATATACCCTAAATAACGTGAAATATGACGGGTATAACTGTATTCACTC
TTGTCATGTCCAGAAGCGTGATTGTCGCCAAGGCTAAAATGAAACAGCAGTATTAGGAATACCGGATGGA
ATTAATCAAAGAACTGTTAAACGCACTCTGGCATCAGGATTTCGATATTTTAGCCGACCCCAAGCTGGTG
TGGACCATCTATATATTGTTGTTTCTGATTATCTTTCTGGAAAATGGCCTGCTTCCCGCCGCGTTCTTGC
CCGGCGATAGCCTGCTCATTTTGGTCGGCGTTCTCGTCGCCAAAGGCACAATGAATTACCCTTTTACGAT
ATTTCTACTGACGACGGCCGCTAGCCTCGGCTGCTGGGCCAGCTATATCCAAGGGAAATGGCTTGGTAAT
ACGGGAATTGTTCAGGGCTGGCTATCACATCTGCCCGCGCACTATCACCAACGCGCCCACCAACTCTTCC
ACCGCCATGGTTTATCCGCACTTTTAGTTGGCCGCTTTCTGGCTTTTGTCCGAACGCTGTTACCTACCAT
TGCAGGCTTGTCGGGCCTGAATAACGCGCGCTTTCAGTTCTTCAACTGGATGAGCGGATTCCTGTGGGTG
TTTATTCTGGTTACGCTGGGCTTCGCTTTAGGAAAAACGACGATCTTCCTGAAATATGAAGACGAGCTCA
TGTTCTGCCTGATGATGCTGCCGCTGGTACTGCTGTTTGTCGGCCTGTTTGGATCGCTCTTTGTACTTTG
GCGTAAAAAGCGTGATGCTAACGCCAATAATGCAGAAAAAGGACGCTAACTGTGTCAATTCGCGGGCTAT
TCCCGAAGCTTTCCCCCAGAAAAGTAGGGCGCATACTGCTCTTGCTTGCTCTGCCACTTATTGCCTTGAC
GCAGTCCCAATCACTACGCCATTCCCAAGACGATGCGATGCTACATATCAAGCCCTACGAGGGTTCCGCG
TTGCCAGATGGTTTTTACGTGTATCAGCGTCTCAATGAAAAAGGGATTGCGATCAAAAGCATTACGCCAG
AGCAAGATAGCCTGATCGTCCGTCTTGCCTCACCAGAACAGAGCATCGCAGCCAGAGATGTCCTGCGTTT
GTCTTTACCTAAAGTTAGTGTTACTGCGCAGCAGGCGACAACGCCAACACCATTCTGGCAGCAAAAACTG
ACACAGAAACAATCCAAATTGGGATGACGTAGATACACACCTCGGCATGAAAGAAAACAGGCTGAGGCTG
GGTAGGTATTGCGCACGGCGGAAAGCGCTGCATAGCAATAACGCATCACCACGCTGATGCTACAACGCAT
TGCCCCATACAAAACACACGTCAACGATTCATTTTGCCCTCGAAAACCAAATCACTAAAATTTACAGCGA
GTTATCAGAATTGTCCGTACCTATCTGGGGCGGCATAAATCTCAGCTTCAGCTATAGTTAACGTTCAGGT
TTATAACATGAAGGGTTATTAATATGGCTAAAGATCAAAATTCTGAGTACCTGCGCGCCGAATTGAAATC
ACTGGCGGATACGCTGGAAGAAGTATTAAGCACCTCCAGCGATAAATCTAAAGCGGAACTGGACAAGCTA
CGCAATAAGGCAGAGAGCGCGCTGAAAGAAACCCGCAGCCGCCTGAGCGATACCGGTGAGCGCATCGCAT
CCCAAACCAAAGAAGCCGTTGAATCAGCGGATGACTATGTGCGCCAGAACCCGTGGACTGGTGTCGGCAT
TGGCGCAGCAGTCGGCGTCGTGCTTGGCGTCCTACTGTCTCGTCGCTAATTAACCGATTACTATGACGGA
TAAATCACAACAAGGCCCCGCAAGCGGGGTCATGGCTTCTGCTCAGCGCATCATCTCCATTATTGTCAGT
ATGGTGGAAAGCCGAGTCCGATTGGCCGTGATTGAATTAGAGGAAGAGAAAGCCAATCTGATTCAGTTGC
TGATTATGGTCGGCCTGACGCTGCTTTTTGCCGCTTTTGGCATTATGAGCCTGATAGCGCTGATCATCTG
GGGCATCGACCCACAATATCGCCTCTTTGCGCTGGGGTGTATTACCGCCACATTGCTTGGGCTGGCGCTG
ATAGGCGGCATATGGACACTCCTGAAAGTACGCCGTTCGACCTTGCTCAAAGCGACGCGTAAGGAGTTGG
CAACCGACAGATCGCTGTTGGAGGAGGATGCCAAGTGAACCAACGCCAGCGACAAGATAGAGAAAAAGCC
CAACTACTGCGCCAGATACAGCAGCAACGGTTGGATTTAGCGGCGGGTAAGAAACACTGGCTGGATAGCA
CCGCCCGTTACGATCGTGGCTGGCAAAGCCTGATGCAGTGGCGTAAATACTGGATCGCTGGATCCAGCCT
CGTGGCGCTCTATGGCGTGCGCCACCCTAGCCGCATGATCCGCTGGGGACGCCGCCTCGTCGGGCTGTGG
GGAACATTCAGGCTCGTGCGTAAAACGTTTGATCAACGCCCGTAATTTCTCCTATTACCCGTGTGCTCTT
GACTATTTTCATCGAACATCAATTTTTCTGAAATAAAACAACAATTATACTCGCTGGTAGCATAAATCAT
CTCTCTATACTATCTGCCCATAACCTGATGGCGGGCCAAACGTTCAGACAACACCTGCGACAACAAACAC
AATAGGGCCGTATAGCCCACAACAAAATTAATTGGAGAGATGATGAAAAATTTAGAAAGTACTGCACTGC
TGGTTGCACGTATCTTAATGCCGATTCTGTTTATCGTTGCAGGTTACGGTAAGCTGGGTGATGCCTATGC
GGGCACACAACAATATATGCAGGCGATGGGCGTACCGACCTTCCTACTGCCGCTGACCATTCTGCTAGAA
CTGGGTGGTGGTCTGGCGGTTCTGTTCGGACTGTTGACTCGTACCGTCGCGCTGTTTACCGCGGGCTTTA
CGCTGCTGACAGCTCTGCTTTTCCACTCTAACTTTGCGGAAGGCATGAACCAACTGATGTTCATGAAAAA
CCTGACCATCGCTGGCGGCTACCTCCTGCTGGCGGTAACTGGCCCAGGCGCATTCAGTATCGACCGCCTG
CTGGGCAAAAAGTGGTAAGGCGAGCCTTTTTCAGCCTGTACTACACTTAATCGTCGAATAATGAATTAAA
CGGCAAGCACACAAGGCTTGCCGTCATTTTATCATCAGCCACTAACGGGAGGATTTATGGGGCAACTGGT
TGACGGCAAATGGCACGATACCTGGTATGAAACCAAATCTACCGGCGGCCATTTTAAACGTTCAGAATCC
GTATTTCGCAATTGGATAACACCTGATGGCTCCCCCGGTCTCACTGGCAAAGGTGGCTTTCCCGCGCAGT
CCGGTCGTTATCACCTCTATGTTTCGCTCGCCTGCCCGTGGGCGCATCGAACGCTGTTAATGCGCCAGTT
GAAAGGGTTGGAAAATCACATCGCGGTTTCGGTAGTTCATCCACTCATGCTCGATCACGGTTGGACGTTC
GGTACCGATTTTGAGGCCGCGACGGGTGACTCGCTCTATCAGCACGAATTTCTCTACCAACTCTACCTGC
ATGCCAAACCGGACTACAGCGGTCGTGTGACTGTTCCCGTCCTGTGGGACACTGAGCAACATACTATCGT
CAGTAACGAATCCGCAGATATCATCCGTATGCTGAACAGCGCTTTTGATGGTGTAGGCGCAACAGCCGGA
GATTACTACCCGGAAGCGCTACGTACTCAGATTGACGAATTGAACGGCTGGATTTACGACAAGGTCAACA
ACGGTGTTTACAAAGCCGGTTTTGCGACGAGCCAGTCGGCCTACGATGAATCTGCCACCACCGTTTTCGC
GGCGCTATCCGATCTGGAAGCCATTCTGGCAAAACAGCGTTATCTGACCGGTGAGCAGTTAACCGAAGCC
GATCTGCGACTATGGACGACGTTGATCCGTTTCGATCCGGTCTATCACACACATTTTAAATGCGATAAAT
ATCGCCTGAGCGATTATCCCAATCTGTTCGGCTTTTTGCGTGATATTTATCAGATGCCCGGTATCGCTGA
TACCGTCGATATGGCGCACATTCGTCATCATTATTATTGCAGCCACGGTACGATTAATCCGCACGGCGTG
ATTTCTCTGGGTCCAGAGCAAGATTTGAACCAACCTCATCAGCGTGATAAGACGTTTGTCGATTTATACT
AAAGTTTTACGTAACGCATGAAGTGCTGAGGCAAGGTGTGACCGCCACACCTTGCCGCAGAAAAGCGTGG
AATTTAGGGTTGGTTCAGCAATTTGGGAATTTCCCGCAGGAACCAGGATTTCGCCTCGCCCATGCTGTCT
CGTCGCCACGCCATAATAATCTGACTTTCCATTTGATGTTCTGGCCCAATCACCAGTAAACGCCCTTCGG
CAATATCCTGCGCCACCATCGGATAAGGCATAGTTGCGACACCTAACCCAGCCAGCAGCGCACGCCGTTT
ATCATCTAACGAACTCACCGTCAGACGCTGCTGCTTATCCAGCAATTGCACGGTCAGAACTGGACGTTCA
CGCGCGGTATCCGCGACGGCAATTCCACGGTATTTCACACGAGTCGCATCCGACAGCGGCTCAGGCTCCT
GATGGATGGGATGCTCTGGGCTAGCGACGTAAACGTTGTTCATCGTGTACAATTTGCGGGTATTCATCTC
AGAAGATGCGCGAAAATGCATGTCTGGCGCAATCACGATATCGGCACGCCCTTGCTCTAGACGCTCCCAC
GCCCCTGCCAGCACTTCCGTCAGAATCGATACCTGCGTATTTGCTTTGAGCGCCAGTTTATCGATTAGGG
GAAAAATCCGCTGAGTTGGAATCAGGGCTTCCGTCACAATCGTCAGGTGCGTTTCCCAACCGCGAGCCAG
CGCTTCCGCATCGGTGGTGAGCTTATCTGCGGCTTCCAGCAAGATACGTCCGCGTTCCAGCAGCATGCGT
CCGACATTCGTGAATTTAGTACGATGCCCAGAACGATCGAACAACACCACATCTAACTCTTCTTCCAGTT
TCTGCATGGTATAGCTCAGTGCCGAAGGCACCCTACCCAGCTCGTCTGCCGCAGCGGCAAAGCTGCCACG
ACGATCGATCGCATCCATCACCCTCAGGGCTTCCAGCGTCAATGCTCGTTCTCTCGCCATCTTCGTACTC
ATTCAGGAATTTTGAATATACCGACCAGATTAACTAGCTAACAATCCAACGTCCACACAATTACTATCGG
TTTAAGAAATAATTATCTGGGGGATAAAAATTATGATCACACGAAGAGCAGCGGGGCAATGCGGCCAAGC
CGACTATGGCTGGTTGCAGGCACGCTATACTTTCTCTTTCGGTCACTATTTTGACCCACAGTTGCTGGGC
TATGCTTCTCTTCGCGTGCTCAATCAGGAAGTACTGGCACCGGGGGCATCATTCCAGCCGCGCACCTACC
CACGGGTTGATATCCTGAACATTATTCTTCAGGGCGAAGCAGAATACCGTGACAGCAACGGCGGCCATAT
TCAGGCTAAAGCTGGCGATGTTTTGTTGCTCGCCACTCAGCCAAACGTCAGCTACAGCGAACATAATACC
AGCGCCAGCAAGCCGTTAACACGGCTGCAATTATGGCTGAACGCCTGCCAGACCAGAGAGAACAGCCCAT
TGCAGCGCATGGGACTCAATTCATCAAATCATACTCTGCTTGCCTCACCGGAAGGCGAGCAAGATAGCCT
GCAACTGCGCCAACAGGTTTGGATCCACCATGTCGATCTCCAACCGGATGAACAAAGCACGATAGTGCTA
CAGGGAAATCAGGCGTATCTCCAACTGATTCACGGTTCAACGACGGTGAACGGTGGCCAGCACAGTGAAA
CATTACACTGCGGCGATGGTGCCTTCATCAAGGAAGAAACAGCGTTGACGCTACAGGCAGACACTCCTTT
GCGGGCACTGCTCATCGATCTGGTCGTGTAGTTCTTCTTCCCGTCACCTTCGTAGGAAAACGCCGCTCAC
TCGGCGTTTTTATTCAGTCGTGGTAAGATATCCGTCTTGTTCCTCAATGTGTCAGGGTGATATGACAATG
GATTCAACCAAACAGGACAAACTTCTTGCCCAGGCTGAACAGATTTGTCAGCAGCGCGCGGTGCGTCTAA
CGCCACAGCGGTTGGAGGTTTTACGCCTTATGGCACAACAGGCGGGTGCGATCAGCGCGTATGACCTGCT
GGATCTTCTGCGACTCACTGAACCTCAGGCTAAACCGCCTACCGTGTATCGCGCCCTGGATTTTCTGCTG
GAACAAGGCTTCATTCATCGCGTTGAATCAAACAACAGCTATGTGCTGTGCCACCACATCGAAGACCACA
GCCATACGTCTGCCCTTTTCATCTGCGATCGCTGTGGACAAGTCACTGAACGTCAAACCGAGGGTGTGGA
AGAAACGCTACGTAACTTAGCGCAGCAGTCAGGATTTACGCTGCGTCACAGCGTTGTGGAAGCTCATGGG
TTATGTGGGGACTGTCAGGAAGTGGCATCATGCAAGCAGCCGGATCATTGCGATCACGACCATACTGTTC
CGATTAAAAAACGATAGCCCCAAGGGCTATCGTTTTTTGCTAACGGCTAGCTCCAGTCGCTGTTACGAAT
AACGCCAACCGCTAAGCCTTCTATCGAAAAACTTTGCTGACGCAGGTCGACAACGATAGGGGCAAACTCT
TCATTTTCAGCGAGAAGATGCACCGTATTCCCCTGCTTCTTCAAGCGCTTCACTGTCACTTCATCGTCAA
TACGCGCCACCACAATCTGGCCGTTGCGCACATCTTCTGTTTTATGTACGGCCAGCAAATCGCCATCCAT
AATGCCAATATTTTTCATTGACATACCGCTGACACGCAACAAAAAGTCGGCGCTAGGTTTAAACATGGCA
GGGTCAACCTGATAGCGGCATTCGATATGTTCCTGTGCCAGCAGGGGTTCACCTGCAGCCACACGACCAA
CCAGAGGAATGCCCGTCTCTTCTTCCATTAGCAGACGAATACCACGAGATGCGCCCGATACAATTTCAAT
AACGCCTTTACGCGCCAGCGCTTTCAGATGTTCTTCAGCCGCATTCGGAGAGCGGAACCCCAGTTGTTGG
GCAATTTCCGCCCGCGTTGGCGGCATTCCGGTTTGCGCAATATGATCGCGGATCAGGTCATAAACCTGCT
GCTGCCTTGCTGTTAATACTTTCATTCCGCCCCCTGGTTGTTTATACAGTCTTGCTGTGAGTATATACAG
GTAAGGCACAATTGGGAATCGAGATATAGGCAAAGCCCCTGACTTTTATTCATTTATGCGGGGCGTCAGG
CAAAATGTTGCCAGAGGATGCTGCCCCATACAACAGCGGCTAACAAGATGGCAACAAAGACAGCCGCCGA
CCCGATATCTTTCGCCCGACCGGACAATTCGTGGTGCTCTAAACCAATGCGATCGACGACGGCTTCAATG
GCGCTGTTAGCCAGTTCAAACAGCATAATCAATACCACAGAACCAATCAGCAGCAGTTTCTCAACCAGCG
TAACCGGCAGTAAACAAGCAATAATAACGCCGACAATCGTCAGTATCGTTTCCTGACGAAACGCCGCCTC
ATGCTGCCACGCCTGCTTCAGCCCTTTAAGGGAATAACCGGTAGCCTTAATAATCCGGGTCATCCCCGTT
GCTTTATTCATTTATCCTCCATTTTTAGACTCTAAATAATTCGCATTTTAACGCGCTTACGTTGTCTCAT
CACCACAGATCTCCGACGCAGTTTCTGGTATCCTTGCGGCGAATTGCTAACAAGAGGCTCCACGTTGTTA
TGTCAGGTTGGCGTAAAATTTACTATAAACTATTGAATCTCCCGCTGAAACTGCTGGTAAAAAGCAAAGT
TATCCCCGCAGATCCAGTGGTCGAGTTGGGGTTAGATCCCTCACGTCCTATACTCTATGTTCTGCCTTAT
AACTCTCAGGCGGATCTCTTGACGCTACGCGCGAAATGTCTGGCATTGGGCTTACCCGATCCCTCGCAAC
CGTTCGAATTCAATGGCGTTGAACTCCCTAGCCACGTCTTTATTAATGACGGGCCGCGTGTCTTCCGTTA
TTACGTTCCCAAGCAGAAATCCGTCAAGCTATTCCACGACTATCTGGATCTGCATCGCGCCAATCCAGAT
TTAGACGTGCAGATGGTGCCCGTTTCCGTGATGTTTGGGCGCTCTCCAGGTCGGGAAGGTCATTCTCAGG
CCACGCCACACCTGCGGTTACTCAACGGTATCGAAAAATTCTTTGCCGTACTGTGGCTAGGCCGCGACAG
CTTTGTCCGCTTCTCCAGCCCGGTGTCGCTGCGCTATATGGCAACCGAGCATGGCACTGACAAAACCATA
GCCCACAAACTGGCGCGCGTCGCGCGTATGCACTTCTCTCGCCAGCGTTTAGCGGCTGTTGGCCCACGCT
TGCCGGTGCGTCAGGACCTGTTTAACAAGTTGCTGGATTCCAAAGCGATCAAGAAAGCCGTAGACGATGA
GGCTCGCAGTAAGAAGATTTCTCATGAGAAAGCGCAGCAAAATGCGATTGCGCTGATGGAAGAAATCGCC
GCCGATTTCTCCTACGAAGCGGTGCGACTGTCGGATCGCGTATTGAGCTGGACGTGGAACCGCCTTTATC
AAGGGATCAACGTCCATAACGCCGAACGCGTTCGCCAACTGGCGCAGGATGGTCACGGCATTGTCTATGT
GCCCTGCCACCGTAGCCATATGGATTATCTGCTGCTGTCCTACGTCCTGTACCATCAAGGCTTAGTCCCG
CCGCACATCGCCGCAGGTATTAATCTTAATTTTTGGCCGGCGGGCCCGATCTTCCGCCGTCTTGGCGCGT
TCTTTATTCGTCGAACCTTCAAAGGTAACAAACTCTATTCCACGATTTTCCGCGAATACCTGGGCGAACT
GTTTGCCCGTGGTTATTCAGTTGAATACTTCATGGAAGGCGGGCGTTCCCGCACGGGGCGTCTTCTGGAT
CCCAAAACCGGCACGCTGGCCATGACCATTCAGGCCATGCTCAGAGGCGGCACGCGCCCTATCACACTGG
TGCCGATTTATGTCGGCTACGAACACGTGATGGAAGTCGGCACTTATGCGAAAGAGTTGCGCGGCGCGGT
GAAGGAAAAAGAAGGCTTTATGCAGATGGTACGCGGTCTGCGCAAACTGCGTAACCTGGGTCAGGGCTAT
GTGAACTTCGGTGAACCGCTCCCGCTGACAACCTATCTGAACCAGCATGTACCGCAGTGGCGTGATGCGA
TTGATCCCATCGAGGCGCAGCGTCCAAGCTGGCTAACGCCGACAGTGCAGGATATCTCTATGGATATCAT
GGTGCGCATCAATAATTCGGCGGCAGCAAACGCGATGAACCTGTGCTCTACGGCGTTATTAGCATCGCGA
CAGCGTTCACTGACGCGTGAGCAAATGCACGAACAGCTCGATTGCTACCTGCAACTGCTGCGTCAAACTC
CTTACCACAAGGATATCACGGCTCCCAAAAAGACAGCGAATGAATTGCTGGAACACGCGCTGGGCATGAA
CAAATTCGAAGTGGAGAAGGACAGCATTGGCGATATCATCATTCTGCCGCGCGAGCAGGCGGTTCTGATG
ACGTATTATCGCAATAACATCCAGCATCTGTTGGTCTTACCGTCGTTGATCGCCAGCATCGTCATCCATC
ATCGTCGGATTACACTTGCCGACGTCGTGCAACAAATCACGCTAATCTATCCGCTGCTGCAAGCCGAGTT
GTTCCTGCATTATTCCAAAGAGCAATTACCGGACGTGCTGGAAACACTAGCTAATGAACTGATTCGACAA
CAGTTACTGTGCAGCCGTGATGGCGAATTAGCCATCAATCCGCCACGCATCCGCACACTACAACTGCTGT
CTGCTGGCGTGCGTGAAACACTGCAACGTTATGCGATTACGCTGTCTTTGCTGTGTGCAAATCCAGAAAT
CAATCGTGGAACGCTGGAAAAAGAAAGCCGGAATATGGCACAACGTCTGTCCGTTCTGCACGGTATTAAT
GCACCGGAGTTTTTTGATAAAGCGGTGTTCTCGACGCTGGTTGCCACGTTACGCACAGCCGGGTATATCA
CCGACAGTGCGGAAGCAGCGCAAGGCGATATTATGGCAATCTACAGCATCCTTGGCGATCTGATCACTCC
AGAAGTTCGGTTGACTATCGAAAGCGCCAGCTCATCCACCGAAATGGAAACAGCCAGTCAGGCGGTGGAA
GAGGCAAAGCAGGAATAGCCAGACCGGAGTAACGGGAAAATGGCGGATAAAACGCCCCCATCAAGCCGTG
GATGCGTTTAGCATAATAAACGTCACCGAACATTCCGTCATAAAAAAAGCAGCGAGAAATCGCTGCTTTT
TTGTCTCTACTGTCTACCTTACAGACCGAACAGCACACCGATAAATATCGCCATACCTGCATATTTATTA
TTGTGGAATGCCTTAAAGCAGGCATCACGTTCACGCCCAGCAGTCAGTATTTGCTGATAGACAAACATCC
CACCAGCCACCAGCAGAGAAATAGTGTAGGGGGTTCCCAGTCCGGTGATGTATCCCAAAGCCAATAACAA
CGCCAGCATACTAAGCTGCAATAACCCGATGATGATATTGTCAAAACGACCAAATAAGATCGCAGTAGAT
TTCACGCCGATCTTTAGATCGTCATCACGATCCACCATCGCATATTGCGTATCGTAAGCCACCGTCCAGC
AAATATACGCCAAAAACATCATCCAGCAGGTCACGGGCAGGCTTTCACTGACTGCCGCGTAGGCCATGGG
GATCGACCAACCGAATGCCGCCCCCAGCACAAACTGAGGCAGATGGCTGACCCGTTTCATAAACGGATAA
ATCCACGCCAGAGCCAGACCGGCGACAGACAGCAGGATCGTCATCTTATTCAGCGTCAACACCAGACCAA
ACGCCAGTAAGACCAGCACCACAAACAGAACTTTGGCAGATTGCTCGCTCACCTCACCGCTGGGCAATGG
GCGAGAAGCGGTACGTTTTACATGGCCGTCAAAATGCCTGTCGGCATAATCATTGATAACGCAGCCCGCT
GCTCGCATTAAGAAAACACCAGCGACAAAAACAAAGAGCGTCCACGGTGCAGGTGTTCTCCCTCCTGCCA
GCCACAGCGCCCATAGCGTTGGCCACAGCAGTAACAGAGAACCTATCGGTTTATCAATTCGCATCAAGCG
ACAATAAGCCAGCCATTTCCCTGCTGTAACACTTCTTTCCAAGGATTTATCTCCTCAAATTACCTGCCAA
CCTTCATCACTGGGTGTGTAATAAACCGGTGATTCCGGTAAGAAAAGCTCAGTCAACAGTAACGGATGCC
CAGAAAGACACAGGCGGGAACGCCGCGCCCATAAGCCTTCGCAGCATCCGGTATGAATGTAATCACGCGT
CAGCGATTTTTGCTCAAACAGATAACGACCTAACGGCTGATTACCTATTTTCGTCAAAGCCGCACCGGCA
CCTTCAAGTGTCTGTTGTGGGACAATCGTTCGACCGAAAAGCCAGGGGCGATCGTCACCATACAGCACAA
CTTCACGTAGCCAGTAACGTTCATCAAGCGGGAGTTGATCGCGCTCTTCGCCCAACGCCTGTGGCGTAAT
GAACCCCTCACGACAAAGCGTGACCCTCAGTTGGGCACAGTATTTTTCAAGCCGCTGCGTCATGGAACTG
GTTTCCATCAGCCAGTAACCAATGTGTTCAGGCAATACCGAAGGGGGTTCAGTAAACCAGGATATGGTGC
GCAGAAGCGTTGACGCATCGTCAGACATTGTCCCTACTCCAGACAGGGTCGCTTATCAATAAAGCATTCG
TAAATAAAGTAAGCGTCCCTATTGTAGCGCAGAATGGTTCTCTCGATAACACGCTATAAAGGCATTCATC
AACGATACGGCAACATTTCAGCAATGGGACTCAATGTGTAACGCATAAAAAAAGCACCACCCGGTATCGC
AACCGGATAGTGCTCTTTAAGGGACAGAAAGACGTACTTCTGTAACCTGGCTTCCTGCCACCGGAAAACG
GCTTCCGGCGACAAGGGTGCCACATTACATCATGCCGCCCATACCACCCATACCGCCCATGCCACCAGCA
GCACCTAAGTCAGGCGCATCGCCTTTAGGCAGGTCGGTGACCATACATTCGGTGGTGATCATCAGACCAG
CAACGGAAGCCGCGAATTGCAGCGCAGAACGGGTAACTTTGGTCGGATCCAGGATACCGAAGTCGATCAT
GTTGCCGTATTCTTCAGTTGCCGCGTTGTAACCGTAGTTACCTTCACCCGCTTTAACGGTATTCGCAACC
ACAGATGGCTCTTCACCAGCGTTGGAAACGATCTGACGCAGTGGAGCTTCCATCGCGCGCAGCGCAACTT
TGATACCCACGTTCTGGTCTTCGTTCTGAGCAGTCAGAGAAGCCAGTTTAGCTGCAACGCGAACCAGCGC
CACGCCACCACCAGCAACCACGCCTTCTTCTACCGCAGCGCGAGTCGCAGCCAGGGCATCTTCAACACGT
GCTTTCTTCTCTTTCATTTCAACTTCAGTTGCTGCGCCAACTTTGATAACGGCTACGCCGCCAGCCAGTT
TAGCCACACGCTCTTGCAGTTTTTCTTTGTCGTAATCTGAGGTTGCTTCTTCAACCTGCTGACGGATCTG
AGCAACACGGCCCTGGATCGCAGCTTCTTCACCCGTACCATCGATGATGGTGGTGGTGTCTTTGTTGATA
ACAACGCGTTTTGCCTGACCCAGATCTTCCAGCGTCGCTTTTTCCAGTTCCAGACCGATCTCTTCAGAGA
TAACGGTACCACCAGTCAGCGTAGCGATATCTTGCAGCATCGCTTTACGACGGTCGCCGAAGCCCGGAGC
TTTCACCGCAGCCACTTTCACGATGCCACGCATCGTGTTAACCACCAGCGTTGCCAGCGCTTCGCCTTCA
ACATCTTCAGCAACGATAACCAGCGGTTTGCCCGCTTTCGCTACGGCTTCCAGTACTGGCAGCATTTCGC
GGATGTTGGAGATTTTTTTGTCAGCCAGCAGGATGAACGGGCTTTCCAGTTCTACAGCACCAGTTTCTGG
CTTGTTGATGAAGTACGGAGACAGGTAGCCGCGGTCAAACTGCATACCTTCAACCACGTCCAGCTCGTCT
TGCAGACCGGTACCTTCTTCAACGGTGATAACACCTTCTTTACCGACTTTATCCATGGCTTCGGCAATCA
TTTTGCCTACGGTTTCGTCGGAGTTAGCAGAGATAGTACCAACCTGAGCGATAGCTTTAGAGTCAGAGCA
CGGTACAGACAGTGTTTTCAGCTCTTCAACAGCAGCGATAACAGCTTTATCGATACCGCGCTTCAGATCC
ATCGGGTTCATGCCCGCTGCAACAGCTTTCAGGCCCTCAGTGATGATTGCCTGCGCCAATACGGTTGCGG
TCGTGGTGCCGTCGCCTGCTGCGTCATTCGCTTTAGAGGCAACTTCTTTCACCATCTGTGCGCCCATGTT
CTCGAACTTGTCTTCCAGTTCGATTTCACGCGCTACAGATACGCCGTCTTTAGTAATGGTCGGTGCACCG
AAGGATTTATCCAAAACTACGTTACGGCCTTTCGGGCCCAGGGTAACCTTCACTGCATCAGCCAGTACAT
TCACGCCGCGTAGCATTTTTACGCGAGCGTCATTACCGAATTTTACGTCTTTAGCTGCCATGGTGTATTT
CCCTTAAATTCGTTCAGTTCAGATGATTACGCGCAATTACGCTTCAACAATTGCCAGAATGTCGCTTTCA
GACATGATCAACACTTCTTCGTTATCGATCTTCTCTGCTTTCACGCCATAGCCATCATTGAAAATAACGA
TGTCGCCCACTTTCACATCCAGCGGCTTCACTTCGCCATTTTCCAGGATACGTCCGTGACCTACGGCCAG
AACTTCACCACGGGTAGATTTACCAGCAGCGGAACCAGTCAGTACGATACCGCCAGCAGATTTTGACTCA
ACTTCTTTGCGCTTGACGATCACGCGGTCATGCAATGGACGAATATTCATTGATAGCTCTCCTTTGAGAA
AGTCCATATCGGTTTAGGATAAACGCCGACTATGTTTTCATAACGACTATGTTTTCATAATCGGCCTTGT
GGTGTTTTAAGTGGGGGCGTTTAATCGCCCTTCAAGGGAGACAATTCATTTTTTTTGCGTTAGGCGGCTA
TGTATTACCGATAGCAGATAAAAAATAAGGATTATCAACATGATAATCCTTAGCGGTTTTTCAAACTGTC
GCGACGTTAGCGGTCATCCCGATCGTCCCGGTGTTCAATATTTCCGCGCCCGCCATCCTTACGCTGGTAT
TCACCTTCAAAGGTGTTCCCACCGGAAGGCGCTGCACCGGAGCCGGAACCCCAGATGTGCAGGTGAGGCA
TCAGTTTGAGCGTCAGGCTTTTCTGCACCGGCGGCAGCAATAGCAACAGCCCCAGAAAGTCAGTCAGGAA
GCCAGGGATCAGGAGCAGGAAACCTGCCAGCACCAGTGACACACTTTTTACCATTTCAGCAGCAGGGCTT
TCGCCTGCCGCCATTTTCTGCTGCATCTGCACCAGCGTTTTCATCCCCTGATTGCGCACCAGCGAGACGC
CCAAGCAGGACGTGAAAACTACCAGCAGCAAGGTCATGGCGACACCCAGCACGTCAGCCACGTGAATAAA
CAGCGATATCTCGATGTAAGCTAAAAGAAAAATCAGTAATAACGGTAACCAGCGCACCCGGTTCTCCTGT
GTTTTTTACGCGTACTGTCGTTAATAAGCACGCGTATTAATGAAAACGTGTTAAGCCATCGCGATTGCAA
ATCCAGATACGTTTTACTCCCAATGGATTAGGCAAAGTACACGCTCTGTTCTGCGATCCGGCATATCATG
ATTTAGTTAAATGGGTGCGCCTTTGCCTATTTTCAAGCCGCCACTTCACGATTGTTGTTCTAAAATAGTG
ACTCGTGACTACAATCACAGTTCATTTACCGTAGCGGTAGAGAACGTCAGTATAGTGATCTAAACACCTG
TTTTTAACTATCGTAACGACATATCCTCACGGCAATGGATATCTGGTTGGTCAAACATCCCAAGATGATT
GCCGATATAAGACGGTTTATCCGAAGCCACACTATTTTTCTGAGATAACTACTTTTCTGAGATAACTGTT
TTTCGAGCGATAACCAGCCCACAACGTCTAGTTGCATCACTAGTCGCACAACAGGATAGGCACTCTCATG
TCAGAAAACATCCGTATTGAAGAAGACCTGTTAGGTACCCGTGAAGTTCCTGCTGATGCCTATTATGGTA
TCCATACACTGCGTGCGATTGAGAATTTTTATATCAGTAATAGCACCATCAGCGATATTCCAGAATTTGT
CCGCGCGATGGTGATGGTAAAAAAAGCGGCCGCGCTGGCGAATAAAGAACTGCAAACCATTCCGCGTAAA
ATTGCCGACACTATTTTGCAAGCCTGTGATGAAGTGCTGAATAACGGCAAGTGTCTGGATCAGTTCCCTG
TCGATGTGTATCAGGGCGGTGCGGGTACGTCAGTCAACATGAATACCAACGAAGTGCTGGCGAATATCGG
TCTGGAACTGATGGGACATCAGAAAGGTGAATACCAGTACCTGAACCCGAATGACCACCTGAACAAATGC
CAATCCACCAACGATGCGTACCCGACGGGTTTCCGTATCGCGGTGTATACCTCAATCCTGAAACTGGTAG
AAGCCATTACCCAGTTGAGCGATGGCTTTGAGCGCAAAGCGAAAGAATTCGAAAACATCCTGAAAATGGG
CCGTACCCAGTTGCAGGACGCCGTGCCGATGACGCTCGGTCAGGAATTCCACGCGTTCAACGTACTGCTG
AAAGAAGAAAACCGTAACCTGCTGCGTACCGCCGAGCTGCTGCTGGAAGTGAACCTGGGTGCCACCGCTA
TCGGTACGCGTCTGAATACGCCGGATGAATACCAGAAATTGGCTGTTCAGCATCTGGCAAAAGTCAGCGG
CCTGCCTTGCGTACCGGCTGAAGACCTGATCGAAGCGACCTCCGACTGCGGTGCTTACGTTATGATGCAC
AGCGCCCTGAAACGCGTAGCAGTTAAAATGTCGAAGATCTGTAACGACCTGCGCCTGCTGTCTTCCGGTC
CGCGTACTGGCCTGAACGAAATCAACCTGCCGGAATTGCAGGCGGGCTCGTCCATCATGCCAGCCAAAGT
TAACCCAGTTGTCCCAGAAGTCGTGAATCAGGTGTGCTTCAAAGTGATCGGCAACGATACCTGCGTCACC
ATGGCGGCAGAAGCAGGCCAGTTGCAGTTGAACGTGATGGAACCTGTTATCGGACAAGCGATGTTCGAGT
CCATCCAGATTCTGTCTAGCGCTTGCTACAACCTGCTGGAAAAATGCGTCAACGGCATCACTGCCAACAA
AGACGTGTGTGAAGCTTACGTCTTCAACTCTATCGGTATCGTGACCTACCTGAACCCGTTCATCGGCCAC
CACAACGGCGATATCGTTGGGAAAATCTGTGCCGAAACCGGCAAGAGCGTGCGTGAAGTGGTGCTGGAGC
GCGGCCTGCTGACCGAAGAACAACTGGACGACATTTTCTCTATCCAGAACCTGATGCACCCAGCTTACAA
AGCCAAACGCTACACCGACGAAAACGAAGCCGTTTAATTTTCATTTTCTGTCACTATTTTCGATCGCTGT
TACGCAGGCCCGGAGGAAACTTCGGGCTTTTTCTTATTCATTATTTACAGTATGACGATATTATTTTTAT
CCGCCGAGTGCTGACGTAGCAGATATACCGTGGCTCATCCTACGCTGCCACCCCCGAGAAATCATACGGA
ACACATCCAGATAGCTCAGCAACAAAATGGGGATATTTTCGGCATTACGATGACGTGATCGTATACCCTT
TGGGTCACCCTATCACCGTGGAGAGTTCTCATGGATAAAGCCAAGGATAAATTACAGCTTATCCAATACT
CAGTCTCGCTTTTGCTTCGTTCTTCGCCGACGTTGTCCTGCCTTTTTCTGATACTAATTACGCTACAGGG
ACTCTTGCCGACGCTGAGCGTGATGACAAGCATACATCTTGGGAACATTATCAGCAGTGCAGACCATAGC
GGGCTCACAACCGTTGCCATACTATGGGCGCTGACCTTCGTTATCCCAGGGGTTTTGGCCCCAGTTATCA
GTACGCTACAAAGCATTCTGAATTCTAAAGCCACGTTCCTGACGCAAAGAAAAATAATGGAGGCCGCCTG
CCGGATTGACGACCTGATGCTGATTGAATCGCCAGATCTTCATGACGATCTGGAGGTCTTATCCCGAGAA
GCAGCACACCGCCCCCTTAATCTACTGGTCAATTTGATCGATATTTTCAGGGGAACCCTGACGCTGCTCA
GTTTGTCTCTGGTCCTGGCATCGGTGGTATGGTGGCTACCGCTGGCGTTTCTGCTCCCGCTGGTTCCCGT
GACGTTTGCAGTAGCGTATTCGCAGATAGATATCTTCAAAGCAATGCTTGGGAAAGGGATGCCAGCAAGA
AGGATAAAGTATTTTCTCTCCGTACTGCTGGATGTGAAGCTTGCGAAAGAAATCCGGCTGTTCAACCTCT
CCGGTTTTTTCCTCGATAAACACCGACAGTCTTTCAACGAACTTGAAGATGAGCTCAATCAGGTACGAAG
AAAACAACTGATGCGTCCCCAGCCCTGGAACCTGCTTTATCTGCTGTGCTCACTGGGCGTCATGTTCTGG
TTTGTCGATTACCTTTCTACCGGGAAAATCTCCGTGGGTGGGCTGCTGGGAACGATCCAGTCCATCTCCT
TCTTTGGCCTGTCCTGCCAGTGGATGGTGTATTCATTTGCCAACGTGGGTGTCTGCTTCGGTTTTTTCGC
CCGGCTGAAAGCATTGGAAACCGTGGCAGCAGCGCCTCAGGCTCCCCCTGAGGAGCCGTGGCCAGCTCCG
CTACATGAGATCCGGTTTGAGGACGTCTCATTTGCCTATCAGGATGATAATTTCGTGTTGAAGAACATCA
ACCTGACGCTTCGCGCTGGTGACCATCTTGCGATCGTGGGGGAAAACGGTGCAGGTAAAAGCACGCTAAT
AAAGCTGCTTTGCAGGCTCTATCATCCAACATCAGGGCGCATAACCTGCAATGGTACAGATATCGCCAGA
ATAGATATTCATCAGTGGCGCCGCCAACTCAGCGCCATATTCCAGGATTTTGGTCACTACAATCTAAATA
TAAAAGAAAACGTGACGTTCACCCATCTCTCCACTCTGGAAACAGAGCGTGGCTTTCTGGATGCCTGTGC
AAAAGCCCAGTTTGCTCTGGGCAATGGTATCGCGCCAGATACCCTTATCGGCAAGGAATATGCCGGTACA
GAACTGTCGGGGGGGCAATGGCAGCGTCTGGCCCTCGCCCGCGCGCTGTATACTCCCGGCGAACTCATTA
TTCTGGATGAGCCAACAAGCGCCATGGACCCCCGCGTTGAGGCAGAAATATTTCGTCAGTTCTCTACCCT
TGTTCACGGAAAAACCGCTGTCATGGTCACCCATCGGCTCGGTGTGGTGAAGCATGCCAGCTACCTTATT
GTTCTCAAACAGGGAGAAATTGTCGAACGAGGCACACCTGCAGATTTAGAGCAGGCGCGTGGAGAATATT
ACTCACTGCTGAAGTTGCAGCGGGAACAATATCAGTACGGGGAAGATAAAGAGGGTGACGTGGCCGGATA
AAACCCGTGAACTTGTGCACATAAGCAATTCCACAGGTCAATAAACCATCAAATTCTTTAGCAGGAAAAC
GTCTGATGATTTGAAAACTCACGTCCCACTCATGATGATGTGCAACTCCCTCGTCACGCCACGACTTATC
>4 length=38589 depth=0.93x
GTCACACTTGGCTTGTTTACCAGCCATGCTTTCGCACACACCGTCTATGAAAATGCACGGATTTATACCG
TTAATGATCAACAGCCAACGGCCTCAGTTCTGGTCGTGGATCAGGGCAAAATTATCTATGTCGGTGGACG
TGATGGTGCGAAGCCTTTTAAAACAACCGCTGCTGAATTGGTTGATTTAGAAGGAAAAACTGTACTTCCC
GGTTTTATTGAGAGCCACGCTCATCCAGCAACGGTAGCGGTGATGGAGGCGGGCGATTTTGTGTATGTTG
ACGGTGCGGCAACGCTGACGCAGATCCTTAGCCAATTAAAAGATTATTTAACCGCACACCCGAACGCGAA
CTATTTGTTGGCACAAGGATTTAACGTTGCTTCACTTGGTTTACCACAAGAAGGGCTGCCGACGGCTGCT
GATTTAGATACGGTGTCCACACGTGTTCCGATCGTGGTTTATGACAGCGGCATGCATGCGGGATGGGCGA
ATAGCGCAGCGTTGAAGGTTGCTCACGTCGATGCGAATACGCCTGACCCTATTCCTGGTAAACACTATTT
TGAGCGCGATAACAAAGGCAACCCTACCGGTTTTATGCACGAAAGTGCGATGCACCGTGTTGTTGATGCG
CAGAAATTTAACGCGGTAGAAAACGTTGCTGAGAAACTTCAACCGATTTTAAAGACCTACCACTCGCTGG
GGTTTACGGCGATTACCGACGTTGGCGATACGTTTAGCACGACAGTGGCTGCCATTGCCCGCTTAAACGA
GCAGGGGAAACTGAAGGTCTATTATCAGCGCGGCTATTTTTATGATGCTGCCAAATCGACCGAACAAAAT
ATTGCCAGCCTTAAAGCCCTGCGTGAAAAATATCACCAGGGCAATTTGTCGATGAATCTGTATAAGCTAT
TTATGGATGGCACGATTGAAATGGATTCGGGGGCGATGTACCGGCCTTATCCCAACGGCAAGGTCGTCGA
ACCCTTTTTAAGCCAGAAACAGATTAACGACAATGTCGCAGCGGCGTTGAAAGCGGGTTTCTCGGTGCAT
GTACACGCGATAGGCGATAAAGCGCAGCAGTCGATTTTAGACGCCTTTGAGGCTAACAAAAAAATTAACC
CGCATTTGGCTCGTGTGATTGCCCATAACCAAGTGTTTGAGCCACAGGGTGTGCAGAAATTTGCCGCAAT
GAAGGACAATCTATTCCTGCAAACGACGCCAAACTGGACGGTGGTCAATGAAAAAGATGAGACCAAATCC
AAAATTGGTAGTGCTGCATACAATCATCAATATCTACTCGGGCAAGTGGTGCGCGAGGGCGTCGCGGTAA
CCTTCGGTTCTGATTATCCCGCTAATACCTTTGATGCGGTGAACCCGTTCAGCCAAATGTATCATGCCAT
CAAACGCGGTCAGCCGAATGCTGGCTACCTTCCTCCAATTGAGGCTGCAATGACGTTAGATCAAAGCTTG
CAGGCTTACACCATTAACGGTGCGAAACAGCTTGGTATCAGTGATATCACCGGCAGTCTTGAGAAAGGGA
AAAACGCCGACTTTATTATTGTAGATACCGATATTGGCAGCGCAGACCTGGAAAAATTGAAAAATACCAA
GGTGTTGGCAACCTATTTCAAAGGGGAAAAAGTGTACTAAGGCACATGGTATCCAATATACTTTGGCCGC
GTGGAAAGGCAGCAACCGAATGAATTCCCCGGGGGCTGCCATTTCCCCAATAGTACGAAGCCTATGGATG
GGCCGGATAATCATATCAACGCACCTGTAACCCGAAATATGTTGGGTAGGTAATGTAATGCGGTGATCGG
GTTTCATTGCCTTGGCGATTGTGAGCAAGTAGCCCATTTGTAGGATATTTCATATGCATCGATTAGATGA
ATTAGGCAGACAGCTCAATCACCTCGATAACTTGTTTCAACAATGGATGAAGAAGCTAGGTTTTAATCAG
AATGCCTTTGCGGTTCTGCATTCTTTGGCGGTATCTCCAGATGGAAAATGTACGCAAAAATATATTTGTG
AGCGATGGAGCTTGCCTAAGCAAACGGTGTTTAGCATCTGCAAGTTATTCAAAGAACAAGGTCTGATTGA
CATCGCTGAAAGCGAACACGACAAGCGAGAAAAGATCCTGACGCTAACAGAACTGGGGAAAAAACGCACT
CAGCCGATTTTGACGCAATCGCAGATATTAAGTGAACGTGCTTTCGGGGCTTTGGGTCAGGAACAAACGC
AGCAACTTTTCTCTAATTTAGAGGGGTTTTGCAGGGTGTTTGAACAAGAGATGGATAATGTGCCTGGGCG
TAGTGAGTAGTCGCACAGCCTTCTCGTACTGGCGATTGGGTCAGCTTGATATCAATGCTATGCTTGCCGC
CATTATTGTTGGCTTCAAGGGCGAGAAACCGCATGAGTAGAGAGAATCAGGTTCGTCAGTCATTATTCGA
TATTGAGCGCGCATTGAGAGAAAGTCCTTTCTGGCAGGTTGTCCCACCGGAAGATGAGGCGTTTAACAGC
ACTGAGCCTTTCAGCCTTGATACCATGCGACCAGAAGAATGGTTGCAGTGGGTTTTTTTGCCGCGCATGC
ATGCTTTGTTGGACAGCGATTTAGCGTTGCCTACCGAACTGGCACTGCTGCCTTATTTTGAAGACGCGTT
AGAAGGTTCGCCGGAACAGACGGCGGCGGTCTTTTTGCGTCTCAAGCAGCTCGATGAGTTATTCAACCCC
GATGTACAGGATGGCGCAGTGCACGATGCTTGAGATTATTTATCAGGATGAGCATCTGGTTGCCGTCAAT
AAACCGAGTGGCTGGCTGGTGCATCGTAGTTGGTTGGATCGCAAAGAAAAGGTCGTGGTGATGCAGACCG
TGCGCGATCAAATTGGTCAGCATGTGTATACCGTTCATCGCCTCGACAGGCCGACATCCGGTGTGTTGCT
GCTCGCGCTGTCCAGCGAAGTGGCGCGTGCGCTATCCCAGCAGTTTGAATCGCACCAGATGCAGAAAATG
TATCATGCCGTTGTGCGGGGCTATGTGCTGGATGACGGCGTGATTGACTACGCGCTCACCGAAGAGTTGG
ACAAGATTGCCGATAAATTTGCCAATCCTGATAAAGCACCGCAGCCTGCCGTTACGCATTACCGCGCTTT
AGCACAGGCTGAGATGCCGGTTGCCATCGGTCGTTACCCTACGGCGCGCTACAGTTTGATGGAGCTGAAG
CCGCAGACCGGGCGTAAACATCAGCTACGCCGTCACATGTCACATCTTCACCATCCGATTATCGGCGATA
CCGCCCACGGCGACCTGCGACACAATCGTGGTATGGAAACGCACTTCTCCTGCGGCAGGCTCATGCTGCA
TGCCAGCGAGTTACAGTTGAATCATCCCGTGAGCGGGCAGCCATTAACGTTGCAGGCACGCTGGGATGCA
CCGTGGCAGGGGGTGATGAGGCAGTTTGGCTGGCAAGGGATTCTCCCTGAGTTTGAAGGGGTTGAGTTTC
TTGCAGAGTCAGGTCAGGATAGCGGGAATCTCGTCGAGTAATACCTGTCTTATCACTGCTGTATTACTTT
TGTATTACTTTTATATCAAACATTTCGAATTAAAAAGGGAGTCAGAAGCATGGCGCAGATTGGTATTTTT
GTTGGTACGGTCTACGGAAATGCATTGCTGGTGGCCGAAGAAGCGGAAAATATTCTCAAAGATCGTGGCC
ACGAGGTGAAGGTCTTTGAGGATGCGACGCTGGGATCCTGGCTGGACTACCGTGAACATGCTGTTTTAGT
CGTCACGTCAACGACAGGGCAGGGCCAACTGCCTGATTCTATTGTTCCGCTTTACGCGGCTCTGCGGGAG
AAAGGCGGTTATCAGCCCACGTTGCGCTATGGCGTCATTGCGCTGGGTGACAGCAGCTACCCGAATTTCT
GTGCGGGTGGTCATCTTTTCGATGCGTTATTGCAGGAAATAGGTGCTAAACGCCTGGGCGATGTTTTGGA
TATTGATGCGGTCGAAAATCCTGAACCTGAAGTCATTTCATGCCCGTGGGTCGAAGAATGGGCCGATTTG
GTTGATGCCCAGTGATGTCGTACTGAGATAAGAAACGGGAGCTAATACGGCTCCCGTTTTCGTTGCTGCC
TATTATCGCCGTGTGTTCTAGCGACGATGGCATTTAGAGACGATCGTGTTTAGCGATTCTTAGTCAACTT
CTCTAAATCGGCTTCGATTTCGCTAATTTTGTGCGAAACGACGCTTTCCAGATGACGCAGATCGTCGAGG
ATTTTGCGTTTCAGATCGACTTCAACCTGCTCCTGCTGACAAATCTTATCTAGTTCATCAATCACATAAC
GCAGGTTTGGGCTGATCTCGTTGATCTCTTTATAGCCCTGTCCGCTGTTGTCGGCCACGATGGTCTTGCG
CTGGCGTGGATATTTGAACTTCACGCTTTTAGCAAAAAACTCGCCCTTATCCTTACGGAAATAGATCTTC
AGGATGTCGTTATTGGCTTCCTGACGCAGGCTATAGCGATCGATATCATCGGGATTGGTAATGCCCAGGC
TTTTTAGATTGTCATACATAGCGTCACCTTCTCGGTAAAAAAACGGCGGGTTAATCACCCGCCGTTTTCA
GTTTAGTCGATGGAGCGTAATAACTCATTGATGCCCACTTTACCGCGGGTTTTCGCATCCACTTTCTTCA
CAATGATGGCACAGTACATGCTGTGGCTACCATCTTTGGACGGCAGGTTGCCGGAAACCACGACGGAGCC
AGCGGGCACTCGGCCATAGTGAGTTTCACCGGTTTCACGATCGTAAATACGGGTGCTTTGGCTGATGAAC
ACGCCCATGGAGATGACCGAACCTTCTTCAACGACAACGCCTTCTACTACTTCAGAACGCGCACCGATGA
AGCAGTTGTCTTCAATGATGGTTGGGTTAGCCTGTAACGGTTCCAAAACGCCACCGATACCGACACCGCC
GGACAGGTGAACATTTTTACCGATTTGGGCGCAGGAACCAACGGTTACCCACGTATCCACCATAGTGCCT
TCGTCGACATAAGCACCGATGTTGACGTAAGACGGCATCAGCACGGTATTACGTGCGATATAGGCACCGC
GACGCACGCTGGCTGGCGGTGCAACGCGTACGCCTTCACGCTGGAAACGCGCTTCATCATAGTCAGCAAA
TTTCATTGGCACTTTGTCGAAAAAGCGTGTTTCTCCGCCTTCGATAAGGTGGTTATCATTAATACGGAAA
GAGAGCAGCACGGCTTTCTTCAGCCACTGATGGGTAACCCACTGGCCGTCGATTTTTTCTGCAACGCGCA
GGGCGCCGCTATCTAGCAGGCTGATGGCCTGAGTAACGGCTTCACGCGTGACGGTGTCTGCGTTTGCCGG
AGTGATTTCTGCGCGGCGCTCGAAAGCCGTTTCAATGATGTTCTGTAATTGTTGGTGCATCCTGATTTCT
CTTTCCTGATTGTAAAAATTAACTCAATGGTACTTTATCGTTTGGGTTAAGGGCTTCTGTCAACCGTTCT
TGCAATTTAAGGCGCAAATCCGGCTTCAATGCTCGCCTGTCGCTGTCGGCCAGGATGAAAAGATCCTCCA
CCCGTTCGCCGATTGTCGAAATACGTGCGCCATGCAGCGACAGATTAAGATCGGCAAAAATCTCGCCGAT
TCGTGCCAACAGCCCCGGTTGATCGAGTGCGCTGAGCTCCATGTAGCTGCGTCTGTCCGTATGCGTCGGC
AGGAAGTTGACTTCGGTTGGCACGCTGAAGTGACGCAGTTTAGGCGACGGCCTACGCACCCGTGGATGCT
GGTAGTGTCGGTGGGTTAGCGACTGCTCCAGCGCCTGGCGTATCATTTCATGCCGATCCTGCGCCAGCGG
GCTACCATCCGGTTCCAGCACAATGAACGTATCCATCGCCATGCCGTCGCGGCTGGTAAAAATCTGTGCG
TCGTGCACGCTGAGGTTACGTCGGTCTAATTCACCGGCGACGGCCGCGAAAAGATAAGGCCTGTCCGGGC
TCCAGATAAAAATCTCGGTGCCGCCACGACTGGCCTGATGGCTGATTAGCACCAGCGGTTTGTCGGTATC
ATGCTCCAGCAGGTGGCGCGCGTGCCAGGCAAGCTGGTTCGGTGAGTGGCGCAGGAAATAATCGGCCCGA
CAGCGGCTCCAGATGTGGTGCAACGCCTCTTCGTCAATGTTATCCATGCGCAGCAGAGCCAGCGCCTGCA
AGCGATGATGCCGGACGCGTTCACGTAAATCCGGCGTATTTTGCATGCCACGGCGTAGCTGTTTCTCGGT
AGCAAAATAGAGTTCCCGCAACAGACTTTGCTTCCAACTGTTCCACAGCGTTTCATTAGTGGCGCAGATA
TCCGCAACCGTCAGGCTGACCAGATAGCGTAAGCGGGTTTCGCTTTGTACTTCCGTAGCAAATTGCTGAA
TAACCGTGGGATCTTGAATATCGCGGCGCTGTGCGGTGACGGACATCAGCAAGTGGCAGCGTACCAGCCA
GGACACCAACTGGGCTTCGCGCGAGTTCAGCCCGTGCAGCGCGGTAAATTCCAGTACGTCCTGCGCACCC
AATTCAGAGTGATCGCCCCCACGGCCTTTGGCGATATCGTGGAACAGCGCGGCCAGCAGTAATAATTCAG
GCTGAGGCAGGCGAGGGTAGAGCTCTACGCACAGCGGATGCAGTGGTCGCGTATTCTCGTCGGCGAAGCT
TTCCAGCTTGAGCAGAACGCGGATCGTGTGCTCATCCACCGTATAGGCGTGAAACAGATCGAACTGCATC
TGACCAACAATATTCCCCCATAGCGGCATATAGGCCCACAGCACGCTATGACGGTGCATCGGCAGCAGCG
CACGGCTTACCGCATGCGGATGGCGCAGAATATTCATGAACAACTGGCGTGCTTCTGGGATGGTACAAAG
CGGGCTGGCGAGATGGCGACGTGCATGGCGCAACTGGCGCAATGTGGTGGAATAAATGCCGCTGATGTCG
CGGTTGCGCACCATCAGGTAGAACATACGCATGATGGCTTCTGGCTTTTTGATAAACAAGTTTTCATCAC
GCAGGTCTACCAGATTGCCGCGTAGCTGGAATTCATCGTCTATCGGGCGGGGTTTTTCACTCGCATCCAG
CGCCAGAATCGCTTCGTCAAAGAGTTGTAACAGCATCTGGTTCAACTCGCTGACGCGACGCGTCATGCGG
TAGAAGTCTTTCATCATTCGCTCGACTGGCGTGTTACCTTCGCCCTGATACTGCAACAGTTGCGCGACGT
TAAGCTGTCTGTCGAACAGCAGTCGGTTGTCGTAACGCGGCAGGATCAGGTGCAGAGCGAAGCGGATACG
CCACAAAAAGCTCTGGCATTCGTTAAGCTCTTTACGCTCGGCCTCTGTCAGAAAGCCGAAACCCACCATT
TCGTTGAGCGACGTTGCGCCGAAGTGGCGTCTTGCCACCCACAGCAGCGTATGAATATCGCGTAGCCCAC
CTGGACTGCTCTTGATATCGGGTTCCAGGTTGTAGCTGGTGCTGTGATAGCGTTGATGGCGTTCCTGTTG
TTCGATAATTTTTGCTGGGAAAAACGTGGAGGACGGCCAAAATTCATCACTGAAGACGTGTTTTTGCAGC
GTGAGAAATAGGGCAACATCGCCGCATATCATGCGGGATTCAATCAGGTTGGTCGCGACAGAGATATCCG
CACGCCCTTCTTGCAAGCACTCTTCCAACGTTCTGACGCTATGGCCGACTTCCAGCTTTAAATCCCACAG
TAGGGTAATGAATTGGCCGACGCGCTGGGAATGTTCCTCACTAAGTTCTGTCTGGCTCAATACCAGCACG
TCGATATCGGAAAGTGGGTGCAATTCACCGCGGCCATACCCACCAACCGCAACGAGTGCGGTTTGTGCAA
TATTCTCAAAACCGTGGAAGTACCACAGCCGCTGCAACAGGCGATCGATGAATAAGGTTCTGGCATCAAT
CAGCTTTTCCGCACTGACGCCGGAACGAAATTCTGAACCGAGCCAGAGCTGGAATAGCTCCAACTGCTGT
TTCAACGCCTGACAGTTCAACATGTCATCGGCGTAGGTCAGCGGTGAAGCAGGGGGCTGTGCTGCAATGG
CGTCTACAGGGCTGTCGGGTGAGGACGCATCAGGTGGCGTCTTGTCTGGTGAAAAGCGTTTATCTGTCAT
AGCGCAGCCCATAAAAAAACGCAGAGCGCGTTTCTCAACGTCGCTTGCGACGGCCCGGAGGGGGCGTGCT
TTCTGCACGCCATAAAAAAGCCGGCATTTGCCGGCTTAGTGTTTACTGTTCATGCGTGATGATGTTGGGG
ATAGTGTCATCCTTTCGCAACGTCATTATTTCGCAGCCGTTATCGGTTACCACAATAGTATGCTCGTACT
GTGCCGACAAGCTACGATCTTTGGTTTTTACCGTCCAACCGTCTTTCATTGTACGGATGCGGTAATCACC
TGCGTTAAGCATGGGCTCGATCGTAAAGGCCATTCCCGCCTGCAACACCACGCCGCCGTCATCTGCATCG
TAGTGCAGAACTTGCGGTTCTTCGTGGAAGCCCTTGCCGATGCCGTGGCCACAATACTCACGTACTACAG
AGAAGTTGTTCCCTTCCGCAAACTGCTGGATCGCTTTGCCCAAGGTGCGCAGGCGAATCCCCGGCTTAAC
CATCTTCAGTGCCAGATAGAGGCTTTCCTGTGTGATGCGGCAGAGACGCTCACCCAGAATGGTAGGCTTG
CCCGCGATAAACATGGTTGACGTATCGCCGTGGAAGCCGTCTTTGATCACGGTGACGTCGATGTTGACGA
TATCGCCGTCTTTCAGGATCCGCTCTTCGCTAGGGATGCCGTGACATACCACTTCATTGATGGAAATGCA
GACGGATTTCGGGAAACCGTGGTAGCCCAGGCAAGCAGAAATAGCCTGCTGCTTGTTGGTGATGTGATCG
TGACAGATTCGGTCTAACTCGGCGGTACTCACGCCGGGTACGACGTGAGGTTCGATGATTTCCAGGACTT
CGGCAGCCAGACGACCAGCTACGCGCATTTTTTCGATGTCTTCAGGGGTTTTGATTGAAATTGCCATTGA
TAATTGTCCGCAGGTGCCTGCTAAGCACGAAAATTAAGAGCGATAACTAATAACTTATGTTACCAGCCAT
GCCGCTGGCTTGCCAAATTATCATTCTGATTTGTAGACCATTGAATAACAAATGTTGGTGTCGTGGGGGG
ATTTATGGTATAAAGCGCGCCGATGATCCGGCTGGATAACGGTTATACGGTATTCGACTACATCATCGAC
TAAACTCACTTTGTGTAAATAACACACACATGTCGGCACGTTCGCCGGGGTGCTCCTGAGGTGTTTCACC
GGATGGGGTCGGCGCAATGGGACATGTGGAGGCATAACCCCATACTTAATTAATAGAGGTAATCATGGCA
ACTGTTTCCATGCGCGATATGCTCAAGGCTGGCGTACACTTTGGTCACCAGACCCGTTACTGGAACCCGA
AAATGAAGCCATTCATCTTCGGTGCGCGTAACAAAGTTCACATCATCAACCTTGAAAAAACCGTACCAAT
GTTCAACGATGCTTTGGCTGAACTGAGCAAAATTGCTTCTCGCAAAGGCAAAATTCTGTTCGTTGGTACT
AAACGCGCAGCAAGCGAAGCGGTAAAAGATGCAGCCAACAACTGCGATCAGTTCTTCGTGAACCATCGCT
GGTTGGGCGGTATGCTGACTAACTGGAAAACCGTTCGTCAGTCCATCAAGCGTTTGAAAGATCTGGAAAC
CCAATCTCAAGACGGCACGTTCGACAAGCTGACCAAAAAAGAGGCGCTGATGCGCACTCGTGAACTGGAC
AAGCTGGAAAACAGCCTGGGCGGTATCAAAGATATGGGCGGTCTGCCAGACGCGCTGTTCGTTATCGACG
CCGATCACGAGCACATCGCAATCAAAGAAGCTAACAACCTGGGTATTCCGGTATTCGCTGTGGTTGATAC
CAACTCCGATCCAGATGGCGTTGACTACATCATCCCTGGTAACGATGACGCAATCCGTGCAGTTAGCCTG
TACCTGAGCGCTGTTGCTACTGCTGTCCGCGAAGGCCGTTCTCAAGATCTGGCTGTGCAGGCAGAAGAAG
GCTTAGTAGAAGCTGAATAATAAGTCTGGCTCGTTGAGCCCTTATTAACCAGGTAGTACTAGTTTGGTTA
GGGGCCTTTTTATGGCCCCTTTTTCACTTTTAAAGCTGTTTGGTCGTGACGGCCGGGCAGAACAAATCTT
CCGAGGATTTTAGAATGGCTGAAATTACCGCATCCCTGGTAAAAGAGCTGCGTGAGCGTACCGCTGCAGG
CATGATGGAATGTAAGAAAGCGCTGGTTGAAGCTAATGGCGACATCGAGCTGGCAATCGAAAACATGCGT
AAATCTGGCGCGATTAAAGCGGCGAAGAAAGCAGGTAACGTTGCTGCTGATGGCGTGATCAAGACTAAGA
TCGACGGTAACTACGCTGTGATCCTGGAAGTTAACTGCCAGACCGACTTCGTCGCTAAAGATGGTGGTTT
CCAGGCGTTTGCTGACAAAGTGCTGGACGCTGCGGTTGTAGGCAAAATCACTGACGTTAACGTGCTGAAG
GCGCAGTTCGAAGAAGAGCGTGTTGCACTGGTTGCTAAAATCGGTGAGAACATCAACATTCGCCGCGTTT
CTGCTCTGGAAGGCGAAGTGCTGGGTAACTACCAACACGGTGCGCGCATCGGTGTTCTGGTTGCCGCTAA
AGGCGCTGATGAAGAGCTGGTTAAGCACCTGGCTATGCACGTTGCTGCAAGCAAGCCTGAATTCGTTAAA
CCAGAAGACGTGTCTGCTGAAGTGGTAGAGAAAGAGTACCAGGTTCAGTTGGAAATCGCGATGCAGTCTG
GCAAACCGAAAGAAATCGCAGAGAAAATGGTTGAAGGCCGTATGAAGAAATTCACCGGTGAAGTTTCTCT
GACTGGCCAGCCTTTCGTTATGGATCCAGCTAAGTCTGTTGGCCAACTGCTGAAAGAGCACAACGCTGAT
GTGACTAACTTCATCCGTTTCGAAGTGGGTGAAGGCATTGAGAAAGTTGAGACTGACTTTGCTGCTGAAG
TTGCAGCAATGAGTAAGCAGTCTTAATAGTAAAAAAAGAGCCGCCAGTTGGCGGTTCCTTTTTATCCAGC
CCCAATAGTTTTAGTTCGCTTGGCTTCCTGCATTCAGATAGGGGCCAGGTGGAATAGTGTTGATTTTTAC
AACCCCCAATACGACGACAGCCTGTAGGATAAGAACACCATGGCAACCAATGCAAAACCCGTCTATCAAC
GAATCCTGCTGAAGCTCAGTGGCGAAGCTTTACAGGGAACTGAAGGTTTTGGTATCGATGCGAGTATTCT
GGATCGCATGGCTCAGGAAGTGAAAGAACTGGTTGAGTTAGGCATTCAGGTCGGTGTGGTTATCGGCGGT
GGTAACCTGTTTCGTGGCGCGGGTCTGGCTAAAGCGGGTATGAACCGCGTTGTGGGCGACCACATGGGGA
TGCTGGCGACCGTCATGAATGGTCTGGCAATGCGTGATGCGTTGCACCGTGCCTATGTGAACGCTCGCCT
GATGTCTGCGATCCCCCTGAATGGCGTTTGTGACAACTACAGTTGGGCGGAAGCAATCAGCCTGCTGCGT
AATAATCGCGTGGTGATTTTCTCCGCCGGAACCGGTAACCCTTTCTTTACTACGGATTCCGCAGCTTGTC
TGCGCGGCATCGAGATTGAAGCGGATGTCGTATTGAAAGCGACCAAGGTCGATGGCGTCTATTCTGCCGA
TCCGGTACAAGATCCTTCTGCGACAATGTACGAAACGCTAACTTATCAAGATGTGCTAGAACGTGAACTG
AAAGTGATGGATCTTGCTGCATTCACGCTGGCTCGTGACCATAATTTGCCGATCCGCGTTTTCAACATGA
ACAAACCTGGCGCACTGCGTCGCGTTGTCATGGGTGAAAAAGAAGGGACGTTAATCAGTCAGTAACTCAA
GTTATGGGGTAATATATTGTCAGTATTGCTCCATACGCCAGCCAAGCGCTGGTATTAATTATTCACCGGG
CCATGTACTGACATGGCCTGCCAGGCAACCAGTTTTCAAGGGTTCACAACGTGACTAATGAAATCAGAAA
AGATGCTGAAACGCGCATGGACAAATGTGTTGAAGCGTTTAAAAACCAGATCAACAGAATCCGTACTGGC
CGTGCATCGCCAAGTATTCTTGACGGCATTCAGGTTGAATACTACGGCAGTGCAACGCCATTGCGCCAAC
TCGCTAACGTTGTGGTAGAAGATTCTCGCACGTTGGCCATTTCGGTATTCGATCGTTCACTGGGCCCAGC
GGTCGAGAAAGCGATTATGGCTTCCGATCTCGGCCTGAACCCGTCTTCTGCGGGTACTGTAATCCGCGTT
CCGTTGCCACCGCTGACGGAAGAACGTCGTAAAGATCTGATCAAAGTGGTTCGTGGCGAAGCAGAACAGG
GGCGTATCTCTGTACGCAACGTGCGCCGCGATGCTAACGACAAGTTTAAAGCATTGTTGAAAGACAAAGC
GATCAGTGAAGATGAAGAGCGTCGTGCTCAGGATGATGTGCAGAAATTGACTGATAACTTCATCAAGAAA
GTGGACGTGGCACTGGCAGAAAAAGAAGCGGAGCTGATGGAGTTCTAATCAGCCTGTTAGATAGTGCGTC
GCAGGAAACTTGTGGGTTTGCCCCTTTTTTCGGCGGCGCTTTATTTTTATATAATGCGCGTTATGTCATC
AATGGGTGAAGGCTAGCCCCTCTGGGCAGTAAACAATTTTTTGCCATGTATATACCTGCAAGCGTCATGG
CTGTGATCGATAGCAGAGATATATCATGGTAATCGTCTCAGACTCGTGTACCTTCCTGTCATCAAATCCG
GTTATTCAGAGCATTTTTAATGAAGCAACTGACAATTCTTGGTTCCACCGGCTCTATTGGCGTTAGTTCT
CTGGCGGTAATTAAAGCTAACCCCGATAAATTTGCCGTGCGTGCGCTATCCGCTGGGTATAACGTCAAAC
TGATGGTGGAGCAATGCCTCACTTTCCAACCTGCCTATGCCTCAATGGCTGATGAAGCTTCTGCAACGGT
TCTGCGCCAGCAGTTGGCGGAATACGGCTGTAAAACAGAGGTGCTGGCGGGCGTTCAGGCAGCGTGTGAT
CTTGCTGCATTGGATGGCGTCGATCAGGTCATGGCCGCGATTGTGGGAGCTGCTGGGCTACTGCCGACAT
TGGCTGCAATCCATGCGGGAAAACAGGTTTTGTTGGCGAATAAAGAATCACTGGTTACCTGTGGACGTCT
CTTTATGGACGCCGTAGCACAAAGTGGTGCGCAGCTTTTACCGATTGATAGTGAACATAATGCGATTTTT
CAGAGTTTACCTGAGCAAATTCAACGCCAATTAGGTTACGCTTCATTGTCGCAACATGGGGTTGAACGCA
TTATTTTGACCGGTTCTGGTGGGCCTTTTCGTGAAACGTCGGTGTCGGCGCTGGCGGATATGACGCCGGA
TCAGGCGTGTGCGCATCCAAACTGGTCAATGGGGCGCAAAATTTCGGTTGATTCAGCCACGATGATGAAC
AAGGGGCTGGAGTATATTGAAGCACGTTGGTTGTTTAATGCCTCTGCTGAACAGATGGAAGTCATTATTC
ATCCGCAATCGGTGATTCATTCTATGGTGCGTTATCGTGATGGTAGCGTTCTGGCGCAGTTGGGCTCGCC
CGATATGCGCACGCCGATTGCCCATGCGATGGCGTATCCCGAACGTGTGACGTCGGGCGTAAAATCGTTA
GATTTTTGCCAAATTGGTGCGCTGACATTTTTAGCGCCGGACTATGCACGCTATCCTTGTTTACAGTTGG
CGATTGACGCTTGTCATCATGGTCAATCGGCTACCACGGCATTGAACGCTGCAAATGAAATTGCAGTAGC
GGCATTTTTGCAGTCGCAGATACGCTTTACGGATATCGCGGCGGTAAATCGGGATGTCATTGAACAACTT
ACACTGCCAGAGCCTGCCAGTGTTGACGATGTTCTGTTCATCGATCGCTGGGCCAGACAGGCCGCAGCAC
AGACTCTGACACATTACACACGATAGTCGGATAGGCCCGTGGCACGATTTGTTCATGTGCGGTTGAGGTG
GTATAGTCTGCGCCACTCAATAGTTGATTAGGCGAAATTTGTTTAATTGACTATGACGCTAAGCCGTGAT
CGTTCACGGCTTTTTTTGCGCTAACGGGGTCTGATGTTACGGAAGGACTGTTGTATTTCTTGCTTGAGGA
AATAAGTACGCGTTATGCCGTCCGATAATCAAAAAAATATTCACGATCTGCCACCCGCTGGGCCACGGCA
TGTTGCCATTATCATGGATGGCAATGGTCGCTGGGCGAAAAACCGGGGAAAAATGCGGATTTTTGGCCAT
CAGGCTGGTGTAAAGGCCGTGCGACGTTCAGTCAGTTTCGCCGTGAGCCAAGGGCTTGACGCTCTGACAC
TTTATGCATTTAGCAGTGAAAACTGGAACCGTCCGGCGCAGGAAGTCTCCGCACTTATGGAACTGTTTGT
TCGGGCGTTGGATAGCGAAGTGAAAAGCCTGCACAAGCACAATGTTCGCTTGCGGGTGATTGGCGATATC
GGCCGTTTCAGCCCACGTTTACAAGAGCGAATTCGTCGTTCAGAGACGCTGACAGAAAAGAATCAGGGGC
TCACACTCAATATTGCCGCGAATTATGGCGGCCGTTGGGATATTATTCAGGGAGTACGGCAACTTGCAGA
GCAGGTGCAGGAAGGTATTCTTCGCCCTGATAGCATTAATGAAGCGTCATTATGTCAGTACATCTGTCTG
AATGATCTGGCTCCGGTTGATTTGGTGATCAGAACCGGTGGGGAACACCGCATCAGTAATTTTCTTCTGT
GGCAAATTGCTTATGCTGAACTTTACTTTACTGATGTCCTCTGGCCTGATTTCGATGAACAAGTCTTTGA
AGGTGCGCTGAATGCTTTTGCACAACGCGAGCGCCGCTTCGGGGGAACAACACCTATCGATGCTGATGCA
TCCTAGGGGGAACTTTTGCTGAAGTATCGCCTGATTACTGCTTTTATTTTGATCCCGATTGTTATTGCAG
CGTTGTTCTTGCTGCCTCCTTTGGGATTCACGCTTGTTACGCTGGCTGTTTGTATGCTGGCGGCATGGGA
ATGGGGTCAACTGGCGGGGTTTGCCTCCTATGGCCAACGCCTGTGGCTCGCGATCCTGTGTGGTTTCTTA
CTGGCGCTGATGCTGTTATCGCTCCCGGCTTACCATTATTCTGTCCATATTCCGCAAATCAGTATCGCGC
TTTGGTCATCACTGGTGTGGTGGAGTGTGGCACTGCTGTTGGTTCTGTTTTATCCGACTTCAGCCTCATT
CTGGCGTCATTCACGCACATTGCGACTGGTGTTCGGTATCATGACTATCGTGCCGTTTTTCTGGGGCATG
GTCGCGCTTCGTCATTACAATTATGCGATGAATCCTTTTGCCGGTGCCTGGTGGCTGCTGTACGTCATGC
TGCTGGTCTGGGGTGCAGACAGCGGAGCCTACATGTTTGGCAAACTGTTTGGTAAACGTAAGCTCGCGCC
AAAGGTTTCGCCGGGCAAAACCTGGGAAGGCTTTCTCGGTGGTCTGGCAACCTCAGCGCTAATCTCTCTG
CTGTTTAGCCTTTATGCACCATTAACGGTGGCAGCATCGACGTTGTTAATTTGTTCTATTGTCGCCGCGC
TGGCCTCGGTACTGGGTGATTTGACGGAAAGTATGTTCAAACGCGAGGCGGGCATCAAAGACAGTAGCCA
TTTGATTCCGGGGCATGGTGGCGTGCTCGATCGTATCGATAGCCTGACGGCTGCGGTTCCTGTGTTCTCT
TGCCTGATGCTGCTGCTGTTTAAAGTAGCTTAGAATAAAGCGGTAGAGCTATTTATGTTGAGTTTTCTCT
GGAATCTTGCCGCGTTTATCATTGCACTCGGTGTGCTGGTCACCGTCCATGAATTTGGACATTTCTGGGT
GGCACGCCGTTGTGGTGTGAAGGTAGAGCGCTTCTCTGTCGGTTTCGGCCGCGCCCTATGGCGCCGTCGC
GATCGTACTGGTACAGAATTCGTGATTGCGCTGATCCCGCTTGGCGGCTACGTGAAGATGCTGGATGAGC
GTGTCGACACGGTAGCGCCAGAATTTCGTCACCAATCCTTTAACAGCAAAACGGTCTGGCAGCGTGCGGC
TATCGTCAGTGCCGGTCCGATCGCTAATTTCCTGTTTGCCATTGTGGCGTACTGGCTGGTGTTCATTCTC
GGCGTTCCTGGCGTGCGTCCGGTTGTGGGTGAAATACTGCCCAACTCCATCGCGGCGCAAGCGGAAATGT
CGGCAGGAATGGAACTAAAGTCCGTTGATGGTATCGAAACGCCTGATTGGGATACCGCGCGTCTGGCGAT
GATCGGTAAAATCGGTGACAGCGATGTCGTGATCGGAACCGCACCTTTAGGCTCTGACCGTGTCGTCCAG
AAAACCCTGGATTTACGCGAGTGGCAGTTTGAACCTGATAAGCAAGATCCGGTTGCTTCGCTCGGGATTA
TCCCACGCGGCCCGCAAATTGAACCGGTACTGAATCAGGTGCAGGCTGGCTCGGCAGCGGAAAAAGCAGG
TTTGCAAGTCAGAGATAGGATCGTTAAAGTCGACGGGCAGGCTTTAGTACATTGGCGTGATTTTGTCATC
GCCGTGCGTGATAACCCCGGACAATCTATTGCGCTGGAGGTGGAACGAAATGGCGAAGTAGTGCCGTTAA
CGTTAACGCCAGACAGCAAATCTGTGGGAAATGGCAAAGTTGAAGGGTTGGCCGGCGTTATGCCAAGCGT
GACGCCGCTGCCCGAAGAATACAGGACTGTGCGCCAGTATGGGCCGTTCAGCGCTGTCTATCAGGCAACA
GATAAAACCTGGCAACTGATGAAGTTGACCGTCAGTATGTTAGGCAAACTGGTTATGGGTGATGTTAAGC
TGAACAACCTGAGTGGTCCCATTTCGATTGCTCAGGGTGCAGGAATGTCAGCAGATTATGGATTGATTTA
TTACCTGATGTTTTTGGCCTTAATCAGCGTCAATTTGGGGATCATCAATCTGTTTCCTCTGCCGGTATTG
GATGGTGGACACCTGCTCTTTCTTGCGGTTGAAAAGCTGAAGGGTAGGCCGGTTTCTGAGCGTGTGCAGG
ACATTAGCTATCGTATTGGCACAGTATTGCTGATGTTGTTAATGGGACTCGCACTTTTCAATGATTTCTC
GCGTCTCTAGGCGCGGGATTAGGTTAGGAAAAACGCATAACAACGATGGCGATCAAAAAGTTGCTCATAG
CGTCGCTGCTGTTTAGCAGCGCAACCGTATACGGTGCAGACGGGTTCGTAGTGAAGGACATTCATTTCGA
GGGCCTGCAAAGGGTTGCCGTCGGGGCGGCACTCCTCAGTATGCCTGTCCGCGTTGGCGATACCATCGGT
GACGATGATATCGGTAACACTATCCGTGCCTTGTTTGCGACCGGAAATTTTGAAGATGTTCGCGTCCTGC
GCGACGGCGAAACGCTGATTGTGCAGGTGAAAGAACGTCCGACAATCGCCAGCGTCACGTTTTCCGGCAA
TAAGTCAGTCAAAGACGACATGCTGAAAGAAAACCTGGAAGCCTCTGGCGTGCGCGTTGGTGAAGCGTTA
GACCGCACGGCGCTCACCAGCATCGAAAAAGGACTGGAGGATTTCTATTACAGCGTGGGTAAGTACAGTG
CGTCGGTGAAAGCCGTTGTCACGCCATTGCCACGTAATCGCGTAGACCTGAAACTGGTCTTCACGGAAGG
TGTGTCGGCCCAAATCCAGCAGATTAATATTGTCGGTAACAAAGCGTTCAGTTCCGACGAATTGATCTCG
CGTTTCCAACTGCGTGATGAAGTGCCGTGGTGGAACGTGGTCGGTGACCGTAAATACCAGAAACAGAAAC
TGTCTGGCGATCTCGAAACCCTACGCAGCTTCTATCTGGATCGCGGCTATGCGCGTTTTAACATCGATTC
CACTCAGGTGAGCCTGACGCCAGATAGAAAAGGCATCTATATCACCATTAATATGACGGAAGGTGAGCAG
TACAAGCTGTCCGGCGTCGCGGTGAAAGGTAACCTGGCGGGGCACTCTGCGGAAATCGAAGGGCTGACGA
AAATCGAATCGGGTGAACTCTACAACGGGACGAAAGTCACCCGCATGGAAGAGGACATCAAGAAGCTGCT
GGGTCGTTATGGCTATGCCTATCCGCGAGTGGTCACACAGCCGGACATTAATGATGCAGACAAGACGGTG
AGATTAAACATCAACGTCGATGCAGGTAACCGCTTCTATGTGCGTCATGTTCGCTTTGACGGCAATGATA
CTTCTAAAGATTCTGTTCTGCGCCGTGAAATGCGCCAGATGGAAGGTGCCTGGTTAGGTAACGATCTGGT
TGAACAAGGCAAAGAACGTCTAAACCGATTGGGATACTTTGAAAGCGTTGAGGTAGAAACACAGCGCGTT
CCCGGTGTGGCCGATCAGGTTGATGTGACGTATAAAGTTAAAGAGCGTAATACGGGTACATTCAACTTTG
GTGTTGGTTTCGGTACGGAAAGCGGCGTGAGTTTCCAGGCTGGGGTCCAGCAGGACAACTGGCTGGGAAC
GGGTAACTCCGTTGGTATCAGCGGGACTAAAAACGACTATCAGACGTATGTTGAGCTGTCACTGACCGAC
CCGTACTTTACCGTCGATGGCGTTAGCCTCGGTGGCCGCATATTCTATAACAAATTTGAGGCGTCTGACG
CTGATCTGTCCGACTACACCAACGTGAGTTATGGCGTTGGCAGCACCTTGGGTTTCCCGATTAACGAGAA
TAACTCACTGCGTGTCGGTCTGGATTATGTGCATAACGACCTGTCGGATATGAGACCGCAGGTAGCGATG
TGGCGTTATCTGAACTCCGTTGGGGTAAATCCCGAGGTTGTTGTTGGCAATAACAATAAATCTAGTGCGG
ACTTTAAAGCGAACGACTTCTTCCTGAACACCGGATGGTCGTATAACAATCTGGATCGCGGCTATTTCCC
GACCAAAGGAACACGTGCGTCCGCGAATGCCAAGATCGCGGTGCCAGGTTCGGACAACGAATACTACAAG
CTGACGTTTGATTCGGCGAGTTACTATCCGTTGACCGACAGCGGTAAATGGGTGGTGATGGGCCGTACTC
GTGCAGGCTTTGCTGATGGTATCGGAAGTAAAGAAGTGCCGTTCTACGACAACTTCTATGCGGGTGGTTC
GAGCACGGTGCGTGGCTTCCAATCGAATACGATTGGGCCTAAAGCGGCGTATTATAACTGTGCTAATCAA
ATTCAGCCTTATTCTTCGTGCCGAATTGATTCAACCAATCTGGATGATGCCGTTGGCGGTAACGCGATGG
CGGTGCTGAGTGCGGAACTGATCGTACCGACGCCGTTTATCAGTGATAAATACGCGAGCTCTGTGCGTAC
TTCCTTCTTTGTGGATGGCGGTACGGTATGGGATACCAACTGGGAAAACACGGCTGAAACATTGAAGGCT
GGTGTACCGGATTATAGCAAGGCGAACAACTTCCGTGTTTCCAGCGGTATCGCATTGCAGTGGATGTCTC
CGCTTGGGCCATTGGTCTTCTCCTATGCCCAGCCGGTTAAAAAGTACGATGGAGACAAGTCGGAACAATT
CCAGTTTAACATTGGCAAAACCTGGTAGTGTGACGTCCATAGGTCGTATGCAGGGAATGTTGCATCGCTG
TTCATTGGTGTGAATGCTGGAAATCCAGTTGACGCCCTGGCGCGATGCCCATCATTAAAGTGTTAAGACA
CAAATTAGGTTAGGTTGAGGAGTTTATAGTGAAAAAGTGGTTATGTGCCGCAGGCCTCGGTTTAGCATTG
GCTGCTTCAGCCAGCGTTCAGGCTGCTGACAAGATTGCCGTTGTTAACGTTTCCAGCATCTTCCAACAGT
TGCCACAGCGTGAAACCGTTGGCAAGCAACTGGAAAACGAGTTCAAAGGTCGTGCTTCTGAGCTGCAATC
GATGGAAAACGATTTGCAAGGCAAGATGCAGAAGTTGCAGCGTGATGGTTCTACTATGAAAGCGAGCGAA
CGCAGCAAAATGGAAAAAGACGTCATGGCACAGCGCGAGCAGTTCTCTACGAAAGCGCAGGCTTTTGAGC
AGGACAACCGTCGTCGTCAGGGTGAAGAACGTAACAAAATTCTGAGCCGTATTCAGGATGCTGTGAAAGC
CGTTGCAACTAAAGAAGGCTATGATGTTGTGATTGACGCTAACGCCGTTGCGTATGTCGCCAATGCTAAA
GATATTACTGCTGATGTGCTGAAACAGGTTAAATAATACATGTATTCGATTCGACTGGACGCGTTAGCTC
AACAGTTGGATGCACAATTACACGGTGATGGCGATATCGTCATCACCGGTGTGGCGTCTATGCATTCGGC
AAAAACTGGGCAAATTACGTTTCTTTCTGACAGTCGTTACCGTGAGCAACTGGCCGAGACACAAGCGTCT
GTCGTCGTGCTGACGGAAGCAGATTTACCTTACTGTCAGGTTGCTGCGCTGGTAGTGAAAAATCCTTATC
TGACCTATGCGCGCATGGCTCAGTTGCTGGATACGACGCCGCAACCGGCAACCGATATCGCCCCGAGTGC
CGTCATTGCTCCCGATGCGACGCTGGGTCAGCAGGTATCCGTTGGTGCAAATGCTGTCATCGAATCTGGC
GCTCAGTTGGGTGATGGTGTTGTCATCGGCCCCGGCTGTTTTGTCGGTAAAAACGCCCGCATTGGTGCCG
GCACCCGTTTGTGGGCAAATGTAACGATTTACCACCGCGTTGAGCTTGGTGAACAGTGTCTGATCCAGTC
TGGCACGGTGATCGGTTCTGACGGCTTTGGCTATGCCAACGATCGTGGCAACTGGGTGAAGATCCCGCAG
TTGGGAACGGTCAGAATTGGCGATCGGGTTGAGATTGGTGCGAGCACGACTATCGATCGTGGTGCGTTGG
ATGATACGGTCATTGGCAATGGTGTTATCATTGATAACCAATGTCAGATTGCGCACAACGTCGTGATTGG
CGACAATACCGCGGTCGCGGGTGGCGTCATTATGGCGGGGAGCTTGAAAATTGGCCGTTATTGCATGATC
GGCGGTGCTAGCGTGATTAACGGGCACATGGAGATCTGCGATAAAGTGACGGTAACGGGGATGGGGATGG
TCATGCGACCAATCACTGAACCTGGGGTATACTCTTCGGGTATTCCTTTGCAACCCAATAAAGTATGGCG
CAAAACTGCAGCGCTGGTGATGAATATTGATGAGATAAGCAAACGGTTAAAAGCCGTTGAACGAAAAGTC
GATAACGTTTAATCACTCGCGTTTTATTTGCGGCCTGCCTGAAGACACCTAATTTAGGGTCTGCGCAGGC
CGTGTTGTTGATGGCATCAGTTTTTTATGGACAGGAAGAGTATTTTGACTACTGACACTCATACTCTGAA
TATTGAAGAGATTTTAGAATTATTACCGCACCGTTTCCCATTTTTGCTGGTTGATCGGGTACTGGATTTT
GAAGAAGGGAAGTTTCTGCGGGCGGTGAAAAACGTCTCTTTTAACGAACCCTTCTTCCAAGGGCATTTCC
CGGGTAAACCGATTTTCCCCGGCGTGTTGATTCTGGAAGCCATGGCTCAGGCTACGGGTATTCTGGCGTT
TAAAAGCGTGGGTAAACTGGAGCCGGGTGAGCTGTATTACTTCGCCGCTGTTGACGAAGCGCGCTTTAAG
CGCCCGGTACAGCCAGGCGATCAAATGATCCTTGAAGTTGAATTCATTAAAGAGCGCCGCGGCGTTGCGC
GCTTTAAAGGTGTTGCCAAAGTTGATGGCGAAGTGGCCTGTGAAGCGTCAATGATGTGTGCTCGTCGTCG
GGAGTCCTGATAACGTGATTGATCAAACCGCCTTTATTCATCCTAGTTCGATTGTTGAAGACGGTGCCAT
TATTGGCGCTGGTGTTCATATTGGCCCTTTCTGCTACATCGGTTCTCAAGTTGAGATCGGTGCAGGGACG
GTGCTGAAATCGCATGTCGTCGTCAATGGCGTCACTAAAATTGGTCGCGACAACGAAATCTATCAGTTCA
CGTCAATTGGTGAAGTGAACCAGGATCTCAAATATGCTGGGGAACCGACCCGCGTTGAAATTGGCGATCG
TAACCGTATCCGTGAAAGTGTCACCATTCATCGTGGCACGACGCAGGGCGGTGGGTTGACTAAAGTCGGT
AGCGATAACTTGTTGATGATCAACACGCATATCGCACACGACTGTGTAGTGGGCAATCGCTGTATTCTGG
CGAATAATGCGACGCTGGGTGGCCACGTTTCCGTCGATGATTTTGCGATTATTGGCGGAATGACTGCGGT
ACACCAGTTCTGCATTATCGGTGCTCACGTTATGGTTGGTGGGTGCTCTGGTGTAGCGCAAGACGTGCCT
CCGTATGTTATTGCGCAGGGTAACCATGCCACGCCGTTTGGTCTGAACATTGAAGGCTTGAAACGTCGTG
GATTCGAAAAAGAAACGCTGCATGCGATCCGTAATGCATACAAGCTGCTCTATCGTAGCGGTAAAACGCT
GGATGAGGTAAAACCGGAAATCGAAGCGCTGGCGGCTGAACACCCGGCGGTGCAGGCATTTACCGATTTC
TTCGCGCGTTCTACTCGCGGCATCATTCGTTAATCCATGTCATCACGTCCTTTGACTATTGGGCTAGTCG
CCGGAGAAACTTCCGGCGACATCCTGGGCGCAGGTCTGATCCGGGCGCTAAAAGAAAAGGTACCGAATGC
GCGGTTTGTCGGCGTAGCCGGGCCGCGTATGCAGGCTGAAGGCTGTGAAGCCTGGTACGAAATGGAAGAG
CTGGCCGTCATGGGCATTGTTGAAGTGCTCGGACGCCTTCCTCGTCTGCTGAAAATTCGGCGAGATTTAA
CCCAACGTTTTAGCGAACTTCAGCCTGATGTCTTCGTGGGCATTGATGCACCTGATTTTAATATCACGCT
GGAGGGTAACCTCAGGCAGCGTGGTATCAATACCATTCATTATGTCAGCCCGTCCGTGTGGGCATGGCGT
CAAAAACGCGTTTTCAAAATAGGTAAAGCGACTAATCTGGTGCTGGCCTTCTTGCCTTTTGAAAAAGCGT
TTTACGATCGTTTCAATGTACCTTGTCGCTTTATCGGCCATACGATGGCTGATGCAATGCCGCTGCATCC
CGATAAGCTGGCAGCACGCGCGATGCTGGGTATTGCGCCCGATGTGCATTGTCTGGCACTGCTGCCGGGC
AGTCGTGGTGCCGAAGTTGAAATGCTTAGCGCGGATTTCCTCAATACTGCCGTGCTATTACGCCAGCATT
TTCCCGATCTGGAAATCGTGGTTCCGTTGGTGAACAGCAAACGGCGTGAACAGTTCGAGCGGATAAAAAA
TAGTGTGGCCCCCGACCTGCGTGTACATCTGCTGGATGGGCAGGCGCGTGAAGCCATGATTGCCAGCGAT
GCGGCACTGTTGGCATCCGGCACGGCGGCGTTGGAGTGTATGCTGGCGAAATGCCCGATGGTTGTGGGTT
ACCGCATGAAGCCTTTTACCTTCTGGTTGGCACAGCGTTTGGTCAAAACACCGTGGGTGTCGCTGCCGAA
TTTGCTGGCTGGGCGTGAGCTGGTGACGGAGTTGCTACAGACTGATTGTACGCCGGATAAGCTCGCTGCT
GCGCTGCTGCCGCTGTTTGCCGAGACGGATAAAATGGCTGAATTACGCACAACGTTTGTGGATTTGCATC
AGCAGATCCGCTGTAACGCCGATGAGCAAGCGGCTCAGGCGGTACTGGAATTAGTAAATCCTTGTTAATA
AAAGCATATTAATAAAACCATGAGCGAAATATTTATTTACCCGCAGGCGACCTGTATCGCCGGCGTTGAT
GAAGTAGGCCGTGGCCCTTTGGTTGGAGCCGTCGTGACGGCGGCGGTGATCCTTGACCCGACCCGACCGA
TTGTCGGGCTGGCGGATTCCAAAAAGTTGAGTGAAAAACGCCGGCTGGCGCTCTATGATGAAATCAACGA
AAAGGCGCTGGCGTGGAGCCTTGGTCGTGCCGAACCGGAAGAGATTGACCAACTGAATATCCTGCATGCT
ACGATGCTAGCGATGCAGCGTGCGGTGGCTGGGTTGTCTATCGTGCCGGACTTTGTTCTTATTGACGGCA
ACCGTTGCCCAGCATTGCCGATGCGTGCTCAGGCGGTGGTTAAAGGCGACAGTCGTGTGGCAGAGATCAG
TGCGGCGTCGATCATGGCGAAAGTCACCCGCGATCGTGAGATGGTTGAGTTGGATCAACGCTTCCCCGCA
TATGGTTTTGCCCAACACAAAGGCTACCCAACGGCTTTTCATCTGGAGAAACTGGCCGCACTGGGTGCCA
CTGAGTTTCACCGTCGGAGCTTCGCGCCAGTCAAGCGTGCATTAGGGCTGGCGTAAAACATCATCATTCA
TCCTCTGTGTTGTGATATCACTATCACAACGCTGACTACTCGATAAATTCTGGGATCTGGATATGGCCGA
ACCACGTTTTGTTCACCTGCGTGTTCACAGTGACTATTCCATGATCGATGGGCTGGCCAAAGTCGGTCCG
CTGGTAAAAAAAGCGGCGGCGCTCGGTATGCCAGCGCTGGCGATTACCGATTTTACCAACCTGTGTGGTC
TGGTTAAATTTTATGGCGGCGCGCATGGTGCGGGGGTCAAACCTATCATCGGCGCAGACTTCTATGTCGA
AAGCGATGAATTAGGAGATGAACTGGCGCATCTCACGGTGCTTGCCATGAACAATGAAGGCTACCAGAAT
CTCACGCTGCTGATTTCCCATGCTTACCAACGTGGCTATGGTGCTGCCGGGCCGACGATTGACCGCGATT
GGCTGATTGAACATCAGGAAGGGCTGATTCTTCTGTCTGGTGGCCGCCGGGGTGATGTTGGCCGGTTTTT
GCTGCGTGGTAATCAGGCACAGGCTGAACAGTGTGTGGCGTTCTATCAGGAACACTTCCCCCAGCGTTAT
TATCTGGAACTGACCCGTACATCACGCCCTGATGAAGAAAGCTACATACATTCAGCCGTGGAGTTGGCAA
CCAAGTACGGGTTACCCGTTGTAGCGACTAATGAAGTGTGCTTTATCAGCACTGATGATTTTGATGCTCA
CGAAATCCGTGTAGCCATTCACGATGGCTACACGCTTGACGATCCCAAACGCCCACGTCATTACAGCCCG
CAGCAGTACATGCGCTCGGAAGAGGAAATGTGCGAGCTGTTTGCCGATATCCCCGAAGCGCTAGTGAACA
GCGTTGAAATTGCTAAGCGCTGTAACGTAACGATCCGCCTGGGCGAATATTTTCTGCCGCAGTTCCCTAC
GGGTGAGATGAGCACCGCAGATTTTCTGGTTCAGTGCTCGAAAAAAGGGTTAGAGGATCGTCTCGAATTC
CTGTTCCCTGACCCGGAAGTGCGTGCGGCTCGTCGGCTGGAATATGATGAGCGTCTGGATATTGAGCTGG
GCGTTATCAACCAAATGGGGTTTCCTGGCTACTTCCTGATCGTCATGGAGTTTATCCAGTGGTCGAAGGA
TAACGATGTGCCTGTTGGTCCAGGACGTGGTTCCGGTGCGGGCTCATTGGTCGCCTACGCGCTGAAAATT
ACCGATCTAGACCCGCTGGAGTTCGACCTGCTGTTCGAACGCTTCCTCAACCCTGAACGTGTCTCCATGC
CTGACTTCGATGTCGATTTCTGTATGGAAAAACGCGACAAGGTTATCGATCACGTCGCGGAAATGTACGG
GCGTGATGCGGTCTCGCAGATTATTACCTTTGGTACGATGGCGGCTAAAGCGGTGATTCGTGACGTCGGG
CGCGTGCTCGGACACCCTTATGGGTTTGTCGATCGTATTTCAAAACTGGTGCCGCCCGATCCGGGCATGA
CGCTGGAAAAGGCGTTTGCAGCCGAACCGCAGTTGCCAGAAATTTATGAAGCCGATGAGGAAGTTAAGGC
CCTTATCGATATGGCCCGCAAACTTGAAGGGGTCACGCGTAACGCCGGTAAACATGCTGGCGGGGTGGTG
ATATCCCCCACCAAGATTACTGACTTCGCGCCGCTGTATTGTGACTCGGAAGGGAACCATCCGGTTACTC
AGTTTGATAAAAACGATGTGGAATATGCCGGGCTGGTGAAATTCGACTTCCTTGGTCTGCGTACATTGAC
CATCATCGACTGGGCACTGGAGATGATCAACGCCCGTCGTGCGAAGCAAGGTCAGGAACCGATTGATATC
GCCGCGATCCCGCTCGACGATAAGAAAAGCTTCGACATGCTGCAACGCTCGGAAACCACGGCGGTATTCC
AACTTGAATCACGCGGCATGAAAGACCTGATCAAGCGTCTGAAGCCTGACTGTTTTGAAGATATGATCGC
ACTGGTGGCGTTGTTCCGCCCCGGTCCGCTGCAATCCGGTATGGTGGACAACTTCATCGACCGTAAGCAT
GGGCGTGAAGCGATTTCATATCCTGATATCGAATGGCAGCACGAGTCTCTCAAGCCTGTACTGGAGCCGA
CCTACGGCATCATCCTGTATCAGGAACAGGTGATGCAGATCGCGCAGGTTTTGGCGGGCTATACGTTGGG
CGGCGCGGATATGCTGCGTCGTGCGATGGGGAAAAAGAACCCGGTCGAGATGGCGAAACAGCGTGGTGGC
TTTGAAGATGGTGCCAAATCGCGCGGCGTGAACGGTGAGCTGGCGGTTAAGATTTTCGACCTGGTGGAAA
AATTCGCCGGTTACGGCTTTAATAAATCACACTCCGCGGCTTATGCGCTGGTGTCTTACCAAACGCTGTG
GCTGAAAGCGCACTATCCGGCTGAATTCATGGCGGCGGTGATGACGGCCGATATGGACAACACGGATAAG
GTGGTGGGGCTGGTTGATGAATGCTGGCGGATGGGGTTAAAAATCCTGCCCCCGGACATCAATAGCGGCC
TGTACCACTTCCACGTTAACGACGATGGCGAGATTGTTTACGGCATTGGCGCGATTAAAGGCGTCGGTGA
AGGTCCGATTGAGGCGATTATTGAAGCGCGTAATCAGGGCGGCTATTTTAGAGAGCTGTTTGACCTCTGC
GCGCGTACTGACATTAAAAAGCTGAACCGCCGTGTGCTGGAAAAGCTGATTATGTCTGGGGCGTTTGACC
GTCTTGGGCCGCATCGCGCCGCGCTGATGAACTCATTGGCTGATGCGCTGAAGGCTGCCGATCAGCATGC
TAAAGCGGAAGCCATTGGTCAGGTGGATATGTTCGGCGTGCTGGCCGATGCGCCTGAGCAGGTGGAGCAA
TCCTACAGTACCGTGCCACCGTGGCCGGAGCAGGTCGTGTTGGATGGTGAGCGGGAGACGTTGGGGCTGT
ATCTGACCGGTCACCCGATCACGCAATATATTAAGGAAATTGAACGCTATGCCGGTGGTGTGCGTTTGAA
AGATATGCACCCGACGGATCGGGGTAAAATGACCACTGCCGTTGGGCTGGTGTTGGCGGCTCGCGTCATG
GTCACCAAACGGGGTAACCGTATTGGTGTCTGTACATTGGACGATCGTTCCGGTCGGCTTGAGATTATGC
TGTTTACCGATGCATTGGAAAAATATCAGCATTTACTTGAGAAAGACCGTATCCTTATCGCCAGTGGACA
GGTCAGCTTTGATGACTTCAGCGGCGGGCTTAAAATGACCGTCCGAGAGTTAATGGATATCAGTGAAGCG
CGGGAAAAATACGCGCGCGGGCTTGCTATCTCGCTGACTGACAGGCAAATTGATGACCAGCTATTAAACC
GTCTCCGCCAATCGTTGGAACCCCATCGATCGGGGACGATCCCAGTGCATCTCTATTACCAGCGTGAAGA
TGCGCGCGCCCGACTACGTTTCGGCGCAGCATGGCGTGTAACGCCTGCCGATGCGCTACTGAACGAGCTG
CGCACATTAGTGGGTAATGAGCAGGTGGAACTGGAATTTGACTAATATAGGAATACTATGAGTCTGAATT
TTCTTGATTTTGAGCAGCCGATTGCAGAGTTGGAAGCGAAAATTGACTCGCTGACCGCAGTCAGCCGTCA
AGACGAAAAATTAGATATTAACCTGGACGAAGAAGTCCAGCGCCTGCGTGAGAAGAGCGTTGAACTGACG
CGCAAAATCTTCGCCGATTTGGGTGCCTGGCAGGTTGCGCAATTAGCGCGCCATCCGCAACGTCCTTATA
CGCTTGATTATATTAAGCACATCTTTACCGACTTTGATGAATTGGCGGGCGATCGTGCCTATGCTGATGA
CAAAGCCATTGTCGGCGGGATTGCCCGTTTGGATGGGCGTCCGGTGATGATCATTGGTCATCAGAAAGGA
CGTGAAACCAAAGAAAAGATTCGCCGTAATTTCGGGATGCCTGCACCGGAAGGGTATCGCAAAGCGCTGC
GCCTGATGGAAATGGCCGATCGCTTCAAGATGCCGATTATCACCTTTATCGACACGCCGGGTGCTTATCC
GGGTGTGGGCGCAGAAGAACGTGGTCAGTCTGAAGCTATCGCGCGCAATCTGCGTGAAATGTCGACGCTG
CGTGTGCCAATCATCTGTACCGTTATCGGCGAAGGTGGTTCCGGTGGTGCGTTGGCTATTGGCGTGGGCG
ACAAGGTCAACATGTTGCAGTACAGCACCTACTCTGTTATTTCACCGGAAGGTTGTGCGTCCATCCTGTG
GAAGAGTGCGGACAAGGCACCATTGGCGGCTGAAGCCATGGGCATTATCGCGCCGCGCCTGAAAGAGCTG
AAACTGATCGATACCGTGATCCCTGAGCCGCTGGGTTCGGCGCACCGTAACGTTCCGGTAATGGCCGAGT
CACTGAAAACGCAACTGCTGGCCGATCTGCTCGACCTCGATGGTCTGACGGAAGAAGAACTGTTGAACCG
CCGTTATCAGCGTCTGATGAACTATGGTTACTGCTGATGACGTGATTGTCTGATTGATTACAGTGTCATC
AATCAGGCTATTCTGGCGTTACTCTGAAAATCCGTTGTCAGCAATGACAGCGGATTTTTTGCTATGAGGG
GAAAACAATGCTGAAATTGCTCGATGTACACCACATTGCGGTAATTGCCTCTGACTATGAACGCAGCAAG
GCATTTTATTGTGATGTGCTGGGATTCACGCTAAACCATGAGGTCTACCGTGCAGCGCGGCAGTCGTGGA
AAGGGGATCTCTCGCTGAATGGGCGTTACACCATTGAGCTATTTTCTTTCCCACATCCACCTGAACGTGT
CAGTCGGCCGGAGGCATGTGGTCTACGTCATCTGGCTTTTGCCGTGGCGGACGTTGAACAGGCCATTGCC
TCTTTGATGCAGACTGATGTCGCCTGCGAACCCGTAAGGATCGATCCTGAAACGCAGCAGCGCTTCACGT
TCTTCTCCGATCCTGACGGCTTGCCCTTAGAACTGTATGAGATCTGATGCCGTGAACTGCACTGAACCTG
ACGATGGATTGCTCCAGACTATCGTAACGCAAACGGCCGGGTGCGGGTCGATCCTGCTGGCCTACAGTGG
TGGTATGGACTCCAGCGTGTTGCTGCATCTGCTAGCGGCTGCGCGTCAACGCTCTGGGCTGGCTATTCGC
GCGGCTTACATCCATCACGGCTTAAATCCGCTGGCAGATAGCTGGGCTGAACATTGTCGCCAGCAGTGTG
AACACTGGCAGGTGCCGTTTGCCTCATTGGCTGTGACGGTTGAGGCGCAGAACGGCGGTATTGAAGCGGC
GGCCAGAACGGCGCGTTATCGGGCGCTACAAGCACATCTGCAAGAAGGGGAAACGCTGTTGACGGCGCAG
CACCTTGATGACCAGAACGAAACCTTTTTACTGGCGCTTAAACGCGGCAGCGGGCCTGCCGGGTTGTCTG
CAATGGCAGCGCAAAGTACGCTAGGTCATTATCGCCTCATTCGTCCGCTGTTGGGGTTTTCCCGTCTCCA
GTTGGAAGCCTATGCGCAGCGGCATCAGCTTCACTGGATTGAAGACGACAGCAATCAGGATGAGCGTTTT
GATCGTAATTTTCTACGCCGTCAGATCTTACCGCGACTGACGCAGCGCTGGCCGCATTTCGCTTCCGCCG
TGGCGCGTAGCGCCCAGCTTTGTGCCGAACAGGAACAATTGCTCGACGAGTTGCTGGAAGAATCACTGCT
GGCGCTGTGTCAACCGGACGGTGCGATCAGTATTGACGGTCTGCTGCCGCTAAGCCCGGTGCGGCGCTTT
GCGCTACTGCGGCGCTGGCTGGCGCAGCAAGGGACGACTATGCCTGCGCGCGAGCAGTTGCAACGGCTGT
GGGATGAGGTTGCGACGAGCCGTCAGGATGCGGAACCTGTATTGCAGTTGAATCAGATGCAGATCCGTCG
TTTTCGCCAACATCTTTACCTGCTACCGCTGATGCCGTCGCTAAAAGACCGCATTCTGCCGTGGCAACTA
ACGTCATGCCCGCTATCTCTCCCTGACAACTTGGGTATGCTGTTGCTGACCGATGGTGGGATAGCGGTTC
GTGCACCGGAAAATGGTGAAGTGGTGAGTATTCGTTTCTCGACCAGTGGAACCGTGCATATTGTTGGCAG
AGCACACGGGCGGAAAATCAAGAAACTCTGGCAGGAGCTGGATGTTCCGCCCTGGTGGCGTGACCGGACG
CCGCTGGTGTTCTACAACGAGCAACTGATTGCTGCCATTGGGCGATTTGTAACGCAAGAAGGGCAGGTGA
GAGAACATCAGCCTGTGTGGCACATTACGTGGGAAAAATAAGCCTAGGGGAAAAACTGATGCGGGCTGGG
CTCAAAATAAAAACGGACAAGCTGCGTTGTCCGTTTGTGAAGCATTTCTTCAGCGTTTGCCGCTAAACGA
AAGGGGAGGTTTGTCAGGATTCGCTGACGACGATTTTCCCGATTTCAGGATGGCTGAAACTGACGATGTG
GTCGAGACGCAGTTCGCGTGTTGCGCCAGAGGCTTCAATCACCAGATATTCGATCTGCTTACGTGAGATC
ATGTCACTGGCTTTACCGGTCACAACTTCACCATTACGTAGTTCCAGCGTCAGCGTCAGGCTCTGCTGAC
AGGTGGCTTCCAGGCTGTCGTAATCATCACAGTTGATGGGTTGATATTCATTACTCATTGACATAATCAC
TCACCAATAAGTTAGCGGCGGCAAAAGCGGCCTGTTCCCTGACGGAGGATGGCAGCGCCTCATTCGCAGC
AATGCCATCCAGGGTTTTCAAAACACAACCCAGCGAATCGGGTATATAGCCCAGATCGCCACTGGCGATC
TCTGCGTATAAGCGACGTACTAATTCACAGTATTCTTGCACTATATCCTCCCTTAAAAGCTTAGCTCGGT
AGATATTCATGCATCATCACTCGTTGTGCGCGCGATGTTGTAAGCCTACGAAGATAAACTCTATTTATCA
AACCGACTATAGCATAGGCATTAACAGGATATCAGTAGTCCTTAGAGACCTAATCTATCGGTTACGTGGC
GGATATCACCTTTACTGTGAGGATGACGCTAACTCAAGTAAACTAGGGGGGAATAAAAACGAGGTCACTG
ATGGCACTAAAAGCAACGGTTTACAAAGCAGCAATCAATATTGCCGATATGGATCGGAATTTTTTCCACG
ATGCGAACCTGACGATAGCGCAGCATCCCTCTGAAACTGAGCAACGCATGATGTTGCGGCTTTTAGCGTG
GATCTGTCATGCGGATGAAAATTTGCGCTTTACTAAAGGGCTTAGCGCAGATGACGAGCCAGAAATCTGG
CGACGTAATGATACGATGGAATTGGAACTGTGGATTGAGCTAGGCCTGCCGGATGAAAAGCGGCTCAAGA
AAGCCTGCAACCAGTCCCGTGCCGTGGTGCTGTATGCCTACAGCGAGCGTGCGGCACAGGTGTGGTGGAA
TGCGATATCGAATAAGGTCTCCGGGTACAAAAATCTGGCGATCCGTTTTTTAGATGACAACCAACTGGCT
CAGCTTGCCGGGCTGGTTCAGCGCACCATGTCATTACAGGCAACGATCCAGGACGGCACGATCTGGTTGT
CTGACGATAAGAATAGTCTTGAAATAGCATTTTCTGAGTGGAAAATTCCTCAGACTCAGGGATGATGACA
TGTTGGGGACGTTACAGCGTATTGAGTAAGAACGGGAAAACAGGACAGAGGGACAGAAGAATAATGATGA
AAAAACTGGCTATCAGTGTGCTGTTGATTGCGGGAGTTTCTGGGTTGATCGGGTGTCATACCCGTTCACA
AGTTCAGGAAGAGCCACTTACGCCCATGGCACAAAGTTATCGCGGTGTTTTACCCTGTGCGGATTGCGAA
GGGGTTGATACGTCACTATTTTTGGAAAAAGATGGGACATTTATACTGCTTAAGCAGTATAAAACGACCC
AACCAGGAGAGAACGTTTTCTCTTCTTATGGTCAATGGCGTCGCACGGCAGATAAACTGGTGCTGACGGA
ACGTTCAGGCGAAAAACATTACTTCCGTCCGGTTGTTAAAGGGTTGGAACTGTTGGATGAACAGGGGCTG
CCCATCAATTCGCCTCTTCCTCGTCAATTAACGGTGTCCGAACAACCGCTGCCAAAGACGCCTATGCTGA
TGAAGGGGATGTACCGCTATATGGCGGATGTCGCGACGTTTTCGGATTGTGCGACGGGAAAAACCTTCGT
GATGGAAGATAGTGCCGAGCTGGAAAGACAATATTTTCGTATAAGAAGTACAGCCGGCCAGGCGGTACTG
CTTCTTCTCCCTGCTCATTTTGCCATCATTCCATCGATGGAAGAGGGGCAAATGATTAAGGCCGTGGTGC
CTGATGGTAACAATAAAGCTTTGATGAACGCAGAGCTAAACTGCGATTCATAGACTAACGTGATGTTGGA
AAAAAAGGCACTATTTCAGTGCCTTTTTGCTATCGGTGTTCCCGATTCTGACTCGCGTTAGAGCATTTTC
TTTAGCTGATAAAGCCAATCCAGCGCCTGACGTGGCGTGAGCGCATCGGGATCGATGGCTTCCAGTGCTT
CCATCGCTGGTGACGGTTCATCAGCGTTCAGCAGCGCCAGTTGCGCGCCATCGATATGGCTGGATGACGC
ATTATTCGATAACGTTTCCAGTTCCTTCAGCTTCTGACGTGCACGTTTAATCACGTCTTTCGGTACACCC
GCGAGTGCGGCAACGGCAAGGCCATAACTTTTGCTGGCGGCACCGTCTTGTACGCTGTGCATGAAGGCGA
TGGTATCGCCGTGTTCGCGAGCATCTAAATGGACATTCACCACCCCTTCCATTTTTTCCGGCAGGGTAGT
CAGCTCAAAGTAGTGTGTTGCAAACAGCGTCATGGCTTTGATGCGGTTCGCCAGATTTTCGGCGCAGGCC
CACGCTAGCGACAAACCGTCATAGGTTGAGGTGCCGCGGCCGATTTCGTCCATCAGCACCAGACTGTTTT
CCGTGGCGTTGTGTAGAATATTGGCCGTTTCCGTCATTTCTACCATGAACGTCGAACGGCCAGATGCCAG
ATCGTCCGCGGCACCTACGCGGGTGAAAATGCGATCGACGGGGCCAATGACTGCCAGATCCGCAGGCACA
AAGCAGCCGATATGCGCCATCAATACAATCAGCGCAGCCTGACGCATATAGGTACTTTTACCTCCCATGT
TGGGGCCGGTAATGATCAGCATACGACGCTGTGGCGATAGCGACAGGGGGTTCGAAATAAACGGCTCACG
CAGCACCTGTTCGACGACAGGGTGACGACCGCCCGTGATTTTGATACCGGGTTTATCACTCAGCATTGGG
CAGATGTAATTCAACGTATCGGCACGCTCGGCCAGGTTCGCCAGTACATCCAGCTCGGCTAACGCTGTTG
CACTCTGCTGAAGCTCTGCCAGATGAGGCAGCAATAGATCGAAAAGCTCATCGTAGAGTGCTTTTTCCAG
CGCCAGCGCCTTACCCTTCGAGGTCAGAACCTTGTCTTCGTATTCTTTTAGTTCAGGAATGATATAGCGT
TCGGCATTTTTTAGCGTCTGGCGACGGACGTAGTGGATCGGCACCAGATGGCTCTGGCCTCGGCTAACTT
GAATGTAATAGCCGTGCACACCATTGAAGCCGACTTTCAGCGTATCAAGCCCCAGTTTTTCACGTTCGCG
AATTTCCAGACGGTCCAGATAATCGCTGGCACCGTCAGCTAACGCCCGCCACTCATCCAATTCTGCATGG
TAGCCCGGTGCGATGACCCCGCCGTCGCGTACCAGCACAGGCGGTGCTTCGACAACGGCGCGTTCCAGCA
AATCACGCAGTTCGTCAAATTGACCAATCTGGCTGACCAAACGGCGAACGGAATCGGCCTCCAATGGCGA
AAGCTGTTCGCGAATAGCGGGAAACTGCTGGAAAGCATGGCGCATACGTGCGAGATCGCGTGGGCGTGCC
GTGCGTAAAGCAAGGCGTGCCAGAATACGTTCCAGATCGCCGACCTGCCGCAAGTAGGGCTGTAGATCGG
GAGTGATTTCTTGTAACGCGCTGATGGCCTGTTGGCGTTGTTTGAGCGCGTCAATATCACGGCTAGGCAT
GTGAATCCAGCGCTTCAGCATCCGGCTGCCCATTGCCGTTACGGTGCAGTCCAGTACGGCAGCCAGCGTA
TTTTCTACGCCGCCTGACAGGTTTTGCGTCAGTTCAAGGTTACGGCGTGTGGCCGCATCCATGATAATGC
CGTCCTGTTGGCGTTCCATTGTAATGCCGCGAATATGCGGCAGCGAGGTACGCTGTGTGTCTTTCGCGTA
TTGCAGCAGGCATCCTGCTGCCCGTAGCGCGAGCTTCGCCTGCTCTACGCCAAAACCGGTCAGATCGCGG
GTACCAAATTGCAGGTTAAGCTGCTGGCGTGCGGTATCGGGTTCAAATTCCCACAGTGGACGACGGCGGA
GCCCATGACGATTTTCGATCAAATCCATGGACTCAAAGGATTCTGGGTAGAGTAATTCTGCTGGATTGGT
GCGCTGTAACTCGGCCGCCATGGTTTCCCTATCGGCGGGTTCACTTACGCGAAAGCGTCCAGAGCTGATG
TCCAGCGTGGCGTAACCGAATCCCCGACCGTCCTGCCAGATTGCTGCCAGCAGGTTATCCTGCTTTTCCT
GCAACAGGGCTTCGTCGCTGATGGTTCCCGGCGTGACGATACGCACGACTTTACGTTCTACCGGACCTTT
GCTGGTGGCCGGATCGCCGATCTGTTCACAGATCGCGACGGATTCACCCATTTGTACCAGCCTGGCGAGG
TAGTTCTCAACAGCATGATGAGGAACGCCCGCCATCGGGATAGGTTCCCCTGCGGAAGCGCCGCGTTTCG
TCAGCGAAATATCCAACAGTTGAGAAGCCCGTTTGGCATCGTCATAGAACAGCTCGTAAAAATCGCCCAT
GCGGTAAAACAGCAGGATTTCTGGATGCTCTGCCTTTAGCCTAAAGTACTGTTGCATCATCGGCGTGTGG
GCGGTGAAGTCCTTCTCTGTGGCTTCATTCATATTGATTTTACTCAGTCTTAACGCTTTTGTTCGTTCAG
GTGATGGCACTGGGCTTAATGGTAAACCTTGCTGATGGCTCGCCACCTGAGCATTGAAATGGAATGCCAG
AAGTATACTGACTGACAGATGAAAAACATCACCTACGAGTGCGCTATCTTACCATTGCTGGTCGTTATTT
TGCGCCAGAGTGACGTTACCAGACTGAGATAAGGATGCGTATCCGATTTTTCTACTATTGATCGGAGGCG
CGAGGAGACTCGCAAGTTTCTTGCAGCATCGTGTGTAGCAACTAGACTAATTATTCTGCAACACATTCGG
AAGAAAGGAATCTGAGTATGGCATTTGATGATTTACGTGGCTTTTTAAAAGCACTTGATGAAAGTGGTCA
ACTGCTGCACATCAATGAGGAAGTTTTGGCTGAACCCGATCTGGCCGCCGCCGCCAATGCTGCGGGACGT
ATCGGGGAAGGTGCACCTGCGCTTTCTTTTACAAATATCAAAGGATTTGTTGAGGCGCACGTTGTGATGA
ACACAATCGGTTCATGGCCGAATCATGCGATCTCGATGGGACTACCGGGGAATACGCCGGTAAAACAGCA
AATTGATGAGTTCATTCGCCGCTGGGATAATTTTCCTGTCGCACCAGAACGACGTGAGAACCCACCGTGG
GCAGAAAATGCATTAGAGGGGGATGACATCAATCTTTTCTCTCTTCTGCCATTATTCCGCTTAAATGATG
CTGATGGCGGCTTCTACCTTGATAAAGCCTGCGTTGTTTCACGCGATCCCGACGATCCTGAGCATTTTGG
CAAGCAAAATGTCGGCATTTATCGCATGGAAGTGAAGGGTAAACGTAAGTTGGGTCTGCAACCAGTACCG
ATGCACGATATTGCCATGCACCTTCGTAAAGCAGAAGAGCGCGCCGAGGATTTACCCATTGCGATTACTC
TCGGTAACGACCCCATTATTACGCTAATGGGAGCAACGCCGCTGAAATATGATCAATCGGAATATGAAAT
GGCCGGTGCACTGCGTGAAAGCCCTTATCCTATATCGACTGCGCCGCTTACCGGTTTTGATGTTCCCTGG
GGCTCAGAAGTTATTCTGGAAGGGGTGATTGAAAGCCGTAAGCGTGAAATTGAAGGGCCGTTTGGAGAGT
TCACTGGGCATTATTCTGGTGGCCGTAATATGCCAGTAGTCAGAATTGATAAGGTATCTTATCGCTCTAA
ACTGATTTTTGAATCTCTGTACCTTGGCATGCCTTGGACTGAGGTCGATTATCTGATTGGCCCCGCAACC
TGCGTACCGCTCTATCAGCAATTAAAAGCTGAGTTTCCAGAGGTACAGGCGGTTAATGCGATGTACACCC
ATGGACTACTGGCTATTATTTCTACCAAAAAACGATACGGAGGGTTTGCTCGTGCGGTAGGGTTGCGCGC
CATGACGACACCGCACGGCCTGGGCTATGTGAAAATGGTCATCATGGTTGATGAAGACGTTGATCCCTTT
AATCTTCCTCAGGTCATGTGGGCGCTGTCTGCGAAAGTGAATCCTGCTGGCGATCTGGTTCAACTGCCAA
ATATGTCGGTTCTGGCGCTGGATCCGAGTTCAAGCCCGGCGGGTATTACCGACAAACTGCTCATTGATGC
CACCACGCCAGTCGCACCGGATATCCGTGGCCACTATAGCCAGCCCGTGAAAGATTTGCCTGAAGCCAAA
GCCTGGGTGGAAAAGCTGACTGCCATGTTGGCGACTCGATAACGAAGGAGTGACATATGATTTGTCCACG
TTGTGCCGATGAGCAGATTGAAGTAATGGCAACATCGCCAGTGAAAGGGATCTGGACGGTATACCAGTGC
CAATGCTGTTTATATACCTGGCGTGATACTGAACCGCTGCGGCGCACTCACCGTGAGCATTATCCTGAAG
CCTGTCGTATGACGCGGAAAGATATCGAGGAGGCGTTTGACTTTCCCAGCATTACGCCCTTGCTGACGAA
ATAAGTGATGTTGAAATAACCATCGCCGTGATGGTTATTTCAACACTATGTGCCAAGTTTAGGATGTTAA
TCCCCTATCATTCCTCCTTAGCGCCTCCGGTAGCGAAGACGGCGATCCTGTAATCAGTACCTTGGGATCG
CGGAATAGCAGAACGAGCTAAGCCAACATGCGGTTGGCAATCCTGTTATCAAGGCCTTGAAATCATAATT
ATTTAGGATATCCATACATTGTCGGGAAGGGTTATGTGCTATGTTGGATTTCTCGTGATGATGATACGTC
GCCTTCCCTATGAGAAAGAACCTGTTAGCTTGTTTTCAAACGCTCTGTTTTAAGAAAGGTTTTTTCTTAT
TATTTTTCAGCCTATTTTTTATCCTAGCTTTGCTTTTTGCGCTGGTACTTGAGGTCCACTCGATTTTCAA
ACTCAAACAGTTTGAAGAGGATGTGGAGACGTTTTCTACTCTCACGCTTGAACACGCTGGCGAAATAATG
GCGCAGGCGACCTCCGCGCTGGATAAGTTAGAAGAATACCGTTTGCCTTATTGCGAGGATCCTCATCTGA
ATATGCTACGCAAGGTGGCTTACGATAATGATTATATTCAGGACGTGGTCTATATCGATGGGAATCGGCC
GCGTTGTTCTTCGATGCTGAACGACATTAATACCTTATTTCTTCCCAAACCCGATTTTGTTTATAAAAGC
GTCTATGGCGTTTGGTATAATGTCGAAAGCCCGCTGAACCGTAATAAGAGAATGATTTATGTTGGCGCAA
CGCATCATTTTGTCGTGTTAAATCCGCGTTCATTTCTGGATATTCCCTCCCATAGCCATAATATCCGATG
TACATTGCTGGAAAGAAAA
>5 length=38097 depth=0.99x
TGCTGTGTGCGGATTTATCGTAAAAGGTAGTGGCTCTGCCGCTAAATACGATTTCGCTACATAAAAACGT
GCTGACAGAACTGAAAGCGAGGGAAATATGGTCGAAATGTCACTGGATAAGCTCGACAGCGGTATCGAAG
CAATTCACGCGGTGCCTGCGGGAAGAAGAGATCAACGGTTGCCGACGATTTTTTTCTTCCACGGTTATTG
CTCGTCAAAAGAGGTGTATTCGTATTTTGGCTATGCGTTGGCCCAGGCTGGATTCAGAGTGATTCTCCCC
GATGCTGCCATGCACGGTGCCCGCTATGACGGGGATGACGCGCAGCGGTTGCGTCATTTTTGGGATATCC
TGCAATCGAACATTGAAGAACTTCCTGATTATGTCGCGGAATATCGGCAGCGTGGCCTGATCGACGGGGA
ACGTGTTGGCGTTTGCGGCGCGTCACTTGGTGGAATGAGCGCGCTGGGGTGCATGGCTCGCTATCCCTGG
ATTACGGCGGTGGCGGCATTTATGGGCTCTGGCTATTTCTCCACGTTATCTTCAATGCTATTTCCTCCGG
TTCCTGCCGATAGTGAGGAAAATCAGGCGGTGTTACAGACGTTAGCGAGCAAACTGGCTGAATATGATGT
CACTGCACGTCTGGACGCGCTGTCCGAACGTCCGCTGCTGGTGTGGCACGGTGAAGCGGATGATGTCGTG
CCGGCGGCAGAAAGCGCCCGTCTCTATCAGGCATTACAGGCGTGCGACAAGCTGGTTAATCTGACGTATT
TGACCGAGCCGGGTGTGGCGCACCGCATTACGCCGACGGCGTTGCAGGCGGGGGCTGATTTCTTCCAGCG
GACGCTGTAATTCCACATTGATTCTGCAAATATCACAGCGTAGAAAACTCCTGTGTTTCTTCCTTGTGTT
CTTTAATGTCGAGCACTATACTTACGCGTCATTTTTTCAGCCGCACACATACACGTTCCTTGCCTCCACG
GGCCGCGGTTGACCCAGACAGGAGGCTGAATAATCCGTAAGGAGCAATTCGATGCGTCATTACGAAATCG
TATTTATGGTTCATCCTGACCAGAGCGAACAGGTTCCGGGCATGATCGAGCGCTACACTGCTACCATCAC
TGGTGCGCAGGGCACGATCCACCGTCTGGAAGACTGGGGCCGCCGTCAACTGGCTTACCCGATCAACAAA
CTGCACAAAGCTCACTACGTTCTGCTGAACGTTGAAGCGCCGCAGGAAGCGATCGATGAGCTGGAAACAA
ACTTCCGCTTTAACGATGCCGTTATCCGCAGCATGGTTATGCGCGTTAAGCACGCGGTAACTGAAGCATC
TCCAATGGTGAAAGCGAAAGACGAACGCCGTGAGCGTCGTGAAGATTTCGCTGAAGCTGGCGATGATGTG
GATGCAGGGGATTCTGAAGAGTAATTGTTGTGGTGACGATGAACCGTCTGGTGTTGTCTGGCACCGTGTG
TAAGACGCCCATTCGTAAGGTCAGCCCGTCAGGTATTCCTCACTGTCAGTTCGTGCTTGAGCACCGCTCG
ACGCAAGAGGAAGCCGGATTGAAGCGACAAGCATGGTGTCGTATGCCCGTGATTGTCAGCGGACTTTCGT
CACAAGCAGTTACCCACAGTATAACGGTCGGCACGCAACTTACCGTGCACGGATTCATTAGCTGCCATCA
AGGGCGCAATGGTCTGAGCAAGATAGTGTTACATGCCGAGCAGATTGAATTGATAGATTCTGGAGACTAG
CCACATGGCACGTTATTTCCGTCGTCGCAAATTCTGCCGTTTCACCGCGGAAGGCGTTGTAGAGATTGAT
TATAAAGATATCGCTACGCTGAAAAACTATATCACTGAAAGCGGCAAGATTGTTCCGAGCCGTATCACCG
GTACTCGTGCAAAATACCAGCGTCAGCTGGCTCGCGCTATCAAGCGTGCGCGTTACTTGTCTTTGTTGCC
GTACACTGACCGTCATCAGTAATCGGCCACTGTCCATTAACGAGACTTTGAGAGGATAAAGTAATGCAAG
TTATTCTGCTTGATAAAGTAGCAAACCTGGGCAGCCTGGGTGATCAGGTAAACGTTAAAGCGGGCTATGC
TCGTAACTTCTTGGTTCCGCAGGGCAAAGCTGTGCCGGCAACGAAGAAAAACGTTGAGTTCTTCGAAGTA
CGCCGTGCTGAACTGGAAGCCAAACTGGCTGACGTTCTGACTGCTGCTGAAGCTCGCGCCACCAAGATCA
AAGAACTGGCTAGCGTTACCATCGCGTCTAAAGCAGGCGACGAAGGTAAACTGTTCGGTTCCATCGGTAC
TCGCGATATCGCTGATGCGGTAACGGCTGCCGGTGTTGACATTGCTAAGAGCGAAGTTCGTTTACCGAAC
GGCGTTCTGCGTACTGTAGGTGAGCACGTAGTAAGCTTCCAGGTACACAGCGATGTATTTGCTGAACTGA
ATGTCGTTGTTGTTGCTGAAGCGTAATTCACGTTTATCGTTGAATTAACACTTTAGTTAACATGTGAAAC
GCTGGCCTTGTGCCAGCGTTTTGCATTTTAGGGATTGGAAAATGATCTATCATTATCGATACTTGGCAAG
GAGGGCGGTCACATGTCTGATTTGATTCACCTCACCCGCGTGTATGACGCGTATGCCCCTTTCTCTTCTC
CCACTTTTCTTATTGACCGCCTGTGGCCGCGTGGCATCAGTAAAACGCGTCTGGAAGGGGTTGAGTGGTT
TAAAGACATTGCGCCGAGCAGTGAATTGCGGAAATGGTTCCACGCTGAACCTGAACGCTGGGCGGAGTTT
GTGGATTACTATCGTAATGAGTTGGCGCAGGGGACGGCACGCAACAAGCTGTTGGCGTTACTTGAGCAGA
AGAAGACCATCACGCTGCTTTATGGCAGTAAAGATGCGCAGCACAATCATGCTATCGTCCTGCGCAATTT
CCTATTGGAGCGGCTGGCCCACTAGCGTGTGCGGGTGAATGCGCCGTCCGCACCACGCGTGAACCGAATC
GTCTGGTTCGCTGTGGTTTCGATTTCCAGCTCTGCCACCATGCCTTGTGCATTCAACTGTAATTTGACTG
CCTGACCTGCCCGTAAATTGCTGAGCGGCTTATCCCGGCCTTCCACCTGCGCCATAGCGAACACATCGCT
GACGGGCAAATTGTTATCGCGAAAGAGCTGGGCCAGCGTTTGCCCTGATGATATTTCATAATTCCGCCAC
GGCGCTGACTGCTGATCCGGCGGCGGTGTCGTCGCATGCTGTTGCTGTGACGTGGAAGGCGGGTTTTCAA
TAATTACGGCCTGCATCGCAGCCTGATTATCCGCCTGAGTCAGAGGAACGGGCGTAGAATGGAGAGGCTG
TGGGTGTTGTGGGCTGTAAGGCCAGAGCAATACCATCAGCAATAGGGCAATAGCGATTAAAATCCAGCGA
CGATGGAGGAGCGGCAATGGCTCCATCCAGTGGTAACTGTCGGGCAGATGCCAGATTTTTTGCAGTGTGG
CACCCATACGCTCGCGCAGGGAAGGGGGGGACAGACGCGTCTGCTCTTCATTAGCCTCATCGTTCTCTAC
GGCTACAGCATCTGAGGGCTGCCGCTGGATGATTCGCCGGCAGAAGCGTACTAGCGTTTGATAATCCCAG
GTGTTTTTCCGCTTCCTGGGCGCAATTCTGCCCATGGTGACCTCTCTTACTACCATTCAGTATAAAAACA
GTATCAGGATAAGAATGCGTTCAGTATACCGATAATTTTCCTTAGGTGACTAGTTAACACGTTGATGATC
AAGACTACCGACGCGTTAGAAAGAGCAGAACTACCAGTATAGGCCAGCTTCCGGCAATGGTTTAGCTGGT
ATTCGGTTAACGTGATTATCTGCACACAAGATTTTACCCCAATCCTCGTCGCTGTTATGCTGCGCTTTCA
GTTTTTTACAGATTAAAAGGAACATCCATGACAACTCCTTCTTTTGATAGCGTCGAAGCGCAGGCAAGTT
ACGGCATCGGCTTACAGGTTGGTCAACAGTTACAGGAATCAGGTCTTGAAGGTCTGATCCCAGAAGCTCT
GCTTGCTGGTCTACGCGATGCGCTGGAAGGTAATGCGCCAGCGGTGCCTGTGGATGTGGTTCATCGTGCG
CTGCGTGAAGTTCATGAGCGTGCTGACGCCGTCCGCCGCGATCGCCAACAGGTGCTGGCGGTAGAAGGCC
AACAATTCCTGGCGGAAAACGCGCAAAAAGAAGGCGTAGATAGCACGGAATCTGGTTTGCAATTCCGCGT
GTTAACACAGGGTGAAGGGGCGATTCCTGCTCGTCAGGATCGTGTTCGTGTGCATTACACCGGTCGCCTG
ATTGACGGCAGCGTGTTCGATAGCTCCGTTGAGCGTGGTCAACCTGCTGAGTTCCCCGTAAGCGGTGTGA
TCCCCGGCTGGATTGAGGCGTTGACGCTGATGCCAGTGGGTTCTAAGTGGGAACTCTATATTCCGCACAA
TCTGGCGTATGGTGAACGTGGTGCGGGTGCTTCCATTCCGCCGTTCAGCGCACTGATTTTTGAAGTGGAA
CTGCTGGAAATTCTGTAAATTCCAGACAAAAGAAAGGCGCTCACTGAGCGCCTTTCTGGTTTTTACTGAC
TTTTTTATTTTTTATTGAAGCGACATTACTCACCGCGCAGTGCGCGTGGGAACAGCAAATTGTTTTCCAG
ATGGATGTGTTCCATTAGATCGGTAATAAACTCGTTAATACCAGAGTACAGGGCACGCCAGGTGTTGCAG
GCACCTTCCGGCGGTACGACGCCATTGGTTAGCTCTTTTACCACTTCCACGTCACGCCCGGCGTCATCAT
GCTCATGCTCCATCACTGAAATCGGTGCAGCAGCATTTGCCCCCATTCCCTGACCGATCATCGGGAATAG
GATGCGCTCTTCTTTCATCATATGTTGAGACAGCTCGTTATAGATGGCGGTCAACTGTGCGGCGAGGCCG
TGTGGGCAGTCCGCTTTATCGTGATGCACGCGTTCGACTTTTTCTGCCATCAAAATCAGCTCAGGCAGTT
GTTCACGGTGGCGGTCATGAAAGCGAGGAATGATGTACGCGATAATGTCAGCCAGCGGGGCTTCACGCCA
GTCTCGTGCATCAGAAGGCTGTGCGGCCAGCTCATTTAACTGAGCTTCTAGCTCATCGATATTGAGATCT
TTTTTGCCAGCCGCGCGGCTTAGCGTTTGTTTTCCGCCGCAGCAGAAGTCCAGATTGAGTTCACGAAAGA
GTTTGGTAGCGCGCGGAATAGCGATAGCCAGCTCACCCAAGGATTGATCGCGATATGCCATGATGATGCC
TCTCAACAAATGCAGTTTATAAATTGCATTTTAAATGCATCTTTATGTGTTGAATATACCGCTTACGAGG
TAGGCGGTAAAATGCATGGCGCGATTAACGTCGCCTATGACCGGATCTCAGCGATGGTGAGTTGTTGTGG
CCCAAAAGAAAGAGAAATTGGATACCGATCGGAAATGGCAGAATTTATAGTGGATGAATAGCCCACCGAT
GAATCATGTGAGCGAAACGTTAAGAAGGGTAAAATCAGGAAAATGCGTATTTATCTGATAGTGGGATAGA
GGAATTCCCCGTATATCTTTGCCAGGCCGCAGTCGCGGTGAGCAAGGAGTACCCCTATGTTTAAGCCACT
CGTTATCAGCGCCCTGTTTGTGGGAATGTTTGCGGTTATGCCAGCGCCAGAGGCTAAGGGGGCCAGCATC
GATCTGATGCCCGGCGTCACGTTGAATATCGGCGAGCGTGACAGACGTGGTAACTACTGGGATGGCTATG
ACTGGCGCAGCGAGCGCTGGTGGCAGGAGCACCGGGGTTACTACCGTGGTGAGCGTAATCGGCACGGTTA
CTACTGGGATGGTTGGCGCTGGCGTGATGCCCGCTGGTGGCGTGAGAGCCAGCACGACAGACGCGGTTAT
GACAATCGACGCTTTGATCCACCGCGCTATGTTGACGAGCGGGGTCCGCGTCGTGGTGATTGGGACAGGC
GCGGGCATGAGCGAGGAAATGGCTATTACCGCAATGGGCGAGGGTCGTTCCGCGATTAGCTAAATAAAAA
AGCGCCGCGCGAAAGGGCGGCGCGTGTCCGCCAGCGAAGGGGGTTTAGTTTGCCAGTTTCGCGGCGATGT
CTGCGATGCGCTGGCCATACAGCTTACCGGTCGCCAGATCGCCAGCGACCACTTCATCTGCGCTGGCATC
AGAAGGCGTTTGTGCCAGCAGGCCCACGGAACCACCTAGGTTGTTCAGATCGTCACGTTTTGCTGCTTTG
GCATTGGAAGGCAACTGGTTCAGGCTGACCCAAATCCCGCCGTGCTGTGAGGCCAACGTTTGCAGATAAA
TCAGCGTAACCTGTTTGTCCCCATTCAGGCTGGCACTATTAGTAAAGCCGCCAAACACTTTGTTGCTCCA
ACTGCGGGACATCCAAACTTTAGAGCTGGCATCCGCAAATTTCTTGAACTGCCAGGGAACGCCTCCCATG
TAAGTCGGCGCACCGAAAATAATCGCGTCGGCAGCGGCGAGTTGCTCCCACTCGGCATCGGTAATATTTC
CTTCTGCATCAATCGCGATCAGCGCTGCTTGCGCACCTTCTGCTACGGATTGTGCCAGACGTTGTGTGTG
GCCATAGCCGGAATGATAAATAACGACGTTTTTTGACATTATTGTCCCCATTTTTTCTATGTTGTATCGG
TATGTAGATAACCTACTTTACACCGAGAAAAGATTATCCCTGTTTCATTACTCTGTAACATTATGATACC
GGAGTGAAAATGGGAGATAACCGGGTTTGAATTACGGGGAATTCAGGCTCCCACCGCAGCAGGAGCCTGA
CAAGGCTGTCAGCGCTTATTTCGCGTGTTGCAGATCAATACGATAAACCGCAAAGCCTGTCTCATCATTC
CCGACGGACGTCATCGGGTACTGTGCTTTCTCTTTGATAAACGCGGCGGCCTTCTCTGACGGTGATGTTT
CAAAACGGATATCCAGCGGCGTATCGCTGACGATAGGCGCCAGACGCCAGTTGTTATCCGCCTGTGGCTT
CACTTCTCCCGACTTTTGCGTTTCCGCACTGATGTAAGCCGCGAGTACGGAACGGTTTTCATCCGGCGAT
GCAAAGGCCACAGATTTCTCACCCGTACCGGCAAATTTCTCACCATAAGCGCGATAGTTATTGGTGGCGA
TCAGGAAGGTTGCTTTGGGATCGAGCGGTTTGCCGTTAAACGTCAGCGCGTTGATACGGTGCGATTTCTC
GTTGATTAACGTGCACTCGCTGTCATAGCGGGCAGGCTGCGTGACATCAATCTGATAATTGACGCCATCG
ATCACGTCGAAGTTATACGTGCGAAAGCCGTCCCAGTTGAGTAGAGATTGCGGTTCACGCTTGTTCGGAT
CGATTTGTTTGAACTGCCCCGCAGAGCACTCCAGCCATTCTTGCACCTGCTGTCCGTTGACTTTCACCAC
CACCAGCGTATTCGGGTAGAGATACAAGTCGGCAGCGTTACGGAAGGTGAGCTGGCCTTTTTCTACTTCG
ACATAGCTGGCTGGATCGTTTTTACGTCCGCCGGCTTTAAACGGTGCGGCGGCGGAAAGTACGGGCAGAT
CGGCCAGATCGGGATCACCCTGAATAAAGTGTTCTACGTAGGCGCGCTGGGCATTGTTGACGATCTGCAC
GGTCGGATCGTCCTGAACCAGCGACAGATAGCTGTACATGTTGTCTGCGGATTTGCCGATGGGTTTGCTG
ACGAACTCACGCGTATCTTTATGCGCATCGGAGAGCACTTTCACCAGCTTGTCGTCTTCCGCTGCCAGTG
ATTTCTTCTGCGCTTTGTCATAGATCGGTCTGGCTTCTGCTTTTGCTTTTTCCACCTTCCAGGTGCCGCT
GTCGTTATTCAGCGTGAAATCGACAACGCCGAGGTGGTCACCCCATTGTCCCGGCATTACGGCAGGCACG
CCGTTAAGCGTTCCCTGTTTGATATCCGCGCCTTTGATATTGGCAAAGTCACTGCTGGGGAAAACCGCGT
GAGCATGGCCAAACATGATGGCATCAACCCCAGGAATTTGGCTGAGGTAGTAAACGGAGTTTTCTGCCAT
GGCTTTATATGGCTCGGCAGACAGGCCGGAATGAGGGATAACGATCACCAGATCGGCACCTTGCTTACGC
ATTTCTGGCACCCATTTTTTGGCACTTTCCGTGATGTCTTCTACGGTGACTTTGCCTGTCAGATTGGCTT
TATCCCACACCATGACCTGCGGCGGGACGAAGCCAATATAGCCGATGCGCAGCGTATGCTGTTTGCCATC
GCGATCTTTAACCGACTTGTTTTCAATATGATATGGCGTAAACAGCGGCTTACCCGTTTTTGCATCCAGC
ACGTTGGCGTTCACATAAGGAAATGTCGCGCCTGACAGCGCTTTGTGCAGGTAGTCCAAGCCATAGTTGA
ATTCGTGGTTACCGATATTGCCGACGGAATAATCCAGCGTGTTCATCGCCTGATAAACCGGGTGTACATC
GCCTGCTTTCAGCCCCTTCGCCGCCATGTAGTCGCCTAGCGGGCTGCCCTGAATCAGGTCGCCATTATCA
ACCAGCACGCTGTTAGTGGCCTGGTCGCGCGCGGCGTGAATCAGGCTGGCGGTACGCACCAGACCAAATT
TATCGGTTGGCGTATCCTTGTAGTAATCGAAATCCATCATATTGCTGTGCAGATCGGTAGTTTCCAATAC
CCGTAAATCAACGGTAGCGGCATGAACGGTCGTGGCGACCAGCGTAGCAAGTAGGCTGAGTGCCAGTGAA
TGTTTCATTGCGTAACTCCTTGTGCAGTGATTATCGATGTGTGAGGCGACCGGGGGGTGTCTTTCATATC
ATGATGAAGTTAAAGTGATTATCGTCTCTAAATTCTGAGGATGACATCAATAATGGCAATAATCGTAGAT
TGCCTCACAGATGTATAATGAATGACAGAGATGAAATCTGCGTTACGCGCAACCAATAACGACGAGGTCG
ATCATGCTAGAACCTATTTGCCAACTGGCTCGTGACGCCGGTGCTGCCATTATGCAGGTTTACGACGGCC
AACATCCGGTGGATGTTGCACACAAGAAAGATGATTCACCCGTGACCGCCGCCGATCTTGCGGCACATCG
GGTCATTAAGGATGGGCTGGCCGCCGCGTTTCCCGATATTCCTTTGCTGTCAGAAGAAGATCCGCCTGAA
TGGGAAGCCCGTCGGCACTGGCAGCGTTATTGGCTGGTCGATCCGCTGGACGGCACGAAAGAGTTCCTCA
GCCGCAACGGTGAATTCACGGTAAATATTGCGCTGATCGAGAACGGTCAGGCGGTGCTGGGCGTGGTTTA
CGTGCCAGTTACGGGCGTGATGTATTCCGCAGCGGAAGGCAAAGCCTGGAAAGAAGAAAACGGTCAGCGT
CGGCAAATTTCGGTGAAGCACGCGCACCCGCCGCTGGTGGTGGTCAGCCGCTCTCATGCCGATAGTGAGT
TAAAGGATTATCTCAACCAACTGGGCGAGCACCAGACGGTGGCGATTGGGTCATCGCTAAAATTTTGTCT
GGTGGCAGAAGGCGACGCGCAGCTTTACCCCCGCTTTGGACCGACTAACATTTGGGATACGGCGGCGGGC
CATGCGGTGGTGGTGGCCGCCGGGGCGCAGATTCACGATTGGCAGGGGCAACCGCTGTCCTACACGCCGC
GTGAATCCTTCCTCAACCCCGGCTTTCGCGTCTCTTTATTTTAGCGTTATTTCTCTTCCAGCAACTGACG
CAGCAGGGACATCACCTGCTGCACTTCCTGCCCGCTTAACGCACCATCCTTCACGAACCGAATTTTCCCT
TGTTTATCCAGTACGGCGATAGCTGAACTTTGCGGCTGTAGCTGCCAGGTTTTGCGCACATTGCCATTGC
TATCGACAATAAACTGCGACCACGGAAACGCCTTTTTGTTGTCCTCAAGGCTACTACGCACAAACATGCT
GGTGCCGATAATGGCATCGTCGGTATTCACGATTGTCGTCGTTTGGTAATAATCATGCGGTAGGTTAGCG
GCCTTCAGTGCGGAAATAAGCGGATCGTTCATCTCTTTGGCGGCGGTTCGGCCAGCGATATGTTGTATCA
CCCGTACTTTTCCGGGCAATTGTGCGCTGTTCCAGTTTTTATAACTAAACTGATTATTCTGGTACTGAAG
TTCTCCTTTGTCTGCGATGCCGACGGGGGGAACCAATTGGTTGAGTACCAGCGTATGCGCTGAGGCTGTG
AGTGAAACAAATCCCAATAAGGGCGTGATAAAGAGCGCGAGGAGCAGGCGACGTATTTTTATCATGGTAT
TTCCTTCTGTGGGGGGCCGATGCGATGTCAATGATGGAAAACGTCGAGCGATGGCATAAGCGTAGAGTCA
GGAAACCGGTCTGTCCTGCTTCGTGCTCAAACGGTTTGTGGTTTAGTGCACAAAACCCTTATTTTTGAAG
GTTTATACTGATGGGTAGGGGTTTATTTAAACACTGTTCTGTAAAAATCTGTAAAAGCAGTTAAGAATAC
TGAATAGTGGGGAACTAAAAGCCGTTTTACAGTACTAATTAGCAGTATCCGTTATCTCATTAGCGCTCCA
GAACCTCAGCCATGTTGGCGACAGGGAGAGCGTAGAAAAATAAAACGGGAGAGTAAAACGATGAGGATCT
TCGAACGTTACAATCCTTTGAAAGTCGCCAAGTATGTGAAAACCCTGTTTCGCGGGCGGCTGTATATAAA
AGGGGTTGGTGCTTTTGAGTTCGACTACGGCAAAATTCTTTTGCCAAAGAAACAGGATAAGCAACATCTT
CTGGTGATGTCCGAAGTGAATCGCCAGGTCATCCGGCTTCAGGCCGAGATGGGATGAATGATAAAGAAAC
GGCCCGTAGCGGGCCGTTCTGGTATATCACTCGCTGATTATAACCGTTAGTCCGCGCTATCAGCCCGCTC
GCTGGATGAGACGACAGGGCGGTCTTCCAGACGAGTGACCAATAGCTGATCGATCTTATAGCTATCGATA
TCTACTACTTCAAACTTATAGCCTGAGAAGCGCACTGCATCGGTACGTTTGGGGATTTTCCGCAGCGTAT
ACATCATGAAGCCACCAATGGTTTCGTAGTTACCGGAGTGCGGGAAGTCATCAATATTCAGCGCCCGCAT
CACGTCTTCTATCGGTGTACCGCCTTCGACCAGCCAGGAATTCTCATCGCGTGCCACAATCTGCTCTTCC
ATGCCCTGACCGACGAGATCGCCCATCAGGGTGGTCATCACGTCATTAAGCGTGATGATGCCGACGATCA
GGGCGTATTCGTTCAGAATGACTGCGAAATCTTCGCCTGCCGTTTTGAAGCTTTCCAATGCTTCAGACAG
CGTCAGCGTATCCGGTACGATAAGCGCCGGACGAATCTGCACGCCGCTGCTCAGCGTCAGGCTTTGGTTT
CCCAGCACCCGGATCAGCAGGTCTTTGGAATCCACGTAGCCGACGATCTGATCAATTGTGCCATCGCACA
CCAGAAACTTGGAATGCGGCTGTTGGGCAATTTTTTCCTTAATACTGTCTTCCTGCTCGCGCAGATCGAA
GTAAACCACGCTTTCGCGCGAGGTCATTGAGGACGGTACGGTGCGGGATTCCAGTTCAAATACGTTCTCG
ATGAGCTCATGTTCCTGCTTACGCAGTACACCGGCCAGCGCCCCCGCTTCTACTACGGCATAAATATCAT
CGGACGTGATGTCATCCTTACGTACCATCGGCAGCTTGAGCAGACGGAAAATGACGTTAGCCAGGCCGTT
AAATATCCAGACCAGCGGGCGGAAAAGGAACAGGCAGAAGCGCATGGGGTTGATTATGCGGACCGCTACG
GTTTCCGGCGCAATCATACCGATGCGTTTCGGGGTGAGATCGCCAAACAGGATGAACAGGCTAGTGACAA
GCACGAATGAACAGATGAAGCTGGCTTTATCGGCGGCTTCGGGTGACATAAAGCGTTCAAATAGCATGGA
AAAGGTAGGAGAAAATGCCGCATCGCCGATGATACCAGCCAGAATGGCGACGGCGTTGACGCCAATTTGA
ATCACAGTAAAGAAGATGCCCGGCGTTTCCTGAAACTTGAGCACCAGATCGGCGTTAAGGTTTCCCTCAT
CGGCCATCAGTTTGAGTTTAATTTTACGAGACGCCGCCAGCGAGATCTCGGACAACGAGAAGAATGCGCT
GATGGCAATAAGGAAAAAAATCAGTAATAGACTGTTTAACATAGTTTTTAACTTTAGGTAAGTTTTCGCA
TGAGCCGAAATTGACGCAGCGATCCTCAGAAAGGTGAACACATAAAGGTGAACACATTATGATCGTTATT
GAAGGCTCGAACCGGGCGAGGATAGGCCCGGTCCGGGCGCATTATAGCAGGAGCGGCGAAATTACCGCCA
GTGGTCAACGCGGTGGTGGCAGACAGACGCCGATACCGCCCAATCCACAGTAGCCGTTTGGATTCTTGTG
CAGGTATTGCTGGTGATCATCTTCTGCATAATAAAACGGACCCGCAGGCTCGATTTCTGTACTGATAGCG
CGGCTATCGCCGTTCTCTCTCATCGCCTGCTGAAAGCGCTGAAGGCTTTCCTGCGCGGCCTGTTCCTGCT
CAGGCGTAAGCGTATAGATAGCGGAACGATACTGGCTGCCGATATCGCCGCCCTGACGCATACCTTGCGC
GGGATCGTGATTTTCCCAGAACTGTTGCAGCAACTCGCCGTAGCTGATGACCGCAGGATCGAAAACGACA
CGTACTGCTTCAGCGTGGTCGGTCTGGCCGCTGCATACTTCACGGTAGGTTGGGTTGGGGGTATAACCGC
CAATATAACCCGCCGCCGTGCTGTAGATACCCGGCTGCTGCCAGAATAAACGCTCTGCGCCCCAGAAGCA
GCCCATCGCAAAAATAGCCACAGACATGTGGTCTGGCACATGCGTCATCGAATGTTCATTTACGACATGC
AGCCTGGCCACTGGCATTGGGGTTGAACGCCCCGGTAAAGCATCGGATTGCGTAATCCGCTGTGTCTTAT
CAATCGAACTCATCACGTTGTTGACTCCAACAGAACTAGTGAATGACCCTCTTTCACTGAGAGCATAACC
AAGAAGTATTGACCTGTCTTTATATCTTAAAAGTGTTTACTGTTAAGGTAATGCGTGTCCATAACGCGAA
AAAGTGACAATTGCAGGTTAATATCTACTACTAAGGTAAAAAATTAGTACTTATCACTAATTTAATGCAA
GGTTACTCGCCTGTTTCTGCTTTACATGATGTTTTGTTTGAAAACATGAACCTCTATGACCGTCAGTGCG
GCGGGCGAAGTGATAGAAGCCATGCTATACCCTAAAGAATTCGAGCTGCGGGACAAATTGACTTAACCGA
TTTGAACGCCGCTTGCAGCGGCCCTTCAGGGCGAAGTTCAGAGATGAGCTAAGTATTGCCAACGCCCATG
CAGCTTGAAGTATGACGGGTATATGGATTTTGGGTGACAGACCGATTGATCAGGGAGCTCAGTGACTATT
TTCATTGCAAAAAGACGTTTCACTTCAAAGAACCGTTTCATTGGAAAAAAAAGTGCCGCCGGGAAAGAAG
GTATAGCGGGAAGAAAAACCGGCCTTGCTGGCAGTGGCGGTGTACCGCGATACCGGATATTTGGCCTGAT
GTGTGCGTTGCTCATGTTGGTGCCTGAAAGCCAGGCGGCGAATGTGCGTCTGCAAGTCACGGGGCTGGAA
GGGCCGTTACAGAAGAATGTGCGGGCGCGTTTATCCACCATTGCGGGCGATGAGGTGAATGCCGACGGGC
GTTTCCGCTCACGCGTCGATGAAGCGATCCGTCAGGGATTACGTGCGCTTGGCTATTACGATCCGCAGAT
TGGTTTTGAATTTCGACCTGCCGTTAATGGCGGGCGACCGGTATTGATTGCCACTGTCACCCCCGGCGAC
CCGGTAAAAATTGCAGGGGTGGACATCACGCTGCGCGGCGGTGCGCACGATGATAAAGATTACCAACAGT
TGGTTAAAGACGATCGCCCCGACATCGGCTCGGTGCTGAATCATAGTGATTACGATCGTTTTAAAAGTGG
GCTGAACGGTTTGTCGCTACGCAAAGGCTATTTCGATGCGCGTTTCCTGCAAAGTCAGCTCGGCGTGATG
CGCGAAGAGAAAGAAGCCTTTTGGGATATCGATTTTGATAGCGGGGAACGCTATCGCTTTGGCGCTGTAC
ACTTTCAGGGTTCACAAATCCGCGAGGATTATCTGCAAAATCTAGTGCCGTTTCATGACGGTGATGTATA
TACCAGCGAAGATCTCGGTGAGTTAAATCGCCGTCTCTCTGCGACGGGGTGGTTTAATTCCGTCGTGGTG
TCGCCCGATTTCGACCAGTCAAAAAAATCCAAGGTGCTGCCGCTGGAAGCTGTCGTCACGCCGCGCACCC
GTAACCGCATCGAAACCGGGGTAGGTTATGCTACTGATGTGGGCCCCCGCGTTAAAACGACCTGGAATAA
ACCTTGGGTGAATTCACGGGGCCATAGCCTGGAAAGCAGTCTGAGCGTGTCTGCACCGGAGCAATCGCTT
GATTTTAGCTATAAAATCCCTTTGTTGAAGAACCCACTTGAGCAGTATTACCTGTTGCAAGGTGGCTTCA
AGCGCGAAGATCTCAACGATACCCAATCCGATGGCACCACGCTGAACGTGGCACGCTACTGGGATCTCTC
CAGCGGTTGGCAACGGGCGATTAATCTGCGCTGGAGCCTCGACCACTTTACGCAAGCGAGCGTAACGGAT
ACCACGATGTTGATCTATCCGGGCGTCAGCATTAACCGAACCCGCCAACGCGGCGGGCTGATGCCGGTAT
GGGGGGATACGCAGCGTTACTCCATCGATATTTCCGACACTATGTGGGGATCGGATATCGATTTTGCCGT
GGTTCAGGCACAAAACGTCTGGATTCGCACGCTGGCGGATAAACACCGTTTTGTCGCACGTGGCAATCTG
GGTTGGATTGAAACCAATAATTTCTCCCGCGTTCCGCCCTCACTGCGTTTCTTTGCCGGTGGCGATCGCA
GCATCCGTGGGTATAAATACAAATCTATTTCGCCGCGCGACAGCGACGGCAAACTGACCGGTGCGTCCAA
GCTGGCGACCGGTTCGCTCGAATACCAATACAACGTGACGGGAAAATGGTGGGGCGCGGTTTTTGTTGAT
TCAGGTGAAGCGGTGAATGACATCAAACGGAGTAACTTCAAGACCGGCACAGGTGTCGGTGTACGCTGGG
CCTCGCCGATTGGCCCGGTGAAATTCGATGTCGCTATGCCGATCGGCGATGCAGAGAAGAAGAACGATGT
TCAGTTCTATATCGCACTGGGGCCTGAATTATGATGGATGATAAAAACGACAACAACGCACCAGTAGCGG
TGACGGAAGAAAAGGTTGCGCAGGATAATGTACCGACGACGCCAGCACGAAAAGGACGCTGGTGGAAACG
CATCGGCATTGGCATCGTCGCCTTCTTATTGCTGCTGGTTGTTGGAGTGGGTCTGCTGGTGGGAACCACG
CCAGGCCTGCATCTGCTGCTGAATACCGTCGCGCGCGTGGTGCCGGGGCTGGATATTGCCAGCGTGAGCG
GCGGCTGGCGTGATTTAACGCTGAAAAATGTCAGCTACCAGATGCCGGGCGTGACGGTAAAGAGCGAAGA
ATTTCACCTGTCGCTCGCGCTGGACTGTCTGCGTAAAAGCCAGTTGTGTATCAATGACCTCTCGGCTAAC
CGCATTGACGTGGTGGTGGATACCAAAGCGTTGCCGGCATCAGAAGAACCTACAACGCCTTCAGAACCGG
TCACAGAAATCTCCGCGCCTTTCCCTATCTCTCTGCGTCAACTGGTGCTCAACGGCGTTCAGGTTACCGT
CGATGATACGGCGATTTCACTGGGCGAATTTCGCACCGGAATGCAGTGGGAAGGACGCTCATTGACGTTG
TTGCCGACCAAAATCAGTGCGCTGCTGGTGGCCTTGCCAAAAACGCCTGTCAATGTGCTGGAAGATGGCA
AAGTGACGGCGGCTGAAATGGCGTCTGTCATCAAAGAAACGGCAGCAAATGTCCGTGAAGCCGCTGAGCA
AGGCACCTCACAAACGCTTCAAATCGATAAAGTGCTAGAAGCAAATAACACGGTCGCGGCTGCCACGACG
ACGACACCGATACCAACGGCGAAAACAGATCATGCCTCGGACAAACCCGCAGCACCTGAGAAGCCACTGG
GCGAGCGCCTCAGCGAACTGTTCTCCAAACCGCTGCTGGCGGATTTACCGCAGTTCACGCTACCGCTGGA
TTTGAATATCGTCGAGATTCACGGTGAACAACTGCGGCTGACGGGCGATCAGGACATTTTGATTAATAAT
CTGTTCGTACAGGCGTCGACCCAACAGCAGCATTTGCGTCTGGACAAGCTGATCGTGCAATCGCCGCAGG
GTGGATTGAATGTGCGTGGTGAGGCGACGCTCCGTGATAACTGGCCCGTCTCGCTGGCGGCGAACGGCGT
ATTGAACGTCGAGCCGCTCAAGGGTGAAACGCTGAAACTGACAGTCGATGGCGGTCTGCGCGAACAGTTG
AATGTAGCGCTGAACCTCTCAGGGCCACAGCGTGCGCAGTTGGAGTTGCAAACCAAACTGGCGGAAGCCG
GGCTACCGCTGTCGTTGACGCTGCAAACCGAACGTGTGCGCTGGCCGCTAACGGGGGCAATACAGTATCA
GGCCAGCAATGTAAGGCTGCGTTTTAACGGCAAAGCGACCGACTATGCACTGTCGCTGCGCGGCGACCTG
AGTGGGGCAGACATTCCCCCTGCAACGCTGTTGCTGGATGGCAAAGGCAACGAACAGCAGTTTACGCTGG
GCCGCTTGCGGCTGGCTGCCTTGCAGGGCAATGCCGATCTGAGCGCGCTTATCGACTGGAGTAAAGCGAT
CAGTTGGCGTAGTGAGCTACAGTTGAACGGAATCAATACGGCAAAACAGTGGCCCGAATGGCCTGCGAAA
GTAGATGGCAAGATTACGACGCGCGGCAGCGTCTATGGCGGTAGCTGGCAGTTGCAGGTGCCGGAACTGC
GGTTAGATGGCAATGTGAAAGCGAATAAGCTCGCCGCCAGAGGTGAACTGCGGGGTAACGCGGCAGGACA
GTGGACAATACCAACGCTGAATCTGGCGCTAGGCCGTAACCAACTAAACGTCAAAGGCGATCTGAGTGAC
AAGTGGCAGTTGGATGCGGACATCAATGCACCGTCGCTGGATGGCATGTTGCCCGGTCTGGCGGGGCGCG
CCATTGGCACACTCAAACTCCGCGGCAATCTGCGTGAGCCGCAGATGTTGGCAGATATCACGGCTTCTGG
TCTGCGTTGGCAGGCGATCACCATTAGTCAGGTGAGGGTGGAAGGCGATGTGCGTTCTGAGCAGCAGATT
CAGGGCAAACTTGCGGTGCGCCTTGAAGCGCTGAAGCAGGACGGATTGAATATTGCCCTGTTGACGCTGG
ATGCCAGCGGCAATGAGAAACAGCATCAGCTTCGGCTGGCTATGCTGGGGGAACCGGTCGCGGGGCAATT
GGCACTTTCAGGTAGCTTCGATCGTCAGGAACAGCGCTGGCGTGGCACGCTGAACAATACCCGTTTCGAC
ACTCCAGTGGGGGAATGGCGTCTGGCGCAGGATATGGCGTTGGATTACCAGAATACACAACAGAAGATCA
CGATCGGAACACACTGCTGGCGTAATCCGAACGCCGAGCTTTGTGTACCGAAAGCGATTGAGGCCGGGCC
GAGCGGGCAGGCGAGTATTCGACTGAACCGCTTCGATCTCGCTATGTTAAAACCGTTCCTGACGGAGGAT
ACCGTGCTGGCTGGGACGTTTACTGGCGGTGTGGATATCAACTGGCAAGCGGGGCAAGGTCTGCCACAGG
CGAACGTGTCGTTGGTGGGTAACGGCGTGAGTGTGCGTCAACAGATGCAGGGCAATACGCTGCCGATTGA
TTTTGATACCTTTACCCTGAATGCCGGGCTCGATCGTGGACGAGCGCAGCTTGGCTGGCTGATGGCGATC
CGGGAAAACGGACGCTTTAGCGGTGATATTCAGGTGACCGACCCACAGGGACGGCGCAATCTCGGCGGCA
GCGTCACGATCAATAATATTTCGCTGGCATTGCTTAACCCTGCATTGAGCAAAGGAGAAAAGGCGGCAGG
AATGCTCAACGCAAACTTGCGTCTGGCGGGGGATGCCACTCGCCCGCAGATATTCGGCCAAATGGTGCTG
GAGCGGTTGGATATTGATGGTAACTGGATGCCTATCGATCTGACTAACGGTCGGCTGGCGGTGAACTTCA
GCGGGATGTCGTCAACGCTGCAAGGCTTTTTGAAAACGAACAATGGGCAACTTAACCTCGGTGGGAATGC
CGACTGGTCGCGGCCTGATGCCTGGCGTGCGCGAATTGCCGCGAAAGGCCAGAAGCTGCGGGTGACGATC
CCACCGATGGCGCGGTTGGATGTTTCGCCGGATATTGTTTTTGAAGCTACGCCGCAGTTGTTTGCGCTAA
ACGGCTCAGTCAGCATCCCGTGGGCACGGATTGTGGTTAAAGACATGCCGGAAAGTGCCGTGGCGGTGTC
ATCGGATGAAGTGATGCTGGATGCTCAGCGCCAGCCGTTGAAGAAAGCCAGTGCCGCGATTCCAATTAAC
AGCAATCTGACGATCCGCGTCGGTAATGATGTAACGCTGGATGCATTTGGGCTGGCCGCGCGCCTACAGG
GTGACCTGAAAATGGTTCAGGATGAGCGCGGATTAGGGCTGAACGGCCAGATCGATATTCCGTCCGGCCG
TTTTAAAGCGTATGGGCAGGATTTGATCGTTCGTAAAGGATTGATTTTGTTCTCTGGCCCGCCGGATCAG
CCGATCCTGAATATCGAAGCCATTCGTAACCCAGACAACACCGCTAATGATGTTATCGCCGGCGTGCGTG
TCACCGGTATGGCCGCCACACCGAAGTTGGAAGTCTTCTCCGATCCGGCGATGTCACAGCAGGAAGCGCT
CTCTTATCTGTTGCGTGGGCAAGGTTTGGACTGTGGTGGAGCAGATAGCTCGGCGATGACCTCAATGTTA
GTAGGTTTAGGGGTTGCACAAAGTGGTCAAGTTGTGGGTAAAATCGGCGAGGCCTTTGGCGTAAGTAATT
TAGCTCTGGATACACAGGGTGTTGGCGATAATTCTCAGGTTGTCGTCAGCGGTTACGTCCTTCCGGGTCT
GCAAGTGAAATATGGAGTTGGCATATTCGATTCTTTGGCAACGTTAACGCTGCGTTACCGCCTGATGCCA
AAGCTATACTTGGAAGCGGTGTCTGGAATTAGCCAGGCATTAGATGTGCTCTATCAGTTTGAGTTCTAGC
GATGCGAATTATTGTTTACGGCAGTTTACGACGCAAACAGGGAAATAGTCATTGGATGACGAATGCGCAA
TGGTTAGGGGATTGTCAGCTCGCCGGTTTCGAGCTGTACGATCTCGGCCATTATCCGGCTGTCGTCCCCG
GCGATGGAGAAATCCATTGTGAGGTTTATCGCATTAGTTCGTCGATCCTGACGGAGCTGGATGCCTTAAA
GCGGGACGGCCACGAATACCAGCGTGAGCTGATTTCCACTCCTCTGGGCAGTGCCTGGATCTACCTATAT
AAACACCCAACTGAAGGGTTGACGCGTATTGCCAGCGGTGACTGGTTGAAGCGTGATGAAGAGGCTTGAG
ATCGAGTAACCATCAAGTCATGGTCGACATAAATAAAAACACCGCGTAATGCGGTGTTTTTGATCGTGCT
ATTTTTTGAGCACGTCATGCTTTTGCTGGCGTATGGAGCGGCGCTTATTTGTTTTTTGCGCGCTCGAAGG
AAGCAACGATTTCGGCTTTCGCCGCGGCAGCGTTATCCCAACCGTCAACTTTCACCCACTTGCCTTTTTC
CAGATCTTTGTAATGTTCAAAGAAGTGGCCGATCTGTGCACGCAGCAGCTCAGGCAGGTCGTTAACGTCT
TTAATGTGATCGTATTCTTTGGTCAGCTTGCTGTGCGGAACGGCAACCAGCTTGGCATCTTCACCTGCTT
CGTCACTCATTTTCAACACGCCAACAGGACGGCAACGGATCACGGAGCCAGGCTGCAACGGGTATGGGGT
CGGAACCAACACGTCAACCGGGTCGCCATCCAGAGACAGCGTGTGGTTGATGTAACCATAGTTGCATGGG
TAGAACATGGCGGTAGACATGAAACGGTCTACAAACAGCGCGCCAGTATCTTTATCAATTTCATATTTGA
TCGGATCGGCATTCGCGGGGATCTCAATCACTACATAGATATCTTCTGGCAGATCTTTACCTGCCGGAAC
ATCGTTCAGACTCATGTCAGTTTCCTTCTCTTAAAACCTGAAATAGCGTGGCCGTCATTATAGCCAAAAA
GCGTTTAATGTCGCCGATTTTTAGCGTGCCGGGACGGGATGTACTGGCGCGAGCGGTTTAAGTAACAATA
CTTTCGTTACTAAAGTTTCTTTAAAGAAAGCGAACGTGCTACCGATAGGAACATGATCGAGATCACGTTA
TGTGGAGCTTTTCTCCGCATTTATTTATCATTTGTAATGTCAGGGAAATGGAAATGTTAAAAAACATCAC
AATCAAGACGAGCTTGATTGCTTTGTTGAGCATGATGGTACTGCTCTTATTACTGGTATGCGGAATTGGC
ATCACTTCCATCAATCAGGGGATCTCGTCACTCACGACTATCGACAAGATTCAGGGAAAAGAAGTGACGG
CGCTGGCAGGGAGCTACACGGCCTCTCTGCGTGCCAGAACGGGGGCAGCATTGGCCGCTCGTCAGATGGA
AAACGGACTGACCGATCTCGCGAATGCGTCAGTGGCGCGAGCAGAAGCCTACACGGCACTTTCCCACCAA
GAAATGGTGCGTTTTCTTTCCTATGGCACCGTAACGCAACGCGGTGCCAAAATGGCGGCAGAGGTTAAAA
GCAACTACGAGCAATACATGAATCTTGGCGTTCAGCCGATGGTCGATGCGCTGAAACGCGGCGATGTGAA
TGCCTATTACGTACTGTTGCAGGACGTGCTACCACCGCTTAGCGTTGAGATGGATAAGGTTGCGAACGAA
TTCCGCGACTTTGGGCTGGAAGTGGGGGAAAACATGCTTACAGAAGCAGAGCGCTTTGCGTTCGAGCGCC
TGACGATCATCGGTATTGCCTGTCTATTCGTTCTACTGCTGGTGGTGGCTGCCTGGGTTGCCCTGAAACG
TTCTATTTTGTCTCCGCTTGAAGAAACGGTCGAACAGTTGGAGTTTATTGCCCGTGGCGATTTGACCCAG
CCTATTGCCGATGGTGGCAATAATGAGATTGGTCGCCTGATTCAGGCGATGAAGGCAATGCAGCATTCGT
TAGCCACCGCTGTAGGTCGTGTCCGCGATGCGGGTATGCAGATCGATGTCGGTACGCGCGAGCTATCTTC
CGGCAATACCCATCTGGCCGCCCGCACAGAAGAGTCCGCATCGTCATTGGAAGAAACTGCCGCCAGTATG
GAGCAGTTGACCGCCACGGTGACGCTCAACGCCGAAAGTGCGGAACAAGCGCATACGCTGGCACAAAATG
TGTCAGACATTGCGAATAAAGGCAGCGATATGGTGGGGAACATGATTGAGAAGATGCAGATGATCTCCAG
CAGCTCCGCACGTATTGGTGATATTTTGGCGGTGATTGATAGTATCGCGTTTCAGACCAATATTCTGGCG
CTGAATGCGGCCGTTGAAGCCGCGCGGGCGGGTGAGCAGGGGCGGGGGTTTGCTGTGGTTGCGGGGGAAG
TCCGTAATCTGGCGCAGCGCAGTGCGCAATCGGCGAAAGAGATCAAAACATTGGTGGAAGAATCCCAGTG
CCGCGTCAGTGAAGGCACCGTGATGGCAAAAATGGCGGGCGAAACGATGGATGACGTCTCTGACGCTGTC
GCGCGCGTGACGTCCCTGATGCGTGAGATCTCAACGGCAACGCGTGAGCAGAGCAATGGGATTGGGCAGG
TGAATCTGGCGGTATCGCAGATGGATGAGGTCGCGCAGCAAAATGCGTCTCTGGTTGAAGAATCCGCGGC
CGCCACGCGCTCATTAGAGGATCAGGCGCGTTTGCTGGCAGAGAGCATGGCGCAGTTTAAAGTGCAGTCG
CAGGCATTTGCCGCCATCGGCCGATTCTAATATCCCCGTCATACTTCAAGCTGCATGTGCGTTGGCGATA
CTCGGCTCATTTCTGAGCCTCACCCTAAAGGGCCGCCGTAAGCGACGTTCAAATTGGCTAAGCCAATTTG
TCCTCGCTCACCCCAGTCACTTACTGATGTAAGCTTATGGGGATTAATGGACCTCATAAATGAGGTCCAC
CCTTCGGGCCAGCGCTAGCGCTGTTCAAATCGGTCAAGAACCGATTTGTCACTGCGTCGCCGCCTGCCTG
CAACTCGAATTATTTAGGGGATATCCCTCATAAAAAAATTCCCGTGAAAACGGGAATTTTTTTACCTTAC
TTTTCACTCTTCGGGTGGCGTATTCTCGTCTTCCGGTTGCTTCTTCTTGCGCAACTTATCCCAGATTTTA
CTTTCCTGTCCGCGCCATAGGCGTTGGATATTGTCGTGGTGACGCATCAATATCAGGCAAGAGAGCATTG
CGACGGGGAAAGTAAACTGGGGTTTGAACCACCAGACATAAAATGGTGCGATGAGCGCACTGACGATGGC
ACCGAGCGAGGAATAGCCGCTCAACAGTACGGTCAGTAGCCAGGTGCCGGTCATCAGGCCTGTCAAATCC
CAACCGATAGGGGCAATGGCACCAAAAGCCGTTGCCACGCCTTTACCCCCACGAAAGTGGAAAAAGACGG
GATAGATATGGCCGAGGCAGGCGGCGATGGCGGTTAACCCAAGGTACAGCGGAGCAACGCCGAGTGCGTA
AGCCGCCCAGACGGGCAACATGCCTTTCAGAACGTCAAAAACCAACACGGTTGCTGCGGCCGCTTTACCG
CCAATACGCAATACGTTAGTGGCCCCGGGATTGCCAGAACCATGTTGACGCGGGTCGGGCAGCCCAGCAA
TTCTGCAAAACAAAATCGCACTGGAAACAGAGCCACACAGATACGCGATTAACATCATACCAAGCGCGGT
AACACTCATAACGCCATTCCGTTTAATAAGGGTCGTTTTACTCTTCTCATCTGTGGATAATACGCACATT
CCGTCGGAAGTGGTATCCGACAGCGACAAAAACAGAGAACGGCGTGATGGATATCGTATTTATTGAAGAA
CTTACTGTAATCACTACCATTGGTGTTTACGATTGGGAACAGACTATCCAGCAGAAGCTGGTGTTCGATA
TCGAAATGGGCTGGGATAACCGTAAGGCAGCAGCCAGTGACGATGTTAATGACTGCCTGAGCTATGCCGA
TGTCAGCGATGCAGTGATTGCCCATGTGGCGAACCAGCGTTTCGCTCTGGTGGAACGTGTTGCTGAAGAA
GTCGCACACATGCTGATGCAGCGCTTCTCGATCCCCTGGCTGCGCATCAAGCTCAGCAAGCCAGGCGCGG
TGGCGCAGGCACGTCAGGTTGGTGTCATTATCGAACGCGGTACGCGATAAATCTGATTTAACCGAATAAA
TACTGATTTACGTGCAACTAAATCGTAACCCAAATAGTCTATAAGCCACTTGTAGCGGCTCGCGAAAGTA
CGCGGCCGCTTTTTTATGGGCTGCATTTTTGTTTTTATTAGAGGCAAGGATTTTTAGATGACTGACCTGC
ATTCGCTGCTAATCGCATTTATTCTTGGCGTGGTCGAAGGGCTGACCGAGTTTTTGCCCGTATCGTCTAC
GGGGCATATGATTATTGTTGGTCACTGGCTAGGGTTTGTTGATGAAAAAGCCAAGACGTTTGAAGTGATC
ATCCAGCTTGGCTCGATTCTGGCGGTTGTCGTCGTGTTCTGGCGTCGTCTCTTTGGCCTGATTGGGATCC
ACTTCGGCAAGGTGCCACATGAGGGGCATACGGCTGGCCGACTGAAGCTGACGCACATCTTGCTGGCCAT
GATCCCCGCAGTGGTGCTTGGGCTGATTTTCCACGACGTGATCAAATCGTTATTTTATCCACAAAACGTG
ATGTATGCGCTGGTGATCGGTGGCTTCCTGCTGTTAGCGGCTGAATGGCTCAAGCCTAAAAAACCACGTG
CCGTCGGGCTGGATGACATTACGCATCGTCAGGCGTTTATGATTGGCTGTTTTCAATGCCTGGCGCTGTG
GCCCGGTTTTTCACGCTCGGGGGCAACGATTTCTGGTGGGATGCTGATGGGTGTAAGCCGTTATGCGGCT
TCTGAGTTCTCTTTTATTCTGGCGGTTCCCATGATGATGGGGGCGACCGTTCTGGATCTGTATAAAAGCT
GGCACTTCCTGTCGTTGGCTGACGTGCCGATGTTTGCCGTGGGCTTCGTGACGGCGTTTGTCGTGGCGCT
GATTGCGATTAAAACTTTCCTGAAAATCATCAAACGCATCTCGTTTGTCCCCTTCGCGATTTACCGTTTT
ATCGTCGCGGGCGTGGTTTACATGGTCTTTATGTAAGTCCGAGAGAGTTAGATAGAGGAGAGGCCGCGCT
AATGCGTGGCCTCTTTGTTTTAGGATGTTGCCGATACATCAGGCTGTTGTGCTTTCCACTCTGCCAGAGC
GTGAATACGGCGGCGAGCCAGTTCATTGCGCACGCCAATTCCCTTAAAACCATCGGCGACGACGCTTGCA
CTGCTGACCAAGGCGGCGACGCGGAAGGCTTCACGCAGGTAATCGCCTTGTGGATAAGGGTTCTCTTCAA
AACCGGCCCGCCCTCTGGCATCGGCCTCGCTAGTCAGTGCTAACTGCTCCAGACGCTGCGGCTTGCGCCA
GACGTCAATTGCATCAAATAACTTCAGCAGGGTTTTGGGTTGCAGTACCTGCACGGTATGAACCAGGTCA
TGGTATTCCGCAACCAGCTTCGCCAGATCGCGAATGGGGTTAGGCACGCGCAGGCGCTGGCACAGGGCTT
CAACCAGTTTGACACCCGCAGGGCCGTGCCCATGATGCCGTGGCCACAGTTCAGGTGGCGTTAGCCCTTT
TCCCACATCGTGACACAGTGTGGCAAAACGCACGTCAATTTCTGGGCTGAGGCGCGCGGCCATTGCTACT
GTCATCATGGTATGAATGCCGGTATCGATTTCCGGGTGCCATTTGGCAGGAGCGGGTACGCCATAAAGAT
TATCGACTTCAGGGAACAGCACGGCTAGCGCGCCGCAGTCACGCAGTACCTGAAAATAGACATCTGGCGA
CGACGTACCGAGTGCTTTTTCCGTCTCTTTCCAGACGCGTTCTGGCGTCAGGTAAGCCAGTTCGCCCTCA
TGCACCATTTTTTGCATCAGCGCCATGGTTTCTTCTGCAATCTGGAAGCCGAGATGGGCAAAACGTGCGG
CAAAACGGGCGACACGCAGGACGCGTAACGGATCTTCGCCAAACGCGTCAGAGACATGGCGCAGTACGCG
GTTTTCGAGATCGCGACGACCGTGATAAGGATCGATCAGCTCGCCTTGCTCTGTACGGGCAATGGCATTG
ATGGTCAAATCGCGGCGGAGTAAATCCTGCTCTAACGTAACATCCGGTGCGGCATGACAGACAAATCCAG
TATAGCCTTTGCCTGATTTGCGCTCGGTTCGTGCGAGGGCATATTCATCGTGGCTAACGGGATGTAAGAA
AACGGGAAAATCCTTTCCAACCTGCTGGTAACCCTGCGCAAGCAGATGCTCCGGCGTAGCGCCGACCACC
ACCCAATCTTTTTCGGTGACGGGTAAACTCAGCAGGCTGTCCCGAACAGCGCCGCCGACAAGGTAAATCT
TCAACGTCGGGCTCCTGAATCAATAACTAATGTTTCACAACATACTACCATCTTTATGCTGTCGCGTTGG
CCACAGAAAAAAATGCCTGCAAGAAGCAGGCACGTATTCCAATCAGTTCATCCAACGGTCATTTTTCTTT
TTGCGAGGGATGATGTGCGGCAGCAACAGGCCTAGCAGCAAGCCGATACCCGCAACACCGCCGCCATACA
TAAACCACTGTAGAATGATGGTGCGCTGCTTATCATCAAGCTGGACATTCGCCGCACTGACTTTTTTCTG
TGCGACGATAAGCTGATTTTTCAGATCCTGATTTTCCTGACGTAATCCATTGATAATATTATCGCTGGCC
GCCACTTTTTGCTGCATGTCAGCGGTGCGCTGGTTCCAAGTCTGATCGATATTATTCAGCTTGTCAGTCA
GGTCTTTTACCTGTTTTTCCAGTTCCGGCACCCGTGTGCGCAGGCTTGGCGTATTGCTAAGCTGGTCGAG
AGGGATCCAGGTGGTACGGTTTTTATCATCACGGATCTGTGCATAACCCGCGCTTTCATTGACGCTGAGT
AGCGTGACCTCAGTGCCAGCATTCACTGTACCGACGATACGATATTGATTGCCCGGCCCGCTGTGGACAT
ACGTTAATAACTCATCGGAAATGTAGCGTTTTTCTTCCGCCTGTGCGGTCCAACTCAGGGTGAGAGAAAA
CAAAGTGAAACAGAGTAAGCCTAATTTCTGCATAAGATCATCATGTTGCGTTAATGGTGGTCTGATAGTA
GAGGCTTAAGTCTGACGAGGCAATGTATAAACCGAAATGAGAACAGTCTTACTCTTGGCTGGCATGAGCC
TTAGAAGACAATGCACTTTGTTTTTCAATAGAGGGAAGTCGTGTAGCTGATGGCAAGTTTGCATAAGAAA
TGCGCGCTTGTTCGCAGGTGAAAAAGAGTGTGTGTGGTAAGGGTAGTAAGGTGAAGTAAAATGTTATTTA
CTGACATAATAATGAACGCGATCTTGGTGTTGTGAATGCTATGAGTGAAGAAATTGAGCTGAAGTTTATT
GTTCATCCTGACAGCGTTGAATCGCTGCTGACGCAATTGGCTGAATGGGAGAGTGATTACAGCCAGTATG
AGCATATGCGTGCTCAGCGTCTGAGCAATGTCTACTATGAAACTGCAGATAACTATCTGCGTCGTAATGG
CATTGGCCTGCGTATTCGCGGCGAGAATGAACGCTACGAAATGACGGCGAAAACGGCGGGTAAGGTGATT
GGTGGGTTGCACCAACACCCTGAGTATAACATTGCGCTGGAGAAAGCCGAGTTGGATCTCAGCCTGTTTC
CTGCGGAAGTCTGGCCGGAAGATTGCGATATTGAGGCGCTGCAACCTTCACTTACTCCACTGTTTAGTAC
GGATTTTACGCGTGAGAAGTGGGTATTTACTTACTACCAAAGCGTGATTGAGGTTGCATTAGACCGCGGC
GAAATCCGTGCCGGCGATCTGACTGAGCCGCTGTGCGAACTGGAGATGGAACTTAAGTTAGGGCAAACCA
CACATCTGTTGGCCTTGGCAAAAGAAATCGCGGAGTTTGGTGGTATGCGGCAGGGCAGCCTCAGTAAGGC
GGCACGCGGATACCATCTGGCTAAAGGTAATCCCGTGCGCGAATGTCTTCCGCTCAATACATTGGTCGTG
GATGCAAAAACCAACATCGATCAGGCCATCCGCGCGGCGCTAGAATTGGCGTTGGCTCATTGGCAATACC
ATGAAGAACTGTGGGTAAGAGGAGATACCTCTGCTCGTGACGCTATGCCACAGGCCAGCGCGCTGATGCG
CGAAATGCTGGTACTGGTGGGGGGCGTGGTGTTACGTAAGGTCACCACGCTTTTCCGCTCTGCACTCGCC
ACGCTGGAAAACCGGCTACAAGGCCCCGGTGGAGCGGAAATCTGTTATAGCGCCGACTACCTGCAAAGTA
AGTTAGTACTGACTTCGTGGCTAGTCGAATCAGGCTGGCGCGACTATATGGATAATAAAGATCGCATTAA
GCTTCAGGGATCGTTCAAACGCTTTGCCGACATTATGCTAAGCCGTAGCACGGCAGAGCTGAAAAGTGCC
TTTTCCTCTACTTTGACGGAGGCGCAGTACGAGCAACAAATCCCTCGTCTTCAACGTAATCTCTGTGCAT
TTCTCCTCTTATCTGGTGCCTATCCGGCAGAGCAAGTAGAAGCCTACGTTGAGCACTGGCGGGCGTTACT
ACAGGAGGTTGAGCGGCTTGCTGCCGGGCAGGCTCCTTCTGTCTATCTGGAAGCCCAGCGTAAAGCCGTG
CTGACTTTGTCTCCGTTCTGGTTACATAGCGGCGGACAGTAACCGTTAACCGCCGCTTGTCAGTGAGGAT
AGGCGGCGCATCAAGGGAACCCCCATGTCGATACTTCCTTTGCCTGCTTTACCTGCGCTTCTGACGGAAC
AATCTCAGCGTGCGCTATCGCGTTTGCGGGAAGCTGCGCCTGATGAACCGATAACGGACAGCGATACTGC
TGTTTTGGCATTGAGCGATTTTGTCAGCGATGCGCTTGCGCTGCATCCTGACTGGTGGCAAGGGATTCAT
CAGCAACCGCCGCAGCCCGAAGAGTGGCAGCACTACGCCGACTGGCTGCGTGACGCTCTGTCCGACGTTA
ACGATGAAAATGCGTTGATGGCGGCATTGCGTCGGTTTCGCCGCCATATTCTGACGCGAATAGCGTGGTC
ACAGGCGCTGCAAACCAGCACCACCGAACACACGCTGCGTCAGTTGAGTGAACTGGCCGAAGTAGTGATT
GTGGCGGCCAGAAGCTGGCTATATCAAGCCTGTTGTCGCGAATGGGGGACGCCTTGCAATGCGCAGGGCG
TGGCTCAGCCTCTGCTGATTCTTGGCATGGGAAAATTGGGTGGAGGAGAGCTCAACTTCTCTTCGGATAT
CGATCTGATCTTCGTCTATCCCGAAAATGGTCATACACAAGGCGGACGGCGTGAACTGGATAATGCGCAG
TTCTTCACGCGTCTGGGTCAGCGGCTCATCAAAGTGCTGGATCAACCGACTGTCGATGGCTTTGTTTATC
GTGTGGATATGCGGCTACGTCCCTTTGGCGACAGCGGGCCGCTGGTACTCAGCTTTGCAGCAATGGAAGA
TTATTATCAGGAGCAGGGCCGAGACTGGGAACGTTATGCGATGGTCAAAGCGCGCCTGATGGGCGGAATG
GATGATGCTTACAGCCAGGAACTGCGTAGTACGCTGAAACCCTTCGTTTTCCGTCGCTATATTGATTTCA
GCGTGATCCAATCGCTGCGCAATATGAAGGGCATGATTGCCCGTGAAGTGCGTCGTCGGGATCTGCGCAA
CAACATCAAGCTGGGGGCGGGGGGAATTCGTGAGATCGAATTTATCACGCAGGTTTTCCAACTGATTCGC
GGTGGACGTGAACCGGGGTTACAGGGACGATCGTTGCTACCTACGCTCCAGCATGTAGGGACTCTGGGGT
TATTAACGCCGCAGCAGGTGCTTGATCTCAGTAGTTCTTACCTGTTTCTGCGTCGTCTGGAGAACCTGTT
GCAGGCGATTGCCGATGAGCAGACGCAGACGCTGCCGAGCGATGAACTCAATCAGCAACGGCTGGCATGG
GGAATGGGTTTCGACAATTGGGACGCACTGCAATCCATGCTGTCACAGCATATGCAGGCGGTGCGAAACG
TATTTGATGAGCTGATTGGCGACGATGCGCCAGACAATAACGATATCCCCGAACATAGTAGTTACAGCAG
CCTATGGCAGGACACGCTGGATGACGGTGAACTGGCCCCGCTAACGCCGCATCTTACGGAAACCGTGCGT
GAGAAGCTGATGCGGACGATTGTGGAATTTCGTCACGATGTGGCGAAGCGCACAATAGGGCCACGCGGGC
GAGATGTGCTGGATCAACTCATGCCGTGTTTACTAGCGGAAGTGTGCGCTCGTCAGGAGGCGGATACGGT
GCTGTCTCGTTTGACCCCGTTACTGTTGGGCATCGTCACGCGTACCACCTATCTTGAGCTGTTGTTGGAG
TCTCGTGCTGCTCTGGCTCAGTTGATTCGCCTGTGTGCAGCTTCGCCGATGGTTGCCAGCCAACTTGCGC
GTTATCCCCTCCTGTTAGATGAATTGCTTGATGCCTCAACGCTGTATCAGCCGACGGCACCGGGCGCGTA
CTCTGATGAACTGCGTCAGTATTTGATGCGTGTCCCTGAGGACGATGAAGAACAACAACTGGAGGCCGTT
CGCCAGTTTAAACAGTCGCAGCAGTTGCGCATCGCCGCAGGGGACATCGGCGGTGTCCTACCGGTGATGA
AGGTGAGCGATCACTTAACGTATCTGGCGGAAGCGATTATCGCGGCGGTGGTTCAGCAGGCATGGGGACA
GATGGTGGCGCGCTACGGCCAGCCATCCCATTTGCAACACCGCGAAGGGCGTGGGTTCGCCGTCATTGCC
TATGGCAAGCTTGGTGGTTGGGAGTTGGGCTATAGCTCCGATCTCGATCTGGTATTCCTGCTGGATTGCC
CGTCGGACGTGATGACGGAGGGGGAACGCAGTATTGATGGTCGCCAGTTTTACCTTCGCCTCGCACAGCG
TGTAATGCACCTGTTTAGTACTCGGACGTCATCAGGTATTTTGTATGAAGTAGATGCCCGACTGCGACCA
TCGGGTGCGGCAGGTATGTTGGTGAGCACGGTGGAAGCGTTTGATGATTATCAGCGCAATGAGGCGTGGA
CGTGGGAACACCAGGCGCTGGTGCGCGCGCGTATGGTGTACGGCGAAAGCGGCGTGCAGCAGACCTTTGA
GTCTATTCGCCGCCGCATTCTCTGTGCAGAGCGTGACGCGGACACTCTGCGCACCGAAGTGCGCGAAATG
CGCGAAAAAATGCGTCAGCATCTGGCGAACAAAGATAAAACGCTTTTTGACATCAAAACGGATGCGGGCG
GTATTACAGATATCGAATTTATCGCTCAGTATTTGGTGCTGCGCTACGCCGCACAGGAGCCGCGTTTGAC
CCGTTGGTCAGACAATGTACGAATTCTGGAACTGATGGCGCAGTATGGCGTGATGGAAGAGAGCGAAGCC
AATGCGCTCAAGCTGGCCTATGTCACGATGCGCAATGAGCTGCACCATCTGGCTTTGCAGGAACTGTCTG
GTCGTGTCAGCCAGGAGCGGTTTGTTGCGGAGCGGGAGCAGGTGCTGGTGAGTTGGAATAAATGGCTGGT
GGGAGCGTAAGTTCCTCCACCCGTCATACTTCAAGCTGCATGTGCGTTGGCTTTGTTACTCGGCCAACTT
ATGGCCTTGCCCTAAAGGGTCAACGCAGGGCGTTGTTCAAAACGCTAACGTTTTGTCCTGCAACTCGAAT
TATTTAGGGTATCTCTATATGGTCAAAATGTGCCGTGCGGTTTAGAGCCGCGCAGCAGTGGCGTGTATGA
TACGTGCCTATGATATTATTACGCGCATTATGCGAAATAAGCCTGGAGTAGAGGATGAAAGTGACGCTGC
CTGATTTCCGTCAAGCGAGTGTGTTAGTTGTGGGTGATGTCATGCTGGACCGTTACTGGTATGGCCCGAC
CAGCCGAATTTCACCAGAGGCACCGGTGCCTGTGGTCAAAGTTGATACGATCGAAGAGCGCCCGGGTGGG
GCGGCGAACGTTGCAATGAACATCGCGGCGTTGGGAGCTGGTTCGCGTCTGGTAGGGTTAACGGGAATTG
ACGATGCTGCACGCGCGCTGAATGCCAAACTGGGTGAAGTGAATGTGAAGTGTGACTTTGTTCCTGTTCC
TACGCATCCAACGATCACCAAGCTTCGCGTACTGTCTCGTAATCAGCAGTTGATCCGGTTGGATTTCGAA
GAGGGCTTTGAGGGGATCGATCCTCAACCTATTATCGAGCGTATTCAACAGGCGCTGCCAAAAATTGGCG
TGTTGGTGCTGTCTGACTATGCGAAAGGCGTATTAGCGCATGTGCAAACCATGATTCAGACGGCAAAAGC
GGCTGGCGTTCCGGTACTGATCGACCCGAAAGGCACCGATTTTTCCCGTTACCGTGGTGCGACGCTGCTA
ACGCCGAACCTGTCTGAGTTTGAAGCCGTCGCTGGGCGCAGTAAAACGGAAGAAGAGCTGGTCGAACGCG
GTATGAAGGTGGTGGCAGATTACGATCTGTCCGCATTGCTGATCACCCGTTCCGAGCAAGGGATGACGCT
GCTACAGCCGGGTAAAGCACCGCTGCATTTGCCGACGCAGGCGCAGGAAGTGTATGACGTGACTGGTGCT
GGCGATACCGTCATTGGTGTTCTGGCTGCTGCGCTGGCGGCGGGTAATCCGCTGGAAGAAGCCTGTTTCC
TGGCGAATGCCGCCGCAGGCGTTGTCGTTGGCAAGCTGGGAACGTCCACGGTTACGCCGATTGAGTTGGA
GAATGCTATCCGCGGTCGTGCCGAAACCGGATTTGGCGTGATGACTGAAGAACAGTTGAAACATGCCGTT
GAGCTGGCGCGTCAGCGTGGCGAAAAGATTGTGATGACTAACGGCTGTTTCGATATTCTGCATGCTGGAC
ATGTGTCTTATCTGGCAAACGCCCGCAAGCTTGGCGATCGGTTAATCGTTGCGGTAAACAGCGATGCATC
CACCAAACGCTTGAAGGGACCAACTCGGCCCGTCAACCCGCTGCCGCAGCGGATGATCGTGCTAGGAGCG
TTGGAAGCTGTCGATTGGGTCGTGCCGTTTGAAGAAGATACACCACAGCGCCTGATTGCTAGCATCCTGC
CGGATATTCTGGTGAAAGGCGGAGACTACCAGCCACATGAAATCGCCGGGAGTGAAGAGGTCTGGGCCAA
CGGCGGTGAAGTGAAGGTCCTGAATTTTGAGGATGGTTGCTCCACGACAAATATCATCAACACGATTAAA
GCCAGTACGTCTAAATCTTAAATGACATAAAACTGACGGCGCTCGAATTATGTGAGGCCGCTTAGTCCGC
AAGCTAATGATTCTCGCTCTAGCCTATTATGGGCGAGAATTATATAAATCATGACGCCGACAGGGCGACA
CGTCAGATAAAACAGGTATGAAACCAGTGAAGAAAGAACCAGCCGAAGTGAATACGGTTGCACTGCGGGT
AGCGGAGTTGCGCCGGGTCTTACGCCATCACGAATACAAATATCACGTTGAAGATGCACCTGAAATTCCT
GATAGCGAATATGACAAACTCATGCAGGAACTGAAAGCGTTAGAGGCAGATCGCCCAGAGCTGGTGACGA
GTGATTCTCCTACGCAGCGCGTCGGCGCGGCACCGCTAGCGGCATTTGAGCAGGTCCGTCATGAAGTGCC
GATGTTATCGTTGGATAACGTATTTGATGAAGAGAGCTATCTGGCCTTCAGCAAGCGAATTGGTGACAGG
CTGAAGAACGGTGACGACCTGACATTCTGCTGCGAACTGAAACTGGATGGTTTGGCTGTCAGCCTGTTAT
ATGAATATGGCGTTCTGGTACAGGCCGCCACGCGTGGGGATGGAACGACTGGGGAAAACATCACCAGCAA
CATCCGTACCGTTGGAGCGATCCCATTGCGCCTTGAGGGTGAGAATATTCCGCGCCGTGTTGAAGTACGC
GGTGAAGTGTTTATGAAGCATGGCGGTTTTGAAAAGTTGAATGAAGAGGCTCGCCGCACAGGAAGCAAAG
TCTTTGCTAACCCGCGTAACGCTGCCGCGGGATCGCTGCGCCAACTCGACCCACGCATCACGGCTAAACG
CCCACTGACCTTCTTCTGCTATGGCGTCGGCCTGCTGGAAGGCGGTGAACTGCCCGCTAGTCACTGGGAG
CGCCTGATGCAGTTCAAGGCATGGGGATTGCCAGTGAGTGACAGAATCAAGCTCTGTACCGGCCCGGCCG
AGGTGCTCGATTTTTATCGTCAGGTTGAACAGACCCGCAGTGAGTTAGGTTTCGATATTGACGGTGTCGT
CGTTAAAGTTGACTCGTTGGCGTTGCAGGAACGATTAGGGTTTGTTGCTCGTGCGCCGCGCTGGGCGGTG
GCCTTTAAATTCCCCGCGCAGGAACAGCTAACCTGGGTGCGCGATGTCGAATTTCAGGTGGGACGGACGG
GGGCGATTACGCCCGTTGCGCGTCTGGAGCCGGTTGCTGTGGCTGGCGTGATTGTCAGCAACGCCACATT
GCATAATGCCGATGAAATTGAGCGGCTAGGTTTGCAGATTGGCGATCGTGTCATTGTGCGTCGAGCGGGG
GATGTGATCCCGCAGATCGTCGGTATTGTTGAATCTGAGCGGCCAGAAACCGTGCAACCGATCGTCTTCC
CCGTTACTTGCCCGGTGTGTGGATCTGACGTTGAGCGTGTGGAAGGGGAAGCCGTCACGCGTTGTACCGG
TGGTTTGATCTGTGGTGCCCAGCGTAAAGAGGCGTTGAAGCATTTTGTTTCCCGCCGTGCGCTAGATGTT
GAGGGTATGGGCGATAAGATCATCGATCAACTGGTGGAAAAAGAGTACGTCAAAACGCCTGCCGATCTGT
TTCGTCTAAGCGCCGGGAGCATGACGGGGCTGGATCGCATGGGGCCGAAGTCCGCGATGAACGTGGTCAA
CGCACTGGAAAAGGCAAAAAGCACCACGCTGGCGCGTTTTTTGTACGCGTTGGGGATCCGTGACGTTGGA
GAATCGACTGCCGCCAATCTGGCTGCCCATTTTGGTTCGCTGGAGGCGCTTTTTGCGGCAGATGAAGACG
CGCTGCTGGCGGTGCCGGATGTTGGTAAAATCGTTGCCGCGCATGTGCGCCATTTTCTTGAAGAAGAGCA
CAACCAAACTGTGATCCGCGAGCTGACCGATCCTGCCGGCATCAACATCCACTGGCCTGAGGTTCAGGTC
GTCAATGCCGAAGAGATCGACAGCCCGTTTGCGGGAAAAACGGTGGTATTGACCGGATCGCTGAGTATTT
TGTCCCGCGATGAAGCGAAAGATCGGCTAACGGCGTTAGGGGCAAAAGTCAGTGGTAGCGTCTCGAAGAA
AACCGACATGGTGATTGCCGGTGAAGCCGCTGGCTCTAAATTGGCGAAGGCGCAAGAGTTGGGGATTGCG
GTGATCGATGAGGCGGAAATGATCCGATTATTAGGGGCGTAAACGGATGGAAAAAGAAGACCTGATAGAC
ATTGCCACGATGCCGATGCCCTTTGGCAAATACAAAGGGCGCGTGCTGATTGATTTACCGGAAGAGTACC
TGCTGTGGTTCTCCCGCAAGGATGAATTTCCTCGTGGTCGCTTGGGAGAATTGATGCAAATTACGCTGGC
AATCAAGATAGAGGGTCTGCAAGGGTTGGTCACGCCGCTAAAGCGAACTCGTTTCTGACTATTCTTCTCC
TGCGTAACCATGATGAAAAAGGTCGTTTCAATGAAGTAAAACGGGTCGCTTAAGCTTCATTTTAGGAGAA
ACTCGGAGATGAGGTCCTGCTGGGATACCTCGCCTCGTGTACCTCGGTTCTTAAACGATTGCCATGAGTA
TTCAACGACGCGACCTTTTACGTTTACTGATTACTTTGTCCCTGACGCAGACTATACGTAGATATTAATC
TTGTTGTCTGCTGTCGGGTTGTTAACGCCTTCTTGTTTAGCACTTTGCGTTGAAGAAGAGGAATCAGACT
GTTGCTCTGATTTTTCACTCTGCAAGCGGGCTATTTGCGCCTGTAACGCTTGGATCTGCGCCTGAATTGC
CTGTTGCTGCTGTTCGATCAGCTTACGCTCTTCATCACTTGCTGCACTAGAAGCCGATTTGGTCAGCTTA
CTTGCCTGTTTGGTGAGTGTCTGAATCTGCTTGTTTAGCTGCGCAATCTGCTGTTCTGACGTGCTGCTGC
TTTTACTGCTGCTTGCCGTTGTGGTTGATACACCAATACTGCTGATGGTATTTGACATTTTCCCTCCTGA
AAATATGCCGATATACCCAAATTATTTTGGGTACAGGTCTTTATATCGGCAATTTAAACACGTTCTTGCA
GATGACATTGTTGGTAATGAAACATGAAAGGCTCACTTTTTTAGCAGTCAATGTAACTAAATGTGTTTTT
AAGGAAATGGGAGAAAAGAAAGGCGCTGGCAAGCATGTTTCCTGACTCCCTTGCCAGCAATAATGACGAA
ATAACGTCAGTTAACTACCGTACACGTTAATTGCGCTATTCAGTCGCTTAGCCTGAAGGTTTAGTCCTTC
GGCGGCATCGGTTGATTGCGTAACCATATCGGTATTACCCTGCGTCATTTGTTCTATCTGGGCAATCGAG
GTATTGATCAGGCCTAATGCAGAAGTCTGCTCATGCGTCGCATTGCTGATTTCTTTGATCATGGTGGAGA
CCTGGAAGACTTCATCAACGATGTCGCTGATATGTTTACCTGCGGTTTCTACCATTGTGCTGCCCTGTTT
CACACTTTCAACGTTGGCATCGATCAGGGTTTTAATTTCTTTGGCCGCAGAAGCGGAGTGCTGTGCCAGA
TTGCGGACCTCTGCGGCTACCACGGCAAACCCTCGCCCTTGTACGCCAGCACGAGCGGCTTCAACGGCGG
CATTCAGCGCGAGGATGTTGGTTTGGAAAGCAATACTGTCTATTACACCAATGATATCAACGATTTTATC
GCTGGCGTTGGAAATGGAATCCATCATGCCGATGGTTTCCTTCATGATATTGCCACCTTTAAGCGCGGTG
CCGCTGGCGGCTTCTGCCATTGTTGTCGCTTGTGCCGCGGTTTCTGCACTTTGCTGCACGGCAACGGTAA
TTTCCTCAATAGCGGCAGCGGTTTGTTGCAGATTTGCTGACGTTTCTTCTGTACGACTATTCAGGTCGAT
ATTGTTTTCCGCCAATTTACGGCTGACATTCGTGATGCCGTTAACCTGCATACTGACGTCATCGACAAGC
GAATGCAGATTCAGGCCAAACTGGTTAACTGAACGTAGCAGTAAGCCAATTTCGTCTACCCGATTAAGGT
GGATATGTTTTACTTTACGGCCTGATACCACATGCTGCGCTTGTTTGAGTATCATCTTGATTGGCTGTGC
AATTTGCTGCTGTAGGAACTGATCCATGATGACGATGAGTAACAGCGTCAGCCCCAACAGCCACAGTGGA
TTCATGCCGCTGAAAGCAAGCAATGCGGGAATAAGCCCTACCGCCAATACCGCGATACGTAAACGCCAGC
GGACTGACAATTTCTGCAAAAGCGACAGCGGAGAGAAAAGCCCGGTGCGAACAACTAATCCTTTGTAGAA
TTTACGGTTGCCCGCCTGCTTTTTCTGCACGGCGCTGTACAACATTTCGGCCGCTTTGATTTCTTCGGCG
CTGGGGGTGTTACGTACCGAGATATAGCCTGCCAGATGCTCTTGCTGGTAAACCGGCGTAACGTTGGCGC
GGACCCAGTAATGATCGCCGTTATTGCGACGATTTTTGACTAACCCGGTCCAGCTATCGCCTTGTTTCAA
CGTAGACCACATGTCGGCATAGGCTTCAACAGGCATGTCTGGATGACGAACAATATTGTGAGGCTGGTTG
ATGAGCTGCTCTTCAGAAAAACCGCTAACCTTAATGAAGGCCGAGTTGGCATAGGTAATGTGGCTGTGAA
TATTTGTCGTGGACATCAATATGGTGTCCATGTCTAACAGATACTCCTGCTGTGTGACAGGTGTATTTAA
TCTCATTAGGAACCCCGGCGTATGTATCCCGCTCAGTTTCCAAGTTCATCCATACCGGCTGCTTTTCTCA
TCCCAACTGCCTGGCTATTCCAGAGGTTGGGATGTTACAGGGCTACCGCGTGACGATACTGTGAAATCTG
TCAGGCATATTGCTGTGTAAATATTCAAGTTATTCAAATAGGTATACTGAAATTTTTTGGGTGATTTAGA
ACCTACCCCATTAGGGCTATTTCATTTTCCATTTTGAACCTAGGCAGTGTTCGCACAAACGCCATTGCGT
TTGAACGCCCGTTGGGCCGAACTCGCATCCGTTCAACATGCGTTACATGTTGTCTGCGCGCTGTCCGTGT
CCAAATTGACTGCACCAATAACGCCTACTGGAATAGGTTCTTACTCGCTTATATAAAGTAATGCTAGGCA
CTATTTATAATGAACGG
>6 length=36070 depth=1.07x
CGTAGATAACCGTCTCCACGTTTTGTTATCCCGAGAAGCCTGACTTTTCCGCCGCTATTGTGCTCCTTCG
AAACCAGGACCAAATAACTGGCAAAGTATCGTCCATTATGAAAATCGGTGCCTTCATTTAATGCGACAGT
CAGGATTGATGCACGTAGCGGACCGATACCCGGAATATTTTCCAGCCGGAGTGTATCCCCGTTTTGTTAA
CTTATCTGCTTAGCCAAATTGTATTGATTACCGGATCAATCTCGGCGTCGACCATCCCATCTCTGATCCT
CAGTATGGGGTTGATTAACCAATCTAAAGGGGGATGGCGTTTTTCTCTATGTCAGCGCGGACTGTAGTTT
TTCATTTTTATCGGTGGTGGAACGGGACGAACTGGCGCTTGCTTTACGGGGGTCACTTACTTATGCTGCG
AAGCGTAGTAAATGACTCGGGGTGCCCTTCTTTGTGAAGGCTGAGAAATACCCGTACCACCTGATCTGGA
TAATGCCAGCGTAGGGAAGTCACGGTATTCCCCACCGGTTACCGCTTTCTTCCACGCCGGTTGGGAGACC
TATGAACACGCAACCCACCGACTTTTCTGCCGCTCAGGCAGCAACCTCACTCACTCAATTTCGTTCTGCT
TCACCGCTGGTACACTGTTTGACCAACGATGTAGTGCAATCTTTTACTGCTAATGTGTTGTTGGCGTTGA
ATGCTTCGCCCGCTATGGTGGTCGATCCTGATGAAGCCGCGCAGTTCAGCGTGATGGCAGATGCGTTACT
GATTAATGTTGGTACGTTGGAACGCACGCGTGCCGAGGCGATGCGTGCAGCCGTAAGCAGCGCGTATCAG
GCGGGTACGCCGTGGGTGCTCGATCCCGTTGCCGTAGGTGGTTTAACTTTCCGTACTGAATTTTGCCAGG
AATTGCTGACGTGGAAACCGGCGGCGATTCGCGGCAATGCGTCCGAAATCATGGCGCTTGCTGGGTTGGC
CGCGCAGGGGAGGGGCGTGGATAGCACCGATGATTCGCTGGTGGCTCTCCCTGCTGCGCGCGAACTGGCC
CGGCAGGTGGGGACGATTGTGGCCGTGACCGGAGCAGTGGATTATGTCACGGACGGTGAGCGCGATATGG
CGGTAGCCGGCGGCGATAGCATGATGACACGCGTGGTCGGTACGGGCTGCGCGCTGTCGGCGGTGGTTGC
GGGATTTGCTTCTCTGGAAGGTGATCGCTTATCCCACGTGGCGGCGGCGTGCTATGTCATGGCATTAGTA
GGGCAACAGGCGGCCTTGGCGTCGCAAGGTACGGGGAGTTTTATTCCCAACTTCCTTGATCGACTCTATA
CCTTGCGTGCGGAGGATCTGGCATGAAACGTATCAATGCGTTGACGATTGCGGGTACCGATCCGAGTGGC
GGTGCGGGGATTCAGGCGGATTTAAAAGCGTTTTCAGCCCTGGGGGCTTATGGCACCTCGGTCATTACCG
CGCTAGTGGCGCAGAACACACGCGGCGTGCAGTCTGTCTACCGAATTGAGCCGGATTTTGTCGCAGCGCA
GTTAGATTCCGTGTTGAGCGATGTGCGTATCGACAGTGCCAAGATCGGGATGCTGGCGCAGACCGATATT
GTCGAAACCGTTGCCGAGCGTCTGCGCTATTACGCGGTTCCTTTCGTGGTGTTGGATACCGTGATGCTGG
CGAAAAGTGGCGATCCGCTACTCGCGCCGGAGGCGGTGGAGTCGATCCGCCGTGAGCTGTTGCCGCTGGT
TTCCTTGATTACGCCCAACCTGCCAGAAGCCGCCGCATTGCTGAATACGTCACCTGCCACCAATGAACTG
GACATGCGTGAACAGGGGGAAGCACTGCTGGCGATGGGCTGTCAGGCGGTGTTAATGAAAGGTGGTCACC
TCAGTGAAGCGGAAAGCCCAGACTGGCTGTTCAGCCGACAGGCCGACCCGCAGCGCTTTAGTTCGCCGCG
CGTGGATACGCGTCACACGCATGGTACGGGCTGTACGTTGTCTGCCGCGCTGGCGGCGCTGCGACCGCGT
CACGATAGCTGGGGAGAGACGGTTAAGGTCGCTAAGGACTATTTACAGCAGGCGCTACAGCAGGCCGACA
CGCTGGAGGTCGGGCACGGGATCGGCCCCGTTCATCACTTCCATCGCTGGTGGTAAATATTGCGTACCCT
AAATAATTCGAGTGGCGTGAAGTCAACGCACACGCCGCTTGAAGTATGACGGGGATAAGTAAATCGACTT
GTACTTTGTGCGACATCTTTGTCAGTAATTTCAAACTAAATTAAGCGTATTTCGGCGTGACAGTACGGGT
GTGTCCGGTTACTTTGCTGTGAAATCTTGGTGTTAATGTGAAATAGGATGTGGGGATAACATATGGCAGG
TTCTGCTCGTAGTGCAATGGCTGCCAAGGCGCTTCAGACGATACTCAATATCGGTCTGCTGGCGCTGGCA
ACCATTTTGGTGATTTTTTTAGTCAAAGAAACGTTTCATTTGGCGAAGGTGCTGTTGATCTCCAGCGAGA
AAGATTCCTCCTATCAGTTGATAGAAGGCATTGTGATTTATTTTCTCTATTTTGAATTTATTGCTCTAAT
CGTGAAGTATTTTCAGTCCGGCTATCACTTCCCACTGCGCTATTTTATCTACATCGGCATCACGGCCATC
ATTCGCCTGATTATTGTCGATCACAAAAGTCCATCGGATACGCTGGTGTATTCAGCGGCGATCCTGCTGC
TGGTGGTGACGTTATACCTGGCAAACAGTAATCGCCTGAAGCGGGAATAATCAGAACGCGTCGTTATTCC
AACAGCGAACACTGAGGCGGCAACCGACAGTAGATCGCTGCGGGAAGCACCTCGATGCGGAAACATTTGG
CGGTGAGCGGCTCGCCGTCCAGATTAAATGTCATATCATCTGGGGCGGTGATCTCCAGCCAGGGTAGGGT
CGCGGAGATCATGTTCTGGTTTTCGCTGCCGGTAAACCAGGCCTGAAGCATATTGGGTAGTAGCTCGGTT
GCTGACAGTACGCTCAGTTCCAGCAGTCCATCGTTGATCAGCGCCTCCGGACAAAGCTGCTGTCCGCCGC
CTGCCTGACTGCCATTTCCCACTGCGATAACCAATGTATCGCCCGACCAGTGAAAATCCGGCCCGCGAAT
CTCACAGCGCTCGGCTTGCAGCATATCCATACGAAAGAGCGCGTGCAGCACGTAAGAGGCACTCCCCAGT
GCGGCCTTCATCTTGGCGGGGGTTTCCGTCGTAATGCGCGTAGCAAATCCGCCCGTTGCCATGTTGATGA
AGTAGTGACTGTCATTGACTTTGGCGATATCAATCGCGGTAGCGCGGCCTTTGATCGCCAACGTCATCGC
ATTGTGCATTTCCATCGGAATCTGACAACTGGTGGCAAAATCGTTGGCCGTACCCAGTGGCACAATTCCC
AGACACGGACGAACCGCTTCCGGTTGCATGGCTAGTGCTGTGGCGACTTCATTGACGGTGCCATCGCCTC
CGGCTGCGATCACATTATCCGCGCTGAGTTGAATCGCCTCTTCCACGTAGCGCTTCGCATCACCGTATTC
CCAGGTAACGCGGACATGCAGCGTATAGCCGTCTTTGCGTAGCTCACCGATGGCCTCGCGAAGCTCTTCA
TTACCCGCACTTTTCCCATTCAAAATCAGCAGTGTGATTGGATTTTTTTCCATGTCGTCTTTCTCTGGCT
GCGATGTTGTTAATACGAAACGTTGCAGTTAATCATAGTCACTAAATTGGTAGGCAGATATCAGAAGAGT
CGGTGAATATACCCGTCATACTTCAAGTTGCATGTGCGTTGGCAGCACTTAAATACTCGGCCCGTCGTGG
GCCTCGCCCTAAAGGGCCGCTGCAAGCAGCGTTCAAATCTGCTCCCGGCAGATTTGTCACCCGAATCACT
TACCTGAGTAAGCTCATCGGGATGCCTTCTCTTGCCGCCTGCCTGAAACTCGAATTATTTAGGGTATATG
TGCGGTGGGGAAATACGTGGGCGGGAGAAAAAGAAAAGCCAGCTCAAGGGAGATTGAGCTGGCCAAGGAG
GTGGTTCCTAGTAGTATCACTACGCTTATTTTTCGTTCTATGTTTTCTCAGCGACGCAATACTAACCACA
AGACCGGCGAATTGATGTGATCTGTTTCTAATATTCGTTAAAAAACCCCTGAGCTTTGTAACGATACCTT
CAGGCTGTGAGTGTACTTATTTGTTACGGGGAAAGGGCGTTAGTGGGGGGACATACCGTAAGAAAGCATT
GCCCTGTGAAGGGCAATGCTGGATGTGCGAGCCATCCTGCGGGATTACTGGTTTATTCGGCGTTAGGATT
ACGCGTGGTCGTGCCCGGAAGATTACGTAGCAGTAGCGCATAATCCAGCGAGACATCATCTGGCACCGGC
AGATAAACGATATGGCCGTTACCCGGTGCAACCTCAGTCGGCTGGCCTTTGGTATTTTGCATGGCTTCGA
TGGTGAACTGAATATTGCCGTTTGGCGTCATCATTTCCACGCTGTCGCCGCAGGAGAATTTGTTCTTCAC
TTCGACTTCCGCCAGCCCGTCGCGGCGCACGCCGGTGAATTCGCCGACAAACTGCTGACGATCGGAAACA
GAATAGCCGTAGTCGTAGTTCTGGTAATCTTCATGCACGTGACGACGCAGGAAGCCTTCGGTATAGCCAC
GATGCGCCAGACCTTCCAGCGTTTCCAGCAATGTTGAGTCGAACGGCTTGCCCGCGACGGCATCGTCGAT
GGCGCGGCGATATACCTGTGCGGTTCGAGCGCAATAATAGAATGACTTGGTGCGACCTTCGATTTTCAGC
GAATGAACCTGCATCTGCGTCAGGCGTTCAACGTGCTGGATCGCACGCAGGTCGCGGGAGTTCATGATGT
AGGTGCCGTGCTCGTCTTCAAATGCGCTCATGTACTCGCCGGGGCGCATGTTTTCTTCCAGCATAAAGAC
TTTATCGGTCGGTTCGCCGATGCCCAGTGCGGGCTCAACATTTTTCACCGCGATAGGTTCGTGCTGATGA
ACGATGTTCCCAACCTCGTCCTCTTTGCCTTCCTGAACCTTATATTCCCAGCGGCAGGCGTTGGTGCAGG
TGCCTTGATTCGGGTCGCGCTTGTTGATGTAACCGGACAGCAGGCAGCGGCCCGAGTAGGCCATGCATAG
CGCACCGTGAACGAAGATCTCCAGTTCCATATCCGGGACGTTCTGGCGAATTTCTGCGATCTCTTCCAAC
GACAGTTCGCGGGACAGAATTACGCGCGTCAGCCCCATCTGCTGCCAGAATTTCACCGTCGCCCAGTTGA
CCGCGTTGGCCTGAACGGAAAGGTGAATATCGATCTGTGGGAAGTTTTCGCGCACCAGCATAATCAAACC
GGGATCGGACATGATCAGCGCATCTGGCCCCATTTCGATCACGGGTTGTAGATCGCGTAGGAAGGTTTTC
AGCTTGGCGTTGTGTGGCGCGATGTTAACGACCACGTAGAATTTTTTGCCCAGTTCATGCGCTTCGTTAA
TGGCTTGCGCCAGCGTCTGATGGTTGAATTCGTTATTGCGCACGCGCAGGCTGTAGCGAGGTTGACCGGC
ATAAATCGCGTCCGCGCCATAGGCAAAGGCGTAGCGCATATTTTTCAGCGTACCGGCCGGAGAAAGCAGT
TCCGGTTTAAACATGGTATCTCTCGATTCTGATCACAAGTCAGGCTGCTCCACGGTGGGAACAGTAAAGG
CGGAGGATTCTAGCGCTAATAGGTGGAAATTGCAGTAGACGACACACGAAACGTGGGCCTATTGTTTGAC
GTAAATCAATTTTTTGACCTAAATAAAGAATGGCCTGTCATAAACAGAGCAGGCCAGATCTCACCGTATT
AACGTGTGGCGATACGGGATGTACCGAGGGTTTCGCGGTTGTGGCGCTGGTATAAATCAACCCGTGGGCC
AACCGGTACAATCTGTGTCGGATTCAGCCAGGCAATGCCGTAATAACCGGCTTTGATATGGTCGATATTG
ACCGTCTCTGCAATGCCCGGCCACTGATACAGTTCGCGCAGGTAATTTGATAAGTGTGGATAGTCGGCAA
TACGTTTCAGATTACATTTGAACGCGCCGTGGTAGGCCACGTCAAAACGTATCAGCGTCACGAACAGACG
CCAGTCGGCTTCGGTCAGCGTGTCGCCCAGCATATAGCGATGGTTGGCCAGATGATCGTCTAGTTCGTCC
AGCGTAGCAAATAGCGTGGTGACGGCATCGTTATAGTGTGCCTGCGTTTTGGCGAACCCGGTTTTATACA
CGCCGTTATTGACGTTGTGGTACACGGTTTCGTTCCAACGGTCGATCTCACCGTGCAGCTCCGATGGGTA
GAAATCGAGGTGATTGCCGGTCAGATCGTTGAATTCACTGTTTAGCATGCGGATGATATCTGCCGATTCG
TTGTTTACGATACGGCCTTCTACCCGATCCCACAGTACGGGCACCGATACCTTTCCGCTATAGTTCGGTA
CACTGGCGGTGTACAACTGGTGCAGATAGTGAATCTCGCCTGCATGCTCACCCGCATCCTGCGGCGTTGC
AAATTCCCAGCCGTTATCGGCGATACGCGGATTAGCAATCGAGAGCGAAATAATGTTCTCCAGCCCTTTC
AGCTTGTGGAAAATCAGCGTGCGTGATGCCCACGGGCAGAGATAGGAGACAAAAAGCTGGTAACGACCGG
CTTCTGGTACCAGCTCGGTTTGTCGAAATTTGGTTTCTTCGCGGTGGAACGCGCCGTTCTTGATCTCTTC
GGTCGCGACATCGCCGTTAACCCATTTGCCATCAACTAAACCTGACATACATTTTCCTCTGTCTATTGTT
TTCAAGCCCCATTCTTTTGAAGAACAACTGCTTTGAAGCGCAATGCTTTTGCAGATCAATCGCTTTGCAG
ATAAATTGTTTTCAAAATCAATGACGTTAAAAAATCAATGGTGTTGCAGGTGACCTGTGCCCGCATGTGA
TGCGGATGGAGACCTGTCATTATTGTAGGCTTGAAATGGTAACAGCCGTGGGAAAAGAGAAAATGACAAA
ATTTTCATTAAGTCGGACAGTATTTTTGACTGGTATGGAAAGGTAGCGGTTAGCGCCTTGCTGCCAGCAG
GCCGTAGAGCGCAGAATCAGACACTTCACCGCCTACGATCCAACGCTGCTTTAACAACCCTTCCTGCGTG
AACCCCAGCCGTTCCAGCGATCGCGCTGAGGCCACATTGCGGGGATCGATTTCGGCTTCCAGCCGGCTTA
GGCCCGCTGTTTCAAAGGCGAAATCCCGCAGGGCAGAGAGCGCTTCCGTCATATAGCCTTTCCCTTGTGC
ACTCGCCGCCAGACAGTAACCGATCTCTGCGCGTTTGGAGTCAATCTCAAGGTTGAACAGCACACAGGTG
CCGATCAGCTCGCCGCTCTCTTTCACTTTCAGCCCTAGCTTCATGTACTGCCCGGCACACAGCGCGCTCC
AGTATTCGTCAATCGCATCATGCGCCTGTTCGATCTGTTGCCAGGGCGGGTGATTCCAGAAACGCATGAC
GACCGGATCGGACATGAAGGCGAACAGCGCTGGTGCATCATCACGATAAAGCGGACGCAGCAGCAGGCGA
GACGTCTCGATTGTGGTGGTTTCGGAAAATAATGCAGTCATTATCGTGAAAGCCTCTTCTTCGTGTGGAA
GGGATTGGTGTGAAATGAAAGGCGGTCGGCGTTATACCTCATTGCAGGGCGCAGCTTCCCAGCGATAGCC
GATGCCGTAAACCGTGCGGATAAATGAGGTTTCTTCATCCAGTTGTTCTAGCTTGCGGCGCAGGTTTTTG
ATGTGGCTATCGATGGTGCGATCGGTCACGACACGATAATCGTCGTAAAGCTTATCCAGCAGCGCCTCGC
GTGAAAACACCTTGCCCGGTTCGGTGGAGAGCGTCTTGAGCAGACGAAACTCCGCTGGCGTCAGGTCAAG
GTTCTGTCCCAGATAGCTGGCCTGAAAGCCGCTTTTATCAATCAACAGCGCTGTTTCGCTTTTCTCGGCG
GCTTTCATGCCGTCGTTCTGCCAGCCGCAGCGGCGCAGTAGCGTTCTGACGCGCACGACGACTTCACGCG
GGCTGAAAGGCTTACAAATATAGTCATCGGCACCAATTTCCAGCCCCAGCAGGCGGTCGATCTCTTCGCT
GCGGGCGGTGACCATGATAATCGGCACGTTGGAAAACTGGCGGATGGTGCGGCAAATCGTCAGGCCATCG
CAGCCCGGCAACATCAAATCCAGCAAAATGAGTGAAGGGGAATGCTGTCGTACCCACTCAATGACGTCAT
TGCCATTAGGCAACCAGTGCGTGGCATAGTCCGCAGCCTGAAGGTAATCCACCAGCAATTGCCCCAATTT
GGGCTCATCTTCGACGATCAAAATGGGGGACGCCATAGCGAAATCGGGTGCGGTTGTCATAGCTCTGCTT
AGTTTCGGTTTCAAGAATAGCAATTAATCAGGTACGTGCGATGGAAGCTCAATGGTAATCATCACTCCCC
CTAATGGTGAATGTTTAGCATACAGCCGTCCGTTATGTGCCTCAACGATATTATTGCAGATAGCCAGCCC
CAGACCGGAGCCACCACTGGCGCGGTTGCGTGAGCTTTCCGCCCGATAAAAACGCTCGAAAATCAGCGTG
AGCTGCTCATCGGTTACGCCGGGGGCACTGTCCTGCCAGATAATAGCCCAGTGTTTATGGCGCTGAACAA
CTGAAAGGGTCAGTTGACCCTGCTCGTCAGTATAGCGCAGGCTATTTTCCAGTAGATTATTAAACAACTG
GCTTAGCCGATCCGGGTCACCAAAAACGCTAGCCTGAAGCGGTAAGTCGGTGGTTAACGTAATCTGCTTT
TTCTGGAAACGTTCATGAAATGCGGCGATAGCAATATGCAGGGTTTGCACTATATCCACAGACGTTTTGC
GGTAGGCCAGCGCCCCGCGATCGGACAAGGTGAGCTGGTGCAGATCGTCCACCAGTTTGGTGAGTGTTGC
GACCTCAGACTGGAGCGAATGCAGGGAATGCGCATCGGGCTTGCGCACGCCATCCTGCAAGGCTTCCAGC
TCGCCGCGCAGCACCGCCAGCGGCGTGCGCAGCTCGTGGGATACATCGGCCATAAACGCGCGGCGCGACT
GTTCATTTTTTTCCAGCGTATTGGCAAGCTGATTGAAATCCTGTGCCAGCCTGCCCAGTTCATCGTGCGA
GCTTGCCGTCACGCGGGTGCTGAAATCTCCCGATGCCAAACTGTGCATGCCGTTGACCAGTCGTTTGACG
GGTGCGAGAAGGCCACGGGCGGTCAGCCAGGTGGCGATGATAGCCAGCAACATCGATAGTGCGGCAATCA
GCCAACTGGTGCGCTGCTGCTGTTGATCGAAACTGATATCGGCGTTACGGGTCAGACGTTCAACAGGCGA
GGCGACAATCCAGCCGACGGTCTGATTTTGTACCTGAATCGGCTGCCAGGTGCCTTCATTAGGTATCGGT
GCCGGCGATCCGAACAGCTTGCGTTTACCCGTATCCAGCACCCAAAGGCGCACTCGCCATCCCTGCATAC
TATTGTCGGTATCGGTGTCGTTGTTTTGATCCATAGCGTGCAGCATCTTGAACACCAGACGCTCATTGTT
GCGCAGGAATGACCAACTGCCGCGTAGTTGATATTGCTCCGCCAGCGCATCGCGCAGTTGCGTAACCCGC
TGTTCGTTGCCGCGCTTAATGTAGTCGATAAAGCCGCGTTCGAAACTGGCGCGCACGCCCCAGTGCATGG
TCATTAGCACTAGCATGCAGGTGGCGAAAATCGCGAGAAACAGCTTGGCAGTGATTCCAAATTTCATAAC
AACCTCACGATTTACGCGCTAGCGTTGACTGCTTTACGGTGTCAGGTGGAACACGATTAAAAATCAACGC
TGGCAGGGCGATGATGACGATCATGCTGAGATAGGTATAGAGAAATACCGTGTGGGTTGCCCCACTTTCT
GCTGCGATGTGCGGTTGAGAAAACATACCCAGCAGGATACCCGCGATGCTCACTCCCAGGCTGGTAGAGA
GCTGCATGGTCATCGACAGCAGGCTATTTCCGCCGCTGGCGAGGGAATCAGGCAGATCTTTCAACGTCAG
CGTGTTCATGGTAGAGAAGCGAATAGCGTTCACTGTACCGAGGAAGAACAGCACAATCGGAATCATCCAG
ATCCATTGAATAAGCGCGACCAGTGCAAATAGCGCCGTGACCAGCGCCAGCAATAACGTCGAGGCGACCA
GCACACGCCGGTAGCCGAATCGGTTGACGATCTGCACCACAACGCGTTTTATTCCCATGCTACCCAATAC
CATTGGCACCATCATCAATCCGGCATGGAACGGAGAAAACCCCATTCCCAACTGCAAAAATAGCGGTGTC
ATAAACGGCAACATGCCGCTACCGATGCGAGCCAGCAGCCCGCCGGTCAGGCCGATAGAAAAAGTATGGG
TGTCGAACAAACGCAGATTGAACAGCGCCCGTTCGTTATGACGAGCGTGCAGCCAGTAGCTCAATAGTGC
GATAAGCCCGATGGCAATCAGCGCGAAAATGGCAATCGGCGGAATGCCGAGACTACGGTTACCGTCCAAC
GCTAGCGTCAGCGTCGCCATGCCTACGGCAAGCCAAATGAAACCGCTGATATCAAAGCGCTGGGTTTGCA
TGGTGTAATTGGGCATCAGGAACCAGGTTGCCAATGCGCCGAGAATGCCAACGGGCAGGTTGATGAGGAA
AATCCAGTGCCAACTGGCGTACTCCACCAGAAAGCCGCCGAGCGCCGGCCCCAGTAATGGGCCAATCTGT
CCGGGCAGCGTCACGAAAGTCATTGCCGCCATATATTGATCGCGTGGGACGATCTTCATCACCGTTAGAC
GTCCTACCGGCACCATCATCGCGCCACCAATGCCCTGAATCACGCGGGAGAGCAGCAGCTCATCCAACGT
TTCCGAACGGGCACACAGCAGCGACCCCAGCGTAAACAGCAGAATCGCGGCGAAAAAGATGTTCTTCACG
CCGATACGATCCGCCAGCCAGCCGCTGGCGGGCAGCATCACTGCGACGGTCAGCACATAGGAAACAATCA
CCGAATGCATATGCAGCGGGCTTTCATTCAGACTCGCCGCCATCGAAGGCAGCGCGGTATTCACGATGGT
GGTATCCAGCGTCTGCATAAAAAAGCCAAAGGCAACAATCCAGAGCTGCCAGCGAACGGAAGCTGGTTGG
GTCATCTTCCATGACCCTCTGGATTGTTGGATATATTCGGCATAGTTGGTGGTGTCCTCACATTGCGCAT
AGTGTTTTTAAATCACGAATACTGCTATTTAGGCGTGGTTTCGTGCGCTGAGTATTTCCCTTGGCGTAAA
TTATGCTGAGGGAAAGGCAGACTCTCGGATAAGCGGCATGGATGCCGCGCAAGCCGATGCCGCGTCGGGA
ACGCGTCAGCGGCGGTCCGCAAAGAGGATACTTTTCCCGAAGGCACCGCATAGCGGCATAATTTCCCGCC
AAAAAAGCCAGGGTTCCAAGGGCGACGGCAATTGAGCCGCCCTTGGTCGGGCGCGTCGGGGCGCTACTAG
AAAAACAGCGAACGTTAAGCGCACGAAACTTCTCCTAAATTAGCATTTTACTGGTGCTCATGTTCCGTCA
CGACAGTGACAAATCCCTCTCCGGTGCTTTGCGCCGAATATTCCTCAGCTTGTCGAAAAACAGATACACC
ACCGGGGTGGTGTACAGCGTGAGGATTTGGCTCATCACCAGCCCGCCGACAATCGTGATGCCGAGCGGTT
GACGCAGCTCGGCACCGTCACCGCTGGTCAGCACCAGCGGCAGTGCGCCAAACAGCGCGGCTAAGGTGGT
CATCATAATCGGGCGGAAACGCAGCAGGCAGGCCTGGAAAATGGCGTCCCGTGCGCTCAGCTTGCCGCTG
CGCTGTGCCACCAGCGCGAAATCCACCATCATGATCGCATTCTTCTTCACGATCCCAATCAACAGCATGA
TACCTATCAGCGCCACCAGACTAAACGGTACGCCAAACCACTCCAGTGCCAGCAGAGCACCCACGCCCGC
AGAGGGCAGGGTAGACAGAATCGTCAGCGGATGCACATAGCTCTCATACAGCACGCCCAGTACGATATAC
ACCGTGATAATCGCCGCCAGAATGAGCAACAACTGTGAAGACTGTGATTGCTGGAACGCCTGTGCCGTAC
CGGAGAACTGGCCGCGTACCGATGACGGCACGCCTAGTGACGTCATGGTTCTTTCTACCGCCGCTGTCGC
AGTGGAAAGATCGGTGCCTTCAGGCAGGTTAAAAGAGATGGTCGATGCGGCAGATAGCCCCTGATGATTC
ACCGACAGCGGCGCGTTGATCGGCTTCCAACTGGCGAAATAAGAAAGCGGGATGGGCTTACCGTCGCTAT
TGATGACGAACATCTTGTTCAGTGAGCTGACATCCTGCGTGTAGGCGTCGTCCACTTCCATCACGACCTT
GTACTGGTTTAACGGCTGGTAAATGGTCGAAATCTGACGCTGGCCGAAGGCGTTGTTAAGCAACGCATTG
GCGGCAGAGACGTTGATGCCTAACTGTGCCATCGCATCACGATCGTAGGTTAACGCCATTTCTGCGCCTT
TATCCTGTTGATCGGAATTCACATCGGCCAGCTCGGGCAGTTTGCTGAAAGCAGCACGAATCTTTGGCTC
CCAGGTTCGCAGTTCGCTCAAATCATCAGACAGGAGTGTGTACTGATAGCCCGCGCTCGATTCCCGTCCG
CCGATACGGATATCCTGCACTGGCATTAAAAATAGGTTGGCACCGGGTTCTTTTGCCAGCTTGACGCGCA
GGCGACTAATTACCTGTTGAGCGGAAACATCGCGTTCAGAAAGCGGCTTAAGCGAAATAAACATCGAGCC
GCTGTTGGTACGCGATCCCCCCGTAAAACCGTTCACGTTATCCACCGCAGGATCGCTGCTGACAATGGTC
ATGAAATTCTGGAGCTTTACCGTCATAGCCTGAAAAGAAATGCTCTGGTCAGCCTGAATAAAGCCCATCA
GCCTGCCCGTATCCTGTTCCGGGAAGAAAGTCTTCGGAATACTGATGTACAGCCAGACGTTGAGTGCGAT
GGTGCCCAGCAAGAGCAGCAAAACCCAGCGGGCATGGTTGAGTACCCACTTCAGCGAACGCCCGTAGCCT
TGTTGCATCGCGAGCAACACACGATTAAAACCCCGAGTGCGCGGCTGGCTGCGTTTGGGCACGGCACGCA
GCAGTCGTGCGCACAGCATCGGCGTCAGCGTGAGCGAGATCAGCAGGGAAATCATGATCGCTACCGACAG
CGTTACGGCGAATTCGCGGAACAGCCGTCCCGGCAGGCCGTCCATCAGCAGCAGCGGGATGAACACTGCC
ACCAGCGACAGGCTCATGGATAACACAGTGAACCCGACTTCTCTCACCCCTTGAAGCGATGCCTGGAGCG
GCTTCATGCCCGCTTCAATGTGGCGGGAAATATTTTCCAATACCACGATGGCATCATCCACCACGAAACC
GGTGGCAATGGTGAGCGCCATCAGCGACAGGTTATTCAGGCTGAAGCCGCACAGGTACATGGCAGCAAAG
GTGCCAATGAGCGACACGGGAACGGCCAGCGCCGGAATAGCGGTTGCCCGCCCGGAGCGTAAGAACAGGA
AGACGACCAGAATAACCAGCGCGACGGCGATAATCAGTGATTGCTCCACTTCCGCCAGCGAGGCGCGAAT
CGTGGGGGAGCGATCCTGGGCGACATCCAACTGTATTTCGGCAGGCAGGCTGGCGCGCAGTTCCGGCATC
GCGGCGCGGATGTTGTCTACGGTGGTAATAATGTTGGCATCCGGCGCGCGGCGAATCATCACCAGAATGG
CAGGTTTCGCGTTCGCCATTCCTGCATTGCGGGCGTTTTGCACCGAATCTTCCACCGTGGCGACGTCGCT
CAGGCGAACGGCGGCGCCGTTGTTGTAGTGGATAATCAGCGGTGCATAAGCATCGGCAGTTTTGAGCTCA
TCGTTGGTTTGTATCTGCCAACTTCTCTGACTGTTTTCCACATTCCCTAACGGCCGGCGCACATTCGCCT
GTGCGATAGTCTGCCGTACGTCATCGAGGGAAATGCCTTGGTTAAATAACGCCACTGGATTCAGCGCCAC
GCGCACGGCGGGGAGCGAACTTCCGCCGATAGAGACATCGCCAACACCTTCCATCTGAGAGATTTTCTGT
GACAGTTGGGTGGACGCGAAATCGTACAGTTGGCCCTGGCTGTAGGTGTCCGAGGTCAGCGTCAGGATCA
TGACCGGTGCGTCGGATGGGTTGACCTTACGGTAAGTCGGGCGGTTGGACATACCGGACGGCAGCAGGTT
CTGCGCGGCGTTGATAGCCGCCTGCACATCGCGCGCTGCGCCGTTGATATCTCTATCGAGGTTAAACACC
AGAATGACGCGCGTACTGCCGAGCGAGCTGGTGGACGTCATTTCGTTGACGCCTGCAATTCTACCGAGCG
CACGTTCCAGCGGCGTCGCGACGGCAGAGGCCATGGTTTCCGGTGATGCGCCGGGCAGCGAGGCGCTGAC
CGAGATCACCGGGAAATCCACCTGCGGCAGCGGGGATACCGGCAGCAGGCGGAAACCTAATACGCCACAG
AGCGCGATGGCCAACGTCAACAGCAGGGTGGCGACGGGGCGGTGGATGAACAGGGCGAAGAACTTCACTC
GGTTTCTTCCTCCTGATGCGGTGCACGACGGAAGCGCGCTGCCAGACGGTCAAACAGCAGGTAAATTACT
GGTGTCGTAAACAGCGTCAGAATCTGGCTCATGATCAGGCCACCGACCATACAGACCCCTAGCGGTTGGC
GCAGTTCCGCGCCGACGCCGGTGCTCAGCATTAGCGGTAGCGCACTGAGTAGGGCGGCCATCGTGGTCAT
CAGAATCGGTCGAAAACGCAGCAGACAGGCCTGATAAATGGCGTCATACGGTGTCATCCCCTGTTCTCGC
TCCGCAGCTAGCGCGAAGTCGATCATCATGATGGCGTTTTTCTTCACGATCCCGATGAGCAAGATGATCC
CGATAATGGCAATCACATCCAGCTCATTCCCCGCCATCATCAGTGCCAGCAGCGCGCCGACACCCGCCGT
TGGCAGCGTAGATAAGATGGTGATCGGATGAATAAAGCTTTCGTACAGCACGCCGAGCACAATGTACATC
GCGACAATCGCCGCAATGATGAGCCACACGGTGCTGCTCAGCGCCGACTGGAACGCCAGCGTACTGCCTT
GAAAACGGGTAGTGATATCCGCAGGCAGATTCATCTGTTGTTCGGCCTGCGTGATGGCATCAACCGCTTC
GCCTAGTGCGTAGCCGCTGGCGACGTTGAAAGAGATCGTCGTCGAGGGGAACTGGTCGATATGGTTGATC
GCCAGCGGTCCCTGACGCTCTTCAATCGTGGCGATGCTGCTGAGTGGGATCGTACCGCCGTCGCTGCTGA
TGAGGCGCACGTCGTTCAACGCGTCCAGACCGGTATTGTTGGTCGTATCGTGTTCCAGCACCACGCGGTA
TTGGCTGGCCTGCGTATAGATGGTGGAAACCAGACGTTGGCCAAAAGCGTTATACAGCGCGCTATCGACC
TGAGACATGGTGATGCCCAAACGGCTGGCACTGTCGCGATCGACGTTGACGTAGGCGACTGCAGCACCGT
CTTGCCAGTCGCTGCTGACATCCTCTAGCTGCGGCAGCTTTTTCAGTTCAGTCATCAGCTTCGGCACCCA
AACGCTCAGTTCATCCAGCGACATCGCTTGTAACGTAAACTGATATTGCGTGCGGCTAATCTGGGTGTCG
ATGGTGAGATCCTGCACCGGTTGCAGATACAACTGAATGCCGGGAATCTGAGCCGTTTGCTGTTGCAGGC
GACTGATGATCGCCTGAATACGCTCACTGCGTTCACTGAGCGGTTTCAGGTTGATTTGCAGTCGACCGCT
GTTCAGCGCGGCATTCGTGCCATCGACGCCGACGTATGAGGAAATGCTCTCTACCGCAGGGTCCTTCATG
ATAATAGACACGACGCGCTGTTGGCGGTCAGCCATATTGCTGAATGAGACCGTCTGCGGTGCCTGTACGG
TGCCCTGAATGATGCTGTTATCTTGTATCGGGAAGAAGCCTTTCGGGATCCAGATATAGAGCAGGATAGT
GAGTAGCAGCGTACCGAGCGCGACGCTCAGCGTCAGCCACGGATGATTCAGTACTTTGCGTAACCAGATG
CCGTAGACAGTAATCAGGCGAGTGAAGAAACGTTCACTGGCACGGGTAAAACGGTTCTGTTTACTCAGCG
ACTGATGGCTCAGCATGCGGGCACACATCATCGGCGTCAGCGTGAGCGACACGACGGCGGAAATCAGGAT
CGACACTGCTAGCGTGACGGCAAACTCGCGGAACAAGCGTCCGACGATATCACCCATAAACAGCAGTGGG
ATCAGCACGGCGATGAGTGAGAAGGTCAGAGAAATGATGGTGAAGCCGATTTCTCCCGCTCCTTTCAGCG
CCGCGTTAAGCGGCTTTTCCCCTTTTTCGATATACCGGGAGATATTTTCGATCACCACGATGGCATCATC
TACCACGAAACCCGTGGCGATGGTGAGTGCCATTAACGTCAGGTTATTGATGGAAAAACCGAGGAAATAC
ATGGCGGCAAAGGTGCCAACCAGTGATAGCGGCACGGCAATGCTTGGGATCAGCGTGGCGACGGCGTTAC
GCAAGAACAGGTAAATCACCATCACGACCAGCGCGATCGCCAGCAGTAACTCGAACTGGACGTCTTTTAC
TGAGGCGCGAATACTGGTGGTGCGGTCAGTCAGCGTAGTGACCTCGACGGCATTCGGCAGGCTGGCTTTT
AACGCGGGCAGCATCTTGTTAATGCTGTCCGTCGTCGTGATAACGTTAGCACCTGGCTGGCGCTGAACGT
TGATAATGATCGCCTGCTGCCGATTCGCCCAGGCACCGAGATGAATATTCTCGGCGGCCTGCTCAATCGT
GGCGACATCCTGAAGCCTTACTGGCGCGCCGTTTTTCCACGCAACAATCAGCTTGCGGTAATCATCAACA
GATTTCATCTGGTCGTTGGCGGAGAGCGTCACCGAACGCGTCGGACCATCCAGACTCCCTTTGGCGGAAT
TCACGTTGGCGGCGGTAATCGCGGTGCGAATAGTTTCGCTGGTCAGACCGTAAGCCGCCAGCGCCGGCGC
GTTTAGCCTTACCCGCACGGCTGGTCGCTGGCCGCCAGCTAATGACACCAGCCCGACACCCGCGACCTGC
GAAATTTTTTGTGCGATCCGGTTGTCCACCATGTCCTGCACCTGCGTCATCGACATCGCGGTGGAGGTGA
CGGCCAGCGTCATAATGGGCGGGTCAGCCGGGTTCACTTTGCTGTAAGTGGGTGGATAGGGCAGATCGCT
TGGCAACAGATTGCTGGCCGCATTAATGGCAGCCTGCACATCCTGCTCCGCGACGTCCAGCGACAGCTCA
AGCTGGAATTGAAGCGTGATGACGGATGCGCCGCCTGCACTCTGCGTCGACATCTGTTTTAGCCCGGACA
TCTGGCCGAACTGCCGTTCCAGCGGCGCGGTAATCGCCGAGGTCACCACGTCGGGGCTGGCTCCAGGATA
CAAGGTAACAACCTGAATCGTCGGATAATCAACCTCGGGCAGCGCTGAAACGGGCAGTGCCCGATAGCCA
ATAATACCGGCCAACAGAATGGCGAACATCAACAGCGTCGTTGCGACGGGGCGCAGAATAAACAGGCGTG
ACGGCCCGCCTCCGCTGGCTGGAACGGTGTCCTGCATCAGGATTTCTCCCCAGAGATTGCAGGCGTTTTC
TCCGTCAGCGTAGAGGGAACGACTTCCACTTTGGTTCCTTCGGTCAGACGGTCGATGCCGTCAGTGACAA
CCTGAACATCGGCATCCAGTCCGGCGGTGACCACGACCAACTGGCCGTACTGAATACTGGTCGTGACCTG
ACGCTTACTGACCTCGTTCTTATCATTCAAAATCCAGACGAAGCGGCCTTCATTGCCCATTTGTACGGCG
GCAGACGGCGCGACGACGGCGTTTTGCAGCGTATCGACCTTCATGCGGATATTCACAAACTGATTCGGGA
ACAGGGCATCATCCAGATTGTCAAAACGCGCCTTGAGCTTGATCGTACCGGTAGTGGTGTCGATCTGGTT
ATCCATACTGAGCAGGCTACCCTGCGAGAGTTTCTTCTGGTTGGCACGATCCCAGGCTTCTACCACGGGA
GGCTGACCTGATTTCTGCGCGCTAATAATGGTGGAGATTTCCGCTTCCGGTACGGTAAAGACGACATCGA
TAGGGTACGTTTGCGTAATCACGACAATGCCATTGGTGTCGCCGCTGGTGATGTAATTCCCCACATCGAC
CTGTTTTAAACCGATCCGACCGCTGATAGGGGCGGTAATTTTGCTGTAATCCAGTTGGAGCTGTGCGCTG
GCTACGGCACCGTCATCGGCTTTTAATGCGCCTTCTGCCTGTCGCACGGCGGCGATCTGTGTATCCAGTT
CCTGACGGGAGATCAGGTTGGTTTTCACCAGTTGCTGATAACGTGCTAAATCCTGCTGAGCGTTAGCTAG
CACGGCCCGATCCTTTGCCAACTGTCCCTGTGCCTGCGTCAGTTCAACCTGAAAAGGGCGGGGATCGATT
TCTGCCAGTAGATCGCCTGCTTTAACCTGTTGCCCTTCTTGAAAGTGAAGCGCCATCAGTTGCCCGTTCA
CCCGGCTGCGTATCGTCACGGTATTGGCCGCCGTCACGGTGCCTAAACCGGAGAGATAATAAGGTACGGA
GGCGGATTGCGTCAGCGCCGCCTGTACGGGAGCCAGCGTGCGCATGGCCGCCCTGCGCCCACCACCACTG
CTACTGCCCGAATTTGACGTACGGGCGGCGTGCTGTTCACTCTTGCCGGGGACGGCAGGCGACGTCTGGG
TAAAATGGCGCCAGATCAGTACGGCAATAGCAATAACGGCGGCAAGTACCAGCAGGCCTCGGATACGTTT
AGCATTCATAGTGGTGGATTACTCTCTCCAGGTTGCGCGGGAAGCACGATCTACCCGTCATACTTCACGC
TGCATGTGCGTTGGCTGTCATACTCAGCGTGTTAAATGGCCACGTGCCGATCGTTTAAGAACCGAGATAC
ACGGAGCGACCACGGGGCGAGGTGTCCCTGCGGGAACCTCATCCCCGTGTTTCTCCTAAAATGAGGCTTA
AGCGATCAACATTAGCCAATGGCCGCATTTTACTAGTTTAAACAGGGGATGCCGGACAAAAATGAAGGAA
ATATGGAAGATGTGTCAGGGTTTGTAGGAAAAAAAATCCGGCAGTGTAAGACTGCCGGACTGGGATAAGG
ATTTTATAACGTAATGAAGGGTTACAGCACCAGACCGGCGATAGACGCGGAAAGGATACTCACCAGCGTA
GAACCGTAAACCAGCTTCAGGCCGAAGCGGGAAACCACGTTACCTTGCTGCTCGTTCAGGCCTTTAATCG
CGCCGGCAATAATACCGATAGACGAGAAGTTGGCGAAGGACACCAGGAACACAGACAGGATGCCCACGCT
GCGCGGAGACAGTTCGCCAGCCACTTTTTGTAGTTCTAGCATTGCGACAAATTCGTTAGAAACCAGTTTG
GTTGCCATGATGCTACCAACCTGAAGAGCTTCATGAGACGGGATACCCATGATCCAGGCGAACGGATAGA
ACACGTAGCCAAGGATTTCCTGGAAGCTGACGCCGAAAATGGCGCTGAAAATGGCGTTGACTGCGGCAAT
CAGGGCAATGAAGCCGATCAGCATGGCGGCCACAATAACGGCAACTTTGAAGCCGGCCAAAATGTATTCG
CCCAGCATTTCAAAGAAGCTTTGGTTTTCATGCAGGTTACCCAACTGCAACTCCGGTTCTTCACCGACTT
TGTAGGGGTTAATCAGTGACAGCACGATGAAGGTACTGAACATGTTCAGAATCAGCGCGGCGACGACGAA
TTTGGCATCCAGCATAGACATATACGCACCGACGATGGACATCGACACGGTGGACATGGCGGTAGCGGCC
ATGGTGTACATGCGTTTTTCGGACATCTTGCCCAGAATATCTTTATAAGCAATGAAGTTTTCAGACTGGC
CGAGAATCAGTGAACTGACTGCGTTAAAGGATTCCAGTTTGCCCATGCCGTTTACTTTGGACAGAATCGT
ACCAATGATGCGGATGATGAAGGGCAGCACTTTGATGTGTTGCAAAATACCGATCAGCGCAGAAATGAAG
ACGATAGGACAGAGCACTTTGAAGAAGAAGGAAATCAGGTTCTTCTCATTATTCACCATGTCACCGAATA
CGAAGTCCGTCCCTTGGCCTGCAAATCCGAGTAATTTGTCGAAGACTGCCGCGAACCCTTTGACCACCCC
TAGCCCAACGTTTGAGTACAGGAAGAAGTAGGCGAGCAGAATTTCGATGACGAGTAGCTGAATAATAAAA
CGAATACGAATGCTTTTACGATCGCGGCAGACGAGTAGCGACAGCGCCGCAACAACAACCAGCGCCAGAA
CAAATTGCGCGATATGGGACAAGGACATGTGTGCTCCGAATATGAGGCAGGCCAAATTTTCCACGTCATT
TTATGTAACGCGTGCACTAAAAATGAGAGGAAGAACGCAAAAAAACAATTATACCTTGGGATTTTATCTA
AACTAAATGCTACGTCTCGTTATTTGGGTCTTTCTGTTCATTCATTATTCTTATCGCACACAGAAAGTTG
CATTGCCCTACTTTGGGTTGCAGGTTGGCGAGTATTTTTATGGTGTTTTCTGCATGATTCAAAAGGAGAG
TGATTATGTCAGTATCAGATACCACACGTGAGCTTGGACGTTCAGGCATTGTGGTCCCGCCTTTTTCGTT
CGGTGGTAATGTTTTTGGTTGGACGGTCGATCAGGCGACGTCATTTAGTCTGCTGGATGCACTCGTGGCG
CATCGGCTGAATTTCATTGATACCGCCGATGTTTACTCACGCTGGGCGCCCGGCAATCAAGGCGGGGAGT
CTGAAACGATCATCGGCAACTGGCTGAAAAAAAGCGGTCAGCGCGACAAGGTGATTATTGCCACCAAGGT
TGGCATGGATTTGGGCGATGGCAAGAAAGGGTTGTCTGCGGCTTATATTCGTCAGGCTGTTGAGGCTTCA
TTACAGCGCTTGCAAACCGACTACATCGATCTCTATCAGGCACATACTGACGACAAGGAAACGCCGCTGG
AAGAAACGCTGGCCGCGTTTGATGCGCTGATTAAAGAGGGTAAAGTGCGTGCGATTGGGGCGTCTAACTA
CAGTGCTGCGCGTCTGGCTGAAGCGCTGAAAGTCAGCAAAGCCAACCATCTCGCACGGTATGAAACCCTG
CAACCGGAATACAATTTGTACGATCGGCAAGGGTATGAGGCCGCGCTTGAACCGCTGGTGCGTGAGCAAG
GGGTTGGCGTCATTAGCTATTATTCGCTGGCCAGCGGATTTTTGTCAGGCAAGTATCGTCAGCCGAAGGA
TGCGTCGAAAAGTGCGCGCGGGCAGGGCGTAGTAGAAAAATACCTGAATGAGCGCGGTCGCACCATTTTG
GAAGCACTGGATAGCGTGGCGAATGCACATCAGACGACGCCATCGCAGGTTGCGCTGGCCTGGCTGATCG
CACGTCCGAGCATTACGGCCCCGATCGCCAGTGCGACATCGCTGGAGCAGGTCGCTGAATTGGCGAGCGC
GACACAGCTAGTGTTACCCGTTGAAGATATTGAACTGCTGAATCGTGCGAGTCGTTACTAATCCATGTGA
CGTTTTTTGAATGCGAGTCTTTTTTATCGTATTTGTTAAATAATTTACAGGACAGACCGCTATGAAGGAC
GATGTAATCTCAGAAAGTCGCATTTCCGTTGATTCTCAATATCTTATTCAAATGCTAACCCGCATTGTCG
GTAAGCCCCACATCTTAACCGATAAAAATAAAACGGAGCGTTATCGCAAAGGCTTCCGTTCGGGTAGCGG
AGAGGCTCTGGCCGTGGTTTTTCCTGCTTCACTACTCGAACAGTGGCGGGTATTTAAAGCCAGTATTGAA
GCGGGGCGCATTGTGCTGATGCAGGCCGCTAATACCGGTTTAACCGAAGGTTCCACCCCGAGCGGTAATG
ATTACGATCGAGAAATTGTGATCATTAACACTTTGCGTTTGGATAACGTTCAACTGCTGGATGAAGGGCG
ACAGGTTGTGGCGCTGCCGGGAAGCACCCTGTGGCATCTTGAACGCGTATTGAAACCGCTTGGGCGTGAA
CCGCATTCTGTGATCGGTTCTTCTTGTATTGGCGCATCGGTGATTGGGGGAATTTGTAATAGCTCTGGCG
GTTCGCTGGTTCATCGGGGTCCGGCATATACCGAAATGGCACTTTACGGTCGGGTTAACGAGCATGGTGA
AGTGGAACTGATCAATCACCTGGGGATCAATTTGGGTGATACGCCGGAAGTCATTCTGACGCGTCTGGAA
TCACAACAGTATGACGCGAGCGATGTGATTGATGATGGACGCCAGGCATCCGACCACGACTATATTGAAC
GTGTGCGAAATGTTGATGCAGACACGCCGTCGCGCTTTAACGCTGATGAACGTCGCTTGTTTGAGGCCGC
TGGCTGCGCAGGAAAGCTTTCGGTTTTTGCTGTGCGTCTGGATACGTTTCCAGCGGAGAAATCTCAACAG
ACCTTTTATATTGGGACTAATCAGCCGCAGGTATTAACGGAATTACGCCGCCATATGCTCGCCAATTTTA
AAAATTTACCGGTGGCGGGTGAGTATATGCATCGCGATATATTCGATATCGCCGAAATATACGGCAAAGA
TACGTTTATGATGATCGATAAACTGGGTACGGATAAATTACCCCTATTCTTCAACCTGAAAGGACAGATG
GACGCGATCTTTAGCAAAGTGCCTTTCCTACCGTCACATCTCGTTGATCGTACTATGCAGTTTCTCGGCC
GCCTGCTGCCTTCTCATCTACCGGCGCGGATGAAAACGTATCGTGACCGTTTTGAGCACCACTTGATGTT
GAAAATGGCGGGCGATGGTATTGATGAAGCACGCCGTTGGCTGGAACAGCATTTTCATGATGCCGACGGT
GAGTTTTTTGTCTGTACGCCGGAAGAAGGCGCTAAGGCCTTTCTGCATCGCTTCGTCGCGGCGGGAGCCG
CTATCCGCTATCATGCGGTACATAGCAATGAAGTGGAAAATATCTTGGCTCTGGACATCGCTCTGCGGCG
TAATGATCGTGAATGGTTCGAGCATTTGCCTGCGGAAATTGGCAACATGCTGGTGCATCGGTTGTATTAC
GGTCACTTCATGTGCCATGTCTTCCATCAGGACTACATTGTGAAGAAAGGCGTAGATATTCATGAACTGA
AAGAGAGAATGCTGGCCTTACTCGATCAGCGTGGGGCGGAATATCCGGCAGAGCACAATGTTGGTCATCT
CTATCAGGCTAAACCACAGTTGAAAGCGTTCTATCAGAAAAGCGATCCTACCAATAGCTTGAACCCAGGA
ATAGGAAAAACTACCAAGCTGAAAAACTGGGGCTGTACCGATTGTGAAGATCACCACATTAATCATTAAC
TAGCTGATGCCGCTAACGGGCGTGTTGTGTCCGTTAGCTGCATGGCTTAATGTGTTTCCCCGTTTTTATC
CCATTTGCTGACCTGCGTAGTAAGTCAGAGATGCCACAGTGTATTTATCACCGGTCGGGACGAAAACGTG
TCGCTAGTGTGCTTCCGCGCCATCATCCTCAAACCAGGCGGCCAGTTCGCGCCGTAGGTTATCTGACTGG
GTGCCGAAAATGGCCTGCACCTGATGACCGACAATAATCACGCCGATAGCACCCAGCTTTTGCAGGCTGT
CGCTGTTGACCAGACGCAAGCTGTGAACCTCGACCCGCAGGCGGGTGATGCAGGCATCCAGACTGACGAT
ATTTTCTTTGCCACCAAAGGCGTTCACTAACTGCTGCAAATTCTCTTTGTCTAGCGGTGAAGCGATTTCA
ATTTCGGTAATTTGCTTACCCAACATTGATGCGAACAATTTCCGAAAATTGTGAATCTTGCCCATCGTAG
TCACCTCGTCGTTTGTTTATCAGCGTGCGTATGATAATGCCGTCCACCTAACATTACTGTTAGGCGACAC
ACGGTGATGGGAACATCCATCACCGTTGCCCCCAGTATTGCGATGCTTAACTGACAAGCATGAATCTTTA
CTGTAATGCGCGGCGTAGGATCCGGCAGCCATAGCCTGACAGGTCGAGTGCCCCTGAAAGCGTGCTGCCT
GTCGTCATTTCCTCGTAAACGGCAGGCAGCGTAATGTGCTGCGGCGTTGCCGTGTAGTTCTGTACGAAGA
TAAACTCGCTTTCCCCGTCATCACGACGATGAGCGACAATGCCGTAAGGCAGATCGATTGGCAGCGCGCG
CGGTAGATCCAGCGTTTGTATCAGCGTGGTGAAGAAATCCCGCTGGAAGGCGAGATCGTTGCGCGATGCG
ATGTAGTACGCCTGTCCTTTGCCGTAATCATTGACCGTCACGGCTGGGCGTCCGGCATAGAAATCGCTGT
CATAGGTCGCTAGTGCCCGTGCGCCTTCCAGATGAATCAGTTCGCACAGGTGAGTGACCTGATACGGGCC
GGTCAGACGTTGTTCATTCCCTGTCAGACCGCTGATACTGTTGCTTTCATGATCGTACAGTCCGTCGATT
TCTTCCGCCCAAATTCCCATGATAGGGCGCAGCGGACCGGGGAAACCGTTTTGGTAGCACAGATCGGTGT
CGTTAACGACACCAGACCAGTAGGTAGTGACGAAGCGGCCACCTTGTTTGACGAAAGCATCGACGCGTTC
GGCAAAACCATCGCGCACCATGTAGAGCATCGGTGCAATCACAACCTGATAACCGCTGAGGTCGACATCG
GCGTTAATGATGTCCACCGCCACGCCCTGTTCCCAGAACGTCCGATAGTGATCGGTGACGGTTTTTTCAT
AGAACAGCCCCGCATTGCGCGGCCCTTGAGCATTATCCATCGCCCAGCGGCTTTCCCAGTCGAAAATGAT
GGCGACTTTCGCATCGACCCTGCTGCCTGCGACAGGGGCGAGTTTATTGAGTATGTCACCCAACTCCTGT
ACTTCGCGCCCGACACGGGTGTCGATATGCCCGACATGATCGACGACGGCACCGTGGAATTTCTCGACGG
AACCGCGGCTCTTACGCCACTGGAAATACTGCACGGAGTCTGACCCGTGCGCGACGGCCTGAAGCGAAGA
CAGGATGTGCATACCCGGCTTTTTCAGTTTGCTGATCGGCTGCCAGTTGGTCAGGCTCGGCGTTGATTCC
ATCAGGTAGAAGGGCTTGCCACCTTTCAGCGTGCGCATCAGGTCGTGATACATCGCGGTGTAAGCACCCA
GCGTGCAGTCATCTTCCGCGTTATGCCACAGCGGGTAGCTGTCCCAGGAGATGAAATCGATCACCTTCGC
CAACTGCCAGTAGTCGTAATCATAGAAATATTCCATGAAGTTCGTCGTGGTTGGCAGTGACGGATTTTCG
GCTTTTAGCGGCGCAATTTCGGCGGCACAAAAATCACTGACCTGTGAGGTGTTAAAACGTTTCCAGTCCA
GATTCAGGCCGTGAATGGAGACTTCACCGATGGGTGACGGTGGTTCTAACTGCGACCAGTCGGTGTAGGT
GTGGCTCCAGAAGGTGCTCCACCACGCTTTATTCAGCGCCTCTAACGTGCCGTAGCGGGCTTTCAACCAG
CTTTGGAAGGTGCTGCGACAGGTATCACAATGGCACTCGCCGCTGTATTCGTTGGAAATATGCCAGCCGA
TCACCGCAGGATGGTGCGAGTAGCGTTTTGCCAACTGGGTGTTCATTTGTTTTACTTTTTCGCGATAATT
CGGCGAACTCAGGCAGTGGTTGTGACGACCGCCGTGCAGCGCCCGCACGCGATTGCTACCCACACGCAAC
ACGTCCGGGTATTTCTGCGAGAGCCAGGCCGGGCGAGCACCGCTGGGCGTTGCCAGAAAAACGAAGATCC
CATTGGCATGCAGAATGTCGAGGATGCCATCCAGCCAGCCAAATTCGTAGCGACCTTCTTCCGGCTCAAT
CCCGGACCAGCTAAAAATGCCCACGGACATGACGTTGCACTGGGTCTGCTTCATCATCTCGATGTCTTTT
TCCAATACCTCTGGGTTGTCCAGCCATTGGTCTGGATTATAGTCTGCACCGTGCAGCAGAACAGGCACCT
TGCTGCTTAATGGGGGGAATTTAAACATCGTTCTCTCCTAAACGGGTTGTCAACGTGTTGAATACGGTTT
ACGACTTAAACGCTTTGATGGAAGGCAGGACGTTGCCTTTGCAGTCGAACAGCGCCTGATTTTCCCGCGC
GTTGCCTTCCTTCCATTCGTCCTTGTTGTACTTCATGCCCGCTTTCGTGGCCCAGGTTGCGCCGGGAGTA
GGCAACCAGATTGGCTCCCAATAGAAGACGCCTTTGCCGCGTTGGTTGGGAACGTTGATGACGCTTTGCA
TCAGATCGTGCAGGTAGTTGGCCTGCCCCTGAACGGAAGCCGGATAGCCGCCTGCATCCAGCTCTTTTTG
CTGGAAGCTGTTTTCGGCGTTATCGCAGTTTTCCAGCGTATAGGCATAGGCTGCTTCAACCACGATGATG
TCTTTATTGTAGCGCTTGGTGACGTCGTTCATGTTGTACTGCAACGCGCTGATGGGGCCGTTCCAGTAGG
TGTAGAATGAGGCACCGATGACATCAAACGGGACATTGCGTTTGACGATTTCATCAAACCACCAGATAAA
AGTGTCGTTTTTGGTGCCTTCAGCCAGATGCAGCATGATTTTGACGTTATTCGCGCCTTGTACGTCCTTC
ACGCCCTGAATACCGGCTTTCAGTAATGCAGCGAGGCGATCGAATTCGCCGCCACCTTGACCCCAGCTTT
TTCCTTCCGGCCACAGCATCCCGCCGTTCAGTTCGTTACCGATCTGCACCATATCCGGCATGACGCCCGC
TTTCTGGAATTCGCTAATGGTGGCTTTGGTGTAGTCATGCACGGCCGTAGTGAGCTGTGCTACGTTTAGG
CCAGACCAGGCTTTGGGCTTGTTTTGGTGGGCTGGGTCGGTCCAGAAATCGCTGTAGTGGAAATCCAGTA
GCACTTTCATACCGTTCGCTTTGGCGCGTTTAGCCAGCGCTAACGTGGTCGCCAGATCGTTGTTACCGCC
GCCGTAGCCATTGCCCGCCGTATCTTTCGGATCGTTCCAGATGCGCAGACGGATATAGTTAATGCCGTTT
TCTTTCAGGATCAGCATGGCATCTTTCTGCTTGCCATGCTCGTCATAAAATTTTCCGCCGTGCTTTTCCA
CCTCGTTCAGCATGGAAATGTCCGCGCCTTTAATGAAGTCGGCAGGGACGTTCGTCAATTTGTTGATCGT
CACATTTTCTGCAGCATACAGGGTTTGCGGCAGGGAGACAGTCAGCAGGCCAGTTGCGAGCATGGCGGCC
ATCAGTACGCGTTTTTTCATTTTCATTTTACGTTCCTGGAATAGGTACAGATGTTGAGTCATTACCCTTT
GGTTCCGCCTGACGTCAGGCCGGAGACAAAGTACTTTTGCAATGAAAGATAAAGAATGGCGACCGGTACC
GCGATCAGCACGGCACCTGCGGCGTAGGTGGTGTAGCTAGCGCCCATCTTTTGCGCGACCAGGTTGTAAA
GCCCGATAGGTAACGTGTATTGATCCGGCGTGCGCAGGATGGTGCTGGAGAGAATGAAATCACCCAGTGG
GCCGGTAAACGAGAACAGGGCGATCACCGCGATGATCGGCTTGGACAGCGGCATAATGATCTCGATAAAG
ATGCGGAAGTTGCCCGCGCCGTCCATACGCGCAGACTCATCCAAATCTTTCGGAATGGCATCCAGATAGC
CTTTCATCAGATAGGTGTTCATCGGGATCATGCCGCCGACGTAAACCAGCACCAGCGCAATATGGCTGTT
CACCAGCCCCAGCATCTGTGCCAGTACGAAAATGGCGATCAATGCGGAGAACTGCGGGATCATCTGCAAC
AGCAGAAACAGCATCAGCCCGTTCTGGCGGCCGCGAAAGCGGAAGCGAGAGAAGGAATACGCGGTGAAAC
TGACGCTGACGAGCGTCAAAATCATGGTCAGGAAGCTGATTTTCATCGAGTTCCAGTACCAGGCGGCATA
GTCAATCTGGCCGTTAAACAACTCCTCATAGTGAATAAAGGAGAAGTTATCCGGGATGATCGAGGTGTTG
AGCAGGCTGCTGCCCGGGTTAAGCGACGCGCCTACCGTCCAGATCAGCGGGTAAATAATGATGACGGCCA
CTATCGTCAGCAGCAGGTAGGTCAGGCCGAGTTTGATAAAATTCTGGCGTTTTACGCTGTGTTTTTTCAT
CTGCGCGCTTTCCTATGCCATGTTGTCTTGTTTGAAGGAATTGGTGGCGCGGAACTGCCACAGCGCGATC
CCCACGACAAAGATCGACAGCAGAATGGTGATGCTGGCGGCGATCGCATATTGGGAAGAAGACATGGTCA
GCTTATAAATCCAAGACACCAGAATATCTGTCCCGCCTGCGTTGGAGCCGATCACTGCCGGGCCACCGTT
GTTGAACAGATAGATGATGTTGAAATTATTAAAGTTGAACGTGTACTGCGTGATGATGATGGGCGCAATG
GAGTAGAGCACCAGCGGCAGCGTGATGGTAGTCAGCTTGTACCAACTGCTGGCACCGTCAATGGTTGCGG
CTTCGTACAAATCATCAGGAATAGCCTGCAATACGCCGGTCGTCATGGCGAACACAAACGGAAAGCCTAA
CCAGGTTTGCATCAGGATCAACGCGGTCTTGGTCCAGAACGGATCGGTCATCCACGCTTTAGGTTCAATC
CCTAGGGCAGCCAGAATGCCGTTATTAATCACGCCAAACGTTTCATTAAACATCCCAGCGAAGACCAGGA
TGGTCACGAAACCTGGCACTGCCCACGGCAGGATCAGGATGGTGCGGATCAGTGGCTTAAAGCGCAGGCC
TTTCTGGTTCACCAAAATCGCCAGCAGGATGCCCACGGCGCACTGGAGTGTGGTCGCAATCAGTGTCCAA
ATTACCGTCCATTGCAGCACGTCAAAGAACGTCGAGCGCCAGAGATCGAGCCGGAAGATGTTGATAAAAT
TCGTCATCCCCACCCAGTCGACCAGCTTGGCGGGCGGCGTGTGGTAGAGATTGTAATTAGTAAAGGCAAT
GGAAAAACCGAAAATAATCGGAAAAACCACGACAAACACCAGCAGGATGAAGCCTGGCGTGATCATCAGA
TAAGGGAAACCTTCGCTCAGCAGCATCTGATATTGCTTCTTCACGCTGTTCAACGGTAGGCCTTTATCAC
GTCTGGTGCCGCAGACGTAGGCATCACGTAGGCTGTAATAGTAGACGCCGACACCAAAGGCGGCGACGAT
CACACTGATAATGCCTTTTGCCAGCAGAAAAATAGAGTGATCGCGCGGCAGTTCGGTGCCTAGCGTGATA
AGCCCCCAGGCGCCGTTCCGCAGGAAATCATGGAATATGCCGATGAAGCAGACCATGACGATAAAGAAAA
GCGCACCTTTGACGAACTGGCGATTATAAATCTGTCCGAGTCCGGGGACGAGCGCCAGCAATACAGCCGT
TCTGGCGTGGCGATGTCCTCTTTCTTGTGGCGTAAGGCCGCTGGCGTTGATGGTCACATCTACCTCCATT
TTCTTAAAAACATGGTATCCCCCACATCCCGAAACCGAGTGGGGATAAACAAGGGGATCCCATGTTGACC
CACAGTGGTGCAGTGGTTTACTGGTTACTGTGGTTAGCTTCGATCTGCATTTTTATTACCTTCACGGCTG
ATTCCAATGCCGCTTTAGTGTCCTGTTTGCCCGTCACGCTCAATTGCAGCGCACTGTTGGCTGGCGTCCA
GACTTCCTGCATTTCCGGTACGCTCGGCATCGGGACGGCATAACCAGACTGGATCGCGACAGCACGAGAT
TTTTCGTCATCCTTAATCAGTGGATCGTCAACCAGTGCGGCAATCGGTGGGATTTCTCCGGTCAACTGGA
AGCGAACTTTGGCGTATTCCGGCTGATTGATGAACTCAATGAATTTCTGTGCCAGATCTTTGTTCTTGGA
GTAGGTGGAGATGCTGTAGCCTTTTACACCCAGCAGTGAACGCGGGTGTTCGCCGTTTGGCAGCAGCGGC
AGTGGGGCGACGCCGTAGTTTACGCCTGCGTTTTTGTACGGTTGGAATGCCCACGGGCCGGTAATCACGG
CAGCGGCTTTTTTCTCAGTAAACAGGGAGTCGATGGCGTTAGCGCCGGTTTCACCAACGATACCGGGCGG
GAACAGGCCATCTGTGTAGAATTTCTTGATGTAGTTGACGGCGTCGATGGTGGCTTGTTTATCCAGACCG
ATGTCTTTTACATTCGGTGACCCGTTGCTGTTCTGGCCGAAAATGTAGCCACCCATCCCGGCGATGACGC
CATAGGCGTAATAAATCTCATCAAATTTTGCCAACAGACCATAGCGACCTTCGGCACGTTGCTGTTTGGA
GAAGGCGAACAGGTCGTCGAATTTTTCCGGCGGTTGTGGCATCAGGTCTTTGTTGTACACCAGTACGGTG
GTTTCAACCGCTTTCGGCACGCCGTACAGCTTGCCGTTATAGGTTTGCGCTTCCAGTGCAGGTTTGGTGA
AACTCGACAGGAACGCCTGATCCAGCTTCAATTCGCTAATTAACCCCTGAACCACGGCGGTGCCAACCTG
ATCGTGTGGCATCACGATCACATCTGGGCCGATACCCGCAGGGCCATCCAGACGGAGTTTCTCAATCTGC
TGAGCATAAGGCGTTTCCAGCACTTTGATTTTGACATTATTCTGTTTTTCAAAGGCTTTTATCGCGTCGG
CGATGCCGTCAGATTTTTTGATATCTTCCCAGACCAGAAGTTCTTTGTCGGCTGCCAGCGCTGATTTGCT
GAGCACGCCGGTGATACCCAGTGAAATCATAATGACGGTGGTCAGTGTTTTCATTTTCATCATTAGTCCT
CAAAGCCCTGGTGGGCCAATCATGGTAGGAAATCGTTGCGCACTTCCCGCTCTCGCCGTTTTTGTCGTCC
TTGTACGATGTTGGTGTAACGTTACATCGCACGGCAGTACACAGCAGTGAATGAGGCATCTGACAGCACG
CGTTGTTTGGTGATCGTCGTTGTGTGGCGCGTGATGCTTTATTGCGCGTTTTTCACAAGCTAGGGTAACG
GTTACACCAGTCGCGATTACATTAAGCAGAGTGCGCCACGTCTGCCAGTGAAACATGTAAAGGCTGTGAT
CTTATGCACAAAAGTAACCCCCTGTTTGTGCAAACGGTTACACCATGCTGTTATATTGCGATTATGACCA
GCGTGCAGGTAAGCCTGGCCGGATGCGGATACGTCTGGACGGGCTGCCGAGCCATTTTGAGTAGACGACC
ACTGGGCCGTTGTGACTCAGCGCTTATATCCTGAAAAGCAAAATTATCAAGAGGTTACCGTTATGGCGTC
GATCCAGTTGGATAAAGTTAGTAAGCATTTTGGCAAAACGATTACGCTTCACGATGTGAATCTGACGATT
GCAGATGGAGAGTTCGCTGTTTTTGTTGGGCCGTCTGGCTGCGGTAAGTCGACGTTGCTGAGAATGATTG
CCGGACTGGAAGATGTCACAGGCGGTGAAATCATGATTGATGATGCGGTAGTGAACGATGTCGCCCCCGC
GCATCGTGGTGTGGCGATGGTGTTCCAATCCTATGCGCTATACCCGCACATGACTGTCGCCGAAAATATG
GGCTACGGCCTGCGTGTTAATGGCGTCCCGAAAGACCAGATTAAGCACCAGATCGAAATGGTGGCGAAGA
CGCTGCAACTGTCTCATTTGCTGGAACGCAAACCGAAAGAGCTATCAGGCGGCCAGCGTCAGCGTGTGGC
GATAGGGCGCGCGATTGTGCGTAACCCGAAAGTATTCCTGTTTGATGAACCGCTGTCGAACCTTGATGCA
GAGCTGCGAGTGGATATGCGGTTGCACATAGCCAAGCTACATCAGGAATTGAAAACGACGATGGTCTACG
TAACGCACGATCAGGTCGAAGCCATGACGCTGGCCGACAAGATCGTGGTGATGAATTACGGTAAAGTTGA
GCAGGTTGGATCACCAATGGAGCTTTATTATCATCCGGTTAACCAATTTGTTGCGGGGTTCATTGGCTCG
CCAAAAATGAACTTCCTACCTGCACAGGTTATCGGCTGGACGCCGGATAGTCTGACGGTAAATGTCGCCG
ATCAGCTACAGCTTGAGCTGCCGATCCGTACCAGTGAGTTGGGCACTGGCAGTACGGTAACGCTGGGGCT
ACGGCCAGAACACGTTTCACCGGAAGGTGAGGGGATTCGCCTGTCATTCGGTTGTGAAGTCGTCGAACGT
TTAGGCAATAGCACTTATCTGTTCGGTCAATGCTGCGGGATTGATAATTTCAAACTTCTGCTGGCGGGCG
ACAGCGCCTTCAAACCTTATGAACACATTGAGGTGTTCTTCTCCCCCACTAACTGTCTGGTGTTCAACGC
CGATGGCCTGCGTATCAGTGCTTAGTTAAATCATTGGATCTAAATAGCAAAACCCCCAACTAAACAGCGC
CCTTAGCGGGCGCTGATCCCGCACTGATAAAATCATCTATTGCGACATATACCGCTGTTCTGTGTGTTCC
AGGCGTAAAAATTCGCGCTGAGGTGTACATGGCCGTTGGATGAGCGGCATGGACGCCGCGAAAGCCTGCG
CCGCGCTGGGAGCACGTCGCAGGCGGTCCGAGCTGCGGACATGGACACCGAAGGAACCGCATAGCGGCGC
GAATCACGCCGAAAAGCCAGTGGTCAAGGCGCTGCGGCGATTGAGCGCGCCTTGTCGGGCGTGTGACGAT
ATCACAGAGAAATACGGTGTTTAACACGCACGAAACCGATACGCAGCACCAGCATAGAAGTAAGCATTCG
TATAATAATCTATAACGGAAAAAGGCTCTCCGTAGAAAGCCTTTTGGGAAATACCCGACAGGAATGATGA
GCCCGTCGGGTTGAGGGTTAGAGACCGATTACCACCAGGCTTCCGCTTGAATACCGAAGTTCACTGCATT
GCTGCGAGCGTCGTTGAAGGTGTTGCGGTTTTCATTTCCACGGTTTTGATAAGACACGAAGAAGCGCAGT
TCCGGGCGTGTCATCATGGGAATATCGGCGGTGAAAGCGTGTGCCAGCGTGTATTTCTCACCACTGTATT
TGGTTTCTGTACCGGCTTTCCAGCTATCTGTTTTTTGATACGCGCCAGCTTCCAGATAGGTTTTTTGGTT
CTTGGTCCAGACATATTGACCACGGCCTACCGCAGACAATAACTCTGTGCTGTCGTGCCCGCGTTTGATT
TCATCCGCTTTACCGTAGGTCAGAACATGGCTAAGAGAAATATTATCAGTGATCGGCAGATCACCGGTCT
GAATGACGCGGTAGCCTTTAGCGCTGCCGTTAATGCTCCAGACGTCATACCAGCCGCCGCCCTGATCCAC
CATGTTGTGCGCCAGCCCTTTGTCGGCATATTGCAGCACCAGTTTCTGGTTGGATTTGAGGCCAGAGAAG
TAGTGGCTGAGCTCGCCCGTGATCATCATTGAGTTTTTAGGATCGAATTTTTGCCCTTCCGCGAGGAAGA
TATTTTTCTGCGTGTCCGCCTCATTTGGCATCGCGTAGGAGATTCCGAACTCTGTCCACGCACCGTCCCA
CGGCTTCCAGCCCGCATAGCGTGCGTCCAGATAGTTGATATTCAGATCGTTGTAGGTGTCAGTTCTGTTT
TGACATTCCTGACTGTTGACGCTGTTGCTACAGTCGACGTTCATGTTTTCGGCATCGGCACGGATCCAGG
CAAACGAGAAAGCACCTTCACCGGCTTTGATGTTTTCGATCCCGGCACCCGCACCGGAGATATTCCAGTA
TTTGGTATCGATGATGTGCAAGTCATGACGCTGATAGTAGCGTTTCCCCGCCCATACCGTGGCATCCGGT
AGCCCAGGCACAAAGCCTTTCGCTTTCAAATTAAACTGCTGTAAACCGAAAGTGGCATCGTCGTTTGCGG
TGCTTTCATCACCGTTTGAGCTGTCTGACCACATAGAAACCATACTATCAACGTAAAACGTTTTCCCATC
TTCGTTATACAACTGCTGCCCTAGTTGAATTTCACCATAAGTATCGCTTTCGTTACCTAGGCGCCCAACG
AGATTTTTATCGGCTGTCTGTTGTTTTCCGTGGTTTGAAGCACCCACCCCAGAACGGAAGTATCCTGAAA
AATCAACAGAATAAGAAGGGGTTGCCAGCATTGCCAAACTCAGCGCAATGGATGTCGTCAGCAGTTTTCT
TTTCATAATATACCTTTCGCTTATTCGGGTAAGAATGTGGATGTTCCAAATAACATGATGTGAACGGAGG
TAAAACGTTTCCACTCATGGCGAAGGATTATGGGGGAATAAAATAGTACGTGACATGATTGTTCTCACAA
AAAACAAAAGAGTTACACCAAAATTTACACTAAGTTAACGGTGTTACAGGCCGTTATTGGGTTATTTATT
AGTATTAACCTGATGTTATTCGCTATGTAATGGTGTGTAACTGGTTACACGTTTTGCTCGTGTACCTCAA
ATGCAGCATAAAATTTTTTTATACCACAATCGGAAACGTTGCATAAAAGGTGTAATGCGATATTGAGTCG
GACACATTTCTGGAATAGAGAGAAAGCGTGCTTGCTGAAGGAAGAGAAAAAACAAGATATGTGAATTCAA
GCGCGCAATGGTCTCGCTGCCCGTTCTGACGCGGATTATCGCATCAGGCAGACAGCATTGATGGAAGACT
GTTATTTCTTGCGGGTGGGAGGGCTTACTGAATGGCGGCGTACCAGCGTCGGGCTAAACATATTCGTCGT
TTCGTTGAGCTGTTTACCGTGAGATAACGCGATAGCTAATTCCGCTGCCTGAATGGCCATGGCGGAAACC
GGATAGTGCACGGTGGTCAGTCGAGGGCGAAGGTAGCGGGCGATCAAGACATCATCAAACCCAATCACCG
ACATATCTTGCGGTACGTTGATACTGTTATCGCTCAGGACGGATAGGGCTCCTGCCGCCATAGAGTCGTT
ATAGCACACCACTGCTGTCATATTGCCGCCCCGACTCAAAAGCTCCGTCATGGCGGACTCGCCGCCCACT
TCGTCTGGTGAGGCACGCGCAATGAGGCGCTCATCCCGTGGAATACCGTGCTCTTGCAGCGCATCCATAT
AGCCTTGCAGGCGGTCGACGGAGTCGGAAATTTGGTGGTTAGAACAGAGAAAGCCGATCCTCTGATGCCC
TTCCTGAATCAGATGGCGTGTTGCCAACCAGGAACCATAGCGATCGTCGAGCGCAACGCAGCGGTTTTCA
TAACCGGGCAATGTACGGTTGATGAGCACCATATCTGGAATATGGCTCATCAATGCTGCCAGTTCCCCAT
CCGAAAGCATTTTTGCATGCACGATCAATCCCGCGCAGCGGTGGCGAATCAATTGCTCAATGGCTTTCTT
TTCCTGCTCGGCATTGTGGTAGCCGTTACCAATCAGCAGGAAATTGCCAGTTGCCTGTGCAATTTGTTCA
ACAGATTTGACCATTGTCCCGAAAAAGGGATCGGACACATCTGCAACGACCAGCCCCATTGTCTCGGCAC
TTTGGTGTGCGAGCGCTCTGGCATTGGCATTTGGATGATATTGCAACTCCGCCATGGCCTTGTGTACGGC
TTCCCGTGAGGCCGTGCTGGCTTTGGGGGAGTTATTGATTACGCGCGAAACCGTAGCGACTGATACACCT
GATAGACGAGCGACATCCTT
>7 length=35820 depth=1.06x
TATTATCGAGCACTCTCTGCCACTGATATTCGTTAAGCTGGCCGTTCGCTGGCCATCATGACAGGTAAAA
CGGCGGTGCACGCTACCGCCCTGCCTGGTGACGGTAGCCACCTGACTTTGCGTATTGTAGGTATAGTGCA
CCAGACTGGTCGATGCATCCAGCCAGACGCTGTCCAGTCGCGCGTGACGATCCGGCAACGCGCCGACCTT
CACGGTGAACTGTAATCCTGCACTGTTGGTTATCGGTCCTCTTCTTCATCCTGCGAACCTGTCAGGCGAG
ATCATTCTTCGACGTAGTGACGTGCCGTCATTAACTGGCATAATGCGCATGTCATTCTCGGTCAATATCT
TAACAGGATACGCCTATTGGGCATGCGCTGGCGTGATGTCCTACACTCGTTAAGGCCGCGCTGGAAAGCG
CCAATGAATAATTGTGACCGAGAGAAACACTTATTGCCGATACTTGCCGGTGAGAAAGGGCGGGTATATA
TCGTTATTATTGAGGTTTTCGCATGAAAAAAGTTACCGTTGCCGCAACACAAATGGCGTGTTCCTGGGAT
CTGCCCAAGAATATCGAAAACGCTGAAAAACTGGTGCGACAAGCGCATACAAAAGGCGCACAGGTTATCC
TGATTCAGGAACTGTTTGCCGCGCCGTATTTTTGTATCGATCAGAGCCCGGAGCACTATGCGCTGGCGCA
GGAGCTGGAAACCAGCCCGTTGATTAAGCACTTCTCCGCACTGGCGGCGGAGCTGAATGTGGTGCTGCCG
CTGAGCTTCTTTGAGCGTGCCAATAACGCCTATTACAACTCGCTGGTGATGATTGATGCGGATGGTTCCG
TGTTGGACGTTTACCGCAAAACTCACATTCCGAACGGCCCGGCGTATCAGGAGAAGCAATTCTTCATTCC
GGGCGACACTGGCTTTAAAGTCTGGCAGACGCGCTACGCGAAAATCGGTGTGGGTATTTGCTGGGACCAG
TGGTTCCCAGAAACCGCACGCAGCCTGGCGTTGCAGGGCGCAGAGCTGATTTTCTATCCGACCGCCATTG
GTTCTGAGCCAGCTTACCCAGATATCGACAGCCAGCCGCACTGGACCCGCGTTCAGCAAGGGCACGCCGC
CGCGAATCTGGTGCCGGTGATCGCATCCAACCGCATCGGTACGGAAGCCAGCAAATACATCGACGGTCTG
GAAATGACGTTCTACGGTTCGTCCTTCATCGCCGATCAAACCGGTGCGCTGTTGGCACAGGCCAATAAGA
CGGACGAAGCCATTCTGGTGCATGAATTTGATTTAGAAGCGATTGCTGCGCAGCGTGCGTCGTGGGGCCT
GTTCCGCGACCGCCGCCCGGAAATGTACGGCACTATTGCCAGCTCTGATGGCAAGACCCGGAGATAATTG
ATGTCACAGTTAGCAACTCCTTATCTCACCACGCCACATCAGGATGGTTTTGCGATGCCCGCCGAATGGG
CACCGCATGATGCCGTGTGGATGATCTGGCCGTATCGCACCGACAACTGGCGCGAACAGGGCGTTCCGGC
GCAGAAAACGTTCGCGCGCGTGGCAGAAGCCATCGCCCAGAATACGCCCGTTATCATGGGCGTGCCCGCA
AGCTACATGGCGGATGCGCAAAAAGTGATGCCGGTGAATGTTACGTTGGTAGAAATGGAAAGCGATGATG
CCTGGATGCGCGACACAGGCCCAACCATCGTGCTGAATCAGGCGGGTGAGCGTCGGGGTATCGACTGGCA
GTTCAACGCCTGGGGCGGCGAGTTGGGCGGTCTGTATGAAGACTGGCGTCAGGATGAAAACGTCGCGGCG
CAGGTGCTGGATTATCATCAGGCTGCACGCTATACCGCCCCGCTGATTCTGGAAGGCGGCTCGATCCATG
TCGATGGTGAAGGCACGTTGCTGACCACGGCTGAATGCTTGCTTAATCCGAATCGCAACCCGCACCTGAG
CAAGGCGGAAATCGAACAACTGATGCGTGACTACCTCAGCATCTCGACGATTATCTGGCTGGAAGAGGGC
GTATACAACGACGAAACCGACGGGCATATCGATAACATGTGCTGTTTCGTGCGTCCCGGTGAAGTGGCGT
TGCACTGGACGGATGATGAAAACGATCCGCAGTATGCACGCTCCGTCGCAGCCTATGAGGTTCTGTCGGC
AGCGCGAGATGCACAAGGGCGTGAGCTGAAAATCTGGAAACTGCCTGCTCCCGGCCCGCTCCATGCGACT
ATCGAGGAAGCGCAGGGTGTGGACAGCGGCGATGCGATTGAGCGTCTTGCCGGTTCTCGTCTGGCGGGGT
CTTATGTGAATTTCCTGATCAGCAATCAGCAGATCGTTTTCCCACTGCTGGATGAAAAGACGGATGACAT
TGCACGCGATCTGCTGCAACAGATGTTCCCCGGCTACTTGATTAGCGGTGTGCCTGCGCGAGAAATCTTG
CTGGGCGGGGGAAATATTCACTGCATTACGCAGCAAATCCCTGCGGTGAAGTAACCATTGAGCCGTTAAC
GGGCAGCAACGACCCAAAAAGGGTGACGGACAGGGATATCCACCATAAAAAAAGCCGGCTAGCGCGACAG
CGTGACCGGCTTTTTATCAGGCGAACCGTTGGCCGCCCGTTTTCGATAAAGCTTAGCTGCGTTTAGCGTC
GGCTGCCGCTTTCACGATGACAGCAAAGGCGTCAGCTTTCAGTGATGCACCGCCAACCAGCGCGCCGTCG
ATGTCCGGCTGGGTAAACAGTTCTGCCGCATTCGCCGCATTAACTGAACCGCCGTACTGGATGATCACTT
GTTCAGCAGCAGCAGCATCTTGCTTGGCGATGTGGTCACGGATGAATTTGTGAACAGCCTGAGCCTGTGC
CGGAGTTGCAGATTTGCCGGTACCGATAGCCCATACTGGCTCGTAGGCCACCACGGTGTTTTCAAACGCT
TTTGCGCCCAGCGTATTCAACACGGCATCCAGTTGACGTGCGCACACGGCTTCGGTCTGGCCTGCTTCGT
TTTCTGCTTCCGTTTCGCCAATGCACAGTACTGGGATCAGGCCCGCATCTTTCAGCACGCCAAATTTCTT
CGCAATGAATTCATCACTTTCTTTGTGGTAGGTACGGCGCTCAGAGTGGCCGATGATGATGTATTTCGCA
CCGATATCTTTCAGCATTTCAGCAGAGGTTTCACCTGTGAAAGCACCAGAAAGATTCACGTCAACGTTCT
GCGCGCCCAGTGCAATACGGCTTCCCGCCAGTTGGTGATTAGCTTGATCGAGGTAGATAGCAGGTGGTGC
AATGGCTACGCCACAACCGTCAACGGTGCTGAGTTCTTTACGCAGACCCGCGATCAGTTCATTGACCATG
TGAGTGCTACCGTTCAGCTTCCAGTTACCCATAACTAATGGATGTCGCATCTTTTTTCCTCCAGCCGGAA
TCGCGAATAAATAAACGCATGAATGAATTGTACTGCCTGTCAGGCAGTGTGATCTGCCCACAGTATAGAG
TCGAAATGTGACCGTGGCTCGGTTTTTCGTCATGAATTATCGTGTTGATCACGGTTCAGATAGCGTTAGC
TTAATCGGTTCAACAGCAAAAGTTAGCCCTTTTTCGCCGTCATCTGCAACCACATAACGCAAAGCCCCTT
CTGTTTGCTGATAAAAGCGCTTCCCGTTGCCCTTTTCCAGCAGTTCGGTGACTTTTTTCACACTCTGTTC
CTCCGTCAGTGACGGTGCGAATGTGCGTGACAGCGCGGCCATATAGTCGATGGCCTGTTTACGACGCGCG
GCGGTTTCTTGTTCGTTCTGCGGCTGCGGTAGCCAGGTGATCTGCAGCGTTTTGATTTTCCCTGTGCCTT
TCTCCAGTGCGGTTGAGGCATAGAGGTGGTCGTTGATCCGACTGGCAGCCCGCGTCAACATGCTGGTAAT
GTTGCCAGTATCGACAACCCGAAATTCACCGATCGCCAGCGTTGGGTTGCTCAGGTTGTAGCGAGAACGG
AATTGTGTGATGGTTTGATCGAAGGTTGGAGCACCGGCTAGCAGGTACGGCGCATTGGCTGATGCCTTGG
GCGGAAACGTCGGATCGGCTCCCGCGTGAGTCTGGTACAGCGCCAGCGATGATAAAACCAACAGTGAAGC
GATGCGTTTTCGTGTCATAGGGATTCAGGTCAGCCATTTCAGAAGATGTGCAGGCCGATAACGGCGGAAT
ATGTTCGATTAAAGCGGCATTTGTACGTCATTGTCAAAAATAGTCGGTGGTCGCCTGAAATTACATCGGC
TTGCCAAAAATAGTACGAGGTTGTCAAAAATCGCGTAAAGATTGCAGGTAAACACCTTGGTTGAGGTAAA
ATCACCCACAATAAATCAAGATTGATTCGGCCAGACAGGCTAACAATTCAGGGCGTTATCGTTAATGACA
TTACAGCAATGGTGCTTCTCGTTTAAAGGCCGTATTGGTCGTCGTGATTTCTGGCTCTGGATGGGGATTT
GGGTGGCACTGATGGCGGTGTTGTTTACGCTTTCTGGCCAACGCTGGCTGGATACGCAATTGACGGCGTT
TGCTTTGGTGGCCTTGCTATGGCCAACGGCGGCGATGATGGTTAAGCGGTTGCACGACCGTAACAAAAGT
GGCTGGTGGGCGCTGCTGTTAGTGGTGGCGTGGGTATTGGCCTCAGGGAATTGGTACATGTTTTCCGCCA
TCTGGCAGTGGGGCATTGGCCGCTTCTTGCCGATCCTGATTGTTGTGATGACGTTGCTCGACTGCGGTGT
TTTTCTGGGAACAAAAGGGGAAAACCGGTTTGGATCAGAGGCGGAGCCATTTCGCTTCCGCCGCTGATTA
GGAACAATGTGTTGTTTACCAATAGTTCTCGGCGGTCATATGGCCGGGCCTGCGGCGTAGATGCTTGGTC
ATTTGTCGCTCTTCTTTCAGCAACAACTGAGTATCACGCACCATTTGCGGGTTACCGCACAGCATGACAT
GGCTGGTGGCGGTATCCATCGGCAAGCCTACGGCGGCTTCCAGCGTACCGTTGCTGATCAGCGTAGGAAT
ACGGCCTGTCAGCGAGCCTGCTTCCTCTTCCCGGCTAACCACCGTTTGAATATGTAGCTTACCGTGGTAG
CGCTGCTGTAATTGCTGCATCAGCGGCAGATAGCTCAGGTCGCGTGAGAACCGAGCGGCGTGAACCAGGA
CGATGTTCTTAAAGCGTTCCAGATCCTTGCCTTCCTGAAGGATGGACAAATAGGGGCCGATACCCGTACC
GGTTGCCAGCATCCACAGCGTTTCGCAATCAGGAATCTCTTCCAGCACGAAAAAGCCAGCGGCCTCTTTG
ACGATCATGACTTCCGATCCGGGCTGCATGGCATGCAGATGCGGGCTGAGCTTACCTTCTGGCACCGTCA
CCAGATAGAACTCAAGCGTAGGATCGCTGGGCGCATTCACGTAGGAATACGCGCGCTGCACTTTCTCACC
CTCAATCTCCAGCGCCAGTTTGCCATACTGCCCGGCAGTGAATGCATCGGTGGGCGCGTGAACCCGAATG
CTAAACAGACTTTCTGTCCAGTTTTCCACCTGAATCACTTTGCCTGTCACCCATTCAGCCATATTTTTCT
GCTCCTGTTGTACCCGTCATACTTCAAGCTGCATGTGCGTTGGCAATACTCGGCTCATCTCTGAGCCTCG
CCCTGGGGGGCCGCCGCAAGCGGCGTTCAAATTGGCTAAGCCAATTTGTTCTTACTCACCCCAGTCACTT
ACTTGAGTAAGCTCCTGGGGACTCGCGCGATTGCCGCCTGCCTGCAACTCGAATTATCTAGGGTATCGAC
GCCACTATTCGTGCATGTAAGTTGTGTGTCTACGATACGCCATTTATTAACAACTGTGAAACAATCAGTC
AGCCGGACAGTGGCCTGCTACAGCAGGAATTCGTGCAGCTTGCGATCTTTACGATCCAGATAGTGCGTCG
ATTTAATCCGGCGGATCGTGCGGGATTTGCCGCGGATCAGCAGTGTTTCGGTGGTTGCCATGTTGCCTTT
ACGTGCGATCCCTTCCAGCAAATCACCTTTGGTGATGCCCGTGGCGGAGAAAATCACGTTGTCGTTGCGT
GCCATGTCGTCGAGTTTGAGAACGCCACCCGCTTCGATGCCCATTTGCCGACAGCGTGCCAGTTCGTCTT
CACCGATGCGACGGTTTTCAGCGCTATCGCCTTTGACTTCATGACGTGCCAGCAAACGACCTTGCATGTC
GCCATCGAGCGCACGGATAACGGCTGCCGAAATCACGCCTTCTGGTGCTCCACCGATGCCGTACAGTACG
TCAACTTCGCTGTCCGGCATGCAGGTAAGGATTGATGCCGCTACGTCGCCGTCTGGAATAGCGAACACTT
TCACACCCAACTGCTGCATTTCCGCGATGCAGGCATCATGGCGCGGTTTAGCCAGCGTAGTGACGGTTAA
CTGGCTGAGCGGTTTACCCAGCTTCAGCGCGATATTGCGCAGGTTGTCCGCCAGCGGCAGGTTGAGGTCA
ATCGACCCTTTGGCTTCGGGCCCGACGATCAGCTTTTCCATGTACATGTCTGGTGCGTGCAGAAATGCCC
CTTTCTCGCCGACGGCCAATACGGCCAGTGCATTCGCCTGACCCATTGCCGTCATCCGTGTGCCTTCAAT
CGGATCGACAGCGATATCAACGGCATCGCCCTGACCAGTACCAACCTGTTCGCCGATGAACAGCATAGGC
GCTTCGTCGATTTCCCCTTCGCCGATGACAATCTGACCGTTGATATTGACCTGATTCAGCATGATGCGCA
TCGCCTGTACGGCGGCATTGTCGGCGGCATTCTTGTCGCCACGACCTAACCACTTATAGCCTGCCAGCGC
GGCTGCTTCGGTGACGCGCGAGAACTCGATGGCTAATTCACGTTTCATAAATACCTGTCTGTTGTCGATC
GGGAAAGGAAGAGATGTGGACGAGGATTTTATCACAACGGGGAAGAGGGAGGCTGAATGATAGGGGAAAA
AACGGGCGCGGCAGGCGCGCCCGATATGGGGATTAAGCGTCGTGATCTTCCCAGTTACGAGCGCGGGCAA
CGGCTTTCTGCCAGCCGCTGTAGCGCACGTTACGCTCCACCGTTTCGATGCTAGGGCGGAATTCTCGCTC
AATAGTCGCTTTGCTCTTCACTTCATCCAGATCGTTCCAGAACCCCGTGGCAAGGCCAGCCAGGAAAGCG
GCACCCAGCGCGGTGGATTCACGTACTTCAGGACGTTCCACGAGCGTGCCGAGGATATCGGATTGGAACT
GCATCAGGAAGTTGTTGGCGACGGCACCACCGTCAACACGCAGTGATTTCAGACGCGTACCTGCATCTGC
CTGCATCGCATCCAGCACGTCACGCGTTTGGAAGGCGATGGATTCCAGCGTTGCGCGGATGATGTGGTTA
GCGTTCACGCCACGAGTCAGGCCGAAGATCGCGCCACGGGCATACGGGTCCCAGTAGGGAGCGCCCAAAC
CGGTGAAAGCGGGTACGACATAGACGCCGTTGGTGTCCTTCACTTTCGTTGCGAAGTACTCGGAATCCAT
GGAGTCGCCGATCAGTTTCAGCTCGTCACGCAGCCACTGGATAGAAGCTCCGCCAACAAACACGGAGCCT
TCCAGCGCGTAGTTCACTTCGCCGCGTGGGCCGCAGGCGATGGTGGTCAGCAAACCGTGTTTGGACTGCA
CGGCTTCTTTACCCGTATTCATCAGCAAGAAACAGCCTGTGCCGTAGGTATTTTTCGCCTGCCCAGGGTT
GACGCAAAGCTGGCCGTATAGCGCCGCCTGCTGGTCACCTGCGATACCGGCGATAGGAATACGTGTGCCG
CCTTTACCGCCGATGTTGGTCTGACCGTAGACTTCTGAAGAAGCACGCACTTCTGGCAGCATTTCACGCG
GAATATCCAGCGCTTCCAGCATGCGGGTATCCCATTCCAGCGTATGAATGTTAAACAGCATGGTGCGAGA
GGCGTTAGTGTAATCCGTCACGTGAACACGCCCTTGCGTCATTTTCCAAATCAGCCAGGTATCAATCGTA
CCAAACAGCAGTTCGCCGCGTTTAGCGCGTTCACGGGAGCCTTCAACGTGATCCAGAATCCATTTCACCT
TGGTGCCAGAGAAGTAGGGATCGACCACCAGTCCGGTGGTGGTGCGTACATACTCTTCCATACCGTCTTT
TTTCAGCTTCTCGCAAATTTCAGCGGTACGGCGACATTGCCAGACGATAGCGTTATAAATCGGTTTTCCG
CTCTCTTTTTCCCATACCACCGTGGTTTCACGCTGGTTGGTGATACCAATACCTGCGACTTCATCTGCGC
TGATATCGGCCTTGGCCAACACTTCGACCAGCGTCGAGCTTTGTGTCGCCCAAATTTCCATTGGGTCGTG
CTCTACCCAGCCGGCTTTTGGATAGATCTGGGTGAATTCACGCTGTGAAACGCTAATGATATTGGCGTCG
TGATCCAGTACGACAGCGCGGGAGCTGGTTGTGCCCTGATCGATAGCAACAATGTATTTTTTTTCCGGGT
TCATAAATCCAATCCTGTAATGATTAACCGTGAAATAGGATGGTCGTGGCGTTAAGTTTAACGGCTTTCA
CGACGCGTGGTAGCTTCTGCCTCGGGTTCACACACATCGCATGGCAGATTACGGCCAATCAGTGCGCGAT
AACCGAAGGCACCCAGACAGGCACCGATGATGGGGCCAAAGATAGGAACCAGGAAGTAAGGGATTTCGCG
TGCGCCAGTAAAGGCAACGTCGCCCCAGCCCGCCAGGAACGCGAACAGTTTAGGACCAAAGTCACGCGCC
GGATTGAGGGCGAAGCCGGTCAGCGGCCCCATAGAAGCACCGATGACCGCAATCAGAATACCGATCAGCA
GAGGAGCGAGTGGCCCGCGTGGGATGCCGTTACCATCGTCAGTCAGCGCCAGAATCAGGCACATCAGAAT
CGCGGTGATGACGGTCTCAACCAGCAGCGCCTGCATAACGGAAATATGCGGGTTCGGGTAGGTTGAGAAA
ATGCCTGCTAAATTCAGGCTTTCTGTGCTGCCGCGTACCATATTGTTGGCTTGTTCAAAATCTACGAACA
AATTGTAATACAGACCGTAGACCAGTGCGGCGGCACAAAATGCCCCTGCAATCTGCGCCACAATGTAAGG
CACAACCTTGCGTCCATCGAAGCAGGCAAACAGCCACAAGGCGATAGTGACGGCCGGGTTGAGGTGAGCG
CCGGAAATGGCGGCGGTCAGGTAGATTGCCATCGCAACCCCCAGGCCCCAAATAATGCTGATCTCCCACT
GTCCGAAGCTGGCTCCCGCCAGTTTTAACGCGGCGACGCAGCCGACACCGAAGAAAATCAGCAGGCCAGT
GCCGAGAAATTCGGCGATACACTGGCCTTTTAGCGTTGAACGTTCTGCTTGGCTCATATTTTTTTCCTGC
TGGGTAACGTACAGAGTGGTAGGTCTAAGGATACCGTTGGTGGCATCCCCTGTTTTAAATGTATTTATGA
TGTGAATTTATCGTTAATGCGCGAAAACGAGAAATATCGAAATTAAAATGTGTGTTGTGTGTCAAAAAAA
TGAGCGTATTCGCTTATAAAATGACTCGCAGTGGTTTTTCATACACGGCTCGTGTTAACGCATCGGTTAA
ATTTATTAACACAATAGGAGTAATGGAGAAGCGAATGGGGTAGTTTTTAGTTTGAGCCGCTCGTTTTTCA
GTTTGTGCTGCCTGTTTTTCAGTTTGTACTGATAGTGTTAAGTAAGAAAAGCTGCCACACTCGCGTAGTG
GGGGATGTACGCTAGACAGGGCGCCATTGGCTACATACAATTTCGCTATGGTCTGTCTTGCCAGCCGTCC
CGCGGTCAGGATTATGTTTGTGGGCGGATGACGCGACACCGTGAGTGTTGGTTACAGAGTCCGAAAGCCA
GCGTTAACCGATCTTTGCCTTGTTGCGATTAAAAGGGGTTTGAAGAATGTCATTTGAAGTGTTTGAAAAG
CTGGAAGCGAAAGTTCAGCAGGCGATTGATACCATCACGCTGTTGCAAATGGAAATTGAAGAGCTGAAAG
AACAAAACAACACACTGTCGCAGGATGTTCAGGCGGCAGCGGGTTCACGTGAAGCGCTGGTGCGCGAGAA
CGAACAGTTGAAAGAAGAACAAGTAGTATGGCAAGAGCGCCTGCGCGCGCTGTTAGGCAAAATGGAAGAA
GTCTAATCAAGCCTGCTGGCTCAGACGATGGGATTGAGCCAAATAAAAAAGGGCGTATATCGCCCTTTTT
TGTGGTGATGTTACCGCAACGAACACGCGGAAACTCAACTATATTATTCAATATCCAGCGGGTCTTCCGA
CAGAATAATGCCTGTATTATCGGCATACAGATGGTCGCCGGAGAAGAAGGTTACGCCGCCGAAGTTGACG
CGGATATCGCTTTCGCCAATGCCTTCGCTACCTGCACCGACCGGAATGGCTGCCATCGCCTGAATACCGA
TATCCAGTTCTGCTAAATCGTCAACCTGACGCACTGCGCCATAAACGACAATGCCTTCCCACTCGTTTTG
CGTCGCCAACCGGGCGATTTCCGCGTTGATCAACGCGCGGCGCACTGAGCCCCCACCATCGATCAGAAGC
ACGCGCCCAAGGCCGTTTTCTTCAAGGAGATCGAAAAGCAGGCCGTTATCCTCAAAACATTTCACCGTGG
TGATTTTGCCACCAAATGAAGTACGCCCGCCAAAGTTGGAGAACAGAGGCTCAACAACATTCACCTCTTC
GTGGTAGATATCGCACAGCTCAGAAGTATCGTATTTCATAGGATTAACGTCAGGTTGCCGCCGGGATCAT
GAGTATATCCCTTTCTGACGGCTGTTGGCAAAATCATCAAATGTTAACTTGATGCGCATCAGTAAATGCG
CATCGTTTTCGTCCATGCTTAGCTCAGTATCACACCTACGGCGAACAGAATGTTGGTCAGCAGCGCGCCT
TTTACCGTTTTTTCCAACATCGGACGCATACTGAATGCGCTGGTTTCACGTAGTACATAGCGCGCCTGCT
TAATCAGCAGCGGGAGTGCCAGAATAAACAGCCAGCCAGCCAGACTGTGCAGATAAAATGCCGCGAACAG
GCCAAGACAAACTGGTGCCAGTAGCAGCAGCATCGTGTGGTAGAAGCGCGCTTTTTCCGCCCCGAGACGC
ACCGCCAGCGTATTTTTTCCGCTAATGCGATCGTTGTCGATATCGCGCAGATTGTTGATATTCAGTACCG
CTGTCGCCAGCAGGCCGCAGGCCGTTGCCGGCAGCATCACGACGCTGTCGAAGTGGCCAGTTTGCAGATA
ATACGACCCTGCTACGCTGAGCCAGCCGAAAAAGATTAGCACTGAGATATCGCCAAGCCCGATATAGCCA
TAGGGTTTGTTGCCGACGGTATAGGTGATCGCGGCGAAAATCGCTAACAGCCCCAGAATCAGGAAGCCAA
AGATATCCGCTGGTTTTTCACATGCCAGGATCACCAGACTCACGCCGGAAATGATCGTGAGGGCCACGGT
CACGATGAGCGCATTGCGAAGTTGCGACAGTGTAATGACACCAGTCTGGATACCGCGCAACGGCCCGATG
CGTTCCTCGGTATCGCTGCCTTTTATCGCATCCCCATAGTCGTTCGCCAGATTGGAGAGGATTTGCAGCA
GCCCGGCGGTTATCAACGCCAGTAATGCTACGCCCGGTTTAAAGTTGCTGTGCCAACTCGCAATTGCCGA
GCCGGTGACGATAGATGCAAAAGCTAATGGCAACGTTTTTGGACGCAGACTATCCAGCCAGGCTTTGGTT
TTGCTGTTATGGGTCGATAAGGTCATGGTGTGCTTCAATTTTTATTGACGATCCAATTGTGTGAATCATC
CGTTTATAAACAAAAAAAGTCAGTGATGGCGGCGTCAGAAACAAAAGTGGGAGGCCAACGCCTCCCACTT
TATCGTTAATCGTGCGATCCGCGAAAACGGATTATAAGATAAATCGACTCAGATCTTCATCTGCTACTAA
TTCATCGAGATGATTACGTACATAATCTGCGTCAATGGTAACGCTTTGACCGTTCATTTCGCTGGCGTCG
TAAGAAACATCTTCGATCAGACGCTCCATTACGGTATGCAGACGGCGCGCGCCAATATTTTCGGTGCTTT
CGTTTACCTGCCAAGCCGCTTCGGCAATGCGGCGGATACCATCGGCGGTGAACGAAATATCCACGCCTTC
CGTCGCCATCAGCGCTTTGTACTGTTCAGTCAGCGAGGCGCTCGGTTCTGTCAGAATACGCTCGAAGTCT
TCCGTCGTCAGCGCCTGTAATTCTACACGAATCGGCAGACGACCCTGCAACTCTGGAATCAGATCGGACG
GGCTGGCAACCTGGAACGCCCCGGATGCGATAAACAGGATATGGTCGGTTTTGACCATACCGTGCTTGGT
CGATACGGTGCAGCCTTCAACCAGCGGCAGCAGGTCGCGCTGAACGCCTTCACGAGAAACATCCGGGCCG
GAACTTTCGCCACGCTTACAGATTTTGTCGATTTCGTCGATGAACACGATACCGTGCTGCTCAACGGCTT
CAATCGCCTGTTGTTTCAGCTCTTCTGGGTTCACCAGCTTAGCCGCTTCTTCTTCTATCAGCAGCTTGAA
AGCATCTTTAATTTTGACCTTACGCGCTTTCTGCTTCTGTCCTGCCAGATTCTGGAACATGGACTGTAGC
TGGTTGGTCATCTCTTCCATGCCCGGCGGAGCCATGATCTCTACGCCAACCGGGGCAGCAGCCAGATCGA
TTTCGATCTCTTTGTCGTCCAACTGGCCTTCACGCAGTTTCTTGCGGAATGCCTGACGCGTTGCTGAGGG
CTCCTGAGTACCTTCTGCCTGTCCCCAGTTGTTTTTCGCCGGAGGGATCAGCACGTCCAGAATGCGGTCT
TCTGCCAGTTCTTCCGCACGGAAACGGTTTTTTTCGATGGACTGGTGGCGCACCATTTTGATCGCGGAAT
CCGTCAGATCGCGGATGATGGAATCGACTTCCTTACCCACGTAGCCAACTTCGGTGAATTTGGTCGCTTC
CACTTTGATGAACGGCGCATTGGCAAGCTTCGCCAGACGGCGAGCGATTTCGGTTTTACCTACGCCGGTC
GGGCCAATCATCAGAATATTTTTCGGCGTCACTTCATGGCGGAGTGCTTCGTCTAACTGCATACGACGCC
AGCGGTTACGCAGCGCGATGGAAACGGCGCGTTTGGCTTTATTCTGGCCGATGATATAGCTGTCGAGTTC
GCTGACTATCTCGCGCGGGGTCATTTCAGACATAGTTGATCCTTACGCCTTGGAGGCTAATTCTTCTATC
GTGTGGAACTGGTTGGTGTAGATACAGATGTCGCCAGCAATCCCCAGAGATTTCTCGACGATATCGCGGG
CACCCAGTTCGGTATTTTCCAGTAAGGCGCGTGCTGCGGCTTGCGCATAAGGACCGCCGGAACCAATGGC
GATCAGATCGTTTTCAGGCTGTACGACATCGCCATTACCGGTAATGATCAGTGAGGCATTTTCGTCTGCG
ACGGCCAGCAGGGCTTCCAGCTTGCGTAGCATACGGTCAGTACGCCAGTCTTTTGCCAACTCGACAGCGG
CTTTCACCAGATGGCCCTGATGTAATTCCAGCTTGCGTTCAAAAAGCTCAAAAAGGGTGAAGGCATCTGC
CGTGCCACCTGCGAAACCAGCGATGACGCGGTCATGATAGAGACGACGTACTTTACGCACGTTGCCTTTC
ATCACGGTGTTGCCCAGAGTCGCCTGTCCATCTCCGCCAATGACCACTTGGCCATTGCGGCGTACGCTTA
CAATTGTTGTCACGAGTCAGTCCCCGTTTGAAGGAAAAGGCCCCGAACTCATGCGGGGCAGATTGATGTT
ATAGATGGGGGAAGGCGTGGGGGTTTTCAACCCCCACTGGCAAGAGGAATACAGTTTGATGCGCCCGCGC
CTTTAAGACGTTGGAGCATGCTGTCTGCGGCAGCCCGGTTGTTATAAGGCCCAAGCACAATACGGTTCCA
GCCGCCATTAGACGTGATGCGGCTTTCGATACCTGCAAACGCCAACTGTGCTCGCACGGATTCGGCAGGA
TCCATCGTTTTGAAGGAGCCGCACTGAATCGCCCAGCGTTGGGTTTTTTCGACTTTTGGCGCTTCAGGCT
GTTTGGCCGGTTGCTGCTTCGGCGCTTCCTGTTTTGCTGTTTCTTGTCTTGGTGCTTCTTGTCTTGGAAC
AACAGGCGTCGTTTGGGTGACGACAGGTGCACGCGTTGCTGGCTGGGTTGTTACAACAGGTGGCTGCTGC
ATCGATTGCGTCGGTGGCTTAATCGTCACCTGCGAGCGCGGAACCTGCGTCTGGTCGTTATATGGCACTT
CGGAAAGCTGCGTGGGCTGACGACGCATATCAGACTGCATTTGTTCTAACAGTTGGCGCTGTTCATTCGT
CAACTGCACGGGTGACTGGATCTCGCCGCCTGCAGAAGGCTCCGTTGGCGTCGTAACGCCCAACTGACGA
TTTTCCAGCTCTTTAATATAGCGCCAACGTTCTTCCGGTTTGGGTGGCAGCCCGTTACCTTTGCCCGCGT
TCTGATGCGGCAGGACGGGGGACTCGTCTGGTTTATTATGGGCGATAAAGTACAAACCGCCCGCGAAGGT
GACCAAAACGGCAACTGCGAGCGCGACCATGATTTTGGATGCACCTGAAGTGTTGCCTTTTTTTCGGCTA
TTTGTCGTTTTCCGACGCGTTCCTGATGAACGTCCCCGGCTCACGTAGTCTCTTTGTGCCACTGTCGTTT
CGCTGTGAATTGGTAGGTAAATAACATAATTAGGGGGTCATGTTACTGAACACTCAAATATTTGACCAGC
ACCTGAAGTCTTAAAGCCTGTTACGGGCGTAATTCGGTGCGGCGACACTATCGCGTATGACCAGTTCGCT
GGACAACAGGCGAGAGCCGCTTTGTACCGTATTACCTTGCAACTGCTCTAAGAGTAGCAGCATTGCCTCG
CGTCCGATCTGATAACGTGGTTGAGCGACAGAAGTGAGGGAAGGCCAGCAGTACTGCGCCTGTTCGATAT
CGTCGAAGCCAATAACGGAGAGATCGCGCGGGATGTCCAGCCCCATTTTTCTGGCCTGCGCCAGCACGCC
CAGCGCCATGAGATCGCTATGACAGAAGATGGCGCTGGGCGGTTGCGGATGCTGCATCAGCGCAACCAGG
CCGTTGATCCCCGTTTCATAGGTGAAATCACCCTGAAAGATGTATTGGTTATCGATAAGAATGCCATTAC
GGCGCAGGGCCTGAATGTACCCCTGCAAGCGATATTGGCTCAGATGCATGTGCTCCGGGCCGGCAATGCA
GGCGATGCGCTGGTGGCCTGCCTGATGCAGATAATGTACGGCTTCAAAGGCGGCGGTCAGGTTATCGATA
TGCACGGTTGGCAATGCCAGGTCCGGTGAGAACTCATTCGCCATCACCATCGGTGGCAGATTGCGCTGCT
CTTCCTGGCCTGCGTCAAATGGCAGATTGGAGCCGAGCAACACCATGCCGTCGATCTGTTTGGTAATAAT
CAGATCGACGAAGGTTTTTTCCCTTTGATGTTGGTGAGCGCAGTCGCCAATCAACACCAGATAACCGTGT
TCGGCAGCCGTTTCCTCTATCCCACGAAATATTTCGGAGAAATAGGGATCGCAGATGTCTGGCACGATCG
TCAGGATCGTGCGTGATTCATTACGCTTGAGGTTTCGGTTGAGTGCGTGAGGCGAATAGCCAACGGCGAT
GACAGCCTGCTCGACCTTCCTGCGGGTGGTCGCAGAGACTTTATCTGGGTTCATTAACGTTCGGGATACG
GTGGCGGTGGAAACGCCGGCCTCATCCGCCACGTCTTTCATCGTCGCCGTGGTAACGACTTTCTTCTGCT
TCAACGCTTTTCTCCTTGCGTCAGCGTTAACTGGCGCTGACTGCCAGCAGAGCGTTCCTGTCTGCTGACG
CTCTATGATTACGGGTAACGCTGTTCGGCACGTATGCTAAGGGAATGGTGCTGCGCCTCAGCATACCGCC
TGCGCAGACAGTGATAACAGATTGAACGCAGGTTTTGTTGCTTAATTTGCACAGAAAGTGTGATGAATAT
CGTGTTCTCGACGCTGCTCGCAAAAATGCGGGGCGAGAAACCCAGCATTGTTTAATAGGAAACGCTAACC
GTCCGTGGGGTCAACATCCAGCACCCATTTCACCTTACGTGCCTGCGGTAGTGTGCCGATTAGCGCCAAC
GATGTTCTGACCAGTTTCTGTAGCAACGCTCTGGAAGGGTGCTGTAGCAGGAGCTGCCAGCGGAAGCGCC
CTGCACGTTTTGGCTGTAAAGCAGGCACCGGGCCCAGCAGCCAGAGTGATTCATCCCGTAGGGGACTGGC
TTCCAGTAAATTGCGCAATTGCTGGAGGAATAAGGCGGCCTGCTGATTATCGTGATCGTCAGCACGGAAG
AGGATATGGCTGGTAAACGGCGGCAGAAAAACACTTTTTCGTTCGGTAAGTGCCTGACTGGCAAAGGCGT
CGTAGCCCTGATGCAGCAGCGTTTGCAATAGTGGATGGTCTGGGTGGTGAGTTTGCAGCGCCACCTCGCC
AGCCTTGCCTGCACGCCCTGCGCGACCCGCCACCTGAGTGTAGAGCTGGGCGAAACGTTCGGCTGCGCGG
AAGTCGGCGGAGAACAGTGACCCGTCGACGTCCAGCAAGGCCACCAGCGTTACGTCAGGGAAATGGTGCC
CTTTCGCCAACATTTGTGTACCGATAAGAAGACGCGCACCTCCCTGCCTGACCTGTGAGAGCTGCTGCTC
AAGCGCGCCTTTACGGCTGGTGGTATCACGGTCGATGCGGGTGATCGGAACATCTGGAAAGATCGGGGCA
AGGCTTTGCTCCAACTGCTCGGTGCCCAGACCGACGGGCACCATATTGGTCGAGCCGCAGCCGGGGCACT
GTTGTGGTACCGGACGCTGGCTGTCGCAGTGGTGGCAGCGCAACATCTTTTGATGCTGGTGGTAGGTATA
ATAGTGATCGCAGCGCTGACATTCGGCAATCCAGCCGCACTCATGGCACATGACTACGGGGGCGAATCCG
CGCCGATTGAGGAACAAAATAACCTGATTATCGTTCGTTAGATGGTGACGGATACGGGTAATCAGCGGCT
GGGATAATCCTGCTGTCAGCGGCAGGCTTTTCAGATCGATAACGTGCTGTTTGGCCAGTGCGGCGTTGCC
CGCTCTTTTGGTCAGGTTTAATCGACGGTACTTGCCGTTTTGGACGTTATGGAGTGTTTCCAGGGCGGGC
GTCGCCGTTCCCATCACGATCGGAATATCTTCCTCTCTGGCGCGGAAGACGGCCAAATCACGGGCGTGAT
AGCGCCAACCTTCTTGCTGTTTATAGGAGCTGTCGTGTTCTTCATCGATCACAATCAGCCCTAAACGGGC
AAAGGGGGTAAATAGTGCCGAGCGCGTCCCGATGACGATCGCCGCTTCGCCACTGCGGGCGCGCAGCCAA
ACAGCAAGGCGTTCACTGTCGTTGAGTGCCGAGTGCAGCACATCCACCGGGGCGTTAAAACGTTCGCGGA
AGCGGGCGATGGTCTGTGGTGTCAGGCCAATTTCCGGCACTAATACCAGCGCCTGTTTACCCTGTGCAAG
CACGTTTTCCAACACGCTGAGATAGACTTCGGTTTTACCTGAGCCAGTGATGCCCGCGAGCAACCAGGCG
GCAAAGTGGTTATCTTCGCTGCGGATAGCGCCGACGGCGGTGGCCTGTTCCGTATTCAGGCGCAGGCGCT
CGGTGGCCATGCTAAAGCTTTGACGCCAGTCGTGAGGGGTTTGCTCTGCGGCTGTTAACTCGCACAACCC
TTTGCTACGCAGCGCCTGTAACGCTGTCTCTGTCAACCCGATTTCGCTCACCTGATGGCGATAAACTGGC
GACTGAAGTAAAGCCGCCAGCGCCTGCTGCTGCTTAGCGGCGCGTTTGAGCGTGCTGAGCGGTGTCGCCC
GGCCTTGTTCGGTGGCAAACCATTGCCAGAGCGGTGCGCGGTGTGCGGGTTTCCCCTGACGTAGCAAGAT
CGGCAACGCATGGAACAGCACTTCGCCAATCGGGTAGTGATAGTACTCGACGGCCCACAGCAAAATACGC
CACAGGCTGGGGGGAAACAGCGGCTGTTCGTCCAGCACGTCATGCACGGGTTTCAATTGTTCAAGTGGAA
GTGCACTGGTGTCGCTCAGTGCGGTAATGATACCGATAGCTTTACGGTTGCCAAAAGAGACGCTGACGCG
TGTGCCGACTTGTGGAGTCATTCCTCCTGTGGGTAGCAAATAATCGAATGTACGTGCCAGCGGCACGGGC
AAAGCGACCTGAGCGACAGACATAACTTCTCCGTGGTAGTCGACGTGATTTGCGTGGCGATCAATGACAT
AACTGAGCGGTCTATATCTTGTGCGACGCGGGGTGAAAATAATGCAAGGCGCTAGTGTACATGCTGCGAG
GGATAATGTGTGGATACGATTGCATCGGGGTAGCGGATTCTGTATGATCCGCCGCCACTGTGTTGTTCGC
GCAAAATGACTGTGCCGTTCGCATAATGAACTTACTTACTCAACTTTCGTGTGGTGTCTGGCGGAACAGG
GCTGGATAGCGACACGGCCTTAACAGAGGTTTCCCATGAAAAAAGGTATTCACCCGAATTATTCTGAAGT
TACTGTAACTTGCTCTTGCGGTAACGTGATCAAAACCCAGTCTACCGTGGGTCGTGACCTGAACCTGGAC
GTCTGTGGCGAATGCCACCCGTTCTACACCGGTAAGCAACGTGATGTTGCAAGCGGTGGCCGTGTTGACC
GCTTCAACAAGCGTTTCTCCGTACCAGGCGCTAAAAAATAAGTTTTACTGGCCAATTGGTACAGTAGCTT
TCGACAAAGGCACCGACAGGTGCCTTTGTTGTTTCTGGCGTATTAGTATCCATGCTGACGTTTTACCAAC
AGCCCCAGAACGAAGATGCCGCCTAATCCTGCCGTAATAATCCCGATGGGTAATTCCTGCGGTGCGAGTA
GCTGCCGACTGAGCCAATCGCCACCGCACAGCAGTATCGCACCGAGTACCGCGGTCAGCGGCAGAAGCCT
CTTGTGCAATACGCCGCTCAGCGGGCGAGCCAGATGAGGGATCATCAGGCCGATGAAGCCGATCACGCCA
GTCAGCGCGACCAGCAGTGAAGTGGCGAACGCGCAACAGATGAAGATTTCCACCCGAACGCGAGACAGAT
TCACTCCCATTGAAGCCGCAGTTTGCCCGCCAGCCAACAGCGCATCGAGCGCTCGCCAGCGCAGGGCGGT
GAGGCCAAATAGCAGCAGGACGCTGAACACCGCGAAAGGTAAGGTATCCCAACGGGCAAGGCCCAGTCCG
CCCAGTGACCAAAAAAGAATCGAGCTGGCAGCGCGTTGATCGCCGGAAAATACCAGATAGTTTGTCAATG
CACCGAAGAGAAAAGAGATAGCCAATCCGCAGATGATCAAGCGTTCTGCACCGCGTGCCTGTTGCAGCAG
AAACAGTACGGTTACGGCGACGGCCGATAAGAGTCCGCCACAGAAGGCCGCTACCGGCAGTGCCCAGTCA
CCGAGTTGTTCACCAAAACGAGTGATGACCGCTACGGCACCCGCTGAGGCTCCGGCAGACAGGCCGAACA
GAAAAGGGTCAGCCAGATCGTTGCGAGTTGCCGTTTGCAAAAAGGCACCGACCATCGCTAAACCTGCACC
GCACAACGCTGCCAGCAGGCTGCGGGGGATGCGTAGTTCCAGAATAATGCGTGAGGTCATCGGCGAGACG
TCTGCTGACGATAACCCCAATACGCTGGCGACCTGCGTAAGAGGGATCGTCGTGCTGCCTGTGGCAATAT
TTACCAGCATCAGCCCAACCAGTATCAGCAGCGCAATAATGAAGGTCGCAACATAGCGTGAAGACGTTGG
GCTCACTTAACGGCATCCGGGTAAAGGGCGTGTGCCAGTTTATCAATGGCCGTGATGTTGGCAGGCCCCG
GTGTGAGCTCTGCATATTGCAGCTTCAGATAACGATGCTGCTGTACGGCTGGGGTGAATTTCATCAGCGG
GTGTGATTCCAAAAATTCCCTTAACGCTTCTGCGCCATTGCCCGTTTGATAATCCAGCAAAATGATAAAG
TCCGGTTCGCGTGCCGCCACGCTTTCCCACGATGTGGAGGCCCAGCTCGTGGCCATATCGTCCATGACGT
TCTTGCCGCCCGCGGCCTCAATGATGGCTGTTGGCATGGCGAATTTCCCGCTGGTAAAAGGCTTATCTTC
GCCCGAGTCATACAGGAAAATCTTCTTCTTTGGCCGATTGCCGATACGGGTTTGCAGTTCGGCAAGGTGC
TGTTTCCAGCCGTCGATCTGTTCCTGGGCCTGTTCCTGCTTACCGAAGATTTTTCCCAGTTTTAGCAGGT
CGCCGTAGAGCAGATCCATGCTAGCTTGCGGACGCTGCTGTTGCCGCTCGGTGAACACACAGCTTTCGCT
GAGTACCAGCGTTTGAATGCCATACTTTTTCAGCGATTGCGGTGTGACTTCTCCGCCGACTTTCATGCCG
TAGTTCCACCCGGCAAAGAAGAAATCTGGGTGTACGGCCAGCAGGTTTTCCAACGTTGGGTATTTTGCTG
CCAGTTCAGGGATCGTGCCCTGCTGTTTGATAAAATCTGGGGGCGCCTTATACCAGCCTGTGATCCCAGT
TAGCCCAACGATATTTTTTTGTAAGCCCAGAGCAAACGCCATTTCTGTCATATTCAGGTCATGGATCACG
GCGCGTTGCGGCGGCTGGGTAAAGGTTAGCGGTTGCCCACAACTGTCGATCGTGACCGGAAAACCCGAGG
CATGCGCCCAGCATGACGTCAATGCCAGCAGTCCAGACAGAAGCGTTATTTTCATCAGGGTTCCTTAGTG
CAGTTCAGGGGCTTCAAAGATGCGAATGGGTGAGCCGTTTAGCGGATGCGGCACCGTAAAGCTCTCCATC
CCAAATACCGATTTCACACAATCAGGGTGCAGCGCATGCGTAGGCGTTCCCCAGCGGAGCAGCGTGCCCT
GCTGCAAAACGGCAACGCGGTCGGCAAAGGGCGTAATCAGTGGCAGATCGTGCAGCACTGCCAGCGTTGA
AATACCGCGTTTTCGCACCAGAGACAGTAGCTGTGCGCGTGCTAACGGATCGAGGTGGTTGGTCGGTTCA
TCCAGCAGCAGGAGCTGTGGAGTTTGCACAAAAGCGCGCGCCAGTGCGGCGCGCTGACGTTCTCCGCCAG
AGAGCGTACCCAGCAGGCGGTGGCGCAGCGGTAATAATCCGGTATCGTCCAGCGCTTCTTCGATGAGTTG
GCGATCGTGCGCTGGTGTGCTGAACCCATGGTGTGGAATGCGCCCTAAGGCGACGAATTCCGCCACCCGC
AGGCGCAGGTCTGGGGCATCGTTTTGTGCCAAAATCGCGATACGCTTTGCCCGCTCATGGCGGCTGAGTG
TATTCAGCGGTTGGCCGTTCAAATGGACATACCCTGCTGTTGCGTTAAGTTCGCTGGTCAGCACGCGTAA
CAGTGTGGATTTGCCGCTGCCGTTGGGGCCAACCAGTGCCAAACGTTCACCTGCGCGCATGGAAAGCGAA
ATATCACTGAGCCTCGGAGCCCGATTAGCGTCGGCAACGGAAACATGGTGAAGCTGTAGCAGTACGGGGC
TGTTGGAGAGTGGCTCTGTCATGATGCGGCATATCATCGCTATAGGTTGGTTTGATATGTTATAACATAA
CAAATTAAATGCAATCCCGATTCACAACAATGAGCGGAAAAGGCAACGGTTGAAAGAAGATAAGGTGGCG
GGCGTGAAAGACGCGATGGGAGGAACGAGGGTTTTCTACATAGCAAAACCCCGCCGGGGAAGGCGGGGTT
AGCGAGGAAATAGACAGCGCAAGCGCGATCAGTATTCCCACGTATCCGGGTCGATGCCCATTTCACGCAT
GATGATTTTCGCCGCTTCAGGAATTTCATCGCTGCGTTCTTTACGCAGATCTTCATCATTCGGTAACGGT
TGGCCTGTGAACGCATGCAGAAATGCTTCGCACAACAGCTCGCTGTTGGTGGCATGGCGCAGGTTATTCA
CCTGGCGACGTGTACGTTCGTCGGTCAGTATCTTCAGTACTTTCAATGGGATAGATACTGTTATCTTCTT
GACTTGCTCGCTTTTTTTACCGTGTTCAGCGTAAGGGCTGACATACTCGCCGTTCCACTCAGCCATGGGA
TACCTTAAAAATTAATCTAATGAAGACAGCATCTGTCATGAAATGCCACAATTCTAACGGTTATTATGCT
TATGCTCAATCTATACGCAAAGAAGTTTAGATGTCTAGATGTGTTGACGTCCATTAAAACTGCGTTTACT
CTTAAGTTCCTATTTTTCAGCCTCCAGCCAGGAAAAGAGCCGATGACGCGTAAACAGGCAACGATCGCAG
TCCGCAGTGGGTTAAATAATGACGAGCAGTATGGCTGCGTTGTCCCCCCCATTCACCTTTCCAGCACGTA
TAACTTTACCGGATTCAACCAGCCACGCGCCCACGACTATTCGCGTCGCGGTAACCCCACGCGCGATGTG
GTGCAGCGTGCGCTTGCCGAATTGGAAGGCGGTGCGGGTGCGGTAATGACGAGCAGCGGGATGTCGGCGA
TTATGTTGGTTTGCACGGTGTTCCTGCGCCCCGGCGATCTGCTGGTGGCTCCCCATGACTGCTACGGTGG
CAGCTATCGTTTGTTTGACAGCCTGAGCAAGCGCGGCGCATTTCGCGTTAAATTTGTCGATCAAGGTGAT
ACCGATGCACTCAATGCTGCATTGGCAGAAAAACCAAAGCTGGTGTTGGTGGAAAGCCCAAGCAATCCGC
TGCTGCGTGTCGTGGATATTGCCGCGATTTGTCAGGCTGCACGGGAAGTGGGGGCGGTCAGCGTGGTGGA
TAATACTTTCCTGAGCCCGGCGTTGCAGAAACCGCTGGAACTGGGGGCTGACCTGGTGGTGCATTCGTGC
ACTAAATACCTGAATGGTCACTCTGATGTGGTCGCGGGCGCCGTGATCGCCAAAGATGCCGACACCATTA
CTGAACTGGCTTGGTGGGCGAACAATATCGGTGTAACGGGGGCGGCGTTCGATAGCTATTTGCTGCTCCG
TGGCCTGCGTACCTTATCGCCGCGTATGGCGGCCGCGCAGCGTAATGCGCAACAGGTGGTTGAATTCTTA
CAGACGCAGCCGCTAGTGAAGGCGCTGTATCATCCTTCACTGCCGAACAATCCCGGCCATGATATTGCCC
GTCGTCAACAATCTGGCTTTGGCGCTATGCTAAGTTTTGAGCTGGATGGAGATGAAGACACTCTGCGGCG
TTTTCTGGCCTCGTTGGAGCTGTTTACGTTGGCGGAATCGCTGGGCGGAGTCGAGAGCCTTATCTCGCAT
GCGGCAACGATGACGCATGCGGGGATGGCACCAGAGGCGCGTGCCGCAGCGGGTATCTCTGAAACATTAC
TGCGTATTTCTACCGGTATTGAAGACGGCGATGATCTGGTTGCCGATCTGGATCGTGCGTTTCAAGCCGC
AGCCAAGAGGTAAGAATGAGTGCATTAGGAGTAGCGCCATCGGTAACAGGCCGACAACTGCATAAGTTTG
GCGGTAGCAGTCTGGCTGATGTGAAGTGTTACCTGCGTGTAGCCGGTATTATGGCGGAATATAGCCACCC
CGGAGATTTGATGGTGGTGTCTGCCGCTGGCAGTACCACAAACCAACTGATTAGCTGGTTGAAACTGAGT
CAGAGCGATCGCCTGTCGGCGCATCAGGTTCAGCAGGCATTACGCCGTTATCACAGCGAATTGATTGCCG
GGCTTCTGCCTGCGCAAGATGCAGAGGCGCTGACGGCCCAGTTTATTCGCGATCTGGAGCGTTTGGCTGC
GCTGCTGGATGGCAAGATTACGGATGCCGTCTACGCCGAAGTGGTTGGGCACGGTGAAATCTGGTCGGCG
CGTTTGATGTCCGCCGTGCTGAATCATCGAGATATGAATGCAGCCTGGCTGGATGCGCGTGATTTTCTCT
GTGCGGAACGTGCTGCGCAGCCGCAGGTTGATGAGGGCCGTTCCTGGCCGCTGTTGCAGCAGTATCTGAC
GCAACATTCCGGGCAGCGTTTAGTGGTAACGGGTTTTATCTGTCGTAATGACGCGGGTGAAACGGTACTG
CTGGGGCGCAACGGGAGTGATTACTCTGCGACGCAAATTGGTGCGCTGGCCGGTGTTGAGCGCGTGACCA
TCTGGAGCGACGTTGCTGGCGTTTATAGCGCTGACCCGCGCAAAGTGAAAGATGCCTGCCTGCTGCCACT
GCTGCGGTTGGATGAAGCCAGCGAACTGGCACGCCTGGCAGCTCCAGTGCTGCATACGCGTACTTTGCAG
CCCGTTTCTGGCAGCGATATCGATTTGCAACTGCGTTGCAGCTATCAGCCTGAACAGGGTTCGACGCGTA
TCGAACGCGTGCTGGCCTCGGGTACGGGTGCCAAAATTGTTACCAGCCATGATGATGTGTGCCTGATTGA
AGTTCAGGTTCCTTCCGAACACAATTTCGTACTGCTGCAAAAAGAAGTCGCACAGCTTTTGAACCGTGCG
CAACTGAAACCGTTGGCGATTGGCGTTCATCAGGATCGCAGCCTGCTGCAACTGTGTTACACCTCTGAAG
TGGTGGAAAGTGCGTTGCAGTTGCTGACGCAGGCCGCGTTACCCGTTGAGCTCAGCGAGCGTGATGGGCT
AGCGATGGTGGCGATGGTGGGGGCAGGGGTGGGTAAAAACCCGCTGCATAGCCACCGTTTCTATCAGCAG
TTGAAAGATCAGCCGATTGAATTTGTCTGCCAGGCCGATGATGGCATCAGTCTGGTGGCTGTTCTGCGTG
TTGGCCCGACGGAGCATGTGATTCGCGGCCTGCACCATTCGCTGTTCCGCGCGGAAAAGCGCATCGGTCT
GGTGCTGTTCGGTAAGGGAAATATTGGTTCACGCTGGCTGGAACTGTTTGCGCGTGAGCAAAGTAACCTG
TCTGCCCGCACGGGCTTTGAGTTTGTACTGGCTGGCGTGGTGGACAGTACGCGCAGTCTGCTTAATTATG
ATGGGTTGGATGCCAGCCGTGCGCTGGCCTTCTTCGAAAGTGAAGCACAAGAGCGGGATGGTGAAGATCT
GTTCCTGTGGATGCGTGCACACCCCTTTGATGATTTGGTGGTGCTGGATGTTACCGCTAGCGAGTCGGTT
GCCGATCTGTATCTGGATTTTGCCAGCTACGGTTTCCACGTCATCAGCGCCAACAAACTAGCGGGGGCAT
CCGGCGGCAATAACTATCGCCAGATCCGTGATGCGTTTGCCAAGACGGATCGCCACTGGTTGTATAACGC
GACCGTCGGCGCAGGTTTACCGGTCAACTTTGCCGTGCGCGATTTGCGGGAAAGTGGTGACAGTATTCTG
TCGATTAGCGGGATTTTTTCCGGCACGCTCTCCTGGCTGTTTTTGCAGTTTGATGGCACCGTGCCGTTCA
CCGAACTGGTTGATCAAGCGTGCCAGCAGGGGTTAACGGAGCCGGATCCGCGCGTTGACCTTTCCGGTCA
GGACGTCATGCGCAAGCTGGTGATTCTGGCGCGTGAGGCGGGGTATGATATTGAACCTAGCCAGGTTCGG
GTTGAGTCGCTGGTACCGCCGGGCTGTGAAGAGGGGTCTGTCGATTACTTCTTCGAGAACGGTGATTCGC
TGAACGAACAGATGCTGCAACGTCTGGAAGCTGCACAGGAAATGGGCTTGGTTCTGCGTCATGTCGCACG
CTTCGACAGCAACGGTAAAGCACGAGTTGGCGTTGAAGCCGTTCGTCCCGAGCATCCTCTGGCCTCGCTA
TTGCCGGGTGACAACGTGTTTGCGATTGAAAGTCGCTGGTATCGAGATAATCCGCTGGTTATCCGTGGGC
CGGGTGCGGGGCGCGATGTCACTGCGGGGGCGCTTCAATCTGACCTAAGCCGTTTAGCGCAGTTGTTGTA
ATCGTAAAATCTGCTGTAATCGTCACATCATCGTTGACCGTCTCCGCGCATTAGGGAGATGGTCAACCGC
AATACCTCTCTGAAATATCAAAAATCAGGATTCGTTTTATACCCGTTACGACAGATAACGGCAAAACCCA
CGATACCTCTGCCTCTGGGTTCGCGTATAAAAGTCACCACTCCGGATCCATCATGAATTTTTTTCATTTA
CCCTGAGTAATCATCACCTCCTGCCATGCTGAAAAGCGTTGACTCTTTAAGCGGATTCCGTCATTTTCTA
TATAGACGTCTAAACGTATAGACGTGTAGCGAATGATAATAACAGTCACGGTCAACGGGGTAGCAGGTAT
GAGCTTTTTTCACGCAAACCAGCGGGAAGCGCTGAATCAAAGTCTGGCGGAATTGCAGGGAAGAATTAAT
GTGTCATTCGAGTTTTTCCCGCCACGTACCAGCGATATGGAAGAAACCCTGTGGAACTCGATTGATCGAC
TGAGCAGCCTGAAGCCCAAGTTTGTTTCTGTGACCTACGGGGCGAATTCTGGCGAGCGTGACCGCACTCA
CAGCATTATCAAAACCATTAAAGAGCGTACCGGTTTGGAAGCTGCACCGCACCTGACCTGTATTGACGCT
TCGCGTGAACAACTGCGAGAAATCGCTCAGGACTACTGGCAGAGCGGTATCCGCCATATTGTCGCGCTGC
GCGGCGATTTGCCCCCAGAAGGCGGCAAACCGGAAATGTATGCGGCGGATCTGGTTTCCCTGCTGAAGGA
GGTTGGCGATTTCGATATTTCGGTTGCTGCCTATCCTGAAGTGCATCCTGAAGCCAAAAGTGCGCAAGCT
GACCTGATTAACCTGAAACACAAAATTGATGCGGGTGCGAATCGTGCGATCACACAGTTCTTTTTCGACG
TAGAAAGCTATCTGCGGTTCCGTGACCGTTGCGTGGCAACGGGTATCGACGTAGAAATCGTACCGGGCAT
CTTGCCGGTATCAAACTTCAAGCAGTTGCAAAAATTTGCCACGATGACCAACGTGCGCGTGCCGAACTGG
ATGACAAGCGTGTTTGATGGTCTGGATAACGACCCGGAAACTCGCAAAATGGTCGGCGCCTCTATCGCGA
TGGACATGGTGAAAATCCTAAGCCGCGAAGGGGTAAAAGATTTCCACTTCTATACGTTAAACCGTGCAGA
GTTGAGCTACGCCATTTGCCATACGCTGGGTGTTCGCCCTGAAGTCGCATGCTAAGGTAACGGGCAAGAT
TTCAGGAAGAAAGAAGGCTGTCACGCCGTTGCGGTAGGTGCAGGAATTGGAATACCTAAATCTACCGCTT
GTGGGTGTCTGGAAAGGGAGGAGTCTCAAGGATGAGATTCCTATTCGTATGTTTCTACTGTAACGGACTG
AATAATTTTTCTATTACCTCTTTGACTACTCTTAGCAAGCTCTTGCTAACCATTCTCCCCTGTTTCCTCT
GTCGTTATTTCACGTTGTTCATCGATTGGCCTGCGTGCCGTATTCCTCAGACTCCATCACGCCTCTTTGT
TTGACCGAAGAACACAAAATGCTGTCATCGTCAAATCACTTGAATACATTAGCCTGCTCGTTATAGCGTG
ACGGAGGTTGCAATAAGCAGGCACGCTTTTAGGGATATATTATTCATTTTGGATGTTGATAGGGAATATC
GTTCGTTGGTATCCTATCTATCGCTGTTAGCTATCATGATAAGGAGAATTATAATGAACATTCGGGATTT
AGAGTATCTTGTCGCGTTGGCAGAACATCGTCACTTTCGGCGTGCCGCAGATTCTTGCCATGTCAGTCAA
CCCACGCTCAGTGGACAGATTCGCAAGCTGGAAGATGAGTTAGGCGTGATGCTGTTGGAGCGGACCAGTC
GCAAGGTCTTGTTTACGCAAGCTGGGTTGCTGTTGGTCGAGCAGGCACGCACGGTGTTACGTGAGGTTAA
GGTATTAAAAGAGATGGCGAGCCAGCAAGGGGAAAGTATGTCGGGGCCGTTGCATATTGGCCTGATCCCT
ACTGTGGGGCCTTATCTGTTGCCGCAAATTATTCCGATGCTGCATCGCACATTCCCCAAACTCGAAATGT
ACTTGCACGAAGCGCAAACCCATCAACTGTTGGCCCAACTGGATAGCGGTAAGTTGGACTGCGCTATTCT
GGCGATGGTGAAAGAGTCTGAAGCCTTTATTGAAGTTCCCCTTTTCGACGAACCGATGAAGCTGGCGATT
TATCAGGATCACCCCTGGGCGAACCGCGAACGTGTGGCAATGTCCGATCTCGCGGGTGAAAAATTATTGA
TGCTGGAAGATGGCCACTGTCTGCGCGATCAGGCGATGGGCTTCTGTTTTCAGGCTGGAGCGGATGAAGA
TACGCATTTCCGGGCAACGAGTCTGGAGACATTGCGCAACATGGTCGCGGCCGGAAGCGGTATTACTCTA
CTGCCGTCGCTATCGGTTCCGCGTGAACGCGAACGCGATGGCGTCTGTTATTTGCCGTGTTATAAGCCGG
AGCCTAAGCGCACTATCGCGCTGGTTTATCGCCCCGGTTCCCCGCTACGCGGACGCTACGAGCAGCTTGC
TGATACCATCCGCGAGCACATGCAGGGCTATATGGAAAACCTGTCAAAATAAGCGATTAAGCCCGTTCAG
AGCTGCCACGCGGTAGGCCTCTGCCATGGTTGGATAGTTGAAGGTGGTATTAACGAAATATTCGATAGTA
TTACCTTCACCTTTCTGTTCCATGATGGCCTGTCCGATGTGGATAATCTCAGCGGCGCGTTCACCAAAGC
AGTGAATACCCAGAATCTGTTTGGTTTCACGGTGAAACAGAATCTTCAAACTCCCCACATTCATCCCAAC
AATCTGCGCCCGTGCCAGATGTTTGAACTGTGCCCTCCCGACTTCATAAGGCACTTTCATCGCGGTAAGT
TCTTGCTCGGTTTTCCCCACAGAGCTGATTTCCGGGATGGTATAAATGCCGGTCGGAATATCTTCGATCA
GATGCGCGCTGGCGTCGCCTTTAATGATTGCCTGCGCGGCGAGCCGACCCTGATCGTATGCCGCAGATGC
CAGGCTGGGATAACCGATGACATCACCGATGGCATAAATATGTGCCAGCGCGGTCTGGTACATGCTGTTG
ACCTTGAGCTGGCCGCGACTGTCGGTGCTCAGGCCGATATTTTCCAGCCCCAGCGTTTCCGTGTTCCCCG
TGCGTCCGTTGGCATAGAGCAGGCAGTCCGCCTTCATCTTTTTGCCTGATTTCAGGTTGACGATGACGCC
GTCAGACAGCCCTTCAATACTTTCGAACTCTTCGTTGTGGCGGATAACCACGCCGTTGTTCCAGAAATGG
TAGGACAGCGCATCCGACATTTCCTGATCGAGAAAGGCCAGTAGCCTATCGCGAGTATTGATTAAATCGA
CCTTAACGCTCAGGCCGCGAAAGATAGAGGCATATTCGCAGCCGATCACGCCTGCGCCGTAAATGATAAC
GTGCTGAGGCTCGTGATCGAGTTGCAGAATGGAGTCGCTGTCGTAAATGCGTGGGTGGTTGAAGTCGACT
TCTGCAGGATGGTACGGACGTGAACCCGTCGCGATAATGATATGAGCAGCAGTTAGCGTTTCATGGGTAT
TGTCTGGGTAGTGAACGGCGATCGTATGGGCGTCGATGAAGCTGGCTTCACCGGAGAATAACTCGCACTG
GTTACGCTCATAAAACCCTTGTCGCATACGGGTTTGCTGACCAATGACGCTGTCGGCATGGCGTAGGATG
TCGGAAAATGAGGAGCGAATAATGCGGGAGTTGTCACTGTAGAGGGGGTTTTGATTGAACTCGATAATAC
GGCTGACGGCGTGGCGGAGGGCTTTGGAAGGAATCGTCCCCCAGTGGGTACAGCCGCCACCGACATTGTA
GTGGCGTTCAATCACTGCAATTTTGGCTCCATGCTTGGCCAATCCCATTGCTGCACCTTCACCGCCGGGA
CCGGAACCAATAACGATGGCATCATAATCGAATTGATGTTCTAGAGTCATGGTAGGTTAAACCTGTTTTT
ATACAAATTAATAACGCGACTGTAACATTGTGCGATTGTAGCATCGACTGCGGCAGAACCCAATCATCCC
TGCCTTTGCTATGGAAATAGATTCTCACATTCTTAATATGGCAAACTTTGTCTCATTCTGCGGACAATAA
AGTTTGCTATAGTGCCCCTCTGGAAAGGGGAGAGATCATTTGGGCAGCATAATGGGTGTCAGAGCACAAC
AAAAAGAACGGACTCGTCGTTCCCTTATCGAAGCTGCATTTAGCCAGTTAAGCGCTGAACGCAGCTTTAC
CAGCCTGAGCCTGCGTGAAGTCGCTCGCGAAGCGGGTATTGCGCCGACATCGTTCTATCGTCATTTTCGT
GACGTGGATGAACTGGGGCTGACAATGGTCGATGAAAGCGGGCTGATGTTGCGCCAGTTAATGCGTCAGG
CTCGGCAGCGTATCGCCAGAACGGGCAGCATTATCAGAACGTCAGTTTCTACCTTCATGGAATTTATCGG
CAATAACCCTAATGCGTTCCGGCTATTACTGCGTGAGCGTTCGGGGACGTCGGCGGCTTTTCGTGCGGCA
GTAGCGCGAGAGATTCAGCATTTTATCGCTGAACTGGCGGATTATCTTGAGGTAGAAAATCACATTCCCC
GCAGCTTCGCGGAAGCGCAGTCGGAAGCGATGGTGACCATTGTTTTCAGTGCGGGAGCGGAAGCCTTAGA
TGTTTCCCTGGAACAGCGCAAGCAGTTGGAAGAGCGGCTGGTGCTGCAACTGCGGATGATCGCCAAAGGG
GCTTATTACTGGTACAGAAAAGAGCACGACAGTAGCTTTACTGTGCCATAAATCAACATGAGAAGGGAGA
AACCATGACAGAAAAACCTCATCAAGAAAAAGGTACACTGGTATTGGCGCTGATTGCGGGCCTTTCCGTC
AACGGCGCATTCGCCGCCTTGTTCAGCAGTATTGTTCCGTTCTCGATTTTTCCTCTGATTGCGCTGGTGT
TGTCCATTTACTGCCTGCATCAACGTTATTTGCACCACAGTATGCCGGAAGGCATTCCGATGCTGGCGGC
GGCTAGCTTTCTGCTGGGCTTATTGATTTACAGTGCCATTGTGCGCGTTGAATATCCCGCCATTGGATCG
AACTTTATTCCTTCAATTCTGAGCGTCGCATTGGTTTTCTGGATTGGTTTGAGACTGCGTCGTAGAAAAG
CCACGGAGTCAGTATCAGCAGAAGAGAGTGAAACACTGTAGCAGGTGCATTCTGGCGGGGTCGCCCGCCA
GAATAGGTGCGGTTACTGACGTTTCTCCAACAGCACGCCACACTCCATATGATGGGTGTAAGGGAATTGA
TCGAACAGCGCCAGACGGCGAATGTCGTGAGTTTCCGATAGCGTTTGCAGGTTATTGCTCAACGTTTCCG
GGTTGCAGGAAATATAAAGAATACGCGGATACGCCTGCACCAGTTTCACCGTTTCGTCATCCAGTCCGCT
GCGCGGCGGGTCAACAAAAATGGTCTCGCACTGGTAGCTTGTCAGGTCGATACCCTGTAAGCGCTTAAAC
TGACGTACACCCTGCATGGCCTGCGTAAATTCTTCTGCCGCCATGCGGATAATCTGCACGTTCTCTATCT
GATTCGCGGTGATGTTATATTGCGCAGCGGCGACGGATGGCTTGGCGATTTCCGTCGCCAGCACGCGCTC
GAAGTTTCTTGCCAGCGCGAGTGAAAAATTGCCATTACCGCAATATAGCTCCAGTAAATCCCCCTTCGAG
CTTGCTGTTGCATCCAGCGCCCATTCCAGCATCTTAATATTTACTGCGGCATTCGGCTGCGTGAAGCTGT
TTTCTACCTGTCGATAAATCATATTCCGACCAGCAACCGGCAGGCATTCATCGACATAATCGCGATCGAG
GCAGATTTTGGTTTTCGTCGCGCGACCAATCAACTGTAGGTTGAACCCTTGCGCTGTCAGGCTATCGCGC
AGTGCACAGGCGTGCTCCTGCCATTCCTCGTTCAGTGCGCGATGATACAACAGCGAAACGATCACTTCGC
CGCTTAAGGTAGACAGATAGTCTATCTGGAACAGTTTGCGGCGCAGAACGGAATCGGGCTGGATGGCGGC
AAGCAGTTCCGGCATCAGACGATTTATCAGCTCGCTAGCAGCAGGGAACTTATCCACCCGGATGCGTTGT
TTGGTCTGCTGGTCAAACATGATGTGGTAAAGCTCGTCACCATCGTGCCAGATACGGAATTCGGCGCGCA
TCCGATAGTGGCTGACGGGAGAACGGAAGACGACAGGCTCCGGCGCGTTGAAAGGCGCCATCATTCCACG
CAGACGCTCCGTTTTCTCTGCAAGCTGGTCGTCATAGTCTTCAATGGGCAGGATTTCTGGCGTCATGGTT
TTCTCGTCTGAACTGCGTCTAAAAGGGTGTTATTGGCCGGGAATTGTAGGGAATCCGGCCAGGAAGTCCA
GTTTTGTTACGTTATTATCCTGTCGTGATATAGAAGTCTAGACTTCCACAATTCGCGACTGTAGGATGAA
CGTCCGGCCTTGTTTCACAAGTCAAAAGGGAATCCAGTGTAAATCTGGAGCTGACGCGCAGCGGTAAGGA
ATGCCTGAGCGATAGCATTATTATGCAGACACTGTTATGTACCCTAAATAATTCGAGTTTCAGGCAGGCG
GCAAGAGAAGGAGTCCCGATGAGCTTACTTGAGTAAGTGATTCGGGTGACTGAACGTAGCCAACGCACAT
TGCAACTTGAAGTATGACGGCTATAGATGGGAAGTCATCGCTTTTGTTGTATCCCTTACCGTCGCTGACG
GTCTGTGGTAACAACGGCATCCAAGCCCGAAGACCTGCCGGAATACGTCGCAATTGGTTCTGCATATCGC
GTGCTATTAACAGAACCTGCGGCATCCTTATTATTTCTCGGATGCTTTAACAATGATTAAAAAAATTTCG
CTGCTGACGGCGCTTTCCGTCACGGCATTTTCTGGCTGGGCGCAGGAAAGCCAAAATCCGTCATCGGAAA
AAAATGCCGATGATATCGTGGTAACCGCAAACCGTTTCGCCCAGCCGGTTTCTTCGGTGCTGGCATCAAT
TGACGTGGTCACTCGTGATGATATCAATAGGTGGCAAGCGAAGAATGTTTTGGAAGTTATGCGTCGATTG
CCAGGGGTGAATATTGCTCAGACTGGTGGGTTGGGGCAAAGCGCATCAATGTATATTCGAGGCTCGGAAG
CACGCCATACGTTGGTACTCATTGATGGTGTCCCTATTGCTAAATACGGTATTACAGGCGATCCAGATTT
CAATCTTATCCCTATTGCTTTAGTACAGCGCATTGAGTTTATGCGTGGACCACGTTCGGCGGTATACGGC
GCTGACGCTATTGGTGGCGTAATTAATATCATTACGCAAACAACAGAAAATAAAACCGTACTCAGTACTG
GGATTGGTTCGAATCGCTATCAGGAATACAGTGGCAGTCTGCATCAGTCGGTTGGTGATAGCACTCGAGT
CTCTTTAGCTGGAGCTTATCAGGATACTCGGGGATTCAATGTTTACCCAGATTCATCTAATCAGGCGTTA
GACTCAGATAAAGATGGCTGGCGCAATAAAACATTCTGGGCAGGTGTTGAACATCAGTTTAACGATTCAA
TTTCTGGATTCTTCCGTGGCTACGGTTATGGCAGCAACAGTGACTATGATGCGCTTTCCCAAGACTTTGG
TTTTCCTATTCAAAATGAACAGCAGAGCTACAATCATTCCTATAGTGGCGGATTACGATTCTCCCATGAG
AGTTATGCTTCTCAGTTGATTGCCAGCTATCAGAAATATACTTCAATCCAATATCTCAGTACTCAAGGGC
GTTATGGTGCTTATAACTCTCAAGATGATATGAACCAATATGACGTGCTGTGGGGGAATACCTTGGCGCT
CAGCCATGGTATGGTCAGCGCGGGCATTGACTGGCGCCAGCAGGAGTTAACTTCAGAAGGTGTTAGTTTT
AATACACTGAATCGCGAGAGTAATCGCTATAAGCAGGATAATTCAGGGGCCTATTTAACCGCGCAACAGC
AATATGGTGCTGTTATTCTGGAAGGGTCTGTACGCGGTGATGACAATGAGAAATTTGGTAGACATGGTAC
TTGGCAGCTTGCATCAGGCTGGGAATTCTCCCCTGATTACCGAGTAACCCTCTCCTATGCGACAGGCTTT
CAGGCACCCACGTTGGGACAGTTGTATGGGCAGAAACGTTTCGATATTGAATCAAATGAAAACCTAAAGC
CTGAAGAGTCGAAACAATGGGAAGCCGGATTGGAAGGTTTAACCGGGCCATTAAGTTGGCGTTTGTCGGG
TTATATTAATAAGATCGATAATCTGATCGCGTATGAGTATGCTTTTGCAACAAATACTGGGACTTATTAT
AACGTTGATGCAGCAACGATGAAGGGGCTTGAGTGGACGGGATCATTTGAGACTGGTGTGCTGAATCATC
AAATCACTTTGGACTATCTTGATGCCCGTAACGATGAAAATGATAAGGTTTTGGCCCGTCGTGCGAAGCA
GCAAGCAAAGTACCAAGTTGATTGGAACCTGTATGACGTCGATTTTAATCTGAGTTACCAGTATGTAGGT
AAGCGGTTTGATAATGCAGCAAATACCCGCCGCCTACCTAGCTACAGTACGGTTGATGTTTCCGCCTCAT
ATCCAGTCACCTCACATCTGACAGTTCGTGGTAGAATCGCCAACCTGTTTGATAAAGATTATGAGACGGC
ATATGGCTACCGCACGGCAGGGCGAGAATACTATCTCACTGGAAGCTATACCTTCTAACCTGCCATCCCG
ACCTACGGTTCTGGTGTTTGATTCCGGCGTAGGCGGGCTGTCTGTTTATGATGAGATCCGGCAACTCCTG
CCGGATCTTCACTATATATACGCATTCGATAATGAAGCGTTTCCTTATGGTGAGAAATCACAGCAGTTTA
TTATCGAGCGCGTGGTTGAGATTGTTAGCGCAGTCCAACAGCGTCATCAGCTCGCGCTGGTTGTGATTGC
GTGCAATACAGCGAGTACGATTTCCCTTCCTGCTTTACGTGAACGTTTTACTTTCCCTGTCGTGGGCGTC
GTCCCCGCGGTTAAACCAGCGGCTAAGCTGACACGTAACGGTGTTGTTGGTCTACTGGCGACGCGTGCAA
CCGTTCAACGCCCTTACACACACGAGTTGATTGCTCGTTTTGCGACGGATTGCCAGATTTTGTCGCTGGG
TTCGTCAGAGCTGGTTGAATTGGCAGAGGCTAAATTGCAGGGGGAGACAATCTCAATTTCTGAACTGCAA
AAAATTCTGCGTCCTTGGTTACGTCTGCCTGAGCCACCAGATACGGTTGTGCTCGGGTGTACGCATTTCC
CATTGTTAGCAGAAGAGCTGAAAATGGCATTGCCAGAAGGGACGCGTCTTGTTGATTCAGGCGCGGCTAT
AGCCAAAAGAACGGCATGGCTGATTGCTAATCTGGATAATCCTCCACTTTCTACCGATAAAAATCTGGTT
TATTGCCTGACGATTACGCCTAAAGTAGCCACGCTGTGGCCGATATTGCAGCGCTATGGCTTCGATTCGC
TGGAAAAACTGCCACTTTAATCGCTTTATGGGTGAATAGTAGACAAACGA
>8 length=33142 depth=0.99x
GTCCTATTATTGTGACAATCCGGTTTCAGTTATCAGTACGGGGTAGTGGGATAGCTGTAAACGCTTCGCT
AGATCACTTCCTGATACGGGGGCAATATCATTTTCAGGCAATAAAACCTGTAGTTCACGCAGAAATGCTT
CTGTAGAAACACTGACAACAAACCCAGTGGCCTTCAGACGCTGCAGCTCCCCTGCTCGTTTCATAACCCA
ATCCCGAGACAGAGGGTCATCACCAATAATGAAAATCGGTGGCATACCAGTGAGTCTTAACGCTCTTGGT
GAAACCTTCCCTGGAGTAAGTTCAGGTGTAGTTACGGGAAGAACGGAGGATATTGTCAGACCCGGAGCTG
TGGCAGGAGAGGATAATTCTTGAGGCAGTGCGGAGCCGGAAAAATTCGGATCCGTTTGTGCGTTAATCGC
CTCAAAATACGGTTCAGTAGATTCCCCACCAAGATCGGCTACAACGGTAAGCTCCGCTGAAGATAAAGAT
GGCAATAAGGAAATACCAGGGAAAATAATCGACGATATGAATAATAAGAAGGGACGTAACGTATTCATTC
TGGCTCTATCCATGTTAATTGGTAGCTGGGAATAATTGCTTCGGAAGATGCAAGTAGGATGGGCGGCGAT
GACTCCAATGGTTCCTGAACTGGAGAAATAAGCTTCAGCTTTTGGCGCACAATCGCCATATACCTTTCAG
CTGGCAGGCCGCCGGCAGGACGGTGATAACACCCTGCGGCACGTAACCAACTACCAGGTTTGGCGTCATA
GCACTCACGTAAGATTTGTGCAGCAACGCGTAAATTGGTAAACGGCTCAAATGCGTCATAAAAAGAGCGA
AAACGATGTCCGTTCCAGCCTAAATTAACCTGAGCGATCCCAACATCAATGTTCTTTAGCGGTGTCTGGC
GAATAAACTGGCGTAACGCCTGCCATGCCAATTCGCGTGTCTCATACCGATACGTTTTTCCAGCAACATT
GATCGACCACGGCCATGGCCGCTCACCGTACGGCAATAGACGTGAGCTTTCCGTTAGTGCGAGTGAATAA
AGTGACTCAGCTGGCACGCGCGCATCTTTAGCAATTTGTCGGTATGCTGCTGGGATTTGTTGCAAGGCAA
CAGGACGTTTTTGTGCGCTAACAATACCGCTATGCATTATCCCAAGTACGACGAGCGTACTGATTAAAAT
GCTGCGATTTGCCATCCATTTTCCCCTTGTTGCAGGATAACTGGCATTTGACCTTGACCATAACGTGCCC
ACAACCCCTGATCATGATTGAGCGTTATCTGTCGGTTTCTGACACGATCAACAGGAATGCTATGGCTAAC
AGCCCACTGTCGGACCGTTTCGTCTTTTCCGTCGCTGCCAACCAAATAAATATCGACTTCTCGGTTATCA
GCCAGAACAGCCGCTAATCGGGTATCGCAACGGGTACAGTTATCACGAACAAATAACGCCAACCGACCAT
CGGTATCATGAGCGATGCCGGCAGCATTACCCATGTTTACAGAGAGAGCATTAGGGTACAGACGGTTCCA
GGCAGCATTCACTTCACGCTGAAAAGCCAGTTCTTTTTCCGTACGCTGATACTCTTCTTTAACCCAAAGC
TCAGCCATACGACGTCGTTCCGCTGAGCTATCACTTTCAATCCCTAAGGTCGTCAGCGGATCTAAGCCAG
GCGATTGTATTCCGCGCTTGCCTTGCTTGAGTTGTTGATATTTTTCCCATTCAGAATGGCTCAGCCCCCA
CCGCTGTGCTTCCTGCTCAGTTTCTTTGATCTGAATATCACGTTGTTGCAGCTCTTTTTGTTGCACTGGC
CCCGGAAGAGCTGCATTAGAAAGGGAATAAACAAAAAATAAACTCAAAATAGCAATGCTACATTTTTTCA
TAGGGAGTCCTATTGAACTGAAAGGCGCTGTTGACTGCCGCCGACGGAAAATATCGCTTCATGGTCCTGC
ATATCTCGTAGTGTCCATCCCCATGCAGAATCTCCCACTGCAACCAATTGCATTTCTGATAGAGTTGTCG
CGCCACGACGCATAACTACGGCGTACCTTTGCCCTCCCCGCTGTTCAATGCCCGTCAGAATAAACGGTGC
AACCAGTGGCACACTTTTGGCTGACCGTATCGACTTTTTTGATTTAGCAGGGGAATTAGCAGGCCGAGAT
TGAGAGCTGGCTGCACCAGAAGGAGGCTCAGCATTTTTCTTCTCAAATACTTCCTTTAGCTGACTTAGAG
CATCAAGACGTAATAGTGACTGATTGAAAGCTGACTTCAATTCTATGAATCGGTTATCGTCCTGCACCAG
TTGCTGACGAATGCCCTCATTTTCTTTCGATAACGATGCGACATTCCTATCAACCCGGGAAGAAAGCTCC
TGCATACCCGCATCGAGTTTTTCATTAGTTGCAAAGCGTAAATCCTGCTCTGCCACATGTTTCTCTAACT
CAGTCACAGAAACCGACAATTGATTAAGCTGGCCGCTACGGAGCGCGGCTTCAAGAGAGTTAAGACGTAT
ACCCATCTCACTCATTTGCAGGTAAAAAATCACACAGAGAATAGATGGAACAGCAGTTCCCAACCCCAGG
AATGTGTATAAAACAGGTTTAACTAAAGCGCCGCGCCCCCAAGAAGTCGTTTTGGCGCGCGGCGCATCAT
CATTGGGTGATGATGCTGTACCAGGAAATATCTCAGTAGCCACTGAACAAAGCCCTTTCAAATATAATGA
GGTATGTACAGTGCTAAATACGGAGAAGAATGACGATATTTAACTCAATACCGTCATGTGAAAATTACCA
AGTCTTGTTACAAGGGACTGATGAGAAGCCTATTAACTGAATTCACAGATACAGGACCAGGAGGGGGGAG
CCTTTCGCCATTTTTAGCTGCTATAGCTTGGAACCGTAACAGCTCTACCGATGCGTTCCGTAATGCCTCA
TCGTGAGTTGCAGCAGTCACCTCAAGGCCATCAAAATCAGAAAACTTCAGGGTGATCGTACCATCATAAG
TGTAAATGTCTGCGGGATAAGGAATAAATATTGAGGTTAGTTTTTGTGCCTGCTTTTTGCGAGCATCCAA
TTTACTGACAAGGTGAGTAGCCCTGAGATGCGTATACCGTTTCAGCATATTCATGGATTTATGCCCCGAT
ATCGCAGCAACCTCCATGACGTTTAATGTCCCTAATTCAAACAGCCGGCTAATCGCTTCATGCCTCAAAT
CATGAAAATGCAGATCATTAATCGATAGAGACTGTAATGCGATACGCCAGGCACTTTTAAAGCCGCTCGA
CGTATATGTAAAAACACTTCCCGTATCATCACGCCCCAGCTCGCCAATTTCCTTCAAAACCAGACGCGCC
TTTGAAGACAATGGGACATCACGGGCAGAACCATTTTTTGTTAACGGCAGGTGAGCGATCCCGAGTCGAA
GATCGATATTCTCCCATTGTAATGACAGTATTTCACCTTGCCTCATCGCTGTCTCAATGGCCAAACGGAA
AATAGCTAATAACTCAGGTTTTTTACCTCTGAAGTAACGGGTCAGACCTCGTTCTTCTTGTGACGTTAAC
CTACGCACTCGACCTGAAGACACCGCAGGCTTTCTTACATGTTCAACTGGATTACTTGTGCATGTTCCCC
ATTCAACTTTGGCCAAATTATACAATGCGGAGAGCAACGCAAGCTCAAGACGAACAGTGTTGCCACTGAT
AGATTTTTTTGTACGTGGATTAATCTGGGCCAGTCTGTCATCTCGATATCCAGCAATATCAACTGATGAA
ATTTCATCCATATTTCGGTTAGCAAGCGGTGATCTTTTGATAACGTTTATTCGATAAAATTCCTGCAACT
GCCCCCGTTTATAGCGTGAGACAGTAGCGAAATATTTGTCCAGCGCCTTGCTTAATAGCATCTTTTTTAT
ACGTTTTTTCATCAGAAGTGTCAGTCCCTAAAATTTAAAAGGGAAGACAATACCGTAGTTTTCCTAATTG
CCAATCCGGTGCGTGGAAATCCCCCTCATCTATCCAGCCTGGCACCATCACGATGTGGGGAACGCCCGTT
CCTCCTGATGGCTGGCTGGAGCTCAATGGCCAGCTATTTAATCCCAGTGGAAATCCCATTCTGGCCAGCC
TATATCCTTCCGGCCAGGTACCGGATTTTCGCGGGTATTTTCCTCGCGGCTGGGATAATGGATCTGGCGT
AGACTCAAATGGTTCTCGCGCTATTTTAACCGTACAAAATGACGCGATTCGAAATATTACAGGTTCATTT
CAAACGTTTGACTATAACGGATATTCGCCAACAGGCGTGTTTTCTCACAAATCGAGAAGTGGCTCTTCCG
TGTCTGGATCTCCTCAAGCATGGAGCCATTCAATAGTACAAATTGACGCCTCTAGTACTGTCCCTACAGC
AGACGAAAATCGACCTAAAAATATCTCTGTGATGTTTATCATTAAGGCAGGCTAAGCACCCATTGAGCGC
TTTGCCAATCCGGTGCGTGGAAATCCCCCTCATCTATCCAGCCTGGCACCATCACGATGTGGGGAACGCC
CGTTCCTCCTGATGGCTGGCTGGAGCTCAATGGCCAGCTATTTAATCCCAGTGGAAATCCCATTCTGGCC
AGCCTGTATCCTTCCGGTCAGGTACCGGATTTTCGCGGGTATTTTCCTCGGGGCTGGGATAATGGAGCGG
GGATTGATCCCGACAGCCGAGCAATTCTTAGCGTTCAGGGAGATGCTATACGCAATATAAAAGGTGAGTT
TAATCCAGGAGGTTCATCCAACTGGGGGAAAGGTGTATTTAGTAGCTATGGCTGGCCTTACCCGTCTAAC
TCTGGTTCGGCTAACGATGCATCAATCATTACGTTTGATGCATCAAGAGTAGTACCAACAGCGGAAGAAA
ACCGGCCCACAAATATCGCTGTAATGTTCATCATTAAAGCTGGTTGAACCGCTTGTGAGCTCCTTGCCAA
TCCGGTGCGTGGAAATCCCCCTCATCTATCCAGCCTGGCACCATCACGATGTGGGGAACGCCCGTTCCTC
CTGAGGGCTGGCTGGAGCTCAACGGCCAGCTATTTAATCCCAGTGGAAATCCCATTCTGGCCAGCCTGTA
TCCTTCCGGTCAGGTACCGGATTTTCGCGGGTATTTTCCTCGAGGCTGGGATAATGGGGCGGGGATTGAC
CCAGGTGAACGGGCTATGCTTAGTTATCAGGAGGATGCCATTAGAAATCTGACTGGTGAGTTCCAAACAA
TTGATTATTTCGGGTATGAAGCTAGTGGTGTATTCGGTCGCGTTGAAAAAACAGGTAGAGCTCAAATAGG
CGGAACACCTCAAGACTGGAGTCATTCAAAAATTCAACTTGATGCATCCCGTTTAGTGCCTACCGCTGAT
GAAAATCGACCTAAAAATGTCGCGGTAATGTTCATTATCAAGGCTGGCTGAACCGCTTGTGAGCTCCTTG
CCAATCCGGTGCGTGGAAATCACCCTCATCTATCCAGCCTGGCACCATCACGATGTGGGGAACGCCCGTT
CCTCCTGATGGCTGGCTGGAGCTCAACGGCCAGCTATTTAATCCCAGCGGCAATCCCGTTCTGGCGGAAC
TATATCCCTCATCAAGAGTGCCGGACTTCAGGGGATATTTCCCTCGCGGCTGGGATAATGGTGCCGGGGT
CGATCCTGATAGCACCCGCTCTATAACTAGCTATCAACTTGATGAATTAAAAGAACATACTCACACCGGC
TCTATCATTCGACGATATACATGGGGCGGCCATATAGATGGTTGGGGGCTTGATGATGCACAAGGTGTTG
ATAACTATGATCCATCCGATTCAGGAAAAACTGGTGGTGTTGAGACTAGGCCTCAGAACATCGCAGTGAT
GTTCATCATCAAGGCCGGTTGATTGTTCGAAACAGTAAAACCTTTTAGTTAATGCAGTGCCGGTTAGCTA
CCTATCAACTCTTTGATGACGACGCAAGAGTAGAGAAAATTCGAGTCTGCCTGGAAAATTCTCGATCGAA
CATAGTCATGAGGGCATGAAATCGATGGGTTATGCCCCTTGCAAAGATAGATATTGATATTCCCTGATAA
GTGGTCATCAGATGCAAAACCACACAATGCACCCTGTGGTTTTTCATCACCTGACCACGCACCGGATTGG
CAAGTAAGTATGGCTCCAGTGCTGTCATGACCTATCAGGCCAGTTGTATCACTGATCGACGTCAGTCCCA
GCGTCACCGCATCGCAAGAATCGCCGGAAACAACAACGGTCTTTTGGTACAAAAATTGGTCAGCGACAAC
CAGCTTACCAGCACTGACATCATCGGTAGCACTAACGCTTTTTTCTGAAGTAATGTCGCCTTCGACATTC
AAGCCAGCGTTCTTCAGCTCGACTTTCTGTTTATCGTTATTCCATTTCAGCCAGGCTTGAATATCGTTCC
CATTACGCCAGCCAAAAAAGCCATTACTCTCCAATGCCACAAATCTTGCAGCATTCACTTCATTCGCGTT
GACCTGCTCAGCATTGTTCAAATTGTTCGAGTTCATATCGATAGCGGTGTTCATCTGGTTATATTCCGGA
TGAGCATCACTACTAAATCGGTACAGACGATCGCTTTCTTTATCCAGACCACCGATAAGGCCGCCATTAA
TGGCCACTGCAATATGTCCAGGTTCTGCAGTTAACCCAAAGGGGGTGACGGGAAGGGACCAAGATAATTC
GGCTCCATATGCCGTATTCGCCTGTCCCCCCAACTCAGTCAGGCTTGGATCGCTGATAAAACCGCCCATC
CCATCGATGAGCTGAGCAACTCGACGAATTCCACCTTCATCCAACGCGTCGCCACCCGTGGTGACCATTA
ACGCTTCCAGTGCCGGCTTTGTTGAACCATTCACCGTCCGCGCTCTCACCCCGAAACGATAGGTCTGCCT
GTCCATCGTTGTTGTGCCCATACCTTCATCAAGGTATCCCGCATCAATCAACGTCTGGGCAGTGAACGGC
TGCGGCAATGGTGTGGATACCCCTGCCGTACAGGTGGAAGGAGCCAACTGACATAAATAGGCATCATGTT
TATCAGACACATACTTCCCAGCGGCTTGGGATACTTTACTGGCATGACGAGCAACGGTCTGATAATGCAA
CTCTGTCACATAATTGCTTATCACCTGCGTGACCAGGCCAATCAACGCAATAAAAACCATCACACCGATG
ATTGAATCTTTGATTAAGCTGCCGCGTGCGGGTTGACGTCGGATAAAGCGGCGCAATAGGCCTTTTAATA
ACTTAATTATCGAAAACATAAGGCGACCTCTATCAGTGCCAGAGCGTAAACATAAAACGGTCCGCCAATC
GCTGGATATCCGTCGTAAAAGGGATCATCAGCGCCCCACATCCGGCCATCCAGGGGCCGAGCGGCGTGTG
ATCACGCGCCGTCAGTTGCATCGTCAGCGCACCGGCAGTCAGGGACATAAACAGGATCACGCTTCCAGCG
ATCCCTGCCCAGGCACTCAAAACCAGCCACAGCATGATGTCTCCCCGCCCGGGTAGAAGAGAGGCAAGCG
ACGGTCGAATAACAACAGTGATGAGCGTTGCTACCACGACCATGGCAGACATCAACATCACCGGTTGAAT
GATGTAGGCCGGTAACGGTGAGTAATACAGAGCGAAAAAAAACAGCGGCAAGGTATAGCTGTCGGGTAAC
CATTCTCGTTCCACGTCGGCTACTGCACACGCAAGTAGCCCAGCTAACATCAGTAGAGGAAAGGGATTGG
TGCTATGAACATAGAGTGATGCCAGACTGGCCAGCCAGAATGGGATAACCATTAACAACAGGGTCATTCC
ATTCAGCACTGGCGCGGGCGGTAGTGCCAAAAAACGAGCAAACCAGCGCACATGCTGACAGGCCAGCCAG
GCGACTATTGCTAATCCAACAAAGAGCAACGGGGCCAAAGAAAGAAATAGCGTCAGCGTCATTTCAGTAC
AATACCCCGACGTTCACGCAACAGCCGTTCGTAGCGTTTCCAGATGATGTCAGCATAATTTTCACGAAGT
CGATGACGCTTATCACCGAACCCGGCGTTATAGCTGCCCAGGCAGTTCCAGCTCACACCACACACCTGAA
AATGGGATGCCAGTAGTCGGGTACCAATCTGAATATTCAGGCACGGCTTATCCAGAAGATCCTGCGCTGT
CGAGATAATGCCTTCTCGGATCAACTTCGGAATATTGCCTGAATTCACCATCATCAGACCGTAATCTGCA
CTGCCATCCGAGTTGCTCCGATTAACAGCGTGCGGATTAAAACCGCTTTCCTGTTCCATCACCGCTTCAA
TCAACAACGAGTCGATGAAATACTTCACACTCGCAGCATTAATGCAGGCCAACCAGGGTTGCACCGTATA
TTTTACAGGAGATTTTCCCTGAGCAACGCTGTTGCCCGGGAAACAAGCCAGCAAGATAGCCGTGATAAGC
AGCAACATATTGGCCATGATTAATTAACGCGACGTGGTAATAATGACAGTTTTATCGCCACCATCGCACT
GCGTACCAATCATCGTCGCCGCGGTTGATGTCCCTGTCGTCACATTGGCTGTCAGCATCGCAGTACTGCC
AATAGTGACGGAATAGATAGACTCCCCAGCGTTCAGGAACATTTGCGCCAGATCACCACAGCCCCCTTCC
GAGACACCCGTTAATGTCAGCGCAATTGAGTTGTTGAAGGGTGATCCGTTTGTTCTGGCAGGAGCCAAGG
CATACGTTCCGCCATAACGGTTGTAATACACATCACCGGTACGATCGACTGAGTTTGGAACACCATTGAC
CGCACGCAGGGTTGCCATTGAGGCACCGGTATATCCAGCCCTGCTCTTCAGCTTGCGAGACTGCTCCAGC
ATGGTTGTGACTTCAGTTTGTGTAGCACTGTTCTGATACAGCCCCCACAGAAACGTCCCCAACTGAAAGA
CGAGAATAATGACAGCGGCAATCACCACAACCGCGATAATGGCATCTTTCAAGTTGCCTCCTCGGGCAGG
GCGATAGTGAGTGATCAGCTTGCGGCGAGTCGTGGCCATAGACATTTCCATTCAATAACCTCTTGATAAT
AATTAGCATTAAAAAAACAGGATGTTGCGATACAGGTCAGAACCCCTGCGAACTCAATGTCATCGTCAGC
CCTACCACGGCAAACATGACGTAAATCAGAAAAGCACCAATAACACCGCCCAGACCAAAGGTCAGCCAGT
TACTCAGTGCGCGAATACGCTCTAGCGCAACGGGCATCTGCTCCTGACCCCAGTCATTGAGCACATCAGC
GATATCCCTGCTGACTCCTGCACGACTGAGAAAAATCGCACTTTCTTTGGAGGGAAAGTCATAACCGCTC
TCATAGAGCGCTAACCCCAGATTGCGACCGCTGCGCACACGAAACGCTGCGGCATCAAGGCGGGCGACGA
GCCATGGAGACGCGTGCTGGCTGAGCGTGTTCAGAACTTCCAGTGGCAGCATCCCCGCCTTCAGCAACGA
TCCAGCACTGAGCATAAATAGCGCACCTTGCAAGGTAGAGTAGATTGACCAGGGAGGAATAAACTCGAGA
AAACGGCGACGAACGACGCCCCCACGTTTTGGAATATTGCGAATAATACCGAACGTGATAATGCCGATAA
CAAAACACAGTAATGCCCCATGTTCCTGCATCCCACGGCTGATACCGTTCAATATGATGATGTGCAACGT
CCAGCGTTCCTCAGGAATGAGTTTGGACATGGCAGGCAACAGATATTGTGATACGCCGTAAAGGCTCCCA
GAAATCGAGCACACAACCAGCCCCATTTGGCCTAATGCCGGTACCATGGCACTGCGGATTTGCTGAATAT
ATTTCAGCAGGCTGATGGATTGGGCTAACGCGTCAGACATATTGCCCGAGACATTACCGACCCGAAAAAG
CACCGCTTCCGATGGAGAGCACCAGGCTGCCAGAACATCTTCCAGTGTCGCTATCTGATCGCGGGGGCCG
GGCAGATTCATCTCCCCGAATGTGCGTTTGCTAACTGCATCGCTCAATTGCTGGCACAGCAGGCTGCCGC
GATTACGCCGTTTTCCGTTATCGCTGTAGATGTCTGCCATCATGTCGAAAATTTTTGCCAGCGGTATCCC
CATTCGCCAAAACGTACGCACCATCTGCCAAAACTTAATTCGTTCCGTCAGCCAAAACGTCCGGCGCATC
ATCGGCGGCCAAGCTACAGAGAGGATCAGCAAAATCCCTAAGACCAGCAGCACACAGAAGATGACTATCA
GTAATGTCACCATGTCTAGGCGCACTCCATATCCATAAAATCGCGGTCTTCATCTGGATCCATGTGCTCT
GTAGCCATAACCAGGTCTGTCTGACCAGCCAACAGCAGACGTCGCAAATGCTGCCCACGACTAAACCCGC
CTGCCTGAAGCCAGCGCCGGCGCGCCACAAAACTCCCCTCTTCCAGCCAGCTTTTCATGATTTGACGGTC
GGGACGAACAATTTCAGCCACGATGGTTCGCCCGCGGATCCCCTGATTAATCGCCGTTCCCAGCAACTGC
TGCGTGCAATGTTTGCAGCCGTCAGGATTACGAAAACGTAACTGTTCAAGCTCATCCGCATTAAACATTC
GCTTTGCCAGCGCCTGATGCGAAGCGGGGATCAACTGACGTTTAACAGCTTCAGACCACGGCAACGCGCA
GGACGGGCAGAGCGTGTTCACCAACGACTGGGCAATCAACCCCCGAAAATACGTCGGGTTGGCCAGCTCA
CGCGCATCAATCCCCCAGTTACGCATGCGGGTCAGTGCATCCAGAGGATAGGTACAGTGGAGCCCAAACC
AGCCAGGATGACCGCTGACGGACGTTTCAAGGGCGGCGTAGGCTGACGCGTAGTCACGGGCTTCTCCGGT
ATAGATACCATCCGGATCAAGACGCATAGACATCACCACACTGCCCGCCCAGGCCTCTCCCGCCTGATGC
AGGCTGAGGTTGTCAGTATTAACAGCACATTGCACGGCACCCAAAATCAGCCCCTCGATCGGCGCTTCCT
GGGTCTGGAGACTGACCTGCCCGTTGTTTCTGGCCAGCCAGCGACTGGCCAATACCCTCTGCGTCGTGGA
TTTACCGGAACCGGTAGTTCCACACAGGCCGATAAGTCCCTGTGATGTCAGCTCAATGTCTTCCATCGCG
GCTTCATGCTCTGGCTGATAACCCAGGCTTTGCAGGGTCCTGATCCGTCCTCGATCATCCTCAATCAAGC
GCATTACGGCAAAAACACCGCCGTCGTCAGTCGGTCGATGGCTATAGCGGGCCGCATACAGATTCATGTC
TGCCAGAAACTCCGGTTTGACACGGCCATCCTGAGCAACTCGCGAGTTGTAGCCCTGTGATTTGGTGTCG
CACATACTTTCCACCATCGTCGACAGCAGCGTTCCGCCCTCTTCAAAATCCGGTTCACGAATGGTGTACA
GCAGCCCATTAATCCGGGTACGGATCCGGCTTCCCTGGCGACGGTCAAGGTGCACATGGATATCAGAGGC
GTTCAGTGATATGACGTCGCGAAACATCCGGCGCACCTCGCGCTGCGCCCCACTGATGCCCGCTTCCACC
TCATGCGTATTGGCCAGTCCCCCCTGACCGAGTTCACTTTTCATCACGAACTCAGGCGGCGAGGGCTTCA
GCCCAGCCCGGCGTAATCCGGCAAACCAGCTGACGAAGGCCGGCTCTTCGCGAATTTCACGATTAACTCG
CACATTCACAGATGCGTTATCAAGACGAATGATCGCAATATCGTCGCTGTACTGCTGGGGAACCCGGCAG
GCCAAATCGGCATCGGCTGATTGATGGCTGTCCATTTTCATTACTGTGCTACCCCCGTCTGGATTACCTG
TCCGTTGTTAAGTTCAACACCACGTGACGTAATGCTTTTCACGCGATGCTCACTACCTGGCCAGGTATCT
CCTGGCTGAAGCACGATACGACGACCGTTAAACTCGGCAGCCGCGCGCAGCGTTCTGTTTTCACTCCATA
TCTCTTTCAACCGCGCAGCCGTAATAGCCAGACTTCCCCCTGTGCCTTTGCTCGCAGCACCAAGCCCAAC
ACCAGGTGTAGCTGAAACCGAAGGCAGTAACATATCGGGCCGGTTCTTCAGCGTTTGCCCCTTCAACCGA
CTTTCCGCCAGTGCGTTCTGCGCGTCCTGACGCGCCTGCTGTGTTTTTAATAAATCGATTTCTAGCTCGA
CAGCTCTCAGCGCCCTGACTGTCGCCCTGACTGTCGGTTCATCAGAAACCAGGACGTCACCGGACGGAAC
AGGACTAATTTCCGTCATATCAGAAGCCAATACCGATGCCGTAAACAGCAACGAGAATAGGGAAAAAATT
TTCATCATGGTGTACTTCCTTCTGGTGCAATTCTGTCCTGGGCACGGCTGTAAGCCGTTCCATCCCATGA
CCAAGTCAGTGACCGCCCCTCAACCTTCAGTCCAATACGCGTCAGACGGAGTCCCACCGCAGACAAGCCT
GCCAGTTGAAAGGAAGGGGCTAAGCGAGAGGTATGAGAAAAGGCAAATGCGCTCCAGTCCTGAATCCAGG
CGACCGTTTCATCCACTGGAGTTGATATTGGCGGAACATTCTGGAGTGACGGAGGTATCCCCCGAGACTG
AAAGAAACTCAGCAAAAGTCGACGATGAGTTTCACTGTCAATCACGTGGTCGTCACCGCCACTGGGTAGC
GCAGGATAGGAGAATGCCACCTGCGCGTTATCCCCACTCTCATCAATAAAGACAACCGGTGAGCCGGGAA
GAGATTGCACAGCCTGAATCAGGCGGTTAACTGTCGCCAGCCGATTGTTCTTATCCCGTACCCATGCGGT
CATAACACCGTCAGCTCGGCAGTCGGCAGAGGACAATGGCCAAAAACCCAGCTCCAGAGGAAGCCCATCC
AGCTTACGCTCGCAGACCGTTAGCAACGTCTGAGCCGATGGTTGCATCACCCACGGATGGGGCAAGACAC
GTTTTTCTTTTTGAGAAAGTTCACTGCCCCCAGCAGCCATCGCGGCCAGCTTTGCTTTTGCCGCCTCGGC
CTGGCGGGCAGACCAGCTCTGCCAGTACTGCACGCCCCACATCCCTGCAATGCCGACAGCAAACAGTACC
GGCACACTAATCAGTAACGTCCGCCGTATTCTGGCAGGACACGTCAGTCGATAACGAGCAGGCCAGTCGC
GACGTCGCAACGGCAGGATATCAGTGGGTACAGCAGGAACCTCTGGCGTAGAGGCCACATGCCATCCCGC
CTCAGGCTCAGGGGTGAGGTCAATAAATTCCTGCGTGATAGCGAGCATATCGGCGCGCGTACCGCAAATG
TCGCCGTTGAGAGCAGGAACGCCACTAATAGTCGCTAAAAACACATATTCATCGTCACTGAGTTGGACGA
CGCCATACCCGTTGTCCCCCGTCCAGTTCGTTGCCAGTGCGGCAAGTGACCACAACCGTCCAGGCCTCCA
TGAGCAAGCGCCCGTAACCGCTGGCGCACCAGAATGAATATCGGAGGCAGGGGGCACTTTATTGCGCCCA
CGAACAGGGTTTAGCTTCAGGGATAAGACATCACGCCCAAAACGCAGGGGGCCTTTTTCTGCCAGCGGCT
CCCAGCGTAATCCTGCAACCAGTCCACCGTTCTCATGAGGGACAATAATCATTTTATCGCCCTCACATCA
GCACCGGCGTAACGGCGATAATCAGGGTGACATCATCCGACTCACTGGATTTTCCCCCGCCGGCGACAGT
GACATCAGGATCGAATGCCCCTTCTCGAGATGTAGTCAGATTGCGCGAGTTATAACCGCTGACGATTAAT
GTCTGATCAGGCTTCAGATTGAATTGCTCACTTAGACTACGTACCGTGGTATACGGCATCTCCATTTTGG
TTCTGCCATCTTCAGAGGACTCACGACGTAATTGCGCCGGATCGGAATGGCTGAAGTGAAATCGCAACTG
AATATCCCCCTCATCGCGAATATCTGGCAACAGCGTCATCTGTGTACCTGTAGTGATACTGCCGGGTTCC
ATGTCGGTTGTGGCATAATTTTCGGATACCGTTGTTTTCTGGTTCCTCAGGTAAACCATCTGGCCTGCAA
TCTGAAACGGTGTAGGCACCAGGTTGGTTGTCGTGGCTTCATGCTCCATCACCACCGACACGTTGCCTTG
CGTCTCCAGGGCCTGGAATAACGCCTTTGTGCCGGCAAACTTGCCATTCAGCACATTAAACCCGGCAGAG
GAAATCGCTGTAGCCGCCGTTGGCGTCCCTGTCAGCGTCGCGCCGACGCGATCGAGACGGCTCGCCACAA
CCGACAAGTCCAGTGACGTCTGGCTGGCACTTTTACGCTGAACGGAATAGACGCTGACCATCAGCTTGAC
CATCTTGTTCATTCGCACGTTTAGGTTATCGATATAAGTATCGACTCGGTCCAGTACCTGCGGCACATCC
GTAACAACCAGTTCACCCGTTGAACTCGACAAATGCCAGGTGCCGGATGGGCTGATCATTGATTTGACCG
ATTTGGCAATATCATTGTGAACATTGCTTTCAAGCTTGACACTTGTGCTCTGCCCAGAGTTCTGGCTACC
GCTCACAGAGCTGTTATCACCACCGGCTGTCGAGCTGCTGGTTCCTGTCAGATTAGAGTTCATCGCCGTT
TCGGCATTGAGGATTTTCAAACGGAACGTTCTGGTATCTAAGTAGTACAGCACCACCTGATTGTTTTCGA
ATTTCCAGTTAAGTCCCAAGCGCGAGGTAATCTGATCCAACGCCCCACCCAGCGGCTCCCCTTCCCAACT
GATATCAGTAATCAGCCCTGCACCGATATTCGGTGAAAATGATTGAGTAGACGTTACGCCGCCAATACTA
CCAAGGGCGGGACGCCCACCTTCATCCGGACGAGGAAGCGCCCCCTGGATAGCGCGAGTCGCCCCGGTTC
CACCTTGTGACACTGAACCGGACAGCGCGCTCATGACATCAGGCGTTATCACGACAGGGAACCCACAACT
GCGGGTAATACGCTGACCAACTTCATACAAAGACAAGCTGCCATCAATAATCAATGTCAGGCTACATGGC
GGTAACTTAACCTGTTGCGCGCGTGCGCTGACACGAATAGGCCGGGGATTAACCCAAGGCTCATCGACCC
AGACCAGTGAAGGCGAGGAAGGCTGCTTGCGAGATAATCCATGCAACTGCTCAGCTGTCCTGATATCCCG
TTCAGCTTGCTCATCTGCATCACGAAATCCTTTGGTAGCACAACCATTCAGGACCGTAGAGACGAGCAAT
GCCAACGCAACGTTCCGGTAAGTAAAATGAGGAGTAAATTGTGACATCGTCCGTCTTCTCTTAGTTGATG
TATACCAACGAGCCTTCCATGACACTGGCAGGCAATGGAACTGACCAAGGGGCAGGGTCAACCAGGGTAT
TCACTCGGCCGTCGCTGATACGAGCCAGAAGCCGCGAGTCATGGGATAATTCACGTAATACTCTGGCCAT
GCCGGGCTTTTCTTTTGCCCACACAACAACCCGTCCGTTATGTTCGGTACAGTAAATGTCTGGGTCTGAG
TTATCTTCCAATCCAGGAATCGAAAGTAGATTTGAGGGGCGATTCCCGGGACATAAAGACAACACGTTTA
TCCCCTGAGCCTTCAGCCTGCCAAGTGTGTTCGCAGTCTGCAGCATGTGCCGCGCCGTGGAGGTTTCAAT
GACCGAATCACCCAACGCATCACCAGCAGAGCGAGCCCCTTGATACCCACCAATCAGGACTAACAACGCC
ATTAACACCAGCATGCCCTGCATTACTTCAGCCCTGTTTTAAGAGGTTTATCAGAGACCACCACGACACA
CTGACTGCGATTAGCGAGACCATAGAGCGGGGTATCGACCTTCCCATCAACCCTTTCTGGTCCATATAAA
TAAAAAATGCGATTCACAAATGCATCGAAACTGCCATGGATAACCAGGCGAGGAGGCAGCGGGTAATCAA
CATTGATCGGCCAAACCACAGCCCATTTTCCGCCATAGGGGCAATCGACTGAGGAAGCCTTTCGCGTCAA
AAACTCACGTAACGTAGTGGTGTCGGGATCGGCTTTCCAGACGGGAGTAATAACAGGTGCTGGCTTGGGT
TCAGAAGCCACAGCGGGAGAAGCGACTGGCGCAGGAACCACAGTTGCAGCGACTGCCGGGATTGTTTTCG
ACGGCGTCGAAAGCAGCGTTGTCGTTTCCTCTTTTTTCGGCGGCTGCGCGACAGGAGCCGGCGGCAATGC
TGTCGTCGGTGCTGGGGATGGTTTTGCAACTGGGACTGGAGCGACTGAGGATTTCGGTGCAGACAACGGA
GTTGTTTGGGCGGCAGTAGAAGGTTTCGATATGGCGGCAGAAGCGATTGGCTTGTTCACAACAGGTGCCT
CCGTAACCAATACAGAAGGTTTACTCTCTGTCGCTGTCGGCGAAAGCGTTGTCAGGGTTGGTACAGGTAA
GGGTTGGCTGTCAGGTTTTAACATGCCTGATTTCGTCTGCGCCCCTGGGTTAGCAAAAGGGTTTCCGGAA
GTCTTCGGCGACGTTGAAATGGCCGGTTTAGCAGGTACGGTAGACAATGCAACGGAGGCGGCTGGCGCAA
ACGAACGATATTCATCACGCAGAACAAAGCAAACTTCACGATTCACATCGTCAACACGTAACCGCCACGC
GGGCCCCGCCACTATCTGTAATGCCTCACTTAACCGAACGGGGCCAATTGAGCGCTGTACACCAGGTAAG
GGGCGACTCAACAGTTCAGTGAACATCGAGGAACTGCTGGGACATAATGAATACCCCGATTCAAGCAGCA
AATAACGAAATCCATCACCGACGCTACGCACCAGTTGCTGCGGCATCGTGATGTCGATCATTTGGTTGAG
GGGATCGCGTTGTGAATCTGCAGGGCGAGTGCTGACCAGTGTGTAACGGTCATAGCGCACGACTTCAGGT
GAGCGATTTTGATAAATGTCGTTCACTCTAGGGGAGACGTTCTGACGGGAAACTGAGGACGTCGTTGTCT
GTTGAGCACACCCCGCTACCAACATTGCAGCAGCAGAAAGGCATGCCAGCGTTGGGGTATTTCGAGGGGG
CCGTATAAGTCTTGTCGTCATCAGTCTCCACCATTTAAGAGAAATCTCAAAATCAGGTGGTTATTCTGCC
GACAAGCCCGGACTGAACAACGCTAAACTAAAAACGTGCTCAGAAAAGAAAAACGCTGACCGAAGCCAGC
GTTAGTGCCCTATTACTACAGGGGATCAGTTAATTTGGCCAAAACTCGGCGTACAACACCTCTTCTACCG
TCCAGATTTGTTCATCCGGCAGGTTTTCAAGCTGTGTTTCCGACGCAGCAATAGCCACGGCTTTAGACCA
GATCACATCATACCAATCAGGGTCATTCAGTTTGGTTTTCAGGCTGGGAGACTCTTTCAACGCATACGCA
ACATCTTTGCGCTGTGCCTTAATCGTCTTTTCCCAGCTCGAACCACGGCGTTCCGGTTGATATTTCCATT
TCAGCAGGTGAGCAATCAAGACAGCCATGCGGCTTGCCAGCTCCCGTTGTTCGCTCTTACCCACGTCTGC
AATCTCCTCCGCGATATTCTCGCAGTCGATCTCTGAAAATTTACCGGAGCGTAAAAGTTCAGCCTGCTCA
TTAGACCAGGCGACAACATCAGTCTCGTATCGAGTATGAGTAGTCATTTTACCCCCGAAGAATCACAGAA
AAAGTAAGTGTTTTACTAAGTCTGTCATGTAAAAAAGCACCAGTCAAAGACTGGTGCCTGTGTTTACGAA
ATGGCATAAATCGCTTTGCGACATACACCATAACCAAACCCAAGAAACGGTATATCGTCGTCGAAGTCCA
TTGGCGGTTCATTACCTGCTGGACGTTGAGACTGAGGCGTACCACTCTGCGCCGGTGCAGTTGGCTGCTG
AGGTTTTCCCCATGCAGTATTGGCTGCACTTTGATTGTTATTTCCATCGTTCGGGCGAGATCCTAACATC
TGCATCGTGCCACGCTGGCTGACTACAATTTCGGTCGTCCAACGATCTACACCCGCACTGTCTTGCCACT
TACGTGTTTGAAGTTGCCCTTCAATGTAAACCTGAGACCCTTTACGCAAATACTCTCCGGCGATTTCTGC
AAGCTTGCCGAATATCACCACACGGTGCCATTCAGTACGCTCTTTTTCTTCGCCAGTTTGTTTATCGCGC
CAGGTTTCTGACGTTGCCATAGTAATACCAGTAACTGCGTTACCATTTGGCATATAACGAACTTCAGGAT
CCTGTCCCAAAAATCCGATAAGTGTTACTTTATTTACGCCACGTGAAGCCATAGTAATCTTTCTCCTGCC
TGTTGAAGCCCTCTGCAAGCAGAGGGGTTAAGGGATGCTTGTTATCAGAACGAATTAGAACGAATTTTCC
GCATACGCTTTAGAATCCGCAGGGCTGTTCTGAATCGGCGTGGAGTCAGATGAATCAGACTTCTCGGCTT
TGTAGACTTCTTCTTGACCCACTTTAATCCTGGTGATCTTGATTAAACGGGCTTTGAGGCTGACACGTTG
TTCACCGGCATGGTCACCAGAGTTCAGAGTAAAGATACTGGGAGACAGATTGCTCAGTGTGAAATTAATC
AACACCTTTTTGTCTTCATCAACAGCTTTTTCGCAGCGTTTAATCAAAGCGATGGCCTCTTTACCTGCTG
GGGTCACGTCAAAGCGAACATAATTCGCATTGTCTTTCTGACCACTTAAGGCATTGATGACACAGCTGAT
GAATGGGCCATTCGGTCCAGTAACATGGCGAATATCGCTCAGATACCCCAATCCAGTAACATTCAGATTG
AAGTACTCATTGCTTTTGCCATTTTGAGTGCTAGTAGCTTGATTCTGGGTAGATTTATTTGCAGTCATGA
TGTTTCTCCGGAGTAAAAAATAAACAGGTAGCGGAGAAACAGTCATCCCTGGCGGGAGTATGTTTCCCGC
AGGGGAGTCAAAGACAATTGAGCCTTTGACTGGCTGTATGAGTGAAGTGGGCCTTAACCGGTATTCGGTC
TCTGTTTTCAAAGGTTAAACAGATTTACCGCTCGAAAGCGCCATCTCTCAGGTTAACGATGGCATTGGCA
TGTGATTACCCGAAGGCGTTCCTCTCAAATCACCGGAACATTGGCAGTTGTCAGAGACAACGATTGGCCT
GTTAATCATTAAACCTGGTGAAAAAGAAGTCAATCTTCCGGCTATGGAAAAACTCATCACCGAAGAATGA
AAATAAAAAAAAGCGGTGCCACAAGGCACCGCCATACGATCTGCACCATCGATCTTCGGTATATCTGTTT
TCACAGTAGCTCCGGGGTATGTTCAGGACCCGACACTGGTTTCACGGAGTTTTAGTGCCTTCAGACTCGG
CTCTCAGGTGAGGGAGCTGTCAGTCAGACTGTTCACTGACAACGCTATGCAAACGCTGACAGAGACCGCA
GTCACGGGGTGCGGCTTCAGAGCCGGATGCACAATAACAACTCATCCCCCCGCCTGCAATCAGTTAATTC
TGCTTTTTCTTCCGTGTTTTAGGTGCCGTATTCTTGCCTTGGCCAGGGATGTTAATCATCCCCTTACAGT
CAGGATATTTCTCACAACCATAAAACGATCCCTTTACCCCTTTTCGTAACCGCGTCTTACTACCACAAAG
CGGGCAAGCAGGCGTAGGAGGAACGCGAACGACAACATCTTGTTGAGCGCCCAGGGAAACAAGCTGACAA
ATCCACTGAGTTTGCCGGGACATAAAGTTATCCAGTGTCATTTTCCCTTTAGCAACCTCATCGAGCGCCT
GCTCCCAAAGCGCCGTCATACCCGGTTCCTTTAATGCGTGAGGTAAAGCGTCGATAAGATCCATCGCAAT
ATCTGTTGCACGCAAGTAGCGACCTTTTATGATGATGAAATTACGTGCAAGTAACGTTTCGACAATCCCA
CCACGCGTCGCTTCCGTCCCTAACCCTGCGTTCTCTTTCAGTACTTTTTTCAATGTTAAATCGGTCACAT
ACGCCGCAGCGTTCATCATGGCCGCAATCAAAGATTGGAAGGTAAAATACTGGGGAGGCTTTGTTTTCAG
CGCCTTTACCTCAGCGCCAGTCACAGCACAGTTATCTCCTTTTACCAGCATAGGTAAAGATTGATCTTTC
TCATCCGCCGCCGACTCTTTATGCTCACCGTCATCCTGCTGACTAAACAAACGTTTCCACCCAGGAACAA
CAACGACCCGACCCGTTGTCTGAAACAGCTGGCCTCCGATATTCAGAGAAAGCCGCGTAGCATCGACTTC
ATGCAGCGGTAAAAACTGAGCGAGGTAATGTCTCCGGATCAGCAGGTAAACCTGTTTTTCCTGCTCGCTC
ATCTTCGACATGTCAGATACATGCCGTGTCGGGATAATACCGTGGTGGGCAGTGATATTTTTATCGTCCC
ATATGCGGGAAACAAAGCGAGTATCTAACTGGGGAATCAACTCCTGCAGTGAGGGATCGATTTTCACCAA
TGCACTCAGGACATCAGGAATTTCCTCACGCATTGACTCAGGAAGAAACCCACAATCGGTTCGTGGATAA
GACGTTGCTTTATGTGTCTCATACAGGCTCTGTGCTATGTCCAGCACTTTCTGAGGACTCATGTCCCAAA
GTCTGCCGCAGGCCTGCTGCAGCGTTCCCATGGTGAACGCCAAGGGCGCGGCCTCTTTTTCTCGCTTTGT
TTCCTGCTCAATGACCGTTGCCTTGCCCGTTTGTTTACAAAGCTGTGCAACTTGCTGAGCGATGCCCTGA
TGAATACAGCGCTTCTCTTCATCGACATACATTTTCGCAGGAACCCACTGCGCAGAGAAACGGACACCAT
TAGACTGTAGTGCTACCCATACTTGCCAGTAAGGTTTAGGGACGAACGCCGCTATTTCTCGCTCACGATT
AACGACCATCGCCAATACGGGAGTTTGCACTCGCCCAACAGACAGAAGTCCGTCATATCCCTTATCCCTC
GCTTTCACGGTATAAAGCCGGGTCAGGTTCATACCTATTAGCCAGTCCGCTCGCGAACGCCCCAGTCCTG
CATAATAAAGCGGCTTTGTTTCTGCTCCTGGTTTGATAGCGGCTAATGCAGTACGAATGCTGGATTCATC
CAATGCAGACAGCCACAAACGAAAAACAGGCCCTCTCCATCCGCAATATTCCAAAAGAGACCATCCGATA
ACTTCTCCTTCCCTGTCAGCATCAGTTGATATGACCACTTCATCAACCTGCTTCAGCAATCGGGAGATGA
CTGTGAACTGATCTAACGACTCTGGCTTAACAACCATCTGCCATACGGGAGGTAAAACTGGTAACACATC
TATTCGCCACGGTTTCTCAAACTGGGTGCCATAAACTTCAGGTGAAGCGGTTTCTAAAAGGTGCCCCCGA
GCCCAGGTTATGGTTATCCCGGGAGCGGATAAAAAACCTTGTCCTCGCTTTGTTGCTCCTATGACAGCAG
CAATGTCTCTGGCTTGAGAGGGTTTTTCGCAAATAAAGAGGCGCACTACGTCCCTCCAGACTACCGATTA
GTCGACGTGGGAATCGCGCGCGCTTTATCGTGCATGAGCAACAAATTGACGCTGGCCTCATTAATTGGCG
GAGAGAATATGGAACGTTTCTTACCCAGTAAGACATCACGATCTGGCTCACCTAACGCCTCACAGGCTTT
CAGCCAGGCTTCATTTTGTTCAATAGCGTCAATGCGTGACACTGGAACCGATCGGTATTTCAAAACAATC
GAGTAGATCTGGCGTAGTGTTCGGCCATTCCCCTGAAGTAACTGATCGCGACGATTACGCGAAATCAAGC
CATAGTGAAATGCCTGTAAAACCTGTTTAGCCAGTTGGTCAAACCCAATCAGCAGATAGACACAGCGATA
TCCCAGTGGCGAATTGCTGTATACCTTGATATCCAGCGGTTCTTTAGCAACGGCTTCCGTCAGTGTGACG
CCCCGGGGCAAGACATTCATTTCCTTATCCAGGGATGCAATTTCTTCATACATCAATGCGCTGGCCTCAT
TGAGCTTCTCCTCAAGCGCCAACATGGTCTTGTCAGCCCATGGGTTATTCTTCAGTGAATCGCTATTGAT
ACGAGCGGCCTGATGCAGGAATCCAGGCATTCCCATAATAGGAGGACGGGCAGCAACACCATTTTCGTCG
TTCTGTTTTACTCTTCGGCGCCCGACCCAGAGATTGATTGCATAGTTAGTATGCAATTCAATTTTTAACT
CGGACTGCAATGCTCCCGTCGTCTTTCCAACTCTTTCAGCCATCGTTGTCTCTCTAACCTGTTAATTAAT
CAGTTAAGAAAGACTAAATAGTTAATAAAGAGAGTTGCACCAACAACGCGAAACTCAATATTGGTTTCAC
GAATTTGATGTGCTGACCTCAATGAGGTTGTTTTTTAGCCTTGTTGCGGGGCGCAGCAAAGTACACTTTT
TAACCACACTGCCAAATTCGTACTGAACTGATACCCCGCATGCCATCCTGAACATCATATTGGTTGTTTT
TTAACCTTGCTGCGGGGCGCAGCAAGTACAGTTTTTAACCACATCGCCCTATTTTCCAGCGGTCAATATT
CTGGCTCTGATATCAGCAACCAAGTTGGAAACTCTTTCCTGACTTGCCTTAGAAGTTGCCTGTGCGGGAA
GGCTTTCTGGCAGCTCAGTAGCGGGACGGTCCACCATTGGTGTGATTGCTGCAGACGCTCTTCCCTTCGC
CGTTTCAGAAAGCGTTACGCTTCCTGCTGATTGCTCTGTTTGCTCAGCAGGCAGCACCAGCCGCCCTTCC
CGGGCACATTTCATCATCGACAACAGCCACCCAAACGGGTTAGCTAACTGCCCGCGTTTGAGCTGCGTAT
TCAGCATAGTCAGCAGAGCAGAGGCTTGCTCAGCAGGCAACGCAGTGAGTTGTCTGGTCAGCATATCAGC
ATCATCGGCTGTGATACGGCAGAGCAATACTTCCGGCAGTGCCAAACTGTGCTCGCTTTCCGGTACGTAC
GTTTTTTTATTCACACTGTGTGTGAAACTACGTACGTTACAGTTCGATTTTCGAACTTGGTTATAACCTA
TTGATTTTAGACTGAGTTCGGAATTCGAACTCTGTGTATTATTGCTATTTTCATCACTAAATTCGGATTC
CGAACTCAGTGATTTCTCTCTTATCTCACCTTGTTTTTTACTGGGTTCGGAATTCGAACCCGGCTGCATG
CCGCGCTGGAGTGATGCCAGTTGAGAGGGAGTTGATGGTGAATCCAAACGTGCCTCAATCATGGCTACTC
TGGAATGACGATGTCGCATGGAGGGGTCGTTGCGGATCGCCTCCAAAACATTGAGCGCGGTTATTCGTAC
CGATTTATTCTTATGTTCGCAGCTGCGTGCAACCAAATCCAGCCAGCCCGGGTCGAACGTTTCCGCATCA
CGGCAGCTCAGCGGTTCATCATGTTGAGCGTAGATATTCCCGCGTACGCGCCCATACTCATCGCGCACAC
GTTTACAAAGACTAAGCCAGCCGGTTATTCGCAACATTAGCAACGTACGGCTGATGGTTTCACGCGAGGC
TTTCTCGGCGTGAGGTGAAGCCAACTGAAGTTGCAGCTCATCGTATGTAGGAAATACCGCACCATCATTT
TGCTGGGCATACAAACGGATCATCACCCATGCTGTTTTATCCAGCGGGCTCAGCCTGCTATCCAGAAACA
GTCGCCGGGGAACGGCATCATGCACGTTCCCCAGATAAAGTAATCCGCTACGTTCATTGATTAGACTTGA
GGGATCACTATTTCCCTGCCGGGAAATACCCTCCTCCATTCTCTGGAGTGTGAATGCGATAACACTGTCA
GCAGGTAATCCCATCATCGCTTACCGTTTGTTTGAATCAATCCAACGCGGACATTCATGATAAGAAACGA
GAACGTAATGATATGAAAAGTTCGAAATGGAAAGCGGGAAGACGGTTTTTTTAACGATGAGAACCCCAAA
TGAATCACATGATAAATGATCCCTTCGCTTCTGGTTGTTGTATACCACAGCTCATCAGCCAGCAGGAACT
GAATGAACATCGCCCCCAGAACATACGATTTATCGGCAAGTATCATCACTTGCTCTCCTGAGGTAATTTG
CCCATACGAACATGGGCACGGTGTATTGCGGCAAGCAATGACTGTTGCTTTTCTTCCGGTAAACAGCAAA
ACAATTCGACTACCACCGACTCAACGTCACCATCGAGTTGAACGCGGGATGACGGTAGCCATAGCGTCGT
CTTGGCAGCCCAGACCTTGCGCTTTATCGTCATTTTTTGATTTCCCTGTTATAGGCCTCATGGCTCATCA
AATGCCAATGTCCGCCACCATCCTTGCTTAACAAACGCCAGAACGGCCCGATGTCAATTTTGATATAGCC
ATTGGTTTGCAAGCGCTTATAAATTCGTTCACCGCGCTGCCATGCCGCGATGAAACGAGTCGCTTTACGC
ACAACACTGGGGGTTGCTCGTTGACATATACGAAACTCAGCAAGCTGCATCTCAGCCTCCCACCTTTTCC
TTTCTTTCCAGTACCGCTTCACGGCACCAGGCATTAACACGAGTCCAGACCGCAGTGAGAGAAACATTCT
GCTGTTCCGCCGCCAACATCATGACGTCCAGTGCTTCATGTGAATCAGGCGATGACAGTCCAGAACTACG
CCATTGCTCCCATAGTGCAGCGTCTTCTTCTTCCGTGGGGGCCTGAACTCTCCCCTGCCGTGTTTCGACA
CCATTTAAACGGCGCCTCGAGCTGACTTCCGATGTTGACAGACCAAAATAGAATTGCATCAGTTCGATTG
AGCCACCTAACGCCAGGGCGCGATCAATTCGCTGTAACCGTTTTTGTTCAGTTCGAGCCTGGTTAACCAT
TGACCAAAAATTGTCGTGATTAATCTGAAAATTGAGTACGGATACGCTGCTTTGCGTCAGGTAATACAGA
TCGTCCACCGTCAGTTGGCTTAATTGACGAACCTCTTCCATCGTCATGCCCAGAGCTTCACAACGACGGA
TATTTCCTGACTTCAGTTCCATTAAGATGTGCGTCAATAACGCATTTGTTGCCTGAGATAATCCCTGGCT
CATAGTTGCCCCCCATTCACCCAATCGACGATCAACAAAAAATCAATAGCCCAAGTCATCCCGCAAAAAA
TAAACAGAAACGTATTGCCGGCCTGTTTTTTCAGTAAGTTATCCATGAATATCCCCTGCATATTGGTAAT
CGGGAGAATTCAAAGCGCTATCCTGACGAGCGTGATACGCCGAAGAGGGAGATAATGCGTTTTTCACGCA
GCGCAGGCGTAGCCACGACTTAAGAAGTTGGCCTTCACGTTCAGATGGAGTGAATGATTCCAGAGCGCAC
CACACGCCCCCCACCCAACCTTCCCGAAACTGGTCAGTACGAACACGGCGGAGCTGGGGTTTCAAACGAG
GAAAACCCTTCATATACCGCTCAGTCGCCTCCCTTAGCTGCTGAGAGAGCGCCTTAAAAAGGTAAGCGGC
GATATCAGAACGACCACTGAATCCATAAAAGTGGATCGAACGGCGAAGACACATTCTTCGATAACGATTG
GCCGTGCTGTATAGATCAAACCAGCAGCTACAACCTGTGGCCATGCACACAACAGCAGCAAGCCCGTTAA
GCCACCCAGGAATACTTACCGCATCTGATGGTACTCGTCGGCATATCGATTCACGAATCGATGAAATTTC
AGGTTCTTGATCCAGGATGGAATGACGCAGAATGAGCTTTTGAGCCAAACGCAATGCCCGAGTAATATCA
TTCAGATCGTTATTTTGCGAGACCAATGACATCAGTTTCCGAATACGTTTAGGTAATCTGGTACTGTTAT
TCATTTACCCCTCCGGCTACCGACTTTTGCCAGATGTTCTTCAACTTCCTGGCATCCGACACAAAGCTCT
ACACCAGGAACCGCCAAACGACGGGCCTCAGGGATTTCATTCCCGCATGCATCACAGCATGTATTTGAAA
TACGCCCGTTATGAACGTTTCTAAGAATCAATGACAAACTGCTCTGTAACAGTTGTTCGGTTGTGGCCAT
TGCCATTTCATCATCAAGATCATGCGACATAGTCACCTCCACGAGCATCATCACGTTGCAGTTCACGCAG
GCGGCGCAGCACCCGAATCAAACGCATAAATTTCACGACATGGACATCATGAAGGACGGGAGAGCCGGAT
TTCTGAGGAAAACCCAGGAAATTCAGGCAAAAACCGAATGTATTAAAAGGTAGCTCGCGATCTTCCCCAA
TCAGCCCAGCAAGCAACAAAACAAACTCGTTGTTGTTTGTGTCCGACGTGGTATAGCCAGCCTGATCCCA
ACGTTTGGCTTCTAAAATATCGTCGGCACATCCCATGGCTTCAGCCAACTCAAAAGCCAGTCTGTAGGAC
ATATCCTGTAGGTGCTCAACGTCGTCCTGAAGTGCAGGTATGTGCCAGATATCCGCGACAGGCTCCAGCC
CCGTAGCCGCGAAAGAAACAGATGAAGAGGATGAAACATGTAATGCGTCGTCACGGTTTTCAGATAACGC
GGACATCAATGATGTCTGCGAAAAACCATTTCCCATAGGGCTTAGCGTTTCGCCACCAATCACGGTCTGG
CCACCGTAGAGATCCGGCTGAAGCTCGGCACGATATGGCAAAGTGGAAGCTACCCCTGCATCAATCGGTT
GCATACCCGCATCAGGAGTCAGCCCTGTTTCTGGAACGTTACTCGGAGCAGGCTCGGGGCGAGTTACTCC
ACCGACAAGCGTCCCTGAACGTAAGCCATTGACCGGATTCTCTGGCCCTGTTTGTGGCGGAAGCTGAGTG
ATATTCTCTTTTAATGGCTGACGGATCGGCTCTTGCACAACAGGTGGGGCCAGAGGCTCACCAAATAATT
CTCGGCGCTGTTGCTCTTTGGGATCCAACTCTATCAGCCAGCGATCGTAGTTGAGCGAAGGATGCGGCAG
CGCTTTCAATAACTCCCCAATCAGCTCATCACGAAACATTTCCAGTGAATACCGATCAGGGTCATCGAAC
GCACTACAGGCAGCAGAAAAGGCATCGGAAAAATCAGATATATACTGGCTCGCCACATCATTCGCATAGA
CCTTCCAAGTCTTCTCTGCCGCAGAGCGCAGTGCCAGTAGAGGCATTGTTTGAGAGCGACTGAGACCTGA
ATTCAGCAAGGTTGGCAGATGGGGATACAAATATTTAAGCGTATCTTCCATACGGCTGATACTTGAGTTA
TCAATCGGATAACCCTGCTGGTTTAACAGTTCGGAAAGCTCACGCAGTGTGACACTACGCCCCAGTTGTT
CTTCCCAAATCGTCCGAGCCTTGTGAATACCGAACGCCTTTTCGATATAGGTTAAATCGCCACGGACTTC
ATTCTCGGCTAAATGGCCAATCACGCATTGCAGACGTCCCGGCCAGGGTTTGAATATCGTATGGATCCGA
TAGAATCGTTCATCCCCGGTTTCCTGATAGAGCTCACACAATATCTGGTAGCGTGTATTCCCTCCGTCAC
TAAATATATAGATGTCATCACCATCAGGGTCTCTGGTCACTTTAGGCAATGAATCCAGACCACGCATACG
GATGGACGCCTTGATGTCCGCATATTTAGGGTTACGCGACGTACGAGGGTTATCGGGGTTAGGACGCAGC
TCGTCGAGCGTCAGTACCATCGCCATTTCACTCACAGGTAGTACAGCAACCTGCGATTGTTGAGCTGGCG
ATTTTCCTCGCATCAGTAGCGCATCCGTCATATTCAGCGCTTTCGGTTTACTCGCCATCAGTAACCTCCC
TGAGCATCGAAAGGCATATTCGTGAAGTGAGTGAAACGCCCGTCAAACTGAACTTTTATGGTTCCTATTG
GCCCCTGACGCTGTTTACCCATAATAATTTCAGCTAATCCTTTATCTGGACTATTCGGGTTGTAAACTTC
ATCACGATAAATAAATAACGTGACATCCGCATCTTGTTCAAGCGAACCGGAATCACGTAAATCACCATTA
TTGGGGCGTTTATCAGCACGCTGCTCCAGAGAACGGTTAAGCTGAGAAAGCGCGACAACAGGGCAGTCCA
TCTCTTTGGCCAGAGACTTTAGCGAACGAGATATCTCAGCGATTTCCTGCGTTCTATTCTCCATGCCGGG
ACATCGCATGAGTTGCAGGTAGTCAACCATTATCAATGCGGGTTTACCGTACTTCCTGGCATTACGGCGT
GCTCTTACCCGAAGCATTGCTGGCGTAAGATCGCTGCTATCATCGATAACCAGTCTTTTTTGCCATTTAG
TAATGGTATCAACTGCCGAGCCAATCTGTGACCATTGCTCATCAGTCAGATCGCCACTACGCAGGTTTTG
CAATGGAACAAACCCAATAGAAGAGATAAGACGCATAAGAAGTTGAGTCGAAGGCTGTTCAAGGCTGTAT
ATCTGAGTAACATTGGCACTATTGTGATTTAGCGTTCCGGTGATCATGTTTAGCCCTAACGCCGTCTTTC
CCATTGAAGGGCGGGCTGCCAACAAAATCAGATCGCCATTTTGTAAGCCACAGGTTTTTGCATCCAGCTC
GATAAATCCTGTTGCCGTGCCAGTGATACCATTGGTGGAACGATGGCGAACCTCCAACTCCGCCACAACC
TTTTCAAGCCCATCAATGACGGTAATTGTCTTTTGCGGATCAGCCTTTTCTGCAATATCAATAATTCGCC
GTTCAGCCATCTCCATAATCTGGGGTATATCAGCGCGAGGCTGACTCACCTGCTGAGTCAAATCTGCACC
CAGAGCGGCAAGTTGTCTGGCACGACTGTCCCTAGCAACAATTTCGCAATACGCCACCGTATTCGCTGCA
CTTGGCGTGTTTTTCGCCATTTCAGCAAGATAGGCGAAAATAAGTTCTTCACGGGAGTTTCCCTGCTTCT
CCAGTGAATCGGACAACGTAATTAAGTCGATAGGCTGCCCGGCACCAACCAGACGAGCCATTTCACGAAA
AATTACGCGATGCATGAGATTAAAAAAGTCACTTTCACCAATAATGAGAACAACCTCATCCCAGCGGTCA
TTGTCGATCATCAACGACCCCAGCACTGATTGCTCTGCTCCCGTGGAATAAAGGATAGGAGGCGTTACCT
TTTGATCAGCCATGGTTCGCCTCCACACTTCTTTCCTCCAAACTCAGAAATGCTTTCAGCAGGCGCTCGT
GAGTTCGGGGAGAAACTAGCATCAGGGGCCAATCGTTATGGGAAATATACCGAACACAGCCATTATCCCA
GCCGTTTTCAAACAGAGCCTTGTCACCACGCCCAGGAGAATCATCAAGCGAATCAAGAACCAGTTGTTTC
TCAGAAGAAATATTACAAATGCCCACAGCAGATTCATGGACAGCCCAGACCTCAGATAACATGGCCTGCA
GGCGTTCTCCGGCATCCTCATCATTTACCGTTTCGAAAAAGACATACTGCTCATCAAAACCGCGATACTG
AGAATCGGAGCAGAAACAGATTGCGCGATGGAGAGTCTTCATCATGCGTCCTCGCGTTCTGCACTAATTT
GGAACGGTACTGCGGAATCAAACTTATCCTTCCACTGAGGAAATAGTTCACACGCCAATGCATGCATCGT
CGCTGCAGCAGAATCACTTACACGTTTGGTTTCACTTTCAAGGCGATGGGCAGGTTGACCAGCAGAGTGA
CCCTCAACATAAATTTCTAGGTCATAAATAAATGTATCTAAAAGAGAAACTAATATCGACTGGCTATGCT
GGCTATACTTCCCCGTATCAATAATTTCGCTAAGGGTCTTGTATGTTTCCTTTGCACGACGAGTGTATTT
CATGCAATTGATGAGGACTTTTACCTGCGGTAATACCAGTCCAAATGCAGCAAAAGGCAACAAACTTTCC
ATCATATGGATGGTGCCACGTATAAACTCTCTTACATCCGGCAAAATGGGTTTGATAACGCCAATTGCAG
TGCTCGTAGCCGCCAATACAATGAGCTCCAACATAATAGTCCGAGCCCCCTGTGAGTCGACGATGATCAC
ATCGTATTGAGAAAAAAGTGGGTGCTGGAGAATATTGCGTAGACGAAAACGTCCATCTGGCGCATTTAAC
ATCGCAGTAGGCAATTGGGCGTTAGGATCATTTGAGATAATGAGATCAAGCCCAGAGATAACGGTTTTGG
AGATAACTTGAGTGGGATCGTTGAGATTGACGGTTTGCATTAACAACTCATACAAACCACAAGGAGCCTC
ATGCTCCAGAGCAAAAATACTACTTGATGTAGGTTGGGCGTAATCGCCGTCTATCAATAACGTCTTTAAT
CCAGCATCAGCCAGAAACCCCGCCAAATTTGCGGCCTGAGTAGACTTGCCTTCCCCACCTTTAGTGGAAA
TTACAGGAATTACATGCATATAGATTCACCTGATAACTAATCAGGATGTATATGCTCACACCAAAAAACT
CTACATTTAATTAACAATCGAACTAAAGGATTGAAAATCCTCGTGTCCTTGGTTCGATTCCGAGTCCGGG
CACCACTAATTTAAAGAAACCAGCCTAACGGCTGGTTTTTTGCTTTTGGGGTTGGGACTCTCCATCGAAG
TACGTTCGATTATTTGCCGCCAGCGGCTCACCCTTTCAGGGCCAGCGCGACAAGCGCGATGTTCAACGCC
TTCGGCGTGTGTCCGAGTCCAGCACCACCTTTCCTTTTTTATGCCTCCTTATCAATCCCTATATTGTTGC
GATTCAATAAGTTGGCGTGAAAATCTTTTCCGATGCGTTTTGATTTATCCCTTCGTATCGGGGAATTTGT
GGGTCAGATTGCGGGTCATTCAGTTCGATGAACGGGAGTGACCCCCACATGTTAACTGACAGAAAAGTCC
GATCCGCGAAACCTCTCGCAAAATCTTATAAACTCACCGACTCGCAAGGCCTGTACCTCACGGTATCCAC
CAGCGGCGCTAAGCTATGGTATTTCCGCTATCGCCTCGGCGGTAAAGAAAGCCGTCTGGCCTTTGGCACC
TATCCTCAAACCACGCTGGCAGAGGCCCGCGAAAAGCGCGATGCGGCACGTAAGCTATTGGCATCCGGCA
TCAGCCCTTCTCAGCTTCGCAAGGCGAACAACCCCGCCGTTGATGAATCCCGCACCTTTCAGTCTGTCAC
AATGGCGTGGCACAGCAGTTGCCTCAAGCTCTGGTCGGACGCGCACGCCGATAAAATTCTCACCTGTCTG
AAACGCTACGTTTTCCCCGCCATTGGTGCAATGGATATCGCTCAGGTCGAAACCCGCCATCTGGCACAGT
TGGTTATCATCATCGCAGCGGTTTTAATGTCAGGTTTTGACAGGTTGCCAATGTGATTTTTTGTGAGGTT
CGGCAATCCCTGAACCATAACAATTGATAACAGGCCGCCGATCGCCGTATCGGGTTTTATAAGGTTCTTA
GGGTTAACATTTGTTAACAGTCCAGCCAGTGAGAGGCTCTTACTCTGGACGGCCTCCATCATTGCGCCAC
CTCCCGAAACTCCTTAGTAAAACGCTCTAGCGGCTGTACGCATAATGAGCGATACCCGTCGCGGTAGAAC
GTCACGCGTGTATGCGTAATGCTTCCAATCGTCACCAGTGCACCGTGTGCGTCCTTATATAGCTGTTGTG
GGCGAGGGGTGCTGGTGGTCTTAGTCATTAGTGAACCTCCGGCAATTGGGGCTGATACTTGCGCCATAAC
TCCGCTTCTTCGGCGATTAGGCGGGATTTCTCACCTTTGCAGGCTTGCAGGTCTTTACCGCGCTTGCTGG
CCTTTTTGATATATGCCGCCTGCCGATTGCTGTGGTCGTTCAGGAAAGCGAACGGGACGCCGTAAGAGCC
TGTTTTACGGATAGATGGGATAACTTCTCGGAATACCCAGTTGCTGAAGCGATGGGCAAATGTCCCGGCA
GTGGAAGCCTTGCGGCTACGGGCAATCAGTTTGTAGAAACCGGATTCTGCGGCCATATTCCAGCTACGTG
CTCCACCCCTGCTGCCTGAATGACCCTCATTTAAAGTTAGGGTCATTACCTCGTCACCATCCAAAGAAGT
AACAGCGTTGGTTGGGTTGCTAATTTCCAGCGCATGACAGAGATCAGATACAACGAACCACGGATCACCG
TATACATTTACAATACGCACGCTATGCCCCTCGAATTTAATAACCGAAATATCGCTATCTCCGGCTTTGA
ATATTTCTTTCTGGCTGGCTAATGGTTGAGGGGCGGCCTCCGAATTAAATCGGCCTTTTTCGATAGTCAT
ATTGTCGGCTCCGTTATGCGGCGGTGAGGTTGCCTGGGTAAAGGTTGAGAATGTCGGTAATTTCAGGCTG
AGAAAGCCCCTGATAACCACCTGCGGCAGCGTTGCGGTTAACCAACTGAATAACTCGGATCACATCGCCA
CGGCTTACAAAGCGATAGCGTAGGTGTGTGCCAATACCATCAGGGTTTTTCTCGTCGATACGCTCAAGCT
GAATATCAAGACGGCGCTCGATTTCTGACGCATAATTCCGACCAGAAGAAAGCCGGCAGTAGCGCAGAAT
ATCGTTCTCTGTCCATCCCTCCACGCCAGTGCGGAGCATGTAGATGCGGGCGCGGTGCTTCTTCGGTGTG
CGTTTGAATGGTTGAATGGTGCTGGTGGTCGGCGTAATATTAAACGTGCGAATATCTGAGTTAGCCGCCT
GTAATGGGCGGTTTTTCTTTTCCATTACGCCACCTCTCCGCGCGATTCAGCAATGCGTTGATTAATCCAC
TCGTCGATTTCACTTTCAATAAAAGCTATAGAGCGTGATCCAATCTTAATCGGTTGAGGAAAGCGGTTTT
GCGCAATAAGTTTATAAATCCACGCTTTGCTATAACCTGTGCGGCCCTTGACCTCAGCCAACCGCAATAA
TTTTTCAGATGATGACATAAATATTTCCTTTGGATTTAGGCATAACAAAACCCCCTGTCCACTAATGGAA
GGGTTAAGTCAGATCCAGATTTAGGGCATGCG
>9 length=31197 depth=1.08x
GTAAATAACGTCTAACACTACGGTACTTAACATGAAAAAAACTTTCGCCGCAGGCGCTTTGCTCGCACTG
TCATGCTCAATGCCTGCTCTTGCCGACAGCAATAAAGCCGAATACCTGTCTGACTGGTGGCATCAAAGCG
TTAACGTCGTCGGCAGTGCCCACACGCGTTTCGGACCGCAACTGAACAGCACGACCTATCTAGAATATGA
AGCATTTGCGCGTAAAGACTGGTTCGATTTCTACGGCTACGCCGATGCACCTAAGTTTTTCGGTGGCGAT
CCCGATAGCCGCGGTATTTGGGATAAAGGCTCCCCACTGTTTGTCGAGATCGAACCACGCTTCTCGATTG
ATAAACTGACAGGAACCGATCTGAGTTTTGGCCCGTTTAAAGAATGGTACATCGCCAATAACGTTATTTA
CGATCAGGGTCGTAACAGCGGTTCACGCCAGAGCACCTGGTACATGGGGCTAGGTACCGATATTGATACC
GGCACCGATCTGTCGCTCTCACTGAACGGTTATGCCAAATACCAATGGCAGAACTACGGCGCAGCGAACG
AAAATGAGTGGGACGGCTACCGCGTAAAAGTGAAATATTCCTACCCGCTTGGCTCTCTGATGGGCGGTAA
CGTCTCGTATATCAGCTTTACCAATTTCGATTTCGGTTCAGAGCTGCGTGATAAATCGAATTCAAGCCGT
ACTAACAACTCCATTGCTTCCAGCCATATTCTGGCACTGGGTTACGACCACTGGCACTACTCTTTCGTCG
CACGTTATTTCCACAACGGCGGCCAATGGGCTGATGGCGCCGAGCTCAATTTCGGCAAAGGTCCGTTTGA
AGTGAAATCTACCGGTTGGGGCTACTACCTGGTCGTCGGTTACAACTTCTAAAATCGCGCTCCCTTTCCG
GCGGATATTCATACCCGCCGGAAAAACGATAACATTAACACCTTGAATTATAATAAATATTCATTCTGGA
TGTCCTGATATAAACAAGGTAGCATAGACCCCGAATCCCCCTTCGGAGTTTTGTCATGTCAACGCGTCGC
TACAGCCAAGAACAACGCCAACAAGCCTTGCTCGCTCGTATTGCACAAGATATCCCCGCCAGTGTGCAAC
TGGCACTGCGTGAAGATTTAGGTGGCATCGTCGATGCTAATCAAGACATTACCGCTCTGCTGTTGCCTGA
CAACGAGACTGTCAGCGCACGCATTATCACGCGCGAAGCGGGTATATTCTGCGGTACGCGCTGGCTTGAG
GAAGTCTTTTCTCAATTGGGCAACACAACAACGATCGTCTGGCACGTCACCGATGGCGAGGCTATCACCC
CCAATCAAACGCTGTGTGACATAACAGGGCCAGCCAAGCAACTTCTGACCGGTGAACGCACGGCGCTGAA
TTTCTTGCAAACGCTATCCGGCGTCGCAACCGAAGTCAGCCGCTATGTTGCCATCTTGCAGGGAACACGC
ACTCGACTGCTGGATACCCGCAAGACGCTGCCGGGGCTGCGAACAGCGCTAAAATACGCCGTATCATGCG
GTGGCGGAGACAACCACCGTCTTGGTCTATCCGATGCCTTCCTGATTAAGGAAAACCATATCATCGCCGC
TGGCTCAATCAAAAATGCGGTAGAAAAAGCGCAAGCTTTGCGCAACGATGTTCCGGTAGAAGTTGAAGTC
GAATCACTGAATGAGTTACAGCAGGCGCTAGAGGCTGGCGCAGACATCATTATGCTGGATAATTTTAGTC
TGGATAATATTCGGGAAGCGGTTGGCTTAACACAAGGCCGCGCACTGCTGGAAATATCCGGCAATGTCAC
ACTCGACACGCTACGTGGCTATGCGGAAACTGGCGTGGACTATATCTCGGTGGGTGCATTAACCAAGCAC
GTACAGGCACTGGATTTATCCATGCGCTTTATCTAATCGCCTCTCTTTTCTATCAATGAGGTGCTATTTC
GCACCTCGTTCGCATCTCTAAACCTCATTGCCTCATACACCACCGTCACGGCGCAGACTGCCGATCCCGT
ACAGATGCTTTATCCCGACAGCATAGAAATTGCGTCTCTGCTCGCAAAAATTTTTCAACGCTCTGTAAAT
CGCTAAAAACATGTCGTAGCGCTTTCCTATTTTGATTTTCCCCGCTCGTCAGCCCTCATTCCCTTTTCTA
TGCTGCCAGCCGTCCGTATGGATTTGTGTGCCACAACATTTATACTCAACACCAGGGAAATCAACATGAT
AAAACAACAAGGATTCACGCTGATTGAGCTAATGGTCGTCATTGCGATCATCGCTATCCTCAGCGCCATC
GGCGTACCCGCCTATCAAGGCTATCTGCAAAAAGCAGCGCTGACGGACATGCTGCAAACGATGGTGTCGT
ATAAAACGCCGGTCGATCTCTGTGGTCTGGAAAATGCTGCGTTTACCGCCTGCAATGCAGGTAATCAGGG
GATTCCTGACAGTAAACCTTCACGCTATGTCAGCACCGTTAGCGTCGCGCAAGGGGTAATTACGCTCACT
GGGCAATCTACTCTGCAAGGGCTACGCGTTATTCTGACGCCAACGTGGGATACCGACACCGGCGCTTCAC
GCTGGACGAAAAATTGTGCCACGGATAACGGCACAGAGAGCCTGCAATCTGCCTGTCAGGACGTTTTCCG
TTTCGATAACACGGCGGGTTAATCATGACTGACTCCGCCTTTTCCACCGAACGTACACTCAGCGAGTTAC
AGACGTTGTGCCGACGTTATCAGGCATTATTACTCAGCATTGATGAACAAACGCTGTCGGTCGCCGTCAC
GGTGTCCCCTTCTTCAGAGATGATCGCCGCACTGCGTTTCGCCAGCAACCGTCGAATTATGGTGGAACAG
TGGCCACAGGCCAGAATGGAACAACAGCTTAACCCAGTGAACGCCGTTGCGGAGCCCGCAGAAACCTATC
ATGCCGGTACTTATCACACCAACATCGGGCAGCAGGATCATGGCGACGATTCCCCCGTCGCGCAGTTTAT
CCATCAAACGCTGCGCCTCGCCGTTCAGCGCCGCGCCTCTGATATTCACTTTGAGCCACAGCCAGACAAC
TACCGTGTGCGGCTACGCATTGACGGTGTATTGCAAGCCATATCCGCGCCACCTCCAGAGTTGACAGGCC
GGATTACCGCAAGGCTGAAAATCATGGGCAAATTGAATATCGCCGAACGGCGGTTACCGCAGGATGGTCA
GTTTAGCCTAATGCTGGATCAACAGCCCTATTCGTTACGCATCGCCACCCTCCCCGTGCAGCAGGGAGAA
AAAGTCGTACTGCGTATTTTACAAACGCACCAGCAAGAGCTGGCACTGGATAAACTCGGACTCACCGCAA
AGGCATTACAGCAGGTTATTAGTGTGCTGAGCGCCGCACAGGGGATGATACTCGTCACCGGCCCAACAGG
CAGTGGCAAAACCGTGACGCTTTACAGTGCGATACGCTGGCTGAACGATAGCAGCCGCAATATCTGTAGC
GTGGAAGATCCGGTCGAAATCCCCTTGCAGGGCATCAACCAAACGGCAATCAATCCCAAAGCGGAACTGG
GCTTTGGTAGAATTTTACGTGCGCTGCTGCGGCAAGATCCAGACATCATTATGATTGGTGAAATCCGCGA
TGCTGAAACCGCAGAAATTGCGGTAAAAGCCGCACAAACCGGCCATCTGGTCATGTCAACGTTGCATACC
AACTCTGCGGTAGAAACCCTGACCCGTCTCAACCATCTGGGCATTCCCGGCTATCTGTTAGCGGCGGCGC
TAAAACTCATCGTCGCACAGCGACTTGTACGCCGATTATGCCCGCACTGTAAAACCCCGGGAGAGCCGCT
ACTCTCACTGCCAAATGACATATGGCAAGGGCCACTACACCACTGGCAAGCCAATGGTTGCAGCCACTGT
TTCTCTGGCTACTATGGCCGTGTCGCGCTCTATGAATTATTGCCCATCACGCCGGTTTTTCAGGCTGCGT
TAGCAGGCAATGTCAGCATTGGGACATTATCTGCCTTATCGCAAGACTCTGGTTTCCCAACGCTGCTAGC
CGCGGGGATCGAGCTAGTCAACGACGGCCTAACTTCACTTGCTGAGGTCTACCGTACTGTAGGTGATGAG
TGGTCGATAAATCAGGAGGAGCCATGAGGTTAGCGCGCTTATATCACTGGCAAGCCATTACATCCGAGGG
CGAATTTGCTGATGGTGAACTCATTAGCACACATCGCCAGCACGCTTATGCTAGCCTAATTGCTCAGGGC
TATCAGCCGCTCACCGTAAAGACCGGCCATTATGTGTTGCCCCGCTACTGGAAACGCGAACAGCTCGGTG
AGTTAATCAAGCAGCTTGCCGCCCTGCTACAAGCCGGTTTGCCACTGCTGGAAGCATTAAAATTGGTGTC
AGAGCAGCATGAGCGCCCCGGCTGGCGTTGCATATTACGAGACATCCGCACTCATGTTGCTCAGGGAAAC
TCGCTGTCTGAGGCATTGCACGACTATCCTCATATCTTCCCTGTCCTGTATCGATCCCTCATTGCCGTCG
GCGAATTGACGGGGAAGCTAGACGTATGCTGCCTACAGCTAGCACAACAGCAAGAGAAGCAATCCAGACT
GCAACAGAAAGTCATCAAAGCGCTACGCTATCCCTGTTTTGTTTTGGTCATCGCCATGCTGGTCAGCATG
ATGATGTTGACGCTGGTTCTGCCCGAGTTTGCGACACTCTACTCCTCGTTCAATACGCCGTTGCCGTGGT
TTACCCGGCAGTTACTTCATCTGGCAGATATTATCGCTGGTTACGGATTCATTGGATTACTGCTTCTTAG
TTGTCTGATATTAGGGTACGCCCGATTGAGACAGAAAAAACCATTATGGAAAATAAGGGAACAAGAATGG
CTATTGAAGCTTCCGGTAGTATCCAGTTTGCTACGCGGTAAATCGCTGAACCAGATATTCAATATTCTGG
CCATGACGCAGCATGCCGGTTTGACGCTCCCAGAAGGGCTGGATGCGGCAGCAACGATCCGTCATCCGCT
TTATCAGGCCGCGATTCAACAGATACAAACGCAGTTGCATCAGGGGACGTCGCTATACCATGCCACACAG
CATCACATCGCGCTGTTCCCGGCACCTTGTCCGCAGTTGATTCGGGTTGGGGAAGAAACCGGATCGCTGG
ATGCAATCTTTACACAGTTAGCAGAATGGCATGAGAGGCGGGTGCAACAACAGGCCGATATGCTGACACA
AACGCTGGAGCCGTTATTGATGATAGTCGTCGGCGGAATGGTCGGGGCGCTAGTGATTGGCATGTATTTG
CCTATCTTCCAACTGGGGAATGTATTGGCTGGCGCCTGAACCGGCCAATACATACACGGCAACGTCGACA
AATCAGACCACGCAGTCACTGTTAGCAGCGGAAAGAGGGGCTCTGAAGACGCAACTATCCGTTGAAAATA
CGATTTTCCTGTTCGGCCACGCGGATAAACGTTGTGCGCTTCGTCAGTTCCTTCAGGCGGGATGCGCCAA
CATAGGTACAGGCCGATCGCAAGCCGCCAAGGATATCGCGGACGGTATTATCTACCGGACCGCGTAGTGG
CAATTTCACGGTTTTTCCTTCTGCGGCACGGTACTCCGCCACACCGCCGACGTGACGTTCCATCGCAGAT
GTGGAACTCATGCCGTAGAACAACATCATTTTCTCACCGTTTTCTTCAACGATGGTGCCTTCACATTCAT
CATGCCCTGCCAGCATGCCGCCCAACATGACGAAATCCGCACCGCCGCCGAATGCTTTTGCTACATCGCC
CGGCATAGCACAACCGCCATCACTCACGATTTGCCCACCAAGGCCATGTGCCGCATCAGCACATTCAATC
ACGGCGGAAAGCTGGGGGTAGCCTACACCCGTCTTAACGCGTGTAGTACAGACAGAACCGGGGCCAATGC
CGACTTTCACGATATCTGCCCCGGAGAGAATAAGTTCTTCCACCATTTCGCCCGTCACGACGTTTCCCGC
GCAGATAACCTTATCTGGGCAGGCCTCACGTGCTTTTTGCAGGAATGTCACAAAGTGCTCAGAATAGCCA
TTTGCTACATCAATACAGATAAATTTCAGCTCCGACGACAACGCCAAAATCTGCTTTAACTTGATGAAAT
CAGCATCAGACGTCCCGGTCGAAACCATAACATGACGTAATACCGATGCCGGTACACGTTGCACAAACTG
AGACCAGTGTTCGACAGAGTAGTGTTTATGGACAGCCGTCAGAACATCAAAAGAGGCCAAGACTTCCGCC
ATACTAAACGTACCTACGGAATCCATATTGGCTGCGATAATCGGTACACCGGACCAGTTGCCTCCGGCGT
GGAGAAAGGTGAATTGACGTTCTAATTCAACCTCGGAGCGGCTTTTCAGCGTCGAACGCTTTGGCCGGAT
GAGAACGTCTTTAAAGCCTAACTTTACATCTTCTTCAATGCGCATGAGGTTCTAGTTCCTGGTTAGTGAC
GGCGATATATTCAGTATCACTACTGAGCATAATCGCGTTTGAAAAAATAATGCCCTTTACCAGTGACGTT
ATCATACGCAGGAATAATCCTGCGGCAAGACTGCGATTTTCACTTTATTTGGGATAAAATCAGAAAAATT
TACCTATCACCCAGCAGAGTGATAGTGTGAAGCAAACTGCGGTTTATGCCTGATCGGATTTGGGGGATGG
GAATATACTCCTCACCCTTGAAGATAGTCGAAATATTAACTTTTCAGCACGAGCGCAATGACATACATCG
TAGCCTTAACCGGCGGTATCGGCAGCGGGAAAAGCACAGTCGCCGATGAATTTGCCAAATTAGGGGCCAC
TATCGTTGATGCGGATATCCTCGCACGACAGGTAGTTGAACCAGGGAAACCCGCGCTGGATGCCATCAGG
ATCCGGTTTGGCGATGCTGTGCTCAATACCGATGGTTCATTGAACCGTACCGCACTACGTCACCGAATTT
TTTCCTCACCAGACGAGAAACAGTGGCTGAATAATTTGCTCCATCCTTTGATCCATCAGGAAACACAGGC
CCAGTTTCGTGCCATGTCCACGCCGTACATTCTGTGGGTCGTCCCGCTACTGGTAGAGAATGGGTTACAA
CGGCGAGCACAGCGTATTCTGGTCGTTGATGTAGACAGAGACACACAGCTTGAACGCACACTGGCCCGCG
ATGGCATCAGTCGGCAACAAGCAGAAAACATACTGGCAGCACAGGTAACCCGAGAACAGCGCCTGGCTTA
TGCCGATGATATTATTGATAACAGTCGTTGCCCAAACGAACTGGCTCCACAGGTTGCGGAATTACACCGC
CATTATTTGGATCTAGCCGCCTCCGCAACCGACAGGATGACTAAGAATGAGTGACGCCTCCTCAACCATT
TTATTTGAATATCCGCTGAACGAAAAAACGCGTACCTGGTTGCGTATCGAATCATTATTGCAGCAGTTGC
ATCAAAACCATTCCCTGACCGATATGGGGGGTGCCCTGACATTTTTTCGTGCCATCGCCGAGCTGCTTGA
TGTGCTAGAACGTGGAGATGTGCGTACCGAGTTGCTGAAAGAACTGGAGCGCCAACAGCAAAAATTGCTG
CAATGGAGTGATGTACCGGGCGTTGACATGGAGCGCATCCACACACTACGACGTCAGTTAAAAGATCTGG
CCGGTACGCTGATGGCGGCACCGCGAATGGGGCAGTTTTTACGGGAAGATCGCCTGATTGGCATGGTTCG
CCAGCGACTCGGTATTCCCGGCGGGTGCTGCAGTTTCGACTTGCCGACACTGCATAGCTGGCTGCACCAA
CCTCAGACGCTGCGTGAGAAATTGGTTTATGGCTGGCTTAGCTCCTTGTCGCCGCTCAAACAAGCATTGG
ATATGATCCTGGAACTGATCCGTCACTCCGGCACATTCCGCCCACAAACCAGCCTGAATGGCTTCTTTCA
GGACAATGCCTCTGATGCAGACCTGCTACGTTTGCGTCTTGAACAGACACATCAACTCTATCCGCAAATA
TCCGGCCATAAGACACGCTATGCCATCCGTTTTCTACCATTGGATAGCGAAAACGGCCATATTCCCCCTC
GTTTAACGTTTGAACTGGCCTGCTGTTAGACCCAGCCCTGATAAACGAAAACGCATTCAGCACCAAATAG
AGTGAAAAGAATTTTATGACAACAGAGATTACAACAGAGATTACAACAGTGAAGTGTCCCACCTGCAAGC
AGGCGGTCATCTGGGATGAGAACAGCACCTATCGCCCATTTTGCAGCAAACGTTGTCAGCTCATCGATTT
AGGTGAATGGGCTGACGAAGAAAAACGCATTCCGAGTGATGACATGGTTTCTGATAGTGATGACTGGAGC
GAAACGCGCTAACAGCCACGTTTCGCAGTAACATTTTTCAGACAGGCAAATCTAGATTAAAACGATTTCA
GCCAGCGGATCATCTCCGCATTCGCTGGCGGAAATTCCTCCTCACGTAATTCTTCTACGCTCACCCAGCG
AGATTCCTGACCTTCTCGGCCATAGGGTTCCCCTTGCCACGTTTCAACCAGAAAGAAATGAAGCGTGATG
ATCCTCTCTGGCGTAGAAAACGTTTTGTTGTTTAACGGCTGTGGTGCGCTAGCGTCGATACCCGTTTCTT
CAAACAGTTCACGAATCAGCCCCTGTTCTGGCGTTTCGCCCGCTTCAATTTTACCGCCAGGAAACTCCCA
CATCCCTGCCATATGAACGCCATCAGGACGACGAGCAATGAAGTATTGCTGTTCCGCATTGCGGATGATC
CCCACTGCGACGGATAACTGTTTTTGCGTCATGACAATTCCTATCAAATTCTTACCAAGTAAAAGGCGGT
CAATGACCGCCTTTGCACTTATCACCAATTACTCACTGGATTAGCAGCCCATTATTTCTGTAAGCGACCG
TGGCACTGCTTATACTTCTTGCCTGAACCGCACGGGCAAGGATCGTTACGCCCAATTTTACGGTCTGCAT
GAGCAGGAGAACCGGTATTCAGGCTATCTTCTTCCTGATGGCTCAGTTGCTGTTGCTGCGCCAAACGTTC
AGCTTCTTCGCGGCGTTGCAGCTCCAATGCTTCTATTTCTTCCGGCATTCTCACCTGGACTTTGCTCAGC
GTGCTGATCACTTCATATTTCAGTGATTCCAACATCGCGGCAAACATAGAGAATGATTCACGCTTATATT
CTTGCTTCGGATCTTTCTGCGCGTAGCCACGCAGATGGATTCCCTGACGCAGATAATCCATTGCCGCCAG
ATGCTCTTTCCACAAGGAATCTAGCGTCTGCAACATCACACCTTTCTCGAAGTTGCGCATGACTTCATTG
CCAACCACTTCTTCTTTGCGAGAATAAATTTCAAGCGCCTGCTGGAAAATACGCTCACGCAGCGTTTCTT
CATGCAGTTCAGGCTCTTTATCCAGCCAGGCCTTGATCGGCATATCCAGATCGAAATCGTTCTTCAGGCG
CTGTTCCAATCCTTCCGAATCCCACATCTCTTCCAGAGACTGCGGCGGGATATAGCTATCGATAGTCGCT
TTAAACACATCCTCACGAATACTGGTGATGGTTTCACTGATATCAGACACGTCCAGCAGTTCGTTACGCT
GCGTGTAGATCGCACGACGTTGATCGCTCGCTACATCGTCGTATTCCAGCAGTTGTTTACGAATATCAAA
GTTACGGCTTTCCACTTTACGCTGTGCGTTAGCAATCGCCTTGGTGACCCACGGGTGCTCAATGGCTTCA
CCCGGTTTCATGCCCAGCTTACGCATCATGTTAGAAACACGATCGGAGGCAAAAATACGCATCAGCGCAT
CTTCCATCGACAGATAGAAACGTGATGAACCCGCATCCCCCTGACGGCCCGAACGGCCACGCAACTGGTT
ATCAATACGACGAGATTCATGGCGCTCTGTACCGATAATGTGCAAACCACCCGCAGCCAATACGGCATCA
TGACGCACTTTCCAGGCGGCTTTGATTTCTGCAATTTGCCCGTCATCTGGATTTTCCAGATGTGCTACTT
CTGTTTGCCAACTACCGCCTAATACGATGTCCGTACCACGACCAGCCATGTTGGTTGCGATAGTGACGGC
ACCAGCCTGACCCGCCTGAGCAACGATATCGGCTTCCATGGCGTGGAACTTCGCATTCAACACATTGTGT
TTAATGCCTGCTTTCTCCAGCGCCAGAGAAACCACTTCTGATTTCTCAATGGAGATCGTACCGACCAGAA
TCGGCTGGCCTTTTACGGAACGGTCTTTGATATCTTCAATAATGGCATCGATTTTTTCCTGTTCGGTCAT
ATAGACCAGATCGGGCAAATCTTTACGGATCATCGGACGGTTGGTCGGCACCACAATCGTATCCAGCTTA
TAGATGGAGCTGAATTCGAACGCTTCGGTATCTGCCGTACCCGTCATACCTGCCAGTTTTTCGTACAGAC
GGAAATAGTTCTGGAAGGTAATGGAAGCCAACGTCTGGTTTTCATTCTGAATGGCCACCTTCTCTTTCGC
TTCCACAGCCTGATGCAGACCATCGGACCAGCGACGCCCCTGCATGGTACGACCCGTGTGTTCGTCAACG
ATGATAACTTCACCGTCTTTCACAATGTAGTCCACATCGAGAGTAAACAGCACGTGCGCACGCAGCGCAG
CGGTCACATGGTGCATCAGCATAATGTTCGTCGGGGAGTACAGCGATTCCCCCTCTTCCATAATGCCTTC
TTTCACCAGCAGTTCTTCCACCAGAACCAGACCGCGTTCGGTAAGGTTAACCTGACGTGCTTTCTCATCA
ACAGAGAAGTGGCCTTCACCGTGGAAGGTATCCGAATCTTCCTTCTCCTGACGGATCAGGTGAGGGATAA
TTTTATTGACGCTGATATAAAGCTCGGAGCTGTCTTCAGCCGGACCAGAAATGATCAGCGGTGTACGTGC
TTCATCGATCAAGATCGAGTCAACTTCATCCACCAGCGCGTAGTACAGTTTGCGCTGTACGCGATCCTCT
GGGCTGAACGCCATGTTGTCACGCAGGTAGTCAAAACCGTATTCGTTATTGGTCCCGTAGGTAATATCTG
CGGCATAGGCTTCACGCTTCGCCGGAGCAGGCATACCTGGCAGGTTAATACCGACGCTCAGGCCAAGGAA
TTCAAATAGCGGACGGTTGTTTTCGGCATCACGCTGTGCCAAATAATCGTTCACGGTAACCACGTGTACG
CCACGGCCAGTCAACGCATTCAAGTACGCCGGTAAGGTTGCCGTCAGCGTTTTACCTTCACCAGTACGCA
TCTCCGCAATGCATCGCTCGTTCAACACCATGCCGCCAAGAAGCTGCACGTCGAAATGACGCATGCCAAA
TACACGCTTACTGGATTCACGCACCACAGCGAAAGCTTCCGGCAGCAGGTTTTCCAGCGTTTCACCTTTC
TCCAGACGAACACGGAACTCCAGCGTTTTCGCTTGCAGTTCCTCATCTGAAAGTTTTTCCATTTCTGGCT
CTAAGCGACCAATAACATCAACATTTTTACGCATACGGCGTAGAGTACGATCGTTACGGCTACCAAAAAT
TTTGGTTAGGATATTCATGACCATAATAATTTTAATCTCACAAGTGCCACGTATCCAGTGGCAACACAAC
ATCGAAAACCTGAGAAACTCAGAGAAAACGGAAGAAATTTCTTCAGCTAATTATCAATTACACGTTCAAC
TGAGAAGAGAGGGTCCTGCACGGATGCCACGAATTTGGGCAAGCCAAATACCGATTTGATGATGTGCCTG
AGGATAAAAAGTGACTCGCCCAGCATGGGGGGAGATCACGAAGGGATACTGGGAATCCTGCGTCAGCAAC
GCATTTAGCGTATCCAGCAAAACCAGAGAATGCGGTTCCAGTTCGTCAGCCTGTTGGGCATTAACCGTCT
GTGGCGTCGTCAATGCAAAAGAAAGGTGACGGATGACAGTACGTATCGCATGCTGATGCCAGTAATCAAC
GCTGTAGGACGAGCGTCGATGCGCTTCCTTCAACGCCACCAAATCGGTAAGGCTCAGCGATACGTTATTT
TGGCGACTAACACTGGAACTTGAATTAGGGAGTGAGGCAATATCCTGTGAGTCGTTCAGGCTTGTCGGCA
GACCGAGACTCGCCGCGACCATCCCTAATAAGAGATGCGGCCAGAAATAACGTCTGCCAAATTGTCGCCA
ACGATTTAGAATACCAATCACGAGTAACATCCACCGGAGCCTGGTCTATGCGTGATAGCCGCCCACAATC
ACTGGAATTTCTGTTTGATAGCGCATCTATGTCGGGTAAAGGCCCGCTACAAGATGTGCAACAGCGCGCT
ATCGCCTTATTAAAACTCAACCGTGCCGTCCGCGGATTACTGCCAGCACCGTTGCACCCATGGTGCCGCG
TCGCTAATTACCGACAAGGCTTACTAATACTGGAAACCGCCAACGCCAGTTGGCTGATGCGGTTACGTTA
CGAACAACCTGCGCTGCTCTCTGCATTACGCGCACAAATACTACCATCATTGGCTTCAATCGACATCAGG
ATTAATCCAACGCTTGCCGCAAAAGGGCATGAAACCGTGAAAAATAGTGACATTTCAGTAACGGGGAGTG
CCGACGACAAACCGTTGCGTCAGTTGAGTGAGCAAAGCGCGGAAACATTGAGGACGTTAGCAGGCAACAG
CCCGGAAAAACTTAGAAAGATATTAGAACGACTGGCATCACTGGCCGGAGAGGGTACCAGTAAAACCAGT
CGTAATAAGAAGTGACAACTTCAGGCGTTACGCCAACACGATAAACGGTGCTTTAAACGCCAGCGGCATT
TCAGCTTCGTCTTCAAAGGTCACGTATTCCCACGCTTCCTGATTTGCCAGCACAGCCTGCAACAGTTTGT
TGTTCAGCGCATGACCGGATTTAAATGCAGAAAACGCACCGATGATGTTATGACCACACATAAACAGGTC
ACCAATGGCATCCAGCATTTTATGGCGGACAAACTCATCTTCAAAACGCAGACCGTCTTCGTTCAGCACG
CGGTAATCGTCAACGACGATGGCACAATCCATACTGCCGCCCAGGCACAACCCACGAGACTGCAAGTATT
CGATATCGCGCATGAAGCCGAAGGTACGCGCACGGCTGATCTGGCGAACAAACGCATCAGCAGAGAAATC
CAAACGATAGCGCTGGTTGCCCGCATCAATCGCCGGGTGGTTGAAGTCGATAGTGAAATCCAGACTGAAG
CCGTTAAACGGTTTCATTTCGGCCCACTTGTCGCCATCGTCAACGCGCACGGGTTGTTTGATACGTACAA
ATTTCTTGGCGCAGTTCAGTTCTTCGATACCCGCATCTAACAGCAGGTAAACGAACGGACTGGCGCTGCC
ATCCATAATTGGAATTTCCGGTGCGTCAACATCAATGACAATATTGTCAATGCCCAACCCTGCAAGTGCA
GCGTTAAGATGCTCCACTGTAGAAATACGCACGTCATGCTCATTAACCAGGCAAGTACAGAGCATGGTAT
CACGCACGGATTTTGCATCAGCCGGGAAATCAACCGGGGGATTCAAGTCTGTGCGGCGATAGATGACCCC
GGTATTTGCCGGTGCAGGACGCATGGTCAACGTGACCTTCTTGCCGGTATGTAACCCGACACCAGTCGCC
TGAACAATACGTTTTAATGTACGTTGTTTGATCATCATTTTATCTCGCATGTTACTGAACCTACCGACCT
AGTATAGACTAGGCTCGGTGGCACAGTTTAGCACAAAGAGCGGAGATTCCAACGTTATCTGGCAGCAAAT
TAGTCTGCCTGCTTACGTAGAAACGCTGGAATATCCAGATAGTCTGGCTCTTTATTCGTCTGCGGATTCT
GGTCGTTAACCACTTTGGCAGCCGGTTTTTCCTGCGCCAGCGGCGTCATACCGTGTTGCTGATAACGATG
ATCCATCACAGGCTGGCTGGCCTGCTTGTTCGTCACCAGAGTAATCTCAGGACGTTTGTCCATGCCGATA
CCCGTTGCAACAACCGTCACACGCAGTTCATCATTCATTTCTGGGTCAAGCGACGTACCAATCACCACAG
TCGCATTGTCAGATGCAAATGCACGGATAGTGTTACCTACCGTCTCGAACTCATCCAGACGCAGGTCAAA
GCCCGCAGTGATGTTAACCAACACGCCACGCGCACCAGAAAGATCGATATCTTCCAACAGTGGGCTGGAG
ATCGCCATTTCAGCCGCTTCTTCTGCACGGTCTTCACCGCGTGCAACGCCGGAGCCCATCATGGCATAAC
CCATTTCGGACATCACGGTACGCACGTCTGCAAAGTCGACGTTCATCAGACCCGGACGTGTGATCAGCTC
GGCAATGCCCTGCACCGCGCCTTTCAGTACGTCATTTGCTGCACCAAATGCATCCAGCAGGGAAATACCA
CGCCCGAGCACTTTCAACAGTTTGTCGTTTGGAATGGTGATCAGCGAGTCGACGTGCTTAGACAGCTCGG
CGATACCCTGCTCCGCAAACGCCATACGCTTTTTGCCTTCAAAATTGAAAGGCTTGGTCACCACAGCGAC
GGTCAGAATGCCCAGGTCTTTGGCTACTTCAGCCACAACCGGTGCAGCGCCGGTCCCTGTACCACCGCCC
ATACCTGCGGCGATAAACACCATGTCCGCACCTTCCAGCGCTGAACGTAATGCTTCACGATCTTCTTCAG
CCGAATTACGGCCAACTTCCGGGTTAGCGCCTGCACCCAGACCTTTTGTGATACCGCTACCGATCTGAAT
CGTCTGGCCAACCGCTGTTTTACGTAATGCCTGCGCATCCGTGTTGACCGCAAAAAACTCTACGCCTTCG
ATGCGCTCGCGCACCATGTGTTCGACGGCATTACCACCGCCGCCACCGACGCCGATGACTTTAATCACCG
CGTCGTTGGTTAATTCCATTGGTTCAAACATAATTTCTCTCCGTTTGTGCCTGTAACTGCGAGATCATAA
AACTGTGCCAGGTGATCTCTTTGATAAAATTAAAATTCTTTCCTCAACCAGCTATTGATTCTCTTGAACC
AGTTGCTCACTGAGGCACGTTTTTCGACTTCATGCTCACCACCCAGGTGAGATTCTTTTCCGTAATGCAG
TAACCCAACCGCCGTTGAGTAATAAGGCTCTTGGGCGTAATCCGTCAGCCCTGTTATATTCATTGGTTGT
CCAATACGCACCTGTGTATGGAACACACGCTGCGCACAAGCCGCCAGACCGTCTATTTGCGCAGCACCAC
CCGTCAGCACAATCCCTGCCGCCAGATGGTGTTTCACGCCCTGTTGACGCAACTGCTCCTGCAACTGTAA
AAGTTCATCGTTCACCAAGTTCAATAGCTCGGTGTAACGTGGTTCAATCACTTCCGCCAGTGTCTGTCTT
TGCAGACTGCGGGGTGGACGTCCTCCAACACTCGGAACCTCCACATTCTCATCTTTGCCGACGAACGCGC
CTAATGCACAACCATGACGTACCTTAATCGCTTCAGCATCCGTCGGCGGCGTGCCAAACGCGTAGGCAAT
ATCGCTCGTCACCACATTGCCTGCATAAGGAATCACTTTCGTGTGCCGCAATGCACCGCCGGTATAGACC
GCGATATCCATTGTGCCACCACCGATATCAACGACGCACACGCCCAGTTCACGCTCGTCTTCTGTCAGAA
CCGCATAACTGGAAGCCAGCCCCGCAAAAATCAGTTGGTCGACCTTTAAACCACAGCGTTCAACGGCTTT
AACAATATTCTTCGCCATATCGTTATGGCAGGTTATCAGGTGGACTTTCGCCTGCATACGCACGCCGGAT
AAGCCAACTGGGTTTTTAATCCCTTCCTGATAATCGATCGCATATTCTTGCGGAATCACATGGAGAACGC
GGTGTTCATCGCGCACGCGCACAGATTTAGCGGTGTGCACCACGCTTTCTACGTCTTCCTGCGTCACCTC
TTCTTCTGAAATAGGCACCATTCCTATTTCATTCTGGCAACTGATGTGTTTTCCCGATAGCGCCAGATAC
ACAGAAGAAATCTGACAGTCTGCCATTAACTCCGCTTGATCAATCGCGCGTTGAACACACTTAACGACCG
ATTCCAGATCGTTTACGCCGCCTTTATCCATTCCGCGTGACGGGCAACTGCCTACGCCAATAATATTGAC
CATGCCATCGGGCAGGACTTCCCCTACCAGCGCAGCCACTTTTGCTGTACCGATTTCCAGCCCAACTACC
AGTTTTCTGTCTGTCGACTTGATCATTGTTGTTTAGCCTGTGCCTGTTTCTGGTTACTGTTCTGTTGCTG
ATCAATGTCTTATTGCTGACCAACTCGTTGCCGATCAACATGTTGTTGATCAAGCAAGGCAGGAGCCCAA
CCTATCGCGGCCCCGCTGTCGTATCGCAAATCTACATGGCTAATACGTTTGTTCTCGCTCTGAGCCTGCC
GCTGCAACAGCGGATACAGCTCGATAAAGCGTTGCAGACGTTTAGCCCTATCGTCCCGCCCCAATTCGAG
GCGAGTATCATCGTCTAATCCCAGTTGCCACGAATGCCGCGCACTCATCGCTACCGTTTTTAACGTAAAC
TTTCCGGCGGCTAGCGTCTGACTCATGATGCGATAGCCTTCCAATACTTCTGTTTCACTGCCTTCTGGAC
CATACAGCAACGGCATCTTACGGTTACCAACGCGTTCGGCGGGGACAGTGAACGAATTTCCTTCCGCATC
AACCAGTAGCTGATCATTCCAACGCGCTACCGGCACATATTCAACCAGATGAATCTTTAATTCGTCCGGC
CACTGCTTACGCACGCTGGCCTGTTTTATCCATGATAGACGTTCGATCTGCTGCTGGATCACGTTCACAT
CCTGTGTCATGAACGTTCCCGGCGACCCCAACGACAAAATCGCCTGACGAATATCGTCATTGGTGGTGTA
CTGCCTTTCCCCTGTCACTGCCATACGAGAGAGCGGCAGGCGGCTGGCGTCTTTCATCCACCCCACCACC
ATCCAACTTCCCCAGACGATCGTCCCTATCACCATCAGCAGGAAAATGATTCCTGCCAATTGGCCTCCAT
TACTGCGACGTGTTCCTTTCGGTTCAGGCTCTCGTCCGCGTGTATTCAGCGCTGCCTGCGACATATCAGC
CAGCAAGCTCCAGAATTTTCACGACCAATTGTGAAAAAGTCAGACCACGTTGACGCGCCGCCATAGGAAC
CAGGCTGTGACTCGTCATCCCTGGAGACGTATTCACTTCAAGCAGGTAGAAAGCACCGTCGCTATCTAAC
ATAAAATCGACGCGTCCCCATCCGCTACAGTCCACCGCACGATAAGCCGCCATCGCCAGTACCGCTAACG
CCTGCTCTTGATCGTCCGGCAGGCCACTTGGACAGAAATACTGGGTATCGTCCGACAAATACTTCGCTTC
ATAGTCGTAAAACGTCCCCGCAGGCTGGATGCGAATAGACGGCAATACCTCATCCCCCAGAATAGCAACG
GTATACTCTGGGCCACTCAGCCATTTCTCGACCAGAACATCGTCATCATGACGGAATGCTTCTTCCAGTG
CCGCAGGCAACTCACTAAGCGCATTCACTTTGCTCATGCCGACGCTGGAACCTTCACGGCTTGGTTTGAC
AATCAGTGGCAATCCGAGATGCGTGAATTTCGCCAGCAATTCATTTGCCGCCGTCTCCGAATAGTGGCGA
CGATCCAATGCCACGTAAGGCGATACTGGTAATCCGACCGCTTGCCACACCTGCTTGGTACGGAGCTTAT
CCATCGTCAGTGCGGATGCCATCACGCCGCTGCCGGTATAGGGTAATTCCAGAAATTCCAGCACGCCCTG
CAATGTGCCATCTTCACCACCACGACCATGTAAGGCGATGAATACGCGGGTAAAACCGTCTTCCTTCAAT
TTCGTCACGGGGAAGTCACGGGTATCGACCGCATGTGCATTGATGCCCGCTTCTTTCAGTCCAGCCAAAA
CCGCCTGACCGGAAAGTAACGACACTTCACGTTCAGCAGAGGTTCCACCAAGCAATACAGCAACTTTCTC
AGTCATGATGTTCCTCATTCACTTATCTGCGGCTGTAATCTGGAATCAGCCAGTTTACGTGCCAGTTTAC
CGATGTTGCCGGCTCCCTGAACCAAGATCAGGTCTTCGCCTCGCAGCGCCTGTGACAACAGTTCCGGTAA
AGTATCCACATCCGTCACCAGAATCGGATCAATCTTACCTCTTCCGCGAATGGTACGGCACAGTGAACGG
CTGTCTGCGCCCGGGATCGGCGATTCTCCAGCGGAATACACATCCAGCATCAACAACACGTCAACCTGCG
ATAGCACATGCGCGAAGTCGTCATACAAATCACGGGTTCGCGTATAGCGATGTGGCTGAAAAATCATAAC
TAACCGCTTATCTGGCCAGCCAGCACGTGCGGCTTTAATCGTCGCATCAACCTCCGTCGGATGATGGCCG
TAATCATCCACCAACATCGCCGTACCACTGTGTCCATTTACTAATTCGAGCGGATACTCGCCGAGAAAAT
CAAAGCGACGCCCGGTGCCTTGAAAACGTTCTAGCGCGCGCAGAATCGACTCGTCGTCAATGCCTTCATC
AGTCGCCACCGCAACCGCCGCCGCTGCATTCAGCGCATTGTGACGCCCCGGCGCATTCAGCGTAACGTTC
AGCAACGGTTTATCTTTCCGCTCCAGCGTAAAGTGCCCTTGTGCGCCAGTCTGATGATATCCAGCAATTC
GCACATCCGCATCATCGCTGAAACCATAGGTGATGATGTGGCGGCCAACACGTGGTAGTAGTTCACGGAT
TACCTCATCATCCACACACATCACAGCCTGACCATAAAACGGCAGGTTGTGCAGGAAATTAATGAACGTC
TGCTTCAGGTTCTCAAAATCGCCCTGATAGGTGTCCATGTGGTCGGCTTCAATGTTGGTTACAATCGCCA
CCATTGGCTGCAAATGCAGGAAGGACGCATCGCTTTCGTCCGCCTCGGCAATCAGGTAGCGGCTTGAGCC
CAAACGCGCATGCGTTCCCGCCGCCTTCACCAAACCGCCGTTCACAAACGTTGGATCCAATCCCGCTTCC
GCATAAATACTGGTGACCATCGCCGTTGTCGTCGTCTTGCCATGCGTACCCGCGATCGCAATGCCATGAC
GAAAACGCATCAGTTCCGCCAACATTTCGGCACGACGGATCACCGGAATCCGAGCATCATGCGCAGCGAC
AATCTCTGGGTTATCCGCCGTAATCGCGCTTGATACCACCACCACGCTGGCGTTCAGAACGTTCTCTGCG
CGGTGGTGGAAATAAATCCGCGCGCCAAGCTCGGTTAGCTGTTGTGTCACCGCATTCGGCGCCAGATCGG
AACCGCTAATTTCATAACCTTCGTTGGCCAACACTTCGGCGATACCACCCATGCCAGCACCGCCGATGCC
GACAAAGTGTATGTGCCGGACGCGATGCATCTCGGGCACGATTGAACGTAGTTTCGCCAGTTGTTGAGTA
TTCACTTTATTCTATCGCTACCTTGTAGCGTCGCCGGGCAGTCTTCTATCCGACAACGTTGTATTAATTA
ACCATGAGCCACATTTGTGGCCCGACTGCCTGCCGCTGCACTGACTTCCGCGGCAACCCGTTCGGTTGCA
TCTGGAATCGCCACTGCGCGGGCTTTCTGCGCCATCGCCAGCAAAGTTGTGCGATCCCAACCAGACAGCA
CCTCACTGACTGCCGCCACGCTAAACTGTGGCTGCTCAATAATTTTTGCTGCCCCCGCCTTTTCCAACGG
CAGTGCATTCCAGTACTGCTGCCGATCTTTATGCTGAAACGGCACAAACAGAGCCGGTAGCCCTACCGCT
GCAATTTCACTGACGGTCAAAGCACCAGAGCGGCATACCACGATGTCTGCCCACGCGTAGGCTGCTGCCA
TGTCATCAATAAACTCGGTAATCTTGTGCTGCGTCTGCCCAACATCCTGATAAGCCTGCTGAACGGTTGA
TAACGCACCTTTACCGACCTGATGCCAAATCGTAATACGCTCACCTAACTGCTCTGCCACAGCGGGAAGC
GTTTGGTTCAGCACCCTTGCACCCTGACTACCACCAACAACCAGCACCCTCACTGGGCCTGAGCGATCGG
CTAATCGTGTTTCCGGTGCTGGTAATGCCAACACATCGGTTCTTACCGGATTACCCACGACATCCGCCTT
GGGAAATGCGCCGGGAAACGCCTGCAATACCTTTTTAGCGATATGGGATAACCAGCGGTTGGTCAGCCCT
GCAATACCGTTTTGCTCATGCAGTACGACCGGAATGCCGCACAGCCAGGCGGCCAGACCACCGGGGCCAG
AAACGTAACCGCCCATACCCAGCACCACATCGGGCTGGTAACGGCGCATAATCGCCCGCGCCTGACGTAC
TGCCTGAAAAATACGAATCGGCGCGCTTAACTGCGCCCGAATACCTTTGCCACGCAAGCCAGAAATGCGG
ATAAAATCAATATCGATACCATGTTTAGGCACCAAATCGGCTTCCATACGATCCGCAGTACCTAACCAGC
GAACCTGCCAGCCCTGCGCCATCAGATGATGCGCAACCGCCAGCCCAGGGAAGACATGTCCACCCGTGCC
ACCAGCCATCACCATCAAACGCTTGCCTTCGCCACTCATCGGGCACCTCTCGTAAACGCCTGCGCTTTTG
TCAGGCGCGTTTCAAAATCAATGCGTAACAACAAAACAATCGCCGTCGACATAATAAGCAAACTGGAACC
ACCATAACTGATTAGCGGTAGCGTTAACCCTTTCGTCGGCAGCATCCCCGCCGCTGCGCCTACGTTCACC
AGCGTTTGAAAGCTAAACCAGACACCGATCGAACACGCCAGAAAGCCTGAAAAACGCTGATCGATCTCCA
GCGCCCGCTTTCCGATAGACATCGCGCGAAAAGCGACGAAGAATATCATTAACAACGCCAAAACCACACC
GATATACCCCAGTTCCTCACCTAAAATAGAGAAAATGAAATCGGTATGTGCCTCCGGCAAATATTCCAGT
TTCTGTACTGAATTCCCCAGGCCTTGCCCCCAGAACTCACCGCGCCCAAACGCCATCAGGGATTGTGTTA
ACTGGTAGCCATCGCCGAACGGATCATCCCACGGATTCCAGAAAGACGTCACACGCCGCATACGGTAAGG
TTCAGCGACAATCAGCAGCCCAACGGCAAATCCACCGGAACCAATGATCGCCAGAAACTGCCACATCTTG
GCTCCTGCCAGAAACAGCATCGCCAGCGTCGTAATAAACAGTACAACCACCGTACCGAGGTCAGGCTGAG
CCAGTAGCAGCACCGCCAACACCACCATCACACCCATCGGTTTGCAAAAGCCCCAGAAGTTATTTCGTAC
TTCTTCAACCTTGCGCACCATGTAGCTGGACAGGTAGCAAAACAGCGCCAGCTTGGATAATTCCGCAGGC
TGGATACGCAACGGCCCCAGAGAAATCCAGCGAGACGCACCGTTAACCGAACTTCCCACAGCGAGTACAA
CCAGCAGCATGACCATCGCGAGCAATAACAGCACCGGGCTATAGCGTTGCCATATTTCCATCGGGATGCG
CAGCGTAATTAACGACAAGCCAAACGCTAAACCCAGATAAATCGCATCACGCTTCGCGAATAAAAACGGG
TCGCTGGCAAGACGTTGCCCGACAGGCATAGAAGCCGACGTCACCATAACAAAACCAATAATGGCAAGCC
CAAGCGTCAACCACACGAGCGTTCTATCGTACAGAACGATGCTCAGCGTATCGCTTTCGCGCGTTCCCAT
GACCCAGCTTTTGATGCGTTCGATAAACGCCAGCCCGAAGAACCGCATCAACCTAATTCCTTCGCCAAGC
GAGCAAATTCGTCGCCTCGCTGTTCAAAACTACGAAACTGATCCAGGCTTGCGCAAGCTGGCGACAGCAG
CACCATGTCACCCGGCTTAATGCGTTCAGCGATGACGCGCATCGCCTGTTCCATTGTTTCTGTCTGTTCG
GCAATTTCCGGGCGTAATGCAGCCAGTTGTGCAGCATCACGACCAAAGCAATACAAACGAATACGCTCCC
CCTGAAAATAGGGCACCAGCGGCGAGAAGTCGGCAGATTTTCCATCACCACCTAACAGCAGATGCAACGT
GCCGTCGACGGTCAAACCGCTTAATGCCGCTTCGGTGCTGCCCACATTGGTGGCTTTAGAATCATTGATC
CACCGCACGCCATCGCGCTCAAAGGCCATCTGGAAGCGATGCGGTAGCCCGGTAAATGCCGTCAATGCCG
TCAGTGCAGAAGCCCGAGGGATCTTCACAGCATCAGCCAGCGCCAGCGCCGCCAATGCGTTCGTGTAATT
ATGTTGCCCGACAAGCTTGATTTCACGGGTGTTGAGCACTCGTTCACCGTTCACCCGCAGCCAGGTTTCG
CCCTGCTGACGGTTAAGATGATAATCACCGACATCAACACCAAAACTGCGGCAGCGCACATCTGCACCGC
GAATCGGCATGGTCAACGCATCGTCTGCGTTCACAACGCACAGGTCCGCATGTTCATAAATCCGCAATTT
CGCTGCACGATACTGCTGTAGGCCAAACGGGTAACGGTTGGTGTGATCTTCCGTTACGTTCAGAATGGTA
GCCGCAGCGGCGTGCAGGCTACTCGTCGTTTCCAATTGGAAACTCGACAACTCCAGGACATAAAGCTGAG
CGGGCTGTTCCAGCAACTGCAACGCAGGGAGACCAATGTTGCCACCGACGCCCACCTGCCAACCTGCAGC
GCGCGCCATTTCACCGACCAACGTCGTCACCGTACTTTTGCCGTTCGAACCGGTAATCGCCACAATAGGT
GCCTGTGCTTCACGACAGAACAGTTCGATATCGCCAACAATCTCAATACCAGCATCAGCAGCGTCACACA
GAATCGGCGTCGCCAATGCAACGCCGGGGCTGGCGACGATCAAATCCACATTCATCAGCCAGTCTTCATT
GAGGCTACCGAGATGCCGTTCCACCTGCTCCGGCAGCTTATCCAAGCCCGGTGGACTGATACGGGTATCC
ACCACACGCGGTACAACACCACGCGCGAGAAAGAAATCAACACAGGAGAGCCCGGTCAGACCCAACCCGA
TAATGACGACTTTTTTACCCTGATAGTCCACCATGTCTTATCGTACCTTCAGCGTTGCCAGGCCAATCAG
CACCAGCATCAACGAAATAATCCAGAAGCGCACAATCACACGCGGTTCCGGCCAACCCTTAAGTTCATAA
TGATGATGAATCGGCGCCATGCGGAAAATCCGCTGCCCGCGCAGCTTAAAGGACCCAACTTGCAGGATCA
CCGACAGCGTTTCGACCACGAAGACACCGCCCATAATCACTAACAAAAACTCCTGACGCAGCAGTACCGC
GATAGTACCGAGTGCGCCGCCCAGTGCCAGCGAGCCTACGTCTCCCATGAAGACCTGAGCCGGGTAGGTG
TTAAACCACAGGAAGCCGAGCCCAGCACCAACAATCGCAGTACAGACGATCACCAGTTCACTGGCATGAC
GGATATACGGAATATGCAGATAACCGGCAAAATTCATGTTCCCCGTTGCCCATGCCACCAGCGCAAAGCC
AGCAGCAACAAACACGGTCGGCATGATTGCCAATCCATCCAGGCCGTCAGTCAGGTTTACCGCATTACTG
GTGCCGACAATCACAAAATAGGCCAGCGCGACATACAGAAGGCCCAACTGCGGCATAACATCTTTAAAAA
ACGGCACAACCAACTGCGTAGCTGGCGTATCTTTACCGATGGAGTACATGGTGAAAGCCACCACGAGCGC
AATCACGGACTGCCAGAAATATTTCCAGCGGGCAATCAGCCCCTTGGTATCCTTACGCACCACTTTGCGG
TAATCATCAACAAAACCGACTGCACCATAACCCGCTAACACAAGCAGTACGCACCAGACATACGGGTTAG
ATAGATTAGCCCACATCAGAACGGAAACGATAATCGCCACCAGGATCATCACGCCCCCCATCGTCGGGGT
TCCGCGCTTGCTAAAATGCGATTCAGGCCCTTCGCTACGCACAACCTGCCCAATCTGCAAACGTTGCAGC
CAGGCGATCATATGCGGCCCCATCCATAAGGAGATAACCAATGCGGTCAGCAGGCTGACAATGGCGCGGA
ACGTCAAATAAGAAAAGACGTTAAAACCGGTATAAAGTTTGGCCAAATGTTCGGCCAGCCATACTAACAT
TGAGCATTCTCCTGTAATGCGTGTACAACCTGCTCCATCGCAGCGCTGCGAGAGCCTTTGACCAATACGC
TGATGACGTTATGTTCTGACATCAGCACCTTCAAACGTGAAATTAGCGCGGCCTTATCGTGAAAATGCTC
GCCATTGCCGTTGCTTTGGCTTATCAATTTACTCAACATTCCTACACTCAATACGCAATCGATGCCCGCA
ACACGCGCCGCTTCGCCCACCTGACGGTGACACTCAGGAGCATCATCACCCAGCTCTCCCATATCGCCGA
CAACCATCACGCGGTAACCCGGCATATCTGCCAATACCTGTGCCGCGGCCGTCATCGAGCCCACGTTGGC
GTTATAACTGTCATCCAGCAGTAGCTTGCCTTCAGACAGCGCGATCGGAAACAATCGTCCCGGCACCGCT
TGAAGCTGAGATAATCCTGCTTTAACGGCTTCCAGCGTCGCCCCGACGGACATCGCCAACGCCGTTGCCG
CCAACGCGTTCGACACATTATGTCGACCGGGTAAAGGCAGCAAAACCTGCGTGTCGCCAAACGGTGTATG
CAGAGTGAAACGCGTACCCTGTGCTAAAACGGCTACATCGCTGGCAAAAAAATCGATGTTGCAAGCGGCC
TGCGGCGAGAAACGCCAGGCGGTTTTATGATTCAGCGTGACCTGCCAGTGCGGGAAATCGTTACTGTCTG
CATTCACGATCGCTACGCCGTCTACTGGCAAACCAGAAAAAATCTCACCTTTCGCCTGCGCCACACCAGC
CAGTGAACCAAAACCTTCCAGATGTGCAGCGGCCAGATTGTTGACCAGCGCGCTTTCCGGCCGCACCAGA
TCGGTGGTATAGGCAATCTCACCAATGTGATTCGCCCCTAGCTCAATCACCGCAAACTGATGTTCTGCTG
TCAGACGCAGCAGCGTTAACGGCACACCAATATCGTTGTTGAAGTTACCAGCGGTATACAGCACCGAGCC
GCACTGGCGCAGGATCGCCGCCGTCATCTCTTTAACCGAGGTTTTGCCGGAAGAACCTGTCAGTGCAACA
ACGCGCGCCGTTGACTGCTGGCGAACCCAGGCACCCAATTGCCCTAACGCTAAACGCGTATCGCTCACCA
GCAATTGTGGCACATCGATATGTAAGCGCTTACTGACTAACAGAGCCGCCGCACCGCCTTTTACTGCATC
AGCGGCGTAATCATGCGCATCGAATTTCTCGCCTTTCAGCGCGACAAACAAACAGCCGGACGACAGCTTA
CGCGTATCGGTTGAAACATCTTCAATATCAATGTTTTCACCAATCAACTGCGCATTAAGCACCGTGGCAA
GTTGCTGCAAAGAAACGCGAATCATGCGATCACCCCCAGCAAGCGAGCAACGGTGATGCGATCGGAATAA
TCAAGACGCTGATTGCCAACCAGTTGGTAATCTTCGTGTCCTTTTCCTGCAATCAACACCACGTCATTTT
CCTGCGCCTGCATGATCGCACTGGTGACAGCTTCAGCACGTCCGTGAATCACCTGAACTCGCCCGGCATC
CAGCAGCCCAGAGAGAATATCGGTAACGATCGCCTGAGGTTCTTCACTCCGCGGGTTATCGTCAGTCACT
ACAACGCGATCGGCCAGTTGTTCTGCGATGCTGCCCATAAGTGGGCGCTTACCTTTATCGCGATCGCCGC
CACAACCAAACACGCACCAGAGTTTCCCCAGACAGTGCAAACGCGCCGCTTCAAGCGCTTTTTCCAGCGC
ATCCGGCGTATGGGCATAATCAACAACGACCGTTGGCTTTCCTTCAGCATGGAAAACTTCCATGCGACCA
CATACAGGTTGCAGTTGCGATCCAGCAATGACGAGCTTGTCGAGCGGATAGCCAAGAGACAGCAATGTTG
CCAGCGCCAGCAGCATGTTGCTGACGTTAAACGCGCCCATCAGGCAACTTTCAATTTCGCCATGTCCCCA
GCTTGAATCAAACGCAACCGTGGCACCGTTATCGTGATAATCAATCTGTGTCGCTTTCAGCCAGCGCCCA
CGGCAGCCGGGGACCAAATTGTTTGCCATCGTTACCGCAACCGCGTCTGGCAACTTGGCTAGCCAACGCA
GCCCAACCTCATCATCAGCATTGATAATCATCTGACCAACACGATGCTCGGCGAACAGTGCCCACTTGGC
TGCTTCATAGCTTTCCATATCGCCGTGGTAATCAAGATGGTCGCGGCTCAGATTGGTGAACACTGCTGCC
GTAAAAGGCAGTGCGGCCACGCGGTTTTGTACCAACCCGTGGGAAGACACTTCCATTGCAGCAAACGTCG
CGCCTTGCTCTACCAACTGGCTCAGCACCTGCTGAACATCAACAGCAGATCCTGTCGTATTCTCTGTCGG
AATCGCCCGCCCCAATAGGCCATTGCCTACAGTGCCCATCACTGCGCTCGTTTCGCCTAACGCCTGGCTC
CACTGCGCCAGAAGCTGAGTCGTTGTCGTTTTCCCGTTGGTTCCCGTTACGCCAATCAACTGTAACTTTT
CCGCAGGCTGCTGATAAAAACGACCTGCCAACGCGGAAAGCCGCTGGTTCAGATTACTGAGATAAATCAC
TGGCACACCGTGCATTTCGCGAACGGTGCCATCAGCAGTTTCACCTTCAGCTTCGGCAACAATCGCTGCT
ACGCCTTGCGCAATTGCCTGCGGAATATAGCGCCGTCCATCTGTTTTGTGCCCGACAATCGCGACAAACA
GATCCCCGGCAGCCGCGACGCGGCTGTCTAATGTCATTTCCCGCAGCGCGAGTTCCGGGGTGTCTTGCAC
CCACGGCGCAAGTAAATCGCGCAAATTACGATCTGCCACCTGATCCCTCTTCTCTATTAATTACAAACTC
GTTTTTGTCGCCCACTGGCAACGCATCCGGTTCGATATTCATCGTACGCAGAACGCCGCCCATGATGGCG
CCAAAGATTGGCGCAGAAACCGCGCCGCCGTAGTACTTCCCTGCCTGCGGATCGTTGATCACGACAACCA
GAGCAAAACGTGGGTTACTGGCTGGTGCCACGCCCGCCGTATAGGCAATATATTTGTTGATGTATTTACC
ATCTGGGCCGACTTTCTTGGCTGTACCGGTTTTAATCGCGATACGGTAGCCCTTGATGGCTGCCTTGGTG
CCGCCACCGCCGGGTAGTGCAACGCTTTCCATCATGTGCACCACGGAACGCACCAGCGCTTCTGGGAAGA
CACGCTCGCCAGGCACGGGGGGATCGACTCTGGTAATCGACAGCGGGCGGTAAATACCGAAACTGCCGAT
CGTGGCATAGACTCGCGCTAACTGTAATGGAGTTACCATCAGCCCGTAGCCGAAAGAAAAGGTGGCCCGC
TCTACGTCAGACCACCGTTGTTTTTGAGGATATAAGCCACTGCTTTCTCCGACCAACCCCAAATTGGTCG
CTTTTCCTAATCCAAAGCGCGCGTAAGTATCGACCAGCGCAGAGGAAGGCATCGCTAACGCCAGTCTGGA
TACACCGACGTTACTCGATTTTTGGAGCACGCCCGTCAGCGTTAATTCACTGTAACGCGCCACATCTTTG
ATCTCATGACCATTGACGTAATACGGCAGCGTGTTGAGCACGCTATTCTCTTTCACTACTCCGCGCTGCA
AGGCCGTCATCACCACCATCGGTTTAACGGTAGAGCCAGGTTCGAAAATGTCGGTGATAGCGCGGTTACG
CATGATGTCTTTCGGCGTACCCGCCAGATTGTTCGGGTTATAAGACGGGCTATTCGCCATTGCTAACACT
TCGCCAGTATTCACATCGACCAGCACAGCCGTTCCCGATTCGGCTTTGTTAAAGGCAACGGCGTTATTAA
GTTCACGGTAAACCAGCGCTTGCAAACGCTCATCAATACTGAGCGCCAGATTATGTGCAGCCTGGCTGTC
AACGGAGGAGATATCTTCAATCACGCGGCCAAATCGGTCTTTACGCACGGTCCGCTCACCGGGTTGCCCA
GTCAGCCAGCGGTCAAAACTTTTCTCTACCCCTTCGATGCCCTGTCCATCGATATTGGTGAAACCAATAA
GGTGAGAGGTAACTTGCCCTGAAGGATAGTACCGACGAGACTCCTGCCGCAGATTAATTCCTGGTAATTT
CAGCTTATGAACGTATTCACCAATAGCCGGGTTAACCTGACGCGCCAGATAAACGAAGCGCCCTTTCGGG
TTAGCATTGATCTTGGTTGCCAACTGATCTAACGGGATATCGAGCGCATCAGACAGTGCTTTCCAGCGCG
TATCGAGCGTGATGCCACCACGATCGTTCACTTCTTTCGGATCGGCCCACACGGCATTCACGGGTACACT
GACGGCCAGAGGGCGACCAGCGCGATCGCTGATCATACCGCGCGCCGTTGGCACTTCCTGAACGCGCAGG
GAGCGCATATCGCCTTCGCGCACCAGTTTGTCTGGATTGATCACCTGAAGATAAGCCGCACGAGCCATCA
AGCCAACCATCGCAAGCAGGATACAGCCGCAAAGCAACGCAAAACGCCAGCTAACAAAGCTGGCTTGATC
TTCCTGGCGCTTTAACTTTCCTGTACGGGCTGCTTTCATACTTAGCTGGTTGCCTATTTAGTTCATTACT
TAACCACAATATTTTCCTGTGACGGATCGACATGCCCCATTTGCAGTTTTTCCGTCGCGATCCGCTCAAC
GCGGCTATGATCCCCTAATGAGTTTTCCTCCAGGATCAGATTTCGCCATTCGATATCCAGCGCATCACGC
TCCAGCAGAAGCTGTTCGCGTTCTGCAGTCAACAAACGCGTCCGGTGCGCTGTCGTTACGACAAAGACGG
CAGAAACCAACACGGCAACGATCAGCAGCACCGGGAGTTTTGCATTACGCAGCAGATCCTCGCCGATGAC
ACCGACCAGCGTATGCCGTTCGTTACCGATCATGCTGGCAGTCTCTCAGCAAACCGCAGCACGGAACTGC
GCGCACGCGGGTTTTCTGCCACTTCTTCTTCCGAAGGCATCAGTTTCTTTCCGACAGGCTTTAACGTCTG
TCCACCCTGGCTGCGCAGTTGCGCTTCCGTTAGCGGTAGACCAGCAGGCACCTGTGGCCCACGGCTTTGG
TGACGGATGAACCGTTTCACAATCCGATCTTCTAACGAGTGGAAGCTGATCACCGACAGACGCCCCTGCG
GAGCCAGTACGCTCAGCGCACCTTCTAACGCACGCTCGATCTCTTCCAGTTCACTATTGATATAAATGCG
GATCGCCTGAAAACTGCGCGTTGCCGGATGTTTATGCTTTTCGCGAACCGGGCTAGCAGCAGCAATCAAT
TCCGCCAGTTCTTTTGTCCGCGTCATCGGCTCGGTACGATTACGTTCCACAATGGCGCGAGCAATCCGCT
TGGCAAAACGCTCTTCACCGAACGTTTTCAAGACCCAGACAATGTCATCAGCTTCTGCTTTCATCAGCCA
CTCGGCAGCAGACAAACCGCGCGTCGGATCCATACGCATATCCAGCGGGCCATCACGCATAAATGAGAAC
CCACGCTCAGGGTCATCAAGCTGCGGGGAAGAAACGCCGAGATCGAGCAGGACACCATCGATCTGTCCGG
TCAGCCCACGTTCAGCAACATAATCCGCCATTGCAGAGAACGGCCCATGAATGATAGAGAAACGCGGATC
GTCAATCGCCTTGGCGGCTTCAATGGCCTGAGGATCGCGGTCGATAGCTAACAGACGCCCTTCCGGCCCC
AGTTGGGAAAGAATCAGACGGGAGTGACCACCACGGCCAAATGTGCCGTCGATATATGTGCCGCCGCTGC
GAATATTCAGGCCATTTACGGCCTCATCCAACAGGACGGAGGTATGTTTATAATTTTCCAGCATGACTAT
AGTGATAAGTCCTGCAACCGCTCAGACAAAGGTTCCTGAGTCGATTGTTCAGCGTCAATATCATCCTTGA
CCTGTTGATACCAAGTCTGTTCATCCCACAGTTCAAACTTGTTGAACTGCCCGACTAGCATCACTTCTTT
TTTAAGGTCCGCATGCTGCCTTAACGTATTCGCAATCAACAAACGTCCTGCACTATCCATTTGACACTCG
CTGGCATGTCCCAATAACAAACGCTGCACACGACGCTCAGCAGGGTTCATGCTCGACAAGCGAGACAATT
TTTGTTCAATGATTTCCCATTCGGGTAAGGGATAAAGCAGCAGGCAGGGCTGATGCAAGTCAATGGTGCA
AACCATTTGACCTTGCGATTCCTCGTTCAGCATTTCCCGGTATCGGGTAGGCACAGCAAGACGCCCTTTA
CTGTCGAGGTTAACCAGCGTAGCCCCACGAAACATACCTGAATTACCCCTCCATCACCTTTTTCACCACT
TTACCCCACAAAATCCCACCTTTAAGAGTGTACGGAGGGTATGAAAACCTTGTCAAGCCAGAGCAGACGC
GCTTTGGGATTATTCCTGAATGAATTTGGGCCAGCATAGAGGTAAAAAGAATAAGGAGTCAGAATTAACA
GTGATTAACATCATGATAATTTGAGGAAAATTTTCAGTAAAAAGGGTTCATTGCAAACATATCGCTACCA
ACTTCAGCATATAGATTATTTTCATTGTCACAATCTGATACCAAAGATAAAAGCTATTCAGAATAGTCTC
ATTAAACCGAACACCTTGAATACCAAGGCCTACCGTAGCCCGCAAAACCATACATGACTGTTAACATTTG
CTCAATGTCACATTTTTAACATCAACATCATCGATTCTTTATTAATCCGTCGATTTACGCTCATTCACCC
CCTCTCACCGATGAATATAACTTCCAATGAAAGAAAAGCAGGCTCAG
>10 length=30350 depth=0.96x
GCTATAAACGGTTTACTTAGCACCCAATATGGCTGTGCAAAAAATAACTCCTCTATACTCGTCATATTTC
ACATCGCCGGAGTGTTGGCATCATGCTTCGGGCCATCCGTTTGCGAACGGCTTCTGACGGCGATAAACGA
CACGATTTTTTTTATCGATTTGATACAGGCAACACGACATAACTATGAGCCATCGTTTAACTTCCAAAGA
TATTGTGGCATTAGGTTTTATGACCTTTGCTTTATTCGTGGGGGCAGGAAATATCATTTTCCCGCCTATG
GTGGGATTGCAGGCAGGAGAGCACGTTTGGACTGCGGCAATCGGCTTCCTGCTGACGGCGGTTGGCCTAC
CTGTGCTGACCGTCATCGCGCTTGCTCGGGTTGGCGGCGGCGTCGATGCGCTAAGCTCGCCGATTGGTAA
AAAGGCCGGTGTGGTCTTGGCTACCGTGTGCTATCTCGCTGTTGGGCCACTGTTCGCGACGCCGCGCACG
GCAACCGTTTCGTTTGAAGTCGGTTTGGCTCCTTTGGTTGGTAATGGCGCGTCCCCTCTGTTGATTTATA
GCCTGATTTATTTTGCTATCGTCATCGGGATTTCTCTGTATCCGGGCAAACTGCTGGATACGGTCGGGCA
TGTGCTGGCACCGTTGAAGATCATCGCTCTGGCGGTATTGGGTATTGCCGCAGTGCTGTGGCCTGCGGGG
ACACCGATCCCTGCGACAGAAGCGTATGAGCATCTGCCGTTCTCCAATGGCTTTGTTAACGGCTATCTGA
CGATGGATACGCTGGGCGCGATGGTCTTTGGTATCGTAATCGTCAATGCGGCACGCTCACGTGGGGTGAC
AAGCTCAGTGCTGCTGACGCGTTACACCGTATGGGCTGGGTTAATCGCGGGCATCGGCCTGACGTTGGTC
TATCTGAGCCTGTTCCAGCTTGGTTCTGTCAGTGGTGAACTGGTGCCGCAGGCACTGAATGGGGCAGAGA
TTCTCCATGCTTATGTGCAACACACGTTCGGTAACATGGGAAGCAGCTTCCTGGCGTTGTTAATCTTTAT
CGCGTGTCTGGTGACGGCGGTGGGCTTAACCTGTGCATGTGCTGAATTCTTTGCGCAATATCTGCCGTTG
TCCTATCGCACGTTGGTATTTGTGCTGGGAACGTTCTCGATGGTGGTGTCCAATCTTGGCTTGAGCCACC
TGATTCAACTTTCTATTCCAGTGCTGACAGCGATTTATCCGCCTTGTATCATTCTGGTTTTACTGAGCTT
TACGCTCCGTTGGTGGAATAGCGCTTCACGTATTGTGGCACCCGTCATGTTAGTCAGCCTGTTATTTGGC
ATGATTGATGGTATAAAATCATCGGCTTTCAAGTCGCTGTTGCCAGAGTGGAGCCTCAATTTGCCACTGA
GTGAGCAAGGATTGGCCTGGTTGCCACCGTCGCTGCTGGTTTTACTGATTGCAGTGATTTACGACAGACT
GTGTGGTCGTCAGGAAGTTACGGTACATCAATAATATCGTTCATACCTGATAGCGCTGGGGATATCTTAC
TGCTCCAGCACGGCGTTAGGTTTCTGCACCACAGGTATTTGCCTGTGGTTTTTCTTTTTGTAATGTTTTT
CTCTTATAAGACAGGGTTGCTTATCAATGGAACAACCATCTTCCAAGCTCAAGCGTGGGTTAAGCACGCG
GCATATCCGCTTTATCGCCCTTGGCTCGGCGATCGGAACCGGTCTGTTTTATGGTTCTGCTAGTGCGATC
CAAATGGCGGGTCCCAGCGTGTTGCTGGCTTACCTGATTGGTGGGATTGTGGCGTATATCATCATGCGCG
CACTGGGTGAAATGTCGGTGCATAACCCGCAGTCCAGCTCATTTTCTCGCTATGCGCAAGATTATCTCGG
GCCGTTAGCGGGATATATCACTGGCTGGACCTACTGCTTTGAGATGCTGATTGTCGCCATTGCCGATGTG
ACCGCGTTTGGCATCTACATGGGCGTCTGGTTCCCTGCGGTGCCACACTGGGTGTGGGTCTTGAGCGTGG
TGCTCATCATCGGTGCCATCAACCTGATGAATGTGAAGGCCTTTGGCGAACTGGAGTTTTGGCTCTCTTT
CTTCAAAGTTGCCACTATTATCATCATGATCGTTGCCGGGATCGGCATCATTATCTGGGGCATTGGCAAC
GGTGGCGAACCCACCGGTATCCACAATCTATGGAGCAATGGCGGGTTCTTCAGTAACGGTGTGATGGGGA
TGATCCTATCGTTACAACTGGTGATGTTTGCCTATGGTGGGGTGGAGATCATTGGAATCACTGCCGGTGA
GGCCAAAGACCCGCATAAATCCATCCCTCGCGCAATTAACTCTGTACCGTGGCGTATTCTGGTGTTCTAT
GTTGGTACGCTATTCGTCATTATGTCCATTTACCCGTGGAATCAGGTAGGCACCAACGGTAGCCCATTTG
TGCTGACGTTCCAGCATATGGGCATTACGGCAGCGGCGGGTATTCTGAATTTTGTCGTGATTACTGCATC
GCTGTCGGCGATTAACAGTGACGTGTTCGGCGTAGGCCGTATGCTGCATGGGATGGCGGAACAGGGACAT
GCACCGAAAGTGTTTAGCCGCATTTCCAAACGTGGTATTCCGTGGGTAACGGTGGTCGTGATGATGATGG
CACTGCTGGTAGCGGTGTACCTGAATTACATTATGCCCGGCAAAGTGTTCCTGGTGATTGCTTCATTGGC
CACCTTTGCGACAGTGTGGGTGTGGATCATGATTTTGTTCTCTCAGATCGCTTTCCGCCGCCGTCTAAGT
GCTGATGAAGTGAAGGCGTTGGCATTCCCGCTGCGTGGGGGGATCGCGACCTCTGTATTTGGTATCGTCT
TCTTATTCTTTATCATCGGATTAATTGGCTACTTCCCGGATACCCGTATATCGCTGTATGTCGGTATTAT
CTGGATTTTGGTGCTTTTAGTGGGCTATGTTTGGAAGAAGAGGCGTCAGAACGCGGTGGCTGCACAGAAT
TAAGCGAGTTGCTTGTTATTGGAAGAAACGCTCAGACTGTACGTTGACTAACCTATTTTCCGAACGAGAA
CGGGGGTAACGGAATAGAAGAGTAAAGCGTTTGCGCCATGGATGGCGCAATCCGAGCGTACAGGGATGTA
TTTACAGCGTCTTTACGATCTATCCGTTACTCCCGCGTTACTGGCTTTGTGAGCAACCTCAACGTTCCCA
TTGTAGCGTTTTTTTGTGCCTATTTTTACGCTTCCGGCGTAGTCATCTGCTGCGCCATCATTCGCATATC
GTGACCGGTTGGTGTCTGATGAACGCGGAGATCGAATTCCGGTAAGATCGCAAAGATATGGTCGAAAATA
TCAGATTGAATGCTTTCGTAATCGACCCAAGCGGTGGTGTTGGTAAACGCGTAAATCTCTAATGGCACTC
CTTCTGACGTTGGCGCAAGCTGGCGTACCATCAGCGTCATCCCTTTATGAATTCCCGGATGGGTGCGCAA
ATAAACCTGAAGGTAGGCGCGGAACGTGCCCAAATTCGTCAGACGACGGCCGTTCAGCGGTGATGTCAGG
TCGGCGTCGGACTGTGCGTTGTGTTGCTCCAACTCACTCTTCTTGTTCTGAATATACGCTGACAGTAGCT
TGCTGCGCAGCAAGCGCGCCTGTTCATCTTCCGTCATAAAATGCACGCTGGTGGTATCGATATTGATACT
GCGCTTGATGCGGCGTCCTCCTGATTCCGACATCGACCGCCAGTTCTTGAAGGAGTCGGACACCAGCGAA
TAGGTGGGAATGGTGGTGACGGTATTGTCCCAGTTTTTCACTTTTACCGTCGTCAGCCCGATGTCGATGA
CGGCTCCGTCAGCGCCGTATTTCGGCATTTCGAGCCAGTCTCCCAGTGTCAACATGTCGTTGGCGGAAAG
CTGGATGCCGGCGACGAGCCCCATAATTGGATCTTTGAACACCAACATCAGCACGGCGGCCATTGCGCCC
AAGCCACTAATCAGAATCAGCGGCGATTTCCCGATGAGCAGCGACACGACCATGATGCTGATGACAACGG
TGGCGATCAGTTTCAGGCTTTGGAAAATACCGCGTAGCGGCAGTTGTGCGGCGGCTTTCGTGCGAGCAGA
AACATTGAGCAGCACATCGAGTAGCGAGAACAGAGACAGCAGCGCAAAAATCATAATCCACACTTGGGAG
CAGATGATGAGCGCTTCACGGGTTTCACTTTGTGCGGGAAGCCACACAAAGACCTGAATATTGAGGATCA
CCCCTTGCAGCAAAAAGGCCAGCCGGTTAAACAGGTTGTGTTGTGTCAGCGCCTGCTTCCACCCATGACC
CTCGGTTTTTCCTGGCTTATTGAGTGAACGCAGAACCATTCTTTTCAGCACAATCTGATGCAGAATTAGG
TGGATGACGGCAGAAATGAGCAATATCAGCCCAAGAACAATCAGTAATGCAATGATGCCAGCGTGTTGTA
TCTCTGATTCTCTCAGCCACAGTGCGAGGTTTTGTTGCATGCGTTCTCCTTTTATTCCATCAATCTGTCG
TGCGTTAACACTATGTGACGTTAAGGCTAAGGATTTAGCGCATCGAGTCAACCTTTTGTATTTTTTGGGA
TCGCGTAGGGAAGGTGAGCCGTGAGGAAAATGATGAGGGAGACATCACGAAAAAAAAGCCAGTCGCATAG
CAACTGGCTTGATTATCACATTACCTATTGAGGGCAACGATGAGGGATTACAGCTTGTCTGCGTTTTCAG
ACAGGTATTTTGCTACGCCGTCTGGTGACGCACCCATACCGGATTTCCCTTTTTCCCACTGTGCCGGGCA
CACTTCGCCGTGCTCTTCGTGGAATTGCAGGGCGTCAACGGTACGCAGCATTTCATCGATGTTACGGCCT
AGTGGCAGATCGTTCACCACCTGATGGCGAACTACACCGTTTTTGTCGATAAGGAAAGAACCACGCAGTG
CAACACCCGCTTCTGGGTGCTCAATGCCGTAGGCCTTCTGGATTTCGCGCTTAATGTCAGCAACCATCGC
ATACTGCACTTCGCCGATGCCGCCTTTGTCCACAGGGGTTTTACGCCATGCGTTGTGAACAAACTCAGAA
TCGAAAGAAACCCCAACCACTTCTACGCCGCGTTTCTTGAACTCGGCATAGCGGTGATCGAAAGCAATCA
GTTCTGATGGACAAACGAAGGTAAAGTCCATCGGCCAGAAGAAGATCACGGCAGCTTTACCGTTGATATG
TTTCTTCAGGTTGAAATTTTCGACAATTTCGCCACTGCCTAAAACAGCAGCGGCAGTGAAGTCTGGGGCT
TGACGAGTTACCAGGACCATAATTACTCCTGTAGATAGCGGTTAATGATCGGAAGATGTAAAAACAGCGA
TCAGTATAGGGATTCTGTCTGAGCGAATACAGGCAAAGAGACCAATCAATGAGATAGCTTTTGTCTATTG
AACTCATCGCTATTTCCTTTCAATAAATTACATTAACCCTTTTAATCGAAAGGACAATAGGTTACGCAGA
AAAACGGAAAGGTTACGATCTCACAACTGTTGCGTTTTCGCTAACTGCATCATGCGTGGATAAAATTGCC
AGAAGAGTATTTCAAATTGGTGATAGTGCTGCTCGATATCCTGAAAAGAGCCGGACAGGGCAGCCAGCTT
CGGACGGCGTACCGACATTCTGTGCAGCACGTCGGCGATAAACGGCAGCTCCGCATAGCGCGTCATCCAA
CGTTCCGGCCACAAATAGAGATTCAGGTTCTGAAAGCGCTCGGGGGTTTGCGCCAGATGGGGTTCAATTT
GTGATTGCGCGTCATCGATAAAGGTTTGCAAAGGCGTGTTCGGAACCAACTGTAGCCAATGGCGTGCAAG
ATAGTGATCCCATAGGACATCTAATGTAATTGGCGAAACGCGGCGGAATTCATCGCTGAAATACTGACGC
GCCTGTTTGACCTCTGGCAGGCTGTCGGTCAGCGAATCAACGCGGCGATGTAGGCGGATACCCGCGACGA
TCTCGTCGGCGTAGCTGTCCTGTGGGTTGCCGCGAACAAAGTCCGCCATCAGGTTCCCTAACAGGGAACT
GTCGGCCAGCGTGGCCAGATGAAGGTGTGCAAGAAAATTCATCGTGACAGTATATACCCTTTCTATTGGG
TATAATGCATTCCGCGACTCAGATGCTTATTTCTTGCAGCCATGCGCTTGCGGCTCTAGACTAGGCCGCC
CATTTTTAATGTATTAACAGCTAAGTGAATTGCCATGCGTGTTGCCGATTTTTCGTTTGAACTTCCTGAA
TCATTAATTGCTCACTATCCACAGGCGGAACGCAGTGGCTGCCGTTTGCTGTCGCTGGATGGGCCGACGG
GAAATCTGACGCACGGCGTATTTACCGATTTGCTGGAAAAACTGAACCCAGGCGATCTGCTGGTGTTCAA
TAACACGCGCGTGATTCCGGCACGTTTGTTTGGCCGTAAAGCCAGCGGCGGAAAACTAGAAGTGCTGGTG
GAACGCGTGCTGGACGATCGCCGAGTACTGGCGCACGTTCGAGCGTCAAAAGCGCCAAAGCCGGGCACAG
AGCTGCTGCTGGGCGATGATGAAAGCGTCAAGGCCACGATGGCGGCTCGTCATGACGCACTATTTGAGCT
GCATTTCGATGACGCTCGCGATGTTTTGTCGATTCTGAATGCTATCGGCCATATGCCGTTGCCACCGTAT
ATCGACAGGCCTGATGAAGACGCCGACCGTGAGCTTTATCAGACCGTGTATAGTCAGCGCCCCGGTGCTG
TTGCTGCGCCGACAGCGGGCTTGCATTTTGATGAGCCAATGCTAGCTGCGCTGCGCGAGAAGGGCATTGA
AATGGCGTTCGTCACGCTGCACGTGGGTGCGGGTACTTTCCAGCCAGTGCGGGTTGATACGATCGAAGAT
CACATCATGCACGCCGAATATGCCGAAGTGCCGCAGGATGTCGTCGATGCCGTTCTGGCGTGCAAAGCGC
GAGGAAATCGGGTGATTGCCGTGGGCACGACTTCGGTTCGCTCACTGGAAAGTGCCGCACAGGCCAGCCA
GGATGCGCCGATTGCCCCGTTCTTCGACGATACCAAAATTTTTATCTATCCAGGTTATCACTATCGCATT
ATTGATGCGTTGGTGACCAATTTCCATTTGCCCGAATCGACGTTAATCATGCTGGTGTCCGCCTTCGCCG
GTTATCAGAATACGATGTCTGCCTACCGTGAAGCGGTGGCTGAGCAATATCGTTTTTTCAGCTACGGTGA
TGCGATGTTTATTACGCATAATCCGCTGGCCGAACAGGAAAAAGTAGCATAACCCTAATACCGATCGTTT
AAGAACCGAGATACACGGAGTGACCACGGGTGAGGCGTTCCTGCGGGAAGCTCATCCCCGTGTTTCTCCT
AAAATGGGGCTTAAGTGACCAGCATTAGGCATAACCCTTGTTTTCTACACAATAGGAACGCCACAGGCCA
CGCTCTGTCAGGCGTTAATATATCATTATCATCAGACTGTTTTTCTGGTGTCGGAGGTTAAGTGAAGTAC
GAATTACAAACAACAGACGGCCGTGCGCGACGCGGCAGATTGATTTTTGAACGTGGTGTGGTGGAAACTC
CGGCTTTTATGCCCGTGGGGACTTACGGCACGGTCAAGGGCATGACGCCAGAAGAAGTGAAAGAGACGGG
CGCACAGATCCTGCTCGGCAATACCTTCCATCTGTGGCTGCGTCCCGGTCAGGAAATCATGAAACTGCAC
GGCGATCTGCACGATTTCATGCAGTGGCACGGCCCAATTCTGACGGACTCTGGCGGTTTTCAGGTATTCA
GCCTTGGCGATATTCGCAAGATTACCGAACAGGGCGTGCATTTCCGTAACCCGATCAACGGGGATTCGAT
TTTCCTTAGTCCGGAGAAATCGATGGAGATTCAGCACGATCTCGGTTCCGATATCGTCATGATCTTTGAT
GAGTGTACGCCGTACCCTGCCGATTGGGATTACGCCAAGCGTTCGATGGAGATGTCACTGCGCTGGGCGA
AACGTAGTCGCCAGCGTTTTGATGAGCTGGAGAATAAAAATGCGCTGTTCGGTATTATTCAGGGCAGTGT
TTACGAAGATTTACGTGATGTATCCGTAAAAGGTCTGGTAGACATTGGCTTTGATGGGTACGCTGTGGGC
GGTTTGGCTGTGGGGGAACCGAAAGAGGACATGCACCGTATTCTGGAGCACGTTTGCCCACAGATTCCAG
AAGATAAACCACGCTATTTGATGGGCGTGGGCAAACCGGAAGATTTGGTGGAAGGTGTACGTCGCGGTGT
CGATATGTTCGACTGCGTAATGCCAACGCGTAACGCACGTAACGGACACCTGTTTGTGACTGATGGTGTG
GTGAAAATCCGTAATGCGAAGCATAAAGATGACGTCAGCTCGTTGGATGAACACTGTGATTGCTACACGT
GTCGCAATTATAGCCGTGCCTACTTGCATCATCTTGACCGTTGCAACGAAATACTCGGAGCACGACTCAA
TACCATTCATAACTTGCGTTATTATCAGCGTTTAATGGCGGGTTTACGTCAGGCCATTGAAGAGGGTAAA
TTAGAGCACTTTGTGGTGGATTTTTACCAACGGATAGGCAAATCCATTCCGCCGCTTGCTGAAAACGATG
TTGCTGCGAGCAACTGACGGCTCGTTCGCTATGAATGCATTTTGCTGTGAAGCGTTTTTATAATTGTAAG
GTTGATAATTTATCTTTTTGATAGCTTATCTTTTGACAAAAAAGAGGATATTTAAATGAGTTTTTTCATC
TCCGATGCTGTAGCTGCGACAGGTACTCCGCCTCAGAGTCCGTACACTATGGTTATTATGCTGGCCGTTT
TTGGTCTGATTTTTTACTTTATGATCCTACGTCCTCAGCAAAAACGTGGCAAGGAACACAAAAAGTTAAT
GGATTCCATCAGCAAGGGTGATGAAGTCTTGACGAGTGGTGGCCTGGTTGGTCGCGTGACCAAAGTGTCC
GAAACGGGCTATATTGCGATTGCGTTGAACGAGACCAATGAAGTGGTTATCAAACGTGATTTCGTGGCTG
CCGTGCTGCCGAAGGGCACGATTAAAGCCCTGTAATTTCTGATTTTCCCGAAGGGAACTGCCGTGTTAAA
CCGTTATCCTTTGTGGAAGTATCTGATGCTGGTCGTGGTGTTGTTTGTCGGCCTGCTCTATGCGCTTCCT
AACCTATATGGTGAGGATCCGGCGGTACAAGTTACTGGTGCGCGGGGAACCGCCGCCAGCGAAACGACGC
TGATCCAAGTCCAGAATGTCCTGAAAGAACAAAATATTACCAGTAAGTCGATTGCATTAGAAAATGGTGC
AATTCTGGCTCGCTTCTCTAACCCTGATATTCAGCTCCGTGCGCGTGAAGCGCTCGTTAATGAGCTGGGC
GAAAAATTCGTCGTTGCACTTAACCTTGCTCCTGCTACGCCAACCTGGCTGCGGTTGTTAGGTGCTGAAC
CGATGAAATTGGGGCTTGACCTGCGCGGCGGCGTTCACTTCCTGATGGAGGTGGATATGGATACGGCGCT
GGGTAAATTACAAGAACAAACTATGGACTCTTTGCGCAGCGATCTGCGTGAGAAGAACATTCCTTATGCC
GCTGTACGTAAGATTGATAATTACGGCGTCGAAATTCGCTTCCGTGATGCTCAAACGCGTGATGATGGCC
TCAGCTATCTGACGTCTCGTCATCGTAACCTGGTTCTCAGCAGTAGCGGTGGCAACCTGATGCGTGCGGT
GATGTCGGACGAACGTCTGCGTGAAGCACGTGAATACGCCGTACAGCAGAACATCAATATCCTGCGTAAT
CGTGTGAACCAACTGGGCGTTGCCGAACCGCTGGTACAACGTCAGGGTTCTGACCGCATCGTCGTTGAAT
TACCGGGTATTCAAGACACGGCGCGCGCGAAAGAAATTCTTGGTGCAACCGCTACGCTGGAATTCCGTCT
GGTCAACAGCGATGCTGATGCGACAGCGGCGGCAAACGGCCGTGTGCCGGGCGATTCCGAAGTGAAGAAT
ATGCGTGACGGTTCACCCGTTGTGCTGTTCAAACGCGTCATCCTGACGGGCGACCACATCACGGATTCCA
CATCAAGCAATGACGAATACAATCGTCCTCAGGTGAATATTTCTCTGGACAGCGCGGGTGGCAACACCAT
GTCCAATTTCACCAAAGACAGTATTGGTAAGCTGATGGCGACGCTGTTTGTGGAATACAAAGACAGCGGC
AAGAAAGATGCGACGGGCCGTTCAATACTGGAAAAACACGAAGAAGTGATCAACGTGGCGACGATTCAGT
CGCGACTGGGTAACAGCTTCCGTATTACCGGCATTGATAACCCGAATGAAGCGCGTCAGCTTTCTCTGTT
GCTGCGTGCGGGTGCGCTGATTGCTCCGATCCAGATCGTGGAAGAACGTACTATTGGGCCAACGCTGGGG
ATGCAAAACATCACTCAGGGTCTGGAAGCCTGTTTGTGGGGCTTGATCGCGTCGATTCTCTTTATGGTTT
TCTTCTACAAGAAGTTTGGTGTGATTGCGACCAGTGCATTGGTTGCTAACCTGGTATTGATTGTCGGTGT
GATGTCATTGTTACCTGGCGCTACGCTGACCATGCCGGGTATTGCCGGTATCGTGTTGACGTTGGCGGTC
GCAGTGGATGCTAACGTATTAATCAACGAACGTATCAAGGAAGAACTCAGTAATGGTCGCTCTATACAGC
AGGCTATCCACGAGGGCTACAAAGGTGCATTCAGTTCCATTGTTGATGCGAACGTCACAACGTTGATTAA
AGTCATCATCCTGTATGCCGTGGGTACCGGTTCAATCAAAGGGTTTGCTATTACTACTGCGATTGGGATT
GCGACCTCAATGTTTACGGCGATCGTCGGTACTCGTGCCATCGTTAACCTGCTTTACGGCGGTAAACGCA
TCAACAAGCTGTCTATCTGAGGAGTGCGTTGTGGCACAGGAATACAACATTGAACAACTAAACCATGGGC
GTAAAGTCTATGATTTCATGCGCTGGGACACATTGGCGTTTGTGATTTCCGGTCTGCTGATCATGATCGC
TGTCGCGATCATGGGTGTGCGTGGTTTCAACTGGGGGCTCGATTTTACCGGTGGTACGGTCATTGAGATT
AACCTTGAGAAACCGATCGATCTCGATGTTCTGCGCAGTTCGTTGGAGACCTCTGGGTTTTCAGAACCGC
AGGTACAAAATTTCGGTAGCAGCCGTGACGTGATGGTGCGTATGCCACCGGTTTCTGGTAGTGAGAACGA
AGCGCTCGGCAACAAAGTGCTGACGGTGGTGAATGATACCTTCCAGCAGCATGCGACGGTGAAACGTATC
GAGTTCGTTGGGCCGAGTGTGGGAAGCGATTTAGCACAGGCGGGCGCGTTGGCGCTGTTGTCTGCACTGA
TTGCAATCCTCATCTACATTGGCTTCCGCTTCGAGTGGCGTCTGGCATTAGGTGCTGTGTTGGCGCTAGG
GCATGACGTGATCATTACGATGGGGCTACTGTCTTTGTTCAGTATTGAGGTTGATCTCACGATCATCGCC
TCGCTGATGTCGGTCATTGGTTATTCGCTTAACGATAAGATCGTTGTGTCTGACCGTATCCGTGAGAATT
TCCGCAAGATCCGACGCGGAACACCTTACGAAATTACCAACATTTCTCTGACACAGACGCTGCACCGTAC
CATCATCACGTCGGCGACCACGCTGGCGATGATTTTAATCCTGATGTTCTTTGGCGGTGCGTTATTGCAT
GGTTTCTCGATGACAATGTTTATCGGTGTCATCATCGGTACCATCTCTTCTATCTATGTTTCTTCAGCTT
TGGCTCTGAAACTGGGAATGAAGCGTGAACACCTGCTGATTCAGAAAGTGGAAAAAGAGGGCGCGGATCA
ACCGTCTATCCTGCCTTAATCTGCTGGTTGTAAATATAAAAAACCCCGCGCTGCGGGGTTTTTTGCATCT
TAGTATTAGGAAATGCGCTTGCTAGGGGGACTCGGTTGCGGCAACGGGCGGTGGGCTCTGTACTTCCTGA
ACCTGGTGTAAATGAACAAAGCCGAGCTCTTCCGGCGACAGACCGCTCAGGCGTAATTCAACAATCGCTT
CGGTTTTTGGTAACAGCGTGGGTGAGACAACAAAAGACTGCGTTTGCGTATCCCCTACTAAAGGCTTCCC
GCTCACGGGGTCGAGGCGTCCCCAATCCAACTGTGCACCAAAGGCGGGTAACCCTTTAGCATCAAGCGTG
CGAATGTGTAGCAACGCGCTGGTTCCGTTCGCTTCTGTCTCTATATTGCGTAACGATACGCTGAGCCTGC
CAATGCTGCTTTCTAACTGTATGCTCGTCTGCGCCGCTGGCAGTAAATAAACACCAGAGGCGGATTGGGA
ATTCAACGCATTTTGTCGTTCCAATGCTGTGGCCTGATCGGTCAGCGTTTGCAATTGGTGATTTAACTGA
CCTATCTGATTTTGCAATTTAGGCATCTGGCGTTGTTCTGCGCATCCTGCGAGCAATAACAGCGCTGGCA
GGAAGGTCAGTACGCGATATCGGATTCTCATATCTGTGGTTCCCCTTTCGATGTCTTATTTATTGATCCC
TGTTGTTGAGTTTAGTCGTGATGAAGCCTAAGTCATAGGTGATACAGCTTTTTTCATCCGCTTACCGGAA
GAGAGGCGAAACCCTCTGTAACGCGAATCAGGAGTTTTGGTTAGTCCGTTAATTCAGGGTAAACTGTCTC
TACGTTAAGGATTACTGGTCAGGACACATCATGCATTGCCCATTTTGTTCCGCTGTTGATACCAAAGTCA
TTGATTCCCGTCTGGTCGGCGAAGGTTCGCAAGTCCGTCGTCGTCGGCAGTGTCTGGTTTGTCACGAACG
CTTCACCACGTTTGAAGTGGCTGAACTGGTGATGCCGCGAGTCATCAAAAGCAATGAAGTGCGCGAGCCG
TTTAATGAAGACAAATTGCGTAGCGGTATGTTGAAAGCGCTGGAAAAAAGGCCGGTGAGTTCGGATGACG
TTGAAATGGCGATTAATCATATAAAATCTCACCTTCGTGCGACCGGAGAACGCGAGGTGACTACCAAAAT
GGTAGGCAATCTGGTAATGGAAGCGTTGAGAAAGCTGGACAAAGTGGCTTATATCCGGTTTGCCTCGGTG
TATCGCAGTTTTGAAGATATCCGTGAATTTGGCGAAGAGATTGCACGTTTACAGGACTAGATCGTGTCGA
TTCAACAGAGACAAGAGGGACGGGAATGAGCGCTTTCCAGGAAAACAGTTCTCAGAAAAATAATGCTCAG
GAAAACGGGCAATTGCCGCAGGATGCATTCTACATGGCGCGTGCGTTAGAACTGGCGCGTCGTGGCCGTT
TTACGACGGCACCTAACCCCAATGTTGGCTGTGTGATCGTGCGTGATGGCGAGATTGTCGGTGAAGGCTA
CCATTTCCGTGCGGGTGAACCTCATGCAGAGGTGCATGCGCTGAGAATGGCGGGGGAACGCGCACGTGGC
GCGACGGCCTATGTCACTCTGGAACCGTGCAGCCACCACGGACGAACGCCGCCTTGTGCCGATGCGCTGA
TTGCTGCTGGCGTTTCTCGTGTGGTGGCCGCAATGCAGGACCCCAATCCACAGGTTGCCGGTCGTGGTTT
ACATCGCTTACAGCAATCAGGGATTACCGTTAGTCATGGCGTGATGATGGCTGAAGCAGAGAAGGTGAAT
GTCGGCTTTCTGAAACGTATGCGGACGGGCTTTCCTTACGTGCAGCTCAAAATGGCGGCGTCTTTGGATG
GGCGTACTGCGATGGCATCGGGAGAAAGCCAGTGGATTACTTCGCCGCAGGCGCGGCAGGATGTACAGCG
TTTTCGCGCGGAGAGCGCCGCAATTCTGAGCAGCAGTGCGACAGTATTGGCCGACGATCCCTCCCTCACC
GTGCGGTGGTTAGAATTGGATGCGGATGTTCAGAAACGCTATTCAGAGGCAGATCTCAGGCAGCCCGTTC
GGGTGATTGTGGACAGTCAGCAGCGCGTCACGCCGCAACATCGCGTTGTTAGCCAACCGGGTGAAACCTG
GTTAGCACGTGTTCAGGCCGATGAACAGGCATGGCCGCAGGGCGTTGAACAGGTCATGCTACCGCAGCAC
AATGGCGGCGTTGATTTGGTGGCGCTAATGATGGTGCTGGGGAGGCGTCAGATTAACTCCGTCTGGGTTG
AGGCCGGAGCAAGTCTGGCCGGGGCGTTGCTTAATGCGGGTGTCGTTGATGAACTTATCGTTTATCTTGC
CCCCAAACTGCTGGGTGAAAATGCCCGTGCGCTGTGCCTCTTACCAGGGTTAGATCAACTGTCTCAGGCA
CCAGAATTTGACATCGCAGAGGTTCGCCAGATTGGCCCGGATTTGCGATTACGCTTGAAACCCAAATTCT
GATGCATATGTAAATACGTGGCGTCGGCCTGACAAAACCGGATACGTGCCAACAAAAATTATGATAGAAT
CCGCCCCCCTGCGGGCCATAAAGACCAAATACAAGGAAAGCTATGAACGTTATCGAAGGTGTTGTTGCTA
CTCCTGATGCCCGTGTGGCGATTGCGATTGCGCGTTTTAACCATTTTATTAACGATAGCCTGCTGGAAGG
TGCGGTTGATGCATTGAAACGCATCGGTCAGGTTAAAGACGAAAACATCACCGTGGTTTGGGTGCCGGGC
GCTTACGAACTGCCGTTGACGGTTCGTGCGCTGACCAAAAGTGCGAAAAATGGCGGATATGATGCCGTTA
TTGCTCTGGGAACGGTCATCCGTGGTGGAACAGCGCATTTTGAATTTGTTGCTGGTGAATGTAGCTCTGG
TCTGTCCTCCGTTGCGATGGACAGCCAAATTCCTGTTGCTTTCGGCGTTCTGACGACGGAAAGCATTGAG
CAGGCGATTGAGCGTGCTGGCACGAAAGCGGGGAACAAAGGTGCAGAAGCCGCTTTGACCGCGCTAGAAA
TGATTAATGTATTGAAAGCGATTAAGTAAGCCTGATTAAGTAAGGGGAATTCCGTGAAACCTGCTGCTCG
TCGCCGCGCTCGTGAATGTGCGGTTCAAGCGCTTTACTCCTGGCAATTATCTAAAAATGATATTGCCGAT
GTTGAACACCAATTCCTGAGCGAGCAGGATGTCAAAGATGTCGACATAGCCTATTTCCGTGAATTGCTGG
CGGGTGTTGCCACTCAAGCTGAGAAGCTGGATCAACTGATGGCACCTTTCCTGTCTCGCCAGATTGATGA
ATTGGGACAGGTTGAAAAGGCGATCCTGCGTTTGGCGATGTTTGAGCTGAGCAAGCGCGAAGATGTTCCT
TACAAGGTGGCGATTAACGAAGCCATCGAACTGGCTAAAACCTTCGGTGCTGAAGATAGCCATAAGTTTG
TGAATGGCGTGCTGGACAAAGCTGCTCCGAGTGTACGGAAAGGCAAGAAGTAAAATGAATCGAATCAGGG
CCGGATATCCGGCCCTGATCGCTTTTGAATGATAGGCTGGCTGGAAAGGTTATGGTTGAAGGTGAGTTTG
ACCTTATTGCCCGCTATTTTAATCGGGTTCGAAGTTCACGTCGCGATGTCGAGTTAGGCATCGGTGATGA
TTGTGCGTTACTGACGGTGGCTGATAAGCAACTGCTGGCGGTGAGTACCGACACACTCGTATCTGGCGTT
CATTTCCTACCAGATATCGATCCCGCCGATCTGGGTTACAAATCTCTGGCGGTCAATTTAAGCGATCTGG
CTGCAATGGGTGCCGATCCTGCCTGGCTTTCTCTGGCCATTACTCTACCTAAAAGCAATAGCCAGTGGCT
GTCCGCCTATAGCGACAGCTTATTTGAGCTGCTTGATTATTATGGCATGCAGTTGGTCGGCGGCGATACG
ACGCGTGGTCCATTGAGCCTGACGTTAACTATCCACGGCCTGGTGCCCGCAGGTCGGGCGTTGACGCGTC
GCGGAGCCAGAATTGGTGACTGGATTTATGTTACCGGTTCATTAGGCGATAGCGCTGCCGGTCTGGCTAT
CCTCCAAAACTCACTGCGTGTTGATGATGAAGATACGCGTCAGGGATTGATGCAGCGTCACCTTCGCCCT
CAGCCCAGAATTTTGCAAGGGCAGGCGTTGCGCGATCTGGCCAGCTCGGCCATCGATCTTTCCGACGGCC
TCATCTCGGATCTCCAGCATATACTTAAAGCCAGCGAGTGCGGTGCACGTATTCATCTCGATGCGATTCC
GCAATCTGATTGGCTACGAAGCTGTACTGACGAAGAGCAGGCGTTGCGTTGGGCGCTATCTGGTGGCGAA
GATTATGAGTTGTGCTTTACCGTGCCAGAAATTAACCGCGGTGCATTGGAACTTGCTTTAGGGCATCTCG
GTGCTGACTATACCTGTATCGGACAAATCGGGCCTTCATCGGAAGGATTACGCTTTTTCAGAGATAATAA
AGCGACCGAGTTGAATTGGAAGGGATATGACCATTTTAGTGAGCAAGGCTGACCCGCGAAGCACTGATGT
AGCATTACGGCTGAGTAACCCCTAGCGCGCTGGTGGCGACTACGATGTTGTTACACCGGGGCTCTATGTT
GCCCCGGTTGTCGTAGGTCTCTTATTTCATCCACTGTATGATGTTGCGCTCAATGCCAGCGGCATCCAGA
CCGAGATCGGCACGGATTTCTTCCTGCGAACCTTGCGGAATAAATATATCCGGTAGCCCAATGTTTAGCA
CTGAGACGGCAAGGCGTTTCGCCATCAGAAATTCATTCACACCGCTCCCGGCACCGCCCATGACAGCATT
CTCTTCCAGCGTCACGAATGTGCTGTGAGACTGTGCCAGCTCTTCAAGTAATGCTTCATCCAGCGGTTTC
ACAAAACGCATGTCGACGAGTGTGGCGTTCAACTTCTCAGCCGCAATCTGCGCTTCCGGTAATAGCGTAC
CAAAATTCAGAATAGCGATTGTTTCACCCTGACGACGCACCATACCTTTGCCGATTGGCAGTTCTGATAA
TGGCGTCAGTTCCGTACCCGTACCGTTTCCACGCGGGTAGCGTACCGCGGTAGGGCCTTTTTGGTAGTGA
TAGCCAGTGTGCAACATCTGACGACATTCATTTTCATCGCTGGGCGTCATGATGACCATATTCGGGATAC
AGCGTAAGAAAGAGAGATCGAACGCGCCTTGATGCGTTTGCCCATCGGCACCAACAATACCACCGCGATC
GATAGCAAAAAGAACCGGTAGATTCTGAATCGCTACATCGTGGATAACCTGATCGTAAGCACGTTGCAGG
AAAGTTGAGTAAATCGCGACGACGGGATGATAACCACCGACTGCCAGGCCAGCAGCAAACGTGACAGCAT
GCTGTTCGGCAATCGCTACGTCAAAATATTGTTGCGGATAGTCGCGCGAAAATTGCACCATGCCGGAACC
TTCGCGCATCGCTGGTGTGACTGCCATGAGCTTGCTGTCTTTGGCGGCGGTTTCCTGTAACCATTGACCA
AAGATCTTGGAATAGGTGGGTTGGGCACCTTCTTTGCTTTTTGGCAATGTGCCGCTGGCGGGATCAAATT
TTGGCACCGCGTGCCAACTGATTGGATCCTGCTCGGCAGGCGCGTAACCTTTGCCTTTCTTCGTCATGAT
GTGCAAAAGCTGCGGGCCTTTCAGATTACGCATGTTCTTCAGCGTATGCGCCAGCGCCTGAACGTCATGA
CCATCGACTGGGCCAATATAATTAAAGCCCAGCTCTTCAAATAGTGTGCCCGGTACAACCATGCCTTTAA
GATGTTCTTCGGTGCGCTTCACTAACTCTTTGATGGGAGGCAGGCCGGATAAAACTTTTTTACCGCCTTC
ACGCAGGCTGGCGTAGAGCTTGCCGGATAATAGTTGTGCTAGATGGTTGTTCAATGCGCCGACGTTTTCC
GAAATCGACATTTCATTGTCGTTCAGTACAACAAGCAGATCGGATTTGATGTCGCCTGCGTGGTTCATCG
CCTCAAAGGCCATACCCGCAGTAATCGCGCCGTCGCCGATCACACAAACGGTACGGCGACCTCTACCTTC
ACGCTCGGCCGCGACGGCCATACCCAACCCGGCACTGATTGAGGTGGAGGAATGTCCGACGCTTAATACG
TCATATTCGCTTTCATCACGCCACGGGAAGGGGTGCAAACCGCCTTTTTGGCGGATTGTTGAAATACGAT
CGCGACGGCCCGTCAGGATCTTATGCGGATAAGCCTGATGACCAACATCCCACACCAGATGATCAAAAGG
CGTGTTATAGATGTAATGCAGTGCAACCGTTAATTCAACCGTCCCTAACCCTGAAGCAAAATGTCCGCTT
GAACGGCTGACGCTGTCCAACAGGTATTGGCGCAGCTCATCGCACAGTTTTGGCAGGCTCTCTTTCGGTA
ACAATCGAAGTTCATCCGGTGTTTCCACTAACGCCAATGTAGGGTACTTCGCGGTATCAAAACTCATAGA
GACTCATTAAGTAATTACTTATCGCGTTCAACGATGAAATTCGCCAGCGCTTGTAGTGGTGCAATATTCA
GGGATGTTGGGCTAGATGCGATGAGATCGTCCAGCGATGCCAGTGACTCCTGATAAAGCTCCTGTGCTTT
TGTTCGTGCGTTATCTAACCCCAGCAGGCTGGGGTAGGTGCTTTTACCTAACTGCTGGTCTGCACCCTGA
CGTTTGCCTGTTGTCGCACTGTCGCCAACAACATCGAGAATATCGTCCTGAACCTGAAAAGCGAGCCCAA
TCGCGTTAGCATAACGATCCAAGTGAGGTAAGGCTGCACGCCCTGCGTCACCTGCGGCGAATGCGCCCAG
TCGGACAGCGGCGCGGATCAATGCCCCCGTTTTGTGGCGATGGATCCGCTCTAATGCAACCAGATCAACC
TGATGACCTTCCGCTTCCAGATCGAAAGACTGACCACCACACATACCAGCTACGCCACTGGCGTGAGCCA
ATTCTGAGAGCATTGCCAGCCGATCGCGATCGGAAACCTGCGGCATCGGTGCGTCGGCCAGAATAGAGAA
TGCCAGCGTTTGCAATGCATCACCCGCCAGAATGGCATTGGCTTCACCAAATTTGATGTGACAGGTCGGT
TGTCCGCGGCGTAAATCGTCGTCGTCCATCGCTGGCAGATCGTCATGAATCAATGAATAGGCGTGGATAC
ATTCTACTGCCGCAGCAGGGGCATCCAGACTTTCTAGCGGCATGCCAAACAATTCGCCCGTAGTATAAAC
CAGAAACGGACGCAGGCGTTTGCCCCCTAAGAGTGAGCCGTACTCCATTGCATTGACTAGTGGACTACTC
TGAAAGGGGAGGTCAGCGATAAAATGCCCCAACATGCGGTTAGTGCGTTGGTAATGCGCGTTCAGTTGCG
TGTTGAAATCGGTCATAGCGAGTCATTATCCGGCGTAAACGGTGACAACGGCGCATCGGGATCGTCGCTT
AGCAGGATTTGTACGCGCTGCTCTGCCTGTTGCAGCTTTTGCTGTCCCTGACGAGCGAGCTGGATGCCAT
GCTCGAACTCATTTAGCGCATCATCCAGTGGCAGTTCGCCAGATTCGAGGCGGGTAACGATTTTTTCCAG
TTCGTTCAGTGAGCTTTCAAAGCTGACTGGCTGCTCGGTCTTCTTAGGCATAGTGGTTTCAGAATCCTGG
TGTTATACGCCGTTGGCTTGTGGCGGCAAAGCGTGGTATCGCGTTTAGTCATCCGTGGATGGCGTGACGA
TTATACGGTTAAAACGCACAGTATATCTGCATATAATGATATACTCCGCGCCCTGGATGCTATTGGTAAA
ATCATCTCTGTTCTGGCTGATTTTACCGATAACGTGATTTTAGTGCTCAGGGTAAATTTATTTACACCTG
TCTGACCAAGTAACGACAGCCACCATGAAGTTTATCATTAAATTGTTCCCGGAAATCACCATCAAGAGCC
AATCTGTGCGGTTGCGCTTTATCAAGATTCTAACCGGAAACATTCGCAACGTATTAAAACACTATGATGA
AACGCTGGCGGTTGTCCGTCACTGGGATCATATCGAAGTTCGGGCCAAAGACGAAAGCCAGCGTGGAGCG
ATTCGTGATGCGCTGACGAGAATTCCGGGTATTCATCATATTCTGGAAGTTGAAGATCACGCCTATACCG
ACGTGCATAACATCTTTGAACAGGCGTTGGTGCTGTATCGTGAACGTCTGGAAGGCAAGACGTTTTGTGT
ACGAGTAAAACGCCGCGGTAAGCATGAGTTTAGTTCACAAGACGTGGAACGCTATGTCGGCGGCGGGCTG
AATCAGCACATTGAAACGGCGCGAGTCAATCTCACCGCTCCGCAGGTCACTGTGCATCTGGAAATCGAGC
AGGATCGTCTGTTGCTGATTAAGGGCCGTTATGAAGGGATTGGCGGCTATCCGATCGGTACGCAGGAAGA
TGTACTGTCACTCATTTCCGGTGGTTTCGATTCCGGTGTATCCAGCTATATGTTGATGCGCCGAGGATGC
CGCGTGCATTACTGCTTCTTCAATCTTGGCGGTGCAGCACACGAGATTGGTGTGAAACAGGTGGCGCATT
ATTTGTGGAACCGGTTTGGTAGTTCACATCGGGTGCGTTTTATTGCTATTGATTTCGATCCCGTTGTTGG
TGAAATTCTGGAGAAGGTCGACGACGGGCAGATGGGCGTCGTCTTGAAGCGCATGATGGTGCGTGCGGCC
TCCAAAATAGCTGAGCGTTATGGCGTTCAGGCGTTGGTGACTGGCGAAGCGCTAGGGCAGGTTTCCAGCC
AGACGCTGACTAACCTGCGTTTGATCGACAATGCTTCCGATACCCTGATTTTACGCCCGCTGATCTCTCA
TGATAAAGAGCACATTATCAAACAGGCTCGCGAACTGGGGACGGAAGATTTCGCCAAAACGATGCCGGAA
TATTGCGGTGTAATCTCCAAAAGCCCGACGGTGAAGGCCGTGAAAGCGAAGATTGAGGCCGAGGAAGGCC
ACTTTGACTTTGCTATTCTGGATCGCGTGGTGAGTGAAGCGCGAAATATTGATATCCGTGAGATCGCCGA
GCAGACCAAGCAAGACGTGGTTGAAGTCGAAACGGTCGCATCATTTGCGCCAACTGACGTGCTGCTGGAT
ATCCGCGCGCCGGATGAACAGGACGATAAGCCGCTTCAACTGGAGCAGATCGAAATTAAATCCTTACCGT
TCTACAAGCTGGGTACGCAGTTTGGCGATTTGGATCAGAGTAAAACCTATTTGCTTTACTGCGAGCGCGG
CGTGATGAGCCGTTTGCAGGCGTTATATTTGCGTGAGCAAGGTTTCAGCAATGTGAAGGTATACCGTCCG
TAATATAGAAAGGCGCGTAAGCGCCTTTTTCATCAGTTTTCATCGCGGGGGTTATAAACTGCGCGATTAT
TAATCGTGATAGTTATAAATTCCCGGCGGCAGAATGAGCTGTGCGGCGACCTCAGCGGCTTTTTCTTTCC
CCAGCAGCAAATCAATGATCTTCAGAGCGAAATCCATACTGGTGCCAGGCCCTTGTGTGGTTAACAGATT
CACGCGTGGATCGTAGACGACGCGTTTATCCATCCATTTCTCTGGCGCTATACTCTCTTTGAATGTGGGA
TAGCCCGTCATGTTTCCTACGGGGAACAACTGATGATATTCAAGCACCAGCGCTGGTGTGGCACACATGG
CAGCGACAATTTTTCCTTCCAGATGCGTTTGCCGAATGCATTCCACCAGTATTGGGCTATCGCGGAAGCA
CTCCGCACCTTTTAGCCCGCCCGGTAGCACCAGCACATCGAAAGGCCGATCGGCGACCATAGCCAGTGGC
GCATCGGCCAGCAGCCTTACCCCGCGTGAACAGACGATTTCAAGGTCGCCATCGCTTGCCACGCTGGCAA
GTGTTACCTGAATACCCGCCCGGACAAGCAGATCGATAGTCGTGACGGCTTCAATTTCTTCACTACCAGG
CGCCAGACACACCAGTGCCGATGCGGTCATAATCGTTTTCCTTTTGCTTAATGTAGTCAAATAGGCGGGC
ATTCTCGGGGAGCGTCAGACCGTGGAGACGCGCACGGTGCAGCAAATACCCGGTAATGTAGTCAATTTCA
GTATGTCGCTGAGCGATGATGTCCTGCAACATCGATGAGGTATTTGCCGCGGTGTTCTGAATAATTTGAT
TAACGTAGAGTTGCAGACTGTCTGGCGATGTGTGGAAGCCTTCCCGTTCCATGACATTGGCCACCTCCTG
ACAAAGTGAAGTAATTAGCTCCGGATATGCGGCAAGTTCGCCATTGGCGCAGTGATATTTCACCGTCAGT
GGATTGATGACGCAGTTAGCAGCCAGTTTGAGCCAGCAGGTCGCGCTGATATTGCTATGCCAAGCCACAT
CCGGTAAGGCCTGATGCAGTATTTCTGCCAAATGGCTTTGACTACTGTCTCCGTTAAACGTACCGATATG
CGTAGTGCCTGCGGCAACGTGGACGACGTTGGTTGCGTCGCGCCGGGCCGCGTGGGTGGTGATACCAAGC
ACCAGCGGCTGCTGTAGTGGCGGTAACTCTTCCCGCGTACCCATCCCGTTATGTAACAGCAAAATCGTGC
AATGCGGGTTGAGTTGGGGCAACAGTACGGTAACGGCATCGGAAACTTGCCAGGCTTTTAGCGTGACCAG
TAGCAGTTCGCTCTGGGCAAGATGATCGGGATCGTTAGCCGTTAGGTTGAGATTGCAGTGCTGGCCGTCC
AACAGGGTGACATTGACCGAACAATACGGTTGCGGAATGCGCAGCCATCCCTGGAGATCATGTCCTTGTT
GATGCAACGCGGCGAGCCAAAGTTGCCCCAGCGCGCCACAGCCAAGAACGGTGATTTTCATGTGCGTCTC
CCTTATTTGATGCGGGCACTGTCGATCTCCTATCATAGGCTATCATTCACACCATAATTTTGTGTTATTC
GGCCTGTTTACCTGATACAGAGTAAAAATCGGGATCGTGTCTGGCATCTTGCTTATCGCAGAAGAGCGGT
TATTATGCTCGCCAGCCAAATTTGTCAGGAGAGCGAATTATGCCATCTTTCGATATTGTTTCGGAAATTG
ATATGCAGGAAGTCCGTAACGCGGTAGAAAATGCGACGCGCGATCTGAGCACCCGCTGGGATTTTCGCAA
TGTTCCGGCTAGCTTTGAACTGAATGAGAAATCACAGAGTATCAAAGTGGCCAGCGAGTCTGATTTTCAG
GTACAACAACTGGTTGATATTCTGCGTGAAAAGTTGGTTAAGCGCGGTATTGAAGGCGGTGCGCTGGAAA
TTCCAGAAGAGATGGAACACAGCGGCAAAACGTACAGTGTGGAAGCGAAGCTGAAGCAAGGTATTGAAAC
TACGTTGGCGAAGCAGATTATCAAACTGATTAAAGACAGCAAGTTAAAAGTGCAGGCGCAGATTCAGGGT
GAACAAGTTCGCGTCACAGGGAAATCACGTGATGATTTACAAGGTGTGATGGCGTTGATTCGTGGTGGCA
ATTTGGGACAACCGTTCCAGTTTACCAACTTCCGCGATTGATACTCTTAGTCCCACGCCGATGAACAACA
AGGCCAGCGAGAACGCTGGCCTTTTGCTTGGCTTAAACGTGGCCCACTACTTGTTCTAACTGCTGCCGAT
TGGTCTTTTTGTTGTCGATCTTCACATAGGCGCTGTACTCATCCGGCACGATAACCACTTCAGCAACGCC
AGGCTGGGTGCGGATTCTCTGTTCCAACTCACTATCCTGCAATGCTAAATCGGTCAGCGAGATTCTCAGA
CTGCTGAGATAGGGCGGTTCCTGCATGGTGAAACTGACGAACAGCCAGATAGCGGCAATGGCTGCGCCAG
CCATAAACACGACAGATGCGCCATAAAGCTCAAACAATCCACCGCCTAGGCTTCCGCCAATTGCTACACC
GATAAACTGTGTGGTGGAGTAAACGCCCATTGCGGTGCCTTTGTATCCCGCTGGCGATTCCTTGCTAATC
AACGATGGCAACAGCGCCTCCATGACGTTGAAAGCCAGAAAGAATAGCTGTACGCCGAGGATAATTTGCC
AGAGATGGTTACCCGCATCCCACAGGACGACTTCTGCGGCGATTAATACCACGATGCAGCCGATGAAAAC
CTGTTTCATCCGCCTTTTCACTTCGGCATAGATAATGAAGGGTACGACGCCAACAAAGGAGAGCAGCATA
GTAACCAGATAGATTTTCCAGTGATCCTGCGGTGCCAGTCCTGCGGATTCCATCGCGCGGGGGAGGGCGA
CAAAGCTCGACATCAGCAGGATATGAAGGCACATAATGCCGATATTCAGCTTTAGCAAGCGGCTATTGCC
GAGTACTTTGCGGAAGCTGCCACGCACCATAGCCGATTCTCGATTCAGGACGTGCGCAGGAGCGGAAGGA
ATCAAGGTTAGAGTAATGAGAATGCCAGCGAATGATAGAAGGGCGATGCCCCAGAAGAGCGCCTGTAAGC
CAAAAGCATGGGTAATTATAGGGCCAACAACCATGGCGATAGCAAAGGTGACGCCGAAGCTAACGCCGAT
AAACGCCATGGCTTTGGTTCGGTTCTGTTCGCGTGTTAAGTCGGAAAGCAGTGCCATGACGGCCGCAGAG
ATGGCCCCTGCTCCCTGCAATGCCCGGCCAAGGATAATGCCCCAGATGGAATCACTTAGTGCTGCGATGA
TGCTGCCGAATGCAAAAATCAGCAACCCCCCGACGATCAGTGGCTTTCTGCCGATACGATCGGAGACTAA
GCCAAAGGGGATCTGGAAAATAGCCTGCATCAGACCGTAAATACCAATTGCAATCCCGATCAGCGCTTCA
CTGGCTCCCTGCAAGGCCATGCCGTAAGTCGTCAAAACGGGTAACACCATGAACATGCCAAGCATGCGCA
GTGAAAAAACAGCTCCCAAGCCCCATGTGGCGCGTAATTCGCCTGAGGTCATTTTATTATCGTTCATTCG
TTACCTCTGAAAACAATTGGCGCTATTTTAGTGTGTTATTGGCCAGACAGTAAACGATAGGTTTGTTATC
TGATTTGGCCGAGAGGGAAATAGGGGAGTGAAAAAGAAAAAACGTAGGGAGCATTTTTCAATGCTGCTAG
CGATTGCCTGGAGGGGGGCTTCCTGTATGCCATAAAAAAACAGGCGGACGAGCCACCTGTTTTTCTTAAT
GAATAACGTGCTGCTTATGGTTAACGCAGATAGGTCAGCAGAACTTCATGCGCTGGCGCCATTGAATCCA
CGGACATCATCACGCTCAGTGAGGTAATCGCGACGATGGAGAAAACAAACAGCTTTCTTGCCCATACGCG
GTCATCAATCGCGTTTTTATAGCCCGACAACGCCATACCCAACCACCATACACTGACCGCTGCGGCAACG
ATCAGGTATTTATAGCCAGCATAGCCGCCGAGAGATAGCATCAATGTTGCTACTGCAAACGCGACGATAT
AGAGCGTAATGTGGTTTTTCGCAACGGAGATACCCTTCACAACAGGTAGCACCGGGATATTGGCAGCCTG
ATAATCCTTAAAGCGGAAAATCGCGATCGCGTAGGAATGCGGCATCTGCCACAGGCTAAAGATCAGCAGT
AGAATCAACGCGCCAGCGTCGAACTGGTTGCTGACGGCACAGTAACCGATAACGGGTGGTGCCGCGCCGG
ACAGGCTACCAATCAGCGTGCCATAAACAGAATGCCGCTTCATGTACAGGCTATATACACCGACATACAC
GACGAAGCCCATCACCGCCAGCCACATGGCTAGCGGGTTGGCCGCGATGTACAGCAGGGCAAAACCCGCA
ATACCTAACAGCGATGCGTAAACCAGTGTTACCTTCAGCGAAATCAGTCCCTTTACCAGAACCCGATTTT
TGGTTCTCTCCATTTTCTTATCGATATCGCGGTCAATGACGTTGTTAAACACGCAGCCAGACGCAACGAC
TAACGACACACCCACGAGGGTGGCGAGAAACAAGGGATAATCAATGCGGCCCTGTGCCGCAAGGAGAAAC
CCACCGATAACGGAAATCAGATTTCCGAAAATAATTCCTGGTTTAGTAACTTGCAGGTATTGCTTAATCA
TCTTTTACGGCTCTGTTACTGGATCATCATATTGTGGTGTGCGCTCATCATAATCCAGATGGAGCCCACG
ACAACAATCGCGATAATCAGGACGGCAAACACAAGAGCCACCACGTTCCAGCGCTCTTCTGAGGACGTAT
TCAGGTGCAGGAAGTACACCAGATGCACCAGAATTTGAACCACTGCACATCCCACCACCGTGAAAAGAAT
GGCGTTGTGCGAGGCAGTGCCGCTCATGACCATACTGAAAGGAATGACTGTCAAAATAACAGACAGAACA
AAACCTATCACATACGATTTAACGCTACCGTGGCTGGCACCTGCATGATCGGTTGTTGAATGACTCATTA
GATTGCCCCCAGCAGATAAACAACGGTGAAGACACAAATCCACACCACGTCAAGGAAGTGCCAGAACAGA
CTCAGACACATCAGACGCGTTTTGTTGGTTGCCGTCAGGCCACGTTTGGACACCTGAATCATCATGATGA
CCAACCAGATCAGACCGCCCGTTACGTGGAGCCCGTGAGTACCGACCAGCGCGAAGAAGGCGGACAGGAA
CGCGCTGCGATCCGGGCCATAGCCTTCCACGATCAGGTGATGGAATTCATAGATTTCCATCCCGATAAAC
ACCAGGCCGAACAAGAAGGTCACACCCAACCAGGTATTAACCTGAGATTTGTTGCCTTTGTTCATGGCGA
TCATCGCCATGCCGTAGGTAATACTACTGAACAACAGCGCGAACGTTTCCACCAGCACGAAAGGCAGTTG
GAAAATGTCCTTCCCGCTTGGGCCACCAGCCGTACCGTTAACCAGTACTGCATAGGTTGCGAACAGTGAC
CCGAAAATGATCAGGTCGCTCATCAGGTAGACCCAGAAGCCGAATACCTTATTGGCTCCTGTGTCGTGGT
GCCCATGCTCGGCATGGGCAGTATTGTGGTTAGCCAGAGTTTCAGTTGACATGTTTCACGCCTGCCTTAC
TGAGTTGATCAAAGTTCTGATTCTCAATTTGCTCAATTTCTTTAACCGGCACGTAGTAATCCACGTCCTG
ATTAAAGCTATGCACAATCCAGGTCACAATCATGCCTGCAAAGCCAGCGATGGCCAGCCACCAGATATGC
CAGATCATCGCAAAACCGAATACCAGACTGAATGCGGAGATAATCACACCAGCACCGGTATTCTTCGGCA
TGTGAATTTCTTCATAGCTGGCAGGGCGCTTGTAAGCTTCACCTTTCTCTTTTGCTTCCCAGAATGCATC
ACGCTCGTCGATGTGTGGCACGATGGCGAAGTTATAGAACGGCGCAGGAGAAGACGTTGCCCACTCCAGC
GTGCGTCCACCCCACGGATCGCCCGTTAGATCGCGGTTCTGGTCACGGTCACGGATACTGACATAGAACT
GGATAACCTGACACAGCACACCGATACCGATCAATACCGCGCCGATGGAGGCCACAACCAACAAGGTGTG
GAATTCAGGGCTGATTTGCTGGCTCAGACGACGCGTCATGCCCATGAAGCCGAGAATATACAGCGGCATG
AAAGCAACGAAGAAGCCGATAATCCAGAACCAGAACGCGCGTTTACCCCAAGTTTCGTTCAGAGTGAAAC
CAAAGGCTTTCGGGAACCAGTAAGTAATACCTGCGAAGCAACCAAACACCACGCCGCCGATGATCACGTT
ATGGAAGTGAGCAATCAGGAACAGGCTGTTGTGCAAGACAAAGTTTGCGCCCGGTACGGCCAGCAGTACG
CCTGTCATCCCACCGATGGTGAAGGTGATGATGAAGCCTGTGGTCCACAGCATCGTGGAGTGGGGCTGAA
TACGACCTTGGTACATGGTGAACAGCCAGTTGAAGATTTTAACCCCGGTTGGGATTGAAATAATCATAGT
GGCTATACCAAAGAAGGCGTTGACGTTCGCGCCGGACCCCATGGTAAAGAAGTGGTGCAGCCAAACGATA
AACGACAGAACCGTAATCGCAATGGTGGCCCATACCAGTGAGGTGTAGCCAAACAGACGCTTTCTACAGA
AGGTGGCAACCACTTCGGAGTAAACACCGAATATCGGCAGCACCAGAATGTAAACCTCAGGATGACCCCA
TGCCCAAATCAGGTTGATGTACATCATCATGTTGCCACCCATATCATTGGTAAAGAAATGGGTGCCGAGG
TAACGGTCAAGCGTCAGTAGCGCAATGGTAACGGTTAATATCGGGAATGCGGCAATGATCAGCACGTTGG
TACACAGCGCTGTCCAGGTAAATACCGGCATTTTCATCAGCGTCATGCCTGGCGCGCGCATCTTCAGAAT
CGTCGCGAAGAAGTTAACGCCAGTCAGCGTGGTACCGATACCGGATATCTGTAGACTCCATATCCAGTAA
TCGACCCCAACGCCGGGACTGTACTCCTTTCCTGAAAGTGGCGGATAGGCCACCCAGCCAGTCTGCGCGA
ACTCACCTACCCCGAGAGAGAGGTTGATCAAGACAACGCCAGCCACAAACAGCCAGAAACTGAGGGAGTT
CAGGAAGGGGAAAGCAACATCACGCGCACCGATCTGCAAGGGAACCGCAAGGTTCATCAAGCCAACAACG
AATGGAGTTGCCACGAAGAAGATCATGATGACACCGTGCGCGGTGAAAATCTGATCGTAGTGGTGAGCGT
TTAGGAAGCCCTCATGCCCGGCAGAGGCAAGAACCTGTTGGCCGCGCATCATGATGGCATCGGCAAAGCC
ACGAATCATCATCACCAAACCGACGATGACGTACATGATACCGATTTTCTTGTGGTCGACGGAGGTGAAC
CACTCAGTCCACAGCCACTTCCACTTACCGAAATAGGTTATTGCCGCCAGCAGCGCAAGGCCGCCGACGA
TGATCGCCGCCACGGTGACCATAATAATGGGTTCGTGGTACGGAACCGCATCGAGTGTAAGTTTTCCGAA
CATCGTATTATCCCTCGGCTCCTTTGTGCGAGCTATGCTCGCCCATGTTCATACCCTCACCGTGTTGCAT
GTTTTCATCGGGCTTCATGCCTTCACCATGATGTTGCATGTTCATGTCGTTGCCTATGAATTTGCGAATA
ATATTATTAAACAAATCCGGCTGGACACTGGAGAAGTATTCGATAGGATGGAATTCACTTGGCTTAGCCA
ACGTATTGAATTCATCCATAGTATTCAGTGTCTTGGAGGACGCACGAACGTTCGCAACCCACTGATCGAA
TTCCTGTTGGGTTGGTGTGGCAATCGCGGTGAACTTCATACCAGAGAAGCCTTTACCACTATAACCGCCA
GAGATCCCGTCATATTTGCCCGGTTCATTAGCGATTAAATGGAGCTTCGTCTGCATTCCAGCCATGGCGT
AAATCTGTCCACCAAGACGAGGGATGAAGAAGGAGTTCATCACTGAGTCAGATGTGATCTTGAATGCAAC
AGGTACATTGGCAGGGAAAGCCAATTCGTTAACCGTAGCGATACCAAGGTCCGGGTAAACAAACAACCAT
TTCCAGTCAAGCGAAACGACTTCGACATTGATAGGTTTGACGTCTGATACCAGTGGCTTGTACGGATCAA
GCGAGTGAGTCGTCTTCCAGGTAATCGTGCCAAGAATAACGATAATGATAATTGGTACAGTCCAAACTAC
TGCTTCTATCTTATTGGAGTGTGACCAGTTTGGGGTATATTTTGCCTTTTCATTGGAAGCACGAAACTTC
CAGGCAAAAGCTATCGTCATAACGATAACGGGAATCACAACGATCAACATCAGCCCGATGGCAGTCAGTA
TTAACGATCGTTGTTCTAACCCGACCTCTCCTTTGGGGTTCATCAGCGCCATATCGCAACCGCTCAGCAG
AGCAGTGGCTGCAAATAAAGACAGCATCCCAAAAATTTTATTGTATTTCTTGAGTCTCATCTAGCGACCT
CAATAACAAGGGCTCTATTGTCATTTCATGCGAGCGGGCATTTTACGGGAAGGTTACTGCACTGTAAACA
TGATTAAGGTTATGTCAGCCGATTGTTGCTGTTTTTTGCCCTTAATGTCACAAAGATAGCCAAAATAAAA
ATGATATTTAAAAACAGCAAATTAAGTAGCTACCCCGATGAGAGTATGGATGGATAATAAGAAATTACAA
CTTACCGTAACGCTTATTTTCTATTTTTAGTTTGGTGGGG
>11 length=29448 depth=1.05x
ATTAAATATGTCCGCGACTAATAAAGATGAAGCGATTAATGAATTAGCCGATCTGTTGTATGCCGATGGC
GCCATTATCAACAAACAGGATTTTATTCACGATGTCTGGTTACGCGAAGCTGAAGGGTCGACCGGTTTTG
AAAACCATATTGCGATCCCTCATGGGAAATCATCCGCCGTAAAACAAACCACGCTCGCGATTGGCCGTAC
CCGTCAGGATATTCCCTGGGAAACACTCGACGGTAGCCAGGTTCGCTGCATTATTCTCTTTGCCGTGCGT
CTGGAAGATCAGAACACGACACACATTCGCCTGCTGTCTCAGGTTGCCAGTGCACTGGCCGATGATGAGG
TGATTGCTCAACTGTTGGACGAATCCGATCCCCATAAAATTATTCGGCTGTTTAGTCAGTATGCAGAAAC
AGCGCCTGTCACTCCGACATAAGACGAGGCTCAAAATGAATATTGTTTGTGTTGCCGCCTGCACGGCGGG
TATCGCGCATACCTATATAGCACGCGAGAAACTGATTAAAGGTGCCAACGCGTTAAATTACGCGATCAAA
GTGGAAACCCAAGGCACGATTGGCACCGAAAATGAATTAACTCCCGATGAAATAGCCGCTGCCGATGTCG
TTATTCTGGCTATCGATATCAAAATAACAGGAGAGGAGCGATTTAAAGGCAAACCTATCGTTCGGGTAAA
AACGGAGGTCGTTATTAAATCTCCCATCAAGTTTCTGGAAAAAGTCGCTAGCTCTTTAGCGGGTGCCTGA
ATATATCCATTTCGGGGTAATCATTATGAACACCAGAAAAATAACTGTTGGACAGGAAATAAAACGGCAT
CTCCTTACCGGTATTTCCTGGATGATCCCACTGATTGTCGCCGCCGGGATCTGCATTGCACTTGGTCAGG
TCATCGGTGGCCCGGATGTCGGTAAGCAAACCGGCAGCATCGCATGGATGCTTAATCAGATCGGCGGCTG
GGGAATGGGCCTGATTGTTCCACTGATCAGCGCCGCGATCGCCTACTCCATTGCCGACCGCCCCGGCTTC
GCACCCGGCCTGATTGTGGGCTTTATCTGCGGCCAGATTCAAACCGGGTTTATCGGCGGTATTCTCGGTG
GCTTTTTAGTCGGCTACACGGTGTTGCTGCTGCGCCGCTATATCAAGCTACCCACGTCGATGCAGGGGCT
GATGCCCGTCATGATCCTGCCGCTGCTCAGCACCATTATCGCCGGACTGCTGATGATGACGTTTATCGGT
CAACCCATCGTCTGGCTGCAAAAAACGCTGATTCACCTACTGGAATCCATGCAGGGCGGTTCGAAATTCC
TGATGGGCGCGATTTTGGGGGCGATGGCGACCTTCGATTTCGGCGGACCAGTGAACAAGACGATGTCGCT
CTTCGCGGACGGTATGCTGGTCGATGGCATTTATGGGCCGGAAGCCGTCAAATTTGTCGGTTCAATCATT
CCACCTTTCGGCATCACGCTTTCTTTCCTATTGACCCGCTACAAATACACCCGTGCAGAAAAAGAAGCGC
TGAAAGCCGCCTTCCCGATGGGGATCTGCATGATCACCGAAGGGGTAATCCCGATTGCCGCACGCGATTT
GTTCAGGGTCGTTGCCAGTTGCGTCGTCGCCTCCGCCATTGCGGGCGGGCTGATCATGGTCTGGGGTGTG
GAGGCACCCGTGCCACACGGCGGCATGTTTGTTGTCCCCTTGTTTACCAAGCCGCTGATGTTCTGTCTGG
CGCTCGGTATCGGCACCGTAATCTGCGGCGTGATGCTGTCGTTGATTAAAAAACGCGTCACACAGGCTGA
TGAAGAGTTCGACGACGTTGACGACAGTCGCGTGCGTGACGAAGACATTAAATTCACTATCGAATAACAG
GAGCCGCCATGTATGCCGCAATGAAAACCCTCATTGATGACGCGTATCAACAGCAATATGCCGTGCTCGC
CATCAACTGTTTCAATCTGGAAACTGCTCGTGCGGCCATTACCGCCGCCGAGCAACAGCGTGCGCCGCTG
ATCCTTAATGTGTACCAAGGGCACAGTACGCACTTTCCACCGCCTCTCGCGGTCCCGCTGATCAAGGCAT
TGGCTGAACAGGCAACCATTCCTGTGGCGCTCAGCCTGGATCACGGCACAGCATTCAGCCTGATTGGGCA
GGCGTTCCGCGCGGGGTTTACTGGATTGATGATCGATGCTTCCAGCTACCCACTGGCGGAGAACATCCTG
CGCACGCAGCAGGTGGTGAAGATAGCCGTGACTGCTGGCGTCTGCGTAGAAGGTGAGCTTGGACATATCG
CCGATGCCCCCGTCTACGACCTTGAGGATGCCACCGTGAAAATGACGCAGGTGGAAGATGTCATTCCCTT
TATCCGTCAAACCGGTATCGACCTGCTTGCCGTATCGGTCGGCACCGCCCACGGTATTTACCCTACAGGA
GTGACGCCACAGATTGATTTTGAACGTCTGGAAGCGCTGCATCGGGGATCCACGGTGCCGCTGGCGCTAC
ACGGCGGTAGCGGCACTAAAGCCGACGACATTCGTCGCGTCAGCCGTCACGGCGTCGCCAAAATCAACGT
CGGTGCGGCCGTTTTTGAGGCTGGAAAAACGGCATTGCAGCAGGCACTACACCAGCACCCAACGATGGAA
CTATCTGACCTGCTAGCGACGATGGAAACCGCCTGCCGCGACGTGGTCGTCGATTATCTCAGTTGGTCTG
GTTCAACTAACAAAGCCTGACCGTTCGCTCTTTACCGACTTTTACCATCAGTGGTTATCCACTGGTACAG
GAATGCTTTGCCCTTTATTCGACACAGGAGAGACACATCATGTTGATTTCTATGACCGATATGCTTAAGC
CCACGCGTGAACATCGCTTCGCTATCGGGGCGTTTAACGTGGCCGATAGCTGCTTTATCCGCGCCGTGGT
GGAAGAAGCCGAAGCAACGAATACCCCCGCCATCATCTCTATCCATCCGAGCGAGTTGGCTTTCGTCACC
GATGAGTTCTTCGCTTATGTGCGAGAAAGAACGCTGCGCAGTCCGGTGCCATTTGTCATCCACCTCGATC
ATGGCGCCTCGATTGCGCACGTTCTACGCGCCATCCAATGCGGGTTTACCTCCGTGATGATCGACGGCTC
ACTCCTGCCTTATGAGGAGAACGTGGCACTCACCACCGAAGTAGTGAAACTGGCGCATGCCGTTGGCGTT
TCCGTTGAAGGGGAATTAGGCACGATTGGCGATACGGGCACCACGATAGAAGGCGGCGTCAGCAAAGTGA
TCTATACCGATCCCGAGCAGGCGGAAGATTTCGTCAACCGGACGGGCGTCGATACATTAGCCGTTGCCAT
CGGCACCGCGCACGGTATCTACCCCAAAGATCTGAAGCCAGAGCTACAAATGCATATCCTGCGGGATATC
TCGCAGCGGGTCTCTATCCCACTCGTTCTACACGGCGGTTCGGCAAACCCGGACGCCGAGATTGCCGAAG
CGGTGACGCTGGGCGTCGGCAAAATCAATATCTCCAGCGATATGAAATTCGCCTATTTCCAAAAAGCGCG
GGAAATACTCAGCCGTGAAACCTGGTGGGATCCTAATGCCATCTACCCGGAACCTATTAACGCGGCAAAA
GAGGTGATCCGCTACAAAATGGCGCTCTTCGGCTCAACAGGAAAAGCCACTTTATATTGATAGATACGCC
ACACGATCTGAACAAGGCAAGGGGAAGAGTCTCTTGCCTTTTACCCTCTATGTATTATTTCAACATAGCG
TCATTCTGTTTCTTATTGTTGATATTCAGTCAACAGTGTTATGCGCCATCACCCATTTTTCTTCATCGCT
CGCTCCCCTAGACTACGCCCAACCTCTTCGTTGATAACCCATTCGAGAACAAACCTATGCAGAATATTTT
GCTGATTAACGCAGGTAAATCGTTCGCCCATTCCAAAGGTGAACTGAACAATACTCTTACCGATGTCGCC
GCCAGTTTTCTGCGCGATCAAGGCCACGATATCCGCGTGACGATCGTGGACAACGGCTATGATATTGAAC
AGGAAATTCAGAACTACCTGTGGGCAGATACCATCATTTATCAGATGCCGGGTTGGTGGATGGATACGCC
GTGGATCTTGAAGAAATACATCGATGACGTGTTTACCGCTGGGCACGGTTCACTTTACGCCAGCGATGGT
CGCAGCCGTTCGGATGCCAGCAAGAAATACGGTTCTGGTGGACTTTTACAGGGGCGGAAATACATGCTCT
CTCTGACGTGGAATGCGCCGCTGGAAGCCTTTGACGATCCCGATCAGTTCTTCCACGGTGTAGGGGTGGA
TGGGGTTTATCTACCGTTCCATAAAGCGAACCAGTTTATCGGGTTATCCCCACTGCCGACCTTCATCTGT
AACGATGTAATCAAGGCACCGGACGTCCCCGCTTATCTTGCAAACTACCGTAAGCATCTGGAAAAACTCT
TTGCCTAATCGGCGACTTATGCGCTTTTACATCGCTGTGAATCACGCCTCACAGCGGGTTTTCCGTGAGC
TTCTCGCTCATAAAATCGAGAAAACAGGTAATACGTGCCGCCAGTTGGCTATTGCGGTAATACACCGCGT
AAACCGGCAAAGTGGCTTCCACCGTCTCCTCAGTGAGGATCGGCACCAGCCTCCCCGCAGCCAAATCGTC
ACGGATCAGGAAGGTAGACATACGCATAATCCCTTCGCCTTTTAGCGCCAACTGACGCAGGATCTCGCCG
TTTGAGGCTGATAGTACTGGTTTGATGGTATAGAAGTCCTGAAGCCCATGCCGCAGCGGCCAGTGATTCA
GCGACTCCGACTGGGTAAACCCCAGACAAAGATGATCGGCCAATGACTCGACCGTCTTAGGCGTACCGTG
CTGCTGTAAATAATCAGGGCTGGCAACAATATGCAGCTTGCTTGTGCCAAGCGGCCGCGCATGGATAGTG
GAGTCTTTGAGTGTGCCGATACGAATCGCAATATCGGTATGCTGCTCTAGCAAATCAATAATGAAATCAT
CGGTGTTGAGTTCAAGAACGATCTTGGGATAACGGCGGCGAAATTCCGGCACCAGAGGCACTATCACATG
CTGCATAAACGCCGAACCCGAATTGATCCGCAGCCGTCCGCTCGGTTGCTCGTGCCGCAATAACACCTGT
TCTTCGGCATGTTCCACAGCGTGAATCACGCCACGGGCGTGCTCAAGGAACATTGAACCTTCTTCGGAAA
GAGAGAGACGTCGCGTGGTACGGTGCAGCAGGGTCGTCCCCAGCTTGTCCTCCAGACGCCGCAACGCCCG
GCTGATGCCAGACGTGGTTTGCCCAAGCTGTTCCGCCGCCGCCGTGATCGAACCCGTCTCAATCACGACA
ACAAAAGCCTGAAGTTCCTCAAGCGTGACTTTCATAAGCGAATATACCTGCCGTCGATGAGGTATCCGAT
CAAGGCGTTATACTTCGAGCTCCACCTTATCGCCTTTCTCTTGCAGCCAGTTGCGGCGATCTTCCGAGCG
TTTCTTCGCCAGCAGCATATCCATCATCGCCATCGTCTGCTCCATCTCCTCGTCATTGATAGTCAGTTGC
ACCAGACGGCGAGTATTGGGATCCAGCGTGGTTTCGCGCAGTTGTGGCGGGTTCATTTCACCCAGACCTT
TAAAGCGCTGTACGTTCGGCTTGCCTCTCTTGCGCTTAAGCTGTTCCAGCACGCCCGCTTTTTCCTCTTC
GTCCAGCGCGTAGTAAACCTCTTTGCCCAGATCGATACGGTACAACGGCGGCATCGCGACATAAACGTGC
CCACCTTGAACCAGCGCACGGAAATGACGGACAAACAGCGCACACAGCAGCGTTGCGATGTGCAAACCAT
CGGAATCCGCATCCGCCAAAATACAGATCTTGCCGTAACGCAGTTGGCTGAGATCGGTGCTATCGGGATC
GATACCGATAGCCACCGAAATATCATGCACTTCCTGCGAAGCCAGCACTTCATCGGACGAGACTTCCCAG
GTATTCAGGATCTTACCTTTCAGCGGCATGATCGCCTGGAATTCACGTTCGCGCGCTTGCTTCGCCGATC
CGCCCGCCGAATCCCCTTCCACCAGAAACAGTTCCGTCCGGCTCAGATCCTGCGAGGTACAATCCGCCAG
TTTGCCAGGCAACGCCGGTCCGCTGGTCAGTTTTTTACGCACCACTTTTTTGGCGGCGCGCATACGGCGC
TGAGCGCTGGAAATTGCCAGCTCCGCCAGTTGTTCCGCAGCCTGCACATTCTGATTCAGCCACAGGCTGA
ACGCGTCTTTCACAACACCGGATACAAACGCAGCGCACTGCCGTGAAGACAGACGTTCTTTGGTCTGCCC
GGCAAACTGTGGTTCCTGCATTTTTACCGACAGCACATAGGCACAGCGTTCCCAGATATCATCTGCGCTC
AGCTTCACGCCGCGCGGTAGAATATTACGGAATTCGCAGAATTCACGCATCGCATCCAGCAACCCTTGAC
GCAGGCCGTTAACGTGCGTCCCCCCCATCGGTGTAGGAATAAGGTTAACGTAGCTTTCCGTCAGCAGGTC
ACCGCCTTCCGGCAGCCAGAGCAGAGCCCAGTCTACGGCTTCAGTTTCGCCGGTAATCGAGCCCAAAAAC
GGTTTTTCTGGCAGCGTGATCAGGCCATTTATCGCCTCACACAGGTAGTCATTCAGGCCATCCTGATAGC
ACCAGCGCTGCTCAGTGTTGTTCACTTTGTCTTTGAAGACGATTTCTACACCGGGGCATAAGACCGCTTT
GGCCTTCAGCAGATGCGTCAAACGAGAGACAGAAAAACGTGCGCTGTCGAAGAATGTCTCATCCGGCCAG
AAATGCACGCGAGTCCCGGTATTACGACGTCCACAGGTGCCGGTTACAGTGAGTTCCTGCACTTTATCGC
CGTTTTCGAAGGCGATGTCATAGACCTGACCGTCACGACGCACGGTGACTTCAACACGGGTAGACAGAGC
GTTCACCACGGAAATCCCTACGCCGTGCAAGCCCCCTGAAAATTGGTAATTCTTACCGGAAAATTTGCCA
CCCGCATGCAGACGACACAAGATCAGCTCAACAGCGGGGACACCCTCTTCTGGGTGGATATCTACCGGCA
TCCCACGGCCATCATCAATCACTTCCAGCGACTGATCGGCGTGCAAAATCACATCAATACGGCGTGCATG
ACCCGCCAGCGCTTCATCAACGCTGTTATCTATGACCTCTTGTCCCAAATGGTTAGGACGCGTGGTATCG
GTGTACATTCCCGGACGACGGCGCACCGGTTCCAGCCCGCTGAGTACTTCAATCGCATCAGCGTTATAAC
TTGATTGAGCCATAGTTTGCGTTAATTCTTTGAGTTCAGTGAATGGTGTTTAACGAACCGCCTTCAGCGA
TTCGTTTTTCAATGCATATGCAGCGGTTCAGTCTGTCGTAAGCCCTAAGAAATTCACGATCGGTGTGAAA
AAGTGCTCAAATCCGACAAAGGCATGACTGCCCCCTGACTCCACCGTTTGACGGCAGGCCGTGTAATACG
CGACTGCCTGACGATAGTCCAGAACCTCATCCCCCGTCTGCAGCAGCAGCCAGAGCAAATCCGGCGATTC
CAGTCGGTCAACCTGCATGACCTTTAGATCGTAAACGTGCCGAGACTCTAGCACATATTGTTCACCGGTG
TAGGGGTTCTGATATTCTCCCAGATGGTCCAGTAACAGTTCAAACGGCTTCACAGCAGGATTCACCACCA
CGGCCGGCAGCATAAAACACTGGGATAGCCAGGTGGCATAATAACCACCGAGGGAAGAGCCAACAATCCC
CACCGGACGACCCGCCCGCGCCATAATCAACGATTCCATCATTTCGGCCGCCTCCGCCGGATAAGGCGGA
AGCTGTGGGATCACCATGTCAATTTCAGGGTGCTGTTCTGCCAGCCACGTTTTTAACGCGGTCGCTTTCG
CCGACTGTGGCGTACTGTTGAAGCCGTGCAGATAAAGAAGCGTAGGCATTAGTAACCGTCCGAATTCATG
TCAGGCAGGAACTCGCTGCCCGACAGACGATAGACCTCCGTTTCCAGGCGGCCATCCGGCAGCAGGTCCA
AATAGCGCCATCCCGGTGCCACGTCATCAATGGTGAAATTGGTACAGTGCGGTTTGAACTGCACACAGGT
TGACGGCGTTGCCAGCAAGCGGCGACCATGCCAGTCAAAATCCATCTCTTGATGAATATGCCCACACAGC
ACGGTGTTCACCTTCGGATAGCGATCCAGTACCGCAGACAGATTATGCGCATTGCGCAGGCTATGTTGAT
CGAGCCAGGTACAGCCGGAAGGATGCGGATGATGGTGCAGCAGCAGCAAGGTAAAACGGTCGGGCTGGCC
TTGCAGGCTACGCTCCAACCATTCAAGCTGGTATTCACTCAGTTCACCGTGCGGCACGCCGAACACCTGG
CTGTCTAATAGGATGATCTGCCATTTATCACCCAGCAGCACGTGTTTGGATGGCGCAATACCGGCGTCAG
CCAGCGCGTCTACCATCGCGGGTTGGAAATCGTGGTTACCCGGAAGCCATACGCAAGGAGCTGGGATCTG
TGCAATCCCACTCGAAAAATGGTGATAAGCTTGCAGCGTATGATCCTGCGCCAGATCGCCCGTCGCGACA
ATCAAATCAACCGCCTCCTGCCGAACCTTGATGGCATTCAGCACAGCGTGATAGCTACGATAGGTGTTGA
TACCCAGCAAGGTCTCATGCTCGCCCGCAAAAAGATGAGTATCTGTTATTTGTAAAATTCTGACTCTGGC
GCCACTCGCCACAGGCAGTGTCAACAGGCTTTCCAAATGGTGTCCTTGGTTACGTAAATCTGTCTCTACC
CGTCATCTTTCAAATTGCAGAGTACGTTGGTTTCCCTTATGGCTCGACGGCCACCTTCCTGCACATTGAA
ATCTATTGGGTATCAAAAACCGGTATCGACATCGAACCATACGCCAAACAATACTTTAGCCAATCAGCAA
GAAACTGATTAATTTGATGCTTTTCGTCACGTTGGTGTAACTTCTTATTAGGATAATCATAACGTGCTTT
GAAGCGAAAGATCTGCTGGCTGGCACACACTTCCGCAACCAACGCGTCATGATACAACCTAACACTCATC
ATTGGCAGACTCCAATAGCTGACAGCAGGTGCCGTCTGCTTAATCTCAACCAATGACGTATAGCGAGTAG
ATTCAAGGATCGTCAGTTGATAGACCGCATTATTGACGTGATAAACCGCGATTTCACCAACTTCATCAAT
TTTTGGCAGTAAACGCCGTAATTGCATGAAGTTAGTTTCACATAGCCTCATCATGGCTGGGAAATCCGGG
GTATAACGTTTCATCAATTCAACCCACCCACGCACGTTTCAGTTCTTCATGGTGCAACGCTAACCATTGC
AAGGCAATGACAGAGGCGGCGTTATCAACAATGCCTTCCTCAACCCATTGATAACTTTGCTCTCGGCTCA
CCACATGCACGCGGATATCTTCGTTTTCTTCCGCCAGGCCGTGGATCCCTTGCGCCGAACGCGTGTCCAC
CTCGCCCACCATCACCGCCAGGCGTTCACTGGTGCCGCCGGGGCTGGCAAGATAGTTGATTATCGGTCGG
CAGCGGCCAACCCTTAATCCGGCTTCTTCCTCTGCTTCACGCCGCGCCACCTCCTCGTGGCTTTCTCCTG
GCTCAATCATGCCAGCCACCAGTTCAAACAGCCAGGGAGACGCGCTGGTGTCATAGGCGGCGATACGAAT
CTGTTCTATCAGCACCACTTCATCCCGCACCGGATCGTAAGGCAGCAGCACGACTGCGTGGCCACGCTCC
AGGATCTCACGGCTGACTTCGCCGCTCATACCGCCATTAAACAGGCGGTGGCGGAAGCGATAACGCTCCA
GCGCAAAAAAACCGTCATACAGTTTTTCACGTGCAATAATTTCTACATCATCTTTGGTGAAAGTAACGGG
ACCGGACACGGAAGACACCACGGCTGCACTCCTGTAACGAGTATTAATGGAATCCAATATTGTAGGACGG
AACCCACTGTCATTATACTCATCATTGTTTTTGAGCATTTATTAGGCGTGACGTCAGCGAAACCGAGGGT
TATCCCCGTACACCGCATCGCTTTTCGGTATCTTACTGAACAACAAAGCGTCACACTGAATCACCCGAAA
GGTCAATTTATCTGACTCTTCGAACGTATTGCGCTGAAAGATGGCACGTTCAGCTACCTTATCCTATTGG
CAGATTCTGATAGAATCGACAATTATTCGTCTACAGACAGCGCTACCATAGCGAGATTGCTGCACAACAA
GGAATGCAAATGAAGAAATTGCTCCCTCTTCTTATTGGTCTGAGCCTGGGCGGTTTTAGCGCCATGAGCC
AAGCTGAAAACCTGTTACAGGTCTACCAACAGGCAAAAAGCACCAACCCTGATTTACGCAGCACTGCGGC
AACACGAGACGCCGCGTTTGAAAAAATCAACGAAGCACGCAGCACGTTACTGCCGCAGTTGGGGATCAAC
GCAGAGTATACCTATAACAAGGGTTACCGTGACAGTAACGGCGTCAATAACAATGAGAAAAGCGCGTCAT
TACAACTGACCCAAACGCTGTTCGACATGTCGAGATGGCGTGCGCTGACGCTGCAGGAAAAACAAGCCGG
TATCGAGGATGTCGTGTACCAGACGGCGCAGCAAAATCTGATGCTGAACACAGCGACCGCCTATTTCAAT
GTGCTGCGCGCGATTGACTCATTGTCCTATATCAGCGCTCAGAAACAGGCAATTTATCGTCAGTTAGACC
AGACGACACAGCGCTTCAACGTGGGTCTGGTTGCGATTACCGACGTCCAGAACGCCCGGGCACAGTATGA
CAGCGTACTGGCCAATGAGGTTCTGACGCGTAATACGCTGGACAATGCCCTGGAATCACTGCGCCAGATT
ACCGGCAATTTCTACCCACAGCTTGCTGGCCTGAACATCACGCATTTTTCTACTCAGAAACCCGAAGCCG
TCAACAATCTGTTAAAAGAAGCGGAAAACCGCAACCTGAACCTGTTGTCCGCACGTTTGAGTCAGGATTT
GGCCCGTGAGCAAATTCGCTCATCCGAAACTGGCTATATGCCGACACTAGGACTCACCGCATCGACGGGC
GTAAGCGATACCCGTTATTCCGGCTCACGGACGAATAGCGGCAACTTCAACGACACCGACGCTGGGCAAC
ACAGTGTCGGCATCAACTTTACGCTCCCGCTGTACAACGGTGGTATCACCAACTCTCAGGTGAAGCAGGC
ACAGCACAGCTATGTCAGCGCCAGTGAGCAGCTAGAAAGTGCGCACCGTTCAGTGATCCAAGTTGTCCGT
TCATCGTTCAACAACATCTCTGCTTCCATCAGCAGCATCAACGCTTACAAGCAGGCTGAAGTGTCTGCAC
AAAGCTCTCTGGATGCGATGGAAGCGGGTTATCAGGTAGGGACGCGTACCATCGTTGACGTACTGGATGC
TACCACCACGTTGTATAACGCCAAACAGCAGCTCTCCAGCGCGCGTTATGATTATCTGATCAACCAGTTA
AACATTAAATCCGCGCAGGGAACGCTGAATGAAAGCGATCTGCAAGCGCTGAATGCGTCGCTGGGCCAAC
CGGTGTCAACCACGCCGACCATAACGGACGACAGCGCTCCGCAGACGACGACCGCCTCGGCGCAGCGTTA
ATCCGTAGCGACTTTTTAACCAATACCCAATACTAGGGGGAACCACCGTTCCCCCTTTTTCATACCTACA
CGCTTCCCACAGAAGCATGTGGCTGCACCAAAATACCGAAACGGTTACGTGCTCCATAACGCGAAATGTC
GCACAACAGAGTGTATAACAACGTAAAGAGTCTGTTCGTTAGGACCATTAGTCCCATTGGCGCTTTAAAT
TCAGGCAACGTTCCCCTATTCTTAGCGACACATATTTGTCATTAATCATGACACTTTGCTCTGGGATAAA
CACAATGAAACGTACAAAAAATATTAATCAGGAAACGTTCCGCAAAGAATGGCGAACGTACCGTCTGGCA
CCCGTTGCCTTAGCCGTCAGCGCTGTATTTTTCCTCGCGGGCTGCGAACAAACCGATGAAACCGTCTCCC
TTTACCAGAATGCAGATGACTGTTCGTCAGCTAACCCGTCAATGGCTGCCCAATGCACCACCGCGTATAA
TAATGCGTTAAAAGAAGCGGAAAAAACGGCACCAAAATATGCAACAAAAGAAGATTGCGTAGCGGAATTT
GGCGAAGCACAGTGTACCCAAGCTCCTGCACAGGCAGGTATGGCAGCAGAATCGCAACAGGGCGGTGGCA
TGTCCTGGATGCCGCTGATGGCCGGTTACATGATGGGCCGCATGATGAGTGGCGGGGCCGGTTTCACACA
GCAACCGTTGTTCAGTTCAAAATCCCCCACCAGCCCAGCTAACGGCAAATTCGTCGATGCTACCGGCAAA
AACTACGGCAATGCGACGACTGGCCGCACGATGACAGTGCCTAAAACCGCACTGGCACCGAAGCCTGCAA
CGACATCCACTATTACGCGCGGTGGCTTTGGTGAAACCGTCGCCAAACAAACCAGCATGCAGCGTAGCAG
CGCCAGTTCAAGCTCCAGCTCTTCCCGTAGTATGGGCGGCTGAGGACGTATCGAATGAAGCGGATAGATA
TTACAGCACGTCCTGACTGGCAGGAAAAAGCCACCGAGTTTGGTTTTCGTTTTCACACCATGTACGGCGA
ACCCTACTGGAGTGAAGAGGCTTACTACCAGTTCACGCTTGCTCAGATCGAAGAACTGGAAGAAACCACG
GCAGAACTGCACCAAATGTGTCTGCAAGTGGTGGAAAAAGTCGTCAGCAGCGACGCACTGCTCACCAAAT
TCCGTATTCCCAAACACACCTGGGAATTCGTCAGACACTCATGGCGCACCCATCAGCCTTCGCTGTATTC
ACGTCTCGATTTGGCGTATGACGGTAAATCCCCAGCTAAGCTGCTGGAAAACAATGCGGATACGCCGACG
TCGCTGTACGAAGCCGCCTTTTTCCAATGGCTCTGGCTGGAAGAGCAAATCAACGCCGGGAAGTTGCCGC
AGAATTCTGACCAGTACAACAGCATTCAGGAAAAGCTGATTGAACGCTTTGAGGATCTGAAGCTGAATCA
TGGCTTTGGTTTGCTGCACTTCGCCTGCTGCCAGGATACGGAAGAAGATCGCGGTACGGTGCAATATCTT
CAGGATTGCGCGCTGGAAGCAGGCCTGCCGAGCGAATTTCTGTACATCGAGGAAATCGGCCTCGGTGAGA
AAGGCCAGTTTACCGATCCTGAAAATCAGGTAATTAGTAACCTATTCAAGCTGTATCCGTGGGAATTCAT
[truncated: 4,392,086 more chars]
